# Supplementary material for: Proteolytic profiling of human plasma reveals an immunoactive complement C3 fragment
Source: EMBO J. 2025 Oct 27;44(24):7721–58. doi: 10.1038/s44318-025-00598-8 (PMC12706077; doi:10.1038/s44318-025-00598-8)
Supplement: Supplementary file 3 — Dataset EV1 [file 44318_2025_598_MOESM3_ESM.xlsx]

## Sheet: Dataset_EV1_Description
Dataset EV1	Determination of dimethylation efficiency on lysines in human plasma samples with the HUNTER and SHUNTER workflows.
	HUNTER/SHUNTER dimethylation efficiency evaluation by measuring preHUNTER/preSHUNTER samples of human EDTA-plasma (same injection amount on same instrumentation) and querying with FragPipe - variable dimethylated lysine modifications will represent successfully dimethylated lysines (n=3 techn. replicates, measured by DIA, queried with DiaNN/FragPipe).

## Sheet: Dataset_EV1-HUNTER_SHUNTER_DME
Protein.Ids	Genes	Stripped.Sequence	K Count	Modified.Sequence	Dimethyl. K Count	Precursor.Charge	Precursor.Id	log2 Int SHUNTER-R1	log2 Int SHUNTER-R2	log2 Int SHUNTER-R3	log2 Int HUNTER-R1	log2 Int HUNTER-R2	log2 Int HUNTER-R3
P01860	IGHG3	ASTKGPSVFPLAPCSR	1	(UniMod:1)ASTKGPSVFPLAPC(UniMod:4)SR	0	3	(UniMod:1)ASTKGPSVFPLAPC(UniMod:4)SR3	22.3213	24.0644	24.2669
A0A4W8ZXM2	IGHV3-72	EVQLVESGGGLVQPGGSLR	0	(UniMod:1)EVQLVESGGGLVQPGGSLR	0	2	(UniMod:1)EVQLVESGGGLVQPGGSLR2	19.6602	20.3692	20.057	19.3722	19.8115	19.5846
A0A4W8ZXM2	IGHV3-72	EVQLVESGGGLVQPGGSLR	0	(UniMod:1)EVQLVESGGGLVQPGGSLR	0	3	(UniMod:1)EVQLVESGGGLVQPGGSLR3	26.7074	26.1421	26.8982	22.5192	26.3511	26.4833
A0A8V8TPL1	FCGR3A	MRTEDLPKAVVFLEPQWYR	1	(UniMod:1)MRTEDLPKAVVFLEPQWYR	0	4	(UniMod:1)MRTEDLPKAVVFLEPQWYR4	19.5509	19.3048	19.2844	19.901	19.3796	19.5979
D6RHD5	ALB	MSQLKIVTNHLYLYEIAR	1	(UniMod:1)MSQLK(UniMod:510)IVTNHLYLYEIAR	1	3	(UniMod:1)MSQLK(UniMod:510)IVTNHLYLYEIAR3	22.4204	23.3535	22.0834	23.9566	24.0187	23.1931
D6RHD5	ALB	MSQLKIVTNHLYLYEIAR	1	(UniMod:1)MSQLKIVTNHLYLYEIAR	0	4	(UniMod:1)MSQLKIVTNHLYLYEIAR4	18.9009	22.9228	22.0488
P68871	HBB	MVHLTPEEKSAVTALWGKVNVDEVGGEALGR	2	(UniMod:1)MVHLTPEEK(UniMod:510)SAVTALWGK(UniMod:510)VNVDEVGGEALGR	2	4	(UniMod:1)MVHLTPEEK(UniMod:510)SAVTALWGK(UniMod:510)VNVDEVGGEALGR4	22.2595	22.5216	22.7533	23.0613	23.1974	22.6441
P68871	HBB	MVHLTPEEKSAVTALWGKVNVDEVGGEALGR	2	(UniMod:1)MVHLTPEEKSAVTALWGKVNVDEVGGEALGR	0	4	(UniMod:1)MVHLTPEEKSAVTALWGKVNVDEVGGEALGR4				20.7041	20.2096	20.9448
A0A087WT59	TTR	MVKVLDAVR	1	(UniMod:1)MVK(UniMod:510)VLDAVR	1	2	(UniMod:1)MVK(UniMod:510)VLDAVR2	23.8945	23.9567	24.0277	23.6847	23.5349	23.8218
D6RHD5	ALB	SQLKIVTNHLYLYEIAR	1	(UniMod:1)SQLK(UniMod:510)IVTNHLYLYEIAR	1	4	(UniMod:1)SQLK(UniMod:510)IVTNHLYLYEIAR4	15.8121	19.2266	19.9869
P68871	HBB	VHLTPEEKSAVTALWGKVNVDEVGGEALGR	2	(UniMod:1)VHLTPEEK(UniMod:510)SAVTALWGK(UniMod:510)VNVDEVGGEALGR	2	4	(UniMod:1)VHLTPEEK(UniMod:510)SAVTALWGK(UniMod:510)VNVDEVGGEALGR4		19.1386	21.2513	20.5909	21.1368	18.5038
P02042	HBD	VHLTPEEKTAVNALWGKVNVDAVGGEALGR	2	(UniMod:1)VHLTPEEKTAVNALWGK(UniMod:510)VNVDAVGGEALGR	1	4	(UniMod:1)VHLTPEEKTAVNALWGK(UniMod:510)VNVDAVGGEALGR4	19.7472	20.6963	19.7746	20.3616	20.7323	19.1139
P05154	SERPINA5	AAAATGTIFTFR	0	AAAATGTIFTFR	0	2	AAAATGTIFTFR2	19.3992	18.7135	19.0161	18.9829	20.5142	20.1886
P02786	TFRC	AAAEKLFGNMEGDCPSDWKTDSTCR	2	AAAEK(UniMod:510)LFGNMEGDC(UniMod:4)PSDWK(UniMod:510)TDSTC(UniMod:4)R	2	3	AAAEK(UniMod:510)LFGNMEGDC(UniMod:4)PSDWK(UniMod:510)TDSTC(UniMod:4)R3	17.1263	17.3525	17.9637			15.0287
P02786	TFRC	AAAEKLFGNMEGDCPSDWKTDSTCR	2	AAAEK(UniMod:510)LFGNMEGDC(UniMod:4)PSDWK(UniMod:510)TDSTC(UniMod:4)R	2	4	AAAEK(UniMod:510)LFGNMEGDC(UniMod:4)PSDWK(UniMod:510)TDSTC(UniMod:4)R4	21.6826	21.4692	21.2519
P02675	FGB	AAATQKKVER	2	AAATQK(UniMod:510)K(UniMod:510)VER	2	2	AAATQK(UniMod:510)K(UniMod:510)VER2		15.8912		15.5903	16.5164	21.5237
P02675	FGB	AAATQKKVER	2	AAATQK(UniMod:510)K(UniMod:510)VER	2	3	AAATQK(UniMod:510)K(UniMod:510)VER3		15.7773	19.7162	18.2669	19.4315	15.966
P0C0L4	C4A	AACAQLNDFLQEYGTQGCQV	0	AAC(UniMod:4)AQLNDFLQEYGTQGC(UniMod:4)QV	0	2	AAC(UniMod:4)AQLNDFLQEYGTQGC(UniMod:4)QV2	18.3199	17.728	17.6659
P0C0L4	C4A	AACAQLNDFLQEYGTQGCQV	0	AAC(UniMod:4)AQLNDFLQEYGTQGC(UniMod:4)QV	0	3	AAC(UniMod:4)AQLNDFLQEYGTQGC(UniMod:4)QV3	20.7401	19.0366	18.0592
P02768	ALB	AACLLPK	1	AAC(UniMod:4)LLPK	0	2	AAC(UniMod:4)LLPK2		15.181		20.0116	18.7072	18.8763
P02768	ALB	AACLLPKLDELR	1	AAC(UniMod:4)LLPK(UniMod:510)LDELR	1	3	AAC(UniMod:4)LLPK(UniMod:510)LDELR3	19.4007	19.4503	19.8333	20.7787	20.9084	20.557
A0A087WT59	TTR	AADDTWEPFASGK	1	AADDTWEPFASGK	0	2	AADDTWEPFASGK2				18.7467	19.2533	20.7515
P80723	BASP1	AAEAAAAPAESAAPAAGEEPSKEEGEPK	2	AAEAAAAPAESAAPAAGEEPSKEEGEPK	0	3	AAEAAAAPAESAAPAAGEEPSKEEGEPK3	15.8394	15.7906	14.8153	16.2488	16.1077	15.4162
P02768	ALB	AAFTECCQAADK	1	AAFTEC(UniMod:4)C(UniMod:4)QAADK	0	2	AAFTEC(UniMod:4)C(UniMod:4)QAADK2	13.2866	14.781	16.8623	17.1565	16.2453	16.7522
P02768	ALB	AAFTECCQAADKAACLLPKLDELR	2	AAFTEC(UniMod:4)C(UniMod:4)QAADK(UniMod:510)AAC(UniMod:4)LLPK(UniMod:510)LDELR	2	4	AAFTEC(UniMod:4)C(UniMod:4)QAADK(UniMod:510)AAC(UniMod:4)LLPK(UniMod:510)LDELR4	23.2473	23.8742	23.6728	22.0627	21.1529	21.9147
P02768	ALB	AAFTECCQAADKAACLLPKLDELR	2	AAFTEC(UniMod:4)C(UniMod:4)QAADKAAC(UniMod:4)LLPK(UniMod:510)LDELR	1	4	AAFTEC(UniMod:4)C(UniMod:4)QAADKAAC(UniMod:4)LLPK(UniMod:510)LDELR4	22.3802	22.3251	22.6028	19.0729	19.4736	19.8668
P04114	APOB	AAIQALR	0	AAIQALR	0	2	AAIQALR2				23.6	23.6116	23.3402
P04114	APOB	AALGKLPQQANDYLNSFNWER	1	AALGK(UniMod:510)LPQQANDYLNSFNWER	1	3	AALGK(UniMod:510)LPQQANDYLNSFNWER3	22.8666	23.0103	22.3278	22.9003	23.9683	22.968
P55084-2	HADHB	AALTGLLHR	0	AALTGLLHR	0	2	AALTGLLHR2	20.5487	18.6416	16.4266		19.4862	18.7502
O00391	QSOX1	AAPGQEPPEHMAELQR	0	AAPGQEPPEHMAELQR	0	3	AAPGQEPPEHMAELQR3	21.2546	21.1605	21.7934	21.3147	22.3283	21.3059
P04040	CAT	AAQKADVLTTGAGNPVGDKLNVITVGPR	2	AAQK(UniMod:510)ADVLTTGAGNPVGDK(UniMod:510)LNVITVGPR	2	3	AAQK(UniMod:510)ADVLTTGAGNPVGDK(UniMod:510)LNVITVGPR3	15.8846	15.9617	14.3629		13.7537	15.5727
P02649	APOE	AATVGSLAGQPLQER	0	AATVGSLAGQPLQER	0	2	AATVGSLAGQPLQER2		23.2046	16.8238	24.1864	24.8009	25.3193
P02649	APOE	AATVGSLAGQPLQER	0	AATVGSLAGQPLQER	0	3	AATVGSLAGQPLQER3		18.1699		18.8459	17.6733	18.6363
P01024	C3	AAVYHHFISDGVR	0	AAVYHHFISDGVR	0	2	AAVYHHFISDGVR2	24.238	24.261	24.2823	23.9906	24.0284	23.761
P69905	HBA2	AAWGKVGAHAGEYGAEALER	1	AAWGK(UniMod:510)VGAHAGEYGAEALER	1	4	AAWGK(UniMod:510)VGAHAGEYGAEALER4			18.4619	19.3339		19.1088
P00450	CP	ADDKVYPGEQYTYMLLATEEQSPGEGDGNCVTR	1	ADDK(UniMod:510)VYPGEQYTYM(UniMod:35)LLATEEQSPGEGDGNC(UniMod:4)VTR	1	3	ADDK(UniMod:510)VYPGEQYTYM(UniMod:35)LLATEEQSPGEGDGNC(UniMod:4)VTR3	18.8547	18.9141	18.6095	16.3492	16.6378	16.2288
P00450	CP	ADDKVYPGEQYTYMLLATEEQSPGEGDGNCVTR	1	ADDK(UniMod:510)VYPGEQYTYM(UniMod:35)LLATEEQSPGEGDGNC(UniMod:4)VTR	1	4	ADDK(UniMod:510)VYPGEQYTYM(UniMod:35)LLATEEQSPGEGDGNC(UniMod:4)VTR4	18.8372	19.0166	18.8296		17.3898	17.9937
P00450	CP	ADDKVYPGEQYTYMLLATEEQSPGEGDGNCVTR	1	ADDK(UniMod:510)VYPGEQYTYMLLATEEQSPGEGDGNC(UniMod:4)VTR	1	3	ADDK(UniMod:510)VYPGEQYTYMLLATEEQSPGEGDGNC(UniMod:4)VTR3	21.2055	21.3367	20.7272	20.1848	20.1867	19.2361
P00450	CP	ADDKVYPGEQYTYMLLATEEQSPGEGDGNCVTR	1	ADDK(UniMod:510)VYPGEQYTYMLLATEEQSPGEGDGNC(UniMod:4)VTR	1	4	ADDK(UniMod:510)VYPGEQYTYMLLATEEQSPGEGDGNC(UniMod:4)VTR4	21.1098	21.3346	21.0692	19.8242	19.4149	19.6633
P0C0L4	C4A	ADLEKLTSLSDR	1	ADLEK(UniMod:510)LTSLSDR	1	2	ADLEK(UniMod:510)LTSLSDR2	20.0036	20.3514	19.3614	21.3015	21.3297	21.8403
P0C0L4	C4A	ADLEKLTSLSDR	1	ADLEK(UniMod:510)LTSLSDR	1	3	ADLEK(UniMod:510)LTSLSDR3	22.7799	22.0493	23.3033	25.1098	23.3179	23.6205
P0C0L4	C4A	ADLEKLTSLSDRYVSHFETEGPHVLLYFDSVPTSR	1	ADLEK(UniMod:510)LTSLSDRYVSHFETEGPHVLLYFDSVPTSR	1	4	ADLEK(UniMod:510)LTSLSDRYVSHFETEGPHVLLYFDSVPTSR4	18.596	18.5868	18.205	19.4492	19.1078	19.3728
P01011	SERPINA3	ADLSGITGAR	0	ADLSGITGAR	0	2	ADLSGITGAR2				20.065	21.0189	20.0826
Q12805-2	EFEMP1	ADQVCINLR	0	ADQVC(UniMod:4)INLR	0	2	ADQVC(UniMod:4)INLR2	19.4051	19.8334	19.6241		18.0283
P04264	KRT1	AEAESLYQSK	1	AEAESLYQSK	0	2	AEAESLYQSK2		15.5429	15.3277	14.6309	16.6939	17.892
Q14624	ITIH4	AEAQAQYSAAVAK	1	AEAQAQYSAAVAK	0	2	AEAQAQYSAAVAK2				17.8352	17.166	16.3185
P14543-2	NID1	AECLNPSQPSR	0	AEC(UniMod:4)LNPSQPSR	0	2	AEC(UniMod:4)LNPSQPSR2	14.7374	15.3835	14.0059	14.5096	14.3388	14.3821
P13796	LCP1	AECMLQQAER	0	AEC(UniMod:4)MLQQAER	0	2	AEC(UniMod:4)MLQQAER2	17.6	17.6975	17.5831	16.8689		14.9688
P01024	C3	AEDLVGKSLYVSATVILHSGSDMVQAER	1	AEDLVGK(UniMod:510)SLYVSATVILHSGSDM(UniMod:35)VQAER	1	4	AEDLVGK(UniMod:510)SLYVSATVILHSGSDM(UniMod:35)VQAER4				22.347	21.3329	21.8227
P01024	C3	AEDLVGKSLYVSATVILHSGSDMVQAER	1	AEDLVGK(UniMod:510)SLYVSATVILHSGSDMVQAER	1	4	AEDLVGK(UniMod:510)SLYVSATVILHSGSDMVQAER4					22.9258	23.362
A0A0B4J1X5	IGHV3-74	AEDTAVYYCAR	0	AEDTAVYYC(UniMod:4)AR	0	2	AEDTAVYYC(UniMod:4)AR2	24.3659		25.1577		22.8059	22.7571
P49908	SELENOP	AEENITESCQUR	0	AEENITESC(UniMod:4)QUR	0	2	AEENITESC(UniMod:4)QUR2	13.7888	14.6831		15.9612	12.8509	17.2481
P02768	ALB	AEFAEVSK	1	AEFAEVSK	0	1	AEFAEVSK1				14.4017	13.3235	15.1248
P02768	ALB	AEFAEVSK	1	AEFAEVSK	0	2	AEFAEVSK2			16.6769	21.718	22.295	22.1746
P02768	ALB	AEFAEVSKLVTDLTK	2	AEFAEVSK(UniMod:510)LVTDLTK	1	3	AEFAEVSK(UniMod:510)LVTDLTK3				19.0011	20.3307	20.4525
P02768	ALB	AEFAEVSKLVTDLTKVHTECCHGDLLECADDR	2	AEFAEVSK(UniMod:510)LVTDLTK(UniMod:510)VHTEC(UniMod:4)C(UniMod:4)HGDLLEC(UniMod:4)ADDR	2	4	AEFAEVSK(UniMod:510)LVTDLTK(UniMod:510)VHTEC(UniMod:4)C(UniMod:4)HGDLLEC(UniMod:4)ADDR4	23.5504	24.3311	24.1248	19.9698	19.8063	19.642
P02768	ALB	AEFAEVSKLVTDLTK	2	AEFAEVSKLVTDLTK	0	3	AEFAEVSKLVTDLTK3			14.5449	17.5113	17.9051	17.2922
P07996	THBS1	AEKGFLLLASLR	1	AEK(UniMod:510)GFLLLASLR	1	3	AEK(UniMod:510)GFLLLASLR3	17.6323		19.7479	16.7937	17.3379
P01024	C3	AELQCPQPAAR	0	AELQC(UniMod:4)PQPAAR	0	2	AELQC(UniMod:4)PQPAAR2	21.2843	21.2557	21.1724	18.4922	18.7861	18.5061
P02647	APOA1	AELQEGAR	0	AELQEGAR	0	2	AELQEGAR2	24.8003	26.2109	17.5199		26.8467	22.0126
P12259	F5	AEVDDVIQVR	0	AEVDDVIQVR	0	2	AEVDDVIQVR2	20.6021	21.4061	20.2335	20.4531	21.8722	21.7749
P02760	AMBP	AFIQLWAFDAVKGK	2	AFIQLWAFDAVK(UniMod:510)GK	1	3	AFIQLWAFDAVK(UniMod:510)GK3				17.6075	14.9746	17.4005
P02768	ALB	AFKAWAVAR	1	AFK(UniMod:510)AWAVAR	1	1	AFK(UniMod:510)AWAVAR1	16.8659	16.7902	16.4536	16.5345	16.2802	16.2164
P02768	ALB	AFKAWAVAR	1	AFK(UniMod:510)AWAVAR	1	2	AFK(UniMod:510)AWAVAR2	30.035	30.3097	30.0646	30.4915	30.0346	29.6889
P02768	ALB	AFKAWAVAR	1	AFK(UniMod:510)AWAVAR	1	3	AFK(UniMod:510)AWAVAR3	25.4512	24.932	24.8949	26.4928	26.4675	26.5152
P02768	ALB	AFKAWAVARLSQR	1	AFK(UniMod:510)AWAVARLSQR	1	4	AFK(UniMod:510)AWAVARLSQR4	15.7844	15.0958	16.9147	19.2653	18.3913	19.9776
P02768	ALB	AFKAWAVAR	1	AFKAWAVAR	0	2	AFKAWAVAR2	21.0485	21.6309		22.2516		22.2685
P08571	CD14	AFPALTSLDLSDNPGLGER	0	AFPALTSLDLSDNPGLGER	0	2	AFPALTSLDLSDNPGLGER2	14.5233	15.6107		16.8022		16.5466
P08571	CD14	AFPALTSLDLSDNPGLGER	0	AFPALTSLDLSDNPGLGER	0	3	AFPALTSLDLSDNPGLGER3		20.9762		22.0097		21.1118
P00747	PLG	AFQYHSKEQQCVIMAENR	1	AFQYHSK(UniMod:510)EQQC(UniMod:4)VIM(UniMod:35)AENR	1	3	AFQYHSK(UniMod:510)EQQC(UniMod:4)VIM(UniMod:35)AENR3	19.1802	18.5678	19.5181			16.9064
P00747	PLG	AFQYHSKEQQCVIMAENR	1	AFQYHSK(UniMod:510)EQQC(UniMod:4)VIM(UniMod:35)AENR	1	4	AFQYHSK(UniMod:510)EQQC(UniMod:4)VIM(UniMod:35)AENR4	18.9191	18.7925	18.9356
P00747	PLG	AFQYHSKEQQCVIMAENR	1	AFQYHSK(UniMod:510)EQQC(UniMod:4)VIMAENR	1	3	AFQYHSK(UniMod:510)EQQC(UniMod:4)VIMAENR3	22.7918	19.8895	21.303	17.0667	20.2492	19.8007
P00747	PLG	AFQYHSKEQQCVIMAENR	1	AFQYHSK(UniMod:510)EQQC(UniMod:4)VIMAENR	1	4	AFQYHSK(UniMod:510)EQQC(UniMod:4)VIMAENR4	23.684	21.4661	23.0597	22.7074	21.0037	19.4986
P00747	PLG	AFQYHSKEQQCVIMAENR	1	AFQYHSK(UniMod:510)EQQC(UniMod:4)VIMAENR	1	2	AFQYHSK(UniMod:510)EQQC(UniMod:4)VIMAENR2	12.9911	12.9594	13.2861
P00747	PLG	AFQYHSKEQQCVIMAENR	1	AFQYHSKEQQC(UniMod:4)VIMAENR	0	3	AFQYHSKEQQC(UniMod:4)VIMAENR3	19.3349	18.3369	18.5741	21.5244	20.2937	20.3506
Q04756	HGFAC	AFTGKDCGTEKCFDETR	2	AFTGK(UniMod:510)DC(UniMod:4)GTEK(UniMod:510)C(UniMod:4)FDETR	2	4	AFTGK(UniMod:510)DC(UniMod:4)GTEK(UniMod:510)C(UniMod:4)FDETR4	20.4625	23.7449
P01023	A2M	AFTNSKIR	1	AFTNSK(UniMod:510)IR	1	2	AFTNSK(UniMod:510)IR2					18.3834	18.6264
P35858-2	IGFALS	AFWLDVSHNR	0	AFWLDVSHNR	0	2	AFWLDVSHNR2	19.4225	18.719	18.4423	19.6645	20.0689	20.1515
P35858-2	IGFALS	AFWLDVSHNR	0	AFWLDVSHNR	0	3	AFWLDVSHNR3	20.2708	20.0223	20.5156	21.3281	20.5742	20.5025
P04040	CAT	AFYVNVLNEEQR	0	AFYVNVLNEEQR	0	2	AFYVNVLNEEQR2	19.0195	18.631	18.5493	18.4089	18.1875	17.9055
P06396	GSN	AGALNSNDAFVLKTPSAAYLWVGTGASEAEKTGAQELLR	2	AGALNSNDAFVLK(UniMod:510)TPSAAYLWVGTGASEAEK(UniMod:510)TGAQELLR	2	4	AGALNSNDAFVLK(UniMod:510)TPSAAYLWVGTGASEAEK(UniMod:510)TGAQELLR4	20.5567	20.9091	19.4178	20.6852	21.0542	21.311
P01766	IGHV3-13	AGDTAVYYCAR	0	AGDTAVYYC(UniMod:4)AR	0	2	AGDTAVYYC(UniMod:4)AR2	17.7336	18.9049	19.263	17.8015		17.8757
P25311	AZGP1	AGEVQEPELR	0	AGEVQEPELR	0	1	AGEVQEPELR1	16.4129	15.6748	15.4988	15.226	15.5461	15.995
P25311	AZGP1	AGEVQEPELR	0	AGEVQEPELR	0	2	AGEVQEPELR2	27.0269	25.1347	27.5023	27.4853	27.6023	26.9806
P25311	AZGP1	AGEVQEPELR	0	AGEVQEPELR	0	3	AGEVQEPELR3	17.8486	18.9347	18.0897	20.4776	18.4651	18.1145
P68032	ACTC1	AGFAGDDAPR	0	AGFAGDDAPR	0	2	AGFAGDDAPR2	18.3019	18.5209	17.0015	17.3577	17.7569	17.9415
P36955	SERPINF1	AGFEWNEDGAGTTPSPGLQPAHLTFPLDYHLNQPFIFVLR	0	AGFEWNEDGAGTTPSPGLQPAHLTFPLDYHLNQPFIFVLR	0	4	AGFEWNEDGAGTTPSPGLQPAHLTFPLDYHLNQPFIFVLR4	16.7651	17.8487	16.6108	20.1744	20.6218	19.1628
P08294	SOD3	AGLAASLAGPHSIVGR	0	AGLAASLAGPHSIVGR	0	3	AGLAASLAGPHSIVGR3		18.0317	18.8154	17.9223		18.3281
P00747	PLG	AGLEKNYCR	1	AGLEK(UniMod:510)NYC(UniMod:4)R	1	2	AGLEK(UniMod:510)NYC(UniMod:4)R2		19.7116	16.8796
P00747	PLG	AGLEKNYCR	1	AGLEK(UniMod:510)NYC(UniMod:4)R	1	3	AGLEK(UniMod:510)NYC(UniMod:4)R3	23.4148	21.2034	17.1146		21.0414	21.3119
P00747	PLG	AGLEKNYCRNPDGDVGGPWCYTTNPR	1	AGLEK(UniMod:510)NYC(UniMod:4)RNPDGDVGGPWC(UniMod:4)YTTNPR	1	3	AGLEK(UniMod:510)NYC(UniMod:4)RNPDGDVGGPWC(UniMod:4)YTTNPR3	19.8025	19.7496	20.5046
P00747	PLG	AGLEKNYCRNPDGDVGGPWCYTTNPR	1	AGLEK(UniMod:510)NYC(UniMod:4)RNPDGDVGGPWC(UniMod:4)YTTNPR	1	4	AGLEK(UniMod:510)NYC(UniMod:4)RNPDGDVGGPWC(UniMod:4)YTTNPR4	24.123	24.4818	23.6293
Q96PD5-2	PGLYRP2	AGLLRPDYALLGHR	0	AGLLRPDYALLGHR	0	2	AGLLRPDYALLGHR2	18.9379	18.7968	18.2593	18.4664	18.3475	18.0247
Q96PD5-2	PGLYRP2	AGLLRPDYALLGHR	0	AGLLRPDYALLGHR	0	3	AGLLRPDYALLGHR3	22.9015	23.0288	22.4882	23.0637	23.0763	23.1452
Q96PD5-2	PGLYRP2	AGLLRPDYALLGHR	0	AGLLRPDYALLGHR	0	4	AGLLRPDYALLGHR4	25.0627	24.6839	24.1514	23.6744	23.7529	24.2476
P04908	H2AC8	AGLQFPVGR	0	AGLQFPVGR	0	2	AGLQFPVGR2	21.7024	21.8104	21.4437	21.5688	21.6579	21.3826
P55084-2	HADHB	AGLTMNDIDAFEFHEAFSGQILANFK	1	AGLTM(UniMod:35)NDIDAFEFHEAFSGQILANFK	0	4	AGLTM(UniMod:35)NDIDAFEFHEAFSGQILANFK4	17.8679	13.8482	18.3148	19.1933
P55084-2	HADHB	AGLTMNDIDAFEFHEAFSGQILANFK	1	AGLTMNDIDAFEFHEAFSGQILANFK	0	3	AGLTMNDIDAFEFHEAFSGQILANFK3	15.3194	15.6757	14.2339	13.41	13.1971	12.6299
P55084-2	HADHB	AGLTMNDIDAFEFHEAFSGQILANFK	1	AGLTMNDIDAFEFHEAFSGQILANFK	0	4	AGLTMNDIDAFEFHEAFSGQILANFK4	16.4182		16.7439	16.9002	17.2253	17.0749
O00187-2	MASP2	AGYVLHR	0	AGYVLHR	0	2	AGYVLHR2		17.7913			17.7793	18.6036
P01024	C3	AHEAKIR	1	AHEAK(UniMod:510)IR	1	2	AHEAK(UniMod:510)IR2	14.3382	18.1764			18.1443	20.8509
P06576	ATP5F1B	AHGGYSVFAGVGER	0	AHGGYSVFAGVGER	0	3	AHGGYSVFAGVGER3	18.682	18.1405	16.7741	17.7967	18.26	18.0406
P02647	APOA1	AHVDALR	0	AHVDALR	0	1	AHVDALR1	17.0312	17.0313		13.5959	16.7328	16.5543
P02647	APOA1	AHVDALR	0	AHVDALR	0	2	AHVDALR2	18.4145	17.6582			16.0939	16.8234
P02647	APOA1	AHVDALRTHLAPYSDELR	0	AHVDALRTHLAPYSDELR	0	4	AHVDALRTHLAPYSDELR4	20.3792	20.8987	20.7765	17.341	21.9414	19.9685
P02647	APOA1	AHVDALRTHLAPYSDELR	0	AHVDALRTHLAPYSDELR	0	3	AHVDALRTHLAPYSDELR3				20.5943	21.8652
P02647	APOA1	AHVDALRTHLAPYSDELRQR	0	AHVDALRTHLAPYSDELRQR	0	3	AHVDALRTHLAPYSDELRQR3	19.211	18.1656	19.6686	20.8034	22.6399	20.3427
P19823	ITIH2	AHVSFKPTVAQQR	1	AHVSFKPTVAQQR	0	3	AHVSFKPTVAQQR3				17.0448	19.0094	16.9778
P02765	AHSG	AHYDLRHTFMGVVSLGSPSGEVSHPR	0	AHYDLRHTFM(UniMod:35)GVVSLGSPSGEVSHPR	0	4	AHYDLRHTFM(UniMod:35)GVVSLGSPSGEVSHPR4	17.9139	18.7932		20.5465	21.231	21.2228
P02765	AHSG	AHYDLRHTFMGVVSLGSPSGEVSHPR	0	AHYDLRHTFMGVVSLGSPSGEVSHPR	0	4	AHYDLRHTFMGVVSLGSPSGEVSHPR4	17.4371		19.6976	19.5032	19.9846	19.8201
P02675	FGB	AHYGGFTVQNEANKYQISVNKYR	2	AHYGGFTVQNEANK(UniMod:510)YQISVNK(UniMod:510)YR	2	3	AHYGGFTVQNEANK(UniMod:510)YQISVNK(UniMod:510)YR3				20.1719	20.3607	20.3017
P02675	FGB	AHYGGFTVQNEANKYQISVNKYR	2	AHYGGFTVQNEANK(UniMod:510)YQISVNKYR	1	4	AHYGGFTVQNEANK(UniMod:510)YQISVNKYR4				19.5699	20.2202	19.4158
P02675	FGB	AHYGGFTVQNEANKYQISVNK	2	AHYGGFTVQNEANKYQISVNK	0	3	AHYGGFTVQNEANKYQISVNK3				17.812	17.0264	17.0156
P02787	TF	AIAANEADAVTLDAGLVYDAYLAPNNLKPVVAEFYGSK	2	AIAANEADAVTLDAGLVYDAYLAPNNLK(UniMod:510)PVVAEFYGSK(UniMod:510)	2	4	AIAANEADAVTLDAGLVYDAYLAPNNLK(UniMod:510)PVVAEFYGSK(UniMod:510)4					19.1692
P02748	C9	AIEDYINEFSVR	0	AIEDYINEFSVR	0	2	AIEDYINEFSVR2	24.4709	22.4315	23.6618	24.5842	23.893	23.0394
P01023	A2M	AIGYLNTGYQR	0	AIGYLNTGYQR	0	2	AIGYLNTGYQR2		26.8138	27.6697	25.9984	26.9065	26.8563
B4E1Z4		AIHCPRPHDFENGEYWPR	0	AIHC(UniMod:4)PRPHDFENGEYWPR	0	3	AIHC(UniMod:4)PRPHDFENGEYWPR3	22.4271	22.335	22.8212	18.5977	18.8334	18.4919
B4E1Z4		AIHCPRPHDFENGEYWPR	0	AIHC(UniMod:4)PRPHDFENGEYWPR	0	4	AIHC(UniMod:4)PRPHDFENGEYWPR4	22.6156	23.1481	23.5316	19.9547		16.8231
P05155-2	SERPING1	AIMEKLEMSKFQPTLLTLPR	2	AIM(UniMod:35)EK(UniMod:510)LEMSK(UniMod:510)FQPTLLTLPR	2	3	AIM(UniMod:35)EK(UniMod:510)LEMSK(UniMod:510)FQPTLLTLPR3	17.4384		17.2129	18.427		17.6409
P0C0L4	C4A	AINEKLGQYASPTAKR	2	AINEK(UniMod:510)LGQYASPTAK(UniMod:510)R	2	4	AINEK(UniMod:510)LGQYASPTAK(UniMod:510)R4	17.8718	18.0764	17.5409	24.8333	24.2732	24.9152
P0C0L4	C4A	AINEKLGQYASPTAKR	2	AINEKLGQYASPTAK(UniMod:510)R	1	4	AINEKLGQYASPTAK(UniMod:510)R4				19.7587	20.3176	19.224
P02679-2	FGG	AIQLTYNPDESSKPNMIDAATLKSR	2	AIQLTYNPDESSK(UniMod:510)PNM(UniMod:35)IDAATLK(UniMod:510)SR	2	4	AIQLTYNPDESSK(UniMod:510)PNM(UniMod:35)IDAATLK(UniMod:510)SR4				19.0049	19.1507	19.5531
P02679-2	FGG	AIQLTYNPDESSKPNMIDAATLK	2	AIQLTYNPDESSK(UniMod:510)PNMIDAATLK	1	3	AIQLTYNPDESSK(UniMod:510)PNMIDAATLK3				17.2951	19.277	17.2962
P02679-2	FGG	AIQLTYNPDESSKPNMIDAATLKSR	2	AIQLTYNPDESSK(UniMod:510)PNMIDAATLK(UniMod:510)SR	2	4	AIQLTYNPDESSK(UniMod:510)PNMIDAATLK(UniMod:510)SR4				24.0291	22.1743	24.6021
P02679-2	FGG	AIQLTYNPDESSKPNMIDAATLK	2	AIQLTYNPDESSKPNMIDAATLK	0	3	AIQLTYNPDESSKPNMIDAATLK3				20.734	19.6193	20.6573
P23142	FBLN1	AITPPHPASQANIIFDITEGNLR	0	AITPPHPASQANIIFDITEGNLR	0	3	AITPPHPASQANIIFDITEGNLR3	19.2364	21.2331		21.3307	21.6923	21.2129
P25311	AZGP1	AKAYLEEECPATLR	1	AK(UniMod:510)AYLEEEC(UniMod:4)PATLR	1	2	AK(UniMod:510)AYLEEEC(UniMod:4)PATLR2	20.5633	21.2433	20.9226			18.8162
P25311	AZGP1	AKAYLEEECPATLR	1	AK(UniMod:510)AYLEEEC(UniMod:4)PATLR	1	3	AK(UniMod:510)AYLEEEC(UniMod:4)PATLR3	21.4233	21.645	21.886	20.8791	21.3763	21.3695
P11021	HSPA5	AKFEELNMDLFR	1	AK(UniMod:510)FEELNMDLFR	1	3	AK(UniMod:510)FEELNMDLFR3	17.5066	17.919		18.7588	18.443	19.7242
P19823	ITIH2	AKGKTAGLVR	2	AK(UniMod:510)GK(UniMod:510)TAGLVR	2	3	AK(UniMod:510)GK(UniMod:510)TAGLVR3	21.621	16.3466			23.1449
P19823	ITIH2	AKGKTAGLVR	2	AK(UniMod:510)GK(UniMod:510)TAGLVR	2	2	AK(UniMod:510)GK(UniMod:510)TAGLVR2		20.1391		16.4721	18.2424	19.593
P06727	APOA4	AKIDQNVEELKGR	2	AK(UniMod:510)IDQNVEELK(UniMod:510)GR	2	3	AK(UniMod:510)IDQNVEELK(UniMod:510)GR3					19.9907	19.0045
P02649	APOE	AKLEEQAQQIR	1	AK(UniMod:510)LEEQAQQIR	1	2	AK(UniMod:510)LEEQAQQIR2	21.0547	21.1976	21.6392	21.4	21.5747	22.0557
P02649	APOE	AKLEEQAQQIR	1	AK(UniMod:510)LEEQAQQIR	1	3	AK(UniMod:510)LEEQAQQIR3	24.3886	23.6404	25.4313	24.2047	25.0361	24.7779
Q9NZP8	C1RL	AKLGNFPWQAFTSIHGR	1	AK(UniMod:510)LGNFPWQAFTSIHGR	1	4	AK(UniMod:510)LGNFPWQAFTSIHGR4	18.6029	19.2576	18.6703	16.411	17.902	19.685
P00736	C1R	AKMGNFPWQVFTNIHGR	1	AK(UniMod:510)MGNFPWQVFTNIHGR	1	3	AK(UniMod:510)MGNFPWQVFTNIHGR3				19.5939	19.959	19.9842
P00736	C1R	AKMGNFPWQVFTNIHGR	1	AK(UniMod:510)MGNFPWQVFTNIHGR	1	4	AK(UniMod:510)MGNFPWQVFTNIHGR4				18.693	18.7195	18.3696
P02647	APOA1	AKPALEDLR	1	AK(UniMod:510)PALEDLR	1	2	AK(UniMod:510)PALEDLR2	16.3178		16.2727	24.0167	21.6799	20.7368
P04114	APOB	AKVHELIER	1	AK(UniMod:510)VHELIER	1	3	AK(UniMod:510)VHELIER3	19.7424			19.8126
P02647	APOA1	AKVQPYLDDFQK	2	AK(UniMod:510)VQPYLDDFQK	1	2	AK(UniMod:510)VQPYLDDFQK2					16.9903	16.7623
P01857	IGHG1	AKGQPREPQVYTLPPSR	1	AKGQPREPQVYTLPPSR	0	3	AKGQPREPQVYTLPPSR3		29.9694
P02649	APOE	AKLEEQAQQIR	1	AKLEEQAQQIR	0	2	AKLEEQAQQIR2				17.72	18.9938	17.9004
P02647	APOA1	AKPALEDLR	1	AKPALEDLR	0	2	AKPALEDLR2				20.5059	19.1065	19.5426
P02647	APOA1	AKVQPYLDDFQK	2	AKVQPYLDDFQK	0	3	AKVQPYLDDFQK3				19.7781
P10412	H1-4	ALAAAGYDVEK	1	ALAAAGYDVEK	0	2	ALAAAGYDVEK2	19.3981	16.0042	19.8784	19.5616
P01034	CST3	ALDFAVGEYNKASNDMYHSR	1	ALDFAVGEYNK(UniMod:510)ASNDMYHSR	1	3	ALDFAVGEYNK(UniMod:510)ASNDMYHSR3	16.2021	20.4658	18.167	20.246	19.9694	16.9615
P01034	CST3	ALDFAVGEYNKASNDMYHSR	1	ALDFAVGEYNK(UniMod:510)ASNDMYHSR	1	4	ALDFAVGEYNK(UniMod:510)ASNDMYHSR4	18.8478	20.4789	22.4105			20.6575
Q06033-2	ITIH3	ALDLSLK	1	ALDLSLK	0	2	ALDLSLK2				16.7333	18.074	17.0786
Q06033-2	ITIH3	ALDLSLKYHFVTPLTSMVVTKPEDNEDER	2	ALDLSLK(UniMod:510)YHFVTPLTSMVVTK(UniMod:510)PEDNEDER	2	3	ALDLSLK(UniMod:510)YHFVTPLTSMVVTK(UniMod:510)PEDNEDER3	17.2107	18.0844	17.1914	16.5846	16.1756	17.5343
Q06033-2	ITIH3	ALDLSLKYHFVTPLTSMVVTKPEDNEDER	2	ALDLSLK(UniMod:510)YHFVTPLTSMVVTK(UniMod:510)PEDNEDER	2	4	ALDLSLK(UniMod:510)YHFVTPLTSMVVTK(UniMod:510)PEDNEDER4	20.2214	20.9413	19.2691	19.366	20.6521	20.5806
P07357	C8A	ALDQYLMEFNACR	0	ALDQYLMEFNAC(UniMod:4)R	0	2	ALDQYLMEFNAC(UniMod:4)R2	21.5203	21.1376	21.1095	17.9713	15.9305	17.8646
P07357	C8A	ALDQYLMEFNACR	0	ALDQYLMEFNAC(UniMod:4)R	0	3	ALDQYLMEFNAC(UniMod:4)R3	20.0151	20.4006	20.0389	16.9078	17.1671	16.9351
P13645	KRT10	ALEESNYELEGK	1	ALEESNYELEGK	0	2	ALEESNYELEGK2	15.9142		16.3388	17.9907	18.6817	18.8384
P80108	GPLD1	ALEFLQLHNGR	0	ALEFLQLHNGR	0	3	ALEFLQLHNGR3		17.2652	16.6999	18.0173	15.7434	15.9527
P0C0L4	C4A	ALEILQEEDLIDEDDIPVR	0	ALEILQEEDLIDEDDIPVR	0	2	ALEILQEEDLIDEDDIPVR2	17.0551	17.8687	15.872	19.8292	18.2014	19.5845
P0C0L4	C4A	ALEILQEEDLIDEDDIPVR	0	ALEILQEEDLIDEDDIPVR	0	3	ALEILQEEDLIDEDDIPVR3	18.5204	20.5234	18.6937	21.3007	21.3244	20.9691
P0C0L4	C4A	ALEILQEEDLIDEDDIPVR	0	ALEILQEEDLIDEDDIPVR	0	4	ALEILQEEDLIDEDDIPVR4		17.4681	15.6508	17.0172	18.1401	17.1376
A0A0C4DH43	IGHV2-70D	ALEWLAR	0	ALEWLAR	0	2	ALEWLAR2	19.33		19.9211	21.0645	20.3126	20.2083
B4E1Z4		ALFVSEEEKKLTR	2	ALFVSEEEK(UniMod:510)K(UniMod:510)LTR	2	3	ALFVSEEEK(UniMod:510)K(UniMod:510)LTR3				22.7602	20.7218	20.7137
B4E1Z4		ALFVSEEEKKLTR	2	ALFVSEEEK(UniMod:510)K(UniMod:510)LTR	2	4	ALFVSEEEK(UniMod:510)K(UniMod:510)LTR4				19.652	18.4688	17.1194
Q7Z7M0-2	MEGF8	ALGPGRTVLFGVQPKFTNVDIR	1	ALGPGRTVLFGVQPKFTNVDIR	0	2	ALGPGRTVLFGVQPKFTNVDIR2				20.0342	20.1821	19.8954
P02671-2	FGA	ALTDMPQMR	0	ALTDM(UniMod:35)PQMR	0	2	ALTDM(UniMod:35)PQMR2					20.7223	17.4619
P02671-2	FGA	ALTDMPQMR	0	ALTDMPQM(UniMod:35)R	0	2	ALTDMPQM(UniMod:35)R2				21.8899	20.1271	21.8037
P02671-2	FGA	ALTDMPQMR	0	ALTDMPQMR	0	2	ALTDMPQMR2		17.267		23.2434	22.9772	22.364
P06727	APOA4	ALVQQMEQLR	0	ALVQQM(UniMod:35)EQLR	0	2	ALVQQM(UniMod:35)EQLR2				18.4749	18.4595	17.1372
P06727	APOA4	ALVQQMEQLR	0	ALVQQMEQLR	0	2	ALVQQMEQLR2				19.8538	20.8208	16.7334
P00450	CP	ALYLQYTDETFR	0	ALYLQYTDETFR	0	2	ALYLQYTDETFR2				20.4267	19.0675	20.2907
O75882-2	ATRN	ALYVHGGYKAFSANKYR	2	ALYVHGGYK(UniMod:510)AFSANK(UniMod:510)YR	2	3	ALYVHGGYK(UniMod:510)AFSANK(UniMod:510)YR3	18.7706	15.5681	16.829	18.5586	17.1469	17.2388
P36980-2	CFHR2	AMCQNGKLVYPSCEEK	2	AMC(UniMod:4)QNGK(UniMod:510)LVYPSC(UniMod:4)EEK(UniMod:510)	2	2	AMC(UniMod:4)QNGK(UniMod:510)LVYPSC(UniMod:4)EEK(UniMod:510)2	14.3871	15.4249	15.9088
P36980-2	CFHR2	AMCQNGKLVYPSCEEK	2	AMC(UniMod:4)QNGK(UniMod:510)LVYPSC(UniMod:4)EEK(UniMod:510)	2	3	AMC(UniMod:4)QNGK(UniMod:510)LVYPSC(UniMod:4)EEK(UniMod:510)3	21.0943	19.6333	20.4859
P36980-2	CFHR2	AMCQNGKLVYPSCEEK	2	AMC(UniMod:4)QNGKLVYPSC(UniMod:4)EEK(UniMod:510)	1	3	AMC(UniMod:4)QNGKLVYPSC(UniMod:4)EEK(UniMod:510)3		21.3358	21.3465	19.5081	19.9801
P04114	APOB	ANLFNKLVTELR	1	ANLFNK(UniMod:510)LVTELR	1	3	ANLFNK(UniMod:510)LVTELR3	20.3662	18.2254	19.8466	21.8739	20.3773	19.9998
O14791-2	APOL1	ANLQSVPHASASRPR	0	ANLQSVPHASASRPR	0	4	ANLQSVPHASASRPR4	25.1154	24.613	25.6558	24.6136	26.2558	25.5605
O14791-2	APOL1	ANLQSVPHASASRPR	0	ANLQSVPHASASRPR	0	2	ANLQSVPHASASRPR2	16.159	13.5153	15.9201	12.9801
P01008	SERPINC1	ANRPFLVFIR	0	ANRPFLVFIR	0	3	ANRPFLVFIR3		16.9998		21.7712	20.4834	22.0209
P35858-2	IGFALS	ANVFVQLPR	0	ANVFVQLPR	0	2	ANVFVQLPR2			17.4046	16.4891	17.3033	17.0882
P25705-3	ATP5F1A	APGIIPR	0	APGIIPR	0	2	APGIIPR2	18.7236	19.2849	18.8822	20.5619	20.0037	19.8034
A0A0G2JRQ6		APKLLLYAASR	1	APK(UniMod:510)LLLYAASR	1	3	APK(UniMod:510)LLLYAASR3	16.2641	16.6412	15.9197	17.0069	17.2447	16.9101
P01599	IGKV1-17	APKRLIYAASSLQSGVPSR	1	APK(UniMod:510)RLIYAASSLQSGVPSR	1	3	APK(UniMod:510)RLIYAASSLQSGVPSR3	22.3706	21.8186	21.8374	22.0738	22.661	22.6417
P02787	TF	APNHAVVTR	0	APNHAVVTR	0	2	APNHAVVTR2	19.8182	24.2103			24.2801	21.3791
P02787	TF	APNHAVVTRK	1	APNHAVVTRK	0	2	APNHAVVTRK2					12.962
P00747	PLG	APWCHTTNSQVR	0	APWC(UniMod:4)HTTNSQVR	0	2	APWC(UniMod:4)HTTNSQVR2	21.6429	20.9701	21.9133	19.3029	18.9113	18.9227
P00747	PLG	APWCHTTNSQVR	0	APWC(UniMod:4)HTTNSQVR	0	3	APWC(UniMod:4)HTTNSQVR3	24.7303	24.8084	24.5023	21.2975	21.0258	20.9553
Q16610-4	ECM1	APYPNYDR	0	APYPNYDR	0	2	APYPNYDR2	20.747	20.5433	20.7332	21.1548	20.2479	21.17
P02649	APOE	AQAWGER	0	AQAWGER	0	2	AQAWGER2	21.9626	22.2274			22.0235	21.6133
P04114	APOB	AQIPILR	0	AQIPILR	0	2	AQIPILR2				18.0618	18.197	18.7384
P02751-1	FN1	AQITGYR	0	AQITGYR	0	2	AQITGYR2	21.215	23.5544	19.6291	20.5514	23.8323	25.5418
P02671-2	FGA	AQLVDMKR	1	AQLVDM(UniMod:35)K(UniMod:510)R	1	2	AQLVDM(UniMod:35)K(UniMod:510)R2	22.331	21.6972	21.5618	21.3411	21.351	21.855
P02671-2	FGA	AQLVDMK	1	AQLVDMK	0	2	AQLVDMK2	16.2026			19.8468	22.1017	20.771
P02671-2	FGA	AQLVDMKR	1	AQLVDMK(UniMod:510)R	1	1	AQLVDMK(UniMod:510)R1	14.7123	15.7411	15.4347	14.8988	15.1475	15.4833
P02671-2	FGA	AQLVDMKR	1	AQLVDMK(UniMod:510)R	1	2	AQLVDMK(UniMod:510)R2	24.7536	25.525	24.4484	26.0684	25.6084	25.8618
P02671-2	FGA	AQLVDMKR	1	AQLVDMKR	0	2	AQLVDMKR2				18.1186	18.5858	18.7837
P00488	F13A1	AQMDLSGRGNPIKVSR	1	AQMDLSGRGNPIK(UniMod:510)VSR	1	4	AQMDLSGRGNPIK(UniMod:510)VSR4	16.3977	16.4317
P06396	GSN	AQPVQVAEGSEPDGFWEALGGKAAYR	1	AQPVQVAEGSEPDGFWEALGGK(UniMod:510)AAYR	1	3	AQPVQVAEGSEPDGFWEALGGK(UniMod:510)AAYR3	23.8523	23.7568	23.6728	23.85	23.8474	23.6469
P06396	GSN	AQPVQVAEGSEPDGFWEALGGKAAYR	1	AQPVQVAEGSEPDGFWEALGGK(UniMod:510)AAYR	1	4	AQPVQVAEGSEPDGFWEALGGK(UniMod:510)AAYR4	21.4861	21.523	21.6447	21.6719	22.2096	22.0195
P04264	KRT1	AQYEDIAQK	1	AQYEDIAQK	0	2	AQYEDIAQK2		17.6829	17.3309	17.7024	17.4134	20.2525
P02647	APOA1	ARAHVDALR	0	ARAHVDALR	0	2	ARAHVDALR2	17.4833	20.9481			14.0661	15.7256
O14791-2	APOL1	ARANLQSVPHASASRPR	0	ARANLQSVPHASASRPR	0	4	ARANLQSVPHASASRPR4	21.6015	21.7687	18.6627	21.8681	23.2246	22.6338
P06727	APOA4	ARLLPHANEVSQKIGDNLR	1	ARLLPHANEVSQK(UniMod:510)IGDNLR	1	3	ARLLPHANEVSQK(UniMod:510)IGDNLR3	18.673	18.4796	18.7695	15.3988	18.0635	14.9676
P06727	APOA4	ARLLPHANEVSQKIGDNLR	1	ARLLPHANEVSQK(UniMod:510)IGDNLR	1	4	ARLLPHANEVSQK(UniMod:510)IGDNLR4	24.0787	23.8718	23.7495	17.405	19.9301	19.7106
P10412	H1-4	ASGPPVSELITK	1	ASGPPVSELITK	0	2	ASGPPVSELITK2	18.675	19.1876	18.6983	19.2979	19.201	18.1714
A0A087WW87	IGKV2-40	ASGVPDRFSGSGSGTDFTLKISR	1	ASGVPDRFSGSGSGTDFTLK(UniMod:510)ISR	1	3	ASGVPDRFSGSGSGTDFTLK(UniMod:510)ISR3	22.2268	21.4027	21.5498	21.3792	21.8113	21.7086
A0A087WW87	IGKV2-40	ASGVPDRFSGSGSGTDFTLKISR	1	ASGVPDRFSGSGSGTDFTLK(UniMod:510)ISR	1	4	ASGVPDRFSGSGSGTDFTLK(UniMod:510)ISR4	27.8304	25.7303	27.2601	25.8087	25.0715	24.2627
P01024	C3	ASHLGLAR	0	ASHLGLAR	0	1	ASHLGLAR1	13.9017	14.6898	13.1553	12.9345	15.3072	15.6867
P01024	C3	ASHLGLAR	0	ASHLGLAR	0	2	ASHLGLAR2	26.0366	25.9891	22.5951		25.9793	26.4318
P14543-2	NID1	ASLHGGEPTTIIR	0	ASLHGGEPTTIIR	0	3	ASLHGGEPTTIIR3		16.5803		18.5498	16.7487
A0A0C4DH67	IGKV1-8	ASQGISSYLAWYQQKPGKAPKLLIYAASTLQSGVPSR	3	ASQGISSYLAWYQQK(UniMod:510)PGKAPKLLIYAASTLQSGVPSR	1	4	ASQGISSYLAWYQQK(UniMod:510)PGKAPKLLIYAASTLQSGVPSR4	20.2307	20.238	19.8202	19.4432	19.904	19.8505
A0A087WSY6	IGKV3D-15	ASQSVSSNLAWYQQKPGQAPR	1	ASQSVSSNLAWYQQK(UniMod:510)PGQAPR	1	3	ASQSVSSNLAWYQQK(UniMod:510)PGQAPR3	23.1754	23.3371	25.0806	23.0934	23.1859	23.1322
A0A087WSY6	IGKV3D-15	ASQSVSSNLAWYQQKPGQAPR	1	ASQSVSSNLAWYQQK(UniMod:510)PGQAPR	1	4	ASQSVSSNLAWYQQK(UniMod:510)PGQAPR4	21.6756	22.7721	22.6209	18.63	22.4138	22.3863
P01619	IGKV3-20	ASQSVSSSYLAWYQQKPGQAPR	1	ASQSVSSSYLAWYQQK(UniMod:510)PGQAPR	1	3	ASQSVSSSYLAWYQQK(UniMod:510)PGQAPR3	23.4825	23.6676	24.1299	23.3553	23.5495	23.1719
P01619	IGKV3-20	ASQSVSSSYLAWYQQKPGQAPR	1	ASQSVSSSYLAWYQQK(UniMod:510)PGQAPR	1	4	ASQSVSSSYLAWYQQK(UniMod:510)PGQAPR4	23.351	23.4772	23.7431	22.9153	22.9647	23.1704
P01619	IGKV3-20	ASQSVSSSYLAWYQQKPGQAPR	1	ASQSVSSSYLAWYQQKPGQAPR	0	3	ASQSVSSSYLAWYQQKPGQAPR3		19.4307	22.0426	21.8337	18.6557	21.948
A0A0C4DH55	IGKV3D-7	ASQSVSSSYLSWYQQKPGQAPR	1	ASQSVSSSYLSWYQQK(UniMod:510)PGQAPR	1	3	ASQSVSSSYLSWYQQK(UniMod:510)PGQAPR3	22.4442	22.4833	24.2072	21.8185	20.3461	22.0722
A0A0C4DH55	IGKV3D-7	ASQSVSSSYLSWYQQKPGQAPR	1	ASQSVSSSYLSWYQQKPGQAPR	0	3	ASQSVSSSYLSWYQQKPGQAPR3	22.0369	22.1213	22.1479	21.7817	21.5274	21.6004
A0A075B6H7	IGKV3-7	ASQSVSSSYLTWYQQKPGQAPR	1	ASQSVSSSYLTWYQQK(UniMod:510)PGQAPR	1	4	ASQSVSSSYLTWYQQK(UniMod:510)PGQAPR4	23.2788	23.0908	23.2223	22.4735	22.613	23.6795
A0A075B6H7	IGKV3-7	ASQSVSSSYLTWYQQKPGQAPR	1	ASQSVSSSYLTWYQQK(UniMod:510)PGQAPR	1	3	ASQSVSSSYLTWYQQK(UniMod:510)PGQAPR3	18.5253	20.081		19.8735	22.3163
A0A075B6H7	IGKV3-7	ASQSVSSSYLTWYQQKPGQAPR	1	ASQSVSSSYLTWYQQKPGQAPR	0	3	ASQSVSSSYLTWYQQKPGQAPR3	23.1018		20.8179		21.5637
A0A0A0MRZ8	IGKV3D-11	ASQSVSSYLAWYQQKPGQAPR	1	ASQSVSSYLAWYQQK(UniMod:510)PGQAPR	1	2	ASQSVSSYLAWYQQK(UniMod:510)PGQAPR2	14.9147	15.0442		14.622		15.4975
A0A0A0MRZ8	IGKV3D-11	ASQSVSSYLAWYQQKPGQAPR	1	ASQSVSSYLAWYQQK(UniMod:510)PGQAPR	1	3	ASQSVSSYLAWYQQK(UniMod:510)PGQAPR3	24.9898	23.5587	24.0024	22.1807	22.5926	22.5113
A0A0A0MRZ8	IGKV3D-11	ASQSVSSYLAWYQQKPGQAPR	1	ASQSVSSYLAWYQQK(UniMod:510)PGQAPR	1	4	ASQSVSSYLAWYQQK(UniMod:510)PGQAPR4	23.4973	23.2018	23.3802	22.9014	21.294	23.0407
P10909-2	CLU	ASSIIDELFQDR	0	ASSIIDELFQDR	0	2	ASSIIDELFQDR2	26.5302	26.7302	25.7071	25.7235	26.9714	26.3082
P10909-2	CLU	ASSIIDELFQDR	0	ASSIIDELFQDR	0	3	ASSIIDELFQDR3	21.6021	21.0185	22.3986	21.8404	20.607	21.0519
P10909-2	CLU	ASSIIDELFQDRFFTR	0	ASSIIDELFQDRFFTR	0	3	ASSIIDELFQDRFFTR3	22.0341	21.2	22.382	19.8733	19.5965	21.7333
P01602	IGKV1-5	ASSLESGVPSR	0	ASSLESGVPSR	0	2	ASSLESGVPSR2	20.7967	20.123	18.9233	19.3061	19.2182	21.4742
P02679-2	FGG	ASTPNGYDNGIIWATWKTR	1	ASTPNGYDNGIIWATWK(UniMod:510)TR	1	3	ASTPNGYDNGIIWATWK(UniMod:510)TR3				20.5747	20.8841	19.317
P18428	LBP	ATAQMLEVMFKGEIFHR	1	ATAQMLEVMFK(UniMod:510)GEIFHR	1	4	ATAQMLEVMFK(UniMod:510)GEIFHR4	16.1715	17.0473		18.5441	19.6695	18.1377
P01008	SERPINC1	ATEDEGSEQKIPEATNR	1	ATEDEGSEQK(UniMod:510)IPEATNR	1	2	ATEDEGSEQK(UniMod:510)IPEATNR2	12.0076			16.5248	13.3714	16.9336
P01008	SERPINC1	ATEDEGSEQKIPEATNR	1	ATEDEGSEQKIPEATNR	0	3	ATEDEGSEQKIPEATNR3	20.436	21.2742	22.4243	22.8833	23.7295	23.1495
P02647	APOA1	ATEHLSTLSEK	1	ATEHLSTLSEK	0	2	ATEHLSTLSEK2				19.2427	17.049	17.4983
P02647	APOA1	ATEHLSTLSEK	1	ATEHLSTLSEK	0	3	ATEHLSTLSEK3	16.5483				23.3097
P02647	APOA1	ATEHLSTLSEKAKPALEDLR	2	ATEHLSTLSEK(UniMod:510)AK(UniMod:510)PALEDLR	2	3	ATEHLSTLSEK(UniMod:510)AK(UniMod:510)PALEDLR3	19.6476	18.7959	20.281	24.887	22.5649	25.5587
P02647	APOA1	ATEHLSTLSEKAKPALEDLR	2	ATEHLSTLSEK(UniMod:510)AK(UniMod:510)PALEDLR	2	4	ATEHLSTLSEK(UniMod:510)AK(UniMod:510)PALEDLR4	22.2591	21.5609	22.2625	27.3308	22.58	25.5595
P02647	APOA1	ATEHLSTLSEKAKPALEDLR	2	ATEHLSTLSEK(UniMod:510)AKPALEDLR	1	4	ATEHLSTLSEK(UniMod:510)AKPALEDLR4				24.6615	18.664	23.5791
P01619	IGKV3-20	ATGIPDR	0	ATGIPDR	0	2	ATGIPDR2	25.9853	24.0372	16.1495	19.6625	24.0327	25.7806
P01619	IGKV3-20	ATGIPDRFSGSGSGTDFTLTISR	0	ATGIPDRFSGSGSGTDFTLTISR	0	3	ATGIPDRFSGSGSGTDFTLTISR3	25.5275	25.6082	25.2295	22.8425	24.9826	23.2096
P01619	IGKV3-20	ATGIPDRFSGSGSGTDFTLTISR	0	ATGIPDRFSGSGSGTDFTLTISR	0	4	ATGIPDRFSGSGSGTDFTLTISR4	22.6808	22.5492	21.9484	21.1839	21.7289	20.3118
P02751-1	FN1	ATITGYR	0	ATITGYR	0	2	ATITGYR2	22.8212	25.2141	22.4235	22.1206	25.7659	25.6027
P02768	ALB	ATKEQLKAVMDDFAAFVEK	3	ATK(UniMod:510)EQLK(UniMod:510)AVMDDFAAFVEK	2	3	ATK(UniMod:510)EQLK(UniMod:510)AVMDDFAAFVEK3			21.2403	21.4531	21.6367	21.5005
P01619	IGKV3-20	ATLSCRASQSVSSSYLAWYQQKPGQAPR	1	ATLSC(UniMod:4)RASQSVSSSYLAWYQQK(UniMod:510)PGQAPR	1	4	ATLSC(UniMod:4)RASQSVSSSYLAWYQQK(UniMod:510)PGQAPR4	23.6341		23.3554	23.2964	22.7138	23.0931
A0A0C4DH55	IGKV3D-7	ATLSCRASQSVSSSYLSWYQQKPGQAPR	1	ATLSC(UniMod:4)RASQSVSSSYLSWYQQK(UniMod:510)PGQAPR	1	4	ATLSC(UniMod:4)RASQSVSSSYLSWYQQK(UniMod:510)PGQAPR4	24.6442	23.244	22.9671	24.2697	24.6196	24.1571
A0A0A0MRZ8	IGKV3D-11	ATLSCRASQSVSSYLAWYQQKPGQAPR	1	ATLSC(UniMod:4)RASQSVSSYLAWYQQK(UniMod:510)PGQAPR	1	4	ATLSC(UniMod:4)RASQSVSSYLAWYQQK(UniMod:510)PGQAPR4	21.7659	22.0493	22.2282	21.5153	21.8256	20.3766
P02746	C1QB	ATQKIAFSATR	1	ATQK(UniMod:510)IAFSATR	1	2	ATQK(UniMod:510)IAFSATR2					14.5317	13.8097
P06396	GSN	ATQVSKGIR	1	ATQVSK(UniMod:510)GIR	1	2	ATQVSK(UniMod:510)GIR2	18.3023	18.8455	18.9673	18.0654	17.4106	17.582
P06396	GSN	ATQVSKGIRDNER	1	ATQVSK(UniMod:510)GIRDNER	1	3	ATQVSK(UniMod:510)GIRDNER3	17.0659	16.2262	17.0803
A0A075B6H7	IGKV3-7	ATSIPAR	0	ATSIPAR	0	2	ATSIPAR2	20.7283				20.7386	21.0644
P00747	PLG	ATTVTGTPCQDWAAQEPHR	0	ATTVTGTPC(UniMod:4)QDWAAQEPHR	0	3	ATTVTGTPC(UniMod:4)QDWAAQEPHR3	25.8919	26.0203	25.5893	22.1949	23.4485	24.1532
P00747	PLG	ATTVTGTPCQDWAAQEPHRHSIFTPETNPR	0	ATTVTGTPC(UniMod:4)QDWAAQEPHRHSIFTPETNPR	0	4	ATTVTGTPC(UniMod:4)QDWAAQEPHRHSIFTPETNPR4	21.6633	22.7084	22.1877	22.5024	22.3627	21.9963
P00747	PLG	ATTVTGTPCQDWAAQEPHRHSIFTPETNPR	0	ATTVTGTPC(UniMod:4)QDWAAQEPHRHSIFTPETNPR	0	3	ATTVTGTPC(UniMod:4)QDWAAQEPHRHSIFTPETNPR3	19.3991	19.3301	19.7993
P08519	LPA	ATTVTGTPCQEWAAQEPHR	0	ATTVTGTPC(UniMod:4)QEWAAQEPHR	0	3	ATTVTGTPC(UniMod:4)QEWAAQEPHR3	16.2448	16.4392	16.5264	19.796	18.3329	20.2091
P08571	CD14	ATVNPSAPR	0	ATVNPSAPR	0	2	ATVNPSAPR2	17.7938	19.854			20.2257	19.3255
P02749	APOH	ATVVYQGER	0	ATVVYQGER	0	2	ATVVYQGER2			15.7989	19.9519	20.5253	22.6691
P04217	A1BG	ATWSGAVLAGR	0	ATWSGAVLAGR	0	2	ATWSGAVLAGR2	26.8701	26.7175	26.8586	26.4803	26.6462	26.6618
P04217	A1BG	ATWSGAVLAGRDAVLR	0	ATWSGAVLAGRDAVLR	0	3	ATWSGAVLAGRDAVLR3	22.0577		21.1746	21.9039	21.6924	21.6748
P01023	A2M	AVDQSVLLMKPDAELSASSVYNLLPEK	2	AVDQSVLLMK(UniMod:510)PDAELSASSVYNLLPEK	1	3	AVDQSVLLMK(UniMod:510)PDAELSASSVYNLLPEK3				17.8791	19.2542
P25705-3	ATP5F1A	AVDSLVPIGR	0	AVDSLVPIGR	0	2	AVDSLVPIGR2	18.5008	18.9511	17.0292	19.0978	18.8721
P06396	GSN	AVEVLPK	1	AVEVLPK(UniMod:510)	1	2	AVEVLPK(UniMod:510)2				18.5713	17.6097	17.1768
P68032	ACTC1	AVFPSIVGRPR	0	AVFPSIVGRPR	0	2	AVFPSIVGRPR2	17.7465	17.7277	17.8566	18.5267	18.1535	17.6293
P68032	ACTC1	AVFPSIVGRPR	0	AVFPSIVGRPR	0	3	AVFPSIVGRPR3	22.0602	21.8884	21.9342	22.3833	22.3539	21.5093
P00738	HP	AVGDKLPECEADDGCPKPPEIAHGYVEHSVR	2	AVGDK(UniMod:510)LPEC(UniMod:4)EADDGC(UniMod:4)PK(UniMod:510)PPEIAHGYVEHSVR	2	4	AVGDK(UniMod:510)LPEC(UniMod:4)EADDGC(UniMod:4)PK(UniMod:510)PPEIAHGYVEHSVR4	22.9459	22.9293	23.0549	24.3757	24.5375	24.1154
P00738	HP	AVGDKLPECEAVCGKPKNPANPVQR	3	AVGDK(UniMod:510)LPEC(UniMod:4)EAVC(UniMod:4)GK(UniMod:510)PK(UniMod:510)NPANPVQR	3	4	AVGDK(UniMod:510)LPEC(UniMod:4)EAVC(UniMod:4)GK(UniMod:510)PK(UniMod:510)NPANPVQR4	25.7339	25.7331	25.7516	19.3456
P00738	HP	AVGDKLPECEADDGCPKPPEIAHGYVEHSVR	2	AVGDKLPEC(UniMod:4)EADDGC(UniMod:4)PK(UniMod:510)PPEIAHGYVEHSVR	1	4	AVGDKLPEC(UniMod:4)EADDGC(UniMod:4)PK(UniMod:510)PPEIAHGYVEHSVR4	25.4898	25.5376	25.9488	23.808	23.9087	23.6193
P0C0L4	C4A	AVGSGATFSHYYYMILSR	0	AVGSGATFSHYYYMILSR	0	3	AVGSGATFSHYYYMILSR3	18.2046	18.3551	17.8705	18.5301	18.8292	19.0974
P01024	C3	AVLYNYR	0	AVLYNYR	0	2	AVLYNYR2	21.2628	21.2262	21.0856	22.913	22.6095	23.4694
P01024	C3	AVLYNYRQNQELKVR	1	AVLYNYRQNQELK(UniMod:510)VR	1	4	AVLYNYRQNQELK(UniMod:510)VR4	22.4436	22.1334	22.213	20.3261	19.1411	19.8836
P02768	ALB	AVMDDFAAFVEK	1	AVMDDFAAFVEK	0	2	AVMDDFAAFVEK2			17.5327	22.642	24.518	22.2875
P02768	ALB	AVMDDFAAFVEK	1	AVMDDFAAFVEK	0	3	AVMDDFAAFVEK3				17.7012	18.8221	17.0226
P04275	VWF	AVSPLPYLR	0	AVSPLPYLR	0	2	AVSPLPYLR2	19.5371	18.7627	18.8237
P08294	SOD3	AVVVHAGEDDLGR	0	AVVVHAGEDDLGR	0	2	AVVVHAGEDDLGR2		15.6625	13.259	14.5896	16.1207	13.8649
P24593	IGFBP5	AVYLPNCDR	0	AVYLPNC(UniMod:4)DR	0	2	AVYLPNC(UniMod:4)DR2	19.4134	17.2699	19.8127
P12259	F5	AWGESTPLANKPGKQSGHPKFPR	3	AWGESTPLANK(UniMod:510)PGK(UniMod:510)QSGHPK(UniMod:510)FPR	3	3	AWGESTPLANK(UniMod:510)PGK(UniMod:510)QSGHPK(UniMod:510)FPR3	16.0022	16.3236	15.3123	16.9838	17.0412	17.6404
P02649	APOE	AYKSELEEQLTPVAEETR	1	AYK(UniMod:510)SELEEQLTPVAEETR	1	3	AYK(UniMod:510)SELEEQLTPVAEETR3					20.2271
P02743	APCS	AYSDLSR	0	AYSDLSR	0	2	AYSDLSR2					20.8103
P02743	APCS	AYSLFSYNTQGR	0	AYSLFSYNTQGR	0	2	AYSLFSYNTQGR2	21.557	20.2282	20.412	22.0956	20.5308	22.1996
A0A096LPE2	SAA2-SAA4	AYWDIMISNHQNSNR	0	AYWDIM(UniMod:35)ISNHQNSNR	0	2	AYWDIM(UniMod:35)ISNHQNSNR2	19.244	19.426	19.0294	18.8306	18.6599	18.6374
A0A096LPE2	SAA2-SAA4	AYWDIMISNHQNSNR	0	AYWDIM(UniMod:35)ISNHQNSNR	0	3	AYWDIM(UniMod:35)ISNHQNSNR3	24.1731	24.3618	24.3977	23.5404	23.9444	23.7367
A0A096LPE2	SAA2-SAA4	AYWDIMISNHQNSNRYLYAR	0	AYWDIM(UniMod:35)ISNHQNSNRYLYAR	0	3	AYWDIM(UniMod:35)ISNHQNSNRYLYAR3	19.4142	19.6897			20.4505
A0A096LPE2	SAA2-SAA4	AYWDIMISNHQNSNR	0	AYWDIMISNHQNSNR	0	3	AYWDIMISNHQNSNR3	25.3617	24.2751	24.5434	24.0652	25.2851	25.4017
A0A096LPE2	SAA2-SAA4	AYWDIMISNHQNSNRYLYAR	0	AYWDIMISNHQNSNRYLYAR	0	4	AYWDIMISNHQNSNRYLYAR4	21.4373	19.155	18.8904		17.927
P01024	C3	CAEENCFIQK	1	C(UniMod:4)AEENC(UniMod:4)FIQK(UniMod:510)	1	2	C(UniMod:4)AEENC(UniMod:4)FIQK(UniMod:510)2	17.446	17.0043	17.79
P01024	C3	CAEENCFIQKSDDKVTLEER	2	C(UniMod:4)AEENC(UniMod:4)FIQK(UniMod:510)SDDK(UniMod:510)VTLEER	2	3	C(UniMod:4)AEENC(UniMod:4)FIQK(UniMod:510)SDDK(UniMod:510)VTLEER3	21.6619	21.1502	21.604	19.4043	21.8448	16.1443
P01024	C3	CAEENCFIQKSDDKVTLEER	2	C(UniMod:4)AEENC(UniMod:4)FIQK(UniMod:510)SDDK(UniMod:510)VTLEER	2	4	C(UniMod:4)AEENC(UniMod:4)FIQK(UniMod:510)SDDK(UniMod:510)VTLEER4	24.1176	23.2315	23.1001	19.9138	19.008	18.9811
P01024	C3	CAEENCFIQKSDDKVTLEER	2	C(UniMod:4)AEENC(UniMod:4)FIQKSDDK(UniMod:510)VTLEER	1	3	C(UniMod:4)AEENC(UniMod:4)FIQKSDDK(UniMod:510)VTLEER3	24.7	25.2741	25.6673	23.0849	22.4019	22.1015
P02750	LRG1	CAGPEAVKGQTLLAVAKSQ	2	C(UniMod:4)AGPEAVK(UniMod:510)GQTLLAVAK(UniMod:510)SQ	2	3	C(UniMod:4)AGPEAVK(UniMod:510)GQTLLAVAK(UniMod:510)SQ3	22.6126	22.9496	22.7877	19.8632	19.9794	20.2492
P02750	LRG1	CAGPEAVKGQTLLAVAKSQ	2	C(UniMod:4)AGPEAVKGQTLLAVAK(UniMod:510)SQ	1	3	C(UniMod:4)AGPEAVKGQTLLAVAK(UniMod:510)SQ3	23.291	22.9323	22.6896	21.2359	20.4287	21.1602
P98160	HSPG2	CAPGYYGNPSQGQPCQR	0	C(UniMod:4)APGYYGNPSQGQPC(UniMod:4)QR	0	2	C(UniMod:4)APGYYGNPSQGQPC(UniMod:4)QR2	15.5562	15.6139	15.442
P02768	ALB	CASIQKFGER	1	C(UniMod:4)ASIQK(UniMod:510)FGER	1	2	C(UniMod:4)ASIQK(UniMod:510)FGER2	24.0833	24.0901	24.1522	22.4933	21.8208	21.9299
P02768	ALB	CASIQKFGER	1	C(UniMod:4)ASIQK(UniMod:510)FGER	1	3	C(UniMod:4)ASIQK(UniMod:510)FGER3	23.4837	24.4908	23.6767	22.8507	22.185	22.3225
P02768	ALB	CCKHPEAKR	2	C(UniMod:4)C(UniMod:4)K(UniMod:510)HPEAK(UniMod:510)R	2	1	C(UniMod:4)C(UniMod:4)K(UniMod:510)HPEAK(UniMod:510)R1	18.0632	18.1399	18.4107	17.3558	17.7148	17.7104
P02768	ALB	CCKHPEAKR	2	C(UniMod:4)C(UniMod:4)K(UniMod:510)HPEAK(UniMod:510)R	2	3	C(UniMod:4)C(UniMod:4)K(UniMod:510)HPEAK(UniMod:510)R3	27.2632	27.5039	24.6536	28.8101	28.2839	28.4536
P02768	ALB	CCKHPEAKR	2	C(UniMod:4)C(UniMod:4)KHPEAK(UniMod:510)R	1	3	C(UniMod:4)C(UniMod:4)KHPEAK(UniMod:510)R3	24.9692	25.2466	25.3361	27.4717	28.5624	27.5372
P0C0L4	C4A	CCQDGVTRLPMMR	0	C(UniMod:4)C(UniMod:4)QDGVTRLPM(UniMod:35)M(UniMod:35)R	0	3	C(UniMod:4)C(UniMod:4)QDGVTRLPM(UniMod:35)M(UniMod:35)R3	18.4734	18.2757	17.3465
P0C0L4	C4A	CCQDGVTRLPMMR	0	C(UniMod:4)C(UniMod:4)QDGVTRLPM(UniMod:35)MR	0	3	C(UniMod:4)C(UniMod:4)QDGVTRLPM(UniMod:35)MR3	21.5792	21.743	21.2713
P0C0L4	C4A	CCQDGVTRLPMMR	0	C(UniMod:4)C(UniMod:4)QDGVTRLPMMR	0	2	C(UniMod:4)C(UniMod:4)QDGVTRLPMMR2	21.0546	20.9019	20.5085
P02768	ALB	CCTESLVNR	0	C(UniMod:4)C(UniMod:4)TESLVNR	0	2	C(UniMod:4)C(UniMod:4)TESLVNR2	21.0432	20.2801	21.8035	19.1401	21.1782	18.662
P02768	ALB	CCTESLVNR	0	C(UniMod:4)C(UniMod:4)TESLVNR	0	1	C(UniMod:4)C(UniMod:4)TESLVNR1					18.4581	16.4333
P01859	IGHG2	CCVECPPCPAPPVAGPSVFLFPPKPKDTLMISR	2	C(UniMod:4)C(UniMod:4)VEC(UniMod:4)PPC(UniMod:4)PAPPVAGPSVFLFPPK(UniMod:510)PK(UniMod:510)DTLMISR	2	4	C(UniMod:4)C(UniMod:4)VEC(UniMod:4)PPC(UniMod:4)PAPPVAGPSVFLFPPK(UniMod:510)PK(UniMod:510)DTLMISR4	22.5372	22.4759	22.5722	24.378	24.7803	24.6379
P01602	IGKV1-5	CDIQMTQSPSTLSASVGDR	0	C(UniMod:4)DIQM(UniMod:35)TQSPSTLSASVGDR	0	3	C(UniMod:4)DIQM(UniMod:35)TQSPSTLSASVGDR3	17.501	16.9409	18.6593	15.5186	15.7812
P01602	IGKV1-5	CDIQMTQSPSTLSASVGDR	0	C(UniMod:4)DIQM(UniMod:35)TQSPSTLSASVGDR	0	4	C(UniMod:4)DIQM(UniMod:35)TQSPSTLSASVGDR4			17.3707	19.1082	17.2259
P02751-1	FN1	CDNCRRPGGEPSPEGTTGQSYNQYSQR	0	C(UniMod:4)DNC(UniMod:4)RRPGGEPSPEGTTGQSYNQYSQR	0	4	C(UniMod:4)DNC(UniMod:4)RRPGGEPSPEGTTGQSYNQYSQR4	16.0844	16.4815	16.3721
O75882-2	ATRN	CDQHTDCYSCTANTNDCHWCNDHCVPR	0	C(UniMod:4)DQHTDC(UniMod:4)YSC(UniMod:4)TANTNDC(UniMod:4)HWC(UniMod:4)NDHC(UniMod:4)VPR	0	4	C(UniMod:4)DQHTDC(UniMod:4)YSC(UniMod:4)TANTNDC(UniMod:4)HWC(UniMod:4)NDHC(UniMod:4)VPR4	16.169	14.7157	16.7055
Q9Y6R7	FCGBP	CECGPGGHVTCQEGAACGPHEECR	0	C(UniMod:4)EC(UniMod:4)GPGGHVTC(UniMod:4)QEGAAC(UniMod:4)GPHEEC(UniMod:4)R	0	4	C(UniMod:4)EC(UniMod:4)GPGGHVTC(UniMod:4)QEGAAC(UniMod:4)GPHEEC(UniMod:4)R4	15.4824	17.2591	16.9162
P07358	C8B	CEGFVCAQTGR	0	C(UniMod:4)EGFVC(UniMod:4)AQTGR	0	2	C(UniMod:4)EGFVC(UniMod:4)AQTGR2	21.2175	21.3005	21.0401
P04217	A1BG	CEGPIPDVTFELLR	0	C(UniMod:4)EGPIPDVTFELLR	0	2	C(UniMod:4)EGPIPDVTFELLR2	22.9508	21.1738	23.1339	19.0034	19.1838	19.5653
P04217	A1BG	CEGPIPDVTFELLR	0	C(UniMod:4)EGPIPDVTFELLR	0	3	C(UniMod:4)EGPIPDVTFELLR3	17.7898	16.3167	17.8294
P98160	HSPG2	CEQCQPGYYGDAQR	0	C(UniMod:4)EQC(UniMod:4)QPGYYGDAQR	0	2	C(UniMod:4)EQC(UniMod:4)QPGYYGDAQR2	16.8164	16.8164	16.9905			13.1778
P00740-2	F9	CEQFCKNSADNKVVCSCTEGYR	2	C(UniMod:4)EQFC(UniMod:4)K(UniMod:510)NSADNK(UniMod:510)VVC(UniMod:4)SC(UniMod:4)TEGYR	2	3	C(UniMod:4)EQFC(UniMod:4)K(UniMod:510)NSADNK(UniMod:510)VVC(UniMod:4)SC(UniMod:4)TEGYR3	15.689	18.9839	16.6992
P00740-2	F9	CEQFCKNSADNKVVCSCTEGYR	2	C(UniMod:4)EQFC(UniMod:4)K(UniMod:510)NSADNK(UniMod:510)VVC(UniMod:4)SC(UniMod:4)TEGYR	2	4	C(UniMod:4)EQFC(UniMod:4)K(UniMod:510)NSADNK(UniMod:510)VVC(UniMod:4)SC(UniMod:4)TEGYR4	18.3791	20.5774
P05160	F13B	CFDHHFLEGSR	0	C(UniMod:4)FDHHFLEGSR	0	3	C(UniMod:4)FDHHFLEGSR3	15.8954	15.189	14.3934	17.4941	18.0201	17.852
Q92954-3	PRG4	CFESFER	0	C(UniMod:4)FESFER	0	2	C(UniMod:4)FESFER2	20.2077	20.88	21.2611
P03952	KLKB1	CFLRLSMDGSPTRIAYGTQGSSGYSLR	0	C(UniMod:4)FLRLSM(UniMod:35)DGSPTRIAYGTQGSSGYSLR	0	4	C(UniMod:4)FLRLSM(UniMod:35)DGSPTRIAYGTQGSSGYSLR4						17.2465
P10643	C7	CFSGQCISKSLVCNGDSDCDEDSADEDR	1	C(UniMod:4)FSGQC(UniMod:4)ISK(UniMod:510)SLVC(UniMod:4)NGDSDC(UniMod:4)DEDSADEDR	1	3	C(UniMod:4)FSGQC(UniMod:4)ISK(UniMod:510)SLVC(UniMod:4)NGDSDC(UniMod:4)DEDSADEDR3	15.5203	16.5256	16.7181
P07357	C8A	CGPCFNNGVPILEGTSCR	0	C(UniMod:4)GPC(UniMod:4)FNNGVPILEGTSC(UniMod:4)R	0	3	C(UniMod:4)GPC(UniMod:4)FNNGVPILEGTSC(UniMod:4)R3	18.5204	19.1653	18.1484
P02751-1	FN1	CHEGGQSYKIGDTWR	1	C(UniMod:4)HEGGQSYK(UniMod:510)IGDTWR	1	3	C(UniMod:4)HEGGQSYK(UniMod:510)IGDTWR3	22.0694	22.2506	21.4732	20.6818	19.8282	19.8917
P02751-1	FN1	CHEGGQSYKIGDTWR	1	C(UniMod:4)HEGGQSYK(UniMod:510)IGDTWR	1	4	C(UniMod:4)HEGGQSYK(UniMod:510)IGDTWR4	20.0587	20.9535	19.273
P04003	C4BPA	CHPGYKPTTDEPTTVICQKNLR	2	C(UniMod:4)HPGYK(UniMod:510)PTTDEPTTVIC(UniMod:4)QK(UniMod:510)NLR	2	4	C(UniMod:4)HPGYK(UniMod:510)PTTDEPTTVIC(UniMod:4)QK(UniMod:510)NLR4	20.3711	21.023	20.8355		17.425	17.5712
P04003	C4BPA	CHPGYKPTTDEPTTVICQKNLR	2	C(UniMod:4)HPGYK(UniMod:510)PTTDEPTTVIC(UniMod:4)QK(UniMod:510)NLR	2	3	C(UniMod:4)HPGYK(UniMod:510)PTTDEPTTVIC(UniMod:4)QK(UniMod:510)NLR3	18.0118	19.657	19.8136	14.8899
P04003	C4BPA	CHPGYKPTTDEPTTVICQKNLR	2	C(UniMod:4)HPGYKPTTDEPTTVIC(UniMod:4)QK(UniMod:510)NLR	1	4	C(UniMod:4)HPGYKPTTDEPTTVIC(UniMod:4)QK(UniMod:510)NLR4	23.3177	22.1529	22.6803	21.4875	20.0267
P49908	SELENOP	CINQLLCKLPTDSELAPR	1	C(UniMod:4)INQLLC(UniMod:4)K(UniMod:510)LPTDSELAPR	1	3	C(UniMod:4)INQLLC(UniMod:4)K(UniMod:510)LPTDSELAPR3	23.0413	22.9555	22.3126	19.698
P49747	COMP	CINTSPGFR	0	C(UniMod:4)INTSPGFR	0	2	C(UniMod:4)INTSPGFR2		18.445
P00736	C1R	CKIKDCGQPR	2	C(UniMod:4)K(UniMod:510)IK(UniMod:510)DC(UniMod:4)GQPR	2	2	C(UniMod:4)K(UniMod:510)IK(UniMod:510)DC(UniMod:4)GQPR2		14.2949
P23142	FBLN1	CLAFECPENYR	0	C(UniMod:4)LAFEC(UniMod:4)PENYR	0	2	C(UniMod:4)LAFEC(UniMod:4)PENYR2	17.5397		17.6145
P23142	FBLN1	CLAFECPENYRR	0	C(UniMod:4)LAFEC(UniMod:4)PENYRR	0	3	C(UniMod:4)LAFEC(UniMod:4)PENYRR3	19.8276	21.1682	20.0784
P25311	AZGP1	CLAYDFYPGKIDVHWTR	1	C(UniMod:4)LAYDFYPGK(UniMod:510)IDVHWTR	1	4	C(UniMod:4)LAYDFYPGK(UniMod:510)IDVHWTR4	16.3064			19.2557	19.2686	21.0699
P00748	F12	CLEVEGHR	0	C(UniMod:4)LEVEGHR	0	2	C(UniMod:4)LEVEGHR2	18.1242	18.4625				17.0606
P03952	KLKB1	CLLFSFLPASSINDMEKR	1	C(UniMod:4)LLFSFLPASSINDMEK(UniMod:510)R	1	3	C(UniMod:4)LLFSFLPASSINDMEK(UniMod:510)R3	22.423	22.8131	20.6732	20.034	20.1919	20.455
P04275	VWF	CLPSACEVVTGSPR	0	C(UniMod:4)LPSAC(UniMod:4)EVVTGSPR	0	2	C(UniMod:4)LPSAC(UniMod:4)EVVTGSPR2	19.8174	19.9051	19.722
P00736	C1R	CLPVCGKPVNPVEQR	1	C(UniMod:4)LPVC(UniMod:4)GK(UniMod:510)PVNPVEQR	1	3	C(UniMod:4)LPVC(UniMod:4)GK(UniMod:510)PVNPVEQR3	22.3635	18.9871	21.7162	20.072	20.2449	20.8426
P00736	C1R	CLPVCGKPVNPVEQR	1	C(UniMod:4)LPVC(UniMod:4)GK(UniMod:510)PVNPVEQR	1	2	C(UniMod:4)LPVC(UniMod:4)GK(UniMod:510)PVNPVEQR2	16.9837	18.4972	17.3391
P05160	F13B	CNEYYLLR	0	C(UniMod:4)NEYYLLR	0	2	C(UniMod:4)NEYYLLR2		15.9987	17.2592			16.6394
P02748	C9	CNGDNDCGDFSDEDDCESEPRPPCR	0	C(UniMod:4)NGDNDC(UniMod:4)GDFSDEDDC(UniMod:4)ESEPRPPC(UniMod:4)R	0	3	C(UniMod:4)NGDNDC(UniMod:4)GDFSDEDDC(UniMod:4)ESEPRPPC(UniMod:4)R3	18.2945	18.6728	18.5501
P02748	C9	CNGDNDCGDFSDEDDCESEPRPPCR	0	C(UniMod:4)NGDNDC(UniMod:4)GDFSDEDDC(UniMod:4)ESEPRPPC(UniMod:4)R	0	4	C(UniMod:4)NGDNDC(UniMod:4)GDFSDEDDC(UniMod:4)ESEPRPPC(UniMod:4)R4	17.0465	17.1701	17.1909
P01860	IGHG3	CPAPELLGGPSVFLFPPKPKDTLMISR	2	C(UniMod:4)PAPELLGGPSVFLFPPK(UniMod:510)PK(UniMod:510)DTLM(UniMod:35)ISR	2	4	C(UniMod:4)PAPELLGGPSVFLFPPK(UniMod:510)PK(UniMod:510)DTLM(UniMod:35)ISR4	20.3877	20.1787	20.4246	21.0222	21.1709	21.2074
P01860	IGHG3	CPAPELLGGPSVFLFPPKPKDTLMISR	2	C(UniMod:4)PAPELLGGPSVFLFPPK(UniMod:510)PK(UniMod:510)DTLMISR	2	3	C(UniMod:4)PAPELLGGPSVFLFPPK(UniMod:510)PK(UniMod:510)DTLMISR3	23.8484	24.105	23.7172	20.9723	20.9913	21.2986
P01860	IGHG3	CPAPELLGGPSVFLFPPKPKDTLMISR	2	C(UniMod:4)PAPELLGGPSVFLFPPK(UniMod:510)PK(UniMod:510)DTLMISR	2	4	C(UniMod:4)PAPELLGGPSVFLFPPK(UniMod:510)PK(UniMod:510)DTLMISR4	26.2536	26.2191	26.0573	26.295	24.3834	25.7267
P06681	C2	CPAPVSFENGIYTPR	0	C(UniMod:4)PAPVSFENGIYTPR	0	2	C(UniMod:4)PAPVSFENGIYTPR2	21.9671	21.1442	21.3173	19.0567	19.3404	19.7647
P06681	C2	CPAPVSFENGIYTPR	0	C(UniMod:4)PAPVSFENGIYTPR	0	3	C(UniMod:4)PAPVSFENGIYTPR3	19.9456	19.7901	19.7674
P01860	IGHG3	CPEPKSCDTPPPCPR	1	C(UniMod:4)PEPK(UniMod:510)SC(UniMod:4)DTPPPC(UniMod:4)PR	1	2	C(UniMod:4)PEPK(UniMod:510)SC(UniMod:4)DTPPPC(UniMod:4)PR2	23.6846	23.6629	23.5039	16.9143	16.6549	16.5888
P01860	IGHG3	CPEPKSCDTPPPCPR	1	C(UniMod:4)PEPK(UniMod:510)SC(UniMod:4)DTPPPC(UniMod:4)PR	1	3	C(UniMod:4)PEPK(UniMod:510)SC(UniMod:4)DTPPPC(UniMod:4)PR3	28.8568	28.6877	28.7742	23.0368	23.1174	23.3335
P01860	IGHG3	CPEPKSCDTPPPCPR	1	C(UniMod:4)PEPK(UniMod:510)SC(UniMod:4)DTPPPC(UniMod:4)PR	1	4	C(UniMod:4)PEPK(UniMod:510)SC(UniMod:4)DTPPPC(UniMod:4)PR4	20.2006	19.973	20.0627	13.8729		17.7096
P01860	IGHG3	CPEPKSCDTPPPCPR	1	C(UniMod:4)PEPKSC(UniMod:4)DTPPPC(UniMod:4)PR	0	2	C(UniMod:4)PEPKSC(UniMod:4)DTPPPC(UniMod:4)PR2	17.4491	17.237	17.5815	19.2495	18.5439	18.4264
P01860	IGHG3	CPEPKSCDTPPPCPR	1	C(UniMod:4)PEPKSC(UniMod:4)DTPPPC(UniMod:4)PR	0	3	C(UniMod:4)PEPKSC(UniMod:4)DTPPPC(UniMod:4)PR3	24.3713	24.4932	24.4391	22.9695	23.0886	23.5875
P01860	IGHG3	CPEPKSCDTPPPCPR	1	C(UniMod:4)PEPKSC(UniMod:4)DTPPPC(UniMod:4)PR	0	4	C(UniMod:4)PEPKSC(UniMod:4)DTPPPC(UniMod:4)PR4	18.2578	17.2512	18.3879	15.2132	15.5302	15.8034
P68032	ACTC1	CPETLFQPSFIGMESAGIHETTYNSIMK	1	C(UniMod:4)PETLFQPSFIGMESAGIHETTYNSIMK	0	3	C(UniMod:4)PETLFQPSFIGMESAGIHETTYNSIMK3	14.0032
P17936-2	IGFBP3	CQPSPDEARPLQALLDGR	0	C(UniMod:4)QPSPDEARPLQALLDGR	0	3	C(UniMod:4)QPSPDEARPLQALLDGR3	20.6772	20.5232	20.5597
P10643	C7	CRGQSISVTSIRPCAAETQ	0	C(UniMod:4)RGQSISVTSIRPC(UniMod:4)AAETQ	0	3	C(UniMod:4)RGQSISVTSIRPC(UniMod:4)AAETQ3	20.1055	19.7639	19.7945	18.4132	19.4346	18.6003
Q96PD5-2	PGLYRP2	CRWGAAPYR	0	C(UniMod:4)RWGAAPYR	0	3	C(UniMod:4)RWGAAPYR3	22.3537
Q9Y6R7	FCGBP	CSCSSSSGLTCQAAGCPPGR	0	C(UniMod:4)SC(UniMod:4)SSSSGLTC(UniMod:4)QAAGC(UniMod:4)PPGR	0	3	C(UniMod:4)SC(UniMod:4)SSSSGLTC(UniMod:4)QAAGC(UniMod:4)PPGR3	17.6019	17.6876	17.4825
P02790	HPX	CSPHLVLSALTSDNHGATYAFSGTHYWR	0	C(UniMod:4)SPHLVLSALTSDNHGATYAFSGTHYWR	0	3	C(UniMod:4)SPHLVLSALTSDNHGATYAFSGTHYWR3	20.3431	20.0275	19.9235	18.0756	14.4352	16.2241
P02790	HPX	CSPHLVLSALTSDNHGATYAFSGTHYWR	0	C(UniMod:4)SPHLVLSALTSDNHGATYAFSGTHYWR	0	4	C(UniMod:4)SPHLVLSALTSDNHGATYAFSGTHYWR4				21.1605	20.6849	21.2184
B4E1Z4		CSSNLVLTGSSER	0	C(UniMod:4)SSNLVLTGSSER	0	2	C(UniMod:4)SSNLVLTGSSER2	21.9252	22.0671	21.6164	19.7785	18.8541	19.029
P0C0L4	C4A	CSVFYGAPSKSR	1	C(UniMod:4)SVFYGAPSK(UniMod:510)SR	1	2	C(UniMod:4)SVFYGAPSK(UniMod:510)SR2	22.6021	22.4366	22.5605	21.4815	16.8239	20.2539
P0C0L4	C4A	CSVFYGAPSKSR	1	C(UniMod:4)SVFYGAPSK(UniMod:510)SR	1	3	C(UniMod:4)SVFYGAPSK(UniMod:510)SR3	23.7955	22.1308	21.0704		18.1332	17.3119
P02748	C9	CTDAVGDRR	0	C(UniMod:4)TDAVGDRR	0	2	C(UniMod:4)TDAVGDRR2		12.8313
P02748	C9	CTDAVGDRRQCVPTEPCEDAEDDCGNDFQCSTGR	0	C(UniMod:4)TDAVGDRRQC(UniMod:4)VPTEPC(UniMod:4)EDAEDDC(UniMod:4)GNDFQC(UniMod:4)STGR	0	4	C(UniMod:4)TDAVGDRRQC(UniMod:4)VPTEPC(UniMod:4)EDAEDDC(UniMod:4)GNDFQC(UniMod:4)STGR4			13.5587	16.0604	17.1376	16.8181
P26927	MST1	CTDDVRPQDCYHGAGEQYR	0	C(UniMod:4)TDDVRPQDC(UniMod:4)YHGAGEQYR	0	3	C(UniMod:4)TDDVRPQDC(UniMod:4)YHGAGEQYR3	16.638	16.7089	17.4088
P04004	VTN	CTEGFNVDKKCQCDELCSYYQSCCTDYTAECKPQVTR	3	C(UniMod:4)TEGFNVDK(UniMod:510)K(UniMod:510)C(UniMod:4)QC(UniMod:4)DELC(UniMod:4)SYYQSC(UniMod:4)C(UniMod:4)TDYTAEC(UniMod:4)K(UniMod:510)PQVTR	3	4	C(UniMod:4)TEGFNVDK(UniMod:510)K(UniMod:510)C(UniMod:4)QC(UniMod:4)DELC(UniMod:4)SYYQSC(UniMod:4)C(UniMod:4)TDYTAEC(UniMod:4)K(UniMod:510)PQVTR4	21.2644	21.3059	20.7671
P04004	VTN	CTEGFNVDKKCQCDELCSYYQSCCTDYTAECKPQVTR	3	C(UniMod:4)TEGFNVDK(UniMod:510)KC(UniMod:4)QC(UniMod:4)DELC(UniMod:4)SYYQSC(UniMod:4)C(UniMod:4)TDYTAEC(UniMod:4)K(UniMod:510)PQVTR	2	4	C(UniMod:4)TEGFNVDK(UniMod:510)KC(UniMod:4)QC(UniMod:4)DELC(UniMod:4)SYYQSC(UniMod:4)C(UniMod:4)TDYTAEC(UniMod:4)K(UniMod:510)PQVTR4	22.8503	23.8838	23.6066	14.3316	13.6914
P08603	CFH	CTLKPCDYPDIKHGGLYHENMR	2	C(UniMod:4)TLK(UniMod:510)PC(UniMod:4)DYPDIK(UniMod:510)HGGLYHENMR	2	3	C(UniMod:4)TLK(UniMod:510)PC(UniMod:4)DYPDIK(UniMod:510)HGGLYHENMR3	19.0499	18.0739	19.0402	17.3207	15.1078	14.0613
P08603	CFH	CTLKPCDYPDIKHGGLYHENMR	2	C(UniMod:4)TLK(UniMod:510)PC(UniMod:4)DYPDIK(UniMod:510)HGGLYHENMR	2	4	C(UniMod:4)TLK(UniMod:510)PC(UniMod:4)DYPDIK(UniMod:510)HGGLYHENMR4	20.328	21.077	20.3479			20.0105
P08603	CFH	CTLKPCDYPDIKHGGLYHENMR	2	C(UniMod:4)TLKPC(UniMod:4)DYPDIK(UniMod:510)HGGLYHENMR	1	4	C(UniMod:4)TLKPC(UniMod:4)DYPDIK(UniMod:510)HGGLYHENMR4	21.6591	20.8497	20.3736	21.6801	21.5661	21.7718
P00747	PLG	CTTPPPSSGPTYQCLKGTGENYR	1	C(UniMod:4)TTPPPSSGPTYQC(UniMod:4)LK(UniMod:510)GTGENYR	1	3	C(UniMod:4)TTPPPSSGPTYQC(UniMod:4)LK(UniMod:510)GTGENYR3	24.2094	24.6384	24.218	22.825	20.9331	20.7158
P10643	C7	CVCKMPYECGPSLDVCAQDER	1	C(UniMod:4)VC(UniMod:4)K(UniMod:510)MPYEC(UniMod:4)GPSLDVC(UniMod:4)AQDER	1	3	C(UniMod:4)VC(UniMod:4)K(UniMod:510)MPYEC(UniMod:4)GPSLDVC(UniMod:4)AQDER3	20.5564	20.3654	20.4185
Q12805-2	EFEMP1	CVCPVSNAMCR	0	C(UniMod:4)VC(UniMod:4)PVSNAMC(UniMod:4)R	0	2	C(UniMod:4)VC(UniMod:4)PVSNAMC(UniMod:4)R2	19.9753	18.1973	19.5693
P23142	FBLN1	CVDVDECAPPAEPCGKGHR	1	C(UniMod:4)VDVDEC(UniMod:4)APPAEPC(UniMod:4)GK(UniMod:510)GHR	1	4	C(UniMod:4)VDVDEC(UniMod:4)APPAEPC(UniMod:4)GK(UniMod:510)GHR4	22.0699	21.7619	21.5395		16.5335	16.4082
P23142	FBLN1	CVDVDECAPPAEPCGKGHR	1	C(UniMod:4)VDVDEC(UniMod:4)APPAEPC(UniMod:4)GK(UniMod:510)GHR	1	3	C(UniMod:4)VDVDEC(UniMod:4)APPAEPC(UniMod:4)GK(UniMod:510)GHR3	19.0749	19.0906	19.3622
P07358	C8B	CVNRRLLCNGDNDCGDQSDEANCR	0	C(UniMod:4)VNRRLLC(UniMod:4)NGDNDC(UniMod:4)GDQSDEANC(UniMod:4)R	0	4	C(UniMod:4)VNRRLLC(UniMod:4)NGDNDC(UniMod:4)GDQSDEANC(UniMod:4)R4					12.5335	13.5648
P23142	FBLN1	CVNSPGSFR	0	C(UniMod:4)VNSPGSFR	0	2	C(UniMod:4)VNSPGSFR2	21.8266	21.9138	20.4781
P10643	C7	CVQKENPLTQAVPKCQR	2	C(UniMod:4)VQK(UniMod:510)ENPLTQAVPK(UniMod:510)C(UniMod:4)QR	2	4	C(UniMod:4)VQK(UniMod:510)ENPLTQAVPK(UniMod:510)C(UniMod:4)QR4	19.7768	19.7774	19.8977
P43652	AFM	DADPDTFFAKFTFEYSR	1	DADPDTFFAK(UniMod:510)FTFEYSR	1	3	DADPDTFFAK(UniMod:510)FTFEYSR3	21.7504	22.1756	21.9386	22.5479	22.3787	22.4813
P02768	ALB	DAHKSEVAHR	1	DAHK(UniMod:510)SEVAHR	1	3	DAHK(UniMod:510)SEVAHR3	21.4619	23.9225	16.4062	21.3438	18.7486	23.173
P02768	ALB	DAHKSEVAHR	1	DAHKSEVAHR	0	3	DAHKSEVAHR3	21.2572	21.3656	20.1689		18.8347	21.9538
P02751-1	FN1	DAPIVNKVVTPLSPPTNLHLEANPDTGVLTVSWER	1	DAPIVNK(UniMod:510)VVTPLSPPTNLHLEANPDTGVLTVSWER	1	4	DAPIVNK(UniMod:510)VVTPLSPPTNLHLEANPDTGVLTVSWER4	21.9194	22.6256	22.2771	23.7532	22.6654	23.3663
P22105-1	TNXB	DAQGQPQAVPVSGDLR	0	DAQGQPQAVPVSGDLR	0	2	DAQGQPQAVPVSGDLR2	18.2662	17.1479	17.9636	18.0856	17.8701	18.0532
B4E1Z4		DAQYAPGYDK	1	DAQYAPGYDK	0	2	DAQYAPGYDK2				18.7339	19.2468	19.3309
B4E1Z4		DAQYAPGYDKVKDISEVVTPR	2	DAQYAPGYDK(UniMod:510)VK(UniMod:510)DISEVVTPR	2	2	DAQYAPGYDK(UniMod:510)VK(UniMod:510)DISEVVTPR2	15.2372	15.3281	15.6626	17.11	16.754	16.58
B4E1Z4		DAQYAPGYDKVKDISEVVTPR	2	DAQYAPGYDK(UniMod:510)VK(UniMod:510)DISEVVTPR	2	3	DAQYAPGYDK(UniMod:510)VK(UniMod:510)DISEVVTPR3	24.8463	24.6562	24.6768	24.7063	24.738	24.978
B4E1Z4		DAQYAPGYDKVKDISEVVTPR	2	DAQYAPGYDK(UniMod:510)VK(UniMod:510)DISEVVTPR	2	4	DAQYAPGYDK(UniMod:510)VK(UniMod:510)DISEVVTPR4	28.7649	28.6296	28.5864	27.8645	27.8333	28.0347
B4E1Z4		DAQYAPGYDKVKDISEVVTPR	2	DAQYAPGYDK(UniMod:510)VKDISEVVTPR	1	3	DAQYAPGYDK(UniMod:510)VKDISEVVTPR3	19.9726	22.6359	21.9014	18.6264	21.9491	23.1193
B4E1Z4		DAQYAPGYDKVKDISEVVTPR	2	DAQYAPGYDK(UniMod:510)VKDISEVVTPR	1	4	DAQYAPGYDK(UniMod:510)VKDISEVVTPR4	20.1538			21.1266	20.11	20.0686
B4E1Z4		DAQYAPGYDKVKDISEVVTPR	2	DAQYAPGYDKVKDISEVVTPR	0	3	DAQYAPGYDKVKDISEVVTPR3	19.0381	18.0963	19.8166	17.2337	17.021
P01877	IGHA2	DASGATFTWTPSSGK	1	DASGATFTWTPSSGK	0	2	DASGATFTWTPSSGK2				18.9348	18.6175	19.5252
P01877	IGHA2	DASGATFTWTPSSGKSAVQGPPER	1	DASGATFTWTPSSGK(UniMod:510)SAVQGPPER	1	2	DASGATFTWTPSSGK(UniMod:510)SAVQGPPER2	17.6545	17.3187	17.0291	17.3623	16.6925	17.7317
P01877	IGHA2	DASGATFTWTPSSGKSAVQGPPER	1	DASGATFTWTPSSGK(UniMod:510)SAVQGPPER	1	3	DASGATFTWTPSSGK(UniMod:510)SAVQGPPER3	27.8036	27.7644	27.0659	28.0679	27.9868	27.4207
P01877	IGHA2	DASGATFTWTPSSGKSAVQGPPER	1	DASGATFTWTPSSGK(UniMod:510)SAVQGPPER	1	4	DASGATFTWTPSSGK(UniMod:510)SAVQGPPER4	24.6846	24.2732	23.0507	24.3388	23.8198	23.4845
P01876	IGHA1	DASGVTFTWTPSSGK	1	DASGVTFTWTPSSGK	0	2	DASGVTFTWTPSSGK2			17.1376	22.3732	22.7151	22.6644
P01876	IGHA1	DASGVTFTWTPSSGK	1	DASGVTFTWTPSSGK(UniMod:510)	1	2	DASGVTFTWTPSSGK(UniMod:510)2	22.7491	22.584	23.3885	22.6185	22.707	21.8875
P01876	IGHA1	DASGVTFTWTPSSGKSAVQGPPER	1	DASGVTFTWTPSSGK(UniMod:510)SAVQGPPER	1	2	DASGVTFTWTPSSGK(UniMod:510)SAVQGPPER2	19.1516	19.4485	19.0078	19.0481	19.1053	19.2185
P01876	IGHA1	DASGVTFTWTPSSGKSAVQGPPER	1	DASGVTFTWTPSSGK(UniMod:510)SAVQGPPER	1	3	DASGVTFTWTPSSGK(UniMod:510)SAVQGPPER3	29.5753	29.9706	29.8849	29.6501	29.5207	29.6407
P01876	IGHA1	DASGVTFTWTPSSGKSAVQGPPER	1	DASGVTFTWTPSSGK(UniMod:510)SAVQGPPER	1	4	DASGVTFTWTPSSGK(UniMod:510)SAVQGPPER4	25.4205	25.4673	25.5259	25.2426	25.5923	25.2685
Q92954-3	PRG4	DATCNCDYNCQHYMECCPDFKR	1	DATC(UniMod:4)NC(UniMod:4)DYNC(UniMod:4)QHYMEC(UniMod:4)C(UniMod:4)PDFK(UniMod:510)R	1	4	DATC(UniMod:4)NC(UniMod:4)DYNC(UniMod:4)QHYMEC(UniMod:4)C(UniMod:4)PDFK(UniMod:510)R4	18.9402	19.6692	18.7869
P02787	TF	DCHLAQVPSHTVVAR	0	DC(UniMod:4)HLAQVPSHTVVAR	0	2	DC(UniMod:4)HLAQVPSHTVVAR2	25.931	25.1291	25.6737	19.7726	18.3608	20.8082
P02787	TF	DCHLAQVPSHTVVAR	0	DC(UniMod:4)HLAQVPSHTVVAR	0	4	DC(UniMod:4)HLAQVPSHTVVAR4	16.4349	17.8573		16.1372
Q07954	LRP1	DCPDGSDEAPEICPQSKAQR	1	DC(UniMod:4)PDGSDEAPEIC(UniMod:4)PQSK(UniMod:510)AQR	1	3	DC(UniMod:4)PDGSDEAPEIC(UniMod:4)PQSK(UniMod:510)AQR3	19.0819		18.8871
P01008	SERPINC1	DDLYVSDAFHK	1	DDLYVSDAFHK	0	3	DDLYVSDAFHK3				16.8919		15.5261
P01008	SERPINC1	DDLYVSDAFHKAFLEVNEEGSEAAASTAVVIAGR	1	DDLYVSDAFHK(UniMod:510)AFLEVNEEGSEAAASTAVVIAGR	1	3	DDLYVSDAFHK(UniMod:510)AFLEVNEEGSEAAASTAVVIAGR3					14.9918
P01008	SERPINC1	DDLYVSDAFHKAFLEVNEEGSEAAASTAVVIAGR	1	DDLYVSDAFHK(UniMod:510)AFLEVNEEGSEAAASTAVVIAGR	1	4	DDLYVSDAFHK(UniMod:510)AFLEVNEEGSEAAASTAVVIAGR4	17.7144	19.5119	19.2166	20.658	22.6011	22.2607
P02768	ALB	DDNPNLPR	0	DDNPNLPR	0	2	DDNPNLPR2				17.3062	18.4988	18.3824
P02787	TF	DDTVCLAKLHDR	1	DDTVC(UniMod:4)LAK(UniMod:510)LHDR	1	2	DDTVC(UniMod:4)LAK(UniMod:510)LHDR2	21.4672	21.3659	21.6494	21.8631	19.863	20.3987
P02787	TF	DDTVCLAKLHDR	1	DDTVC(UniMod:4)LAK(UniMod:510)LHDR	1	3	DDTVC(UniMod:4)LAK(UniMod:510)LHDR3	23.1213		22.6049
P02768	ALB	DEGKASSAKQR	2	DEGK(UniMod:510)ASSAK(UniMod:510)QR	2	3	DEGK(UniMod:510)ASSAK(UniMod:510)QR3		19.7766				18.8484
P04275	VWF	DETLQDGCDTHFCKVNER	1	DETLQDGC(UniMod:4)DTHFC(UniMod:4)K(UniMod:510)VNER	1	4	DETLQDGC(UniMod:4)DTHFC(UniMod:4)K(UniMod:510)VNER4	19.2617		16.1095
P0C0L4	C4A	DFALLSLQVPLKDAK	2	DFALLSLQVPLK(UniMod:510)DAK	1	3	DFALLSLQVPLK(UniMod:510)DAK3				19.2658	19.1348	19.7466
P0C0L4	C4A	DFALLSLQVPLKDAK	2	DFALLSLQVPLK(UniMod:510)DAK(UniMod:510)	2	3	DFALLSLQVPLK(UniMod:510)DAK(UniMod:510)3	15.5452	17.6896	17.5163	18.564	17.1751	18.235
P0C0L4	C4A	DFALLSLQVPLKDAKSCGLHQLLR	2	DFALLSLQVPLK(UniMod:510)DAK(UniMod:510)SC(UniMod:4)GLHQLLR	2	4	DFALLSLQVPLK(UniMod:510)DAK(UniMod:510)SC(UniMod:4)GLHQLLR4	17.2982		24.055	25.0033	23.1558	21.4419
P0C0L4	C4A	DFALLSLQVPLKDAKSCGLHQLLR	2	DFALLSLQVPLKDAK(UniMod:510)SC(UniMod:4)GLHQLLR	1	4	DFALLSLQVPLKDAK(UniMod:510)SC(UniMod:4)GLHQLLR4	21.0152		19.5026	20.8929	19.8517	20.774
P0C0L4	C4A	DFALLSLQVPLKDAKSCGLHQLLR	2	DFALLSLQVPLKDAKSC(UniMod:4)GLHQLLR	0	4	DFALLSLQVPLKDAKSC(UniMod:4)GLHQLLR4	24.5179	22.3064	25.0894	23.4421	25.4536	23.4546
P35858-2	IGFALS	DFALQNPSAVPR	0	DFALQNPSAVPR	0	2	DFALQNPSAVPR2	21.7663	23.0809	23.1829	23.0872	23.9027	21.0515
P35858-2	IGFALS	DFALQNPSAVPR	0	DFALQNPSAVPR	0	3	DFALQNPSAVPR3	16.8616	18.0788	16.1099	18.2774	18.9041
P06681	C2	DFHINLFR	0	DFHINLFR	0	2	DFHINLFR2	21.6687	22.8531	21.4376	23.0872	23.6843	23.7843
P06681	C2	DFHINLFR	0	DFHINLFR	0	3	DFHINLFR3	21.1121	20.1927	21.4591	20.1944	19.853	19.9055
P05154	SERPINA5	DFTFDLYR	0	DFTFDLYR	0	2	DFTFDLYR2	17.9893		18.8619		19.8402	18.2289
P02787	TF	DGAGDVAFVKHSTIFENLANKADR	2	DGAGDVAFVK(UniMod:510)HSTIFENLANK(UniMod:510)ADR	2	4	DGAGDVAFVK(UniMod:510)HSTIFENLANK(UniMod:510)ADR4				22.7768	23.1667	23.0792
P08603	CFH	DGEKVSVLCQENYLIQEGEEITCKDGR	2	DGEK(UniMod:510)VSVLC(UniMod:4)QENYLIQEGEEITC(UniMod:4)K(UniMod:510)DGR	2	3	DGEK(UniMod:510)VSVLC(UniMod:4)QENYLIQEGEEITC(UniMod:4)K(UniMod:510)DGR3	17.7265	18.5917	18.3424	16.8595	15.5805	16.1955
P08603	CFH	DGEKVSVLCQENYLIQEGEEITCKDGR	2	DGEK(UniMod:510)VSVLC(UniMod:4)QENYLIQEGEEITC(UniMod:4)K(UniMod:510)DGR	2	4	DGEK(UniMod:510)VSVLC(UniMod:4)QENYLIQEGEEITC(UniMod:4)K(UniMod:510)DGR4	21.9283	21.7386	20.7519	19.9357	20.7149	19.8106
P02750	LRG1	DGFDISGNPWICDQNLSDLYR	0	DGFDISGNPWIC(UniMod:4)DQNLSDLYR	0	3	DGFDISGNPWIC(UniMod:4)DQNLSDLYR3	19.2832	20.8738	20.2302	18.6615	18.8657	18.6774
P01871	IGHM	DGFFGNPR	0	DGFFGNPR	0	2	DGFFGNPR2	25.8719	26.8934	27.0022	27.2806	26.8573	26.8932
P00734	F2	DGKYGFYTHVFR	1	DGK(UniMod:510)YGFYTHVFR	1	2	DGK(UniMod:510)YGFYTHVFR2	20.4949	20.878	20.7556	20.1522	20.0012	19.8383
P00734	F2	DGKYGFYTHVFR	1	DGK(UniMod:510)YGFYTHVFR	1	3	DGK(UniMod:510)YGFYTHVFR3	24.0435	23.9318	24.336	23.4785	23.4909	24.05
P00734	F2	DGKYGFYTHVFR	1	DGK(UniMod:510)YGFYTHVFR	1	4	DGK(UniMod:510)YGFYTHVFR4	20.4152	21.3704	20.9724	21.4858	21.5782	21.8748
B4E1Z4		DGNDHSLWR	0	DGNDHSLWR	0	2	DGNDHSLWR2	16.2238	16.2485	15.9749	18.4988	17.8433	17.536
B4E1Z4		DGNDHSLWR	0	DGNDHSLWR	0	3	DGNDHSLWR3	17.2609	17.5604	14.3078	15.8237	17.7434	18.1577
P02748	C9	DGNTLTYYR	0	DGNTLTYYR	0	2	DGNTLTYYR2	21.0105	18.9876	21.4395	20.1864	22.9001	23.9639
P04278-2	SHBG	DGRPEIQLHNHWAQLTVGAGPR	0	DGRPEIQLHNHWAQLTVGAGPR	0	4	DGRPEIQLHNHWAQLTVGAGPR4	19.1289			20.2143	19.9984	19.2376
P55056	APOC4	DGWQWFWSPSTFR	0	DGWQWFWSPSTFR	0	2	DGWQWFWSPSTFR2	19.2846	19.8412	18.5093	17.2632	17.2146	17.0068
P04196	HRG	DGYLFQLLR	0	DGYLFQLLR	0	2	DGYLFQLLR2	21.6704	22.6825	20.4703	23.0089	22.1423	23.2108
P04196	HRG	DHHHPHKPHEHGPPPPPDER	1	DHHHPHK(UniMod:510)PHEHGPPPPPDER	1	3	DHHHPHK(UniMod:510)PHEHGPPPPPDER3			16.8053	18.5805	19.9432	19.6982
P04196	HRG	DHHHPHKPHEHGPPPPPDER	1	DHHHPHK(UniMod:510)PHEHGPPPPPDER	1	4	DHHHPHK(UniMod:510)PHEHGPPPPPDER4	18.5585	20.287	22.0406	23.74	25.1488	23.6644
P04196	HRG	DHHHPHKPHEHGPPPPPDER	1	DHHHPHKPHEHGPPPPPDER	0	2	DHHHPHKPHEHGPPPPPDER2				13.4307	14.8108	13.1361
P04196	HRG	DHHHPHKPHEHGPPPPPDER	1	DHHHPHKPHEHGPPPPPDER	0	3	DHHHPHKPHEHGPPPPPDER3			15.2563
P04196	HRG	DHHHPHKPHEHGPPPPPDER	1	DHHHPHKPHEHGPPPPPDER	0	4	DHHHPHKPHEHGPPPPPDER4		13.0715	14.3285
P04196	HRG	DHSHGPPLPQGPPPLLPMSCSSCQHATFGTNGAQR	0	DHSHGPPLPQGPPPLLPM(UniMod:35)SC(UniMod:4)SSC(UniMod:4)QHATFGTNGAQR	0	4	DHSHGPPLPQGPPPLLPM(UniMod:35)SC(UniMod:4)SSC(UniMod:4)QHATFGTNGAQR4	19.4923	20.3127	19.255		17.5169	16.0888
P04196	HRG	DHSHGPPLPQGPPPLLPMSCSSCQHATFGTNGAQR	0	DHSHGPPLPQGPPPLLPM(UniMod:35)SC(UniMod:4)SSC(UniMod:4)QHATFGTNGAQR	0	3	DHSHGPPLPQGPPPLLPM(UniMod:35)SC(UniMod:4)SSC(UniMod:4)QHATFGTNGAQR3	15.8808	15.5072	15.5013
P04196	HRG	DHSHGPPLPQGPPPLLPMSCSSCQHATFGTNGAQR	0	DHSHGPPLPQGPPPLLPMSC(UniMod:4)SSC(UniMod:4)QHATFGTNGAQR	0	3	DHSHGPPLPQGPPPLLPMSC(UniMod:4)SSC(UniMod:4)QHATFGTNGAQR3	17.1915	16.5613	16.1904		15.3918	12.3363
P04196	HRG	DHSHGPPLPQGPPPLLPMSCSSCQHATFGTNGAQR	0	DHSHGPPLPQGPPPLLPMSC(UniMod:4)SSC(UniMod:4)QHATFGTNGAQR	0	4	DHSHGPPLPQGPPPLLPMSC(UniMod:4)SSC(UniMod:4)QHATFGTNGAQR4	19.878	19.9456	19.5251	15.9213
P00734	F2	DIALMKLK	2	DIALMK(UniMod:510)LK	1	2	DIALMK(UniMod:510)LK2				17.7593	18.6776	16.7331
P00734	F2	DIALMKLKKPVAFSDYIHPVCLPDR	3	DIALMK(UniMod:510)LK(UniMod:510)K(UniMod:510)PVAFSDYIHPVC(UniMod:4)LPDR	3	4	DIALMK(UniMod:510)LK(UniMod:510)K(UniMod:510)PVAFSDYIHPVC(UniMod:4)LPDR4	21.3897	21.9166	22.6831	22.7507	21.1667	22.5599
P00738	HP	DIAPTLTLYVGKK	2	DIAPTLTLYVGKK	0	3	DIAPTLTLYVGKK3			13.6976	16.5636	15.5729	16.2208
Q16610-4	ECM1	DILTIDIGR	0	DILTIDIGR	0	2	DILTIDIGR2	19.9522	20.0357	20.474	21.182	21.765	20.9777
P01008	SERPINC1	DIPMNPMCIYR	0	DIPMNPMC(UniMod:4)IYR	0	2	DIPMNPMC(UniMod:4)IYR2	23.6772	23.6639	23.8102	21.6943	21.4805	21.2707
P01008	SERPINC1	DIPMNPMCIYR	0	DIPMNPMC(UniMod:4)IYR	0	3	DIPMNPMC(UniMod:4)IYR3	17.1239	18.5944	17.7988	15.6179	16.1084
B4E1Z4		DISEVVTPR	0	DISEVVTPR	0	2	DISEVVTPR2				21.014	20.294	19.6281
P03952	KLKB1	DIYKGVDMR	1	DIYK(UniMod:510)GVDMR	1	2	DIYK(UniMod:510)GVDMR2		21.5171		20.4682	19.2739	18.0553
P03952	KLKB1	DIYKGVDMR	1	DIYK(UniMod:510)GVDMR	1	3	DIYK(UniMod:510)GVDMR3		21.6776		22.6305	20.9514	20.6497
P04114	APOB	DKDQEVLLQTFLDDASPGDKR	2	DK(UniMod:510)DQEVLLQTFLDDASPGDK(UniMod:510)R	2	4	DK(UniMod:510)DQEVLLQTFLDDASPGDK(UniMod:510)R4				17.459	19.0334	17.425
P02787	TF	DKEACVHKILR	2	DK(UniMod:510)EAC(UniMod:4)VHK(UniMod:510)ILR	2	3	DK(UniMod:510)EAC(UniMod:4)VHK(UniMod:510)ILR3	21.0788	22.4425	20.5405	19.6059	19.4411	20.1037
P00734	F2	DKLAACLEGNCAEGLGTNYR	1	DK(UniMod:510)LAAC(UniMod:4)LEGNC(UniMod:4)AEGLGTNYR	1	3	DK(UniMod:510)LAAC(UniMod:4)LEGNC(UniMod:4)AEGLGTNYR3	21.6903	21.9124	22.3524		16.1219	16.0182
Q9NQ79-2	CRTAC1	DKPVCVNTYGSYR	1	DK(UniMod:510)PVC(UniMod:4)VNTYGSYR	1	3	DK(UniMod:510)PVC(UniMod:4)VNTYGSYR3	20.4009	18.3471	20.5362	17.4475	16.6711
P06396	GSN	DKKMDAHPPR	2	DKKMDAHPPR	0	3	DKKMDAHPPR3	14.7264		12.628	17.3178	18.4877	18.7288
P22105-1	TNXB	DLEAKEVTPR	1	DLEAK(UniMod:510)EVTPR	1	2	DLEAK(UniMod:510)EVTPR2	15.8386	16.1505	15.3546	15.7183	15.1234	16.5616
P12883	MYH7	DLEEATLQHEATAAALR	0	DLEEATLQHEATAAALR	0	3	DLEEATLQHEATAAALR3		17.2439	17.1707	17.0624	16.9245
P02647	APOA1	DLEEVKAK	2	DLEEVK(UniMod:510)AK	1	2	DLEEVK(UniMod:510)AK2						19.464
P04114	APOB	DLKMLETVR	1	DLK(UniMod:510)M(UniMod:35)LETVR	1	3	DLK(UniMod:510)M(UniMod:35)LETVR3	22.4536	22.2151	22.3455	22.1448	21.9826	21.8468
P04114	APOB	DLKMLETVR	1	DLK(UniMod:510)MLETVR	1	3	DLK(UniMod:510)MLETVR3	17.3199	18.1117	18.1135	16.5114	16.64	17.5627
P01023	A2M	DLKPAIVKVYDYYETDEFAIAEYNAPCSKDLGNA	3	DLK(UniMod:510)PAIVK(UniMod:510)VYDYYETDEFAIAEYNAPC(UniMod:4)SK(UniMod:510)DLGNA	3	4	DLK(UniMod:510)PAIVK(UniMod:510)VYDYYETDEFAIAEYNAPC(UniMod:4)SK(UniMod:510)DLGNA4	18.8514	20.8099	19.2951	22.9113	22.0101	22.7908
P04114	APOB	DLKVEDIPLAR	1	DLK(UniMod:510)VEDIPLAR	1	2	DLK(UniMod:510)VEDIPLAR2	21.7765	23.9636	24.8661	22.3065	23.6759	24.7857
P04114	APOB	DLKVEDIPLAR	1	DLK(UniMod:510)VEDIPLAR	1	3	DLK(UniMod:510)VEDIPLAR3	22.4089	24.4277	24.6508	22.8602	22.6426	23.2111
P02787	TF	DLLFKDSAHGFLKVPPR	2	DLLFK(UniMod:510)DSAHGFLK(UniMod:510)VPPR	2	3	DLLFK(UniMod:510)DSAHGFLK(UniMod:510)VPPR3	21.6652	21.8734	21.7665	21.3628	21.4083	21.399
P02787	TF	DLLFKDSAHGFLKVPPR	2	DLLFK(UniMod:510)DSAHGFLK(UniMod:510)VPPR	2	4	DLLFK(UniMod:510)DSAHGFLK(UniMod:510)VPPR4				20.8211	21.4081	19.2755
P23142-4	FBLN1	DLLLTVKMDLSRHGTVSSFVAK	2	DLLLTVK(UniMod:510)M(UniMod:35)DLSRHGTVSSFVAK(UniMod:510)	2	4	DLLLTVK(UniMod:510)M(UniMod:35)DLSRHGTVSSFVAK(UniMod:510)4				19.4516	18.5376	18.296
B4E1Z4		DLLYIGKDR	1	DLLYIGK(UniMod:510)DR	1	2	DLLYIGK(UniMod:510)DR2	20.0799	20.1405	19.579	19.7693	19.6354	20.469
B4E1Z4		DLLYIGKDR	1	DLLYIGK(UniMod:510)DR	1	3	DLLYIGK(UniMod:510)DR3	20.4688	20.4174	19.3208	19.8397	19.7454	20.564
P35858-2	IGFALS	DLSEAHFAPC	0	DLSEAHFAPC(UniMod:4)	0	2	DLSEAHFAPC(UniMod:4)2	19.3505	18.2098	20.067	17.3545		17.1992
P68032	ACTC1	DLTDYLMK	1	DLTDYLM(UniMod:35)K	0	2	DLTDYLM(UniMod:35)K2	18.769	19.5618	18.6522	18.8378	19.4832	19.1412
P68032	ACTC1	DLTDYLMKILTER	1	DLTDYLM(UniMod:35)K(UniMod:510)ILTER	1	3	DLTDYLM(UniMod:35)K(UniMod:510)ILTER3				16.9901	16.1094	16.2719
K7ER74	APOC4-APOC2	DLYSKSTAAMSTYTGIFTDQVLSVLKGEE	2	DLYSK(UniMod:510)STAAM(UniMod:35)STYTGIFTDQVLSVLK(UniMod:510)GEE	2	3	DLYSK(UniMod:510)STAAM(UniMod:35)STYTGIFTDQVLSVLK(UniMod:510)GEE3	20.7979	21.083	20.7164	23.3565		23.222
P49908	SELENOP	DMPASEDLQDLQKKLCR	2	DM(UniMod:35)PASEDLQDLQK(UniMod:510)K(UniMod:510)LC(UniMod:4)R	2	4	DM(UniMod:35)PASEDLQDLQK(UniMod:510)K(UniMod:510)LC(UniMod:4)R4	19.96	20.9386	20.4839	18.3398		17.9756
P48740	MASP1	DMICAGEKEGGKDACAGDSGGPMVTLNR	2	DMIC(UniMod:4)AGEK(UniMod:510)EGGK(UniMod:510)DAC(UniMod:4)AGDSGGPMVTLNR	2	4	DMIC(UniMod:4)AGEK(UniMod:510)EGGK(UniMod:510)DAC(UniMod:4)AGDSGGPMVTLNR4	17.0968	18.1019	17.2625
P49908	SELENOP	DMPASEDLQDLQKKLCR	2	DMPASEDLQDLQK(UniMod:510)K(UniMod:510)LC(UniMod:4)R	2	4	DMPASEDLQDLQK(UniMod:510)K(UniMod:510)LC(UniMod:4)R4	22.8035	21.7508	22.5186	20.2537	20.0918	20.0989
P01023	A2M	DMYSFLEDMGLKAFTNSKIR	2	DMYSFLEDMGLKAFTNSK(UniMod:510)IR	1	4	DMYSFLEDMGLKAFTNSK(UniMod:510)IR4				15.5989	17.0694	15.5075
P01782	IGHV3-9	DNAKNSLYLQMNSLR	1	DNAK(UniMod:510)NSLYLQM(UniMod:35)NSLR	1	2	DNAK(UniMod:510)NSLYLQM(UniMod:35)NSLR2		13.5891	15.0128	16.4475	15.7834	15.5642
P01782	IGHV3-9	DNAKNSLYLQMNSLR	1	DNAK(UniMod:510)NSLYLQM(UniMod:35)NSLR	1	3	DNAK(UniMod:510)NSLYLQM(UniMod:35)NSLR3	19.0234	19.3949	19.6585	21.2459		20.1467
P01782	IGHV3-9	DNAKNSLYLQMNSLR	1	DNAK(UniMod:510)NSLYLQMNSLR	1	2	DNAK(UniMod:510)NSLYLQMNSLR2	20.6785	18.8609	19.3768	19.6728	19.6576	21.4705
P01782	IGHV3-9	DNAKNSLYLQMNSLR	1	DNAK(UniMod:510)NSLYLQMNSLR	1	3	DNAK(UniMod:510)NSLYLQMNSLR3	20.494	24.9654	24.3242	25.1983	25.4874	25.6502
A0A0B4J1X5	IGHV3-74	DNAKNTLYLQMNSLR	1	DNAK(UniMod:510)NTLYLQM(UniMod:35)NSLR	1	3	DNAK(UniMod:510)NTLYLQM(UniMod:35)NSLR3	17.4648	18.1699	18.2487		20.0301	19.7015
A0A0B4J1X5	IGHV3-74	DNAKNTLYLQMNSLR	1	DNAK(UniMod:510)NTLYLQMNSLR	1	3	DNAK(UniMod:510)NTLYLQMNSLR3			22.529		25.1788
A0A0B4J1X5	IGHV3-74	DNAKNTLYLQMNSLR	1	DNAK(UniMod:510)NTLYLQMNSLR	1	2	DNAK(UniMod:510)NTLYLQMNSLR2	19.8552	19.5215		18.6741	18.9188
P01782	IGHV3-9	DNAKNSLYLQMNSLR	1	DNAKNSLYLQMNSLR	0	3	DNAKNSLYLQMNSLR3		22.2638	21.9121
A0A0B4J1X5	IGHV3-74	DNAKNTLYLQMNSLRAEDTAVYYCAR	1	DNAKNTLYLQM(UniMod:35)NSLRAEDTAVYYC(UniMod:4)AR	0	4	DNAKNTLYLQM(UniMod:35)NSLRAEDTAVYYC(UniMod:4)AR4	20.3898	20.9131	21.4568	17.666	18.3143	18.1187
A0A0B4J1X5	IGHV3-74	DNAKNTLYLQMNSLR	1	DNAKNTLYLQMNSLR	0	2	DNAKNTLYLQMNSLR2	17.6328	17.5375	17.1042	19.6884	19.1089	19.5118
A0A0B4J1X5	IGHV3-74	DNAKNTLYLQMNSLR	1	DNAKNTLYLQMNSLR	0	3	DNAKNTLYLQMNSLR3	20.9549	21.7529
P02679-2	FGG	DNCCILDER	0	DNC(UniMod:4)C(UniMod:4)ILDER	0	2	DNC(UniMod:4)C(UniMod:4)ILDER2	24.9067	24.9054	23.4599	19.1722	20.3494	17.6204
P02679-2	FGG	DNCCILDER	0	DNC(UniMod:4)C(UniMod:4)ILDER	0	1	DNC(UniMod:4)C(UniMod:4)ILDER1	15.4786	17.3535	17.0562
P02675	FGB	DNDGWLTSDPR	0	DNDGWLTSDPR	0	2	DNDGWLTSDPR2	26.9504	26.3877	26.9706	27.6099	27.9926	27.4404
P02675	FGB	DNDGWLTSDPRK	1	DNDGWLTSDPRK	0	2	DNDGWLTSDPRK2				13.9948	17.2465	16.8244
P02743	APCS	DNELLVYKER	1	DNELLVYK(UniMod:510)ER	1	3	DNELLVYK(UniMod:510)ER3	22.2297	22.8433	23.2395	24.5251	24.7861	24.5755
P02675	FGB	DNENVVNEYSSELEK	1	DNENVVNEYSSELEK	0	2	DNENVVNEYSSELEK2				19.3285	19.6565	18.2727
P02675	FGB	DNENVVNEYSSELEKHQLYIDETVNSNIPTNLR	1	DNENVVNEYSSELEK(UniMod:510)HQLYIDETVNSNIPTNLR	1	4	DNENVVNEYSSELEK(UniMod:510)HQLYIDETVNSNIPTNLR4				20.6735	21.3945	20.2785
P02751-1	FN1	DNMKWCGTTQNYDADQKFGFCPMAAHEEICTTNEGVMYR	2	DNMK(UniMod:510)WC(UniMod:4)GTTQNYDADQK(UniMod:510)FGFC(UniMod:4)PMAAHEEIC(UniMod:4)TTNEGVMYR	2	4	DNMK(UniMod:510)WC(UniMod:4)GTTQNYDADQK(UniMod:510)FGFC(UniMod:4)PMAAHEEIC(UniMod:4)TTNEGVMYR4	15.4641	17.1643	17.1196
A0A0B4J1X8	IGHV3-43	DNSKNSLYLQMNSLR	1	DNSK(UniMod:510)NSLYLQM(UniMod:35)NSLR	1	2	DNSK(UniMod:510)NSLYLQM(UniMod:35)NSLR2				16.931	15.623
A0A0B4J1X8	IGHV3-43	DNSKNSLYLQMNSLR	1	DNSK(UniMod:510)NSLYLQMNSLR	1	2	DNSK(UniMod:510)NSLYLQMNSLR2	16.7495	17.0886	17.2286	18.3859	17.8302	17.985
A0A0B4J1X8	IGHV3-43	DNSKNSLYLQMNSLR	1	DNSK(UniMod:510)NSLYLQMNSLR	1	3	DNSK(UniMod:510)NSLYLQMNSLR3	22.343	22.3522	21.903	23.8312	23.4686	23.6969
A0A0J9YY99		DNSKNTLYLQMNSLR	1	DNSK(UniMod:510)NTLYLQM(UniMod:35)NSLR	1	3	DNSK(UniMod:510)NTLYLQM(UniMod:35)NSLR3				17.89	18.2928	18.1772
A0A075B6Q5	IGHV3-64	DNSKNTLYLQMGSLR	1	DNSK(UniMod:510)NTLYLQMGSLR	1	3	DNSK(UniMod:510)NTLYLQMGSLR3	19.3435	19.4724	19.1995		23.4536
A0A0J9YY99		DNSKNTLYLQMNSLR	1	DNSK(UniMod:510)NTLYLQMNSLR	1	2	DNSK(UniMod:510)NTLYLQMNSLR2	19.2024	19.6269	19.6222	21.916	20.5753	19.2543
A0A0J9YY99		DNSKNTLYLQMNSLR	1	DNSK(UniMod:510)NTLYLQMNSLR	1	3	DNSK(UniMod:510)NTLYLQMNSLR3	24.6425	22.4732	22.472	24.5192	21.6636	24.0498
A0A0J9YX35	IGHV3-64D	DNSKNTLYLQMSSLR	1	DNSK(UniMod:510)NTLYLQMSSLR	1	3	DNSK(UniMod:510)NTLYLQMSSLR3	21.1371	20.4886		22.7821	22.7937	22.8587
A0A0B4J1X8	IGHV3-43	DNSKNSLYLQMNSLR	1	DNSKNSLYLQM(UniMod:35)NSLR	0	3	DNSKNSLYLQM(UniMod:35)NSLR3	19.1993			19.3035		20.0399
A0A0J9YY99		DNSKNTLYLQMNSLR	1	DNSKNTLYLQMNSLR	0	3	DNSKNTLYLQMNSLR3			21.3905			22.1601
P02671-2	FGA	DNTYNRVSEDLR	0	DNTYNRVSEDLR	0	2	DNTYNRVSEDLR2	18.93	17.9198	19.4096
P04040	CAT	DPASDQMQHWKEQR	1	DPASDQMQHWK(UniMod:510)EQR	1	3	DPASDQMQHWK(UniMod:510)EQR3	20.2177	20.4287	20.5867	20.0991	20.679	20.5057
P06396	GSN	DPDQTDGLGLSYLSSHIANVER	0	DPDQTDGLGLSYLSSHIANVER	0	3	DPDQTDGLGLSYLSSHIANVER3	19.9209	20.4908	19.3657	20.4351	19.606	20.3642
P02753	RBP4	DPNGLPPEAQKIVR	1	DPNGLPPEAQK(UniMod:510)IVR	1	2	DPNGLPPEAQK(UniMod:510)IVR2	21.0055	21.4256	21.0939	22.2143	21.8999	22.0268
P02753	RBP4	DPNGLPPEAQKIVR	1	DPNGLPPEAQK(UniMod:510)IVR	1	3	DPNGLPPEAQK(UniMod:510)IVR3	24.9457	25.0166	24.7562	25.6841	26.0145	25.7143
P0DJI8	SAA1	DPNHFRPAGLPEKY	1	DPNHFRPAGLPEK(UniMod:510)Y	1	4	DPNHFRPAGLPEK(UniMod:510)Y4	17.1256	18.2264	18.4015	18.5826	19.7234	19.7273
P08697	SERPINF2	DPTPEQTHR	0	DPTPEQTHR	0	3	DPTPEQTHR3	14.8748				15.2919	16.0653
P08697	SERPINF2	DPTPEQTHR	0	DPTPEQTHR	0	2	DPTPEQTHR2		15.184			17.5288	13.8144
P08697	SERPINF2	DPTPEQTHRLAR	0	DPTPEQTHRLAR	0	3	DPTPEQTHRLAR3	18.2438	19.4736	17.5564	16.767	18.2844	18.397
Q14624	ITIH4	DQFNLIVFSTEATQWRPSLVPASAENVNKAR	1	DQFNLIVFSTEATQWRPSLVPASAENVNK(UniMod:510)AR	1	4	DQFNLIVFSTEATQWRPSLVPASAENVNK(UniMod:510)AR4	18.8901	18.3228	18.2672	19.3404	18.6805	17.5175
P35527	KRT9	DQIVDLTVGNNKTLLDIDNTR	1	DQIVDLTVGNNK(UniMod:510)TLLDIDNTR	1	3	DQIVDLTVGNNK(UniMod:510)TLLDIDNTR3	18.8658	19.0722	19.5062	17.0976	17.2742	17.2883
P02746	C1QB	DQTIRFDHVITNMNNNYEPR	0	DQTIRFDHVITNM(UniMod:35)NNNYEPR	0	3	DQTIRFDHVITNM(UniMod:35)NNNYEPR3	20.3193	20.5711	20.2588	18.1347	18.7199	18.1918
P02746	C1QB	DQTIRFDHVITNMNNNYEPR	0	DQTIRFDHVITNM(UniMod:35)NNNYEPR	0	4	DQTIRFDHVITNM(UniMod:35)NNNYEPR4	17.3029	16.8937	16.9103	15.5203		16.6022
P02746	C1QB	DQTIRFDHVITNMNNNYEPR	0	DQTIRFDHVITNMNNNYEPR	0	3	DQTIRFDHVITNMNNNYEPR3	22.5578	25.6982	24.3567	20.5204	22.8926	23.0449
P02746	C1QB	DQTIRFDHVITNMNNNYEPR	0	DQTIRFDHVITNMNNNYEPR	0	4	DQTIRFDHVITNMNNNYEPR4	23.0026	19.9469	21.7442	21.3055	19.6738	18.7297
P02787	TF	DQYELLCLDNTR	0	DQYELLC(UniMod:4)LDNTR	0	2	DQYELLC(UniMod:4)LDNTR2	24.073	23.9381	25.6427	23.8821	23.6696	24.1232
P02787	TF	DQYELLCLDNTR	0	DQYELLC(UniMod:4)LDNTR	0	3	DQYELLC(UniMod:4)LDNTR3	23.5828	23.8864	23.1742	22.6419	21.7428	21.6994
P02787	TF	DQYELLCLDNTRKPVDEYKDCHLAQVPSHTVVAR	2	DQYELLC(UniMod:4)LDNTRK(UniMod:510)PVDEYK(UniMod:510)DC(UniMod:4)HLAQVPSHTVVAR	2	4	DQYELLC(UniMod:4)LDNTRK(UniMod:510)PVDEYK(UniMod:510)DC(UniMod:4)HLAQVPSHTVVAR4	22.8698	21.725	22.4198		16.5641	17.6812
P02787	TF	DQYELLCLDNTRKPVDEYKDCHLAQVPSHTVVAR	2	DQYELLC(UniMod:4)LDNTRKPVDEYKDC(UniMod:4)HLAQVPSHTVVAR	0	4	DQYELLC(UniMod:4)LDNTRKPVDEYKDC(UniMod:4)HLAQVPSHTVVAR4	18.3302	18.9658	18.7412	19.2472	19.3774	19.4926
P02748	C9	DRDGNTLTYYR	0	DRDGNTLTYYR	0	3	DRDGNTLTYYR3	21.1392	20.0957	20.2956		22.7869	20.6022
O43866	CD5L	DRKCYGPGVGR	1	DRK(UniMod:510)C(UniMod:4)YGPGVGR	1	3	DRK(UniMod:510)C(UniMod:4)YGPGVGR3	17.4897	20.2598	16.732			17.3174
P02649	APOE	DRLDEVKEQVAEVR	1	DRLDEVK(UniMod:510)EQVAEVR	1	2	DRLDEVK(UniMod:510)EQVAEVR2	21.0712	20.025	17.5433	21.1871	16.3386	18.068
P02671-2	FGA	DRQHLPLIK	1	DRQHLPLIK(UniMod:510)	1	3	DRQHLPLIK(UniMod:510)3	19.2475	19.8993	20.7728	23.7631	22.8022	22.8527
P02671-2	FGA	DRQHLPLIKMKPVPDLVPGNFK	3	DRQHLPLIK(UniMod:510)MK(UniMod:510)PVPDLVPGNFK	2	4	DRQHLPLIK(UniMod:510)MK(UniMod:510)PVPDLVPGNFK4				19.0519	18.2631	19.4288
P02671-2	FGA	DRQHLPLIKMKPVPDLVPGNFK	3	DRQHLPLIKMKPVPDLVPGNFK(UniMod:510)	1	4	DRQHLPLIKMKPVPDLVPGNFK(UniMod:510)4	25.0615	25.2022	25.1575	24.863	25.1485	25.1329
P02748	C9	DRVVEESELAR	0	DRVVEESELAR	0	2	DRVVEESELAR2	20.9137	18.5941	20.718	19.3687	19.6378	19.2218
P02748	C9	DRVVEESELAR	0	DRVVEESELAR	0	3	DRVVEESELAR3	16.1625	19.1416	24.5197	21.9543	24.132	24.1998
P02787	TF	DSAHGFLKVPPR	1	DSAHGFLK(UniMod:510)VPPR	1	2	DSAHGFLK(UniMod:510)VPPR2	21.9957	22.2329	22.0986	22.0255	22.0813	21.9303
P48740	MASP1	DSDLLSPSDFKIILGKHWR	2	DSDLLSPSDFK(UniMod:510)IILGK(UniMod:510)HWR	2	4	DSDLLSPSDFK(UniMod:510)IILGK(UniMod:510)HWR4	18.8386	19.391	18.7612	16.1668		18.7971
P08697	SERPINF2	DSFHLDEQFTVPVEMMQAR	0	DSFHLDEQFTVPVEMMQAR	0	3	DSFHLDEQFTVPVEMMQAR3	19.5058	20.31		18.3511	19.7793	20.6557
P08697	SERPINF2	DSFHLDEQFTVPVEMMQAR	0	DSFHLDEQFTVPVEMMQAR	0	4	DSFHLDEQFTVPVEMMQAR4	16.2239	17.6546	17.1645	17.6036	18.4591	17.6084
P06310	IGKV2-30	DSGVPDRFSGSGSGTDFTLKISR	1	DSGVPDRFSGSGSGTDFTLK(UniMod:510)ISR	1	3	DSGVPDRFSGSGSGTDFTLK(UniMod:510)ISR3	21.3802	21.0337	20.4225	19.28	20.1397	19.5587
P06310	IGKV2-30	DSGVPDRFSGSGSGTDFTLKISR	1	DSGVPDRFSGSGSGTDFTLK(UniMod:510)ISR	1	4	DSGVPDRFSGSGSGTDFTLK(UniMod:510)ISR4	23.5452	26.4625	26.2135	21.6915	25.569	25.2121
P02671-2	FGA	DSHSLTTNIMEILR	0	DSHSLTTNIMEILR	0	2	DSHSLTTNIMEILR2				18.5138	21.095	17.4736
P02671-2	FGA	DSHSLTTNIMEILR	0	DSHSLTTNIMEILR	0	3	DSHSLTTNIMEILR3		17.0262		24.4985		23.7663
A0A075B6K5	IGLV3-9	DSNRPSGIPER	0	DSNRPSGIPER	0	2	DSNRPSGIPER2	17.2822	16.8422	13.1705		17.0251	17.2245
P06396	GSN	DSQEEEKTEALTSAKR	2	DSQEEEK(UniMod:510)TEALTSAK(UniMod:510)R	2	3	DSQEEEK(UniMod:510)TEALTSAK(UniMod:510)R3	18.8077	18.9386	18.616	17.7475	18.0121	19.1132
P49747	COMP	DTDLDGFPDEKLR	1	DTDLDGFPDEK(UniMod:510)LR	1	3	DTDLDGFPDEK(UniMod:510)LR3	20.979	20.8184	21.257	20.2546	20.6123	20.2937
Q14624	ITIH4	DTDRFSSHVGGTLGQFYQEVLWGSPAASDDGR	0	DTDRFSSHVGGTLGQFYQEVLWGSPAASDDGR	0	4	DTDRFSSHVGGTLGQFYQEVLWGSPAASDDGR4	18.4526	18.5373	18.0144	19.0528	19.9371	19.5087
Q14624	ITIH4	DTDRFSSHVGGTLGQFYQEVLWGSPAASDDGRR	0	DTDRFSSHVGGTLGQFYQEVLWGSPAASDDGRR	0	3	DTDRFSSHVGGTLGQFYQEVLWGSPAASDDGRR3	15.1086	18.1209	17.2028	15.8069	17.3122	15.6895
P36955	SERPINF1	DTDTGALLFIGKILDPR	1	DTDTGALLFIGK(UniMod:510)ILDPR	1	3	DTDTGALLFIGK(UniMod:510)ILDPR3	16.8434	17.6942	17.8701	18.4917	18.3002	18.1698
P04070-2	PROC	DTEDQEDQVDPR	0	DTEDQEDQVDPR	0	2	DTEDQEDQVDPR2		13.9856			13.4359	13.0618
P01009	SERPINA1	DTEEEDFHVDQVTTVK	1	DTEEEDFHVDQVTTVK	0	3	DTEEEDFHVDQVTTVK3				19.0063	17.5301	17.3766
P10916	MYL2	DTFAALGR	0	DTFAALGR	0	2	DTFAALGR2	18.0285	19.3137	19.1925	16.7618	19.0539	18.5318
P01860	IGHG3	DTLMISR	0	DTLM(UniMod:35)ISR	0	2	DTLM(UniMod:35)ISR2	16.5819		17.1151	23.1863	23.0104	23.0293
P01860	IGHG3	DTLMISR	0	DTLMISR	0	2	DTLMISR2	15.8939			19.7016	19.5838	19.1961
Q96PD5-2	PGLYRP2	DTLPSCAVR	0	DTLPSC(UniMod:4)AVR	0	2	DTLPSC(UniMod:4)AVR2	24.594	24.9451	25.9832	21.0049	20.9234	20.9358
P07358	C8B	DTMVEDLVVLVR	0	DTMVEDLVVLVR	0	3	DTMVEDLVVLVR3				16.6794	16.9265	14.5449
P12883	MYH7	DTQIQLDDAVRANDDLKENIAIVER	1	DTQIQLDDAVRANDDLK(UniMod:510)ENIAIVER	1	4	DTQIQLDDAVRANDDLK(UniMod:510)ENIAIVER4	17.65	17.5462	16.4201
P08603	CFH	DTSCVNPPTVQNAYIVSR	0	DTSC(UniMod:4)VNPPTVQNAYIVSR	0	2	DTSC(UniMod:4)VNPPTVQNAYIVSR2	19.7254	19.9296	19.7647	17.3775	16.8877	17.0275
P08603	CFH	DTSCVNPPTVQNAYIVSR	0	DTSC(UniMod:4)VNPPTVQNAYIVSR	0	3	DTSC(UniMod:4)VNPPTVQNAYIVSR3	22.7357	22.9088	22.6584	24.3161	24.2013	24.6657
P48740-2	MASP1	DTTVIPVSKEHVTVYLGLHDVR	1	DTTVIPVSK(UniMod:510)EHVTVYLGLHDVR	1	4	DTTVIPVSK(UniMod:510)EHVTVYLGLHDVR4	19.9027
Q9NQ79-2	CRTAC1	DVAAEAGVSKYTGGR	1	DVAAEAGVSK(UniMod:510)YTGGR	1	2	DVAAEAGVSK(UniMod:510)YTGGR2	17.2437	16.9018	16.4473
P00746	CFD	DVAPGTLCDVAGWGIVNHAGR	0	DVAPGTLC(UniMod:4)DVAGWGIVNHAGR	0	3	DVAPGTLC(UniMod:4)DVAGWGIVNHAGR3	19.7015	19.1139	18.7513		16.3957
P02768	ALB	DVFLGMFLYEYAR	0	DVFLGM(UniMod:35)FLYEYAR	0	3	DVFLGM(UniMod:35)FLYEYAR3				16.9097	16.085	15.7385
A0A0J9YX35	IGHV3-64D	DVQCEVQLVESGGGLVQPGGSLR	0	DVQC(UniMod:4)EVQLVESGGGLVQPGGSLR	0	3	DVQC(UniMod:4)EVQLVESGGGLVQPGGSLR3	19.1477	17.3341	19.0285	19.0295	19.9641	19.8612
A0A0J9YX35	IGHV3-64D	DVQCEVQLVESGGGLVQPGGSLR	0	DVQC(UniMod:4)EVQLVESGGGLVQPGGSLR	0	4	DVQC(UniMod:4)EVQLVESGGGLVQPGGSLR4	24.7514	24.3011	24.4485	25.0614	25.5168	25.3131
P02790	HPX	DVRDYFMPCPGR	0	DVRDYFMPC(UniMod:4)PGR	0	2	DVRDYFMPC(UniMod:4)PGR2	19.5811	19.8881	20.4314	18.179	18.8347	16.6726
P04004	VTN	DVWGIEGPIDAAFTR	0	DVWGIEGPIDAAFTR	0	2	DVWGIEGPIDAAFTR2	24.5095	25.1709	25.1282	25.5846	25.1856	25.5419
P04004	VTN	DVWGIEGPIDAAFTR	0	DVWGIEGPIDAAFTR	0	3	DVWGIEGPIDAAFTR3	19.0803	19.5405	19.2305	19.7732	19.7542	19.602
P00742	F10	DWAESTLMTQKTGIVSGFGR	1	DWAESTLMTQK(UniMod:510)TGIVSGFGR	1	3	DWAESTLMTQK(UniMod:510)TGIVSGFGR3	19.7125	19.4306		19.7883
P04004	VTN	DWHGVPGQVDAAMAGR	0	DWHGVPGQVDAAM(UniMod:35)AGR	0	2	DWHGVPGQVDAAM(UniMod:35)AGR2	21.1386	21.5387	21.6214	22.9449	21.7822	21.7256
P04004	VTN	DWHGVPGQVDAAMAGR	0	DWHGVPGQVDAAM(UniMod:35)AGR	0	3	DWHGVPGQVDAAM(UniMod:35)AGR3	20.7549	21.2722	21.3112	21.7972	22.1486	22.3635
P04004	VTN	DWHGVPGQVDAAMAGR	0	DWHGVPGQVDAAMAGR	0	2	DWHGVPGQVDAAMAGR2	25.4035	26.7804	25.0267	26.779	27.0473	25.4296
P04004	VTN	DWHGVPGQVDAAMAGR	0	DWHGVPGQVDAAMAGR	0	3	DWHGVPGQVDAAMAGR3	25.9921	25.9289	26.9533	25.7993	26.0005	27.074
P04004	VTN	DWHGVPGQVDAAMAGR	0	DWHGVPGQVDAAMAGR	0	4	DWHGVPGQVDAAMAGR4	17.804	17.6155	15.732	18.3571	18.1693	17.8055
P02671-2	FGA	DYEDQQKQLEQVIAKDLLPSR	2	DYEDQQK(UniMod:510)QLEQVIAK(UniMod:510)DLLPSR	2	3	DYEDQQK(UniMod:510)QLEQVIAK(UniMod:510)DLLPSR3	23.7712	23.4654	23.4943	23.6173	23.7099	23.831
P02671-2	FGA	DYEDQQKQLEQVIAKDLLPSR	2	DYEDQQKQLEQVIAK(UniMod:510)DLLPSR	1	4	DYEDQQKQLEQVIAK(UniMod:510)DLLPSR4	29.1391	29.5851	29.3241	29.5937	29.7414	29.7581
P02790	HPX	DYFMPCPGR	0	DYFM(UniMod:35)PC(UniMod:4)PGR	0	2	DYFM(UniMod:35)PC(UniMod:4)PGR2	22.9395	23.0795	22.9285	20.9264	21.1119	21.2426
P02790	HPX	DYFMPCPGRGHGHR	0	DYFM(UniMod:35)PC(UniMod:4)PGRGHGHR	0	3	DYFM(UniMod:35)PC(UniMod:4)PGRGHGHR3	22.4765	22.4092	23.6735	17.6506	17.1772	16.8426
P02790	HPX	DYFMPCPGRGHGHR	0	DYFM(UniMod:35)PC(UniMod:4)PGRGHGHR	0	4	DYFM(UniMod:35)PC(UniMod:4)PGRGHGHR4	23.0065	22.4128	21.8233			16.718
P02790	HPX	DYFMPCPGRGHGHR	0	DYFM(UniMod:35)PC(UniMod:4)PGRGHGHR	0	2	DYFM(UniMod:35)PC(UniMod:4)PGRGHGHR2	15.8224	15.2489	16.5257
P02790	HPX	DYFMPCPGR	0	DYFMPC(UniMod:4)PGR	0	1	DYFMPC(UniMod:4)PGR1	17.2861	17.2251	17.2029	16.0595	16.0598	16.3254
P02790	HPX	DYFMPCPGR	0	DYFMPC(UniMod:4)PGR	0	2	DYFMPC(UniMod:4)PGR2	27.4663	27.5688	27.8275	26.5238	26.7252	26.759
P02790	HPX	DYFMPCPGR	0	DYFMPC(UniMod:4)PGR	0	3	DYFMPC(UniMod:4)PGR3	18.3	19.1297	18.8966	17.3945	17.3893	17.3325
P02790	HPX	DYFMPCPGRGHGHR	0	DYFMPC(UniMod:4)PGRGHGHR	0	3	DYFMPC(UniMod:4)PGRGHGHR3	24.7707	25.1303	25.0434	18.9935	20.5063	19.1329
P02790	HPX	DYFMPCPGRGHGHR	0	DYFMPC(UniMod:4)PGRGHGHR	0	4	DYFMPC(UniMod:4)PGRGHGHR4	25.7951	26.0736	25.4831	19.3931	17.8724	19.4282
P02790	HPX	DYFMPCPGRGHGHR	0	DYFMPC(UniMod:4)PGRGHGHR	0	2	DYFMPC(UniMod:4)PGRGHGHR2	20.9201	19.7363	22.9579		14.0546
Q06033-2	ITIH3	DYIFGNYIER	0	DYIFGNYIER	0	2	DYIFGNYIER2	19.7293	20.1888	20.1087	23.1446	23.4301	23.348
P04264	KRT1	DYQELMNTK	1	DYQELMNTK	0	2	DYQELMNTK2						19.3757
P02647	APOA1	DYVSQFEGSALGK	1	DYVSQFEGSALGK	0	2	DYVSQFEGSALGK2				20.3954	21.0656	20.6251
P02647	APOA1	DYVSQFEGSALGK	1	DYVSQFEGSALGK(UniMod:510)	1	2	DYVSQFEGSALGK(UniMod:510)2			17.7867	19.9691	19.7811	18.8756
P02647	APOA1	DYVSQFEGSALGKQLNLK	2	DYVSQFEGSALGK(UniMod:510)QLNLK	1	3	DYVSQFEGSALGK(UniMod:510)QLNLK3				19.7246	17.9774	20.0859
P26927	MST1	EAACVWCNGEEYR	0	EAAC(UniMod:4)VWC(UniMod:4)NGEEYR	0	2	EAAC(UniMod:4)VWC(UniMod:4)NGEEYR2	16.8491	19.0297	17.462
Q9NZP8	C1RL	EACNAWLQKR	1	EAC(UniMod:4)NAWLQK(UniMod:510)R	1	2	EAC(UniMod:4)NAWLQK(UniMod:510)R2		16.8018
Q9NZP8	C1RL	EACNAWLQKR	1	EAC(UniMod:4)NAWLQK(UniMod:510)R	1	3	EAC(UniMod:4)NAWLQK(UniMod:510)R3	20.7937	20.4661	21.5979
P02787	TF	EACVHKILR	1	EAC(UniMod:4)VHK(UniMod:510)ILR	1	2	EAC(UniMod:4)VHK(UniMod:510)ILR2	17.1152	17.2656	16.1803		13.1093	15.002
P02787	TF	EACVHKILR	1	EAC(UniMod:4)VHK(UniMod:510)ILR	1	3	EAC(UniMod:4)VHK(UniMod:510)ILR3	24.5428		23.3356	25.993	25.4123	25.7159
P10916	MYL2	EAFTIMDQNR	0	EAFTIM(UniMod:35)DQNR	0	2	EAFTIM(UniMod:35)DQNR2	17.1667	18.261	16.384	17.7953	18.0715	17.9204
P10916	MYL2	EAFTIMDQNR	0	EAFTIMDQNR	0	2	EAFTIMDQNR2	17.0949	16.4861	15.4172	15.0625	15.0337	15.0838
P01834	IGKC	EAKVQWKVDNALQSGNSQESVTEQDSK	3	EAK(UniMod:510)VQWK(UniMod:510)VDNALQSGNSQESVTEQDSK	2	3	EAK(UniMod:510)VQWK(UniMod:510)VDNALQSGNSQESVTEQDSK3	16.9652	15.8559	16.757	20.6327	22.0091	20.8398
P01834	IGKC	EAKVQWKVDNALQSGNSQESVTEQDSK	3	EAK(UniMod:510)VQWK(UniMod:510)VDNALQSGNSQESVTEQDSK	2	4	EAK(UniMod:510)VQWK(UniMod:510)VDNALQSGNSQESVTEQDSK4	19.6855	19.7748	20.1251	20.6901	21.0233	20.5581
P01834	IGKC	EAKVQWKVDNALQSGNSQESVTEQDSK	3	EAK(UniMod:510)VQWK(UniMod:510)VDNALQSGNSQESVTEQDSK(UniMod:510)	3	3	EAK(UniMod:510)VQWK(UniMod:510)VDNALQSGNSQESVTEQDSK(UniMod:510)3	22.3796	22.7065	22.5684	21.3224	21.3498	20.4521
P01834	IGKC	EAKVQWKVDNALQSGNSQESVTEQDSK	3	EAK(UniMod:510)VQWKVDNALQSGNSQESVTEQDSK	1	3	EAK(UniMod:510)VQWKVDNALQSGNSQESVTEQDSK3						19.6038
P01834	IGKC	EAKVQWKVDNALQSGNSQESVTEQDSK	3	EAK(UniMod:510)VQWKVDNALQSGNSQESVTEQDSK	1	4	EAK(UniMod:510)VQWKVDNALQSGNSQESVTEQDSK4				20.9194
Q14624	ITIH4	EALIKILDDLSPR	1	EALIK(UniMod:510)ILDDLSPR	1	3	EALIK(UniMod:510)ILDDLSPR3	17.4405	17.5567	17.1441	19.5937	20.0805	19.1081
A0A096LPE2	SAA2-SAA4	EALQGVGDMGR	0	EALQGVGDM(UniMod:35)GR	0	2	EALQGVGDM(UniMod:35)GR2				16.0356	15.4004	17.5352
A0A096LPE2	SAA2-SAA4	EALQGVGDMGR	0	EALQGVGDMGR	0	2	EALQGVGDMGR2	15.9302	16.225		20.4162	18.8324	19.1218
P01031	C5	EALVKGNPPIYR	1	EALVK(UniMod:510)GNPPIYR	1	3	EALVK(UniMod:510)GNPPIYR3	21.391	20.6785	20.1092	22.9963	22.966	23.2102
P05156	CFI	EANVACLDLGFQQGADTQRR	0	EANVAC(UniMod:4)LDLGFQQGADTQRR	0	3	EANVAC(UniMod:4)LDLGFQQGADTQRR3	21.873	21.2093	20.8384	16.7013
A0A096LPE2	SAA2-SAA4	EANYIGSDKYFHAR	1	EANYIGSDK(UniMod:510)YFHAR	1	2	EANYIGSDK(UniMod:510)YFHAR2				18.079
A0A096LPE2	SAA2-SAA4	EANYIGSDKYFHAR	1	EANYIGSDK(UniMod:510)YFHAR	1	3	EANYIGSDK(UniMod:510)YFHAR3	22.1502	23.2721	25.9215		26.1021	25.5994
A0A096LPE2	SAA2-SAA4	EANYIGSDKYFHAR	1	EANYIGSDK(UniMod:510)YFHAR	1	4	EANYIGSDK(UniMod:510)YFHAR4	18.7288	22.0604	22.6226		22.7035	21.4145
P04275	VWF	EAPDLVLQR	0	EAPDLVLQR	0	2	EAPDLVLQR2	22.4569	22.252	22.6884	20.6499	20.8691	20.6689
O43866	CD5L	EATLQDCPSGPWGKNTCNHDEDTWVECEDPFDLR	1	EATLQDC(UniMod:4)PSGPWGK(UniMod:510)NTC(UniMod:4)NHDEDTWVEC(UniMod:4)EDPFDLR	1	4	EATLQDC(UniMod:4)PSGPWGK(UniMod:510)NTC(UniMod:4)NHDEDTWVEC(UniMod:4)EDPFDLR4	20.1227	20.2995	19.6041	14.5478
P25705-3	ATP5F1A	EAYPGDVFYLHSR	0	EAYPGDVFYLHSR	0	3	EAYPGDVFYLHSR3	16.6134		16.0449	16.9064	16.3524	16.3114
P07357	C8A	ECDNPAPQNGGASCPGR	0	EC(UniMod:4)DNPAPQNGGASC(UniMod:4)PGR	0	2	EC(UniMod:4)DNPAPQNGGASC(UniMod:4)PGR2	20.2742	20.4363	16.9942	13.5877	16.087	15.3804
P07357	C8A	ECDNPAPQNGGASCPGR	0	EC(UniMod:4)DNPAPQNGGASC(UniMod:4)PGR	0	3	EC(UniMod:4)DNPAPQNGGASC(UniMod:4)PGR3	19.9872	20.1762	17.1502	17.2653	16.9591
P02675	FGB	ECEEIIRKGGETSEMYLIQPDSSVKPYR	2	EC(UniMod:4)EEIIRKGGETSEMYLIQPDSSVK(UniMod:510)PYR	1	4	EC(UniMod:4)EEIIRKGGETSEMYLIQPDSSVK(UniMod:510)PYR4	18.7169	20.0295	19.9639	22.3558	22.9817	22.9895
P08603	CFH	ECELPKIDVHLVPDR	1	EC(UniMod:4)ELPK(UniMod:510)IDVHLVPDR	1	3	EC(UniMod:4)ELPK(UniMod:510)IDVHLVPDR3	22.6212	22.4774	22.3114	20.2055	21.2103	19.5984
P08603	CFH	ECELPKIDVHLVPDR	1	EC(UniMod:4)ELPK(UniMod:510)IDVHLVPDR	1	4	EC(UniMod:4)ELPK(UniMod:510)IDVHLVPDR4	23.4317	23.7639	23.8702	21.5141	20.263	20.9885
P08603	CFH	ECELPKIDVHLVPDR	1	EC(UniMod:4)ELPK(UniMod:510)IDVHLVPDR	1	2	EC(UniMod:4)ELPK(UniMod:510)IDVHLVPDR2	17.5564	17.4677	17.5181		16.2683
P08603	CFH	ECELPKIDVHLVPDR	1	EC(UniMod:4)ELPKIDVHLVPDR	0	4	EC(UniMod:4)ELPKIDVHLVPDR4	20.9434	21.1881	20.4528	22.224	20.2938	22.3732
B4E1Z4		ECQGNGVWSGTEPICR	0	EC(UniMod:4)QGNGVWSGTEPIC(UniMod:4)R	0	2	EC(UniMod:4)QGNGVWSGTEPIC(UniMod:4)R2	18.7163	18.6385	18.7596
P0C0L4	C4A	ECVGFEAVQEVPVGLVQPASATLYDYYNPER	0	EC(UniMod:4)VGFEAVQEVPVGLVQPASATLYDYYNPER	0	3	EC(UniMod:4)VGFEAVQEVPVGLVQPASATLYDYYNPER3	20.1992	20.95	19.7518	19.9283	20.4892	19.5304
P0C0L4	C4A	ECVGFEAVQEVPVGLVQPASATLYDYYNPERR	0	EC(UniMod:4)VGFEAVQEVPVGLVQPASATLYDYYNPERR	0	4	EC(UniMod:4)VGFEAVQEVPVGLVQPASATLYDYYNPERR4	20.708	21.6648	18.757		20.0987
P22692-2	IGFBP4	EDARPVPQGSCQSELHR	0	EDARPVPQGSC(UniMod:4)QSELHR	0	3	EDARPVPQGSC(UniMod:4)QSELHR3	17.1343	15.1757	17.129
P22692-2	IGFBP4	EDARPVPQGSCQSELHR	0	EDARPVPQGSC(UniMod:4)QSELHR	0	4	EDARPVPQGSC(UniMod:4)QSELHR4	17.5425	14.2781
Q12805-2	EFEMP1	EDEMCWNYHGGFR	0	EDEMC(UniMod:4)WNYHGGFR	0	3	EDEMC(UniMod:4)WNYHGGFR3	19.7749	20.1202	18.6719	18.8562
P02675	FGB	EDGGGWWYNR	0	EDGGGWWYNR	0	2	EDGGGWWYNR2				21.7222	22.3479	21.5495
P01024	C3	EDIPPADLSDQVPDTESETR	0	EDIPPADLSDQVPDTESETR	0	3	EDIPPADLSDQVPDTESETR3				20.7309	20.3754	19.36
P02787	TF	EDPQTFYYAVAVVKKDSGFQMNQLR	2	EDPQTFYYAVAVVK(UniMod:510)K(UniMod:510)DSGFQMNQLR	2	3	EDPQTFYYAVAVVK(UniMod:510)K(UniMod:510)DSGFQMNQLR3	18.8542	18.7363	15.7119	19.4424	19.4863	19.5323
O43866	CD5L	EDQVVCKQLGCGKSLSPSFR	2	EDQVVC(UniMod:4)K(UniMod:510)QLGC(UniMod:4)GK(UniMod:510)SLSPSFR	2	3	EDQVVC(UniMod:4)K(UniMod:510)QLGC(UniMod:4)GK(UniMod:510)SLSPSFR3		20.158	20.4992
P02675	FGB	EEAPSLRPAPPPISGGGYR	0	EEAPSLRPAPPPISGGGYR	0	2	EEAPSLRPAPPPISGGGYR2	25.4792	25.7468	25.6755	25.5129	25.6654	25.6125
P02675	FGB	EEAPSLRPAPPPISGGGYR	0	EEAPSLRPAPPPISGGGYR	0	3	EEAPSLRPAPPPISGGGYR3	25.9218	25.9473	25.843	26.0826	26.4222	26.5906
P02675	FGB	EEAPSLRPAPPPISGGGYR	0	EEAPSLRPAPPPISGGGYR	0	4	EEAPSLRPAPPPISGGGYR4	23.0052	23.1082	22.6984	22.77	23.0367	22.2354
P0C0L4	C4A	EELVYELNPLDHR	0	EELVYELNPLDHR	0	3	EELVYELNPLDHR3	22.0194	21.606	21.9482	21.5193	22.7418	22.4738
P0C0L4	C4A	EELVYELNPLDHRGR	0	EELVYELNPLDHRGR	0	4	EELVYELNPLDHRGR4	21.5863	22.6286	22.7139	16.4295	18.6226	17.5395
P0C0L4	C4A	EELVYELNPLDHRGR	0	EELVYELNPLDHRGR	0	3	EELVYELNPLDHRGR3	22.2036	21.7545	22.1154
P02786	TFRC	EEPGEDFPAAR	0	EEPGEDFPAAR	0	2	EEPGEDFPAAR2	19.2972	19.3007	18.6335	19.36	19.5021	19.3454
P01859	IGHG2	EEQFNSTFR	0	EEQFNSTFR	0	2	EEQFNSTFR2		15.3482			16.9994	17.6693
P02751-1	FN1	EESPLLIGQQSTVSDVPR	0	EESPLLIGQQSTVSDVPR	0	2	EESPLLIGQQSTVSDVPR2	15.8735	15.2645	15.6539	18.2503	18.3536	18.43
P02751-1	FN1	EESPLLIGQQSTVSDVPR	0	EESPLLIGQQSTVSDVPR	0	3	EESPLLIGQQSTVSDVPR3	21.0486	21.1565	21.7978	22.5261	22.3436	22.1062
P02751-1	FN1	EEVVTVGNSVNEGLNQPTDDSCFDPYTVSHYAVGDEWER	0	EEVVTVGNSVNEGLNQPTDDSC(UniMod:4)FDPYTVSHYAVGDEWER	0	4	EEVVTVGNSVNEGLNQPTDDSC(UniMod:4)FDPYTVSHYAVGDEWER4	18.7286	18.1669	17.4314	18.2472	19.5331	15.8691
O75882-2	ATRN	EEYSNLKLPR	1	EEYSNLK(UniMod:510)LPR	1	3	EEYSNLK(UniMod:510)LPR3	22.8662	23.1425	23.1002	23.7796	22.7441	22.8309
P02654	APOC1	EFGNTLEDKAR	1	EFGNTLEDK(UniMod:510)AR	1	2	EFGNTLEDK(UniMod:510)AR2				16.6377	18.308	17.6049
P0C0L4	C4A	EFHLHLRLPMSVR	0	EFHLHLRLPMSVR	0	4	EFHLHLRLPMSVR4	19.2733	19.5767	19.7974	16.8973	16.7859	17.1291
P23142	FBLN1	EFTRPEEIIFLR	0	EFTRPEEIIFLR	0	3	EFTRPEEIIFLR3	17.5877	16.9818	15.4334
P04217	A1BG	EGETKAVKTVR	2	EGETK(UniMod:510)AVK(UniMod:510)TVR	2	2	EGETK(UniMod:510)AVK(UniMod:510)TVR2	18.1323	21.0256		16.988	17.6064
P04217	A1BG	EGETKAVKTVR	2	EGETK(UniMod:510)AVK(UniMod:510)TVR	2	3	EGETK(UniMod:510)AVK(UniMod:510)TVR3	17.972	23.2762		16.5047	21.4265
P02679-2	FGG	EGFGHLSPTGTTEFWLGNEKIHLISTQSAIPYALR	1	EGFGHLSPTGTTEFWLGNEK(UniMod:510)IHLISTQSAIPYALR	1	4	EGFGHLSPTGTTEFWLGNEK(UniMod:510)IHLISTQSAIPYALR4	18.085	18.8793	19.0695	20.7307	21.2511	20.7872
P04275	VWF	EGGPSQIGDALGFAVR	0	EGGPSQIGDALGFAVR	0	2	EGGPSQIGDALGFAVR2	19.6236	19.581	19.5666	20.5095	20.7126	20.6217
P06396	GSN	EGGQTAPASTR	0	EGGQTAPASTR	0	2	EGGQTAPASTR2	13.1901	17.6905			18.3934	16.6537
Q96PD5-2	PGLYRP2	EGKEYGVVLAPDGSTVAVEPLLAGLEAGLQGR	1	EGK(UniMod:510)EYGVVLAPDGSTVAVEPLLAGLEAGLQGR	1	3	EGK(UniMod:510)EYGVVLAPDGSTVAVEPLLAGLEAGLQGR3	19.264	20.4905	19.9143	21.5208	22.0864	21.7635
Q96PD5-2	PGLYRP2	EGKEYGVVLAPDGSTVAVEPLLAGLEAGLQGRR	1	EGK(UniMod:510)EYGVVLAPDGSTVAVEPLLAGLEAGLQGRR	1	4	EGK(UniMod:510)EYGVVLAPDGSTVAVEPLLAGLEAGLQGRR4	19.6427	20.2626	18.9606
P43652	AFM	EGKFTDSENVCQER	1	EGK(UniMod:510)FTDSENVC(UniMod:4)QER	1	2	EGK(UniMod:510)FTDSENVC(UniMod:4)QER2	18.9302	19.3632	19.5628	18.5681	18.6621	18.116
P43652	AFM	EGKFTDSENVCQER	1	EGK(UniMod:510)FTDSENVC(UniMod:4)QER	1	3	EGK(UniMod:510)FTDSENVC(UniMod:4)QER3	20.3026	20.3574	20.0019	17.9618	18.3435	20.0981
P01871	IGHM	EGKQVGSGVTTDQVQAEAK	2	EGK(UniMod:510)QVGSGVTTDQVQAEAK	1	3	EGK(UniMod:510)QVGSGVTTDQVQAEAK3				20.1333		20.6889
P01871	IGHM	EGKQVGSGVTTDQVQAEAK	2	EGK(UniMod:510)QVGSGVTTDQVQAEAK(UniMod:510)	2	3	EGK(UniMod:510)QVGSGVTTDQVQAEAK(UniMod:510)3	17.182	17.1938	18.2742		16.3629
P02787	TF	EGTCPEAPTDECKPVKWCALSHHER	2	EGTC(UniMod:4)PEAPTDEC(UniMod:4)K(UniMod:510)PVK(UniMod:510)WC(UniMod:4)ALSHHER	2	3	EGTC(UniMod:4)PEAPTDEC(UniMod:4)K(UniMod:510)PVK(UniMod:510)WC(UniMod:4)ALSHHER3	21.4033	21.5147	21.4031	18.2882	14.8965	15.8586
P02787	TF	EGTCPEAPTDECKPVKWCALSHHER	2	EGTC(UniMod:4)PEAPTDEC(UniMod:4)K(UniMod:510)PVK(UniMod:510)WC(UniMod:4)ALSHHER	2	4	EGTC(UniMod:4)PEAPTDEC(UniMod:4)K(UniMod:510)PVK(UniMod:510)WC(UniMod:4)ALSHHER4	25.4113	25.4972	25.4141	19.6634	19.3975	18.6624
P02787	TF	EGTCPEAPTDECKPVKWCALSHHER	2	EGTC(UniMod:4)PEAPTDEC(UniMod:4)K(UniMod:510)PVKWC(UniMod:4)ALSHHER	1	4	EGTC(UniMod:4)PEAPTDEC(UniMod:4)K(UniMod:510)PVKWC(UniMod:4)ALSHHER4	21.2214	20.5573	21.3029	20.1966	21.5218	21.9494
P02787	TF	EGTCPEAPTDECKPVKWCALSHHER	2	EGTC(UniMod:4)PEAPTDEC(UniMod:4)KPVK(UniMod:510)WC(UniMod:4)ALSHHER	1	4	EGTC(UniMod:4)PEAPTDEC(UniMod:4)KPVK(UniMod:510)WC(UniMod:4)ALSHHER4	22.7887	22.4887	22.9879	21.2564	20.1543	20.7296
P01024	C3	EGVQKEDIPPADLSDQVPDTESETR	1	EGVQK(UniMod:510)EDIPPADLSDQVPDTESETR	1	3	EGVQK(UniMod:510)EDIPPADLSDQVPDTESETR3	29.2467	29.3613	29.3361	29.354	29.5201	29.295
P01024	C3	EGVQKEDIPPADLSDQVPDTESETR	1	EGVQK(UniMod:510)EDIPPADLSDQVPDTESETR	1	4	EGVQK(UniMod:510)EDIPPADLSDQVPDTESETR4	26.5194	26.4588	26.4522	26.4703	26.2724	25.8559
P01024	C3	EGVQKEDIPPADLSDQVPDTESETR	1	EGVQKEDIPPADLSDQVPDTESETR	0	3	EGVQKEDIPPADLSDQVPDTESETR3	20.9439	20.6772	21.0853	23.9727	24.4421	23.9938
P02787	TF	EGYYGYTGAFR	0	EGYYGYTGAFR	0	2	EGYYGYTGAFR2				20.6878	20.8373	20.1158
P19652	ORM2	EHVAHLLFLR	0	EHVAHLLFLR	0	2	EHVAHLLFLR2	20.9768	21.2073	21.1916	22.9817	22.3212	21.8747
P19652	ORM2	EHVAHLLFLR	0	EHVAHLLFLR	0	3	EHVAHLLFLR3	24.1963	24.725	24.5886	26.2119	26.1876	25.6253
P29622	SERPINA4	EIEEVLTPEMLMR	0	EIEEVLTPEMLM(UniMod:35)R	0	2	EIEEVLTPEMLM(UniMod:35)R2	17.0391	16.69	17.3092	19.1617	18.1788	19.1438
P29622	SERPINA4	EIEEVLTPEMLMR	0	EIEEVLTPEMLMR	0	2	EIEEVLTPEMLMR2	20.9373	19.0175	21.3217	22.3095	19.9721	21.2978
P04114	APOB	EIFNMAR	0	EIFNM(UniMod:35)AR	0	2	EIFNM(UniMod:35)AR2	18.7311	18.8142	18.1887	18.8789	20.5539	20.6469
P04114	APOB	EIFNMAR	0	EIFNMAR	0	2	EIFNMAR2	21.2714	20.2676	21.0345	21.6568	19.9528	20.352
P01011	SERPINA3	EIGELYLPKFSISR	1	EIGELYLPK(UniMod:510)FSISR	1	2	EIGELYLPK(UniMod:510)FSISR2	20.4871	20.057	20.2326	22.8309	22.379	22.9339
P01011	SERPINA3	EIGELYLPKFSISR	1	EIGELYLPK(UniMod:510)FSISR	1	3	EIGELYLPK(UniMod:510)FSISR3	24.8058	24.9269	25.3071	27.6306	28.0467	27.5889
B4E1Z4		EILNINQKR	1	EILNINQK(UniMod:510)R	1	2	EILNINQK(UniMod:510)R2				19.8959
P10909-2	CLU	EILSVDCSTNNPSQAKLR	1	EILSVDC(UniMod:4)STNNPSQAK(UniMod:510)LR	1	2	EILSVDC(UniMod:4)STNNPSQAK(UniMod:510)LR2	16.1913	16.8538	16.3731	13.6459		14.3646
P10909-2	CLU	EILSVDCSTNNPSQAKLR	1	EILSVDC(UniMod:4)STNNPSQAK(UniMod:510)LR	1	3	EILSVDC(UniMod:4)STNNPSQAK(UniMod:510)LR3	21.471	21.4	21.569	20.4284	19.7054	20.4883
P10909-2	CLU	EILSVDCSTNNPSQAKLR	1	EILSVDC(UniMod:4)STNNPSQAK(UniMod:510)LR	1	4	EILSVDC(UniMod:4)STNNPSQAK(UniMod:510)LR4	20.4116	22.2595	22.2974	20.2385	21.0723	21.0036
P10909-2	CLU	EILSVDCSTNNPSQAKLRR	1	EILSVDC(UniMod:4)STNNPSQAK(UniMod:510)LRR	1	3	EILSVDC(UniMod:4)STNNPSQAK(UniMod:510)LRR3	24.0908	23.9737	24.3186	18.0767	19.4605	20.7075
P10909-2	CLU	EILSVDCSTNNPSQAKLRR	1	EILSVDC(UniMod:4)STNNPSQAK(UniMod:510)LRR	1	4	EILSVDC(UniMod:4)STNNPSQAK(UniMod:510)LRR4	23.3962	23.927	23.7481	18.3873	19.6251	19.7424
Q03591	CFHR1	EIMENYNIALR	0	EIMENYNIALR	0	2	EIMENYNIALR2	20.3294	19.3361	19.1426	18.8555	20.2347	20.2
P25311	AZGP1	EIPAWVPFDPAAQITKQKWEAEPVYVQR	2	EIPAWVPFDPAAQITK(UniMod:510)QK(UniMod:510)WEAEPVYVQR	2	4	EIPAWVPFDPAAQITK(UniMod:510)QK(UniMod:510)WEAEPVYVQR4	21.0196	21.0534	19.5189	22.4767	20.9753	21.4583
P68032	ACTC1	EITALAPSTMK	1	EITALAPSTM(UniMod:35)K	0	2	EITALAPSTM(UniMod:35)K2	17.6327	20.1032	20.0985	20.1162	20.3135	19.907
A0A075B6H7	IGKV3-7	EIVMTQSPPTLSLSPGER	0	EIVM(UniMod:35)TQSPPTLSLSPGER	0	3	EIVM(UniMod:35)TQSPPTLSLSPGER3	24.0119	24.5158	25.9936	25.6952	25.9205	26.2901
A0A075B6H7	IGKV3-7	EIVMTQSPPTLSLSPGER	0	EIVMTQSPPTLSLSPGER	0	3	EIVMTQSPPTLSLSPGER3	23.5358	23.5144	22.8443	22.6291	22.6076	24.1061
A0A075B6H7	IGKV3-7	EIVMTQSPPTLSLSPGER	0	EIVMTQSPPTLSLSPGER	0	4	EIVMTQSPPTLSLSPGER4	17.8812	17.723	17.3218	17.1688	18.5579	18.084
Q14624	ITIH4	EKAGFSWIEVTFKNPLVWVHASPEHVVVTR	2	EK(UniMod:510)AGFSWIEVTFK(UniMod:510)NPLVWVHASPEHVVVTR	2	3	EK(UniMod:510)AGFSWIEVTFK(UniMod:510)NPLVWVHASPEHVVVTR3	17.3163	17.8641	17.6364	17.8089	18.1912	17.9776
Q14624	ITIH4	EKAGFSWIEVTFKNPLVWVHASPEHVVVTR	2	EK(UniMod:510)AGFSWIEVTFK(UniMod:510)NPLVWVHASPEHVVVTR	2	4	EK(UniMod:510)AGFSWIEVTFK(UniMod:510)NPLVWVHASPEHVVVTR4	19.6385	20.2769	20.3512	20.2834	19.7176	20.2313
P01031	C5	EKFSDASYQSINIPVTQNMVPSSR	1	EK(UniMod:510)FSDASYQSINIPVTQNMVPSSR	1	3	EK(UniMod:510)FSDASYQSINIPVTQNMVPSSR3	18.7393	18.9988	17.0708	20.7149	20.1023	19.8267
P01876	IGHA1	EKYLTWASR	1	EK(UniMod:510)YLTWASR	1	1	EK(UniMod:510)YLTWASR1	15.2663	15.0774	14.3485		13.9751	14.2306
P01876	IGHA1	EKYLTWASR	1	EK(UniMod:510)YLTWASR	1	2	EK(UniMod:510)YLTWASR2	27.9717	28.0146	28.4606	28.4717	28.3109	28.2947
P01876	IGHA1	EKYLTWASR	1	EK(UniMod:510)YLTWASR	1	3	EK(UniMod:510)YLTWASR3	25.1158	25.1453	24.1019	26.0089	25.7228	25.5723
P01876	IGHA1	EKYLTWASRQEPSQGTTTFAVTSILR	1	EK(UniMod:510)YLTWASRQEPSQGTTTFAVTSILR	1	4	EK(UniMod:510)YLTWASRQEPSQGTTTFAVTSILR4	20.3375	19.8151	19.8825	18.4338	18.8424	18.2399
P01876	IGHA1	EKYLTWASRQEPSQGTTTFAVTSILR	1	EK(UniMod:510)YLTWASRQEPSQGTTTFAVTSILR	1	3	EK(UniMod:510)YLTWASRQEPSQGTTTFAVTSILR3	22.4124	21.9012		22.3452
P01876	IGHA1	EKYLTWASR	1	EKYLTWASR	0	2	EKYLTWASR2				22.7042	20.2893	22.1704
P01876	IGHA1	EKYLTWASR	1	EKYLTWASR	0	3	EKYLTWASR3				19.5528	19.7028
P10909-2	CLU	ELDESLQVAER	0	ELDESLQVAER	0	2	ELDESLQVAER2	24.7231	22.7257	22.8605	26.0843	24.8259	25.049
P10909-2	CLU	ELDESLQVAER	0	ELDESLQVAER	0	3	ELDESLQVAER3	18.4613	19.2875	18.316	20.0338	19.3313	18.8245
P10909-2	CLU	ELDESLQVAERLTR	0	ELDESLQVAERLTR	0	3	ELDESLQVAERLTR3	19.704	20.0445	19.9865	24.1164	24.8734
P35579-2	MYH9	ELEDATETADAMNR	0	ELEDATETADAM(UniMod:35)NR	0	2	ELEDATETADAM(UniMod:35)NR2	15.3852	15.4122		15.7121	13.0297	19.1508
P35579-2	MYH9	ELEDATETADAMNR	0	ELEDATETADAMNR	0	2	ELEDATETADAMNR2	13.8728	13.7853	14.0277	14.8749	14.4624
P12883	MYH7	ELENELEAEQK	1	ELENELEAEQK	0	2	ELENELEAEQK2	16.2718		16.3113	17.4058		15.5249
Q16610-4	ECM1	ELLALIQLER	0	ELLALIQLER	0	2	ELLALIQLER2	16.8707	21.4249	18.6073	21	18.5417	21.3178
P00734	F2	ELLESYIDGR	0	ELLESYIDGR	0	2	ELLESYIDGR2	23.8488	21.8589	22.4641	24.4604	24.6794	24.9036
B4E1Z4		ELNELGSKKDGER	2	ELNELGSK(UniMod:510)K(UniMod:510)DGER	2	2	ELNELGSK(UniMod:510)K(UniMod:510)DGER2	11.8027			11.4484	13.7588	14.2705
B4E1Z4		ELNELGSKKDGER	2	ELNELGSK(UniMod:510)K(UniMod:510)DGER	2	3	ELNELGSK(UniMod:510)K(UniMod:510)DGER3	18.3885	18.7106	17.0023	19.8033	20.8409	20.9235
B4E1Z4		ELNELGSKKDGER	2	ELNELGSK(UniMod:510)K(UniMod:510)DGER	2	4	ELNELGSK(UniMod:510)K(UniMod:510)DGER4	21.4691	17.3606	21.5557	17.7989	19.2003	18.9378
P04070-2	PROC	ELNQAGQETLVTGWGYHSSR	0	ELNQAGQETLVTGWGYHSSR	0	3	ELNQAGQETLVTGWGYHSSR3	19.7652	18.6089	19.8804	21.199	20.7325	19.3611
Q12805-2	EFEMP1	ELPQSIVYKYMSIR	1	ELPQSIVYK(UniMod:510)YMSIR	1	3	ELPQSIVYK(UniMod:510)YMSIR3	19.9881	19.3275	21.0147	20.714	21.0503	20.609
P49747	COMP	ELQETNAALQDVR	0	ELQETNAALQDVR	0	2	ELQETNAALQDVR2		18.4015	18.1208	18.695	16.7238	17.7365
P00747	PLG	ELRPWCFTTDPNKR	1	ELRPWC(UniMod:4)FTTDPNK(UniMod:510)R	1	3	ELRPWC(UniMod:4)FTTDPNK(UniMod:510)R3	22.128	22.4471	22.4914		21.0876	19.9719
P00747	PLG	ELRPWCFTTDPNKR	1	ELRPWC(UniMod:4)FTTDPNK(UniMod:510)R	1	4	ELRPWC(UniMod:4)FTTDPNK(UniMod:510)R4	24.8912	25.2306	25.1242	22.391	22.0668	21.9083
P35858-2	IGFALS	ELVLAGNR	0	ELVLAGNR	0	2	ELVLAGNR2	18.9863	17.9986	18.5349	21.2791	21.7705	22.3715
P17936-2	IGFBP3	EMEDTLNHLKFLNVLSPR	1	EM(UniMod:35)EDTLNHLK(UniMod:510)FLNVLSPR	1	4	EM(UniMod:35)EDTLNHLK(UniMod:510)FLNVLSPR4	17.2058	18.8754	18.7289	17.4217	18.3202	17.4065
P17936-2	IGFBP3	EMEDTLNHLKFLNVLSPR	1	EMEDTLNHLK(UniMod:510)FLNVLSPR	1	4	EMEDTLNHLK(UniMod:510)FLNVLSPR4	19.427	19.2767	18.9263	18.8704	19.4449	19.416
P01766	IGHV3-13	ENAKNSLYLQMNSLRAGDTAVYYCAR	1	ENAK(UniMod:510)NSLYLQM(UniMod:35)NSLRAGDTAVYYC(UniMod:4)AR	1	4	ENAK(UniMod:510)NSLYLQM(UniMod:35)NSLRAGDTAVYYC(UniMod:4)AR4	17.1573	17.6727	17.8412	18.7844	17.3262	20.0754
P01766	IGHV3-13	ENAKNSLYLQMNSLR	1	ENAK(UniMod:510)NSLYLQMNSLR	1	3	ENAK(UniMod:510)NSLYLQMNSLR3	20.4436
P01766	IGHV3-13	ENAKNSLYLQMNSLR	1	ENAKNSLYLQMNSLR	0	3	ENAKNSLYLQMNSLR3	20.0447			23.2818	22.6607	22.5773
P02753	RBP4	ENFDKAR	1	ENFDK(UniMod:510)AR	1	2	ENFDK(UniMod:510)AR2	21.6514	21.4297	21.781	21.215	24.3946	23.9576
P12883	MYH7	ENIAIVERRNNLLQAELEELR	0	ENIAIVERRNNLLQAELEELR	0	4	ENIAIVERRNNLLQAELEELR4	18.4579	18.8682		18.212
P06396	GSN	EPAHLMSLFGGKPMIIYKGGTSR	2	EPAHLMSLFGGK(UniMod:510)PMIIYK(UniMod:510)GGTSR	2	4	EPAHLMSLFGGK(UniMod:510)PMIIYK(UniMod:510)GGTSR4	19.735	19.4037	19.9246	20.9469	22.7895	21.5767
P09871	C1S	EPFEEKQR	1	EPFEEK(UniMod:510)QR	1	2	EPFEEK(UniMod:510)QR2	18.3523	17.8737	13.419		17.6987	17.7488
P0C0L4	C4A	EPFLSCCQFAESLR	0	EPFLSC(UniMod:4)C(UniMod:4)QFAESLR	0	2	EPFLSC(UniMod:4)C(UniMod:4)QFAESLR2	23.3018	21.9618	21.5345		17.4519
P17936-2	IGFBP3	EPGCGCCLTCALSEGQPCGIYTER	0	EPGC(UniMod:4)GC(UniMod:4)C(UniMod:4)LTC(UniMod:4)ALSEGQPC(UniMod:4)GIYTER	0	3	EPGC(UniMod:4)GC(UniMod:4)C(UniMod:4)LTC(UniMod:4)ALSEGQPC(UniMod:4)GIYTER3	18.8813	19.0546	18.8556
A0A2R8Y4Z1	HEG1	EPGQALGDSSANAEDR	0	EPGQALGDSSANAEDR	0	2	EPGQALGDSSANAEDR2	14.3902	16.7018	16.6806	16.6278	16.6431	16.3793
P10909-2	CLU	EPQDTYHYLPFSLPHR	0	EPQDTYHYLPFSLPHR	0	2	EPQDTYHYLPFSLPHR2	18.135	18.2246	18.2377	17.8976	18.7241	18.2443
P10909-2	CLU	EPQDTYHYLPFSLPHR	0	EPQDTYHYLPFSLPHR	0	3	EPQDTYHYLPFSLPHR3	24.785	24.5342	24.5059	24.2678	24.1737	24.2508
P10909-2	CLU	EPQDTYHYLPFSLPHR	0	EPQDTYHYLPFSLPHR	0	4	EPQDTYHYLPFSLPHR4	24.5518	25.3225	24.813	24.1946	25.2895	24.3995
P01860	IGHG3	EPQVYTLPPSR	0	EPQVYTLPPSR	0	1	EPQVYTLPPSR1	19.2319	19.4095	18.8193	18.3976	18.4127	18.4793
P01860	IGHG3	EPQVYTLPPSR	0	EPQVYTLPPSR	0	2	EPQVYTLPPSR2	29.8817	24.5252	30.0548	29.3524	29.6204	29.6511
P01860	IGHG3	EPQVYTLPPSR	0	EPQVYTLPPSR	0	3	EPQVYTLPPSR3	27.2315	27.3237	27.3199	26.6585	26.5444	26.5426
O75970-2	MPDZ	EPSKSLGISIVGGR	1	EPSK(UniMod:510)SLGISIVGGR	1	3	EPSK(UniMod:510)SLGISIVGGR3		21.434	20.246	21.9471		21.3988
O75970-2	MPDZ	EPSKSLGISIVGGR	1	EPSK(UniMod:510)SLGISIVGGR	1	4	EPSK(UniMod:510)SLGISIVGGR4	17.1848		17.4196	22.9295	22.1617	22.1455
O75970-2	MPDZ	EPSKSLGISIVGGR	1	EPSKSLGISIVGGR	0	3	EPSKSLGISIVGGR3	24.1918	22.4322	22.4823	25.0032	30.0468	24.9093
P09871	C1S	EPTMYVGSTSVQTSR	0	EPTMYVGSTSVQTSR	0	2	EPTMYVGSTSVQTSR2	19.203	19.0612	19.3078	21.0339	21.1062	21.0497
P04275	VWF	EQAPNLVYMVTGNPASDEIKR	1	EQAPNLVYMVTGNPASDEIK(UniMod:510)R	1	3	EQAPNLVYMVTGNPASDEIK(UniMod:510)R3	17.8595	17.821	17.304	21.0696	21.4901	22.371
P04275	VWF	EQAPNLVYMVTGNPASDEIKRLPGDIQVVPIGVGPNANVQELER	1	EQAPNLVYMVTGNPASDEIK(UniMod:510)RLPGDIQVVPIGVGPNANVQELER	1	4	EQAPNLVYMVTGNPASDEIK(UniMod:510)RLPGDIQVVPIGVGPNANVQELER4	19.5331	19.6688	19.4536	17.589	17.8279	18.0512
P04264	KRT1	EQIKSLNNQFASFIDKVR	2	EQIK(UniMod:510)SLNNQFASFIDK(UniMod:510)VR	2	3	EQIK(UniMod:510)SLNNQFASFIDK(UniMod:510)VR3			18.0546	20.0025	18.5933	18.9755
P02647	APOA1	EQLGPVTQEFWDNLEKETEGLR	1	EQLGPVTQEFWDNLEK(UniMod:510)ETEGLR	1	2	EQLGPVTQEFWDNLEK(UniMod:510)ETEGLR2	17.9393	18.3502	17.4156	18.363	18.7102	18.4152
P02647	APOA1	EQLGPVTQEFWDNLEKETEGLR	1	EQLGPVTQEFWDNLEK(UniMod:510)ETEGLR	1	3	EQLGPVTQEFWDNLEK(UniMod:510)ETEGLR3	28.0691	28.5943	27.8908	29.5422	29.9237	30.1787
P02647	APOA1	EQLGPVTQEFWDNLEKETEGLRQEMSK	2	EQLGPVTQEFWDNLEK(UniMod:510)ETEGLRQEM(UniMod:35)SK	1	3	EQLGPVTQEFWDNLEK(UniMod:510)ETEGLRQEM(UniMod:35)SK3				16.9006	17.8543	16.427
P02768	ALB	EQLKAVMDDFAAFVEK	2	EQLK(UniMod:510)AVMDDFAAFVEK	1	3	EQLK(UniMod:510)AVMDDFAAFVEK3				19.1096
P01011	SERPINA3	EQLSLLDR	0	EQLSLLDR	0	2	EQLSLLDR2				23.5816	23.648	23.2671
P00748	F12	EQPPSLTR	0	EQPPSLTR	0	2	EQPPSLTR2	26.7769	26.8912	25.6615	26.9455	26.9478	26.8518
P19827	ITIH1	ERGHMLENHVER	0	ERGHM(UniMod:35)LENHVER	0	4	ERGHM(UniMod:35)LENHVER4	15.6897	16.6154	14.916	16.2143	18.7809	18.8653
P19827	ITIH1	ERGHMLENHVER	0	ERGHMLENHVER	0	4	ERGHMLENHVER4	19.4976	17.9213	16.4845	18.0748	17.5683	19.6045
P02649	APOE	ERLGPLVEQGR	0	ERLGPLVEQGR	0	2	ERLGPLVEQGR2	15.5366	15.4825	15.3821	16.3541	15.1597	15.4153
P02649	APOE	ERLGPLVEQGR	0	ERLGPLVEQGR	0	3	ERLGPLVEQGR3	21.6864	21.595	21.5349	20.6001	20.5124	20.5508
P80723	BASP1	ESEPQAAAEPAEAK	1	ESEPQAAAEPAEAK	0	2	ESEPQAAAEPAEAK2	15.3903	15.364	14.907	15.0189	15.2442	15.3002
Q6EMK4	VASN	ESHVTLASPEETR	0	ESHVTLASPEETR	0	2	ESHVTLASPEETR2	17.6685	18.9985	18.9601	17.3297	18.1002	17.8517
P43652	AFM	ESLLNHFLYEVAR	0	ESLLNHFLYEVAR	0	3	ESLLNHFLYEVAR3	18.8705	22.4154	23.1516	18.9968	22.3734	23.5658
P02671-2	FGA	ESSSHHPGIAEFPSR	0	ESSSHHPGIAEFPSR	0	3	ESSSHHPGIAEFPSR3	22.8675		19.8171	20.2982	19.8662	19.5533
P02671-2	FGA	ESSSHHPGIAEFPSR	0	ESSSHHPGIAEFPSR	0	2	ESSSHHPGIAEFPSR2				19.5108	19.2532	18.342
P02671-2	FGA	ESSSHHPGIAEFPSR	0	ESSSHHPGIAEFPSR	0	4	ESSSHHPGIAEFPSR4				22.1253	22.5215	21.6675
P01031	C5	ESYSGVTLDPR	0	ESYSGVTLDPR	0	2	ESYSGVTLDPR2	22.0961	22.9633	22.8601	23.1943	22.6907	21.9797
P00734	F2	ETAASLLQAGYK	1	ETAASLLQAGYK	0	2	ETAASLLQAGYK2				17.1678	16.4861	17.2556
P00734	F2	ETAASLLQAGYKGR	1	ETAASLLQAGYK(UniMod:510)GR	1	3	ETAASLLQAGYK(UniMod:510)GR3				20.2599	23.1631	22.1534
P19823	ITIH2	ETAVDGELVVLYDVKR	1	ETAVDGELVVLYDVK(UniMod:510)R	1	3	ETAVDGELVVLYDVK(UniMod:510)R3	19.3483	19.6543	19.5151	20.3743	19.4275	20.7019
P12259	F5	ETDIEDSDDIPEDTTYKKVVFR	2	ETDIEDSDDIPEDTTYK(UniMod:510)K(UniMod:510)VVFR	2	3	ETDIEDSDDIPEDTTYK(UniMod:510)K(UniMod:510)VVFR3	17.6117	18.0084		17.7299	18.0388	17.1501
P12259	F5	ETDIEDSDDIPEDTTYKKVVFR	2	ETDIEDSDDIPEDTTYK(UniMod:510)K(UniMod:510)VVFR	2	4	ETDIEDSDDIPEDTTYK(UniMod:510)K(UniMod:510)VVFR4		22.2961	22.9995
P02760	AMBP	ETLLQDFR	0	ETLLQDFR	0	2	ETLLQDFR2					20.5939	21.1284
P80723	BASP1	ETPAATEAPSSTPK	1	ETPAATEAPSSTPK	0	2	ETPAATEAPSSTPK2	14.4558	16.3583	15.1174	16.4656	16.1391	15.6552
P05062	ALDOB	ETTIQGLDGLSER	0	ETTIQGLDGLSER	0	2	ETTIQGLDGLSER2	18.4843	18.2871	17.8864	18.4262	17.5923	19.4464
P02768	ALB	ETYGEMADCCAK	1	ETYGEM(UniMod:35)ADC(UniMod:4)C(UniMod:4)AK	0	2	ETYGEM(UniMod:35)ADC(UniMod:4)C(UniMod:4)AK2	12.5693	12.5495	13.7372	15.204	14.8664	14.5777
P02768	ALB	ETYGEMADCCAKQEPER	1	ETYGEM(UniMod:35)ADC(UniMod:4)C(UniMod:4)AK(UniMod:510)QEPER	1	2	ETYGEM(UniMod:35)ADC(UniMod:4)C(UniMod:4)AK(UniMod:510)QEPER2	22.7819	22.1582	22.3532	18.527	18.3493	17.5766
P02768	ALB	ETYGEMADCCAKQEPER	1	ETYGEM(UniMod:35)ADC(UniMod:4)C(UniMod:4)AK(UniMod:510)QEPER	1	3	ETYGEM(UniMod:35)ADC(UniMod:4)C(UniMod:4)AK(UniMod:510)QEPER3	24.8758	25.0489	24.0485	22.9	22.4061	22.2866
P02768	ALB	ETYGEMADCCAKQEPER	1	ETYGEM(UniMod:35)ADC(UniMod:4)C(UniMod:4)AK(UniMod:510)QEPER	1	4	ETYGEM(UniMod:35)ADC(UniMod:4)C(UniMod:4)AK(UniMod:510)QEPER4	22.6007	22.4363	22.4497	20.1677	19.4051	18.7927
P02768	ALB	ETYGEMADCCAKQEPER	1	ETYGEM(UniMod:35)ADC(UniMod:4)C(UniMod:4)AKQEPER	0	2	ETYGEM(UniMod:35)ADC(UniMod:4)C(UniMod:4)AKQEPER2	19.7936	20.2887	20.6471	21.2614	20.7587	20.3806
P02768	ALB	ETYGEMADCCAK	1	ETYGEMADC(UniMod:4)C(UniMod:4)AK	0	2	ETYGEMADC(UniMod:4)C(UniMod:4)AK2			13.3714	20.3039	18.4782	19.461
P02768	ALB	ETYGEMADCCAK	1	ETYGEMADC(UniMod:4)C(UniMod:4)AK(UniMod:510)	1	2	ETYGEMADC(UniMod:4)C(UniMod:4)AK(UniMod:510)2	18.9056	13.688	15.8619		13.9176
P02768	ALB	ETYGEMADCCAKQEPER	1	ETYGEMADC(UniMod:4)C(UniMod:4)AK(UniMod:510)QEPER	1	2	ETYGEMADC(UniMod:4)C(UniMod:4)AK(UniMod:510)QEPER2	22.8364	22.7627	22.3744	19.5705	20.7953	19.1749
P02768	ALB	ETYGEMADCCAKQEPER	1	ETYGEMADC(UniMod:4)C(UniMod:4)AK(UniMod:510)QEPER	1	3	ETYGEMADC(UniMod:4)C(UniMod:4)AK(UniMod:510)QEPER3	25.8245	24.4507	24.3298	21.1946	20.4741	19.6142
P02768	ALB	ETYGEMADCCAKQEPER	1	ETYGEMADC(UniMod:4)C(UniMod:4)AK(UniMod:510)QEPER	1	4	ETYGEMADC(UniMod:4)C(UniMod:4)AK(UniMod:510)QEPER4	24.9681	25.2835	24.9075	21.9798	21.6382	21.0302
P02768	ALB	ETYGEMADCCAKQEPER	1	ETYGEMADC(UniMod:4)C(UniMod:4)AKQEPER	0	2	ETYGEMADC(UniMod:4)C(UniMod:4)AKQEPER2	23.5928	23.6527	23.3923	23.7816	22.8927	23.073
P02671-2	FGA	EVDLKDYEDQQK	2	EVDLK(UniMod:510)DYEDQQK	1	2	EVDLK(UniMod:510)DYEDQQK2				20.5222	19.563	18.0885
P02671-2	FGA	EVDLKDYEDQQK	2	EVDLK(UniMod:510)DYEDQQK	1	3	EVDLK(UniMod:510)DYEDQQK3				21.0185	20.1983	21.2168
P02671-2	FGA	EVDLKDYEDQQKQLEQVIAK	3	EVDLK(UniMod:510)DYEDQQK(UniMod:510)QLEQVIAK	2	3	EVDLK(UniMod:510)DYEDQQK(UniMod:510)QLEQVIAK3	17.363	18.2416		18.2346	19.3404	19.2382
P02671-2	FGA	EVDLKDYEDQQKQLEQVIAK	3	EVDLKDYEDQQK(UniMod:510)QLEQVIAK	1	4	EVDLKDYEDQQK(UniMod:510)QLEQVIAK4					26.7789
P01008	SERPINC1	EVPLNTIIFMGR	0	EVPLNTIIFM(UniMod:35)GR	0	2	EVPLNTIIFM(UniMod:35)GR2	22.2857	22.4248	21.9614	22.6508	22.3232	22.5688
P01008	SERPINC1	EVPLNTIIFMGR	0	EVPLNTIIFMGR	0	2	EVPLNTIIFMGR2	24.2903	25.2658	25.1978	25.7571	26.3101	25.5341
P01008	SERPINC1	EVPLNTIIFMGR	0	EVPLNTIIFMGR	0	3	EVPLNTIIFMGR3	18.9407	17.8406	19.5787	19.9079	19.3167	20.0385
A0A4W8ZXM2	IGHV3-72	EVQLVESGGGLVQPGGSLR	0	EVQLVESGGGLVQPGGSLR	0	3	EVQLVESGGGLVQPGGSLR3	26.1051	26.0214	25.5813	25.8916	26.6068	25.972
A0A4W8ZXM2	IGHV3-72	EVQLVESGGGLVQPGGSLR	0	EVQLVESGGGLVQPGGSLR	0	4	EVQLVESGGGLVQPGGSLR4	20.8028	20.9242	20.723	21.9218	20.9605	20.8636
P02671-2	FGA	EVTKEVVTSEDGSDCPEAMDLGTLSGIGTLDGFR	1	EVTK(UniMod:510)EVVTSEDGSDC(UniMod:4)PEAM(UniMod:35)DLGTLSGIGTLDGFR	1	4	EVTK(UniMod:510)EVVTSEDGSDC(UniMod:4)PEAM(UniMod:35)DLGTLSGIGTLDGFR4				21.9924	21.7163
P02671-2	FGA	EVTKEVVTSEDGSDCPEAMDLGTLSGIGTLDGFR	1	EVTK(UniMod:510)EVVTSEDGSDC(UniMod:4)PEAMDLGTLSGIGTLDGFR	1	4	EVTK(UniMod:510)EVVTSEDGSDC(UniMod:4)PEAMDLGTLSGIGTLDGFR4	22.8866	22.5112	23.411	20.9635	22.8948	21.7296
P02671-2	FGA	EVTKEVVTSEDGSDCPEAMDLGTLSGIGTLDGFR	1	EVTKEVVTSEDGSDC(UniMod:4)PEAM(UniMod:35)DLGTLSGIGTLDGFR	0	4	EVTKEVVTSEDGSDC(UniMod:4)PEAM(UniMod:35)DLGTLSGIGTLDGFR4	22.676	22.2385	23.68	21.8995	22.9133	20.6102
P02671-2	FGA	EVTKEVVTSEDGSDCPEAMDLGTLSGIGTLDGFR	1	EVTKEVVTSEDGSDC(UniMod:4)PEAMDLGTLSGIGTLDGFR	0	4	EVTKEVVTSEDGSDC(UniMod:4)PEAMDLGTLSGIGTLDGFR4	21.6469	21.855	20.5838	22.4998	22.6687	20.727
P02751-1	FN1	EVVPRPRPGVTEATITGLEPGTEYTIYVIALKNNQKSEPLIGR	2	EVVPRPRPGVTEATITGLEPGTEYTIYVIALK(UniMod:510)NNQK(UniMod:510)SEPLIGR	2	4	EVVPRPRPGVTEATITGLEPGTEYTIYVIALK(UniMod:510)NNQK(UniMod:510)SEPLIGR4	18.5909	15.6898	17.9796	18.2744	17.699	18.1045
P06681	C2	EVVTDQFLCSGTQEDESPCKGESGGAVFLER	1	EVVTDQFLC(UniMod:4)SGTQEDESPC(UniMod:4)K(UniMod:510)GESGGAVFLER	1	3	EVVTDQFLC(UniMod:4)SGTQEDESPC(UniMod:4)K(UniMod:510)GESGGAVFLER3	17.585	17.6839	19.1968	15.7285	16.2541	15.9291
P02654	APOC1	EWFSETFQKVKEK	3	EWFSETFQK(UniMod:510)VK(UniMod:510)EK(UniMod:510)	3	3	EWFSETFQK(UniMod:510)VK(UniMod:510)EK(UniMod:510)3		18.8697	20.187	20.8352	20.3353	19.4834
P02790	HPX	EWFWDLATGTMKER	1	EWFWDLATGTMK(UniMod:510)ER	1	3	EWFWDLATGTMK(UniMod:510)ER3			19.6829	18.2292	20.1396	18.7789
Q16610-4	ECM1	EYAVKTHHHLCCR	1	EYAVK(UniMod:510)THHHLC(UniMod:4)C(UniMod:4)R	1	4	EYAVK(UniMod:510)THHHLC(UniMod:4)C(UniMod:4)R4	16.458	20.2117	18.2691
P02760	AMBP	EYCGVPGDGDEELLR	0	EYC(UniMod:4)GVPGDGDEELLR	0	2	EYC(UniMod:4)GVPGDGDEELLR2	27.0304	27.2849	27.402	24.8631	24.8159	24.7399
P02760	AMBP	EYCGVPGDGDEELLR	0	EYC(UniMod:4)GVPGDGDEELLR	0	3	EYC(UniMod:4)GVPGDGDEELLR3	21.7755	21.4372	21.3335	19.0912		18.2882
P08603	CFH	EYHFGQAVR	0	EYHFGQAVR	0	2	EYHFGQAVR2	23.7836	23.8444	22.9418	23.2476	22.459	24.6151
P08603	CFH	EYHFGQAVR	0	EYHFGQAVR	0	3	EYHFGQAVR3	23.7	23.2061	23.1112	24.4739	24.6555	23.0704
P02671-2	FGA	EYHTEKLVTSK	2	EYHTEK(UniMod:510)LVTSK	1	2	EYHTEK(UniMod:510)LVTSK2				16.8759	19.3256	18.7076
P02671-2	FGA	EYHTEKLVTSKGDK	3	EYHTEK(UniMod:510)LVTSK(UniMod:510)GDK	2	2	EYHTEK(UniMod:510)LVTSK(UniMod:510)GDK2				15.7267	15.3422
P02671-2	FGA	EYHTEKLVTSKGDK	3	EYHTEK(UniMod:510)LVTSK(UniMod:510)GDK	2	4	EYHTEK(UniMod:510)LVTSK(UniMod:510)GDK4				18.7379	14.6464	15.9297
P04114	APOB	EYSGTIASEANTYLNSKSTR	1	EYSGTIASEANTYLNSK(UniMod:510)STR	1	3	EYSGTIASEANTYLNSK(UniMod:510)STR3	23.546	24.0976	22.7177	22.3211	23.9788	22.5155
P00450	CP	EYTDASFTNR	0	EYTDASFTNR	0	2	EYTDASFTNR2	23.1904	24.1132	22.4001	24.4578	23.6856	23.742
P00450	CP	EYTDASFTNR	0	EYTDASFTNR	0	1	EYTDASFTNR1		15.8324	16.9085		15.7414	15.5552
P00450	CP	EYTDASFTNRK	1	EYTDASFTNRK	0	3	EYTDASFTNRK3				16.3691	16.0688	14.6541
P00450	CP	EYTDASFTNRKER	1	EYTDASFTNRK(UniMod:510)ER	1	3	EYTDASFTNRK(UniMod:510)ER3	19.98	17.2462	20.5423	22.4933	21.2368	21.7969
P00450	CP	EYTDASFTNRKER	1	EYTDASFTNRK(UniMod:510)ER	1	2	EYTDASFTNRK(UniMod:510)ER2	14.6794	13.255	16.7311		15.3549
P00450	CP	EYTDASFTNRKER	1	EYTDASFTNRK(UniMod:510)ER	1	4	EYTDASFTNRK(UniMod:510)ER4	21.9953	21.1774	21.768
P05546	SERPIND1	FAFNLYR	0	FAFNLYR	0	2	FAFNLYR2				17.9976	19.0652	17.7412
Q06033-2	ITIH3	FAHNVVTMR	0	FAHNVVTMR	0	2	FAHNVVTMR2	19.9614	18.9521	20.3233	20.6225	19.5337	18.9329
Q06033-2	ITIH3	FAHNVVTMR	0	FAHNVVTMR	0	3	FAHNVVTMR3	21.1993	21.7011	20.7694	20.9754	22.2706	23.0098
Q14624	ITIH4	FAHTVVTSR	0	FAHTVVTSR	0	2	FAHTVVTSR2	23.525	19.8112	16.7123	23.5247	18.2247	22.5434
P19827	ITIH1	FAHYVVTSQVVNTANEAR	0	FAHYVVTSQVVNTANEAR	0	3	FAHYVVTSQVVNTANEAR3	19.3879	20.39	19.7217	19.7227	20.0285	19.377
P02787	TF	FDEFFSEGCAPGSK	1	FDEFFSEGC(UniMod:4)APGSK	0	2	FDEFFSEGC(UniMod:4)APGSK2				17.586	17.4762	16.7373
P02746	C1QB	FDHVITNMNNNYEPR	0	FDHVITNM(UniMod:35)NNNYEPR	0	2	FDHVITNM(UniMod:35)NNNYEPR2	17.5317	17.9419	18.3799	19.917	19.3306	19.4622
P02746	C1QB	FDHVITNMNNNYEPR	0	FDHVITNM(UniMod:35)NNNYEPR	0	3	FDHVITNM(UniMod:35)NNNYEPR3	20.8134	21.2741	20.8305	21.3349	21.2372	21.1751
P02746	C1QB	FDHVITNMNNNYEPR	0	FDHVITNMNNNYEPR	0	2	FDHVITNMNNNYEPR2	20.3392	21.6669	20.6708	24.6421	21.7437	21.8553
P02746	C1QB	FDHVITNMNNNYEPR	0	FDHVITNMNNNYEPR	0	3	FDHVITNMNNNYEPR3	23.6099	24.0373	24.6027	24.0378	25.2275	24.9752
P02790	HPX	FDPVRGEVPPR	0	FDPVRGEVPPR	0	2	FDPVRGEVPPR2	20.7921	21.1291	21.0698	24.2275	23.0877	23.2001
P02790	HPX	FDPVRGEVPPR	0	FDPVRGEVPPR	0	3	FDPVRGEVPPR3	24.8695	25.0437	25.0902	27.4747	27.3059	27.206
P02790	HPX	FDPVRGEVPPRYPR	0	FDPVRGEVPPRYPR	0	3	FDPVRGEVPPRYPR3	26.103	26.3205	26.3229	26.5556	26.0693	26.4839
P02790	HPX	FDPVRGEVPPRYPR	0	FDPVRGEVPPRYPR	0	4	FDPVRGEVPPRYPR4	28.5749	28.7641	28.6966	28.6364	28.4847	28.5772
P04004	VTN	FEDGVLDPDYPR	0	FEDGVLDPDYPR	0	2	FEDGVLDPDYPR2	23.6072	23.7422	23.6705	25.7028	25.4033	25.6283
P0DJI8	SAA1	FFGHGAEDSLADQAANEWGR	0	FFGHGAEDSLADQAANEWGR	0	3	FFGHGAEDSLADQAANEWGR3	17.9299	17.9976	17.5472	16.1657		16.7895
P00748	F12	FFHKNEIWYR	1	FFHK(UniMod:510)NEIWYR	1	2	FFHK(UniMod:510)NEIWYR2	19.2432	18.5786	18.4158	18.0023	18.8966	18.0654
P00748	F12	FFHKNEIWYR	1	FFHK(UniMod:510)NEIWYR	1	3	FFHK(UniMod:510)NEIWYR3	23.0714	23.4702	25.2505	23.4964	23.7964	24.3671
P00748	F12	FFHKNEIWYR	1	FFHK(UniMod:510)NEIWYR	1	4	FFHK(UniMod:510)NEIWYR4	22.4983	22.301	19.714	20.2885
P25311	AZGP1	FGCEIENNR	0	FGC(UniMod:4)EIENNR	0	2	FGC(UniMod:4)EIENNR2	15.4702	17.2009	14.6926	15.5022		16.2095
P03952	KLKB1	FGCFLKDSVTGTLPKVHR	2	FGC(UniMod:4)FLK(UniMod:510)DSVTGTLPK(UniMod:510)VHR	2	4	FGC(UniMod:4)FLK(UniMod:510)DSVTGTLPK(UniMod:510)VHR4	20.2453	20.8313	20.9498	19.0162	19.0737	18.0423
P02768	ALB	FGERAFKAWAVAR	1	FGERAFK(UniMod:510)AWAVAR	1	4	FGERAFK(UniMod:510)AWAVAR4		15.1857		17.2512		17.7488
P02768	ALB	FGERAFKAWAVAR	1	FGERAFK(UniMod:510)AWAVAR	1	3	FGERAFK(UniMod:510)AWAVAR3	21.0508		21.4269	24.7275		20.2159
P0C0L4	C4A	FGLLDEDGKK	2	FGLLDEDGK(UniMod:510)K	1	3	FGLLDEDGK(UniMod:510)K3				17.998	18.1343	18.8755
P0C0L4	C4A	FGLLDEDGKK	2	FGLLDEDGK(UniMod:510)K(UniMod:510)	2	3	FGLLDEDGK(UniMod:510)K(UniMod:510)3	18.4665	18.7043	19.4977			15.0571
P0C0L4	C4A	FGLLDEDGKKTFFR	2	FGLLDEDGK(UniMod:510)K(UniMod:510)TFFR	2	3	FGLLDEDGK(UniMod:510)K(UniMod:510)TFFR3	22.8421	22.9864	22.4397	24.2173	24.2156	24.3343
P0C0L4	C4A	FGLLDEDGKKTFFR	2	FGLLDEDGK(UniMod:510)K(UniMod:510)TFFR	2	4	FGLLDEDGK(UniMod:510)K(UniMod:510)TFFR4	21.36	22.1256	20.9193	21.6796	23.4266	21.5748
P80108	GPLD1	FGSSLITVR	0	FGSSLITVR	0	2	FGSSLITVR2	21.0738	21.3361	20.2618	20.3292	19.9205	20.533
Q9BUN1	MENT	FIANSQEPEIR	0	FIANSQEPEIR	0	2	FIANSQEPEIR2	16.9707	16.2451	16.6203	16.9926	16.7717	16.9927
P01024	C3	FISLGEACKKVFLDCCNYITELR	2	FISLGEAC(UniMod:4)K(UniMod:510)K(UniMod:510)VFLDC(UniMod:4)C(UniMod:4)NYITELR	2	4	FISLGEAC(UniMod:4)K(UniMod:510)K(UniMod:510)VFLDC(UniMod:4)C(UniMod:4)NYITELR4	22.4004	19.05	21.6398	20.4304	20.3079	20.1925
P02768	ALB	FKDLGEENFK	2	FK(UniMod:510)DLGEENFK	1	2	FK(UniMod:510)DLGEENFK2			14.5241	19.6448	17.6883
P02768	ALB	FKDLGEENFK	2	FK(UniMod:510)DLGEENFK	1	3	FK(UniMod:510)DLGEENFK3	17.0281	18.7859	18.7719		25.5025	24.3908
Q14624	ITIH4	FKPTLSQQQK	2	FK(UniMod:510)PTLSQQQK(UniMod:510)	2	3	FK(UniMod:510)PTLSQQQK(UniMod:510)3	18.1428	18.4461	17.8808
Q14624	ITIH4	FKPTLSQQQKSPEQQETVLDGNLIIR	2	FK(UniMod:510)PTLSQQQK(UniMod:510)SPEQQETVLDGNLIIR	2	3	FK(UniMod:510)PTLSQQQK(UniMod:510)SPEQQETVLDGNLIIR3	20.0818	21.6734	19.868	23.1172	19.5791	22.6485
Q14624	ITIH4	FKPTLSQQQKSPEQQETVLDGNLIIR	2	FK(UniMod:510)PTLSQQQK(UniMod:510)SPEQQETVLDGNLIIR	2	4	FK(UniMod:510)PTLSQQQK(UniMod:510)SPEQQETVLDGNLIIR4	20.5205	23.5478	22.4103	21.215	23.3154	20.9132
P04003	C4BPA	FKTGTTLKYTCLPGYVR	2	FK(UniMod:510)TGTTLK(UniMod:510)YTC(UniMod:4)LPGYVR	2	3	FK(UniMod:510)TGTTLK(UniMod:510)YTC(UniMod:4)LPGYVR3	23.1644	22.7274	22.0591	20.2243	20.3446	20.3405
P04003	C4BPA	FKTGTTLKYTCLPGYVR	2	FK(UniMod:510)TGTTLK(UniMod:510)YTC(UniMod:4)LPGYVR	2	4	FK(UniMod:510)TGTTLK(UniMod:510)YTC(UniMod:4)LPGYVR4	17.2295	17.8495	18.7288	16.8075	17.806	17.0381
P02768	ALB	FKDLGEENFK	2	FKDLGEENFK	0	2	FKDLGEENFK2			19.422	23.3136	20.4692	21.6432
P02768	ALB	FKDLGEENFK	2	FKDLGEENFK	0	3	FKDLGEENFK3				19.1544	18.4031	18.8148
P69905	HBA2	FLASVSTVLTSK	1	FLASVSTVLTSK	0	2	FLASVSTVLTSK2	21.883	21.9322	21.7403	21.681	20.5034	21.1116
P02751-1	FN1	FLATTPNSLLVSWQPPR	0	FLATTPNSLLVSWQPPR	0	3	FLATTPNSLLVSWQPPR3	21.4923	21.555	21.5072	22.1216	21.9197	22.3116
P02751-1	FN1	FLATTPNSLLVSWQPPR	0	FLATTPNSLLVSWQPPR	0	4	FLATTPNSLLVSWQPPR4	19.1848	19.4681	19.0742	19.4519	19.4525	20.0737
P02751-1	FN1	FLATTPNSLLVSWQPPRAR	0	FLATTPNSLLVSWQPPRAR	0	3	FLATTPNSLLVSWQPPRAR3	20.107	19.9834	19.9151
B4E1Z4		FLCTGGVSPYADPNTCR	0	FLC(UniMod:4)TGGVSPYADPNTC(UniMod:4)R	0	2	FLC(UniMod:4)TGGVSPYADPNTC(UniMod:4)R2	21.5261	20.9191	22.257	18.4645	17.3118	18.8669
B4E1Z4		FLCTGGVSPYADPNTCR	0	FLC(UniMod:4)TGGVSPYADPNTC(UniMod:4)R	0	3	FLC(UniMod:4)TGGVSPYADPNTC(UniMod:4)R3	21.4867	19.6213	20.1502	18.3879	17.8908	17.7362
B4E1Z4		FLCTGGVSPYADPNTCRGDSGGPLIVHKR	1	FLC(UniMod:4)TGGVSPYADPNTC(UniMod:4)RGDSGGPLIVHK(UniMod:510)R	1	4	FLC(UniMod:4)TGGVSPYADPNTC(UniMod:4)RGDSGGPLIVHK(UniMod:510)R4	23.8888	23.1171	25.1405			19.0666
B4E1Z4		FLCTGGVSPYADPNTCRGDSGGPLIVHKR	1	FLC(UniMod:4)TGGVSPYADPNTC(UniMod:4)RGDSGGPLIVHK(UniMod:510)R	1	3	FLC(UniMod:4)TGGVSPYADPNTC(UniMod:4)RGDSGGPLIVHK(UniMod:510)R3	16.8312	19.3491	22.3809
P01009	SERPINA1	FLENEDR	0	FLENEDR	0	2	FLENEDR2				19.3924	21.9791	22.7324
P04264	KRT1	FLEQQNQVLQTKWELLQQVDTSTR	1	FLEQQNQVLQTK(UniMod:510)WELLQQVDTSTR	1	4	FLEQQNQVLQTK(UniMod:510)WELLQQVDTSTR4			18.4091	19.1652		20.491
P04264	KRT1	FLEQQNQVLQTKWELLQQVDTSTR	1	FLEQQNQVLQTK(UniMod:510)WELLQQVDTSTR	1	3	FLEQQNQVLQTK(UniMod:510)WELLQQVDTSTR3	18.899	18.5539	18.0598	20.7149	21.4839	20.2546
P22105-1	TNXB	FLLYGLHEGKR	1	FLLYGLHEGK(UniMod:510)R	1	3	FLLYGLHEGK(UniMod:510)R3	16.6976	16.887	17.1364	17.6198	17.7995	17.7493
P22105-1	TNXB	FLLYGLSGR	0	FLLYGLSGR	0	2	FLLYGLSGR2	17.2117	17.2299	17.1756	17.4115	17.8168	18.4898
P06576	ATP5F1B	FLSQPFQVAEVFTGHMGK	1	FLSQPFQVAEVFTGHM(UniMod:35)GK	0	3	FLSQPFQVAEVFTGHM(UniMod:35)GK3	12.7596
P06576	ATP5F1B	FLSQPFQVAEVFTGHMGK	1	FLSQPFQVAEVFTGHMGK	0	3	FLSQPFQVAEVFTGHMGK3	18.5869		17.429
P43652	AFM	FLVNLVK	1	FLVNLVK	0	2	FLVNLVK2			14.8945	18.8974	17.2424	17.8305
P43652	AFM	FLVNLVKLK	2	FLVNLVK(UniMod:510)LK	1	3	FLVNLVK(UniMod:510)LK3						14.9889
P43652	AFM	FLVNLVKLK	2	FLVNLVKLK(UniMod:510)	1	3	FLVNLVKLK(UniMod:510)3				15.072	17.3474
P01024	C3	FLYGKKVEGTAFVIFGIQDGEQR	2	FLYGK(UniMod:510)K(UniMod:510)VEGTAFVIFGIQDGEQR	2	3	FLYGK(UniMod:510)K(UniMod:510)VEGTAFVIFGIQDGEQR3	18.7379	19.2541	19.0503	22.2127	22.5921	22.364
P01024	C3	FLYGKKVEGTAFVIFGIQDGEQR	2	FLYGK(UniMod:510)K(UniMod:510)VEGTAFVIFGIQDGEQR	2	4	FLYGK(UniMod:510)K(UniMod:510)VEGTAFVIFGIQDGEQR4	17.9547	18.1331	17.6676	22.4275	22.688	22.5429
P10909-2	CLU	FMETVAEKALQEYR	1	FM(UniMod:35)ETVAEK(UniMod:510)ALQEYR	1	3	FM(UniMod:35)ETVAEK(UniMod:510)ALQEYR3	20.281	20.4001	19.6662	20.2795	20.3526	20.6184
P10909-2	CLU	FMETVAEK	1	FMETVAEK	0	2	FMETVAEK2				19.6164	19.941	19.4596
P10909-2	CLU	FMETVAEKALQEYR	1	FMETVAEK(UniMod:510)ALQEYR	1	3	FMETVAEK(UniMod:510)ALQEYR3				20.3188	21.0949	21.1507
P51884	LUM	FNALQYLR	0	FNALQYLR	0	2	FNALQYLR2	21.3231	19.8412	19.7138	22.0291	20.2686	21.4061
P00450	CP	FNKNNEGTYYSPNYNPQSR	1	FNK(UniMod:510)NNEGTYYSPNYNPQSR	1	2	FNK(UniMod:510)NNEGTYYSPNYNPQSR2	16.7365	16.3561	16.178	19.0732	17.6465	17.6614
P00450	CP	FNKNNEGTYYSPNYNPQSR	1	FNK(UniMod:510)NNEGTYYSPNYNPQSR	1	3	FNK(UniMod:510)NNEGTYYSPNYNPQSR3	26.5486	25.9831	26.0654	26.79	27.56	27.1228
P00450	CP	FNKNNEGTYYSPNYNPQSR	1	FNKNNEGTYYSPNYNPQSR	0	3	FNKNNEGTYYSPNYNPQSR3	19.828	19.1277	20.6388	23.6569	21.9168	22.2958
P04040	CAT	FNTANDDNVTQVR	0	FNTANDDNVTQVR	0	2	FNTANDDNVTQVR2	16.3802	17.733	18.1147	18.1071	18.0452	16.6255
P02768	ALB	FPKAEFAEVSK	2	FPK(UniMod:510)AEFAEVSK	1	2	FPK(UniMod:510)AEFAEVSK2				19.5054	19.9776	19.2639
P02768	ALB	FPKAEFAEVSK	2	FPK(UniMod:510)AEFAEVSK	1	3	FPK(UniMod:510)AEFAEVSK3		16.0663	16.7721	24.1554	23.6823	22.5229
P02768	ALB	FPKAEFAEVSKLVTDLTK	3	FPK(UniMod:510)AEFAEVSK(UniMod:510)LVTDLTK	2	3	FPK(UniMod:510)AEFAEVSK(UniMod:510)LVTDLTK3	21.4865	21.904	21.5717	24.5908	24.2023	24.3381
P02768	ALB	FPKAEFAEVSKLVTDLTK	3	FPK(UniMod:510)AEFAEVSK(UniMod:510)LVTDLTK	2	4	FPK(UniMod:510)AEFAEVSK(UniMod:510)LVTDLTK4	15.87	15.9737	15.149	23.3594	24.6827	23.8977
P02768	ALB	FPKAEFAEVSKLVTDLTK	3	FPK(UniMod:510)AEFAEVSK(UniMod:510)LVTDLTK(UniMod:510)	3	4	FPK(UniMod:510)AEFAEVSK(UniMod:510)LVTDLTK(UniMod:510)4	15.9441	16.1442	16.378	17.0204	17.3651	15.7569
P07996	THBS1	FQDLVDAVRAEKGFLLLASLR	1	FQDLVDAVRAEK(UniMod:510)GFLLLASLR	1	4	FQDLVDAVRAEK(UniMod:510)GFLLLASLR4	15.0758	20.5453	20.4964
P04114	APOB	FQFPGKPGIYTR	1	FQFPGK(UniMod:510)PGIYTR	1	3	FQFPGK(UniMod:510)PGIYTR3	21.6812	21.6889	21.176	22.7898	22.6579	23.2701
P02768	ALB	FQNALLVR	0	FQNALLVR	0	2	FQNALLVR2		18.6117	19.6405	25.1401	25.1675	25.0332
P02747	C1QC	FQSVFTVTR	0	FQSVFTVTR	0	2	FQSVFTVTR2				21.225	22.212	21.6546
P08603	CFH	FQYKCNMGYEYSER	1	FQYK(UniMod:510)C(UniMod:4)NM(UniMod:35)GYEYSER	1	2	FQYK(UniMod:510)C(UniMod:4)NM(UniMod:35)GYEYSER2	16.6183	17.0255	17.0821
P08603	CFH	FQYKCNMGYEYSER	1	FQYK(UniMod:510)C(UniMod:4)NMGYEYSER	1	2	FQYK(UniMod:510)C(UniMod:4)NMGYEYSER2	18.0902	18.4571	17.7041	17.5684	16.1955	15.0137
P08603	CFH	FQYKCNMGYEYSER	1	FQYK(UniMod:510)C(UniMod:4)NMGYEYSER	1	3	FQYK(UniMod:510)C(UniMod:4)NMGYEYSER3	17.3113	19.2245	19.6913		16.584	17.6628
P10643	C7	FRCFSGQCISKSLVCNGDSDCDEDSADEDR	1	FRC(UniMod:4)FSGQC(UniMod:4)ISK(UniMod:510)SLVC(UniMod:4)NGDSDC(UniMod:4)DEDSADEDR	1	4	FRC(UniMod:4)FSGQC(UniMod:4)ISK(UniMod:510)SLVC(UniMod:4)NGDSDC(UniMod:4)DEDSADEDR4	15.1697	17.1143	15.8162
A0A096LPE2	SAA2-SAA4	FRPDGLPK	1	FRPDGLPK(UniMod:510)	1	2	FRPDGLPK(UniMod:510)2	19.5048	20.1652	20.2452	22.4757	20.2513	21.3233
A0A096LPE2	SAA2-SAA4	FRPDGLPKK	2	FRPDGLPK(UniMod:510)K(UniMod:510)	2	3	FRPDGLPK(UniMod:510)K(UniMod:510)3	15.8634		15.5686	19.246	19.0855	19.8524
A0A096LPE2	SAA2-SAA4	FRPDGLPKKY	2	FRPDGLPK(UniMod:510)K(UniMod:510)Y	2	3	FRPDGLPK(UniMod:510)K(UniMod:510)Y3	23.1354	22.6368	22.9304	24.2902	23.538	22.8281
P07225	PROS1	FSAEFDFR	0	FSAEFDFR	0	2	FSAEFDFR2	17.4749	17.4101	17.7019	20.2496	20.5461	20.1601
P04003	C4BPA	FSAICQGDGTWSPR	0	FSAIC(UniMod:4)QGDGTWSPR	0	2	FSAIC(UniMod:4)QGDGTWSPR2	21.136	22.1135	22.9531	18.9462	19.0261	20.3826
Q16610-4	ECM1	FSCFQEEAPQPHYQLR	0	FSC(UniMod:4)FQEEAPQPHYQLR	0	3	FSC(UniMod:4)FQEEAPQPHYQLR3	19.12	20.1528	16.0296	17.136	17.3287
A0A0C4DH68	IGKV2-24	FSGSGAGTDFTLKISR	1	FSGSGAGTDFTLK(UniMod:510)ISR	1	3	FSGSGAGTDFTLK(UniMod:510)ISR3		20.4219	21.2536
P06310	IGKV2-30	FSGSGSGTDFTLKISR	1	FSGSGSGTDFTLK(UniMod:510)ISR	1	2	FSGSGSGTDFTLK(UniMod:510)ISR2	17.9714	18.7119	17.4971	18.4953		18.186
P06310	IGKV2-30	FSGSGSGTDFTLKISR	1	FSGSGSGTDFTLK(UniMod:510)ISR	1	3	FSGSGSGTDFTLK(UniMod:510)ISR3	26.3158	27.1752	28.2927	27.7575	28.3158	27.857
P06310	IGKV2-30	FSGSGSGTDFTLKISR	1	FSGSGSGTDFTLK(UniMod:510)ISR	1	4	FSGSGSGTDFTLK(UniMod:510)ISR4	19.8387	19.7682	19.6916	18.6639	20.7884	20.7019
P01619	IGKV3-20	FSGSGSGTDFTLTISR	0	FSGSGSGTDFTLTISR	0	2	FSGSGSGTDFTLTISR2	25.8038	26.3566	25.8087	26.1793	26.5807	26.0725
P01619	IGKV3-20	FSGSGSGTDFTLTISR	0	FSGSGSGTDFTLTISR	0	3	FSGSGSGTDFTLTISR3	21.6042	21.877	21.3958	21.6995	21.6141	21.0654
P01700	IGLV1-47	FSGSKSGTSASLAISGLR	1	FSGSK(UniMod:510)SGTSASLAISGLR	1	2	FSGSK(UniMod:510)SGTSASLAISGLR2	17.7334	19.7727	18.2226	20.5281	19.5708	17.8235
P01700	IGLV1-47	FSGSKSGTSASLAISGLR	1	FSGSK(UniMod:510)SGTSASLAISGLR	1	3	FSGSK(UniMod:510)SGTSASLAISGLR3	22.519	21.9671	22.874	22.5393	23.6952	23.1069
P01700	IGLV1-47	FSGSKSGTSASLAISGLR	1	FSGSK(UniMod:510)SGTSASLAISGLR	1	4	FSGSK(UniMod:510)SGTSASLAISGLR4	19.6107	20.2188	19.849	20.106	21.3391
A0A075B6K5	IGLV3-9	FSGSNSGNTATLTISR	0	FSGSNSGNTATLTISR	0	2	FSGSNSGNTATLTISR2	24.9972	25.3424	25.2302	25.3588	25.6923	25.5483
A0A075B6K5	IGLV3-9	FSGSNSGNTATLTISR	0	FSGSNSGNTATLTISR	0	3	FSGSNSGNTATLTISR3	20.3112	20.8135	20.8732	20.9859
P01714	IGLV3-19	FSGSSSGNTASLTITGAQAEDEADYYCNSR	0	FSGSSSGNTASLTITGAQAEDEADYYC(UniMod:4)NSR	0	3	FSGSSSGNTASLTITGAQAEDEADYYC(UniMod:4)NSR3	21.3092	20.8135	21.7509	21.3278	21.8649	19.4335
A0A0C4DH68	IGKV2-24	FSGVPDRFSGSGAGTDFTLKISR	1	FSGVPDRFSGSGAGTDFTLK(UniMod:510)ISR	1	3	FSGVPDRFSGSGAGTDFTLK(UniMod:510)ISR3		20.3554	20.4818
P07358	C8B	FSHTKSVFLHAR	1	FSHTK(UniMod:510)SVFLHAR	1	3	FSHTK(UniMod:510)SVFLHAR3	17.826	18.218	19.2651	18.7828	18.1009	19.0542
P07358	C8B	FSHTKSVFLHAR	1	FSHTK(UniMod:510)SVFLHAR	1	4	FSHTK(UniMod:510)SVFLHAR4	16.6278	18.7059	17.0867	20.9707	18.3386	16.8838
P00747	PLG	FSPATHPSEGLEENYCR	0	FSPATHPSEGLEENYC(UniMod:4)R	0	3	FSPATHPSEGLEENYC(UniMod:4)R3	25.3933	26.8748	26.926	19.4035	25.9143	25.0403
P00747	PLG	FSPATHPSEGLEENYCR	0	FSPATHPSEGLEENYC(UniMod:4)R	0	4	FSPATHPSEGLEENYC(UniMod:4)R4		20.8646
P00747	PLG	FSPATHPSEGLEENYCRNPDNDPQGPWCYTTDPEKR	1	FSPATHPSEGLEENYC(UniMod:4)RNPDNDPQGPWC(UniMod:4)YTTDPEK(UniMod:510)R	1	4	FSPATHPSEGLEENYC(UniMod:4)RNPDNDPQGPWC(UniMod:4)YTTDPEK(UniMod:510)R4	21.8744	21.2842	21.5202	15.7272	15.6441	15.7221
P04264	KRT1	FSSCGGGGGSFGAGGGFGSR	0	FSSC(UniMod:4)GGGGGSFGAGGGFGSR	0	2	FSSC(UniMod:4)GGGGGSFGAGGGFGSR2	17.1198	16.2067	16.3985	16.814	17.3887	17.7228
Q14624	ITIH4	FSSHVGGTLGQFYQEVLWGSPAASDDGR	0	FSSHVGGTLGQFYQEVLWGSPAASDDGR	0	3	FSSHVGGTLGQFYQEVLWGSPAASDDGR3		16.8763		20.2201	19.5225	19.5384
Q14624	ITIH4	FSSHVGGTLGQFYQEVLWGSPAASDDGRR	0	FSSHVGGTLGQFYQEVLWGSPAASDDGRR	0	3	FSSHVGGTLGQFYQEVLWGSPAASDDGRR3	19.6886	18.603	18.1907	22.7097	21.2482	21.846
Q14624	ITIH4	FSSHVGGTLGQFYQEVLWGSPAASDDGRR	0	FSSHVGGTLGQFYQEVLWGSPAASDDGRR	0	4	FSSHVGGTLGQFYQEVLWGSPAASDDGRR4		19.4482		20.838	20.0923	20.6137
P35527	KRT9	FSSSSGYGGGSSR	0	FSSSSGYGGGSSR	0	2	FSSSSGYGGGSSR2		14.511			18.856	16.1873
P04040	CAT	FSTVAGESGSADTVR	0	FSTVAGESGSADTVR	0	2	FSTVAGESGSADTVR2	17.8583		17.3605	17.7455	17.0548	18.9702
P12259	F5	FSWMKLLAHKVGR	2	FSWMK(UniMod:510)LLAHK(UniMod:510)VGR	2	4	FSWMK(UniMod:510)LLAHK(UniMod:510)VGR4	19.5086	22.2768	22.2856	20.9418	20.7502	21.0801
P02746	C1QB	FTCKVPGLYYFTYHASSR	1	FTC(UniMod:4)K(UniMod:510)VPGLYYFTYHASSR	1	4	FTC(UniMod:4)K(UniMod:510)VPGLYYFTYHASSR4	19.8274	19.4976	19.7694	16.9826	16.7339	17.4258
P00738	HP	FTDHLKYVMLPVADQDQCIR	1	FTDHLK(UniMod:510)YVMLPVADQDQC(UniMod:4)IR	1	4	FTDHLK(UniMod:510)YVMLPVADQDQC(UniMod:4)IR4	22.133	22.464
P00738	HP	FTDHLKYVMLPVADQDQCIR	1	FTDHLKYVMLPVADQDQC(UniMod:4)IR	0	4	FTDHLKYVMLPVADQDQC(UniMod:4)IR4	21.9643	21.885	21.6588	22.036	22.8032	22.4495
P01011	SERPINA3	FTEDAKR	1	FTEDAK(UniMod:510)R	1	2	FTEDAK(UniMod:510)R2	20.3265	20.314	22.2778	19.598	20.9671
P43652	AFM	FTFEYSR	0	FTFEYSR	0	2	FTFEYSR2				18.5413	20.1181	19.8045
P01782	IGHV3-9	FTISRDNAKNSLYLQMNSLR	1	FTISRDNAK(UniMod:510)NSLYLQM(UniMod:35)NSLR	1	4	FTISRDNAK(UniMod:510)NSLYLQM(UniMod:35)NSLR4					19.8011	20.1849
P01782	IGHV3-9	FTISRDNAKNSLYLQMNSLR	1	FTISRDNAK(UniMod:510)NSLYLQMNSLR	1	4	FTISRDNAK(UniMod:510)NSLYLQMNSLR4						24.0289
A0A0B4J1X5	IGHV3-74	FTISRDNAKNTLYLQMNSLR	1	FTISRDNAK(UniMod:510)NTLYLQMNSLR	1	4	FTISRDNAK(UniMod:510)NTLYLQMNSLR4	21.5278	22.0765	21.3259		22.1072	22.6987
A0A0B4J1X8	IGHV3-43	FTISRDNSKNSLYLQMNSLR	1	FTISRDNSK(UniMod:510)NSLYLQMNSLR	1	4	FTISRDNSK(UniMod:510)NSLYLQMNSLR4	19.8925	20.1365				22.0848
A0A0B4J1X8	IGHV3-43	FTISRDNSKNSLYLQMNSLR	1	FTISRDNSKNSLYLQMNSLR	0	4	FTISRDNSKNSLYLQMNSLR4				22.7401	22.7769	22.723
A0A0J9YY99		FTISRDNSKNTLYLQMNSLR	1	FTISRDNSKNTLYLQMNSLR	0	4	FTISRDNSKNTLYLQMNSLR4		22.3053	21.4228	23.3425	22.6044	23.4034
P00742	F10	FTKETYDFDIAVLR	1	FTK(UniMod:510)ETYDFDIAVLR	1	3	FTK(UniMod:510)ETYDFDIAVLR3	18.8913	19.2072	17.7989	18.205	18.5258
P02751-1	FN1	FTNIGPDTMR	0	FTNIGPDTM(UniMod:35)R	0	2	FTNIGPDTM(UniMod:35)R2	21.8051	21.8106	21.5535	24.018	23.3775	22.6045
P02751-1	FN1	FTNIGPDTMR	0	FTNIGPDTMR	0	2	FTNIGPDTMR2	24.249	24.5201	24.2417	25.9505	24.9977	25.0407
P26927	MST1	FTPEKYACKDLR	2	FTPEK(UniMod:510)YAC(UniMod:4)K(UniMod:510)DLR	2	3	FTPEK(UniMod:510)YAC(UniMod:4)K(UniMod:510)DLR3	21.2543	21.188	21.4399
P05546	SERPIND1	FTVDRPFLFLIYEHR	0	FTVDRPFLFLIYEHR	0	3	FTVDRPFLFLIYEHR3	20.6564			19.7205		19.5093
P05546	SERPIND1	FTVDRPFLFLIYEHR	0	FTVDRPFLFLIYEHR	0	4	FTVDRPFLFLIYEHR4	17.5104	15.0545		19.2086	17.0294	18.925
P00736	C1R	FVRLPVANPQACENWLR	0	FVRLPVANPQAC(UniMod:4)ENWLR	0	3	FVRLPVANPQAC(UniMod:4)ENWLR3	19.8791	21.3847	20.1226		17.7627
P00747	PLG	FVTWIEGVMR	0	FVTWIEGVMR	0	2	FVTWIEGVMR2	21.7564	21.3883	21.8377	22.5657	21.8449	22.7455
P01031	C5	FWKDNLQHKDSSVPNTGTAR	2	FWK(UniMod:510)DNLQHK(UniMod:510)DSSVPNTGTAR	2	3	FWK(UniMod:510)DNLQHK(UniMod:510)DSSVPNTGTAR3	20.0016	19.7953	20.006	21.1773	20.2529	20.3258
P01031	C5	FWKDNLQHKDSSVPNTGTAR	2	FWK(UniMod:510)DNLQHK(UniMod:510)DSSVPNTGTAR	2	4	FWK(UniMod:510)DNLQHK(UniMod:510)DSSVPNTGTAR4	22.708	22.2846	22.719	23.0094	22.3129	22.3361
P19823	ITIH2	FYNQVSTPLLR	0	FYNQVSTPLLR	0	2	FYNQVSTPLLR2				20.6448	20.6971	20.1785
B4E1Z4		GALISDQWVLTAAHCFR	0	GALISDQWVLTAAHC(UniMod:4)FR	0	3	GALISDQWVLTAAHC(UniMod:4)FR3	20.0558		19.0099		18.6003
O75636	FCN3	GAPGPQGPPGPPGKMGPKGEPGDPVNLLR	2	GAPGPQGPPGPPGK(UniMod:510)MGPKGEPGDPVNLLR	1	3	GAPGPQGPPGPPGK(UniMod:510)MGPKGEPGDPVNLLR3	18.5236	19.0663	18.7817	20.3535	20.6371	20.9477
P06396	GSN	GASQAGAPQGR	0	GASQAGAPQGR	0	2	GASQAGAPQGR2					14.3153	14.4548
Q96KN2	CNDP1	GATDNKGPVLAWINAVSAFR	1	GATDNK(UniMod:510)GPVLAWINAVSAFR	1	3	GATDNK(UniMod:510)GPVLAWINAVSAFR3		16.9663		19.6868	19.6467	19.3658
Q9Y6R7	FCGBP	GATTSPGVYELSSR	0	GATTSPGVYELSSR	0	2	GATTSPGVYELSSR2	19.868	19.8963	19.7294	20.4529	20.3788	20.5394
P00450	CP	GAYPLSIEPIGVR	0	GAYPLSIEPIGVR	0	2	GAYPLSIEPIGVR2				19.5252	20.2327	20.4934
P0C0L4	C4A	GCGEQTMIYLAPTLAASR	0	GC(UniMod:4)GEQTM(UniMod:35)IYLAPTLAASR	0	3	GC(UniMod:4)GEQTM(UniMod:35)IYLAPTLAASR3	19.8467	20.9306	19.5759		21.5314
P0C0L4	C4A	GCGEQTMIYLAPTLAASR	0	GC(UniMod:4)GEQTMIYLAPTLAASR	0	3	GC(UniMod:4)GEQTMIYLAPTLAASR3		22.2586	22.3621	21.8278	21.7743
P00734	F2	GDACEGDSGGPFVMKSPFNNR	1	GDAC(UniMod:4)EGDSGGPFVM(UniMod:35)K(UniMod:510)SPFNNR	1	3	GDAC(UniMod:4)EGDSGGPFVM(UniMod:35)K(UniMod:510)SPFNNR3	17.4549	17.732	18.1813	17.4686	16.4001	17.7628
P00734	F2	GDACEGDSGGPFVMKSPFNNR	1	GDAC(UniMod:4)EGDSGGPFVMK(UniMod:510)SPFNNR	1	3	GDAC(UniMod:4)EGDSGGPFVMK(UniMod:510)SPFNNR3	23.42	23.3211	23.4329	22.9559	22.8289	23.0415
P08603	CFH	GDAVCTESGWRPLPSCEEKSCDNPYIPNGDYSPLR	1	GDAVC(UniMod:4)TESGWRPLPSC(UniMod:4)EEK(UniMod:510)SC(UniMod:4)DNPYIPNGDYSPLR	1	4	GDAVC(UniMod:4)TESGWRPLPSC(UniMod:4)EEK(UniMod:510)SC(UniMod:4)DNPYIPNGDYSPLR4	25.0397	25.5277	23.117	20.7313	19.8775	20.9263
P02671-2	FGA	GDFSSANNR	0	GDFSSANNR	0	2	GDFSSANNR2	22.4485	22.914			21.8109
P02671-2	FGA	GDFSSANNRDNTYNR	0	GDFSSANNRDNTYNR	0	2	GDFSSANNRDNTYNR2	23.7165	24.074	23.6146	20.7979	22.2688	18.1998
P02671-2	FGA	GDFSSANNRDNTYNR	0	GDFSSANNRDNTYNR	0	3	GDFSSANNRDNTYNR3	24.7356	25.3847	24.0762	21.0619	21.5286	23.7035
P02671-2	FGA	GDFSSANNRDNTYNRVSEDLR	0	GDFSSANNRDNTYNRVSEDLR	0	3	GDFSSANNRDNTYNRVSEDLR3	22.5677	22.8075	23.2552		20.8269	19.4003
P02671-2	FGA	GDFSSANNRDNTYNRVSEDLR	0	GDFSSANNRDNTYNRVSEDLR	0	4	GDFSSANNRDNTYNRVSEDLR4	19.7541	23.5013		19.7063	17.4055	19.7263
P08697	SERPINF2	GDKLFGPDLKLVPPMEEDYPQFGSPK	3	GDK(UniMod:510)LFGPDLK(UniMod:510)LVPPMEEDYPQFGSPK(UniMod:510)	3	3	GDK(UniMod:510)LFGPDLK(UniMod:510)LVPPMEEDYPQFGSPK(UniMod:510)3	17.9555	21.9586	23.7629	23.8596	20.2917	18.7106
P43251-2	BTD	GDMFLVANLGTKEPCHSSDPR	1	GDMFLVANLGTK(UniMod:510)EPC(UniMod:4)HSSDPR	1	4	GDMFLVANLGTK(UniMod:510)EPC(UniMod:4)HSSDPR4		17.1359	16.8971	17.0268	18.1112	17.9296
P43251-2	BTD	GDMFLVANLGTKEPCHSSDPR	1	GDMFLVANLGTK(UniMod:510)EPC(UniMod:4)HSSDPR	1	3	GDMFLVANLGTK(UniMod:510)EPC(UniMod:4)HSSDPR3	14.9753	18.7813	18.028	17.5258	18.1567	18.31
B4E1Z4		GDSGGPLIVHKR	1	GDSGGPLIVHK(UniMod:510)R	1	2	GDSGGPLIVHK(UniMod:510)R2	18.2157	19.785	18.2045	20.5515	14.6813	15.4399
B4E1Z4		GDSGGPLIVHKR	1	GDSGGPLIVHK(UniMod:510)R	1	3	GDSGGPLIVHK(UniMod:510)R3	23.6104	22.2436	20.1724	22.1083	23.4369	22.612
P02751-1	FN1	GDSPASSKPISINYR	1	GDSPASSK(UniMod:510)PISINYR	1	2	GDSPASSK(UniMod:510)PISINYR2	18.3712	18.3382	18.1332		20.5497	20.6302
P02671-2	FGA	GDSTFESKSYK	2	GDSTFESK(UniMod:510)SYK	1	2	GDSTFESK(UniMod:510)SYK2				15.564	17.935	16.3311
P02671-2	FGA	GDSTFESKSYK	2	GDSTFESK(UniMod:510)SYK	1	3	GDSTFESK(UniMod:510)SYK3				18.2936	19.5187	19.7911
P02671-2	FGA	GDSTFESKSYK	2	GDSTFESK(UniMod:510)SYK(UniMod:510)	2	2	GDSTFESK(UniMod:510)SYK(UniMod:510)2	15.4517			16.3448	16.1484	17.0271
P01876	IGHA1	GDTFSCMVGHEALPLAFTQKTIDR	1	GDTFSC(UniMod:4)M(UniMod:35)VGHEALPLAFTQK(UniMod:510)TIDR	1	4	GDTFSC(UniMod:4)M(UniMod:35)VGHEALPLAFTQK(UniMod:510)TIDR4	21.3329	21.4154	21.289	21.3656	21.2627	21.6802
P01023	A2M	GEAFTLK	1	GEAFTLK	0	2	GEAFTLK2				19.0511	20.0266	17.6655
P01023	A2M	GEAFTLKATVLNYLPKCIR	2	GEAFTLK(UniMod:510)ATVLNYLPK(UniMod:510)C(UniMod:4)IR	2	4	GEAFTLK(UniMod:510)ATVLNYLPK(UniMod:510)C(UniMod:4)IR4	22.1877	20.5285	21.2572	19.4496	20.8552	18.5837
P02790	HPX	GECQAEGVLFFQGDR	0	GEC(UniMod:4)QAEGVLFFQGDR	0	2	GEC(UniMod:4)QAEGVLFFQGDR2	24.079	23.7053	22.655	23.1095	21.8077	22.0879
P02790	HPX	GECQAEGVLFFQGDR	0	GEC(UniMod:4)QAEGVLFFQGDR	0	3	GEC(UniMod:4)QAEGVLFFQGDR3	20.1563	19.4664	18.3378	21.2447	19.8204	20.5495
P02790	HPX	GECQAEGVLFFQGDREWFWDLATGTMKER	1	GEC(UniMod:4)QAEGVLFFQGDREWFWDLATGTMK(UniMod:510)ER	1	4	GEC(UniMod:4)QAEGVLFFQGDREWFWDLATGTMK(UniMod:510)ER4	19.1165	19.0033	19.2478	17.6189	18.8792
P02760	AMBP	GECVPGEQEPEPILIPR	0	GEC(UniMod:4)VPGEQEPEPILIPR	0	3	GEC(UniMod:4)VPGEQEPEPILIPR3	18.2806	18.3735	18.771
P02760	AMBP	GECVPGEQEPEPILIPR	0	GEC(UniMod:4)VPGEQEPEPILIPR	0	4	GEC(UniMod:4)VPGEQEPEPILIPR4	18.1896	17.4471	16.5298
P22105-1	TNXB	GEESEVTVGGLEPGR	0	GEESEVTVGGLEPGR	0	2	GEESEVTVGGLEPGR2	16.119		16.2207	16.4398	17.1783	17.1968
P01031	C5	GEQIQLKGTVYNYR	1	GEQIQLK(UniMod:510)GTVYNYR	1	3	GEQIQLK(UniMod:510)GTVYNYR3	18.5022	19.4051	20.0085	20.061	19.911	19.742
P05160	F13B	GEVKYPLCTR	1	GEVK(UniMod:510)YPLC(UniMod:4)TR	1	2	GEVK(UniMod:510)YPLC(UniMod:4)TR2		17.391
P05160	F13B	GEVKYPLCTR	1	GEVK(UniMod:510)YPLC(UniMod:4)TR	1	3	GEVK(UniMod:510)YPLC(UniMod:4)TR3	19.6652	19.8374	19.8309	17.0647		16.6143
P13671	C6	GEVLDNSFTGGICKTVKSSR	2	GEVLDNSFTGGIC(UniMod:4)K(UniMod:510)TVK(UniMod:510)SSR	2	4	GEVLDNSFTGGIC(UniMod:4)K(UniMod:510)TVK(UniMod:510)SSR4	23.8772	23.9748	23.9171	18.8955
P13671	C6	GEVLDNSFTGGICKTVKSSR	2	GEVLDNSFTGGIC(UniMod:4)KTVK(UniMod:510)SSR	1	3	GEVLDNSFTGGIC(UniMod:4)KTVK(UniMod:510)SSR3	19.561	19.8459	20.1	19.9741	19.3019	19.7356
P02790	HPX	GEVPPRYPR	0	GEVPPRYPR	0	2	GEVPPRYPR2	22.2682	22.5799	22.4643	22.8225	22.8188	23.0261
P02790	HPX	GEVPPRYPR	0	GEVPPRYPR	0	3	GEVPPRYPR3	24.2356	23.2807	23.5591	22.8186	23.0539	20.9505
P02649	APOE	GEVQAMLGQSTEELR	0	GEVQAM(UniMod:35)LGQSTEELR	0	2	GEVQAM(UniMod:35)LGQSTEELR2	24.1789	22.6539	24.2109	23.2975	24.8097	25.0696
P02649	APOE	GEVQAMLGQSTEELR	0	GEVQAM(UniMod:35)LGQSTEELR	0	3	GEVQAM(UniMod:35)LGQSTEELR3	19.9653	21.4842	20.2146	20.9445	20.0836	20.9139
P02649	APOE	GEVQAMLGQSTEELR	0	GEVQAMLGQSTEELR	0	2	GEVQAMLGQSTEELR2	22.5889	21.242	21.46	20.7513	21.5929	22.1641
P02649	APOE	GEVQAMLGQSTEELR	0	GEVQAMLGQSTEELR	0	3	GEVQAMLGQSTEELR3	20.1193	19.9414	18.2604	20.6852	20.4589	21.2182
P02751-1	FN1	GEWTCIAYSQLR	0	GEWTC(UniMod:4)IAYSQLR	0	2	GEWTC(UniMod:4)IAYSQLR2	22.0301	21.4038	22.3683	20.3791	19.8048	19.7512
P12259	F5	GEYEEHLGILGPIIR	0	GEYEEHLGILGPIIR	0	3	GEYEEHLGILGPIIR3	19.0838	19.0673	18.0083	18.7002	18.296	19.4984
P04275	VWF	GEYFWEKR	1	GEYFWEK(UniMod:510)R	1	3	GEYFWEK(UniMod:510)R3	20.6822	20.1589	21.5543	20.5554	20.1474	21.1225
P22105-1	TNXB	GFEESEPLTGFLTTVPDGPTQLR	0	GFEESEPLTGFLTTVPDGPTQLR	0	3	GFEESEPLTGFLTTVPDGPTQLR3	17.8789		17.7901	17.5839		19.3016
P55056	APOC4	GFMQTYYDDHLR	0	GFM(UniMod:35)QTYYDDHLR	0	3	GFM(UniMod:35)QTYYDDHLR3	20.7318	20.7196	21.2364	20.0508	20.5165	19.6116
P55056	APOC4	GFMQTYYDDHLR	0	GFMQTYYDDHLR	0	3	GFMQTYYDDHLR3	17.56	20.5874	20.3643		18.7408
P02751-1	FN1	GFNCESKPEAEETCFDKYTGNTYR	2	GFNC(UniMod:4)ESK(UniMod:510)PEAEETC(UniMod:4)FDK(UniMod:510)YTGNTYR	2	3	GFNC(UniMod:4)ESK(UniMod:510)PEAEETC(UniMod:4)FDK(UniMod:510)YTGNTYR3	20.1738	20.7856	20.6796	14.9379	15.7132	15.7405
P02751-1	FN1	GFNCESKPEAEETCFDKYTGNTYR	2	GFNC(UniMod:4)ESK(UniMod:510)PEAEETC(UniMod:4)FDK(UniMod:510)YTGNTYR	2	4	GFNC(UniMod:4)ESK(UniMod:510)PEAEETC(UniMod:4)FDK(UniMod:510)YTGNTYR4	24.8389	23.8314	25.1321	20.0297	19.3637	20.2588
P01871	IGHM	GFPSVLR	0	GFPSVLR	0	2	GFPSVLR2	25.9271	25.6685	25.7987	26.3488	26.223	26.3381
P29622	SERPINA4	GFQHLLHTLNLPGHGLETR	0	GFQHLLHTLNLPGHGLETR	0	4	GFQHLLHTLNLPGHGLETR4		19.4358	18.478	21.5231	21.1085	20.4897
P05154	SERPINA5	GFQQLLQELNQPR	0	GFQQLLQELNQPR	0	3	GFQQLLQELNQPR3	16.8312		15.7712	19.9043	18.3269	19.016
P01876	IGHA1	GFSPKDVLVR	1	GFSPK(UniMod:510)DVLVR	1	2	GFSPK(UniMod:510)DVLVR2	26.6886	26.5102	26.4824	26.0214	26.0959	25.6328
P01876	IGHA1	GFSPKDVLVR	1	GFSPK(UniMod:510)DVLVR	1	3	GFSPK(UniMod:510)DVLVR3	30.8733	30.8817	31.131	30.6184	30.884	30.7986
P01876	IGHA1	GFSPKDVLVRWLQGSQELPR	1	GFSPK(UniMod:510)DVLVRWLQGSQELPR	1	4	GFSPK(UniMod:510)DVLVRWLQGSQELPR4	21.2892	21.2586	19.6797	18.8792	19.5575	19.6885
P35908	KRT2	GFSSGSAVVSGGSR	0	GFSSGSAVVSGGSR	0	2	GFSSGSAVVSGGSR2	17.1676	19.5964	17.3555	19.8105	19.8775	19.9548
P35908	KRT2	GFSSGSAVVSGGSRR	0	GFSSGSAVVSGGSRR	0	3	GFSSGSAVVSGGSRR3	17.5224	17.1696	19.3474	16.533	17.9754	17.0309
P13671	C6	GFVVAGPSR	0	GFVVAGPSR	0	2	GFVVAGPSR2				19.0821	19.3772	19.2477
P01861	IGHG4	GFYPSDIAVEWESNGQPENNYK	1	GFYPSDIAVEWESNGQPENNYK	0	3	GFYPSDIAVEWESNGQPENNYK3				21.3088	19.0173	19.6021
P04196	HRG	GGEGTGYFVDFSVR	0	GGEGTGYFVDFSVR	0	2	GGEGTGYFVDFSVR2	23.8617	24.3614	23.8047	26.1731	25.7655	26.4206
P04196	HRG	GGEGTGYFVDFSVR	0	GGEGTGYFVDFSVR	0	3	GGEGTGYFVDFSVR3	16.3297	16.9249	17.0441	18.4908	19.0017	18.0763
P02675	FGB	GGETSEMYLIQPDSSVKPYR	1	GGETSEM(UniMod:35)YLIQPDSSVK(UniMod:510)PYR	1	4	GGETSEM(UniMod:35)YLIQPDSSVK(UniMod:510)PYR4	21.469	21.7221	21.1087	21.0819	20.9416	21.1321
P00736	C1R	GGGALLGDR	0	GGGALLGDR	0	2	GGGALLGDR2	21.5318	22.0804	20.9637	22.2985	23.7203	23.3096
P04264	KRT1	GGGGGGYGSGGSSYGSGGGSYGSGGGGGGGR	0	GGGGGGYGSGGSSYGSGGGSYGSGGGGGGGR	0	2	GGGGGGYGSGGSSYGSGGGSYGSGGGGGGGR2	17.8008	14.6855	18.6094	16.4501	18.7114	19.4689
P04264	KRT1	GGGGGGYGSGGSSYGSGGGSYGSGGGGGGGR	0	GGGGGGYGSGGSSYGSGGGSYGSGGGGGGGR	0	3	GGGGGGYGSGGSSYGSGGGSYGSGGGGGGGR3	19.081	16.838	19.7961	19.0203	21.3164	21.6576
P03951-2	F11	GGISGYTLR	0	GGISGYTLR	0	2	GGISGYTLR2	21.0261	21.0569	21.2033	21.2552	20.7686	21.0319
P04275	VWF	GGQIMTLKR	1	GGQIMTLK(UniMod:510)R	1	2	GGQIMTLK(UniMod:510)R2	18.637	19.3348			17.4099	17.3389
P35908	KRT2	GGSGGGGSISGGGYGSGGGSGGR	0	GGSGGGGSISGGGYGSGGGSGGR	0	2	GGSGGGGSISGGGYGSGGGSGGR2	17.0045	17.0671	14.5326		16.5717	17.5141
P35527	KRT9	GGSGGSHGGGSGFGGESGGSYGGGEEASGSGGGYGGGSGK	1	GGSGGSHGGGSGFGGESGGSYGGGEEASGSGGGYGGGSGK	0	3	GGSGGSHGGGSGFGGESGGSYGGGEEASGSGGGYGGGSGK3	15.8985	15.7756	16.187	14.4791	15.3965	17.0873
P35527	KRT9	GGSGGSHGGGSGFGGESGGSYGGGEEASGSGGGYGGGSGK	1	GGSGGSHGGGSGFGGESGGSYGGGEEASGSGGGYGGGSGK(UniMod:510)	1	3	GGSGGSHGGGSGFGGESGGSYGGGEEASGSGGGYGGGSGK(UniMod:510)3	12.7941		13.3865	13.6619		14.3203
P35527	KRT9	GGSGGSHGGGSGFGGESGGSYGGGEEASGSGGGYGGGSGKSSHS	1	GGSGGSHGGGSGFGGESGGSYGGGEEASGSGGGYGGGSGK(UniMod:510)SSHS	1	3	GGSGGSHGGGSGFGGESGGSYGGGEEASGSGGGYGGGSGK(UniMod:510)SSHS3	12.2218		13.5028	14.74	14.9956	14.1085
P35527	KRT9	GGSGGSHGGGSGFGGESGGSYGGGEEASGSGGGYGGGSGKSSHS	1	GGSGGSHGGGSGFGGESGGSYGGGEEASGSGGGYGGGSGK(UniMod:510)SSHS	1	4	GGSGGSHGGGSGFGGESGGSYGGGEEASGSGGGYGGGSGK(UniMod:510)SSHS4	15.687	15.401	16.4134	18.0477	17.8279	17.1865
P02671-2	FGA	GGSTSYGTGSETESPR	0	GGSTSYGTGSETESPR	0	2	GGSTSYGTGSETESPR2	28.1211	28.1218	26.2411	25.4228	27.2098	28.4226
P02671-2	FGA	GGSTSYGTGSETESPR	0	GGSTSYGTGSETESPR	0	3	GGSTSYGTGSETESPR3	21.9799	23.1768	19.6191		21.7032	22.2382
P02671-2	FGA	GGSTSYGTGSETESPRNPSSAGSWNSGSSGPGSTGNR	0	GGSTSYGTGSETESPRNPSSAGSWNSGSSGPGSTGNR	0	3	GGSTSYGTGSETESPRNPSSAGSWNSGSSGPGSTGNR3	20.409	21.0774	19.6702	18.3235	19.2557	18.0108
P02671-2	FGA	GGSTSYGTGSETESPRNPSSAGSWNSGSSGPGSTGNR	0	GGSTSYGTGSETESPRNPSSAGSWNSGSSGPGSTGNR	0	4	GGSTSYGTGSETESPRNPSSAGSWNSGSSGPGSTGNR4	18.1662	19.4228	18.7399	16.9789	17.7463	17.0476
P03951-2	F11	GHKITHKMICAGYR	2	GHK(UniMod:510)ITHK(UniMod:510)MIC(UniMod:4)AGYR	2	4	GHK(UniMod:510)ITHK(UniMod:510)MIC(UniMod:4)AGYR4			16.4648
P0C0L4	C4A	GHLFLQTDQPIYNPGQR	0	GHLFLQTDQPIYNPGQR	0	3	GHLFLQTDQPIYNPGQR3	23.6377	25.1732	25.3066	26.0501	25.9422	25.8878
P0C0L4	C4A	GHLFLQTDQPIYNPGQR	0	GHLFLQTDQPIYNPGQR	0	4	GHLFLQTDQPIYNPGQR4	17.0208	16.8517	16.7247	17.166	16.9104	16.979
P19827	ITIH1	GHMLENHVER	0	GHM(UniMod:35)LENHVER	0	2	GHM(UniMod:35)LENHVER2	13.4413	14.9018	11.7579	14.0007	15.5779	15.6184
P19827	ITIH1	GHMLENHVER	0	GHM(UniMod:35)LENHVER	0	3	GHM(UniMod:35)LENHVER3	18.0965	17.2069	15.463	18.0681	18.3097	19.5591
P19827	ITIH1	GHMLENHVER	0	GHMLENHVER	0	2	GHMLENHVER2	16.3591	18.8738		16.9302		18.2809
P19827	ITIH1	GHMLENHVER	0	GHMLENHVER	0	3	GHMLENHVER3	20.9846	22.3071	21.9085	22.507	24.7616	24.8235
P19827	ITIH1	GHMLENHVERLWAYLTIQELLAKR	1	GHMLENHVERLWAYLTIQELLAK(UniMod:510)R	1	4	GHMLENHVERLWAYLTIQELLAK(UniMod:510)R4	21.7291	23.033	20.6742	22.5826	23.1428	23.2627
Q92954-3	PRG4	GHYFWMLSPFSPPSPAR	0	GHYFWMLSPFSPPSPAR	0	3	GHYFWMLSPFSPPSPAR3	19.2551	18.9734	19.0327		19.1945	19.3283
P05062	ALDOB	GILAADESVGTMGNR	0	GILAADESVGTM(UniMod:35)GNR	0	2	GILAADESVGTM(UniMod:35)GNR2	16.8245	17.6101	17.0346	17.8665	17.5972	17.6361
P07358	C8B	GILNEIKDR	1	GILNEIK(UniMod:510)DR	1	2	GILNEIK(UniMod:510)DR2	17.7819	18.8374	18.8979	20.0528	19.8889	19.4707
Q06033-2	ITIH3	GISMLNKAR	1	GISMLNK(UniMod:510)AR	1	2	GISMLNK(UniMod:510)AR2	20.4535	19.6173	20.6172	21.0535	21.019	21.2162
P01031	C5	GIYGTISR	0	GIYGTISR	0	2	GIYGTISR2	23.89	24.8959	24.5432	22.5286	21.7061	25.899
P08603	CFH	GKEGWIHTVCINGR	1	GK(UniMod:510)EGWIHTVC(UniMod:4)INGR	1	4	GK(UniMod:510)EGWIHTVC(UniMod:4)INGR4	17.8465	17.2224	19.2211		17.8366	18.4251
P08603	CFH	GKEGWIHTVCINGR	1	GK(UniMod:510)EGWIHTVC(UniMod:4)INGR	1	2	GK(UniMod:510)EGWIHTVC(UniMod:4)INGR2	16.5997	17.0435	17.6478	17.4666
P00747	PLG	GKRATTVTGTPCQDWAAQEPHR	1	GK(UniMod:510)RATTVTGTPC(UniMod:4)QDWAAQEPHR	1	3	GK(UniMod:510)RATTVTGTPC(UniMod:4)QDWAAQEPHR3	18.5464	19.4906	18.9083	21.383	21.5886	21.7514
P02671-2	FGA	GKSSSYSKQFTSSTSYNR	2	GK(UniMod:510)SSSYSK(UniMod:510)QFTSSTSYNR	2	2	GK(UniMod:510)SSSYSK(UniMod:510)QFTSSTSYNR2	21.2542	20.4282	21.3478	21.442	21.3559	21.0979
P02671-2	FGA	GKSSSYSKQFTSSTSYNR	2	GK(UniMod:510)SSSYSK(UniMod:510)QFTSSTSYNR	2	3	GK(UniMod:510)SSSYSK(UniMod:510)QFTSSTSYNR3	24.6805	24.8873	15.7584	26.0801	26.2188	16.926
P02671-2	FGA	GKSSSYSKQFTSSTSYNR	2	GK(UniMod:510)SSSYSK(UniMod:510)QFTSSTSYNR	2	4	GK(UniMod:510)SSSYSK(UniMod:510)QFTSSTSYNR4	26.4102	27.7195	26.7764	27.5704	27.5692	27.6827
P02671-2	FGA	GKSSSYSKQFTSSTSYNR	2	GK(UniMod:510)SSSYSKQFTSSTSYNR	1	4	GK(UniMod:510)SSSYSKQFTSSTSYNR4		27.5291		27.3921	27.4482	27.5756
P02671-2	FGA	GKSSSYSKQFTSSTSYNR	2	GK(UniMod:510)SSSYSKQFTSSTSYNR	1	3	GK(UniMod:510)SSSYSKQFTSSTSYNR3	15.5435		24.0463		25.4697	25.4232
P02671-2	FGA	GKSSSYSKQFTSSTSYNR	2	GKSSSYSK(UniMod:510)QFTSSTSYNR	1	2	GKSSSYSK(UniMod:510)QFTSSTSYNR2	16.8429	15.2382		16.0297	13.8187	15.2006
P02671-2	FGA	GKSSSYSKQFTSSTSYNR	2	GKSSSYSK(UniMod:510)QFTSSTSYNR	1	3	GKSSSYSK(UniMod:510)QFTSSTSYNR3	21.255	22.246	22.6436	21.5811	21.0688	21.4546
P02671-2	FGA	GKSSSYSKQFTSSTSYNR	2	GKSSSYSKQFTSSTSYNR	0	3	GKSSSYSKQFTSSTSYNR3	18.8016	20.7135		19.8478	20.2634
P17936-2	IGFBP3	GLCVNASAVSR	0	GLC(UniMod:4)VNASAVSR	0	2	GLC(UniMod:4)VNASAVSR2	17.1268	16.8061	16.8216	15.029
P05156	CFI	GLETSLAECTFTKR	1	GLETSLAEC(UniMod:4)TFTK(UniMod:510)R	1	3	GLETSLAEC(UniMod:4)TFTK(UniMod:510)R3		21.4493	22.2552
P05156	CFI	GLETSLAECTFTKRR	1	GLETSLAEC(UniMod:4)TFTK(UniMod:510)RR	1	3	GLETSLAEC(UniMod:4)TFTK(UniMod:510)RR3	21.8526	22.3358	22.0998
A0A0B4J1U7	IGHV6-1	GLEWLGR	0	GLEWLGR	0	2	GLEWLGR2	24.7611	25.9888	25.4464	26.0441	25.4575	25.3614
A0A0A0MS15	IGHV3-49	GLEWVGFIR	0	GLEWVGFIR	0	2	GLEWVGFIR2	18.3445	17.7289	18.1127	18.8074	17.0999	19.5138
A0A4W8ZXM2	IGHV3-72	GLEWVGR	0	GLEWVGR	0	2	GLEWVGR2	22.6795	22.004	22.5579	21.1824	21.4476	22.3678
P32119	PRDX2	GLFIIDGKGVLR	1	GLFIIDGK(UniMod:510)GVLR	1	3	GLFIIDGK(UniMod:510)GVLR3	18.2228	17.0508	18.0507	15.981	16.4742	15.9984
P35858-2	IGFALS	GLGKLHSLHLEGSCLGR	1	GLGK(UniMod:510)LHSLHLEGSC(UniMod:4)LGR	1	4	GLGK(UniMod:510)LHSLHLEGSC(UniMod:4)LGR4	19.592		19.8884	20.6004		20.0029
P02671-2	FGA	GLIDEVNQDFTNR	0	GLIDEVNQDFTNR	0	2	GLIDEVNQDFTNR2			15.891	22.0897	23.3521	22.7059
P02671-2	FGA	GLIDEVNQDFTNR	0	GLIDEVNQDFTNR	0	3	GLIDEVNQDFTNR3				20.6056	19.9142	19.1623
P01859	IGHG2	GLPAPIEK	1	GLPAPIEK	0	2	GLPAPIEK2			18.7961	24.0387	22.5165	21.5162
Q92954-3	PRG4	GLPNVVTSAISLPNIR	0	GLPNVVTSAISLPNIR	0	3	GLPNVVTSAISLPNIR3	19.0951	18.4441	18.0295	17.8029	17.8388	18.8431
P0C0L4	C4A	GLQDEDGYR	0	GLQDEDGYR	0	2	GLQDEDGYR2	21.1163	20.8422		21.4975	21.439	23.7124
P04275	VWF	GLRPSCPNSQSPVKVEETCGCR	1	GLRPSC(UniMod:4)PNSQSPVK(UniMod:510)VEETC(UniMod:4)GC(UniMod:4)R	1	4	GLRPSC(UniMod:4)PNSQSPVK(UniMod:510)VEETC(UniMod:4)GC(UniMod:4)R4	21.2918	18.7846	20.7003
P19827	ITIH1	GMADQDGLKPTIDKPSEDSPPLEMLGPR	2	GM(UniMod:35)ADQDGLK(UniMod:510)PTIDK(UniMod:510)PSEDSPPLEMLGPR	2	3	GM(UniMod:35)ADQDGLK(UniMod:510)PTIDK(UniMod:510)PSEDSPPLEMLGPR3	17.9502	18.2869	18.2299	18.533	18.4734	18.8643
P19827	ITIH1	GMADQDGLKPTIDKPSEDSPPLEMLGPR	2	GM(UniMod:35)ADQDGLK(UniMod:510)PTIDK(UniMod:510)PSEDSPPLEMLGPR	2	4	GM(UniMod:35)ADQDGLK(UniMod:510)PTIDK(UniMod:510)PSEDSPPLEMLGPR4	19.9769	18.9916	22.1064	19.9355		19.356
P19827	ITIH1	GMADQDGLKPTIDKPSEDSPPLEMLGPR	2	GMADQDGLK(UniMod:510)PTIDK(UniMod:510)PSEDSPPLEM(UniMod:35)LGPR	2	3	GMADQDGLK(UniMod:510)PTIDK(UniMod:510)PSEDSPPLEM(UniMod:35)LGPR3	17.8903	18.129	18.0446	18.164	18.3449	18.5993
P19827	ITIH1	GMADQDGLKPTIDKPSEDSPPLEMLGPR	2	GMADQDGLK(UniMod:510)PTIDK(UniMod:510)PSEDSPPLEM(UniMod:35)LGPR	2	4	GMADQDGLK(UniMod:510)PTIDK(UniMod:510)PSEDSPPLEM(UniMod:35)LGPR4	20.6288	20.7404		21.776	21.3572	21.9376
P19827	ITIH1	GMADQDGLKPTIDKPSEDSPPLEMLGPR	2	GMADQDGLK(UniMod:510)PTIDK(UniMod:510)PSEDSPPLEMLGPR	2	3	GMADQDGLK(UniMod:510)PTIDK(UniMod:510)PSEDSPPLEMLGPR3	21.2695	20.7849	21.2902	21.667	21.7831	21.7182
P19827	ITIH1	GMADQDGLKPTIDKPSEDSPPLEMLGPR	2	GMADQDGLK(UniMod:510)PTIDK(UniMod:510)PSEDSPPLEMLGPR	2	4	GMADQDGLK(UniMod:510)PTIDK(UniMod:510)PSEDSPPLEMLGPR4	22.5867	22.3528	20.7494	23.1225	22.9421	23.2267
P02746	C1QB	GNLCVNLMR	0	GNLC(UniMod:4)VNLMR	0	2	GNLC(UniMod:4)VNLMR2	21.6096	20.6646	21.3602	19.1858	18.401	19.3315
P02751-1	FN1	GNLLQCICTGNGR	0	GNLLQC(UniMod:4)IC(UniMod:4)TGNGR	0	2	GNLLQC(UniMod:4)IC(UniMod:4)TGNGR2	18.7853	19.7594	20.8466
P06727	APOA4	GNLRGNTEGLQKSLAELGGHLDQQVEEFR	1	GNLRGNTEGLQK(UniMod:510)SLAELGGHLDQQVEEFR	1	4	GNLRGNTEGLQK(UniMod:510)SLAELGGHLDQQVEEFR4	19.7828	19.2756	19.7833
Q9Y6R7	FCGBP	GNPAVSYVR	0	GNPAVSYVR	0	2	GNPAVSYVR2	18.8512	18.7635	18.6358	20.1011	19.8629	20.203
P13796	LCP1	GNPKLNLAFIANLFNR	1	GNPK(UniMod:510)LNLAFIANLFNR	1	3	GNPK(UniMod:510)LNLAFIANLFNR3	15.3241	16.2775	14.861	19.0699	18.3008	17.8765
Q9NQ79-2	CRTAC1	GNQGFNNNWLR	0	GNQGFNNNWLR	0	2	GNQGFNNNWLR2	19.1275	18.3384	18.9647	19.5322	19.7439	19.6824
P08603	CFH	GNTAKCTSTGWIPAPR	1	GNTAK(UniMod:510)C(UniMod:4)TSTGWIPAPR	1	2	GNTAK(UniMod:510)C(UniMod:4)TSTGWIPAPR2	22.5017	22.622	22.823	19.856	20.2925	20.1303
P08603	CFH	GNTAKCTSTGWIPAPR	1	GNTAK(UniMod:510)C(UniMod:4)TSTGWIPAPR	1	3	GNTAK(UniMod:510)C(UniMod:4)TSTGWIPAPR3	28.1872	28.0234	28.0148	25.6048	25.5684	25.7002
P06727	APOA4	GNTEGLQKSLAELGGHLDQQVEEFR	1	GNTEGLQK(UniMod:510)SLAELGGHLDQQVEEFR	1	3	GNTEGLQK(UniMod:510)SLAELGGHLDQQVEEFR3	20.4378	20.8003	21.0689	20.8079	19.4477	20.2511
P06727	APOA4	GNTEGLQKSLAELGGHLDQQVEEFR	1	GNTEGLQK(UniMod:510)SLAELGGHLDQQVEEFR	1	4	GNTEGLQK(UniMod:510)SLAELGGHLDQQVEEFR4	22.7684	23.0675	24.1362	21.239	22.7853	22.2482
P06727	APOA4	GNTEGLQKSLAELGGHLDQQVEEFRR	1	GNTEGLQK(UniMod:510)SLAELGGHLDQQVEEFRR	1	4	GNTEGLQK(UniMod:510)SLAELGGHLDQQVEEFRR4	22.7833	22.8864	21.7647	22.092	22.2286	22.8823
P00747	PLG	GNVAVTVSGHTCQHWSAQTPHTHNR	0	GNVAVTVSGHTC(UniMod:4)QHWSAQTPHTHNR	0	3	GNVAVTVSGHTC(UniMod:4)QHWSAQTPHTHNR3	17.5117	16.1153	15.9163	15.0617	15.2164	13.8788
P00747	PLG	GNVAVTVSGHTCQHWSAQTPHTHNR	0	GNVAVTVSGHTC(UniMod:4)QHWSAQTPHTHNR	0	4	GNVAVTVSGHTC(UniMod:4)QHWSAQTPHTHNR4	20.1782	20.6473	22.1934	20.038	18.6539	19.1939
P0DJI8	SAA1	GNYDAAKRGPGGVWAAEAISDAR	1	GNYDAAK(UniMod:510)RGPGGVWAAEAISDAR	1	4	GNYDAAK(UniMod:510)RGPGGVWAAEAISDAR4	20.3651	17.0785	15.8618
A0A096LPE2	SAA2-SAA4	GNYDAAQR	0	GNYDAAQR	0	2	GNYDAAQR2	17.5924	16.2401			16.1111	18.1229
A0A096LPE2	SAA2-SAA4	GNYDAAQRGPGGVWAAKLISR	1	GNYDAAQRGPGGVWAAK(UniMod:510)LISR	1	4	GNYDAAQRGPGGVWAAK(UniMod:510)LISR4	21.3074	21.9243	21.3334		18.3385
Q14624	ITIH4	GPDVLTATVSGK	1	GPDVLTATVSGK	0	2	GPDVLTATVSGK2				19.4858	19.5579	19.428
P00450	CP	GPEEEHLGILGPVIWAEVGDTIR	0	GPEEEHLGILGPVIWAEVGDTIR	0	3	GPEEEHLGILGPVIWAEVGDTIR3	21.8713	22.3713	21.4286	23.0985	23.922	23.4142
P00450	CP	GPEEEHLGILGPVIWAEVGDTIR	0	GPEEEHLGILGPVIWAEVGDTIR	0	4	GPEEEHLGILGPVIWAEVGDTIR4	17.6786	18.5149	17.5284	19.269	19.841	19.343
P0C0L4	C4A	GPEVQLVAHSPWLK	1	GPEVQLVAHSPWLK	0	3	GPEVQLVAHSPWLK3				18.4127	19.3696	18.623
P0C0L4	C4A	GPEVQLVAHSPWLKDSLSR	1	GPEVQLVAHSPWLK(UniMod:510)DSLSR	1	3	GPEVQLVAHSPWLK(UniMod:510)DSLSR3	24.7888	25.7596	24.3406	25.5596	25.2903	25.1663
P0C0L4	C4A	GPEVQLVAHSPWLKDSLSR	1	GPEVQLVAHSPWLK(UniMod:510)DSLSR	1	4	GPEVQLVAHSPWLK(UniMod:510)DSLSR4	21.4425	22.7854	22.573	23.1985	23.9275	23.3383
P0C0L4	C4A	GPEVQLVAHSPWLKDSLSR	1	GPEVQLVAHSPWLKDSLSR	0	3	GPEVQLVAHSPWLKDSLSR3					19.7727
P0DJI8	SAA1	GPGGVWAAEAISDAR	0	GPGGVWAAEAISDAR	0	2	GPGGVWAAEAISDAR2	21.9252	21.7105	21.7586	21.5184	21.6425	21.6544
P0DJI8	SAA1	GPGGVWAAEAISDAR	0	GPGGVWAAEAISDAR	0	3	GPGGVWAAEAISDAR3	18.6309	18.4487	18.4674	18.808	18.5393	18.9721
A0A096LPE2	SAA2-SAA4	GPGGVWAAK	1	GPGGVWAAK	0	2	GPGGVWAAK2				19.9929	20.2567	19.6763
A0A096LPE2	SAA2-SAA4	GPGGVWAAKLISR	1	GPGGVWAAK(UniMod:510)LISR	1	3	GPGGVWAAK(UniMod:510)LISR3	27.1041	27.0718	27.9206	25.5214	27.4449	27.4179
P04196	HRG	GPGKGPRPFHCR	1	GPGK(UniMod:510)GPRPFHC(UniMod:4)R	1	3	GPGK(UniMod:510)GPRPFHC(UniMod:4)R3	17.0245	19.9012	18.1241			19.2486
P04040	CAT	GPLLVQDVVFTDEMAHFDR	0	GPLLVQDVVFTDEMAHFDR	0	3	GPLLVQDVVFTDEMAHFDR3	18.5541		18.6477	18.7055	20.5221	18.8217
P02750	LRG1	GPLQLER	0	GPLQLER	0	2	GPLQLER2	20.9115	20.3579	20.3105	23.8516	23.0952	22.745
P01860	IGHG3	GPSVFPLAPCSR	0	GPSVFPLAPC(UniMod:4)SR	0	2	GPSVFPLAPC(UniMod:4)SR2			18.7496	20.566	20.6873	20.9402
P01857	IGHG1	GPSVFPLAPSSK	1	GPSVFPLAPSSK	0	2	GPSVFPLAPSSK2			18.1521	22.8078	22.254	21.5811
Q86YZ3	HRNR	GPYESGSGHSSGLGHR	0	GPYESGSGHSSGLGHR	0	4	GPYESGSGHSSGLGHR4	16.7545				15.8723	19.1084
P43652	AFM	GQCIINSNKDDRPKDLSLR	2	GQC(UniMod:4)IINSNK(UniMod:510)DDRPK(UniMod:510)DLSLR	2	4	GQC(UniMod:4)IINSNK(UniMod:510)DDRPK(UniMod:510)DLSLR4	19.7572	22.2118	21.9234	22.4697	18.6087	20.6594
P0C0L4	C4A	GQIVFMNR	0	GQIVFMNR	0	2	GQIVFMNR2	18.4965		19.3512	22.1905	23.4815	21.3803
P0C0L4	C4A	GQIVFMNREPKR	1	GQIVFMNREPK(UniMod:510)R	1	4	GQIVFMNREPK(UniMod:510)R4						19.1866
P05160	F13B	GQLKYPR	1	GQLK(UniMod:510)YPR	1	2	GQLK(UniMod:510)YPR2						16.5738
P01871	IGHM	GQPLSPEKYVTSAPMPEPQAPGR	1	GQPLSPEK(UniMod:510)YVTSAPM(UniMod:35)PEPQAPGR	1	3	GQPLSPEK(UniMod:510)YVTSAPM(UniMod:35)PEPQAPGR3	22.4466	22.4132	22.4162	23.4628	23.6007	23.8132
P01871	IGHM	GQPLSPEKYVTSAPMPEPQAPGR	1	GQPLSPEK(UniMod:510)YVTSAPMPEPQAPGR	1	4	GQPLSPEK(UniMod:510)YVTSAPMPEPQAPGR4	21.187	21.396	21.1183	22.3949	22.6009	22.6573
P01871	IGHM	GQPLSPEKYVTSAPMPEPQAPGR	1	GQPLSPEK(UniMod:510)YVTSAPMPEPQAPGR	1	3	GQPLSPEK(UniMod:510)YVTSAPMPEPQAPGR3	25.4921			20.9036	20.9813
P01871	IGHM	GQPLSPEKYVTSAPMPEPQAPGR	1	GQPLSPEKYVTSAPM(UniMod:35)PEPQAPGR	0	3	GQPLSPEKYVTSAPM(UniMod:35)PEPQAPGR3		23.6863	23.6449
P01871	IGHM	GQPLSPEKYVTSAPMPEPQAPGR	1	GQPLSPEKYVTSAPMPEPQAPGR	0	3	GQPLSPEKYVTSAPMPEPQAPGR3		18.6361		26.2691	26.0643	26.1807
P01860	IGHG3	GQPREPQVYTLPPSR	0	GQPREPQVYTLPPSR	0	4	GQPREPQVYTLPPSR4	20.6535				20.8464
P19823	ITIH2	GQQKAHVSFKPTVAQQR	2	GQQK(UniMod:510)AHVSFK(UniMod:510)PTVAQQR	2	4	GQQK(UniMod:510)AHVSFK(UniMod:510)PTVAQQR4				19.3727	19.4514	19.683
P0C0L4	C4A	GQVVKGSVFLR	1	GQVVK(UniMod:510)GSVFLR	1	2	GQVVK(UniMod:510)GSVFLR2	18.8757	18.6328	18.6435	20.3124	19.9393	20.132
P0C0L4	C4A	GQVVKGSVFLR	1	GQVVK(UniMod:510)GSVFLR	1	3	GQVVK(UniMod:510)GSVFLR3	25.262	25.0091	24.7902	25.8266	25.6917	25.9276
P0C0L4	C4A	GQVVKGSVFLRNPSR	1	GQVVK(UniMod:510)GSVFLRNPSR	1	3	GQVVK(UniMod:510)GSVFLRNPSR3	23.205	21.1839	23.2558	20.5372	20.5641	19.9633
P0C0L4	C4A	GQVVKGSVFLRNPSR	1	GQVVK(UniMod:510)GSVFLRNPSR	1	4	GQVVK(UniMod:510)GSVFLRNPSR4	27.4167	25.8986	27.724	22.0205	22.6056	23.4896
P04004	VTN	GQYCYELDEKAVRPGYPKLIR	2	GQYC(UniMod:4)YELDEK(UniMod:510)AVRPGYPK(UniMod:510)LIR	2	3	GQYC(UniMod:4)YELDEK(UniMod:510)AVRPGYPK(UniMod:510)LIR3	19.0074	18.9113	19.0001	16.3351	17.1072	16.9177
P04004	VTN	GQYCYELDEKAVRPGYPKLIR	2	GQYC(UniMod:4)YELDEK(UniMod:510)AVRPGYPK(UniMod:510)LIR	2	4	GQYC(UniMod:4)YELDEK(UniMod:510)AVRPGYPK(UniMod:510)LIR4	21.8148	21.9097	21.9477	19.91	19.7478	20.1486
P19827	ITIH1	GRFPLYNLGFGHNVDFNFLEVMSMENNGR	0	GRFPLYNLGFGHNVDFNFLEVMSM(UniMod:35)ENNGR	0	3	GRFPLYNLGFGHNVDFNFLEVMSM(UniMod:35)ENNGR3	15.3899	15.7436	15.1254	17.6631	17.1498	16.7992
P19827	ITIH1	GRFPLYNLGFGHNVDFNFLEVMSMENNGR	0	GRFPLYNLGFGHNVDFNFLEVMSMENNGR	0	3	GRFPLYNLGFGHNVDFNFLEVMSMENNGR3	18.5486	19.4252	16.5443	17.7107	17.5787	20.5817
P19827	ITIH1	GRFPLYNLGFGHNVDFNFLEVMSMENNGR	0	GRFPLYNLGFGHNVDFNFLEVMSMENNGR	0	4	GRFPLYNLGFGHNVDFNFLEVMSMENNGR4	20.6192	21.1403			20.7519	22.6504
A0A0B4J1X5	IGHV3-74	GRFTISR	0	GRFTISR	0	2	GRFTISR2	18.9261		18.9608	19.6834	19.7426
P02751-1	FN1	GRISCTIANR	0	GRISC(UniMod:4)TIANR	0	2	GRISC(UniMod:4)TIANR2	18.7945	15.9975	17.3187
P13647	KRT5	GRLDSELR	0	GRLDSELR	0	2	GRLDSELR2				16.4926	15.4994	17.5911
P01042-2	KNG1	GRPPKAGAEPASER	1	GRPPK(UniMod:510)AGAEPASER	1	3	GRPPK(UniMod:510)AGAEPASER3					14.1294	15.4888
P02671-2	FGA	GSESGIFTNTK	1	GSESGIFTNTK	0	2	GSESGIFTNTK2		16.389		24.6034	23.3883	19.3072
P02671-2	FGA	GSESGIFTNTK	1	GSESGIFTNTK(UniMod:510)	1	2	GSESGIFTNTK(UniMod:510)2	18.9976	19.6146	18.39	17.698	17.4334	16.3631
P02671-2	FGA	GSESGIFTNTKESSSHHPGIAEFPSR	1	GSESGIFTNTK(UniMod:510)ESSSHHPGIAEFPSR	1	3	GSESGIFTNTK(UniMod:510)ESSSHHPGIAEFPSR3	25.5758	25.4192	25.159	24.7176	24.5018	24.326
P02671-2	FGA	GSESGIFTNTKESSSHHPGIAEFPSR	1	GSESGIFTNTK(UniMod:510)ESSSHHPGIAEFPSR	1	4	GSESGIFTNTK(UniMod:510)ESSSHHPGIAEFPSR4	26.6136	26.7918	26.8475	27.1067	27.3938	27.4055
P02671-2	FGA	GSESGIFTNTKESSSHHPGIAEFPSR	1	GSESGIFTNTKESSSHHPGIAEFPSR	0	3	GSESGIFTNTKESSSHHPGIAEFPSR3	18.6979	18.6645	18.7243	16.8778	17.6746	17.1742
P02671-2	FGA	GSESGIFTNTKESSSHHPGIAEFPSR	1	GSESGIFTNTKESSSHHPGIAEFPSR	0	4	GSESGIFTNTKESSSHHPGIAEFPSR4	16.7204	19.8731	17.3311	19.0484	20.008	17.0151
Q12805-2	EFEMP1	GSFACQCPPGYQKR	1	GSFAC(UniMod:4)QC(UniMod:4)PPGYQK(UniMod:510)R	1	2	GSFAC(UniMod:4)QC(UniMod:4)PPGYQK(UniMod:510)R2	15.8641	13.3947	15.8125
Q12805-2	EFEMP1	GSFACQCPPGYQKR	1	GSFAC(UniMod:4)QC(UniMod:4)PPGYQK(UniMod:510)R	1	3	GSFAC(UniMod:4)QC(UniMod:4)PPGYQK(UniMod:510)R3	19.6296	21.276	19.2842
P0C0L4	C4A	GSFEFPVGDAVSKVLQIEKEGAIHR	2	GSFEFPVGDAVSK(UniMod:510)VLQIEK(UniMod:510)EGAIHR	2	4	GSFEFPVGDAVSK(UniMod:510)VLQIEK(UniMod:510)EGAIHR4	21.9823	21.9633	22.046	22.5515	22.7617	23.0295
P00738	HP	GSFPWQAK	1	GSFPWQAK	0	2	GSFPWQAK2				18.6959	17.9752	18.7365
A0A087WT59	TTR	GSPAINVAVHVFR	0	GSPAINVAVHVFR	0	2	GSPAINVAVHVFR2	24.1351	23.8573	23.9669	24.4493	24.4365	24.4987
A0A087WT59	TTR	GSPAINVAVHVFR	0	GSPAINVAVHVFR	0	3	GSPAINVAVHVFR3	28.0198	27.1787	27.3913	27.7564	27.4975	27.4318
Q96PD5-2	PGLYRP2	GSQTQSHPDLGTEGCWDQLSAPR	0	GSQTQSHPDLGTEGC(UniMod:4)WDQLSAPR	0	3	GSQTQSHPDLGTEGC(UniMod:4)WDQLSAPR3	21.6307	22.5399	23.7772	20.2022	20.9974	20.0274
P35908	KRT2	GSSSGGGYSSGSSSYGSGGR	0	GSSSGGGYSSGSSSYGSGGR	0	2	GSSSGGGYSSGSSSYGSGGR2						14.0713
P0C0L4	C4A	GSVFLRNPSR	0	GSVFLRNPSR	0	2	GSVFLRNPSR2	19.6774		19.6692
P13796	LCP1	GSVSDEEMMELR	0	GSVSDEEMMELR	0	2	GSVSDEEMMELR2	16.9967	17.3708	17.2567	16.9149	17.0122	16.4506
P02675	FGB	GSWYSMR	0	GSWYSMR	0	2	GSWYSMR2				19.5846	20.0433	20.2101
P04264	KRT1	GSYGSGGSSYGSGGGSYGSGGGGGGHGSYGSGSSSGGYR	0	GSYGSGGSSYGSGGGSYGSGGGGGGHGSYGSGSSSGGYR	0	3	GSYGSGGSSYGSGGGSYGSGGGGGGHGSYGSGSSSGGYR3	14.6125		16.723	17.7691	14.7508	15.7827
P04264	KRT1	GSYGSGGSSYGSGGGSYGSGGGGGGHGSYGSGSSSGGYR	0	GSYGSGGSSYGSGGGSYGSGGGGGGHGSYGSGSSSGGYR	0	4	GSYGSGGSSYGSGGGSYGSGGGGGGHGSYGSGSSSGGYR4			13.7527	16.4633	13.2702	15.1304
P02675	FGB	GTAGNALMDGASQLMGENR	0	GTAGNALMDGASQLMGENR	0	2	GTAGNALMDGASQLMGENR2		15.1948	15.5676	15.843	15.6308	14.5879
P26927	MST1	GTELQHLLHAVVPGPWQEDVADAEECAGR	0	GTELQHLLHAVVPGPWQEDVADAEEC(UniMod:4)AGR	0	3	GTELQHLLHAVVPGPWQEDVADAEEC(UniMod:4)AGR3	18.8743	19.2727	18.7926	16.5501	15.6422	16.8336
P26927	MST1	GTELQHLLHAVVPGPWQEDVADAEECAGR	0	GTELQHLLHAVVPGPWQEDVADAEEC(UniMod:4)AGR	0	4	GTELQHLLHAVVPGPWQEDVADAEEC(UniMod:4)AGR4	17.7017	16.8648	17.2249	15.3548
P68871	HBB	GTFATLSELHCDKLHVDPENFR	1	GTFATLSELHC(UniMod:4)DK(UniMod:510)LHVDPENFR	1	4	GTFATLSELHC(UniMod:4)DK(UniMod:510)LHVDPENFR4					22.2901
P02042	HBD	GTFSQLSELHCDKLHVDPENFR	1	GTFSQLSELHC(UniMod:4)DKLHVDPENFR	0	4	GTFSQLSELHC(UniMod:4)DKLHVDPENFR4	22.2633	22.956	23.474	22.3525		22.5027
P01009	SERPINA1	GTQGKIVDLVKELDR	2	GTQGK(UniMod:510)IVDLVK(UniMod:510)ELDR	2	4	GTQGK(UniMod:510)IVDLVK(UniMod:510)ELDR4	20.7927	21.3585	22.9999	21.1049	21.47	20.5411
P00747	PLG	GTSSTTTTGKKCQSWSSMTPHR	2	GTSSTTTTGK(UniMod:510)K(UniMod:510)C(UniMod:4)QSWSSM(UniMod:35)TPHR	2	4	GTSSTTTTGK(UniMod:510)K(UniMod:510)C(UniMod:4)QSWSSM(UniMod:35)TPHR4	18.3163	18.1585	18.1545	18.0608	17.7092	17.601
P00747	PLG	GTSSTTTTGKKCQSWSSMTPHR	2	GTSSTTTTGK(UniMod:510)K(UniMod:510)C(UniMod:4)QSWSSMTPHR	2	3	GTSSTTTTGK(UniMod:510)K(UniMod:510)C(UniMod:4)QSWSSMTPHR3	15.3791	15.5412	14.1677	15.2295	14.7183	14.4362
P00747	PLG	GTSSTTTTGKKCQSWSSMTPHR	2	GTSSTTTTGK(UniMod:510)K(UniMod:510)C(UniMod:4)QSWSSMTPHR	2	4	GTSSTTTTGK(UniMod:510)K(UniMod:510)C(UniMod:4)QSWSSMTPHR4	20.8754	21.2737	20.3643	20.4422	21.2778	21.4533
P00747	PLG	GTSSTTTTGKKCQSWSSMTPHR	2	GTSSTTTTGK(UniMod:510)KC(UniMod:4)QSWSSMTPHR	1	4	GTSSTTTTGK(UniMod:510)KC(UniMod:4)QSWSSMTPHR4	20.2746	20.6572		20.1091	20.9095	20.9904
P08519	LPA	GTYSTTVTGR	0	GTYSTTVTGR	0	2	GTYSTTVTGR2	18.8033	19.1212	16.3097		19.0593	19.3061
Q9NQ79-2	CRTAC1	GVALADFNR	0	GVALADFNR	0	2	GVALADFNR2	18.2062	18.3778	18.3915	18.8753	18.6223	19.0169
P01871	IGHM	GVALHRPDVYLLPPAR	0	GVALHRPDVYLLPPAR	0	3	GVALHRPDVYLLPPAR3	20.4337			21.8339	21.3725	21.3829
P01871	IGHM	GVALHRPDVYLLPPAR	0	GVALHRPDVYLLPPAR	0	4	GVALHRPDVYLLPPAR4				20.6293	20.6891	20.4302
Q9NQ79-2	CRTAC1	GVASLFAGR	0	GVASLFAGR	0	2	GVASLFAGR2	18.9717	19.1466	19.2174
P04217	A1BG	GVLRGVTFLLR	0	GVLRGVTFLLR	0	3	GVLRGVTFLLR3	17.6245		17.0727	19.2504	21.5677	21.9108
P00488	F13A1	GVNLQEFLNVTSVHLFKER	1	GVNLQEFLNVTSVHLFK(UniMod:510)ER	1	4	GVNLQEFLNVTSVHLFK(UniMod:510)ER4	18.9029	16.7563	19.6462	14.6257	15.5615	17.4324
P01023	A2M	GVPIPNKVIFIR	1	GVPIPNK(UniMod:510)VIFIR	1	3	GVPIPNK(UniMod:510)VIFIR3	16.0489			21.3069		20.0012
A0A075B6Q5	IGHV3-64	GVQCEVQLVESGEGLVQPGGSLR	0	GVQC(UniMod:4)EVQLVESGEGLVQPGGSLR	0	4	GVQC(UniMod:4)EVQLVESGEGLVQPGGSLR4	21.1026	21.2358	20.8367	21.0349	21.331	21.7912
A0A0J9YY99		GVQCQVQLVESGGGVVQPGGSLR	0	GVQC(UniMod:4)QVQLVESGGGVVQPGGSLR	0	3	GVQC(UniMod:4)QVQLVESGGGVVQPGGSLR3	22.079	21.9821	21.5003	22.4384	22.5017	21.7356
P04217	A1BG	GVTFLLR	0	GVTFLLR	0	2	GVTFLLR2	25.1953	24.7006	25.6106	25.1224	25.3313	25.7547
P04217	A1BG	GVTFLLRR	0	GVTFLLRR	0	2	GVTFLLRR2	20.9315	20.8856	20.9659	18.204	18.2754	18.6899
P05155-2	SERPING1	GVTSVSQIFHSPDLAIR	0	GVTSVSQIFHSPDLAIR	0	3	GVTSVSQIFHSPDLAIR3				19.2652	19.0579	16.9375
Q96PD5-2	PGLYRP2	GWHWVGAHTLGHNSR	0	GWHWVGAHTLGHNSR	0	4	GWHWVGAHTLGHNSR4	13.8465	14.6345		20.3672	18.7072
Q03591	CFHR1	GWSTPPKCR	1	GWSTPPK(UniMod:510)C(UniMod:4)R	1	2	GWSTPPK(UniMod:510)C(UniMod:4)R2	20.2933	20.5298	19.6407	17.2216	17.3901	17.6955
Q03591	CFHR1	GWSTPPKCR	1	GWSTPPK(UniMod:510)C(UniMod:4)R	1	3	GWSTPPK(UniMod:510)C(UniMod:4)R3	23.0162	23.1566	22.0626	19.8445	19.7843	20.2198
P02656	APOC3	GWVTDGFSSLK	1	GWVTDGFSSLK	0	2	GWVTDGFSSLK2				16.9618	17.5938	18.0273
P23142	FBLN1	GYHLNEEGTR	0	GYHLNEEGTR	0	2	GYHLNEEGTR2	17.2815	20.3484	18.9725	19.2722	18.278	18.749
P23142	FBLN1	GYQLSDVDGVTCEDIDECALPTGGHICSYR	0	GYQLSDVDGVTC(UniMod:4)EDIDEC(UniMod:4)ALPTGGHIC(UniMod:4)SYR	0	3	GYQLSDVDGVTC(UniMod:4)EDIDEC(UniMod:4)ALPTGGHIC(UniMod:4)SYR3	17.0559	18.1425
P60709	ACTB	GYSFTTTAER	0	GYSFTTTAER	0	2	GYSFTTTAER2	18.2642	17.2083	18.0578	19.5997	18.2882	18.5049
P68032	ACTC1	GYSFVTTAER	0	GYSFVTTAER	0	2	GYSFVTTAER2	19.3694	18.7677	18.2498	20.6302	18.9858	19.5477
P00742	F10	GYTLADNGKACIPTGPYPCGKQTLER	2	GYTLADNGK(UniMod:510)AC(UniMod:4)IPTGPYPC(UniMod:4)GK(UniMod:510)QTLER	2	4	GYTLADNGK(UniMod:510)AC(UniMod:4)IPTGPYPC(UniMod:4)GK(UniMod:510)QTLER4	19.0858	19.5523	20.1261		18.3041
P02743	APCS	GYVIIKPLVWV	1	GYVIIK(UniMod:510)PLVWV	1	2	GYVIIK(UniMod:510)PLVWV2	20.3823	20.5865	20.0976	22.0811	22.4255	23.1588
P02656	APOC3	HATKTAKDALSSVQESQVAQQAR	2	HATK(UniMod:510)TAK(UniMod:510)DALSSVQESQVAQQAR	2	3	HATK(UniMod:510)TAK(UniMod:510)DALSSVQESQVAQQAR3				14.7848	16.0728	18.1206
P02656	APOC3	HATKTAKDALSSVQESQVAQQAR	2	HATK(UniMod:510)TAK(UniMod:510)DALSSVQESQVAQQAR	2	4	HATK(UniMod:510)TAK(UniMod:510)DALSSVQESQVAQQAR4				18.92	20.9805	19.4276
P02647	APOA1	HFWQQDEPPQSPWDR	0	HFWQQDEPPQSPWDR	0	4	HFWQQDEPPQSPWDR4	24.7619	24.9038	25.1093	25.5334	25.6508	25.8946
P35908	KRT2	HGGGGGGFGGGGFGSR	0	HGGGGGGFGGGGFGSR	0	2	HGGGGGGFGGGGFGSR2	14.9837	15.6121	16.8621	17.0576	17.2336	16.3186
P35908	KRT2	HGGGGGGFGGGGFGSR	0	HGGGGGGFGGGGFGSR	0	3	HGGGGGGFGGGGFGSR3	19.9525	18.4809	20.3427	19.3037	20.1884	20.6578
Q86YZ3	HRNR	HGSGSGQSSSYGPYGSGSGWSSSR	0	HGSGSGQSSSYGPYGSGSGWSSSR	0	3	HGSGSGQSSSYGPYGSGSGWSSSR3			15.6589	16.72	17.325	18.16
Q86YZ3	HRNR	HGSGSGQSSSYSPYGSGSGWSSSR	0	HGSGSGQSSSYSPYGSGSGWSSSR	0	3	HGSGSGQSSSYSPYGSGSGWSSSR3	15.2462	15.2756	14.862		16.0947	17.754
P02675	FGB	HGTDDGVVWMNWKGSWYSMR	1	HGTDDGVVWMNWK(UniMod:510)GSWYSMR	1	4	HGTDDGVVWMNWK(UniMod:510)GSWYSMR4				20.791	21.0821	18.3916
P02760	AMBP	HHGPTITAKLYGR	1	HHGPTITAK(UniMod:510)LYGR	1	3	HHGPTITAK(UniMod:510)LYGR3	20.77	20.9782	24.3111	23.2258	23.8853	23.5799
P02760	AMBP	HHGPTITAKLYGR	1	HHGPTITAK(UniMod:510)LYGR	1	4	HHGPTITAK(UniMod:510)LYGR4	21.1555	21.0404	25.5387	25.6091	26.0479	25.2033
P02751-1	FN1	HHPEHFSGRPR	0	HHPEHFSGRPR	0	2	HHPEHFSGRPR2	15.1244	16.1304			14.3702	18.8088
P02751-1	FN1	HHPEHFSGRPR	0	HHPEHFSGRPR	0	3	HHPEHFSGRPR3	16.0437	16.7761	14.2454	15.0947	17.7656	19.0304
Q6EMK4	VASN	HIQPGAFDTLDR	0	HIQPGAFDTLDR	0	3	HIQPGAFDTLDR3	15.8857	17.8645	18.1082	19.3186	18.5772	17.9597
P01834	IGKC	HKVYACEVTHQGLSSPVTKSFNR	2	HK(UniMod:510)VYAC(UniMod:4)EVTHQGLSSPVTK(UniMod:510)SFNR	2	3	HK(UniMod:510)VYAC(UniMod:4)EVTHQGLSSPVTK(UniMod:510)SFNR3	22.5369	22.8048	22.9572	21.796	22.5453	21.6435
P01834	IGKC	HKVYACEVTHQGLSSPVTKSFNR	2	HK(UniMod:510)VYAC(UniMod:4)EVTHQGLSSPVTK(UniMod:510)SFNR	2	4	HK(UniMod:510)VYAC(UniMod:4)EVTHQGLSSPVTK(UniMod:510)SFNR4	15.225			17.3061	17.7013	17.6656
P01834	IGKC	HKVYACEVTHQGLSSPVTKSFNR	2	HKVYAC(UniMod:4)EVTHQGLSSPVTK(UniMod:510)SFNR	1	3	HKVYAC(UniMod:4)EVTHQGLSSPVTK(UniMod:510)SFNR3	23.1065	23.5491	23.8389	24.0156	24.9446	23.6385
P04908	H2AC8	HLQLAIR	0	HLQLAIR	0	2	HLQLAIR2	20.0667	21.1159	21.0157	21.178	21.6803	20.7337
P12259	F5	HLSQDTGSPSGMRPWEDLPSQDTGSPSR	0	HLSQDTGSPSGM(UniMod:35)RPWEDLPSQDTGSPSR	0	3	HLSQDTGSPSGM(UniMod:35)RPWEDLPSQDTGSPSR3	16.8037	15.8084	17.4492	16.5183	16.8484	15.8838
P12259	F5	HLSQDTGSPSGMRPWEDLPSQDTGSPSR	0	HLSQDTGSPSGM(UniMod:35)RPWEDLPSQDTGSPSR	0	4	HLSQDTGSPSGM(UniMod:35)RPWEDLPSQDTGSPSR4	19.0819	18.9271	18.2187	16.5492	17.9942	17.4552
P12259	F5	HLSQDTGSPSGMRPWEDLPSQDTGSPSR	0	HLSQDTGSPSGMRPWEDLPSQDTGSPSR	0	3	HLSQDTGSPSGMRPWEDLPSQDTGSPSR3	17.8947	18.9288	19.3177	17.8196	15.9713	18.7116
P12259	F5	HLSQDTGSPSGMRPWEDLPSQDTGSPSR	0	HLSQDTGSPSGMRPWEDLPSQDTGSPSR	0	4	HLSQDTGSPSGMRPWEDLPSQDTGSPSR4	22.9659	21.6806	22.11	21.6232	21.4899	21.6137
P07357	C8A	HLVCNGDQDCLDGSDEDDCEDVR	0	HLVC(UniMod:4)NGDQDC(UniMod:4)LDGSDEDDC(UniMod:4)EDVR	0	3	HLVC(UniMod:4)NGDQDC(UniMod:4)LDGSDEDDC(UniMod:4)EDVR3	15.8058	18.4203	18.1818
P0C0L4	C4A	HLVPGAPFLLQALVR	0	HLVPGAPFLLQALVR	0	2	HLVPGAPFLLQALVR2	22.8166	22.6761	23.0155	24.4038	24.4144	24.289
P0C0L4	C4A	HLVPGAPFLLQALVR	0	HLVPGAPFLLQALVR	0	3	HLVPGAPFLLQALVR3	24.1511	23.7344	23.896	25.0432	25.3033	25.0286
P01023	A2M	HNVYINGITYTPVSSTNEK	1	HNVYINGITYTPVSSTNEK	0	3	HNVYINGITYTPVSSTNEK3				19.5054	19.7981	21.6692
P01023	A2M	HNVYINGITYTPVSSTNEKDMYSFLEDMGLK	2	HNVYINGITYTPVSSTNEK(UniMod:510)DMYSFLEDM(UniMod:35)GLK	1	4	HNVYINGITYTPVSSTNEK(UniMod:510)DMYSFLEDM(UniMod:35)GLK4	22.5193	23.1309	22.5269	24.7284	24.5112	24.4654
P01023	A2M	HNVYINGITYTPVSSTNEKDMYSFLEDMGLK	2	HNVYINGITYTPVSSTNEK(UniMod:510)DMYSFLEDMGLK(UniMod:510)	2	4	HNVYINGITYTPVSSTNEK(UniMod:510)DMYSFLEDMGLK(UniMod:510)4	20.5624	18.8576	20.4396	21.021	20.8171	21.0645
P02671-2	FGA	HPDEAAFFDTASTGK	1	HPDEAAFFDTASTGK	0	2	HPDEAAFFDTASTGK2				18.0745	19.0886	18.8699
P02671-2	FGA	HPDEAAFFDTASTGK	1	HPDEAAFFDTASTGK	0	3	HPDEAAFFDTASTGK3				20.2697	20.403	19.8966
P02671-2	FGA	HPDEAAFFDTASTGKTFPGFFSPMLGEFVSETESR	1	HPDEAAFFDTASTGK(UniMod:510)TFPGFFSPM(UniMod:35)LGEFVSETESR	1	4	HPDEAAFFDTASTGK(UniMod:510)TFPGFFSPM(UniMod:35)LGEFVSETESR4	19.2449	19.4562	19.7018	20.2336	20.1781	19.8467
P02671-2	FGA	HPDEAAFFDTASTGKTFPGFFSPMLGEFVSETESR	1	HPDEAAFFDTASTGK(UniMod:510)TFPGFFSPMLGEFVSETESR	1	3	HPDEAAFFDTASTGK(UniMod:510)TFPGFFSPMLGEFVSETESR3	15.3653	15.8166	15.2843	16.9559	17.0959	16.6042
P02671-2	FGA	HPDEAAFFDTASTGKTFPGFFSPMLGEFVSETESR	1	HPDEAAFFDTASTGK(UniMod:510)TFPGFFSPMLGEFVSETESR	1	4	HPDEAAFFDTASTGK(UniMod:510)TFPGFFSPMLGEFVSETESR4	23.7713	24.0358	23.9528	23.9778	24.7293	23.9303
P02671-2	FGA	HPDEAAFFDTASTGKTFPGFFSPMLGEFVSETESR	1	HPDEAAFFDTASTGKTFPGFFSPM(UniMod:35)LGEFVSETESR	0	4	HPDEAAFFDTASTGKTFPGFFSPM(UniMod:35)LGEFVSETESR4	19.3191	19.6799	19.7722			16.7801
P02671-2	FGA	HPDEAAFFDTASTGKTFPGFFSPMLGEFVSETESR	1	HPDEAAFFDTASTGKTFPGFFSPMLGEFVSETESR	0	4	HPDEAAFFDTASTGKTFPGFFSPMLGEFVSETESR4				20.6286	20.9759	20.6889
P02768	ALB	HPDYSVVLLLR	0	HPDYSVVLLLR	0	2	HPDYSVVLLLR2	23.5112	23.6466	23.72	26.7773	27.3745	27.4237
P02768	ALB	HPDYSVVLLLR	0	HPDYSVVLLLR	0	3	HPDYSVVLLLR3	22.62	23.0229	22.0543	25.8952	26.0823	25.9427
P04196	HRG	HPNVFGFCR	0	HPNVFGFC(UniMod:4)R	0	2	HPNVFGFC(UniMod:4)R2	23.2517	23.8413	23.6173	21.4151	22.2124	22.7867
P04196	HRG	HPNVFGFCR	0	HPNVFGFC(UniMod:4)R	0	3	HPNVFGFC(UniMod:4)R3	20.9827	20.43	20.3934	18.2057	17.9576	18.1418
P02768	ALB	HPYFYAPELLFFAK	1	HPYFYAPELLFFAK	0	2	HPYFYAPELLFFAK2				20.9125	21.2067	21.2677
P02768	ALB	HPYFYAPELLFFAK	1	HPYFYAPELLFFAK	0	3	HPYFYAPELLFFAK3	16.3508	16.9901	17.2243	23.5199	23.8824	23.3198
P02768	ALB	HPYFYAPELLFFAK	1	HPYFYAPELLFFAK(UniMod:510)	1	3	HPYFYAPELLFFAK(UniMod:510)3	18.5812	19.2103	19.6139	20.4611	20.9591	21.2493
P02768	ALB	HPYFYAPELLFFAKR	1	HPYFYAPELLFFAK(UniMod:510)R	1	3	HPYFYAPELLFFAK(UniMod:510)R3	29.1187	24.1739	29.725	29.7749	29.9551	29.9585
P02768	ALB	HPYFYAPELLFFAKR	1	HPYFYAPELLFFAK(UniMod:510)R	1	4	HPYFYAPELLFFAK(UniMod:510)R4	24.1783	23.8609	22.6089	23.913	23.6897	23.4982
P02768	ALB	HPYFYAPELLFFAKRYK	2	HPYFYAPELLFFAK(UniMod:510)RYK(UniMod:510)	2	4	HPYFYAPELLFFAK(UniMod:510)RYK(UniMod:510)4	16.4268	17.5616	19.3966	19.0533	19.2187	19.6503
P02768	ALB	HPYFYAPELLFFAKR	1	HPYFYAPELLFFAKR	0	3	HPYFYAPELLFFAKR3	17.5089	14.5427	17.7778	19.0818	19.2705	19.3069
P04217	A1BG	HQFLLTGDTQGR	0	HQFLLTGDTQGR	0	2	HQFLLTGDTQGR2				18.9218	17.3825
P68032	ACTC1	HQGVMVGMGQKDSYVGDEAQSKR	2	HQGVMVGM(UniMod:35)GQK(UniMod:510)DSYVGDEAQSK(UniMod:510)R	2	4	HQGVMVGM(UniMod:35)GQK(UniMod:510)DSYVGDEAQSK(UniMod:510)R4	15.7417	15.7612	16.117	16.2854	14.8289	16.032
P68032	ACTC1	HQGVMVGMGQKDSYVGDEAQSKR	2	HQGVMVGMGQK(UniMod:510)DSYVGDEAQSK(UniMod:510)R	2	4	HQGVMVGMGQK(UniMod:510)DSYVGDEAQSK(UniMod:510)R4	17.2465	18.8006	17.7467	18.6268	19.6738	17.3407
P00747	PLG	HQKTPENYPNAGLTMNYCR	1	HQK(UniMod:510)TPENYPNAGLTM(UniMod:35)NYC(UniMod:4)R	1	3	HQK(UniMod:510)TPENYPNAGLTM(UniMod:35)NYC(UniMod:4)R3	17.0426	17.1058	17.4968	18.4551	17.4533	17.6113
P00747	PLG	HQKTPENYPNAGLTMNYCR	1	HQK(UniMod:510)TPENYPNAGLTMNYC(UniMod:4)R	1	3	HQK(UniMod:510)TPENYPNAGLTMNYC(UniMod:4)R3	20.1473	20.5494	21.0152	21.2731	20.1509	20.0981
P01024	C3	HQQTVTIPPKSSLSVPYVIVPLK	2	HQQTVTIPPK(UniMod:510)SSLSVPYVIVPLK	1	3	HQQTVTIPPK(UniMod:510)SSLSVPYVIVPLK3	17.6811	17.9658	18.0199	20.8867	21.3003	21.1278
P02671-2	FGA	HQSACKDSDWPFCSDEDWNYK	2	HQSAC(UniMod:4)K(UniMod:510)DSDWPFC(UniMod:4)SDEDWNYK	1	4	HQSAC(UniMod:4)K(UniMod:510)DSDWPFC(UniMod:4)SDEDWNYK4	28.3684	28.6448	27.8971	21.6642	21.9873	21.4855
P02671-2	FGA	HQSACKDSDWPFCSDEDWNYKCPSGCR	2	HQSAC(UniMod:4)K(UniMod:510)DSDWPFC(UniMod:4)SDEDWNYK(UniMod:510)C(UniMod:4)PSGC(UniMod:4)R	2	3	HQSAC(UniMod:4)K(UniMod:510)DSDWPFC(UniMod:4)SDEDWNYK(UniMod:510)C(UniMod:4)PSGC(UniMod:4)R3	24.0622	23.9372	24.2507	15.7119	15.1318	15.0933
P02671-2	FGA	HQSACKDSDWPFCSDEDWNYKCPSGCR	2	HQSAC(UniMod:4)K(UniMod:510)DSDWPFC(UniMod:4)SDEDWNYK(UniMod:510)C(UniMod:4)PSGC(UniMod:4)R	2	4	HQSAC(UniMod:4)K(UniMod:510)DSDWPFC(UniMod:4)SDEDWNYK(UniMod:510)C(UniMod:4)PSGC(UniMod:4)R4	24.1661	24.1275	24.3532		19.7182
P02671-2	FGA	HQSACKDSDWPFCSDEDWNYKCPSGCR	2	HQSAC(UniMod:4)K(UniMod:510)DSDWPFC(UniMod:4)SDEDWNYKC(UniMod:4)PSGC(UniMod:4)R	1	4	HQSAC(UniMod:4)K(UniMod:510)DSDWPFC(UniMod:4)SDEDWNYKC(UniMod:4)PSGC(UniMod:4)R4	24.7469	24.7385	24.9243	21.3651	20.7679	20.8861
P02671-2	FGA	HQSACKDSDWPFCSDEDWNYKCPSGCR	2	HQSAC(UniMod:4)KDSDWPFC(UniMod:4)SDEDWNYK(UniMod:510)C(UniMod:4)PSGC(UniMod:4)R	1	3	HQSAC(UniMod:4)KDSDWPFC(UniMod:4)SDEDWNYK(UniMod:510)C(UniMod:4)PSGC(UniMod:4)R3	22.7837	23.2566	23.3478	16.9093	17.9648	18.1249
P02671-2	FGA	HQSACKDSDWPFCSDEDWNYKCPSGCR	2	HQSAC(UniMod:4)KDSDWPFC(UniMod:4)SDEDWNYK(UniMod:510)C(UniMod:4)PSGC(UniMod:4)R	1	4	HQSAC(UniMod:4)KDSDWPFC(UniMod:4)SDEDWNYK(UniMod:510)C(UniMod:4)PSGC(UniMod:4)R4	21.1333	21.7759	21.8334	20.8321
P02671-2	FGA	HRHPDEAAFFDTASTGK	1	HRHPDEAAFFDTASTGK	0	3	HRHPDEAAFFDTASTGK3			17.8102	20.6181	20.4264	20.7499
P02671-2	FGA	HRHPDEAAFFDTASTGKTFPGFFSPMLGEFVSETESR	1	HRHPDEAAFFDTASTGK(UniMod:510)TFPGFFSPM(UniMod:35)LGEFVSETESR	1	4	HRHPDEAAFFDTASTGK(UniMod:510)TFPGFFSPM(UniMod:35)LGEFVSETESR4	19.0593		20.1228	20.1652	20.3773	20.7976
P02671-2	FGA	HRHPDEAAFFDTASTGKTFPGFFSPMLGEFVSETESR	1	HRHPDEAAFFDTASTGK(UniMod:510)TFPGFFSPMLGEFVSETESR	1	4	HRHPDEAAFFDTASTGK(UniMod:510)TFPGFFSPMLGEFVSETESR4	24.4052	25.7244	25.0276	25.3785	24.9185	24.8768
P02671-2	FGA	HRHPDEAAFFDTASTGKTFPGFFSPMLGEFVSETESR	1	HRHPDEAAFFDTASTGKTFPGFFSPMLGEFVSETESR	0	4	HRHPDEAAFFDTASTGKTFPGFFSPMLGEFVSETESR4	19.6591	19.7997	22.5006	19.7677	21.1903	19.1278
P02751-1	FN1	HRPRPYPPNVGEEIQIGHIPR	0	HRPRPYPPNVGEEIQIGHIPR	0	4	HRPRPYPPNVGEEIQIGHIPR4	20.4172	20.5849	20.8127	21.3682	21.5827	21.5342
Q14624	ITIH4	HRQGPVNLLSDPEQGVEVTGQYER	0	HRQGPVNLLSDPEQGVEVTGQYER	0	3	HRQGPVNLLSDPEQGVEVTGQYER3	21.6865	20.7093	21.4401	17.3657	17.7627	19.2362
Q14624	ITIH4	HRQGPVNLLSDPEQGVEVTGQYER	0	HRQGPVNLLSDPEQGVEVTGQYER	0	4	HRQGPVNLLSDPEQGVEVTGQYER4	19.6057	18.3896	18.4962	16.9879	17.4348	18.0211
P04196	HRG	HSHESQDLR	0	HSHESQDLR	0	2	HSHESQDLR2						13.1688
P04196	HRG	HSHESQDLR	0	HSHESQDLR	0	3	HSHESQDLR3						15.2848
P00747	PLG	HSIFTPETNPR	0	HSIFTPETNPR	0	2	HSIFTPETNPR2	23.8987	23.6136	24.4102	22.5332	22.9131	23.8238
P00747	PLG	HSIFTPETNPR	0	HSIFTPETNPR	0	3	HSIFTPETNPR3	19.679	19.461	19.8726	20.5058	17.0354	21.3243
P33151	CDH5	HSIGYSIR	0	HSIGYSIR	0	2	HSIGYSIR2	21.3543	19.1537	21.3235	19.6831	20.8735	20.1927
P33151	CDH5	HSIGYSIRR	0	HSIGYSIRR	0	3	HSIGYSIRR3	21.394	19.1345	18.4957	17.1236	18.452
P02787	TF	HSTIFENLANKADR	1	HSTIFENLANK(UniMod:510)ADR	1	3	HSTIFENLANK(UniMod:510)ADR3				19.9304	20.5047	19.4503
P02787	TF	HSTIFENLANKADR	1	HSTIFENLANK(UniMod:510)ADR	1	4	HSTIFENLANK(UniMod:510)ADR4				17.428	17.8111	17.2845
P01031	C5	HSVVKKCCYDGACVNNDETCEQR	2	HSVVKKC(UniMod:4)C(UniMod:4)YDGAC(UniMod:4)VNNDETC(UniMod:4)EQR	0	3	HSVVKKC(UniMod:4)C(UniMod:4)YDGAC(UniMod:4)VNNDETC(UniMod:4)EQR3	18.2252	17.291	18.7874
Q96PD5-2	PGLYRP2	HTASAWLMSAPNSGPHNR	0	HTASAWLM(UniMod:35)SAPNSGPHNR	0	4	HTASAWLM(UniMod:35)SAPNSGPHNR4	20.4081	20.3001	20.3948	19.5051	18.573	20.0411
Q96PD5-2	PGLYRP2	HTASAWLMSAPNSGPHNR	0	HTASAWLMSAPNSGPHNR	0	3	HTASAWLMSAPNSGPHNR3	22.5682	22.811	22.6136	23.6393	19.1485	19.312
Q96PD5-2	PGLYRP2	HTASAWLMSAPNSGPHNR	0	HTASAWLMSAPNSGPHNR	0	4	HTASAWLMSAPNSGPHNR4	18.0606	18.4645	18.1607
P02765	AHSG	HTFMGVVSLGSPSGEVSHPR	0	HTFM(UniMod:35)GVVSLGSPSGEVSHPR	0	3	HTFM(UniMod:35)GVVSLGSPSGEVSHPR3	22.7051	22.8533	23.1547	22.0313	22.7954	22.7149
P02765	AHSG	HTFMGVVSLGSPSGEVSHPR	0	HTFM(UniMod:35)GVVSLGSPSGEVSHPR	0	4	HTFM(UniMod:35)GVVSLGSPSGEVSHPR4	20.227	20.8659	20.6426	19.9339	20.5598	20.6867
P02765	AHSG	HTFMGVVSLGSPSGEVSHPR	0	HTFM(UniMod:35)GVVSLGSPSGEVSHPR	0	2	HTFM(UniMod:35)GVVSLGSPSGEVSHPR2		16.6371				17.6571
P02765	AHSG	HTFMGVVSLGSPSGEVSHPRK	1	HTFM(UniMod:35)GVVSLGSPSGEVSHPRK	0	3	HTFM(UniMod:35)GVVSLGSPSGEVSHPRK3	18.0915	18.6992	18.6099	18.7488	18.4797	19.238
P02765	AHSG	HTFMGVVSLGSPSGEVSHPR	0	HTFMGVVSLGSPSGEVSHPR	0	3	HTFMGVVSLGSPSGEVSHPR3	26.4192	25.9594	26.1723	25.2343	25.3885	26.7609
P02765	AHSG	HTFMGVVSLGSPSGEVSHPR	0	HTFMGVVSLGSPSGEVSHPR	0	4	HTFMGVVSLGSPSGEVSHPR4	24.4744	24.6071	24.4105	23.0684	23.5065	24.7906
P02765	AHSG	HTFMGVVSLGSPSGEVSHPR	0	HTFMGVVSLGSPSGEVSHPR	0	2	HTFMGVVSLGSPSGEVSHPR2	18.3284	17.2673	17.8526	17.9791	18.139
P02765	AHSG	HTFMGVVSLGSPSGEVSHPRK	1	HTFMGVVSLGSPSGEVSHPRK(UniMod:510)	1	3	HTFMGVVSLGSPSGEVSHPRK(UniMod:510)3	16.4338	16.3477	16.8638
P02765	AHSG	HTFMGVVSLGSPSGEVSHPRK	1	HTFMGVVSLGSPSGEVSHPRK(UniMod:510)	1	4	HTFMGVVSLGSPSGEVSHPRK(UniMod:510)4	18.2336	18.6739	19.0559
P07357	C8A	HTSLGPLEAKR	1	HTSLGPLEAK(UniMod:510)R	1	2	HTSLGPLEAK(UniMod:510)R2	18.1096	16.5312	19.467	17.412	17.8823	17.8436
P07357	C8A	HTSLGPLEAKR	1	HTSLGPLEAK(UniMod:510)R	1	3	HTSLGPLEAK(UniMod:510)R3	23.0091	23.324	23.2978	25.1205	24.4886	24.9543
P07357	C8A	HTSLGPLEAKRQNLR	1	HTSLGPLEAK(UniMod:510)RQNLR	1	4	HTSLGPLEAK(UniMod:510)RQNLR4	19.5882	18.216	19.3442	17.7177	17.5781	18.0099
P02751-1	FN1	HTSVQTTSSGSGPFTDVR	0	HTSVQTTSSGSGPFTDVR	0	2	HTSVQTTSSGSGPFTDVR2	17.8375	19.9963	18.3576	18.3081	17.5279	17.3329
P02751-1	FN1	HTSVQTTSSGSGPFTDVR	0	HTSVQTTSSGSGPFTDVR	0	3	HTSVQTTSSGSGPFTDVR3	21.5622	20.8864	20.8618	20.5211	20.3754	20.4059
B4E1Z4		HVIILMTDGLHNMGGDPITVIDEIR	0	HVIILMTDGLHNMGGDPITVIDEIR	0	4	HVIILMTDGLHNMGGDPITVIDEIR4	18.4553	18.9221	18.3163	19.5767	19.7489	19.1509
P06396	GSN	HVVPNEVVVQR	0	HVVPNEVVVQR	0	3	HVVPNEVVVQR3	19.7382	19.3047	19.9507	17.9879	18.1225	17.4289
P01023	A2M	HYDGSYSTFGER	0	HYDGSYSTFGER	0	2	HYDGSYSTFGER2				15.6512	17.3935	17.5543
P00738	HP	HYEGSTVPEK	1	HYEGSTVPEK	0	2	HYEGSTVPEK2					18.5783	17.4439
P00738	HP	HYEGSTVPEKK	2	HYEGSTVPEK(UniMod:510)K	1	2	HYEGSTVPEK(UniMod:510)K2					14.9117
P00738	HP	HYEGSTVPEKK	2	HYEGSTVPEK(UniMod:510)K	1	3	HYEGSTVPEK(UniMod:510)K3					16.5289	20.8812
P00738	HP	HYEGSTVPEKK	2	HYEGSTVPEK(UniMod:510)K(UniMod:510)	2	3	HYEGSTVPEK(UniMod:510)K(UniMod:510)3	22.505	20.865
P00738	HP	HYEGSTVPEKKTPK	3	HYEGSTVPEK(UniMod:510)K(UniMod:510)TPK	2	3	HYEGSTVPEK(UniMod:510)K(UniMod:510)TPK3				16.0764
P00738	HP	HYEGSTVPEKKTPK	3	HYEGSTVPEK(UniMod:510)K(UniMod:510)TPK	2	4	HYEGSTVPEK(UniMod:510)K(UniMod:510)TPK4					18.9521	21.791
P00738	HP	HYEGSTVPEKKTPK	3	HYEGSTVPEK(UniMod:510)K(UniMod:510)TPK(UniMod:510)	3	3	HYEGSTVPEK(UniMod:510)K(UniMod:510)TPK(UniMod:510)3	15.9999	16.8866	14.4374			16.1834
P00738	HP	HYEGSTVPEKKTPK	3	HYEGSTVPEK(UniMod:510)K(UniMod:510)TPK(UniMod:510)	3	4	HYEGSTVPEK(UniMod:510)K(UniMod:510)TPK(UniMod:510)4	19.6004	20.9824	19.9395	19.4141	16.1096	20.0973
P00738	HP	HYEGSTVPEKKTPK	3	HYEGSTVPEK(UniMod:510)KTPK(UniMod:510)	2	3	HYEGSTVPEK(UniMod:510)KTPK(UniMod:510)3					20.0757	20.6986
P04196	HRG	IADAHLDR	0	IADAHLDR	0	2	IADAHLDR2	13.9876	18.6956		14.7188	14.3022	16.6027
P80108	GPLD1	IADVTSGLIGGEDGR	0	IADVTSGLIGGEDGR	0	2	IADVTSGLIGGEDGR2	21.4415	21.2734	20.7224	22.3852	21.7446	21.721
P02746	C1QB	IAFSATR	0	IAFSATR	0	2	IAFSATR2				21.6231	22.5006	22.2063
P04278-2	SHBG	IALGGLLFPASNLR	0	IALGGLLFPASNLR	0	3	IALGGLLFPASNLR3	16.5386	17.0368	16.4943	17.7552	17.8519	17.1175
P01023	A2M	IAQWQSFQLEGGLK	1	IAQWQSFQLEGGLK	0	2	IAQWQSFQLEGGLK2	21.6253	22.1411	21.5485	21.3191	22.5787	21.2693
P01042-2	KNG1	IASFSQNCDIYPGKDFVQPPTKICVGCPR	2	IASFSQNC(UniMod:4)DIYPGK(UniMod:510)DFVQPPTK(UniMod:510)IC(UniMod:4)VGC(UniMod:4)PR	2	3	IASFSQNC(UniMod:4)DIYPGK(UniMod:510)DFVQPPTK(UniMod:510)IC(UniMod:4)VGC(UniMod:4)PR3	18.0527	19.3751	19.6269
P01042-2	KNG1	IASFSQNCDIYPGKDFVQPPTKICVGCPR	2	IASFSQNC(UniMod:4)DIYPGK(UniMod:510)DFVQPPTK(UniMod:510)IC(UniMod:4)VGC(UniMod:4)PR	2	4	IASFSQNC(UniMod:4)DIYPGK(UniMod:510)DFVQPPTK(UniMod:510)IC(UniMod:4)VGC(UniMod:4)PR4	20.7729	20.3745	20.707
P03952	KLKB1	IAYGTQGSSGYSLR	0	IAYGTQGSSGYSLR	0	2	IAYGTQGSSGYSLR2	22.1115	20.7535	21.9651	22.3328	21.2776	21.8411
P03952	KLKB1	IAYGTQGSSGYSLR	0	IAYGTQGSSGYSLR	0	3	IAYGTQGSSGYSLR3	19.621	20.2747			20.2158
P06727	APOA4	IDQNVEELKGR	1	IDQNVEELK(UniMod:510)GR	1	2	IDQNVEELK(UniMod:510)GR2					16.7669	15.3916
P06727	APOA4	IDQTVEELRR	0	IDQTVEELRR	0	2	IDQTVEELRR2					15.6745	16.6991
P06727	APOA4	IDQTVEELRR	0	IDQTVEELRR	0	3	IDQTVEELRR3				21.5491	21.0075	18.0858
P10909-2	CLU	IDSLLENDR	0	IDSLLENDR	0	2	IDSLLENDR2	24.4054	24.6659	24.8029	26.2496	25.9043	25.7594
P10909-2	CLU	IDSLLENDRQQTHMLDVMQDHFSR	0	IDSLLENDRQQTHM(UniMod:35)LDVMQDHFSR	0	4	IDSLLENDRQQTHM(UniMod:35)LDVMQDHFSR4	20.7961		22.2163		22.831
P10909-2	CLU	IDSLLENDRQQTHMLDVMQDHFSR	0	IDSLLENDRQQTHMLDVMQDHFSR	0	4	IDSLLENDRQQTHMLDVMQDHFSR4	23.3725	20.8367	17.1708		20.6506	17.6368
P10909-2	CLU	IDSLLENDRQQTHMLDVMQDHFSR	0	IDSLLENDRQQTHMLDVMQDHFSR	0	3	IDSLLENDRQQTHMLDVMQDHFSR3			19.7926	16.9957
P12883	MYH7	IEELEEEIEAER	0	IEELEEEIEAER	0	2	IEELEEEIEAER2	18.1527	17.0869	17.1754	18.0245		17.8293
P06396	GSN	IEGSNKVPVDPATYGQFYGGDSYIILYNYR	1	IEGSNK(UniMod:510)VPVDPATYGQFYGGDSYIILYNYR	1	3	IEGSNK(UniMod:510)VPVDPATYGQFYGGDSYIILYNYR3	23.487	21.9954	23.2505	24.1142	21.4404	23.6779
P04217	A1BG	IFFHLNAVALGDGGHYTCR	0	IFFHLNAVALGDGGHYTC(UniMod:4)R	0	3	IFFHLNAVALGDGGHYTC(UniMod:4)R3	21.7728	22.0956	21.899	18.3938	18.3104	17.8664
P04217	A1BG	IFFHLNAVALGDGGHYTCR	0	IFFHLNAVALGDGGHYTC(UniMod:4)R	0	4	IFFHLNAVALGDGGHYTC(UniMod:4)R4	21.5846	21.9366	21.6814	18.5156	18.5319	17.9952
P01024	C3	IFTVNHKLLPVGR	1	IFTVNHK(UniMod:510)LLPVGR	1	2	IFTVNHK(UniMod:510)LLPVGR2	17.3363	16.5996	16.2991	17.1875	17.3913	16.7765
P01024	C3	IFTVNHKLLPVGR	1	IFTVNHK(UniMod:510)LLPVGR	1	3	IFTVNHK(UniMod:510)LLPVGR3	21.2634	20.6797	20.4173	21.9728	21.7723	22.2967
P01024	C3	IFTVNHKLLPVGR	1	IFTVNHK(UniMod:510)LLPVGR	1	4	IFTVNHK(UniMod:510)LLPVGR4	24.9301	24.433	24.1413	25.252	24.8858	25.7139
P02751-1	FN1	IGDQWDKQHDMGHMMR	1	IGDQWDK(UniMod:510)QHDM(UniMod:35)GHMMR	1	3	IGDQWDK(UniMod:510)QHDM(UniMod:35)GHMMR3	17.579	18.3689	17.5809	18.9943		17.424
P02751-1	FN1	IGDQWDKQHDMGHMMR	1	IGDQWDK(UniMod:510)QHDMGHM(UniMod:35)MR	1	3	IGDQWDK(UniMod:510)QHDMGHM(UniMod:35)MR3			19.8393	19.6466	18.7509	17.3793
P02751-1	FN1	IGDQWDKQHDMGHMMR	1	IGDQWDK(UniMod:510)QHDMGHMMR	1	3	IGDQWDK(UniMod:510)QHDMGHMMR3	18.2184			23.2221	21.1188	21.2093
P02751-1	FN1	IGDQWDKQHDMGHMMR	1	IGDQWDK(UniMod:510)QHDMGHMMR	1	4	IGDQWDK(UniMod:510)QHDMGHMMR4	18.182	18.284		23.4324	21.8647	22.429
P02751-1	FN1	IGDTWSKKDNR	2	IGDTWSK(UniMod:510)K(UniMod:510)DNR	2	2	IGDTWSK(UniMod:510)K(UniMod:510)DNR2	19.4435	19.5262	17.4681	18.674	19.7646	20.2777
P02751-1	FN1	IGDTWSKKDNR	2	IGDTWSK(UniMod:510)K(UniMod:510)DNR	2	3	IGDTWSK(UniMod:510)K(UniMod:510)DNR3	18.5024	19.4185	17.2835		19.8642	20.3268
P01042-2	KNG1	IGEIKEETTSHLR	1	IGEIK(UniMod:510)EETTSHLR	1	2	IGEIK(UniMod:510)EETTSHLR2	20.586	20.8142	20.5067	19.8942	20.1701	20.7308
P01042-2	KNG1	IGEIKEETTSHLR	1	IGEIK(UniMod:510)EETTSHLR	1	3	IGEIK(UniMod:510)EETTSHLR3	27.0988	26.1621	25.8188	25.9388	25.5062	25.8729
P01042-2	KNG1	IGEIKEETTSHLR	1	IGEIK(UniMod:510)EETTSHLR	1	4	IGEIK(UniMod:510)EETTSHLR4	25.3623	25.7271	25.5529	25.5838	25.2987	24.9236
P01042-2	KNG1	IGEIKEETTSHLR	1	IGEIKEETTSHLR	0	3	IGEIKEETTSHLR3				19.203	19.0832	20.0153
P02751-1	FN1	IGFKLGVRPSQGGEAPR	1	IGFK(UniMod:510)LGVRPSQGGEAPR	1	3	IGFK(UniMod:510)LGVRPSQGGEAPR3	17.7419	17.8907	18.3336	18.9749	18.6203	17.851
P02751-1	FN1	IGFKLGVRPSQGGEAPR	1	IGFK(UniMod:510)LGVRPSQGGEAPR	1	4	IGFK(UniMod:510)LGVRPSQGGEAPR4	22.6856	22.8298	23.6541	24.2441	23.785	23.4837
P02751-1	FN1	IGFKLGVRPSQGGEAPR	1	IGFKLGVRPSQGGEAPR	0	4	IGFKLGVRPSQGGEAPR4			17.4024	20.3606	21.8383	20.5739
P07358	C8B	IGGAIEEVYVSLGVSVGKCR	1	IGGAIEEVYVSLGVSVGK(UniMod:510)C(UniMod:4)R	1	3	IGGAIEEVYVSLGVSVGK(UniMod:510)C(UniMod:4)R3	22.5131	22.681	22.2398	22.5752	22.4496	22.8015
P00450	CP	IGGSYKKLVYR	2	IGGSYK(UniMod:510)K(UniMod:510)LVYR	2	2	IGGSYK(UniMod:510)K(UniMod:510)LVYR2	19.1862		17.8336		19.7485	18.4327
P00450	CP	IGGSYKKLVYR	2	IGGSYK(UniMod:510)K(UniMod:510)LVYR	2	3	IGGSYK(UniMod:510)K(UniMod:510)LVYR3	24.9302	26.9439	26.7946	28.5789		26.878
P10809	HSPD1	IGIEIIK	1	IGIEIIK	0	2	IGIEIIK2	17.3658	16.2484	15.6732	15.7639	16.8251	17.2153
P06576	ATP5F1B	IGLFGGAGVGK	1	IGLFGGAGVGK	0	2	IGLFGGAGVGK2	18.2776	18.5817	17.4267	16.5636	18.1931	18.5163
P04275	VWF	IGWPNAPILIQDFETLPR	0	IGWPNAPILIQDFETLPR	0	3	IGWPNAPILIQDFETLPR3	16.3611	17.224	17.294	18.33	18.306	18.2253
P15169	CPN1	IHILPSMNPDGYEVAAAQGPNKPGYLVGR	1	IHILPSMNPDGYEVAAAQGPNK(UniMod:510)PGYLVGR	1	3	IHILPSMNPDGYEVAAAQGPNK(UniMod:510)PGYLVGR3	17.5797	16.556	17.1896	17.5247	16.7118	15.5204
P01024	C3	IHWESASLLR	0	IHWESASLLR	0	2	IHWESASLLR2	25.6492	25.674	26.4018	23.6706	24.3687	26.8716
P01024	C3	IHWESASLLR	0	IHWESASLLR	0	3	IHWESASLLR3	23.6085	23.1951	23.7077	22.1463	21.0027	23.1547
P60709	ACTB	IIAPPER	0	IIAPPER	0	2	IIAPPER2	17.7793	19.8851		21.6328	20.2905	22.5296
Q14624	ITIH4	IIDDLSPR	0	IIDDLSPR	0	2	IIDDLSPR2				22.1228	22.326	21.8558
P00736	C1R	IIGGQKAKMGNFPWQVFTNIHGR	2	IIGGQK(UniMod:510)AK(UniMod:510)M(UniMod:35)GNFPWQVFTNIHGR	2	4	IIGGQK(UniMod:510)AK(UniMod:510)M(UniMod:35)GNFPWQVFTNIHGR4	20.8071	21.091	20.7712	20.3924	20.3178	20.3443
P00736	C1R	IIGGQKAKMGNFPWQVFTNIHGR	2	IIGGQK(UniMod:510)AK(UniMod:510)MGNFPWQVFTNIHGR	2	3	IIGGQK(UniMod:510)AK(UniMod:510)MGNFPWQVFTNIHGR3	19.9995	19.9237	19.8431	20.4646	18.7671	19.3764
Q9BUN1	MENT	IILEDENDAMADADR	0	IILEDENDAMADADR	0	2	IILEDENDAMADADR2	18.961	18.9564	19.0853	22.2056	21.2586	21.2209
P11021	HSPA5	IINEPTAAAIAYGLDKR	1	IINEPTAAAIAYGLDK(UniMod:510)R	1	3	IINEPTAAAIAYGLDK(UniMod:510)R3	19.1936	18.7363	18.9604	18.921
P02679-2	FGG	IIPFNRLTIGEGQQHHLGGAKQAGDV	1	IIPFNRLTIGEGQQHHLGGAK(UniMod:510)QAGDV	1	4	IIPFNRLTIGEGQQHHLGGAK(UniMod:510)QAGDV4	21.1248	20.7409	20.3981	24.7109	26.1071	26.0288
P01591	JCHAIN	IIRSSEDPNEDIVER	0	IIRSSEDPNEDIVER	0	3	IIRSSEDPNEDIVER3	16.6118	14.8673	17.5938	16.5907	15.4983	16.5546
P24593	IGFBP5	IISAPEMR	0	IISAPEMR	0	2	IISAPEMR2	19.4398	21.1066		18.1761	20.6521	19.1787
P01591	JCHAIN	IIVPLNNR	0	IIVPLNNR	0	2	IIVPLNNR2	24.6594	24.8067	23.4399	23.8912	22.6965	23.1406
P02654	APOC1	IKQSELSAKMR	2	IK(UniMod:510)QSELSAK(UniMod:510)M(UniMod:35)R	2	2	IK(UniMod:510)QSELSAK(UniMod:510)M(UniMod:35)R2	18.0696	18.151	17.9638	18.052	19.0019	19.6968
P02654	APOC1	IKQSELSAKMR	2	IK(UniMod:510)QSELSAK(UniMod:510)M(UniMod:35)R	2	3	IK(UniMod:510)QSELSAK(UniMod:510)M(UniMod:35)R3	21.391	21.7956	21.3122	21.7189	22.6885	23.8658
P02654	APOC1	IKQSELSAKMR	2	IK(UniMod:510)QSELSAK(UniMod:510)MR	2	3	IK(UniMod:510)QSELSAK(UniMod:510)MR3	23.0579	23.1027	21.2091	24.7792	25.0226	24.1574
P02654	APOC1	IKQSELSAKMR	2	IK(UniMod:510)QSELSAK(UniMod:510)MR	2	2	IK(UniMod:510)QSELSAK(UniMod:510)MR2		19.9225	20.341	18.808	19.2223	19.5815
P36955	SERPINF1	IKSSFVAPLEKSYGTRPR	2	IK(UniMod:510)SSFVAPLEK(UniMod:510)SYGTRPR	2	3	IK(UniMod:510)SSFVAPLEK(UniMod:510)SYGTRPR3	18.3684	19.7043	19.1759		18.2813	17.7737
P36955	SERPINF1	IKSSFVAPLEKSYGTRPR	2	IK(UniMod:510)SSFVAPLEK(UniMod:510)SYGTRPR	2	4	IK(UniMod:510)SSFVAPLEK(UniMod:510)SYGTRPR4	25.4469	21.5076	22.1322	24.1791	23.9222	24.2412
P02654	APOC1	IKQSELSAKMR	2	IKQSELSAK(UniMod:510)MR	1	3	IKQSELSAK(UniMod:510)MR3			21.1681	21.9931	21.0946	23.0604
P04275	VWF	ILAGPAGDSNVVKLQR	1	ILAGPAGDSNVVK(UniMod:510)LQR	1	3	ILAGPAGDSNVVK(UniMod:510)LQR3	21.8697		22.1229
P25705-3	ATP5F1A	ILGADTSVDLEETGR	0	ILGADTSVDLEETGR	0	2	ILGADTSVDLEETGR2	18.1739	18.2815	17.7507	16.6354	17.2876
P00738	HP	ILGGHLDAK	1	ILGGHLDAK	0	2	ILGGHLDAK2				17.7379	16.3893	17.2697
P00738	HP	ILGGHLDAKGSFPWQAK	2	ILGGHLDAK(UniMod:510)GSFPWQAK	1	4	ILGGHLDAK(UniMod:510)GSFPWQAK4	15.1005	15.3071		21.3468	19.6858	18.0761
P01024	C3	ILLQGTPVAQMTEDAVDAER	0	ILLQGTPVAQM(UniMod:35)TEDAVDAER	0	3	ILLQGTPVAQM(UniMod:35)TEDAVDAER3	22.2482	22.0574	22.0558	22.3064	22.997	22.7461
P01024	C3	ILLQGTPVAQMTEDAVDAER	0	ILLQGTPVAQM(UniMod:35)TEDAVDAER	0	4	ILLQGTPVAQM(UniMod:35)TEDAVDAER4	17.1523	16.9225	18.5696	17.5935	17.9805	17.9989
P01024	C3	ILLQGTPVAQMTEDAVDAER	0	ILLQGTPVAQMTEDAVDAER	0	2	ILLQGTPVAQMTEDAVDAER2	19.3509	19.2509	18.9837	19.2499	19.3778	19.5769
P01024	C3	ILLQGTPVAQMTEDAVDAER	0	ILLQGTPVAQMTEDAVDAER	0	3	ILLQGTPVAQMTEDAVDAER3	26.4802	26.5559	27.2376	26.4972	26.7109	26.5167
P06576	ATP5F1B	IMNVIGEPIDER	0	IM(UniMod:35)NVIGEPIDER	0	2	IM(UniMod:35)NVIGEPIDER2	18.948	18.8734	18.4377	18.3727	18.6698	18.5779
P04004	VTN	INCQGKTYLFKGSQYWR	2	INC(UniMod:4)QGK(UniMod:510)TYLFK(UniMod:510)GSQYWR	2	4	INC(UniMod:4)QGK(UniMod:510)TYLFK(UniMod:510)GSQYWR4				18.7855	19.3164	17.899
P04004	VTN	INCQGKTYLFKGSQYWR	2	INC(UniMod:4)QGKTYLFK(UniMod:510)GSQYWR	1	4	INC(UniMod:4)QGKTYLFK(UniMod:510)GSQYWR4	20.7408	18.6099	18.0023	22.2862	21.9662	22.9592
P02671-2	FGA	INKLKNSLFEYQK	3	INK(UniMod:510)LK(UniMod:510)NSLFEYQK	2	2	INK(UniMod:510)LK(UniMod:510)NSLFEYQK2				18.8171	17.1447
A0A0B4J1X5	IGHV3-74	INSDGSSTSYADSVKGR	1	INSDGSSTSYADSVK(UniMod:510)GR	1	2	INSDGSSTSYADSVK(UniMod:510)GR2	14.1089	14.631	14.2668	14.2321	14.8832	14.3447
A0A0B4J1X5	IGHV3-74	INSDGSSTSYADSVKGR	1	INSDGSSTSYADSVK(UniMod:510)GR	1	3	INSDGSSTSYADSVK(UniMod:510)GR3	19.0199	18.8136	19.6363	20.2053	20.6016	20.3632
P59665	DEFA1B	IPACIAGER	0	IPAC(UniMod:4)IAGER	0	2	IPAC(UniMod:4)IAGER2	22.9549	22.8192	23.3561	20.0272	18.7182	19.2793
P01024	C3	IPIEDGSGEVVLSR	0	IPIEDGSGEVVLSR	0	2	IPIEDGSGEVVLSR2	27.18	27.5881	27.5041	28.4863	28.9854	28.3739
P01024	C3	IPIEDGSGEVVLSR	0	IPIEDGSGEVVLSR	0	3	IPIEDGSGEVVLSR3	23.0393	22.2247	22.6152	24.1221	24.319	23.4817
P01024	C3	IPIEDGSGEVVLSRKVLLDGVQNPR	1	IPIEDGSGEVVLSRKVLLDGVQNPR	0	4	IPIEDGSGEVVLSRKVLLDGVQNPR4				22.1169	23.232	24.1068
P01031	C5	IPLDLVPKTEIKR	2	IPLDLVPK(UniMod:510)TEIK(UniMod:510)R	2	4	IPLDLVPK(UniMod:510)TEIK(UniMod:510)R4	20.5007	20.9186	20.8977	21.6027	21.8741	22.1512
P01031	C5	IPLDLVPKTEIKR	2	IPLDLVPKTEIK(UniMod:510)R	1	4	IPLDLVPKTEIK(UniMod:510)R4					17.1472	16.3465
P06576	ATP5F1B	IPVGPETLGR	0	IPVGPETLGR	0	2	IPVGPETLGR2	19.7907	19.6295	19.4473	18.9494	20.1471	20.0217
Q12805-2	EFEMP1	IQCAAGYEQSEHNVCQDIDECTAGTHNCR	0	IQC(UniMod:4)AAGYEQSEHNVC(UniMod:4)QDIDEC(UniMod:4)TAGTHNC(UniMod:4)R	0	4	IQC(UniMod:4)AAGYEQSEHNVC(UniMod:4)QDIDEC(UniMod:4)TAGTHNC(UniMod:4)R4	17.547	19.2725	19.5738
P35527	KRT9	IQDWYDK	1	IQDWYDK	0	2	IQDWYDK2						21.4112
P04114	APOB	IQIQEKLQQLKR	2	IQIQEK(UniMod:510)LQQLK(UniMod:510)R	2	4	IQIQEK(UniMod:510)LQQLK(UniMod:510)R4		21.8138	22.4475	22.6536		17.6767
P05546	SERPIND1	IQRLNILNAKFAFNLYR	1	IQRLNILNAK(UniMod:510)FAFNLYR	1	4	IQRLNILNAK(UniMod:510)FAFNLYR4	17.7206	17.4915	19.2392	18.6973	20.8984	18.8351
P00736	C1R	IQYYCHEPYYKMQTR	1	IQYYC(UniMod:4)HEPYYK(UniMod:510)MQTR	1	2	IQYYC(UniMod:4)HEPYYK(UniMod:510)MQTR2	14.5843	14.4009	14.0667
P00736	C1R	IQYYCHEPYYKMQTR	1	IQYYC(UniMod:4)HEPYYK(UniMod:510)MQTR	1	4	IQYYC(UniMod:4)HEPYYK(UniMod:510)MQTR4	23.7523	22.2836	22.262
P02751-1	FN1	IRHHPEHFSGRPR	0	IRHHPEHFSGRPR	0	2	IRHHPEHFSGRPR2	13.1707	14.6678	14.0874	12.9514		16.1059
P02751-1	FN1	IRHHPEHFSGRPR	0	IRHHPEHFSGRPR	0	3	IRHHPEHFSGRPR3	18.7758	20.1228	18.8784	19.228	18.1665	19.9496
P02751-1	FN1	IRHHPEHFSGRPR	0	IRHHPEHFSGRPR	0	4	IRHHPEHFSGRPR4	21.848	23.3264	21.6421	22.6121	21.2835	22.3695
P00734	F2	IRITDNMFCAGYKPDEGKR	2	IRITDNMFC(UniMod:4)AGYK(UniMod:510)PDEGK(UniMod:510)R	2	4	IRITDNMFC(UniMod:4)AGYK(UniMod:510)PDEGK(UniMod:510)R4	20.6915	20.9536	21.5175
P01023	A2M	IRKPKMCPQLQQYEMHGPEGLR	2	IRK(UniMod:510)PKM(UniMod:35)C(UniMod:4)PQLQQYEM(UniMod:35)HGPEGLR	1	3	IRK(UniMod:510)PKM(UniMod:35)C(UniMod:4)PQLQQYEM(UniMod:35)HGPEGLR3	17.7439	17.4135	17.8578	18.7538	17.73	18.1358
P02675	FGB	IRPFFPQQ	0	IRPFFPQQ	0	2	IRPFFPQQ2	18.4548	18.739	19.358	24.7155	24.6811	24.9295
P35858-2	IGFALS	IRPHTFTGLSGLR	0	IRPHTFTGLSGLR	0	3	IRPHTFTGLSGLR3	20.6664	18.6249	20.2359	21.9626	20.8239	21.468
P01024	C3	IRYYTYLIMNKGR	1	IRYYTYLIMNK(UniMod:510)GR	1	4	IRYYTYLIMNK(UniMod:510)GR4	22.4621	21.7659	21.9727	22.4515	22.737	22.0992
P06727	APOA4	ISASAEELR	0	ISASAEELR	0	2	ISASAEELR2	26.995	27.388	25.2613	26.3858	27.7982	27.4994
P06727	APOA4	ISASAEELRQR	0	ISASAEELRQR	0	3	ISASAEELRQR3	22.0468	21.6465	22.6687		20.0694
P02751-1	FN1	ISCTIANR	0	ISC(UniMod:4)TIANR	0	2	ISC(UniMod:4)TIANR2	24.8495	24.7105			23.1988
P02751-1	FN1	ISCTIANRCHEGGQSYKIGDTWR	1	ISC(UniMod:4)TIANRC(UniMod:4)HEGGQSYK(UniMod:510)IGDTWR	1	3	ISC(UniMod:4)TIANRC(UniMod:4)HEGGQSYK(UniMod:510)IGDTWR3		17.9453	19.5814	21.8217	19.6409
P62805	H4C16	ISGLIYEETR	0	ISGLIYEETR	0	2	ISGLIYEETR2	18.5053	18.784	15.5757	20.2829	18.8302	20.3467
P13647	KRT5	ISISTSGGSFR	0	ISISTSGGSFR	0	2	ISISTSGGSFR2					17.7481	18.2055
P01024	C3	ISLPESLK	1	ISLPESLK	0	2	ISLPESLK2			15.026	20.489	20.9877	19.2203
P01024	C3	ISLPESLKR	1	ISLPESLK(UniMod:510)R	1	2	ISLPESLK(UniMod:510)R2	25.2688	24.2063	22.2938	24.7509	25.4659	24.9942
P01024	C3	ISLPESLKR	1	ISLPESLK(UniMod:510)R	1	3	ISLPESLK(UniMod:510)R3	25.5807	25.8135	19.3248	21.1978	21.4686	29.1783
P01024	C3	ISLPESLKRIPIEDGSGEVVLSR	1	ISLPESLK(UniMod:510)RIPIEDGSGEVVLSR	1	3	ISLPESLK(UniMod:510)RIPIEDGSGEVVLSR3	22.6184	23.0472	23.0552	21.1778	21.0906	19.9735
P01024	C3	ISLPESLKRIPIEDGSGEVVLSR	1	ISLPESLK(UniMod:510)RIPIEDGSGEVVLSR	1	4	ISLPESLK(UniMod:510)RIPIEDGSGEVVLSR4	25.1397	25.4024	24.7055	22.4573	22.5406	20.2649
P00734	F2	ISMLEKIYIHPR	1	ISM(UniMod:35)LEK(UniMod:510)IYIHPR	1	4	ISM(UniMod:35)LEK(UniMod:510)IYIHPR4	17.8011	16.8519	15.7148	16.1795	17.4393	17.1998
P00734	F2	ISMLEKIYIHPR	1	ISMLEK(UniMod:510)IYIHPR	1	3	ISMLEK(UniMod:510)IYIHPR3	18.0208	17.9621	18.0142		18.9071	17.0554
P00734	F2	ISMLEKIYIHPR	1	ISMLEK(UniMod:510)IYIHPR	1	4	ISMLEK(UniMod:510)IYIHPR4	21.9017	22.1693	21.9984	20.2009	20.5126	20.4665
P13645	KRT10	ISSSKGSLGGGFSSGGFSGGSFSR	1	ISSSK(UniMod:510)GSLGGGFSSGGFSGGSFSR	1	3	ISSSK(UniMod:510)GSLGGGFSSGGFSGGSFSR3	17.8663	19.7095	20.3841	20.0224	21.0283	19.9238
Q8WXI7	MUC16	ISTPDHDKSTVPPDTFTGEIPR	1	ISTPDHDK(UniMod:510)STVPPDTFTGEIPR	1	3	ISTPDHDK(UniMod:510)STVPPDTFTGEIPR3	23.9183	23.7286	23.4748	21.1264	22.4356	21.7287
P36980-2	CFHR2	ITCAEEGWSPTPKCLR	1	ITC(UniMod:4)AEEGWSPTPK(UniMod:510)C(UniMod:4)LR	1	3	ITC(UniMod:4)AEEGWSPTPK(UniMod:510)C(UniMod:4)LR3	19.6361	20.8296	20.0897
P01714	IGLV3-19	ITCQGDSLR	0	ITC(UniMod:4)QGDSLR	0	2	ITC(UniMod:4)QGDSLR2	20.6949	21.9616	17.7986		17.366	17.47
Q03591	CFHR1	ITCTEEGWSPTPKCLR	1	ITC(UniMod:4)TEEGWSPTPK(UniMod:510)C(UniMod:4)LR	1	3	ITC(UniMod:4)TEEGWSPTPK(UniMod:510)C(UniMod:4)LR3	20.5069	21.6101	22.4079
Q03591	CFHR1	ITCTEEGWSPTPKCLR	1	ITC(UniMod:4)TEEGWSPTPK(UniMod:510)C(UniMod:4)LR	1	4	ITC(UniMod:4)TEEGWSPTPK(UniMod:510)C(UniMod:4)LR4	17.27	16.1696	14.9129
P18428	LBP	ITDKGLQYAAQEGLLALQSELLR	1	ITDK(UniMod:510)GLQYAAQEGLLALQSELLR	1	4	ITDK(UniMod:510)GLQYAAQEGLLALQSELLR4	16.8691	18.2538	17.5136	17.9064	18.2723	18.676
P00734	F2	ITDNMFCAGYKPDEGKR	2	ITDNMFC(UniMod:4)AGYK(UniMod:510)PDEGK(UniMod:510)R	2	3	ITDNMFC(UniMod:4)AGYK(UniMod:510)PDEGK(UniMod:510)R3	18.3342	17.707	17.2998	17.8309	17.6511	18.0399
P00734	F2	ITDNMFCAGYKPDEGKR	2	ITDNMFC(UniMod:4)AGYK(UniMod:510)PDEGK(UniMod:510)R	2	4	ITDNMFC(UniMod:4)AGYK(UniMod:510)PDEGK(UniMod:510)R4	22.3277	23.8009	24.1957	22.1717	20.4817	20.3957
Q92954-3	PRG4	ITEVWGIPSPIDTVFTR	0	ITEVWGIPSPIDTVFTR	0	3	ITEVWGIPSPIDTVFTR3	17.6985	18.2042	18.0936	18.4324	18.7377	17.909
P19652	ORM2	ITGKWFYIASAFR	1	ITGK(UniMod:510)WFYIASAFR	1	2	ITGK(UniMod:510)WFYIASAFR2	17.9109	19.2883	17.9252	21.5183	21.6476	21.8163
P19652	ORM2	ITGKWFYIASAFR	1	ITGK(UniMod:510)WFYIASAFR	1	3	ITGK(UniMod:510)WFYIASAFR3	24.169	24.3137	24.4901	23.2058	25.3403	24.1034
P02751-1	FN1	ITGYIIK	1	ITGYIIK	0	2	ITGYIIK2				20.096	20.0915	19.0989
P02751-1	FN1	ITGYIIKYEKPGSPPR	2	ITGYIIK(UniMod:510)YEK(UniMod:510)PGSPPR	2	3	ITGYIIK(UniMod:510)YEK(UniMod:510)PGSPPR3	19.9224	19.3375	19.9353	20.6504	20.0665	20.4636
P02751-1	FN1	ITGYIIKYEKPGSPPR	2	ITGYIIK(UniMod:510)YEK(UniMod:510)PGSPPR	2	4	ITGYIIK(UniMod:510)YEK(UniMod:510)PGSPPR4	25.4807	25.5868	24.7287	25.2371	25.4466	25.2901
P02751-1	FN1	ITGYIIKYEKPGSPPR	2	ITGYIIK(UniMod:510)YEKPGSPPR	1	3	ITGYIIK(UniMod:510)YEKPGSPPR3				19.934	19.8155	19.7158
P02751-1	FN1	ITGYIIKYEKPGSPPR	2	ITGYIIK(UniMod:510)YEKPGSPPR	1	4	ITGYIIK(UniMod:510)YEKPGSPPR4				21.9785	21.7235	21.8359
P02751-1	FN1	ITGYIIKYEKPGSPPR	2	ITGYIIKYEK(UniMod:510)PGSPPR	1	3	ITGYIIKYEK(UniMod:510)PGSPPR3			22.6026	23.5832	23.5078	23.7831
P02751-1	FN1	ITGYIIKYEKPGSPPR	2	ITGYIIKYEK(UniMod:510)PGSPPR	1	4	ITGYIIKYEK(UniMod:510)PGSPPR4						24.763
P02751-1	FN1	ITGYIIKYEKPGSPPR	2	ITGYIIKYEKPGSPPR	0	4	ITGYIIKYEKPGSPPR4	22.3659	22.7419	21.4274	22.6829	22.5359
P04114	APOB	ITLPDFR	0	ITLPDFR	0	2	ITLPDFR2	19.0573	17.2532	17.9312	19.8956	19.8762	20.7119
P18428	LBP	ITLPDFTGDLRIPHVGR	0	ITLPDFTGDLRIPHVGR	0	4	ITLPDFTGDLRIPHVGR4	17.171	16.5898	17.1802	15.2718	15.2141	15.903
P01009	SERPINA1	ITPNLAEFAFSLYR	0	ITPNLAEFAFSLYR	0	3	ITPNLAEFAFSLYR3				19.528	20.157	19.0421
P11021	HSPA5	ITPSYVAFTPEGER	0	ITPSYVAFTPEGER	0	2	ITPSYVAFTPEGER2	17.8117	18.5664	17.5687	15.9095	16.6078	17.8932
Q8WXI7	MUC16	ITSPMKTFADSTASKENAPVSMTPAETTVTDSHTPGR	2	ITSPMK(UniMod:510)TFADSTASK(UniMod:510)ENAPVSM(UniMod:35)TPAETTVTDSHTPGR	2	4	ITSPMK(UniMod:510)TFADSTASK(UniMod:510)ENAPVSM(UniMod:35)TPAETTVTDSHTPGR4	15.8916	16.5536	17.8974
P04180	LCAT	ITTTSPWMFPSR	0	ITTTSPWMFPSR	0	2	ITTTSPWMFPSR2	19.2436	20.044	19.7457	21.072	19.996	20.8647
P02751-1	FN1	ITYGETGGNSPVQEFTVPGSKSTATISGLKPGVDYTITVYAVTGR	2	ITYGETGGNSPVQEFTVPGSK(UniMod:510)STATISGLK(UniMod:510)PGVDYTITVYAVTGR	2	4	ITYGETGGNSPVQEFTVPGSK(UniMod:510)STATISGLK(UniMod:510)PGVDYTITVYAVTGR4	17.5573			19.1333	20.016
P23142-4	FBLN1	ITYYHLSFPTNIQAPAVVFR	0	ITYYHLSFPTNIQAPAVVFR	0	3	ITYYHLSFPTNIQAPAVVFR3	21.5924	23.4577	21.0845	20.1061	23.7035	21.9045
P23142-4	FBLN1	ITYYHLSFPTNIQAPAVVFR	0	ITYYHLSFPTNIQAPAVVFR	0	4	ITYYHLSFPTNIQAPAVVFR4	19.1161	19.042	19.6633	20.0624		19.8639
P01031	C5	IVACASYKPSR	1	IVAC(UniMod:4)ASYK(UniMod:510)PSR	1	2	IVAC(UniMod:4)ASYK(UniMod:510)PSR2		16.3159	15.7781
P01031	C5	IVACASYKPSR	1	IVAC(UniMod:4)ASYK(UniMod:510)PSR	1	3	IVAC(UniMod:4)ASYK(UniMod:510)PSR3	18.5329
P00734	F2	IVEGSDAEIGMSPWQVMLFR	0	IVEGSDAEIGM(UniMod:35)SPWQVMLFR	0	3	IVEGSDAEIGM(UniMod:35)SPWQVMLFR3	18.6507	19.4776		20.3028	20.0902
P00734	F2	IVEGSDAEIGMSPWQVMLFR	0	IVEGSDAEIGMSPWQVMLFR	0	3	IVEGSDAEIGMSPWQVMLFR3	19.5143	20.669	18.0823	19.741	19.6775	20.6694
P36955	SERPINF1	IVFEKKLR	2	IVFEK(UniMod:510)K(UniMod:510)LR	2	3	IVFEK(UniMod:510)K(UniMod:510)LR3	26.0044	19.8379	23.3045	25.5937	22.9723	25.4722
P02743	APCS	IVLGQEQDSYGGKFDR	1	IVLGQEQDSYGGK(UniMod:510)FDR	1	2	IVLGQEQDSYGGK(UniMod:510)FDR2				17.4966		16.0322
P02743	APCS	IVLGQEQDSYGGKFDR	1	IVLGQEQDSYGGK(UniMod:510)FDR	1	3	IVLGQEQDSYGGK(UniMod:510)FDR3				22.8103	23.2386	20.6802
P01591	JCHAIN	IVLVDNKCKCAR	2	IVLVDNK(UniMod:510)C(UniMod:4)K(UniMod:510)C(UniMod:4)AR	2	4	IVLVDNK(UniMod:510)C(UniMod:4)K(UniMod:510)C(UniMod:4)AR4	23.9663	23.966	23.8228	15.1053	18.4366	17.2044
P01591	JCHAIN	IVLVDNKCKCAR	2	IVLVDNK(UniMod:510)C(UniMod:4)K(UniMod:510)C(UniMod:4)AR	2	3	IVLVDNK(UniMod:510)C(UniMod:4)K(UniMod:510)C(UniMod:4)AR3	25.4929	25.24	25.4362
P15169	CPN1	IVQLIQDTR	0	IVQLIQDTR	0	2	IVQLIQDTR2	23.1125	23.5974	24.787	23.7295	25.2159	25.3455
P68032	ACTC1	IWHHTFYNELR	0	IWHHTFYNELR	0	3	IWHHTFYNELR3	16.5854	16.1708	14.202	13.2801		12.5309
P68032	ACTC1	IWHHTFYNELR	0	IWHHTFYNELR	0	2	IWHHTFYNELR2	16.912	17.6687	15.816	17.0321	15.2334
O43866	CD5L	IWLDNVR	0	IWLDNVR	0	2	IWLDNVR2	23.4477	23.2197	21.2852	20.4428	19.8071	19.9566
P19823	ITIH2	IYGNQDTSSQLK	1	IYGNQDTSSQLK	0	2	IYGNQDTSSQLK2				17.5965	16.8569	16.9467
P19823	ITIH2	IYGNQDTSSQLKKFYNQVSTPLLR	2	IYGNQDTSSQLK(UniMod:510)K(UniMod:510)FYNQVSTPLLR	2	3	IYGNQDTSSQLK(UniMod:510)K(UniMod:510)FYNQVSTPLLR3	21.3507	20.7646	19.9788	20.6493	22.6436	20.6888
P19823	ITIH2	IYGNQDTSSQLKKFYNQVSTPLLR	2	IYGNQDTSSQLK(UniMod:510)K(UniMod:510)FYNQVSTPLLR	2	4	IYGNQDTSSQLK(UniMod:510)K(UniMod:510)FYNQVSTPLLR4	25.4022	24.5207	25.4468	25.9534	25.0823	26.1635
P19823	ITIH2	IYGNQDTSSQLKKFYNQVSTPLLR	2	IYGNQDTSSQLK(UniMod:510)KFYNQVSTPLLR	1	4	IYGNQDTSSQLK(UniMod:510)KFYNQVSTPLLR4				24.2741	24.3271	24.6259
P19823	ITIH2	IYGNQDTSSQLKK	2	IYGNQDTSSQLKK	0	3	IYGNQDTSSQLKK3				18.1068	18.5597	17.6557
P04004	VTN	IYISGMAPRPSLAKKQR	2	IYISGM(UniMod:35)APRPSLAK(UniMod:510)K(UniMod:510)QR	2	3	IYISGM(UniMod:35)APRPSLAK(UniMod:510)K(UniMod:510)QR3	21.911	20.9794	23.0662	21.1995	20.7131	19.5082
P04004	VTN	IYISGMAPRPSLAKKQR	2	IYISGM(UniMod:35)APRPSLAK(UniMod:510)K(UniMod:510)QR	2	4	IYISGM(UniMod:35)APRPSLAK(UniMod:510)K(UniMod:510)QR4	24.2948	25.911	25.2991	24.728	23.3074	25.1476
P04004	VTN	IYISGMAPRPSLAKK	2	IYISGMAPRPSLAK(UniMod:510)K	1	4	IYISGMAPRPSLAK(UniMod:510)K4			18.3962	19.6831	18.9693	18.1471
P04004	VTN	IYISGMAPRPSLAKKQR	2	IYISGMAPRPSLAK(UniMod:510)K(UniMod:510)QR	2	3	IYISGMAPRPSLAK(UniMod:510)K(UniMod:510)QR3	23.2524	24.8894	24.6885	19.0921	24.0147	24.5019
P04004	VTN	IYISGMAPRPSLAKKQR	2	IYISGMAPRPSLAK(UniMod:510)K(UniMod:510)QR	2	4	IYISGMAPRPSLAK(UniMod:510)K(UniMod:510)QR4	22.8046	24.1094	21.8507		21.4961	22.1494
P19823	ITIH2	IYLQPGR	0	IYLQPGR	0	2	IYLQPGR2	22.991	25.5693	23.4398	27.0467	26.544	21.0234
A0A087WT59	TTR	KAADDTWEPFASGK	2	K(UniMod:510)AADDTWEPFASGK	1	2	K(UniMod:510)AADDTWEPFASGK2				17.8727	18.8249	18.6425
A0A087WT59	TTR	KAADDTWEPFASGK	2	K(UniMod:510)AADDTWEPFASGK(UniMod:510)	2	3	K(UniMod:510)AADDTWEPFASGK(UniMod:510)3	20.8339	21.285	21.2236	18.4191		20.7545
P19827	ITIH1	KAAISGENAGLVR	1	K(UniMod:510)AAISGENAGLVR	1	2	K(UniMod:510)AAISGENAGLVR2	19.2113	16.5785	22.4895	15.1052	21.8151	19.318
P0C0L4	C4A	KADGSYAAWLSR	1	K(UniMod:510)ADGSYAAWLSR	1	2	K(UniMod:510)ADGSYAAWLSR2	22.8488	22.0148	23.5812	23.8362	23.5676	23.738
P0C0L4	C4A	KADGSYAAWLSR	1	K(UniMod:510)ADGSYAAWLSR	1	3	K(UniMod:510)ADGSYAAWLSR3	24.2236	21.4055	21.4501	24.9764	25.367	25.4759
B4E1Z4		KAECRAIHCPRPHDFENGEYWPR	1	K(UniMod:510)AEC(UniMod:4)RAIHC(UniMod:4)PRPHDFENGEYWPR	1	4	K(UniMod:510)AEC(UniMod:4)RAIHC(UniMod:4)PRPHDFENGEYWPR4	22.1277	21.9352	22.5846	22.525	22.7253	22.3615
O14791-2	APOL1	KALDNLAR	1	K(UniMod:510)ALDNLAR	1	2	K(UniMod:510)ALDNLAR2	15.3842	15.919		21.0176	19.4222	21.7147
P07357	C8A	KAMAVEDIISR	1	K(UniMod:510)AMAVEDIISR	1	2	K(UniMod:510)AMAVEDIISR2	20.8729	21.0288	21.2079	21.4984	21.473	21.1677
P07357	C8A	KAMAVEDIISR	1	K(UniMod:510)AMAVEDIISR	1	3	K(UniMod:510)AMAVEDIISR3	21.9263	22.3354	22.2365	21.8084	21.8617	21.6571
P02675	FGB	KAPDAGGCLHADPDLGVLCPTGCQLQEALLQQERPIR	1	K(UniMod:510)APDAGGC(UniMod:4)LHADPDLGVLC(UniMod:4)PTGC(UniMod:4)QLQEALLQQERPIR	1	4	K(UniMod:510)APDAGGC(UniMod:4)LHADPDLGVLC(UniMod:4)PTGC(UniMod:4)QLQEALLQQERPIR4	25.4677	25.3918	26.2551	18.1679	17.8188	17.2666
P01008	SERPINC1	KATEDEGSEQKIPEATNR	2	K(UniMod:510)ATEDEGSEQK(UniMod:510)IPEATNR	2	3	K(UniMod:510)ATEDEGSEQK(UniMod:510)IPEATNR3	20.1734	20.4548	21.1998	21.7695	20.9564	21.092
P01008	SERPINC1	KATEDEGSEQKIPEATNR	2	K(UniMod:510)ATEDEGSEQK(UniMod:510)IPEATNR	2	4	K(UniMod:510)ATEDEGSEQK(UniMod:510)IPEATNR4	20.904	21.4293	17.9743
P08519	LPA	KATTVTGTPCQEWAAQEPHR	1	K(UniMod:510)ATTVTGTPC(UniMod:4)QEWAAQEPHR	1	3	K(UniMod:510)ATTVTGTPC(UniMod:4)QEWAAQEPHR3	17.1399	18.0643	18.0981	20.2273	20.6432	20.4928
P01024	C3	KCCEDGMR	1	K(UniMod:510)C(UniMod:4)C(UniMod:4)EDGMR	1	2	K(UniMod:510)C(UniMod:4)C(UniMod:4)EDGMR2	15.7436	17.4018
P01024	C3	KCCEDGMRENPMR	1	K(UniMod:510)C(UniMod:4)C(UniMod:4)EDGMRENPMR	1	2	K(UniMod:510)C(UniMod:4)C(UniMod:4)EDGMRENPMR2	17.2308	17.1827	16.5908
P01024	C3	KCCEDGMRENPMR	1	K(UniMod:510)C(UniMod:4)C(UniMod:4)EDGMRENPMR	1	4	K(UniMod:510)C(UniMod:4)C(UniMod:4)EDGMRENPMR4	20.6362	21.3127	21.246
P01859	IGHG2	KCCVECPPCPAPPVAGPSVFLFPPKPK	3	K(UniMod:510)C(UniMod:4)C(UniMod:4)VEC(UniMod:4)PPC(UniMod:4)PAPPVAGPSVFLFPPK(UniMod:510)PK	2	4	K(UniMod:510)C(UniMod:4)C(UniMod:4)VEC(UniMod:4)PPC(UniMod:4)PAPPVAGPSVFLFPPK(UniMod:510)PK4	24.8883	25.1227	25.4513
P01859	IGHG2	KCCVECPPCPAPPVAGPSVFLFPPKPK	3	K(UniMod:510)C(UniMod:4)C(UniMod:4)VEC(UniMod:4)PPC(UniMod:4)PAPPVAGPSVFLFPPK(UniMod:510)PK(UniMod:510)	3	4	K(UniMod:510)C(UniMod:4)C(UniMod:4)VEC(UniMod:4)PPC(UniMod:4)PAPPVAGPSVFLFPPK(UniMod:510)PK(UniMod:510)4	25.3892			19.4354	20.7503	19.0157
P01859	IGHG2	KCCVECPPCPAPPVAGPSVFLFPPKPKDTLMISR	3	K(UniMod:510)C(UniMod:4)C(UniMod:4)VEC(UniMod:4)PPC(UniMod:4)PAPPVAGPSVFLFPPK(UniMod:510)PK(UniMod:510)DTLMISR	3	4	K(UniMod:510)C(UniMod:4)C(UniMod:4)VEC(UniMod:4)PPC(UniMod:4)PAPPVAGPSVFLFPPK(UniMod:510)PK(UniMod:510)DTLMISR4	25.4409	25.4199	25.3594	21.6318	20.607	21.4808
P27918	CFP	KCSAPEPSQKPPGKPCPGLAYEQR	3	K(UniMod:510)C(UniMod:4)SAPEPSQK(UniMod:510)PPGK(UniMod:510)PC(UniMod:4)PGLAYEQR	3	4	K(UniMod:510)C(UniMod:4)SAPEPSQK(UniMod:510)PPGK(UniMod:510)PC(UniMod:4)PGLAYEQR4	19.6062	19.2819	19.6155	15.9649
P02787	TF	KCSTSSLLEACTFR	1	K(UniMod:510)C(UniMod:4)STSSLLEAC(UniMod:4)TFR	1	2	K(UniMod:510)C(UniMod:4)STSSLLEAC(UniMod:4)TFR2	21.23	22.4079	22.8347	15.2938
P02787	TF	KCSTSSLLEACTFR	1	K(UniMod:510)C(UniMod:4)STSSLLEAC(UniMod:4)TFR	1	3	K(UniMod:510)C(UniMod:4)STSSLLEAC(UniMod:4)TFR3	21.5491	23.3132	23.6986	16.2439
P08603	CFH	KCYFPYLENGYNQNYGR	1	K(UniMod:510)C(UniMod:4)YFPYLENGYNQNYGR	1	2	K(UniMod:510)C(UniMod:4)YFPYLENGYNQNYGR2	19.0453	18.6306	19.3616	16.2055		15.9963
P08603	CFH	KCYFPYLENGYNQNYGR	1	K(UniMod:510)C(UniMod:4)YFPYLENGYNQNYGR	1	3	K(UniMod:510)C(UniMod:4)YFPYLENGYNQNYGR3	19.1402	19.0615	19.005	18.7445	20.0552	20.2152
P49747	COMP	KDNCVTVPNSGQEDVDR	1	K(UniMod:510)DNC(UniMod:4)VTVPNSGQEDVDR	1	3	K(UniMod:510)DNC(UniMod:4)VTVPNSGQEDVDR3	18.0986	18.4656	17.5498
P02787	TF	KDSGFQMNQLR	1	K(UniMod:510)DSGFQMNQLR	1	3	K(UniMod:510)DSGFQMNQLR3	16.8906	15.7524	16.6459	17.1548	21.3498	18.2748
P01023	A2M	KDTVIKPLLVEPEGLEK	3	K(UniMod:510)DTVIK(UniMod:510)PLLVEPEGLEK	2	4	K(UniMod:510)DTVIK(UniMod:510)PLLVEPEGLEK4				18.5211	18.9672	18.966
P32119	PRDX2	KEGGLGPLNIPLLADVTR	1	K(UniMod:510)EGGLGPLNIPLLADVTR	1	3	K(UniMod:510)EGGLGPLNIPLLADVTR3	17.9499	18.1382	17.8506	19.1365	19.2333	19.5942
P00450	CP	KERGPEEEHLGILGPVIWAEVGDTIR	1	K(UniMod:510)ERGPEEEHLGILGPVIWAEVGDTIR	1	4	K(UniMod:510)ERGPEEEHLGILGPVIWAEVGDTIR4			19.6119
P00450	CP	KERGPEEEHLGILGPVIWAEVGDTIR	1	K(UniMod:510)ERGPEEEHLGILGPVIWAEVGDTIR	1	3	K(UniMod:510)ERGPEEEHLGILGPVIWAEVGDTIR3	17.6605	18.1794	18.3622	15.9087	16.3259	16.2181
P01023	A2M	KEYEMKLHTEAQIQEEGTVVELTGR	2	K(UniMod:510)EYEMK(UniMod:510)LHTEAQIQEEGTVVELTGR	2	3	K(UniMod:510)EYEMK(UniMod:510)LHTEAQIQEEGTVVELTGR3	16.8325	17.4281	16.9563	17.7819	17.73	17.4366
P01023	A2M	KEYEMKLHTEAQIQEEGTVVELTGR	2	K(UniMod:510)EYEMK(UniMod:510)LHTEAQIQEEGTVVELTGR	2	4	K(UniMod:510)EYEMK(UniMod:510)LHTEAQIQEEGTVVELTGR4	20.816	21.2875	22.1256	22.7681	22.8788	22.4828
P02749	APOH	KFICPLTGLWPINTLKCTPR	2	K(UniMod:510)FIC(UniMod:4)PLTGLWPINTLK(UniMod:510)C(UniMod:4)TPR	2	3	K(UniMod:510)FIC(UniMod:4)PLTGLWPINTLK(UniMod:510)C(UniMod:4)TPR3	21.9766	21.5704	21.7806			17.1531
P02749	APOH	KFICPLTGLWPINTLKCTPR	2	K(UniMod:510)FIC(UniMod:4)PLTGLWPINTLK(UniMod:510)C(UniMod:4)TPR	2	4	K(UniMod:510)FIC(UniMod:4)PLTGLWPINTLK(UniMod:510)C(UniMod:4)TPR4	25.347	23.7174	23.6714	22.0125	21.7596	22.1801
P01876	IGHA1	KGDTFSCMVGHEALPLAFTQKTIDR	2	K(UniMod:510)GDTFSC(UniMod:4)M(UniMod:35)VGHEALPLAFTQK(UniMod:510)TIDR	2	4	K(UniMod:510)GDTFSC(UniMod:4)M(UniMod:35)VGHEALPLAFTQK(UniMod:510)TIDR4			27.5205	27.3221	27.0744	27.981
P01876	IGHA1	KGDTFSCMVGHEALPLAFTQKTIDR	2	K(UniMod:510)GDTFSC(UniMod:4)MVGHEALPLAFTQK(UniMod:510)TIDR	2	4	K(UniMod:510)GDTFSC(UniMod:4)MVGHEALPLAFTQK(UniMod:510)TIDR4	24.935	24.8387
P01877	IGHA2	KGETFSCMVGHEALPLAFTQKTIDR	2	K(UniMod:510)GETFSC(UniMod:4)M(UniMod:35)VGHEALPLAFTQK(UniMod:510)TIDR	2	4	K(UniMod:510)GETFSC(UniMod:4)M(UniMod:35)VGHEALPLAFTQK(UniMod:510)TIDR4	25.4847	26.0017	25.3533	25.8986	26.3106	26.2821
P01877	IGHA2	KGETFSCMVGHEALPLAFTQKTIDR	2	K(UniMod:510)GETFSC(UniMod:4)MVGHEALPLAFTQK(UniMod:510)TIDR	2	4	K(UniMod:510)GETFSC(UniMod:4)MVGHEALPLAFTQK(UniMod:510)TIDR4	27.3367	27.3188	27.1567
P08603	CFH	KGEWVALNPLR	1	K(UniMod:510)GEWVALNPLR	1	2	K(UniMod:510)GEWVALNPLR2	21.8245	21.9283	21.0455	21.5395	22.7006	21.7351
P08603	CFH	KGEWVALNPLR	1	K(UniMod:510)GEWVALNPLR	1	3	K(UniMod:510)GEWVALNPLR3	21.107	19.2828	20.4264	21.8489	21.1003	22.0147
P02675	FGB	KGGETSEMYLIQPDSSVKPYR	2	K(UniMod:510)GGETSEM(UniMod:35)YLIQPDSSVK(UniMod:510)PYR	2	4	K(UniMod:510)GGETSEM(UniMod:35)YLIQPDSSVK(UniMod:510)PYR4	15.2909	26.592	26.7592	19.2876	19.6031	24.6131
P02675	FGB	KGGETSEMYLIQPDSSVKPYR	2	K(UniMod:510)GGETSEM(UniMod:35)YLIQPDSSVK(UniMod:510)PYR	2	3	K(UniMod:510)GGETSEM(UniMod:35)YLIQPDSSVK(UniMod:510)PYR3	22.6438	22.5744	22.6951	22.927	22.9344
P02675	FGB	KGGETSEMYLIQPDSSVKPYR	2	K(UniMod:510)GGETSEM(UniMod:35)YLIQPDSSVK(UniMod:510)PYR	2	2	K(UniMod:510)GGETSEM(UniMod:35)YLIQPDSSVK(UniMod:510)PYR2			17.787	18.0314
P02675	FGB	KGGETSEMYLIQPDSSVKPYR	2	K(UniMod:510)GGETSEM(UniMod:35)YLIQPDSSVKPYR	1	3	K(UniMod:510)GGETSEM(UniMod:35)YLIQPDSSVKPYR3	23.5343	23.5773	23.9873	23.9156	24.3026	21.8268
P02675	FGB	KGGETSEMYLIQPDSSVKPYR	2	K(UniMod:510)GGETSEM(UniMod:35)YLIQPDSSVKPYR	1	4	K(UniMod:510)GGETSEM(UniMod:35)YLIQPDSSVKPYR4	23.4457	25.7759	26.0174	25.8828	26.4405	23.9177
P02675	FGB	KGGETSEMYLIQPDSSVKPYR	2	K(UniMod:510)GGETSEMYLIQPDSSVK(UniMod:510)PYR	2	2	K(UniMod:510)GGETSEMYLIQPDSSVK(UniMod:510)PYR2	20.9604	20.4802	19.7824	20.7381	20.7426	20.3576
P02675	FGB	KGGETSEMYLIQPDSSVKPYR	2	K(UniMod:510)GGETSEMYLIQPDSSVK(UniMod:510)PYR	2	3	K(UniMod:510)GGETSEMYLIQPDSSVK(UniMod:510)PYR3	25.6738	25.2854	25.0876	25.9502	25.9457	25.8249
P02675	FGB	KGGETSEMYLIQPDSSVKPYR	2	K(UniMod:510)GGETSEMYLIQPDSSVK(UniMod:510)PYR	2	4	K(UniMod:510)GGETSEMYLIQPDSSVK(UniMod:510)PYR4	26.1027	26.8842	26.8053	26.2378	26.315	25.7888
P02675	FGB	KGGETSEMYLIQPDSSVKPYRVYCDMNTENGGWTVIQNR	2	K(UniMod:510)GGETSEMYLIQPDSSVK(UniMod:510)PYRVYC(UniMod:4)DMNTENGGWTVIQNR	2	4	K(UniMod:510)GGETSEMYLIQPDSSVK(UniMod:510)PYRVYC(UniMod:4)DMNTENGGWTVIQNR4	19.5011	19.6843	19.6122	18.5818	19.5547	16.8922
P02675	FGB	KGGETSEMYLIQPDSSVKPYR	2	K(UniMod:510)GGETSEMYLIQPDSSVKPYR	1	3	K(UniMod:510)GGETSEMYLIQPDSSVKPYR3	20.8912	21.5084	21.4768	19.4961	19.1201	20.3145
P02675	FGB	KGGETSEMYLIQPDSSVKPYR	2	K(UniMod:510)GGETSEMYLIQPDSSVKPYR	1	4	K(UniMod:510)GGETSEMYLIQPDSSVKPYR4	22.6964			26.4499	26.5872	25.0465
P04114	APOB	KGNVATEISTER	1	K(UniMod:510)GNVATEISTER	1	2	K(UniMod:510)GNVATEISTER2	20.7321	20.7283	19.2773	20.4703	19.9373	20.4722
P04114	APOB	KGNVATEISTER	1	K(UniMod:510)GNVATEISTER	1	3	K(UniMod:510)GNVATEISTER3	25.9346	26.1327	24.119	25.7277	25.914	25.5182
P04114	APOB	KIKGVISIPR	2	K(UniMod:510)IK(UniMod:510)GVISIPR	2	3	K(UniMod:510)IK(UniMod:510)GVISIPR3	22.6576	22.8501	22.7899	23.2739	23.2781	23.1672
P02774-3	GC	KLCMAALKHQPQEFPTYVEPTNDEICEAFR	2	K(UniMod:510)LC(UniMod:4)MAALK(UniMod:510)HQPQEFPTYVEPTNDEIC(UniMod:4)EAFR	2	4	K(UniMod:510)LC(UniMod:4)MAALK(UniMod:510)HQPQEFPTYVEPTNDEIC(UniMod:4)EAFR4	18.4939	20.2548	20.3912	18.7112	17.136	17.2722
P00488	F13A1	KLIASMSSDSLR	1	K(UniMod:510)LIASMSSDSLR	1	3	K(UniMod:510)LIASMSSDSLR3	19.1798	19.4346	19.4436	19.538	19.6193	19.1893
P02768	ALB	KLVAASQAALGL	1	K(UniMod:510)LVAASQAALGL	1	2	K(UniMod:510)LVAASQAALGL2	18.8158	20.4904	20.7061	25.3612	24.3135	24.1245
P01024	C3	KLVLSSEKTVLTPATNHMGNVTFTIPANR	2	K(UniMod:510)LVLSSEKTVLTPATNHMGNVTFTIPANR	1	3	K(UniMod:510)LVLSSEKTVLTPATNHMGNVTFTIPANR3	17.8908	18.4976	18.0643	18.2865	18.3791	18.0629
P06727	APOA4	KLVPFATELHER	1	K(UniMod:510)LVPFATELHER	1	3	K(UniMod:510)LVPFATELHER3				21.392	17.0013	18.6752
P19823	ITIH2	KLWAYLTINQLLAER	1	K(UniMod:510)LWAYLTINQLLAER	1	3	K(UniMod:510)LWAYLTINQLLAER3	19.7807	20.7784	19.3141		22.6589	20.5173
P02679-2	FGG	KMLEEIMKYEASILTHDSSIR	2	K(UniMod:510)M(UniMod:35)LEEIM(UniMod:35)KYEASILTHDSSIR	1	4	K(UniMod:510)M(UniMod:35)LEEIM(UniMod:35)KYEASILTHDSSIR4		20.0201	20.3962			23.227
P02679-2	FGG	KMLEEIMKYEASILTHDSSIR	2	K(UniMod:510)M(UniMod:35)LEEIMK(UniMod:510)YEASILTHDSSIR	2	4	K(UniMod:510)M(UniMod:35)LEEIMK(UniMod:510)YEASILTHDSSIR4	22.3459	22.8659	22.2857	24.5726	24.9479	24.8441
P02675	FGB	KMSMKIRPFFPQQ	2	K(UniMod:510)M(UniMod:35)SMK(UniMod:510)IRPFFPQQ	2	3	K(UniMod:510)M(UniMod:35)SMK(UniMod:510)IRPFFPQQ3	22.9703	23.0259	23.3891	22.6037	22.9428	23.0835
P13671	C6	KMEILHPGKCLA	2	K(UniMod:510)MEILHPGK(UniMod:510)C(UniMod:4)LA	2	2	K(UniMod:510)MEILHPGK(UniMod:510)C(UniMod:4)LA2	16.9417	17.492	16.6341		16.2924
P02679-2	FGG	KMLEEIMKYEASILTHDSSIR	2	K(UniMod:510)MLEEIM(UniMod:35)K(UniMod:510)YEASILTHDSSIR	2	4	K(UniMod:510)MLEEIM(UniMod:35)K(UniMod:510)YEASILTHDSSIR4						24.5957
P02679-2	FGG	KMLEEIMKYEASILTHDSSIR	2	K(UniMod:510)MLEEIM(UniMod:35)KYEASILTHDSSIR	1	4	K(UniMod:510)MLEEIM(UniMod:35)KYEASILTHDSSIR4	17.9154	18.1619	16.6743	20.3425	22.4046	20.4793
P02679-2	FGG	KMLEEIMKYEASILTHDSSIR	2	K(UniMod:510)MLEEIMK(UniMod:510)YEASILTHDSSIR	2	3	K(UniMod:510)MLEEIMK(UniMod:510)YEASILTHDSSIR3	20.9259	21.9877	22.8228	23.5413	23.4982	23.5262
P02679-2	FGG	KMLEEIMKYEASILTHDSSIR	2	K(UniMod:510)MLEEIMK(UniMod:510)YEASILTHDSSIR	2	4	K(UniMod:510)MLEEIMK(UniMod:510)YEASILTHDSSIR4	24.6412			25.2647	26.3827	17.8895
P02679-2	FGG	KMLEEIMKYEASILTHDSSIR	2	K(UniMod:510)MLEEIMKYEASILTHDSSIR	1	3	K(UniMod:510)MLEEIMKYEASILTHDSSIR3				21.3431	19.1393	21.782
P02679-2	FGG	KMLEEIMKYEASILTHDSSIR	2	K(UniMod:510)MLEEIMKYEASILTHDSSIR	1	4	K(UniMod:510)MLEEIMKYEASILTHDSSIR4		26.0994	25.5116	18.8039		27.0881
P02675	FGB	KMSMKIRPFFPQQ	2	K(UniMod:510)MSMK(UniMod:510)IRPFFPQQ	2	2	K(UniMod:510)MSMK(UniMod:510)IRPFFPQQ2	18.0056	18.0288	17.5729	17.1904	17.0513	17.2003
P02675	FGB	KMSMKIRPFFPQQ	2	K(UniMod:510)MSMK(UniMod:510)IRPFFPQQ	2	3	K(UniMod:510)MSMK(UniMod:510)IRPFFPQQ3	28.0052	28.359	28.0653	27.757	27.8146	27.7116
P02675	FGB	KMSMKIRPFFPQQ	2	K(UniMod:510)MSMK(UniMod:510)IRPFFPQQ	2	4	K(UniMod:510)MSMK(UniMod:510)IRPFFPQQ4	26.8068	26.5828	26.8127	25.7084	25.4587	25.7763
P02675	FGB	KMSMKIRPFFPQQ	2	K(UniMod:510)MSMKIRPFFPQQ	1	3	K(UniMod:510)MSMKIRPFFPQQ3	23.1087		20.1297	25.5775	25.6768	25.2771
Q92954-3	PRG4	KPDGYDYYAFSKDQYYNIDVPSR	2	K(UniMod:510)PDGYDYYAFSK(UniMod:510)DQYYNIDVPSR	2	3	K(UniMod:510)PDGYDYYAFSK(UniMod:510)DQYYNIDVPSR3	18.9042	18.8909	19.2211	18.5242	18.5585	18.5919
P04003	C4BPA	KPELVNGR	1	K(UniMod:510)PELVNGR	1	2	K(UniMod:510)PELVNGR2	20.293	18.6945	13.0541	18.0873	20.4086	22.6088
O43866	CD5L	KPIWLSQMSCSGR	1	K(UniMod:510)PIWLSQMSC(UniMod:4)SGR	1	3	K(UniMod:510)PIWLSQMSC(UniMod:4)SGR3	23.4927	23.479	23.6385	20.4675	20.137	19.9012
P01023	A2M	KPKMCPQLQQYEMHGPEGLR	2	K(UniMod:510)PK(UniMod:510)M(UniMod:35)C(UniMod:4)PQLQQYEMHGPEGLR	2	3	K(UniMod:510)PK(UniMod:510)M(UniMod:35)C(UniMod:4)PQLQQYEMHGPEGLR3	20.3478	20.6254	20.1582	20.3949	19.7811	19.3187
P01023	A2M	KPKMCPQLQQYEMHGPEGLR	2	K(UniMod:510)PK(UniMod:510)M(UniMod:35)C(UniMod:4)PQLQQYEMHGPEGLR	2	4	K(UniMod:510)PK(UniMod:510)M(UniMod:35)C(UniMod:4)PQLQQYEMHGPEGLR4	23.1719	26.7025	22.7675	22.936	23.0341	23.077
P01023	A2M	KPKMCPQLQQYEMHGPEGLR	2	K(UniMod:510)PK(UniMod:510)MC(UniMod:4)PQLQQYEM(UniMod:35)HGPEGLR	2	3	K(UniMod:510)PK(UniMod:510)MC(UniMod:4)PQLQQYEM(UniMod:35)HGPEGLR3	18.6035	18.686	18.1211	17.6953	16.2156	15.2898
P01023	A2M	KPKMCPQLQQYEMHGPEGLR	2	K(UniMod:510)PK(UniMod:510)MC(UniMod:4)PQLQQYEM(UniMod:35)HGPEGLR	2	4	K(UniMod:510)PK(UniMod:510)MC(UniMod:4)PQLQQYEM(UniMod:35)HGPEGLR4	23.6351	23.6874	23.0286	21.4366	20.8316	21.0584
P01023	A2M	KPKMCPQLQQYEMHGPEGLR	2	K(UniMod:510)PK(UniMod:510)MC(UniMod:4)PQLQQYEMHGPEGLR	2	3	K(UniMod:510)PK(UniMod:510)MC(UniMod:4)PQLQQYEMHGPEGLR3	22.4427	22.4335	22.213	19.6789	20.4808	19.8446
P01023	A2M	KPKMCPQLQQYEMHGPEGLR	2	K(UniMod:510)PK(UniMod:510)MC(UniMod:4)PQLQQYEMHGPEGLR	2	4	K(UniMod:510)PK(UniMod:510)MC(UniMod:4)PQLQQYEMHGPEGLR4	27.0338	27.4243	27.3011	24.7585	25.1324	25.0292
P01023	A2M	KPKMCPQLQQYEMHGPEGLR	2	K(UniMod:510)PKM(UniMod:35)C(UniMod:4)PQLQQYEM(UniMod:35)HGPEGLR	1	4	K(UniMod:510)PKM(UniMod:35)C(UniMod:4)PQLQQYEM(UniMod:35)HGPEGLR4	22.8744	23.0761	23.3795	24.5209	24.8873	24.6531
P01023	A2M	KPKMCPQLQQYEMHGPEGLR	2	K(UniMod:510)PKM(UniMod:35)C(UniMod:4)PQLQQYEMHGPEGLR	1	3	K(UniMod:510)PKM(UniMod:35)C(UniMod:4)PQLQQYEMHGPEGLR3	17.931			20.088	19.8296	19.7212
P01023	A2M	KPKMCPQLQQYEMHGPEGLR	2	K(UniMod:510)PKM(UniMod:35)C(UniMod:4)PQLQQYEMHGPEGLR	1	4	K(UniMod:510)PKM(UniMod:35)C(UniMod:4)PQLQQYEMHGPEGLR4	21.2219	25.5532	21.7876	27.8699	26.4956	27.477
P01023	A2M	KPKMCPQLQQYEMHGPEGLR	2	K(UniMod:510)PKMC(UniMod:4)PQLQQYEMHGPEGLR	1	4	K(UniMod:510)PKMC(UniMod:4)PQLQQYEMHGPEGLR4	22.7882			22.7758		23.1078
P02787	TF	KPVDEYKDCHLAQVPSHTVVAR	2	K(UniMod:510)PVDEYK(UniMod:510)DC(UniMod:4)HLAQVPSHTVVAR	2	3	K(UniMod:510)PVDEYK(UniMod:510)DC(UniMod:4)HLAQVPSHTVVAR3	24.0026	23.8482	24.377	23.907	22.2012	22.7809
P02787	TF	KPVDEYKDCHLAQVPSHTVVAR	2	K(UniMod:510)PVDEYK(UniMod:510)DC(UniMod:4)HLAQVPSHTVVAR	2	4	K(UniMod:510)PVDEYK(UniMod:510)DC(UniMod:4)HLAQVPSHTVVAR4	26.742	25.9761	26.8656	26.6005	25.9877	26.2828
P02787	TF	KPVDEYKDCHLAQVPSHTVVAR	2	K(UniMod:510)PVDEYKDC(UniMod:4)HLAQVPSHTVVAR	1	3	K(UniMod:510)PVDEYKDC(UniMod:4)HLAQVPSHTVVAR3	21.2795	21.3545	21.5827	25.8544	23.6296	23.5822
P02787	TF	KPVDEYKDCHLAQVPSHTVVAR	2	K(UniMod:510)PVDEYKDC(UniMod:4)HLAQVPSHTVVAR	1	4	K(UniMod:510)PVDEYKDC(UniMod:4)HLAQVPSHTVVAR4	22.2838	22.8429	22.3824	25.8601	25.0578	25.2679
P02787	TF	KPVEEYANCHLAR	1	K(UniMod:510)PVEEYANC(UniMod:4)HLAR	1	2	K(UniMod:510)PVEEYANC(UniMod:4)HLAR2	19.7064	19.6961	20.3285	18.3204	17.0493	19.3216
P02787	TF	KPVEEYANCHLAR	1	K(UniMod:510)PVEEYANC(UniMod:4)HLAR	1	3	K(UniMod:510)PVEEYANC(UniMod:4)HLAR3	26.9444	26.1467	26.5064	25.5079	25.712	23.6668
P02787	TF	KPVEEYANCHLAR	1	K(UniMod:510)PVEEYANC(UniMod:4)HLAR	1	4	K(UniMod:510)PVEEYANC(UniMod:4)HLAR4	20.6784	20.8626	20.7373	19.1558	18.1675	18.8904
P02675	FGB	KQCSKEDGGGWWYNR	2	K(UniMod:510)QC(UniMod:4)SK(UniMod:510)EDGGGWWYNR	2	3	K(UniMod:510)QC(UniMod:4)SK(UniMod:510)EDGGGWWYNR3	19.3027	21.5034	20.8191	22.2982	24.4105	21.6207
P02675	FGB	KQCSKEDGGGWWYNR	2	K(UniMod:510)QC(UniMod:4)SK(UniMod:510)EDGGGWWYNR	2	4	K(UniMod:510)QC(UniMod:4)SK(UniMod:510)EDGGGWWYNR4	19.303	23.77	21.6689		21.0498	22.1286
P02675	FGB	KQCSKEDGGGWWYNR	2	K(UniMod:510)QC(UniMod:4)SK(UniMod:510)EDGGGWWYNR	2	2	K(UniMod:510)QC(UniMod:4)SK(UniMod:510)EDGGGWWYNR2				21.5952
P02675	FGB	KQCSKEDGGGWWYNR	2	K(UniMod:510)QC(UniMod:4)SKEDGGGWWYNR	1	3	K(UniMod:510)QC(UniMod:4)SKEDGGGWWYNR3				18.2055	16.2978	19.7799
P01024	C3	KQELSEAEQATR	1	K(UniMod:510)QELSEAEQATR	1	3	K(UniMod:510)QELSEAEQATR3			15.2734	17.2386
P01024	C3	KQELSEAEQATR	1	K(UniMod:510)QELSEAEQATR	1	2	K(UniMod:510)QELSEAEQATR2	14.1591	13.4098	14.0198	16.2917	16.5701	15.7518
P02768	ALB	KQTALVELVK	2	K(UniMod:510)QTALVELVK	1	3	K(UniMod:510)QTALVELVK3					19.3267	17.6947
P02768	ALB	KQTALVELVKHKPK	4	K(UniMod:510)QTALVELVK(UniMod:510)HK(UniMod:510)PK	3	4	K(UniMod:510)QTALVELVK(UniMod:510)HK(UniMod:510)PK4		21.0438		27.7646	24.3192	26.8684
P02675	FGB	KREEAPSLRPAPPPISGGGYR	1	K(UniMod:510)REEAPSLRPAPPPISGGGYR	1	4	K(UniMod:510)REEAPSLRPAPPPISGGGYR4	17.2242			21.9705	22.6586	21.6775
P01871	IGHM	KSKLICQATGFSPR	2	K(UniMod:510)SK(UniMod:510)LIC(UniMod:4)QATGFSPR	2	2	K(UniMod:510)SK(UniMod:510)LIC(UniMod:4)QATGFSPR2	19.6785	19.7471	19.9032	21.0292	20.4402	20.5635
P01871	IGHM	KSKLICQATGFSPR	2	K(UniMod:510)SK(UniMod:510)LIC(UniMod:4)QATGFSPR	2	3	K(UniMod:510)SK(UniMod:510)LIC(UniMod:4)QATGFSPR3	24.1937	24.0726	24.3031	21.7898	21.7122	21.5749
P01871	IGHM	KSKLICQATGFSPR	2	K(UniMod:510)SK(UniMod:510)LIC(UniMod:4)QATGFSPR	2	4	K(UniMod:510)SK(UniMod:510)LIC(UniMod:4)QATGFSPR4	25.2265	24.8625	25.3426	22.7137	22.5698	22.5571
P01871	IGHM	KSKLICQATGFSPR	2	K(UniMod:510)SKLIC(UniMod:4)QATGFSPR	1	3	K(UniMod:510)SKLIC(UniMod:4)QATGFSPR3				25.1319
P01024	C3	KSLKVVPEGIR	2	K(UniMod:510)SLK(UniMod:510)VVPEGIR	2	2	K(UniMod:510)SLK(UniMod:510)VVPEGIR2	19.1364	18.9063	18.9606	21.5738	18.0538	19.9685
P01024	C3	KSLKVVPEGIR	2	K(UniMod:510)SLK(UniMod:510)VVPEGIR	2	3	K(UniMod:510)SLK(UniMod:510)VVPEGIR3	25.775	25.8971	26.0889	27.0662	26.4286	26.2769
P01024	C3	KSLKVVPEGIR	2	K(UniMod:510)SLKVVPEGIR	1	3	K(UniMod:510)SLKVVPEGIR3			17.2655	23.7742	22.9526	22.3541
P00748	F12	KSLSSMTR	1	K(UniMod:510)SLSSMTR	1	2	K(UniMod:510)SLSSMTR2		18.047			17.6751
P00734	F2	KSPQELLCGASLISDR	1	K(UniMod:510)SPQELLC(UniMod:4)GASLISDR	1	3	K(UniMod:510)SPQELLC(UniMod:4)GASLISDR3	19.3466	20.582	21.4953	21.0095	20.815	20.5001
P25311	AZGP1	KSQPMGLWR	1	K(UniMod:510)SQPM(UniMod:35)GLWR	1	2	K(UniMod:510)SQPM(UniMod:35)GLWR2	17.9795	17.7646	18.4016	18.0565	18.1363	18.4765
P25311	AZGP1	KSQPMGLWR	1	K(UniMod:510)SQPM(UniMod:35)GLWR	1	3	K(UniMod:510)SQPM(UniMod:35)GLWR3	22.2917	22.3172	21.5486	21.2056	22.5139	22.2517
P25311	AZGP1	KSQPMGLWR	1	K(UniMod:510)SQPMGLWR	1	2	K(UniMod:510)SQPMGLWR2	22.5715	22.5205	21.8543	24.1203	21.5161	22.8314
P25311	AZGP1	KSQPMGLWR	1	K(UniMod:510)SQPMGLWR	1	3	K(UniMod:510)SQPMGLWR3	24.642	24.9496	25.792	21.3833	25.4124	21.9538
P00747	PLG	KSSIIIR	1	K(UniMod:510)SSIIIR	1	2	K(UniMod:510)SSIIIR2	18.0065	17.9614	17.6402	15.5641	18.3653	19.5329
Q07954	LRP1	KTLIEGKMTHPR	2	K(UniMod:510)TLIEGK(UniMod:510)MTHPR	2	4	K(UniMod:510)TLIEGK(UniMod:510)MTHPR4		17.5454	16.7532		14.9785	16.2682
P36955	SERPINF1	KTSLEDFYLDEER	1	K(UniMod:510)TSLEDFYLDEER	1	2	K(UniMod:510)TSLEDFYLDEER2		18.7177	19.5341	19.7468	20.0947	20.5074
P36955	SERPINF1	KTSLEDFYLDEER	1	K(UniMod:510)TSLEDFYLDEER	1	3	K(UniMod:510)TSLEDFYLDEER3	23.6898	21.9584	22.7062	24.1199	23.9907	23.3026
P04275	VWF	KTTCNPCPLGYKEENNTGECCGR	2	K(UniMod:510)TTC(UniMod:4)NPC(UniMod:4)PLGYK(UniMod:510)EENNTGEC(UniMod:4)C(UniMod:4)GR	2	4	K(UniMod:510)TTC(UniMod:4)NPC(UniMod:4)PLGYK(UniMod:510)EENNTGEC(UniMod:4)C(UniMod:4)GR4	19.9561	22.2271	20.9573		16.4099
P04275	VWF	KTTCNPCPLGYKEENNTGECCGR	2	K(UniMod:510)TTC(UniMod:4)NPC(UniMod:4)PLGYK(UniMod:510)EENNTGEC(UniMod:4)C(UniMod:4)GR	2	3	K(UniMod:510)TTC(UniMod:4)NPC(UniMod:4)PLGYK(UniMod:510)EENNTGEC(UniMod:4)C(UniMod:4)GR3		15.2308	12.4744
P07225	PROS1	KVESELIKPINPR	2	K(UniMod:510)VESELIK(UniMod:510)PINPR	2	3	K(UniMod:510)VESELIK(UniMod:510)PINPR3	19.8505	19.9877	18.9705	21.5807	20.8142	21.0611
P07225	PROS1	KVESELIKPINPR	2	K(UniMod:510)VESELIK(UniMod:510)PINPR	2	4	K(UniMod:510)VESELIK(UniMod:510)PINPR4	20.8776	20.0108	19.1829	22.536	21.1267	21.2212
P10643	C7	KVFSGDGKDFYR	2	K(UniMod:510)VFSGDGK(UniMod:510)DFYR	2	2	K(UniMod:510)VFSGDGK(UniMod:510)DFYR2	15.8847	16.9428	15.722	18.8804	14.4311	17.0541
P10643	C7	KVFSGDGKDFYR	2	K(UniMod:510)VFSGDGK(UniMod:510)DFYR	2	3	K(UniMod:510)VFSGDGK(UniMod:510)DFYR3	23.0039	22.6004	23.4876	22.1258	22.7686	22.1682
P10643	C7	KVFSGDGKDFYR	2	K(UniMod:510)VFSGDGK(UniMod:510)DFYR	2	4	K(UniMod:510)VFSGDGK(UniMod:510)DFYR4	15.687	19.0719	16.8326	17.5592		18.2459
B4E1Z4		KVGSQYR	1	K(UniMod:510)VGSQYR	1	2	K(UniMod:510)VGSQYR2		19.9963			15.9368	16.4425
P02671-2	FGA	KVIEKVQHIQLLQK	3	K(UniMod:510)VIEK(UniMod:510)VQHIQLLQK	2	4	K(UniMod:510)VIEK(UniMod:510)VQHIQLLQK4	28.1432	28.194	28.0938	27.2606	24.819	27.6166
P01024	C3	KVLLDGVQNPR	1	K(UniMod:510)VLLDGVQNPR	1	2	K(UniMod:510)VLLDGVQNPR2	23.5539	25.9429	22.7688	25.9341	24.7931	24.8238
P01024	C3	KVLLDGVQNPR	1	K(UniMod:510)VLLDGVQNPR	1	3	K(UniMod:510)VLLDGVQNPR3	22.5252	19.0023	22.2885	24.2046	24.2452	23.1315
P04275	VWF	KVPLDSSPATCHNNIMKQTMVDSSCR	2	K(UniMod:510)VPLDSSPATC(UniMod:4)HNNIMK(UniMod:510)QTMVDSSC(UniMod:4)R	2	4	K(UniMod:510)VPLDSSPATC(UniMod:4)HNNIMK(UniMod:510)QTMVDSSC(UniMod:4)R4	20.3607	19.659	19.499
P02768	ALB	KVPQVSTPTLVEVSR	1	K(UniMod:510)VPQVSTPTLVEVSR	1	4	K(UniMod:510)VPQVSTPTLVEVSR4				18.5883	19.2247	18.7291
P02768	ALB	KVPQVSTPTLVEVSR	1	K(UniMod:510)VPQVSTPTLVEVSR	1	2	K(UniMod:510)VPQVSTPTLVEVSR2	18.1749	17.5644	17.7558	23.4395	24.146	24.4237
P02768	ALB	KVPQVSTPTLVEVSR	1	K(UniMod:510)VPQVSTPTLVEVSR	1	3	K(UniMod:510)VPQVSTPTLVEVSR3	20.445	20.4487	20.3178	25.7509	26.4204	26.0697
P23142-4	FBLN1	KVSPHSGVVALTKPVPEPR	2	K(UniMod:510)VSPHSGVVALTK(UniMod:510)PVPEPR	2	4	K(UniMod:510)VSPHSGVVALTK(UniMod:510)PVPEPR4	19.6275		20.0022	23.5272	23.2753	23.8092
P23142-4	FBLN1	KVSPHSGVVALTKPVPEPR	2	K(UniMod:510)VSPHSGVVALTK(UniMod:510)PVPEPR	2	3	K(UniMod:510)VSPHSGVVALTK(UniMod:510)PVPEPR3				19.2838	18.1459	17.7805
Q04756	HGFAC	KWCATTHNYDR	1	K(UniMod:510)WC(UniMod:4)ATTHNYDR	1	2	K(UniMod:510)WC(UniMod:4)ATTHNYDR2	14.8402	14.9261		10.6645	12.9598
Q04756	HGFAC	KWCATTHNYDR	1	K(UniMod:510)WC(UniMod:4)ATTHNYDR	1	3	K(UniMod:510)WC(UniMod:4)ATTHNYDR3	19.8432	20.9876	18.438	21.7907	21.2949	19.8159
P02675	FGB	KWDPYKQGFGNVATNTDGK	3	K(UniMod:510)WDPYK(UniMod:510)QGFGNVATNTDGK	2	3	K(UniMod:510)WDPYK(UniMod:510)QGFGNVATNTDGK3			18.2611	22.0983	22.3333	21.4201
P02675	FGB	KWDPYKQGFGNVATNTDGK	3	K(UniMod:510)WDPYK(UniMod:510)QGFGNVATNTDGK	2	4	K(UniMod:510)WDPYK(UniMod:510)QGFGNVATNTDGK4				21.8649	21.648	20.9174
P02675	FGB	KWDPYKQGFGNVATNTDGK	3	K(UniMod:510)WDPYKQGFGNVATNTDGK	1	3	K(UniMod:510)WDPYKQGFGNVATNTDGK3	17.5934			20.1081	20.2464	19.6498
O95445-2	APOM	KWIYHLTEGSTDLR	1	K(UniMod:510)WIYHLTEGSTDLR	1	2	K(UniMod:510)WIYHLTEGSTDLR2	18.6932	17.1889	19.2065	17.726	17.1538	18.0213
O95445-2	APOM	KWIYHLTEGSTDLR	1	K(UniMod:510)WIYHLTEGSTDLR	1	3	K(UniMod:510)WIYHLTEGSTDLR3	18.5547	19.1722	18.9982	18.0833	17.552	17.3368
O95445-2	APOM	KWIYHLTEGSTDLR	1	K(UniMod:510)WIYHLTEGSTDLR	1	4	K(UniMod:510)WIYHLTEGSTDLR4	18.4381	20.2674	19.051		20.2551	19.4348
P02647	APOA1	KWQEEMELYR	1	K(UniMod:510)WQEEM(UniMod:35)ELYR	1	2	K(UniMod:510)WQEEM(UniMod:35)ELYR2				17.6518	16.9396	17.947
P02647	APOA1	KWQEEMELYR	1	K(UniMod:510)WQEEMELYR	1	3	K(UniMod:510)WQEEMELYR3					20.7665	19.5422
P01042-2	KNG1	KYFIDFVAR	1	K(UniMod:510)YFIDFVAR	1	2	K(UniMod:510)YFIDFVAR2					18.9515
P12259	F5	KYLDSTFTKR	2	K(UniMod:510)YLDSTFTK(UniMod:510)R	2	3	K(UniMod:510)YLDSTFTK(UniMod:510)R3					18.501	14.6682
P02768	ALB	KYLYEIAR	1	K(UniMod:510)YLYEIAR	1	2	K(UniMod:510)YLYEIAR2				24.6301
P02768	ALB	KYLYEIAR	1	K(UniMod:510)YLYEIAR	1	3	K(UniMod:510)YLYEIAR3				23.8455		24.9351
P13671	C6	KYNPIPSVQLMGNGFHFLAGEPR	1	K(UniMod:510)YNPIPSVQLM(UniMod:35)GNGFHFLAGEPR	1	4	K(UniMod:510)YNPIPSVQLM(UniMod:35)GNGFHFLAGEPR4	21.4854	20.3245	20.9759	18.6439	19.1405	17.8331
P13671	C6	KYNPIPSVQLMGNGFHFLAGEPR	1	K(UniMod:510)YNPIPSVQLMGNGFHFLAGEPR	1	3	K(UniMod:510)YNPIPSVQLMGNGFHFLAGEPR3	20.1484	21.4695	20.8804	19.4002	20.664	19.5647
P13671	C6	KYNPIPSVQLMGNGFHFLAGEPR	1	K(UniMod:510)YNPIPSVQLMGNGFHFLAGEPR	1	4	K(UniMod:510)YNPIPSVQLMGNGFHFLAGEPR4	20.0421	20.6073	20.7681	20.3599	20.9164	19.8807
P04114	APOB	KYTYNYEAESSSGVPGTADSR	1	K(UniMod:510)YTYNYEAESSSGVPGTADSR	1	2	K(UniMod:510)YTYNYEAESSSGVPGTADSR2	14.9948	16.9042	15.3051		16.134	17.2783
P04114	APOB	KYTYNYEAESSSGVPGTADSR	1	K(UniMod:510)YTYNYEAESSSGVPGTADSR	1	3	K(UniMod:510)YTYNYEAESSSGVPGTADSR3	20.356	21.0233	20.9962	19.175	20.8382	19.7394
P04196	HRG	KYWNDCEPPDSR	1	K(UniMod:510)YWNDC(UniMod:4)EPPDSR	1	2	K(UniMod:510)YWNDC(UniMod:4)EPPDSR2	19.7283	22.1179	21.8422	19.1425	19.0666	19.0567
P04196	HRG	KYWNDCEPPDSR	1	K(UniMod:510)YWNDC(UniMod:4)EPPDSR	1	3	K(UniMod:510)YWNDC(UniMod:4)EPPDSR3	22.039	22.7499	23.2768	22.0053	22.1461	22.2272
P0C0L4	C4A	KADGSYAAWLSR	1	KADGSYAAWLSR	0	3	KADGSYAAWLSR3	20.0703	19.7403	20.6917	21.4325	21.7822	22.0339
P02675	FGB	KAPDAGGCLHADPDLGVLCPTGCQLQEALLQQERPIR	1	KAPDAGGC(UniMod:4)LHADPDLGVLC(UniMod:4)PTGC(UniMod:4)QLQEALLQQERPIR	0	4	KAPDAGGC(UniMod:4)LHADPDLGVLC(UniMod:4)PTGC(UniMod:4)QLQEALLQQERPIR4	17.3514		17.8308	20.6304	21.2263	20.8839
P01008	SERPINC1	KATEDEGSEQKIPEATNR	2	KATEDEGSEQKIPEATNR	0	4	KATEDEGSEQKIPEATNR4				20.3191	20.765	19.3841
P01859	IGHG2	KCCVECPPCPAPPVAGPSVFLFPPKPKDTLMISR	3	KC(UniMod:4)C(UniMod:4)VEC(UniMod:4)PPC(UniMod:4)PAPPVAGPSVFLFPPK(UniMod:510)PK(UniMod:510)DTLMISR	2	4	KC(UniMod:4)C(UniMod:4)VEC(UniMod:4)PPC(UniMod:4)PAPPVAGPSVFLFPPK(UniMod:510)PK(UniMod:510)DTLMISR4	24.9206	25.0218	24.8796	22.6286	22.7444	22.5874
B4E1Z4		KCLVNLIEKVASYGVKPR	3	KC(UniMod:4)LVNLIEK(UniMod:510)VASYGVK(UniMod:510)PR	2	4	KC(UniMod:4)LVNLIEK(UniMod:510)VASYGVK(UniMod:510)PR4				18.1505	17.7926	17.5053
P01876	IGHA1	KGDTFSCMVGHEALPLAFTQKTIDR	2	KGDTFSC(UniMod:4)MVGHEALPLAFTQK(UniMod:510)TIDR	1	4	KGDTFSC(UniMod:4)MVGHEALPLAFTQK(UniMod:510)TIDR4			25.0539	24.9546	24.241	25.2073
P08603	CFH	KGEWVALNPLR	1	KGEWVALNPLR	0	3	KGEWVALNPLR3	17.5439	18.2893	18.7449	19.7013	19.8725	18.6248
P02675	FGB	KGGETSEMYLIQPDSSVKPYR	2	KGGETSEM(UniMod:35)YLIQPDSSVK(UniMod:510)PYR	1	3	KGGETSEM(UniMod:35)YLIQPDSSVK(UniMod:510)PYR3		24.5294	22.4439	15.9914	16.32	25.2964
P02675	FGB	KGGETSEMYLIQPDSSVKPYR	2	KGGETSEM(UniMod:35)YLIQPDSSVK(UniMod:510)PYR	1	4	KGGETSEM(UniMod:35)YLIQPDSSVK(UniMod:510)PYR4	23.98		24.0426	24.3643	24.4148	24.4702
P01011	SERPINA3	KLINDYVK	2	KLINDYVK	0	2	KLINDYVK2				19.8559	16.0955
P02768	ALB	KLVAASQAALGL	1	KLVAASQAALGL	0	2	KLVAASQAALGL2	17.5815	17.2346	17.5096	21.313	23.5294	22.8845
P02679-2	FGG	KMLEEIMKYEASILTHDSSIR	2	KM(UniMod:35)LEEIM(UniMod:35)K(UniMod:510)YEASILTHDSSIR	1	3	KM(UniMod:35)LEEIM(UniMod:35)K(UniMod:510)YEASILTHDSSIR3				16.7806	18.7636	16.5114
P02679-2	FGG	KMLEEIMKYEASILTHDSSIR	2	KM(UniMod:35)LEEIMKYEASILTHDSSIR	0	4	KM(UniMod:35)LEEIMKYEASILTHDSSIR4				23.0309
P01023	A2M	KPKMCPQLQQYEMHGPEGLR	2	KPK(UniMod:510)MC(UniMod:4)PQLQQYEMHGPEGLR	1	4	KPK(UniMod:510)MC(UniMod:4)PQLQQYEMHGPEGLR4		22.0239	27.0165	22.5899		21.7498
P01023	A2M	KPKMCPQLQQYEMHGPEGLR	2	KPKM(UniMod:35)C(UniMod:4)PQLQQYEM(UniMod:35)HGPEGLR	0	3	KPKM(UniMod:35)C(UniMod:4)PQLQQYEM(UniMod:35)HGPEGLR3	22.2077	21.4962	22.1197	23.0126	22.4595	23.5675
P01023	A2M	KPKMCPQLQQYEMHGPEGLR	2	KPKMC(UniMod:4)PQLQQYEMHGPEGLR	0	4	KPKMC(UniMod:4)PQLQQYEMHGPEGLR4	20.6062
P02787	TF	KPVDEYKDCHLAQVPSHTVVAR	2	KPVDEYK(UniMod:510)DC(UniMod:4)HLAQVPSHTVVAR	1	4	KPVDEYK(UniMod:510)DC(UniMod:4)HLAQVPSHTVVAR4	15.8511	16.2809	16.3939	20.9282	19.8978
P02787	TF	KPVDEYKDCHLAQVPSHTVVAR	2	KPVDEYKDC(UniMod:4)HLAQVPSHTVVAR	0	4	KPVDEYKDC(UniMod:4)HLAQVPSHTVVAR4	22.4682	22.9532	23.143	25.9183	25.3699	25.382
P02787	TF	KPVEEYANCHLAR	1	KPVEEYANC(UniMod:4)HLAR	0	3	KPVEEYANC(UniMod:4)HLAR3	18.4096	18.763	18.7489
P02675	FGB	KQCSKEDGGGWWYNR	2	KQC(UniMod:4)SK(UniMod:510)EDGGGWWYNR	1	2	KQC(UniMod:4)SK(UniMod:510)EDGGGWWYNR2	21.6587	21.7665	21.1754		21.6892	21.5861
P01024	C3	KQELSEAEQATR	1	KQELSEAEQATR	0	3	KQELSEAEQATR3				19.6872	19.9102	18.7787
P01009	SERPINA1	KQINDYVEK	2	KQINDYVEK	0	2	KQINDYVEK2				16.8432	16.1994
P02768	ALB	KQTALVELVK	2	KQTALVELVK	0	2	KQTALVELVK2				21.7947	20.3143	20.714
P02768	ALB	KQTALVELVK	2	KQTALVELVK	0	3	KQTALVELVK3				21.7635	18.4473	19.4399
P02675	FGB	KREEAPSLRPAPPPISGGGYR	1	KREEAPSLRPAPPPISGGGYR	0	4	KREEAPSLRPAPPPISGGGYR4					19.9618	19.3401
P01871	IGHM	KSKLICQATGFSPR	2	KSK(UniMod:510)LIC(UniMod:4)QATGFSPR	1	3	KSK(UniMod:510)LIC(UniMod:4)QATGFSPR3			18.8145
P01871	IGHM	KSKLICQATGFSPR	2	KSKLIC(UniMod:4)QATGFSPR	0	3	KSKLIC(UniMod:4)QATGFSPR3	25.5255	25.6135	25.2696	26.331	26.1139	26.3301
P01024	C3	KSLKVVPEGIR	2	KSLK(UniMod:510)VVPEGIR	1	2	KSLK(UniMod:510)VVPEGIR2				20.6446	18.1508	18.1677
P01024	C3	KSLKVVPEGIR	2	KSLK(UniMod:510)VVPEGIR	1	3	KSLK(UniMod:510)VVPEGIR3	18.4898	18.0002			17.1314	17.8856
P01024	C3	KVLLDGVQNPR	1	KVLLDGVQNPR	0	2	KVLLDGVQNPR2	15.4933			18.905	18.2471	17.7572
P02768	ALB	KVPQVSTPTLVEVSR	1	KVPQVSTPTLVEVSR	0	2	KVPQVSTPTLVEVSR2			18.5284	22.1927	22.5758	20.9941
P02768	ALB	KVPQVSTPTLVEVSR	1	KVPQVSTPTLVEVSR	0	3	KVPQVSTPTLVEVSR3	22.4743	22.7602	22.6311	24.8628	24.0647	24.8149
P02675	FGB	KWDPYKQGFGNVATNTDGK	3	KWDPYKQGFGNVATNTDGK	0	3	KWDPYKQGFGNVATNTDGK3				19.2332	18.8402	17.9501
P01042-2	KNG1	KYFIDFVAR	1	KYFIDFVAR	0	2	KYFIDFVAR2	20.0157	19.5659	18.2829	20.3578	19.5462	20.0299
P02768	ALB	KYLYEIAR	1	KYLYEIAR	0	2	KYLYEIAR2					20.25	19.9679
P04114	APOB	KYTYNYEAESSSGVPGTADSR	1	KYTYNYEAESSSGVPGTADSR	0	3	KYTYNYEAESSSGVPGTADSR3				20.3356	20.7482	22.1951
P12259	F5	LAAALGIR	0	LAAALGIR	0	2	LAAALGIR2	19.4741	19.6345	20.0354	20.119	23.3452	23.1475
P13645	KRT10	LAADDFR	0	LAADDFR	0	2	LAADDFR2	17.6743	19.5777	18.5923	20.4795	20.7222	20.6987
P04114	APOB	LAAYLMLMR	0	LAAYLM(UniMod:35)LM(UniMod:35)R	0	2	LAAYLM(UniMod:35)LM(UniMod:35)R2	16.4645	17.4813	16.8093	18.1488	18.1617	18.5623
P04114	APOB	LAAYLMLMR	0	LAAYLM(UniMod:35)LMR	0	2	LAAYLM(UniMod:35)LMR2						18.9728
P04114	APOB	LAAYLMLMR	0	LAAYLMLMR	0	2	LAAYLMLMR2	20.6733	20.113	21.0289	22.9764	23.1391	22.0401
O75882-2	ATRN	LADDLYR	0	LADDLYR	0	2	LADDLYR2	17.5679	17.8239	18.5803	20.6482	20.3256	20.1731
P35858-2	IGFALS	LAELPADALGPLQR	0	LAELPADALGPLQR	0	2	LAELPADALGPLQR2	22.2152	21.1669	21.2892	22.7326	22.2212	22.6634
P35858-2	IGFALS	LAELPADALGPLQR	0	LAELPADALGPLQR	0	3	LAELPADALGPLQR3	18.5026	18.3595	17.4162	20.2996	20.8694	20.6356
P02647	APOA1	LAEYHAKATEHLSTLSEK	2	LAEYHAK(UniMod:510)ATEHLSTLSEK	1	3	LAEYHAK(UniMod:510)ATEHLSTLSEK3	16.5233			20.8666	19.9423	21.3199
P02647	APOA1	LAEYHAKATEHLSTLSEK	2	LAEYHAK(UniMod:510)ATEHLSTLSEK(UniMod:510)	2	3	LAEYHAK(UniMod:510)ATEHLSTLSEK(UniMod:510)3				21.1437	22.5804	21.9929
P02647	APOA1	LAEYHAKATEHLSTLSEKAKPALEDLR	3	LAEYHAK(UniMod:510)ATEHLSTLSEK(UniMod:510)AK(UniMod:510)PALEDLR	3	3	LAEYHAK(UniMod:510)ATEHLSTLSEK(UniMod:510)AK(UniMod:510)PALEDLR3	19.1868	19.1171	19.3762	18.3789	18.2458	17.9071
P02647	APOA1	LAEYHAKATEHLSTLSEKAKPALEDLR	3	LAEYHAK(UniMod:510)ATEHLSTLSEK(UniMod:510)AK(UniMod:510)PALEDLR	3	4	LAEYHAK(UniMod:510)ATEHLSTLSEK(UniMod:510)AK(UniMod:510)PALEDLR4	27.4037	27.2714	27.2516	26.5889	26.3821	26.0483
P02647	APOA1	LAEYHAKATEHLSTLSEKAKPALEDLR	3	LAEYHAK(UniMod:510)ATEHLSTLSEK(UniMod:510)AKPALEDLR	2	4	LAEYHAK(UniMod:510)ATEHLSTLSEK(UniMod:510)AKPALEDLR4				20.0569	20.4495	20.0225
P02647	APOA1	LAEYHAKATEHLSTLSEKAKPALEDLR	3	LAEYHAK(UniMod:510)ATEHLSTLSEKAKPALEDLR	1	4	LAEYHAK(UniMod:510)ATEHLSTLSEKAKPALEDLR4	15.3403	18.5308	18.8464	17.4043	17.32	17.0869
P01876	IGHA1	LAGKPTHVNVSVVMAEVDGTCY	1	LAGK(UniMod:510)PTHVNVSVVMAEVDGTC(UniMod:4)Y	1	3	LAGK(UniMod:510)PTHVNVSVVMAEVDGTC(UniMod:4)Y3	19.0859	19.9743	20.961	19.0378	19.1537	19.0698
P19823	ITIH2	LAKHLEVDVWVIEPQGLR	1	LAK(UniMod:510)HLEVDVWVIEPQGLR	1	4	LAK(UniMod:510)HLEVDVWVIEPQGLR4		19.2217	18.8772			19.4363
P19823	ITIH2	LAKHLEVDVWVIEPQGLR	1	LAK(UniMod:510)HLEVDVWVIEPQGLR	1	3	LAK(UniMod:510)HLEVDVWVIEPQGLR3	21.8502	20.8726	20.914	22.7627	20.8658	22.5212
P02768	ALB	LAKTYETTLEK	2	LAK(UniMod:510)TYETTLEK	1	2	LAK(UniMod:510)TYETTLEK2				21.4101	22.2647	21.6101
P02768	ALB	LAKTYETTLEK	2	LAK(UniMod:510)TYETTLEK	1	3	LAK(UniMod:510)TYETTLEK3		19.0065	18.69	25.1731	24.7617	24.5947
P06727	APOA4	LAPLAEDVR	0	LAPLAEDVR	0	2	LAPLAEDVR2	26.4099	25.8029	26.2683	25.3947	26.0257	26.1579
P06727	APOA4	LAPLAEDVRGNLR	0	LAPLAEDVRGNLR	0	3	LAPLAEDVRGNLR3	22.3026	21.6524	21.833	19.0566	19.5607	19.4303
Q15582	TGFBI	LAPVYQKLLER	1	LAPVYQK(UniMod:510)LLER	1	3	LAPVYQK(UniMod:510)LLER3	19.1811		18.0125	18.4723	17.6177	17.4879
O00187-2	MASP2	LASPGFPGEYANDQER	0	LASPGFPGEYANDQER	0	2	LASPGFPGEYANDQER2	20.8611	20.9416	21.0165	21.5078	21.4642	21.5838
O00187-2	MASP2	LASPGFPGEYANDQERR	0	LASPGFPGEYANDQERR	0	3	LASPGFPGEYANDQERR3	21.3638	20.9308	20.3071	19.9323	19.7607	19.7541
P13645	KRT10	LASYLDK	1	LASYLDK	0	2	LASYLDK2	18.317		18.7532	20.1698	20.6744	22.324
P13645	KRT10	LASYLDKVR	1	LASYLDK(UniMod:510)VR	1	2	LASYLDK(UniMod:510)VR2	16.8102			21.0613		18.878
P02649	APOE	LAVYQAGAR	0	LAVYQAGAR	0	2	LAVYQAGAR2	24.4478	26.1671	25.916	25.1066	24.726	25.7798
P35858-2	IGFALS	LAYLQPALFSGLAELR	0	LAYLQPALFSGLAELR	0	3	LAYLQPALFSGLAELR3	15.1366	15.1046	15.2287	17.7854	19.1383	18.9229
P00748	F12	LCHCPVGYTGAFCDVDTKASCYDGR	1	LC(UniMod:4)HC(UniMod:4)PVGYTGAFC(UniMod:4)DVDTKASC(UniMod:4)YDGR	0	4	LC(UniMod:4)HC(UniMod:4)PVGYTGAFC(UniMod:4)DVDTKASC(UniMod:4)YDGR4	20.62	20.4427	20.4614
P03951-2	F11	LCKMDNECTTKIKPR	3	LC(UniMod:4)K(UniMod:510)MDNEC(UniMod:4)TTK(UniMod:510)IK(UniMod:510)PR	3	4	LC(UniMod:4)K(UniMod:510)MDNEC(UniMod:4)TTK(UniMod:510)IK(UniMod:510)PR4		19.0741
B4E1Z4		LCKSSGQWQTPGATR	1	LC(UniMod:4)K(UniMod:510)SSGQWQTPGATR	1	2	LC(UniMod:4)K(UniMod:510)SSGQWQTPGATR2	17.6833	18.7464	17.6489	14.6665	14.3146	14.8917
P03952	KLKB1	LCNTGDNSVCTTKTSTR	1	LC(UniMod:4)NTGDNSVC(UniMod:4)TTK(UniMod:510)TSTR	1	3	LC(UniMod:4)NTGDNSVC(UniMod:4)TTK(UniMod:510)TSTR3	20.3343	18.6136	22.0236	17.8188	14.6023	17.6048
P03952	KLKB1	LCNTGDNSVCTTKTSTR	1	LC(UniMod:4)NTGDNSVC(UniMod:4)TTK(UniMod:510)TSTR	1	2	LC(UniMod:4)NTGDNSVC(UniMod:4)TTK(UniMod:510)TSTR2	14.3486	13.9895
P08697	SERPINF2	LCQDLGPGAFR	0	LC(UniMod:4)QDLGPGAFR	0	2	LC(UniMod:4)QDLGPGAFR2	22.0558	22.0113	21.6798	18.8169	19.7325	20.0489
P02768	ALB	LCTVATLRETYGEMADCCAKQEPER	1	LC(UniMod:4)TVATLRETYGEM(UniMod:35)ADC(UniMod:4)C(UniMod:4)AK(UniMod:510)QEPER	1	4	LC(UniMod:4)TVATLRETYGEM(UniMod:35)ADC(UniMod:4)C(UniMod:4)AK(UniMod:510)QEPER4	21.3484	20.1266	22.0545	15.5272	16.1202	20.7201
P01019	AGT	LDAHKVLSALQAVQGLLVAQGR	1	LDAHK(UniMod:510)VLSALQAVQGLLVAQGR	1	3	LDAHK(UniMod:510)VLSALQAVQGLLVAQGR3				17.9005	18.2877	17.8469
P01019	AGT	LDAHKVLSALQAVQGLLVAQGR	1	LDAHK(UniMod:510)VLSALQAVQGLLVAQGR	1	4	LDAHK(UniMod:510)VLSALQAVQGLLVAQGR4	19.1886	20.683	19.2128	21.2492	20.6048	21.3644
P02768	ALB	LDELRDEGK	1	LDELRDEGK	0	2	LDELRDEGK2				15.6022	17.1976	18.1352
P02649	APOE	LDEVKEQVAEVR	1	LDEVK(UniMod:510)EQVAEVR	1	3	LDEVK(UniMod:510)EQVAEVR3		22.4229	20.2011	22.5717	19.7668	18.3712
P02649	APOE	LDEVKEQVAEVR	1	LDEVK(UniMod:510)EQVAEVR	1	2	LDEVK(UniMod:510)EQVAEVR2	18.0437	20.9992	20.8896
P01024	C3	LDKACEPGVDYVYKTR	2	LDK(UniMod:510)AC(UniMod:4)EPGVDYVYK(UniMod:510)TR	2	4	LDK(UniMod:510)AC(UniMod:4)EPGVDYVYK(UniMod:510)TR4	26.333	26.0984	25.8718	22.694	23.8708	22.8638
P01024	C3	LDKACEPGVDYVYKTR	2	LDK(UniMod:510)AC(UniMod:4)EPGVDYVYK(UniMod:510)TR	2	2	LDK(UniMod:510)AC(UniMod:4)EPGVDYVYK(UniMod:510)TR2	19.6688	19.9893	19.8966		18.0235
P01024	C3	LDKACEPGVDYVYKTR	2	LDK(UniMod:510)AC(UniMod:4)EPGVDYVYK(UniMod:510)TR	2	3	LDK(UniMod:510)AC(UniMod:4)EPGVDYVYK(UniMod:510)TR3	19.5101	18.1032	21.937	17.2832	22.6994
P01024	C3	LDKACEPGVDYVYKTR	2	LDKAC(UniMod:4)EPGVDYVYK(UniMod:510)TR	1	4	LDKAC(UniMod:4)EPGVDYVYK(UniMod:510)TR4	24.1083	23.3028	23.1833	24.424	24.8869	24.4912
P36955	SERPINF1	LDLQEINNWVQAQMKGKLAR	2	LDLQEINNWVQAQM(UniMod:35)K(UniMod:510)GK(UniMod:510)LAR	2	4	LDLQEINNWVQAQM(UniMod:35)K(UniMod:510)GK(UniMod:510)LAR4	19.0079	19.175	19.2598		18.5387	19.0135
P36955	SERPINF1	LDLQEINNWVQAQMKGKLAR	2	LDLQEINNWVQAQMK(UniMod:510)GK(UniMod:510)LAR	2	4	LDLQEINNWVQAQMK(UniMod:510)GK(UniMod:510)LAR4	23.607	24.3659	22.5182	25.1175	23.6127	25.7947
P36955	SERPINF1	LDLQEINNWVQAQMKGKLAR	2	LDLQEINNWVQAQMK(UniMod:510)GK(UniMod:510)LAR	2	3	LDLQEINNWVQAQMK(UniMod:510)GK(UniMod:510)LAR3	20.8971	21.3875	20.6171	18.376
P05062	ALDOB	LDQGGAPLAGTNK	1	LDQGGAPLAGTNK	0	2	LDQGGAPLAGTNK2	15.8534	16.4046	15.7355	16.1663	17.5244	16.3978
P04264	KRT1	LDSELKNMQDMVEDYR	1	LDSELK(UniMod:510)NMQDM(UniMod:35)VEDYR	1	3	LDSELK(UniMod:510)NMQDM(UniMod:35)VEDYR3				19.3144	19.2488	19.8755
P02647	APOA1	LEALKENGGAR	1	LEALK(UniMod:510)ENGGAR	1	1	LEALK(UniMod:510)ENGGAR1	16.7576	16.6533	14.8417	16.1241	16.5391	17.064
P02647	APOA1	LEALKENGGAR	1	LEALK(UniMod:510)ENGGAR	1	2	LEALK(UniMod:510)ENGGAR2	24.3931	24.1286	23.3706	23.8727	22.9846	23.5306
P02647	APOA1	LEALKENGGAR	1	LEALK(UniMod:510)ENGGAR	1	3	LEALK(UniMod:510)ENGGAR3	30.8353	31.2205	29.0425	29.1666	30.6874	31.0185
P02647	APOA1	LEALKENGGAR	1	LEALKENGGAR	0	2	LEALKENGGAR2				17.8847	23.7228	23.0543
P02647	APOA1	LEALKENGGAR	1	LEALKENGGAR	0	3	LEALKENGGAR3				22.2115	21.8892	25.2928
P35858-2	IGFALS	LEALPNSLLAPLGR	0	LEALPNSLLAPLGR	0	2	LEALPNSLLAPLGR2	22.5284	22.5114	22.5202	23.1328	23.513	23.5966
P13671	C6	LECNGENDCGDNSDER	0	LEC(UniMod:4)NGENDC(UniMod:4)GDNSDER	0	3	LEC(UniMod:4)NGENDC(UniMod:4)GDNSDER3	15.1819	16.3663	15.2723	18.9413	20.2396	19.4606
P12883	MYH7	LEDEEEMNAELTAK	1	LEDEEEMNAELTAK	0	2	LEDEEEMNAELTAK2	17.0802	18.2501	16.5723	16.4443		15.4597
Q9Y6R7	FCGBP	LEDGVQACHATGCGR	0	LEDGVQAC(UniMod:4)HATGC(UniMod:4)GR	0	3	LEDGVQAC(UniMod:4)HATGC(UniMod:4)GR3	21.3154	17.2217	18.3624
B4E1Z4		LEDSVTYHCSR	0	LEDSVTYHC(UniMod:4)SR	0	2	LEDSVTYHC(UniMod:4)SR2	17.6305	19.5481	19.6447	20.9279		20.8278
B4E1Z4		LEDSVTYHCSR	0	LEDSVTYHC(UniMod:4)SR	0	3	LEDSVTYHC(UniMod:4)SR3	22.545	27.9642	27.7216	16.5708	24.6714	16.661
P12883	MYH7	LEEAGGATSVQIEMNK	1	LEEAGGATSVQIEMNK	0	2	LEEAGGATSVQIEMNK2	19.4992	18.8996	18.4531
P02649	APOE	LEEQAQQIR	0	LEEQAQQIR	0	2	LEEQAQQIR2			15.3699	15.2867	16.3324
P35527	KRT9	LEKEIETYHNLLEGGQEDFESSGAGKIGLGGR	2	LEK(UniMod:510)EIETYHNLLEGGQEDFESSGAGK(UniMod:510)IGLGGR	2	4	LEK(UniMod:510)EIETYHNLLEGGQEDFESSGAGK(UniMod:510)IGLGGR4		19.0233		18.5441	17.8004	18.3706
P02790	HPX	LEKEVGTPHGIILDSVDAAFICPGSSR	1	LEK(UniMod:510)EVGTPHGIILDSVDAAFIC(UniMod:4)PGSSR	1	3	LEK(UniMod:510)EVGTPHGIILDSVDAAFIC(UniMod:4)PGSSR3	19.5564	21.3922	19.515	19.076	19.5454	17.3599
P02790	HPX	LEKEVGTPHGIILDSVDAAFICPGSSR	1	LEK(UniMod:510)EVGTPHGIILDSVDAAFIC(UniMod:4)PGSSR	1	4	LEK(UniMod:510)EVGTPHGIILDSVDAAFIC(UniMod:4)PGSSR4	20.0923	21.3946	19.5609	19.9839	20.2658	18.8855
P09871	C1S	LEKGFQVVVTLR	1	LEK(UniMod:510)GFQVVVTLR	1	3	LEK(UniMod:510)GFQVVVTLR3	18.0054	16.0197	17.9096	18.892	16.7219	17.8194
P09871	C1S	LEKGFQVVVTLRR	1	LEK(UniMod:510)GFQVVVTLRR	1	4	LEK(UniMod:510)GFQVVVTLRR4	15.8165	16.5205	16.7669	18.1277	17.769	17.316
P05546	SERPIND1	LEKNYNLVESLKLMGIR	2	LEKNYNLVESLK(UniMod:510)LMGIR	1	4	LEKNYNLVESLK(UniMod:510)LMGIR4	20.8295	21.2789	20.8843	21.192	21.0645	21.0544
P04114	APOB	LELELRPTGEIEQYSVSATYELQR	0	LELELRPTGEIEQYSVSATYELQR	0	3	LELELRPTGEIEQYSVSATYELQR3	19.1171	18.0612	19.5472	20.403	19.5785	20.466
P04217	A1BG	LELHVDGPPPRPQLR	0	LELHVDGPPPRPQLR	0	4	LELHVDGPPPRPQLR4	27.8329	27.7422	27.9826	27.6376	27.7462	27.6062
P04217	A1BG	LELHVDGPPPRPQLR	0	LELHVDGPPPRPQLR	0	3	LELHVDGPPPRPQLR3				19.4811	20.131	21.555
P13645	KRT10	LENEIQTYR	0	LENEIQTYR	0	2	LENEIQTYR2					18.1011	23.3269
P0C0L4	C4A	LEPGKEYLIMGLDGATYDLEGHPQYLLDSNSWIEEMPSER	1	LEPGK(UniMod:510)EYLIM(UniMod:35)GLDGATYDLEGHPQYLLDSNSWIEEMPSER	1	4	LEPGK(UniMod:510)EYLIM(UniMod:35)GLDGATYDLEGHPQYLLDSNSWIEEMPSER4		18.5806		17.104	18.5069	18.0435
P0C0L4	C4A	LEPGKEYLIMGLDGATYDLEGHPQYLLDSNSWIEEMPSER	1	LEPGK(UniMod:510)EYLIMGLDGATYDLEGHPQYLLDSNSWIEEM(UniMod:35)PSER	1	4	LEPGK(UniMod:510)EYLIMGLDGATYDLEGHPQYLLDSNSWIEEM(UniMod:35)PSER4	15.6023	16.6265	16.7994	17.5902	16.5199
P0C0L4	C4A	LEPGKEYLIMGLDGATYDLEGHPQYLLDSNSWIEEMPSER	1	LEPGK(UniMod:510)EYLIMGLDGATYDLEGHPQYLLDSNSWIEEMPSER	1	4	LEPGK(UniMod:510)EYLIMGLDGATYDLEGHPQYLLDSNSWIEEMPSER4	18.59	19.3406	16.5517	18.4833	20.5808	17.879
P04180	LCAT	LEPGQQEEYYR	0	LEPGQQEEYYR	0	2	LEPGQQEEYYR2		17.4133	16.8912	22.4626	21.8127	22.3409
P06727	APOA4	LEPYADQLR	0	LEPYADQLR	0	2	LEPYADQLR2	26.0894	26.6779	26.9636	26.8943	26.5458	26.8204
P06727	APOA4	LEPYADQLR	0	LEPYADQLR	0	3	LEPYADQLR3	17.0062	14.7492	16.2067	17.1586	15.0301	14.854
P02675	FGB	LESDVSAQMEYCR	0	LESDVSAQMEYC(UniMod:4)R	0	2	LESDVSAQMEYC(UniMod:4)R2				17.8884	17.6756	17.5063
A0A0G2JRQ6		LESGVPSR	0	LESGVPSR	0	1	LESGVPSR1	23.5178	23.692	23.2879	23.2958	23.3944	23.2638
P02671-2	FGA	LEVDIDIK	1	LEVDIDIK	0	2	LEVDIDIK2				18.9228	19.5738	18.9532
P02671-2	FGA	LEVDIDIKIR	1	LEVDIDIK(UniMod:510)IR	1	3	LEVDIDIK(UniMod:510)IR3	19.1807	19.344	18.9602	23.8079	23.8874	21.455
P06396	GSN	LFACSNKIGR	1	LFAC(UniMod:4)SNK(UniMod:510)IGR	1	2	LFAC(UniMod:4)SNK(UniMod:510)IGR2	17.6187	17.8452	18.0499	18.3314	13.0526	16.4609
P04040	CAT	LFAYPDTHR	0	LFAYPDTHR	0	3	LFAYPDTHR3	19.2127	19.5955	19.2609	19.7523	19.8163	18.0627
Q76LX8-2	ADAMTS13	LFINVAPHAR	0	LFINVAPHAR	0	3	LFINVAPHAR3		15.9216	14.7436	18.6868	17.849	14.3688
P00747	PLG	LFLEPTR	0	LFLEPTR	0	2	LFLEPTR2	21.6083	21.7847	21.8309	23.0224	23.0938	23.2639
P35858-2	IGFALS	LFQGLGKLEYLLLSR	1	LFQGLGK(UniMod:510)LEYLLLSR	1	3	LFQGLGK(UniMod:510)LEYLLLSR3	20.3887	18.9937	19.4366	24.0195	22.7285	22.7404
P06396	GSN	LFQVKGR	1	LFQVK(UniMod:510)GR	1	2	LFQVK(UniMod:510)GR2	16.6053	18.1999	15.382	18.6304	18.3632	19.1166
P02649	APOE	LGADMEDVCGR	0	LGADM(UniMod:35)EDVC(UniMod:4)GR	0	2	LGADM(UniMod:35)EDVC(UniMod:4)GR2	20.4172	21.0588	19.3315	16.073	17.1686	16.9327
P02649	APOE	LGADMEDVCGR	0	LGADMEDVC(UniMod:4)GR	0	2	LGADMEDVC(UniMod:4)GR2	22.1044	22.3038	21.594	19.5077	18.6977	16.9927
Q7Z7M0-2	MEGF8	LGCGGSPCSPMPR	0	LGC(UniMod:4)GGSPC(UniMod:4)SPMPR	0	2	LGC(UniMod:4)GGSPC(UniMod:4)SPMPR2	16.2479	17.249	17.8375	17.016
P06727	APOA4	LGEVNTYAGDLQK	1	LGEVNTYAGDLQK	0	2	LGEVNTYAGDLQK2				19.8737	17.1328
P80108	GPLD1	LGHLLHIR	0	LGHLLHIR	0	2	LGHLLHIR2			17.5587	20.1519	18.1113
P61626	LYZ	LGMDGYR	0	LGMDGYR	0	2	LGMDGYR2	21.5175	21.7562	21.8294	22.802	20.69	21.9507
P01009	SERPINA1	LGMFNIQHCK	1	LGMFNIQHC(UniMod:4)K	0	3	LGMFNIQHC(UniMod:4)K3					17.3708	15.9786
Q9NZP8	C1RL	LGNFPWQAFTSIHGR	0	LGNFPWQAFTSIHGR	0	4	LGNFPWQAFTSIHGR4	15.5473	16.2328	15.573		15.0613	16.8667
P02649	APOE	LGPLVEQGR	0	LGPLVEQGR	0	2	LGPLVEQGR2	26.8135	26.8308	27.3684	26.4412	26.4727	27.0396
P04040	CAT	LGPNYLHIPVNCPYR	0	LGPNYLHIPVNC(UniMod:4)PYR	0	3	LGPNYLHIPVNC(UniMod:4)PYR3	18.7476	19.8982	20.1289	18.0516
P0C0L4	C4A	LGQYASPTAKR	1	LGQYASPTAK(UniMod:510)R	1	3	LGQYASPTAK(UniMod:510)R3		18.7082		20.0487	23.1419	20.7036
P0C0L4	C4A	LGQYASPTAKR	1	LGQYASPTAK(UniMod:510)R	1	2	LGQYASPTAK(UniMod:510)R2	15.1219			17.7578	16.6869	18.4267
P02751-1	FN1	LGVRPSQGGEAPR	0	LGVRPSQGGEAPR	0	2	LGVRPSQGGEAPR2				14.1008	16.2739
P02751-1	FN1	LGVRPSQGGEAPR	0	LGVRPSQGGEAPR	0	3	LGVRPSQGGEAPR3				22.4575	23.7758	23.3705
P04217	A1BG	LHDNQNGWSGDSAPVELILSDETLPAPEFSPEPESGR	0	LHDNQNGWSGDSAPVELILSDETLPAPEFSPEPESGR	0	3	LHDNQNGWSGDSAPVELILSDETLPAPEFSPEPESGR3	17.9067	19.1746	17.999	19.1515	19.4882	18.6781
P04217	A1BG	LHDNQNGWSGDSAPVELILSDETLPAPEFSPEPESGR	0	LHDNQNGWSGDSAPVELILSDETLPAPEFSPEPESGR	0	4	LHDNQNGWSGDSAPVELILSDETLPAPEFSPEPESGR4	20.6032	21.5493	20.7822	21.6777	22.3395	21.0489
P00748	F12	LHEAFSPVSYQHDLALLR	0	LHEAFSPVSYQHDLALLR	0	3	LHEAFSPVSYQHDLALLR3	17.6317	20.5357	20.6888	19.2326	21.0641	19.8778
P00748	F12	LHEAFSPVSYQHDLALLR	0	LHEAFSPVSYQHDLALLR	0	4	LHEAFSPVSYQHDLALLR4	19.2429	18.1124	18.1192	19.8492	18.8442	20.6274
P02647	APOA1	LHELQEKLSPLGEEMR	1	LHELQEK(UniMod:510)LSPLGEEMR	1	3	LHELQEK(UniMod:510)LSPLGEEMR3				21.3938	22.7042	19.8237
P02790	HPX	LHIMAGRR	0	LHIMAGRR	0	2	LHIMAGRR2		18.5341	14.7514	16.7192		16.687
Q04756	HGFAC	LHKPGVYTR	1	LHK(UniMod:510)PGVYTR	1	3	LHK(UniMod:510)PGVYTR3	23.2629	19.0541	17.2555	20.1042	19.815	22.6655
P02750	LRG1	LHLEGNKLQVLGKDLLLPQPDLR	2	LHLEGNK(UniMod:510)LQVLGK(UniMod:510)DLLLPQPDLR	2	3	LHLEGNK(UniMod:510)LQVLGK(UniMod:510)DLLLPQPDLR3	20.9723	21.0312	20.0959	19.8027	19.7415	20.175
P02750	LRG1	LHLEGNKLQVLGKDLLLPQPDLR	2	LHLEGNK(UniMod:510)LQVLGK(UniMod:510)DLLLPQPDLR	2	4	LHLEGNK(UniMod:510)LQVLGK(UniMod:510)DLLLPQPDLR4	20.5467	20.4997	20.2576	21.0482	20.7632	21.6036
P02750	LRG1	LHLEGNKLQVLGKDLLLPQPDLR	2	LHLEGNK(UniMod:510)LQVLGKDLLLPQPDLR	1	3	LHLEGNK(UniMod:510)LQVLGKDLLLPQPDLR3			19.5447
P02750	LRG1	LHLEGNKLQVLGKDLLLPQPDLR	2	LHLEGNKLQVLGKDLLLPQPDLR	0	4	LHLEGNKLQVLGKDLLLPQPDLR4				20.1439
P01031	C5	LHMKTLLPVSKPEIR	2	LHM(UniMod:35)K(UniMod:510)TLLPVSK(UniMod:510)PEIR	2	4	LHM(UniMod:35)K(UniMod:510)TLLPVSK(UniMod:510)PEIR4	21.245	20.7598	20.7891	20.9695	20.5879	20.4573
P01031	C5	LHMKTLLPVSKPEIR	2	LHM(UniMod:35)KTLLPVSK(UniMod:510)PEIR	1	4	LHM(UniMod:35)KTLLPVSK(UniMod:510)PEIR4	15.4223		16.2302	16.9215	17.5567	17.0256
P01031	C5	LHMKTLLPVSKPEIR	2	LHMK(UniMod:510)TLLPVSK(UniMod:510)PEIR	2	3	LHMK(UniMod:510)TLLPVSK(UniMod:510)PEIR3	20.0383	19.868	19.3233	19.5467	19.4997	19.6822
P01031	C5	LHMKTLLPVSKPEIR	2	LHMK(UniMod:510)TLLPVSK(UniMod:510)PEIR	2	4	LHMK(UniMod:510)TLLPVSK(UniMod:510)PEIR4	23.5003	23.5748	24.2198	24.4274	24.4997	24.1592
P68871	HBB	LHVDPENFR	0	LHVDPENFR	0	2	LHVDPENFR2	21.0769	20.4958	21.222	21.2501	19.6934	23.1318
P01871	IGHM	LICQATGFSPR	0	LIC(UniMod:4)QATGFSPR	0	2	LIC(UniMod:4)QATGFSPR2				20.8099	20.3523	19.7864
P10643	C7	LIDQYGTHYLQSGSLGGEYR	0	LIDQYGTHYLQSGSLGGEYR	0	3	LIDQYGTHYLQSGSLGGEYR3	18.0048		18.5068	18.1791	18.5688	17.955
P11021	HSPA5	LIGDAAKNQLTSNPENTVFDAKR	2	LIGDAAKNQLTSNPENTVFDAK(UniMod:510)R	1	4	LIGDAAKNQLTSNPENTVFDAK(UniMod:510)R4	17.6632		20.5352	17.7819	19.1021	18.0724
P00450	CP	LISVDTEHSNIYLQNGPDR	0	LISVDTEHSNIYLQNGPDR	0	3	LISVDTEHSNIYLQNGPDR3				19.5714	17.8544	19.4603
P02753	RBP4	LIVHNGYCDGR	0	LIVHNGYC(UniMod:4)DGR	0	2	LIVHNGYC(UniMod:4)DGR2	19.8409	20.0032	19.6615	18.025	17.5749	18.7031
P02753	RBP4	LIVHNGYCDGR	0	LIVHNGYC(UniMod:4)DGR	0	3	LIVHNGYC(UniMod:4)DGR3	24.7309	24.658	24.3979	20.9672	19.2529	21.2419
P01599	IGKV1-17	LIYAASSLQSGVPSR	0	LIYAASSLQSGVPSR	0	2	LIYAASSLQSGVPSR2	22.0761	21.8858	22.5908	21.372	21.3426	22.304
P01599	IGKV1-17	LIYAASSLQSGVPSR	0	LIYAASSLQSGVPSR	0	3	LIYAASSLQSGVPSR3	22.5885	22.2741		22.2233	21.8671	21.5584
P06310	IGKV2-30	LIYKVSNR	1	LIYK(UniMod:510)VSNR	1	2	LIYK(UniMod:510)VSNR2	20.116	20.2072	21.6015	19.9714	18.3508	20.2956
P06310	IGKV2-30	LIYKVSNRDSGVPDR	1	LIYK(UniMod:510)VSNRDSGVPDR	1	4	LIYK(UniMod:510)VSNRDSGVPDR4	17.1601	19.494	19.851	18.4733	19.3286	18.3946
P06396	GSN	LKATQVSKGIR	2	LK(UniMod:510)ATQVSK(UniMod:510)GIR	2	2	LK(UniMod:510)ATQVSK(UniMod:510)GIR2	19.1949	18.7385	18.6311	17.2555	15.5857	18.0991
P06396	GSN	LKATQVSKGIR	2	LK(UniMod:510)ATQVSK(UniMod:510)GIR	2	3	LK(UniMod:510)ATQVSK(UniMod:510)GIR3	21.1558	24.2324	24.8202	24.0022	22.1199	23.0499
P02768	ALB	LKCASLQKFGER	2	LK(UniMod:510)C(UniMod:4)ASLQK(UniMod:510)FGER	2	2	LK(UniMod:510)C(UniMod:4)ASLQK(UniMod:510)FGER2	25.69	25.8279	25.9188	22.9666	22.8404	23.6051
P02768	ALB	LKCASLQKFGER	2	LK(UniMod:510)C(UniMod:4)ASLQK(UniMod:510)FGER	2	3	LK(UniMod:510)C(UniMod:4)ASLQK(UniMod:510)FGER3	30.7179	30.6453	30.8494	28.7485	28.798	28.5575
P02768	ALB	LKCASLQKFGER	2	LK(UniMod:510)C(UniMod:4)ASLQK(UniMod:510)FGER	2	4	LK(UniMod:510)C(UniMod:4)ASLQK(UniMod:510)FGER4	30.9674	31.4076	31.4864	29.1843	29.0492	29.3771
P02768	ALB	LKCASLQKFGER	2	LK(UniMod:510)C(UniMod:4)ASLQKFGER	1	3	LK(UniMod:510)C(UniMod:4)ASLQKFGER3	23.963	24.4176	23.8292		24.6983	29.8415
P09871	C1S	LKDPVKMGPTVSPICLPGTSSDYNLMDGDLGLISGWGR	2	LK(UniMod:510)DPVK(UniMod:510)M(UniMod:35)GPTVSPIC(UniMod:4)LPGTSSDYNLMDGDLGLISGWGR	2	4	LK(UniMod:510)DPVK(UniMod:510)M(UniMod:35)GPTVSPIC(UniMod:4)LPGTSSDYNLMDGDLGLISGWGR4	20.2368	20.7968	19.5981		18.2125	19.6431
P09871	C1S	LKDPVKMGPTVSPICLPGTSSDYNLMDGDLGLISGWGR	2	LK(UniMod:510)DPVK(UniMod:510)MGPTVSPIC(UniMod:4)LPGTSSDYNLMDGDLGLISGWGR	2	4	LK(UniMod:510)DPVK(UniMod:510)MGPTVSPIC(UniMod:4)LPGTSSDYNLMDGDLGLISGWGR4	20.268	21.5171	21.304	17.2173	18.2088	18.899
P09871	C1S	LKDPVKMGPTVSPICLPGTSSDYNLMDGDLGLISGWGR	2	LK(UniMod:510)DPVKMGPTVSPIC(UniMod:4)LPGTSSDYNLM(UniMod:35)DGDLGLISGWGR	1	4	LK(UniMod:510)DPVKMGPTVSPIC(UniMod:4)LPGTSSDYNLM(UniMod:35)DGDLGLISGWGR4	20.6047	20.8882	21.1333	20.9196	21.2163	20.9609
P06727	APOA4	LKEEIGKELEELR	2	LK(UniMod:510)EEIGK(UniMod:510)ELEELR	2	4	LK(UniMod:510)EEIGK(UniMod:510)ELEELR4				18.2472	17.0828	17.4642
P02654	APOC1	LKEFGNTLEDKAR	2	LK(UniMod:510)EFGNTLEDK(UniMod:510)AR	2	3	LK(UniMod:510)EFGNTLEDK(UniMod:510)AR3			18.3997	20.309	19.369	19.6672
P01024	C3	LKGPLLNKFLTTAK	3	LK(UniMod:510)GPLLNK(UniMod:510)FLTTAK	2	4	LK(UniMod:510)GPLLNK(UniMod:510)FLTTAK4					15.8071	16.6189
P00742	F10	LKMLEVPYVDR	1	LK(UniMod:510)MLEVPYVDR	1	3	LK(UniMod:510)MLEVPYVDR3	18.661	20.3924	19.8257	18.8988	18.9627	18.8627
O14791-2	APOL1	LKSELEDNIR	1	LK(UniMod:510)SELEDNIR	1	2	LK(UniMod:510)SELEDNIR2	19.8447	20.03	20.2729	21.5095	21.8661	20.7898
O14791-2	APOL1	LKSELEDNIR	1	LK(UniMod:510)SELEDNIR	1	3	LK(UniMod:510)SELEDNIR3	21.283	21.1497	21.1139	22.7689	22.3078	22.5048
O14791-2	APOL1	LKSELEDNIRR	1	LK(UniMod:510)SELEDNIRR	1	2	LK(UniMod:510)SELEDNIRR2		16.2573		14.0297	16.3566	14.6235
O14791-2	APOL1	LKSELEDNIRR	1	LK(UniMod:510)SELEDNIRR	1	4	LK(UniMod:510)SELEDNIRR4	19.7369	19.6349	16.7032		21.1154
P02649	APOE	LKSWFEPLVEDMQR	1	LK(UniMod:510)SWFEPLVEDM(UniMod:35)QR	1	2	LK(UniMod:510)SWFEPLVEDM(UniMod:35)QR2	19.9301	19.7138	20.0167	17.6278	18.4954	17.8688
P02649	APOE	LKSWFEPLVEDMQR	1	LK(UniMod:510)SWFEPLVEDM(UniMod:35)QR	1	3	LK(UniMod:510)SWFEPLVEDM(UniMod:35)QR3	20.2332	20.583	20.7979		21.8791	21.9216
P02649	APOE	LKSWFEPLVEDMQR	1	LK(UniMod:510)SWFEPLVEDM(UniMod:35)QR	1	4	LK(UniMod:510)SWFEPLVEDM(UniMod:35)QR4	18.2137	17.244	16.923		16.3365	15.3197
P02649	APOE	LKSWFEPLVEDMQR	1	LK(UniMod:510)SWFEPLVEDMQR	1	3	LK(UniMod:510)SWFEPLVEDMQR3	21.8751	21.9722	22.3454	20.4889	19.1741	19.7571
P13645	KRT10	LKYENEVALR	1	LK(UniMod:510)YENEVALR	1	2	LK(UniMod:510)YENEVALR2	16.8552	16.3658	16.7293	15.623	16.2706	16.9064
P13645	KRT10	LKYENEVALR	1	LK(UniMod:510)YENEVALR	1	3	LK(UniMod:510)YENEVALR3	17.3626	19.133	17.7289	20.1615	20.7825	21.8382
P02768	ALB	LKCASLQKFGER	2	LKC(UniMod:4)ASLQK(UniMod:510)FGER	1	3	LKC(UniMod:4)ASLQK(UniMod:510)FGER3		30.2819	29.7666	29.8224	30.3289	29.8973
P02768	ALB	LKCASLQKFGER	2	LKC(UniMod:4)ASLQK(UniMod:510)FGER	1	2	LKC(UniMod:4)ASLQK(UniMod:510)FGER2	16.852	17.8231	17.6225	22.2916	21.4754	20.1733
P02768	ALB	LKCASLQKFGER	2	LKC(UniMod:4)ASLQK(UniMod:510)FGER	1	4	LKC(UniMod:4)ASLQK(UniMod:510)FGER4	26.3542	26.5369	26.347	26.9742	27.9293	28.0047
P25311	AZGP1	LKCLAYDFYPGKIDVHWTR	2	LKC(UniMod:4)LAYDFYPGK(UniMod:510)IDVHWTR	1	4	LKC(UniMod:4)LAYDFYPGK(UniMod:510)IDVHWTR4	21.0091	21.9226	21.6489	19.6033	17.6109	18.2173
P0C0L4	C4A	LLATLCSAEVCQCAEGKCPR	1	LLATLC(UniMod:4)SAEVC(UniMod:4)QC(UniMod:4)AEGK(UniMod:510)C(UniMod:4)PR	1	3	LLATLC(UniMod:4)SAEVC(UniMod:4)QC(UniMod:4)AEGK(UniMod:510)C(UniMod:4)PR3	23.6303	24.0808	25.2671	19.6033
P0C0L4	C4A	LLATLCSAEVCQCAEGKCPR	1	LLATLC(UniMod:4)SAEVC(UniMod:4)QC(UniMod:4)AEGK(UniMod:510)C(UniMod:4)PR	1	4	LLATLC(UniMod:4)SAEVC(UniMod:4)QC(UniMod:4)AEGK(UniMod:510)C(UniMod:4)PR4	21.1549	21.927	22.1783
P07358	C8B	LLCNGDNDCGDQSDEANCR	0	LLC(UniMod:4)NGDNDC(UniMod:4)GDQSDEANC(UniMod:4)R	0	3	LLC(UniMod:4)NGDNDC(UniMod:4)GDQSDEANC(UniMod:4)R3	20.103	20.052	20.3924	14.0292	14.3066
P07358	C8B	LLCNGDNDCGDQSDEANCRR	0	LLC(UniMod:4)NGDNDC(UniMod:4)GDQSDEANC(UniMod:4)RR	0	3	LLC(UniMod:4)NGDNDC(UniMod:4)GDQSDEANC(UniMod:4)RR3	21.2985	19.2187	18.7261	13.8577
P02647	APOA1	LLDNWDSVTSTFSKLR	1	LLDNWDSVTSTFSK(UniMod:510)LR	1	4	LLDNWDSVTSTFSK(UniMod:510)LR4	17.0293	17.7104		21.2271	19.3465	21.8083
P05155-2	SERPING1	LLDSLPSDTR	0	LLDSLPSDTR	0	2	LLDSLPSDTR2	24.5634	23.5888	23.7144	26.2122	23.4246	23.4689
Q6EMK4	VASN	LLELKLQDNELR	1	LLELK(UniMod:510)LQDNELR	1	3	LLELK(UniMod:510)LQDNELR3	20.1999	21.6903	20.4682		21.0767	18.9552
P09871	C1S	LLEVPEGR	0	LLEVPEGR	0	2	LLEVPEGR2				21.0063	20.8237	20.7008
Q14624	ITIH4	LLFKGSEMVVAGKLQDR	2	LLFK(UniMod:510)GSEM(UniMod:35)VVAGK(UniMod:510)LQDR	2	4	LLFK(UniMod:510)GSEM(UniMod:35)VVAGK(UniMod:510)LQDR4	18.5859			21.427	21.433	21.2872
Q14624	ITIH4	LLFKGSEMVVAGKLQDR	2	LLFK(UniMod:510)GSEMVVAGK(UniMod:510)LQDR	2	3	LLFK(UniMod:510)GSEMVVAGK(UniMod:510)LQDR3	19.4513	20.6216	20.5788	23.8423	22.8592	22.5743
Q14624	ITIH4	LLFKGSEMVVAGKLQDR	2	LLFK(UniMod:510)GSEMVVAGK(UniMod:510)LQDR	2	4	LLFK(UniMod:510)GSEMVVAGK(UniMod:510)LQDR4	23.1103	21.2518	19.8727	25.4593	24.6372	24.5034
P02042	HBD	LLGNVLVCVLAR	0	LLGNVLVC(UniMod:4)VLAR	0	2	LLGNVLVC(UniMod:4)VLAR2	19.6809	18.7122	19.6977			17.7695
P02042	HBD	LLGNVLVCVLAR	0	LLGNVLVC(UniMod:4)VLAR	0	3	LLGNVLVC(UniMod:4)VLAR3	13.3432	15.4048
A0A0C4DH72	IGKV1-6	LLIYAASSLQSGVPSR	0	LLIYAASSLQSGVPSR	0	2	LLIYAASSLQSGVPSR2	20.174	20.2784	20.1151	20.5339	19.5658	20.2677
A0A0C4DH72	IGKV1-6	LLIYAASSLQSGVPSR	0	LLIYAASSLQSGVPSR	0	3	LLIYAASSLQSGVPSR3		20.283	19.8983		21.2967
A0A0A0MRZ8	IGKV3D-11	LLIYDASNR	0	LLIYDASNR	0	2	LLIYDASNR2	26.9598	26.8755	26.9753	27.4582	26.9365	26.8124
A0A0A0MRZ8	IGKV3D-11	LLIYDASNRATGIPAR	0	LLIYDASNRATGIPAR	0	3	LLIYDASNRATGIPAR3	21.1935	21.3322	21.7812	19.0358	19.1404	19.1439
A0A087WSY6	IGKV3D-15	LLIYGASIR	0	LLIYGASIR	0	2	LLIYGASIR2	22.2297	23.5766	22.9522	22.6016	22.2034	22.7846
P01619	IGKV3-20	LLIYGASSR	0	LLIYGASSR	0	2	LLIYGASSR2	27.0929	26.4594	27.8773	26.623	27.8509	27.7375
P01619	IGKV3-20	LLIYGASSRATGIPDRFSGSGSGTDFTLTISR	0	LLIYGASSRATGIPDRFSGSGSGTDFTLTISR	0	4	LLIYGASSRATGIPDRFSGSGSGTDFTLTISR4	21.0285	19.8372		20.2252	20.2374	19.9408
A0A075B6H7	IGKV3-7	LLIYGASTR	0	LLIYGASTR	0	2	LLIYGASTR2	27.9737	28.4694	27.7223	28.5032	27.5895	27.5217
P01602	IGKV1-5	LLIYKASSLESGVPSR	1	LLIYK(UniMod:510)ASSLESGVPSR	1	3	LLIYK(UniMod:510)ASSLESGVPSR3	21.4384			19.1008	21.631	21.7032
A0A0C4DH68	IGKV2-24	LLIYKISNR	1	LLIYK(UniMod:510)ISNR	1	2	LLIYK(UniMod:510)ISNR2	22.5652	21.5625	21.9178	15.2664	20.7523	19.7708
A0A0C4DH68	IGKV2-24	LLIYKISNR	1	LLIYK(UniMod:510)ISNR	1	3	LLIYK(UniMod:510)ISNR3	19.4688	21.2201	19.9963	21.5938	20.9705	20.7315
A0A0C4DH68	IGKV2-24	LLIYKISNRFSGVPDR	1	LLIYK(UniMod:510)ISNRFSGVPDR	1	4	LLIYK(UniMod:510)ISNRFSGVPDR4	19.1293	16.8361	16.9149
A0A075B6S9	IGKV1-37	LLIYSASNLQSGVPSR	0	LLIYSASNLQSGVPSR	0	2	LLIYSASNLQSGVPSR2	20.9234	21.1669	21.0392	21.4197	21.5819	21.35
A0A075B6S9	IGKV1-37	LLIYSASNLQSGVPSR	0	LLIYSASNLQSGVPSR	0	3	LLIYSASNLQSGVPSR3	20.8381		20.3936	21.3329	21.4209	21.3011
P0C0L4	C4A	LLLFSPSVVHLGVPLSVGVQLQDVPR	0	LLLFSPSVVHLGVPLSVGVQLQDVPR	0	3	LLLFSPSVVHLGVPLSVGVQLQDVPR3	19.4982	21.0706	19.2911	21.7621	22.5147	21.591
P0C0L4	C4A	LLLFSPSVVHLGVPLSVGVQLQDVPR	0	LLLFSPSVVHLGVPLSVGVQLQDVPR	0	4	LLLFSPSVVHLGVPLSVGVQLQDVPR4	17.8425	19.3408	18.5579	20.3845	21.8153	20.4405
A0A0G2JRQ6		LLLYAASR	0	LLLYAASR	0	2	LLLYAASR2	23.3158	23.353	23.0426	23.1266	23.4995	23.3484
P06727	APOA4	LLPHANEVSQK	1	LLPHANEVSQK	0	2	LLPHANEVSQK2				17.4335	17.7408	15.9763
P06727	APOA4	LLPHANEVSQKIGDNLR	1	LLPHANEVSQK(UniMod:510)IGDNLR	1	3	LLPHANEVSQK(UniMod:510)IGDNLR3	23.2972	25.5174	22.4394	21.546	26.0128	25.8601
P06727	APOA4	LLPHANEVSQKIGDNLR	1	LLPHANEVSQK(UniMod:510)IGDNLR	1	4	LLPHANEVSQK(UniMod:510)IGDNLR4	21.4613	21.5706	21.8966	21.2086	20.6681
B4E1Z4		LLQEGQALEYVCPSGFYPYPVQTR	0	LLQEGQALEYVC(UniMod:4)PSGFYPYPVQTR	0	3	LLQEGQALEYVC(UniMod:4)PSGFYPYPVQTR3	19.1539	21.5283	21.7864		18.5172
P02649	APOE	LLRDADDLQKR	1	LLRDADDLQK(UniMod:510)R	1	3	LLRDADDLQK(UniMod:510)R3	20.3853	21.532	18.8699	18.3081	17.6228	18.7192
P68871	HBB	LLVVYPWTQR	0	LLVVYPWTQR	0	2	LLVVYPWTQR2	25.7496	26.641		25.2367	24.9022	26.1604
P68871	HBB	LLVVYPWTQR	0	LLVVYPWTQR	0	3	LLVVYPWTQR3	18.8981	19.9507	19.7186	18.1162	18.0916	19.5516
P08709-2	F7	LMTQDCLQQSR	0	LMTQDC(UniMod:4)LQQSR	0	2	LMTQDC(UniMod:4)LQQSR2		17.7904	16.4274
Q6UXB8	PI16	LMVELHNLYR	0	LMVELHNLYR	0	3	LMVELHNLYR3	21.2526	18.5738	20.7992	18.0399	18.3763	20.1789
P04114	APOB	LNGESNLR	0	LNGESNLR	0	2	LNGESNLR2	15.2578			17.512	17.5917	17.9951
P05546	SERPIND1	LNILNAKFAFNLYR	1	LNILNAK(UniMod:510)FAFNLYR	1	3	LNILNAK(UniMod:510)FAFNLYR3	21.0303	19.6248	19.4926	19.3306	22.5421	19.9517
P04003	C4BPA	LNNGEITQHR	0	LNNGEITQHR	0	2	LNNGEITQHR2						16.9925
P04003	C4BPA	LNNGEITQHR	0	LNNGEITQHR	0	3	LNNGEITQHR3						17.3647
P04114	APOB	LNTDIAGLASAIDMSTNYNSDSLHFSNVFR	0	LNTDIAGLASAIDM(UniMod:35)STNYNSDSLHFSNVFR	0	3	LNTDIAGLASAIDM(UniMod:35)STNYNSDSLHFSNVFR3	17.4805	18.2882		19.3053	19.5873	19.8038
P98160	HSPG2	LPAVEPTDQAQYLCR	0	LPAVEPTDQAQYLC(UniMod:4)R	0	2	LPAVEPTDQAQYLC(UniMod:4)R2	18.7045	18.2119	17.732	17.2215	17.3485	17.2335
P00738	HP	LPECEADDGCPKPPEIAHGYVEHSVR	1	LPEC(UniMod:4)EADDGC(UniMod:4)PK(UniMod:510)PPEIAHGYVEHSVR	1	4	LPEC(UniMod:4)EADDGC(UniMod:4)PK(UniMod:510)PPEIAHGYVEHSVR4	23.0563	23.0048	23.0847	24.5885	21.1224	24.3336
Q14624	ITIH4	LPEGSVSLIILLTDGDPTVGETNPR	0	LPEGSVSLIILLTDGDPTVGETNPR	0	4	LPEGSVSLIILLTDGDPTVGETNPR4					17.1621	14.928
P04275	VWF	LPGDIQVVPIGVGPNANVQELER	0	LPGDIQVVPIGVGPNANVQELER	0	3	LPGDIQVVPIGVGPNANVQELER3	18.3406	19.7066	19.1011	20.0126	20.7384	20.8216
P01008	SERPINC1	LPGIVAEGR	0	LPGIVAEGR	0	2	LPGIVAEGR2				19.469	19.442	19.0062
P07358	C8B	LPLEYSYGEYR	0	LPLEYSYGEYR	0	2	LPLEYSYGEYR2	18.6309	17.0876	15.9399	19.6837	19.1636	20.0549
P01023	A2M	LPPNVVEESAR	0	LPPNVVEESAR	0	2	LPPNVVEESAR2			15.912	21.3959	21.065	20.6373
P51884	LUM	LPSGLPVSLLTLYLDNNKISNIPDEYFKR	2	LPSGLPVSLLTLYLDNNK(UniMod:510)ISNIPDEYFK(UniMod:510)R	2	4	LPSGLPVSLLTLYLDNNK(UniMod:510)ISNIPDEYFK(UniMod:510)R4	18.3759	18.9638	18.9541	20.1717	20.4934	20.926
P00736	C1R	LPVANPQACENWLR	0	LPVANPQAC(UniMod:4)ENWLR	0	2	LPVANPQAC(UniMod:4)ENWLR2	18.3941	19.0724	20.0182	18.5754	18.2324	18.8261
P00736	C1R	LPVANPQACENWLR	0	LPVANPQAC(UniMod:4)ENWLR	0	3	LPVANPQAC(UniMod:4)ENWLR3	18.6694	17.7091
P09871	C1S	LPVAPLR	0	LPVAPLR	0	2	LPVAPLR2	24.5825	24.5845	24.9404	24.5363	25.0365	25.1401
P01024	C3	LPYSVVR	0	LPYSVVR	0	2	LPYSVVR2	19.8896	20.1227	19.7261	22.4877	22.1867	21.8328
P02649	APOE	LQAEAFQAR	0	LQAEAFQAR	0	2	LQAEAFQAR2	19.1614	23.4628		27.2624	21.7009	27.3171
P01009	SERPINA1	LQHLENELTHDIITK	1	LQHLENELTHDIITK	0	3	LQHLENELTHDIITK3				19.995		18.341
P01009	SERPINA1	LQHLENELTHDIITK	1	LQHLENELTHDIITK	0	4	LQHLENELTHDIITK4				19.4309
P01009	SERPINA1	LQHLENELTHDIITKFLENEDR	1	LQHLENELTHDIITK(UniMod:510)FLENEDR	1	4	LQHLENELTHDIITK(UniMod:510)FLENEDR4				19.1162	16.9664	18.5049
P02774-3	GC	LQLKHLSLLTTLSNR	1	LQLK(UniMod:510)HLSLLTTLSNR	1	2	LQLK(UniMod:510)HLSLLTTLSNR2	17.8543	18.0841	17.8848	16.7649	16.8506	15.6959
P02774-3	GC	LQLKHLSLLTTLSNR	1	LQLK(UniMod:510)HLSLLTTLSNR	1	3	LQLK(UniMod:510)HLSLLTTLSNR3	20.6317	21.6674	21.1314	21.2757	21.8584	21.8405
P02774-3	GC	LQLKHLSLLTTLSNR	1	LQLK(UniMod:510)HLSLLTTLSNR	1	4	LQLK(UniMod:510)HLSLLTTLSNR4	19.2527	18.7526	19.2165	19.195	19.3243	19.6265
Q03591	CFHR1	LQNNENNISCVER	0	LQNNENNISC(UniMod:4)VER	0	2	LQNNENNISC(UniMod:4)VER2	15.8099	22.6133	20.5711	17.5347	15.5299	15.3743
P08697	SERPINF2	LQQVLHAGSGPCLPHLLSR	0	LQQVLHAGSGPC(UniMod:4)LPHLLSR	0	3	LQQVLHAGSGPC(UniMod:4)LPHLLSR3	20.426	20.6677	20.3582	22.3883	22.2803	22.6109
P08697	SERPINF2	LQQVLHAGSGPCLPHLLSR	0	LQQVLHAGSGPC(UniMod:4)LPHLLSR	0	4	LQQVLHAGSGPC(UniMod:4)LPHLLSR4	20.9066	20.2514	20.3862	20.8122
P02750	LRG1	LQVLGKDLLLPQPDLR	1	LQVLGK(UniMod:510)DLLLPQPDLR	1	3	LQVLGK(UniMod:510)DLLLPQPDLR3					17.0418	17.1793
P22105-1	TNXB	LQVVPVAANQR	0	LQVVPVAANQR	0	2	LQVVPVAANQR2	21.0118	20.6635	20.4136	20.4682	21.2212	21.7881
P02748	C9	LRCNGDNDCGDFSDEDDCESEPRPPCR	0	LRC(UniMod:4)NGDNDC(UniMod:4)GDFSDEDDC(UniMod:4)ESEPRPPC(UniMod:4)R	0	3	LRC(UniMod:4)NGDNDC(UniMod:4)GDFSDEDDC(UniMod:4)ESEPRPPC(UniMod:4)R3	17.9674	18.1157	18.8849
P02748	C9	LRCNGDNDCGDFSDEDDCESEPRPPCR	0	LRC(UniMod:4)NGDNDC(UniMod:4)GDFSDEDDC(UniMod:4)ESEPRPPC(UniMod:4)R	0	4	LRC(UniMod:4)NGDNDC(UniMod:4)GDFSDEDDC(UniMod:4)ESEPRPPC(UniMod:4)R4	22.9418	22.8876	23.0128
P02748	C9	LRCNGDNDCGDFSDEDDCESEPRPPCRDR	0	LRC(UniMod:4)NGDNDC(UniMod:4)GDFSDEDDC(UniMod:4)ESEPRPPC(UniMod:4)RDR	0	3	LRC(UniMod:4)NGDNDC(UniMod:4)GDFSDEDDC(UniMod:4)ESEPRPPC(UniMod:4)RDR3	13.5048		13.7458
P02748	C9	LRCNGDNDCGDFSDEDDCESEPRPPCRDR	0	LRC(UniMod:4)NGDNDC(UniMod:4)GDFSDEDDC(UniMod:4)ESEPRPPC(UniMod:4)RDR	0	4	LRC(UniMod:4)NGDNDC(UniMod:4)GDFSDEDDC(UniMod:4)ESEPRPPC(UniMod:4)RDR4	16.8938	16.7444	16.6038
P02647	APOA1	LREQLGPVTQEFWDNLEKETEGLR	1	LREQLGPVTQEFWDNLEK(UniMod:510)ETEGLR	1	4	LREQLGPVTQEFWDNLEK(UniMod:510)ETEGLR4				19.0096	20.3603	19.811
P00748	F12	LRKSLSSMTR	1	LRK(UniMod:510)SLSSMTR	1	3	LRK(UniMod:510)SLSSMTR3		19.6415	19.0104			18.0344
P0C0L4	C4A	LRLEPGKEYLIMGLDGATYDLEGHPQYLLDSNSWIEEMPSER	1	LRLEPGK(UniMod:510)EYLIM(UniMod:35)GLDGATYDLEGHPQYLLDSNSWIEEMPSER	1	4	LRLEPGK(UniMod:510)EYLIM(UniMod:35)GLDGATYDLEGHPQYLLDSNSWIEEMPSER4					19.3794	18.9766
P0C0L4	C4A	LRLEPGKEYLIMGLDGATYDLEGHPQYLLDSNSWIEEMPSER	1	LRLEPGK(UniMod:510)EYLIMGLDGATYDLEGHPQYLLDSNSWIEEM(UniMod:35)PSER	1	4	LRLEPGK(UniMod:510)EYLIMGLDGATYDLEGHPQYLLDSNSWIEEM(UniMod:35)PSER4	17.744	19.0366	18.8405	19.2346
P0C0L4	C4A	LRLEPGKEYLIMGLDGATYDLEGHPQYLLDSNSWIEEMPSER	1	LRLEPGK(UniMod:510)EYLIMGLDGATYDLEGHPQYLLDSNSWIEEMPSER	1	4	LRLEPGK(UniMod:510)EYLIMGLDGATYDLEGHPQYLLDSNSWIEEMPSER4	18.2115	19.737	17.8019	21.284	20.4577	18.8173
P0C0L4	C4A	LRLEPGKEYLIMGLDGATYDLEGHPQYLLDSNSWIEEMPSER	1	LRLEPGKEYLIMGLDGATYDLEGHPQYLLDSNSWIEEMPSER	0	4	LRLEPGKEYLIMGLDGATYDLEGHPQYLLDSNSWIEEMPSER4	15.5238	17.7648
P04275	VWF	LRQNADQCCPEYECVCDPVSCDLPPVPHCER	0	LRQNADQC(UniMod:4)C(UniMod:4)PEYEC(UniMod:4)VC(UniMod:4)DPVSC(UniMod:4)DLPPVPHC(UniMod:4)ER	0	4	LRQNADQC(UniMod:4)C(UniMod:4)PEYEC(UniMod:4)VC(UniMod:4)DPVSC(UniMod:4)DLPPVPHC(UniMod:4)ER4	21.4791	21.3538	21.4035
P04264	KRT1	LRSEIDNVKK	2	LRSEIDNVKK	0	3	LRSEIDNVKK3						21.8946
P01782	IGHV3-9	LSCAASGFTFDDYAMHWVR	0	LSC(UniMod:4)AASGFTFDDYAMHWVR	0	3	LSC(UniMod:4)AASGFTFDDYAMHWVR3	20.3604	21.2418	19.0928	20.3976	21.2944	21.4594
A0A0B4J1X8	IGHV3-43	LSCAASGFTFDDYTMHWVR	0	LSC(UniMod:4)AASGFTFDDYTMHWVR	0	3	LSC(UniMod:4)AASGFTFDDYTMHWVR3			19.0544
A0A4W8ZXM2	IGHV3-72	LSCAASGFTFSDHYMDWVR	0	LSC(UniMod:4)AASGFTFSDHYMDWVR	0	3	LSC(UniMod:4)AASGFTFSDHYMDWVR3	18.5517	18.5399	20.0338		17.8491
A0A0B4J1V0	IGHV3-15	LSCAASGFTFSNAWMSWVR	0	LSC(UniMod:4)AASGFTFSNAWMSWVR	0	3	LSC(UniMod:4)AASGFTFSNAWMSWVR3	18.8455	19.6616	18.9096			16.2001
A0A075B6Q5	IGHV3-64	LSCAASGFTFSSYAMHWVR	0	LSC(UniMod:4)AASGFTFSSYAMHWVR	0	3	LSC(UniMod:4)AASGFTFSSYAMHWVR3		20.849	21.15		18.8491
A0A0B4J1X5	IGHV3-74	LSCAASGFTFSSYWMHWVR	0	LSC(UniMod:4)AASGFTFSSYWMHWVR	0	3	LSC(UniMod:4)AASGFTFSSYWMHWVR3			17.3253
P01780	IGHV3-7	LSCAASGFTFSSYWMSWVR	0	LSC(UniMod:4)AASGFTFSSYWMSWVR	0	3	LSC(UniMod:4)AASGFTFSSYWMSWVR3		20.373
P05062	ALDOB	LSFSYGR	0	LSFSYGR	0	2	LSFSYGR2	17.4019	17.4973	17.1854	17.422	17.3797	18.1421
P80108	GPLD1	LSGALHVYSLGSD	0	LSGALHVYSLGSD	0	2	LSGALHVYSLGSD2	18.9967	18.7097	19.8712	19.6086	19.0251	18.6344
P35858-2	IGFALS	LSHNAIASLRPR	0	LSHNAIASLRPR	0	3	LSHNAIASLRPR3	19.8991	19.6946	19.5341	19.5388	21.9	20.7227
P01024	C3	LSINTHPSQKPLSITVR	1	LSINTHPSQK(UniMod:510)PLSITVR	1	4	LSINTHPSQK(UniMod:510)PLSITVR4				21.9635	22.654	22.3638
P01024	C3	LSINTHPSQKPLSITVR	1	LSINTHPSQKPLSITVR	0	3	LSINTHPSQKPLSITVR3				19.4043	19.4207	18.7832
P01024	C3	LSINTHPSQKPLSITVR	1	LSINTHPSQKPLSITVR	0	4	LSINTHPSQKPLSITVR4		18.4339	18.6752		18.1758
P00488	F13A1	LSIQSSPKCIVGKFR	2	LSIQSSPK(UniMod:510)C(UniMod:4)IVGK(UniMod:510)FR	2	4	LSIQSSPK(UniMod:510)C(UniMod:4)IVGK(UniMod:510)FR4	19.4099	19.3479	19.1609	17.5611	17.5955	17.7811
P01009	SERPINA1	LSKAVHKAVLTIDEK	3	LSK(UniMod:510)AVHK(UniMod:510)AVLTIDEK	2	4	LSK(UniMod:510)AVHK(UniMod:510)AVLTIDEK4					17.8698	16.2472
P02649	APOE	LSKELQAAQAR	1	LSK(UniMod:510)ELQAAQAR	1	2	LSK(UniMod:510)ELQAAQAR2	22.5695	22.216	20.0144	23.0029	22.4358	22.5624
P02649	APOE	LSKELQAAQAR	1	LSK(UniMod:510)ELQAAQAR	1	3	LSK(UniMod:510)ELQAAQAR3	25.1273	25.9948	23.9372	26.0633	26.0268	26.4295
P01876	IGHA1	LSLHRPALEDLLLGSEANLTCTLTGLR	0	LSLHRPALEDLLLGSEANLTC(UniMod:4)TLTGLR	0	3	LSLHRPALEDLLLGSEANLTC(UniMod:4)TLTGLR3	19.123	19.1435		20.0239	19.9602	19.399
P01877	IGHA2	LSLHRPALEDLLLGSEANLTCTLTGLRDASGATFTWTPSSGK	1	LSLHRPALEDLLLGSEANLTC(UniMod:4)TLTGLRDASGATFTWTPSSGK	0	4	LSLHRPALEDLLLGSEANLTC(UniMod:4)TLTGLRDASGATFTWTPSSGK4	18.8721	19.2867	20.7609	19.4019	19.7279	19.3656
P03952	KLKB1	LSMDGSPTR	0	LSM(UniMod:35)DGSPTR	0	2	LSM(UniMod:35)DGSPTR2	19.2323	18.4514	19.0657
P03952	KLKB1	LSMDGSPTR	0	LSMDGSPTR	0	2	LSMDGSPTR2	22.8129	22.8614	21.42	22.6381	24.6304	22.2555
P19823	ITIH2	LSNENHGIAQR	0	LSNENHGIAQR	0	2	LSNENHGIAQR2	19.8529	19.3877		15.148	20.1099	16.0734
P02647	APOA1	LSPLGEEMR	0	LSPLGEEM(UniMod:35)R	0	2	LSPLGEEM(UniMod:35)R2		17.7919	16.6076	24.5988	24.3866	23.6156
P02647	APOA1	LSPLGEEMR	0	LSPLGEEMR	0	2	LSPLGEEMR2	16.755	18.5732	19.0458	24.6161	24.1498	23.8631
P02768	ALB	LSQRFPK	1	LSQRFPK	0	2	LSQRFPK2	17.2318	17.3974	16.6488	20.962	21.8323	22.8122
P02768	ALB	LSQRFPKAEFAEVSK	2	LSQRFPK(UniMod:510)AEFAEVSK	1	4	LSQRFPK(UniMod:510)AEFAEVSK4	17.404	17.9492	18.4066	23.2874	24.1699	23.6341
P43251-2	BTD	LSSGLVTAALYGR	0	LSSGLVTAALYGR	0	2	LSSGLVTAALYGR2	20.0404	21.0762	21.1971	19.9224	20.7931	20.5664
P43251-2	BTD	LSSGLVTAALYGR	0	LSSGLVTAALYGR	0	3	LSSGLVTAALYGR3	14.4144	16.7197	16.9286	16.8146	16.7516	16.384
P01009	SERPINA1	LSSWVLLMK	1	LSSWVLLMK	0	2	LSSWVLLMK2				19.8579	16.8577	17.0757
P04114	APOB	LTGKIDFLNNYALFLSPSAQQASWQVSAR	1	LTGK(UniMod:510)IDFLNNYALFLSPSAQQASWQVSAR	1	3	LTGK(UniMod:510)IDFLNNYALFLSPSAQQASWQVSAR3				18.6752	18.1781
P02679-2	FGG	LTIGEGQQHHLGGAK	1	LTIGEGQQHHLGGAK	0	2	LTIGEGQQHHLGGAK2				16.4472	17.8859	15.3896
P02679-2	FGG	LTIGEGQQHHLGGAK	1	LTIGEGQQHHLGGAK	0	3	LTIGEGQQHHLGGAK3				22.4535	21.9136	22.5019
P02679-2	FGG	LTIGEGQQHHLGGAK	1	LTIGEGQQHHLGGAK	0	4	LTIGEGQQHHLGGAK4				17.9594	19.2794	17.5567
P02679-2	FGG	LTIGEGQQHHLGGAKQAGDV	1	LTIGEGQQHHLGGAK(UniMod:510)QAGDV	1	4	LTIGEGQQHHLGGAK(UniMod:510)QAGDV4				19.5255	20.5323	19.8986
P02679-2	FGG	LTIGEGQQHHLGGAKQAGDV	1	LTIGEGQQHHLGGAK(UniMod:510)QAGDV	1	2	LTIGEGQQHHLGGAK(UniMod:510)QAGDV2	18.283	18.4641	17.7522	20.2661	18.5669	19.0054
P02679-2	FGG	LTIGEGQQHHLGGAKQAGDV	1	LTIGEGQQHHLGGAK(UniMod:510)QAGDV	1	3	LTIGEGQQHHLGGAK(UniMod:510)QAGDV3	27.5888	27.0934	27.6473	28.7616	28.3241	27.9561
A0A0C4DH43	IGHV2-70D	LTISKDTSKNQVVLTMTNMDPVDTATYYCAR	2	LTISK(UniMod:510)DTSK(UniMod:510)NQVVLTMTNMDPVDTATYYC(UniMod:4)AR	2	4	LTISK(UniMod:510)DTSK(UniMod:510)NQVVLTMTNMDPVDTATYYC(UniMod:4)AR4	18.7984	19.0691	19.197	16.4709	16.7831	15.8158
P06727	APOA4	LTPYADEFKVKIDQTVEELR	2	LTPYADEFK(UniMod:510)VK(UniMod:510)IDQTVEELR	2	3	LTPYADEFK(UniMod:510)VK(UniMod:510)IDQTVEELR3	20.6565	19.8704	20.2799	20.1914	19.9172	20.2294
P06727	APOA4	LTPYADEFKVKIDQTVEELR	2	LTPYADEFK(UniMod:510)VK(UniMod:510)IDQTVEELR	2	4	LTPYADEFK(UniMod:510)VK(UniMod:510)IDQTVEELR4	24.3134	24.1503	24.6681	24.0434	22.1072	23.9872
P06727	APOA4	LTPYADEFKVKIDQTVEELR	2	LTPYADEFK(UniMod:510)VKIDQTVEELR	1	4	LTPYADEFK(UniMod:510)VKIDQTVEELR4					20.8251	21.0065
P18428	LBP	LTTKSFRPFVPR	1	LTTK(UniMod:510)SFRPFVPR	1	3	LTTK(UniMod:510)SFRPFVPR3	19.3394	19.5996	19.5278	20.5556	20.1125	20.0758
P18428	LBP	LTTKSFRPFVPR	1	LTTK(UniMod:510)SFRPFVPR	1	4	LTTK(UniMod:510)SFRPFVPR4	22.5527	23.2461	23.856	24.0288	24.0498	23.869
P0C0L4	C4A	LTVAAPPSGGPGFLSIERPDSRPPR	0	LTVAAPPSGGPGFLSIERPDSRPPR	0	3	LTVAAPPSGGPGFLSIERPDSRPPR3	23.0031	22.6254	22.3414	23.2444	22.9825	23.2251
P0C0L4	C4A	LTVAAPPSGGPGFLSIERPDSRPPR	0	LTVAAPPSGGPGFLSIERPDSRPPR	0	4	LTVAAPPSGGPGFLSIERPDSRPPR4	25.1859	25.0616	24.955	26.0584	25.8805	26.4101
P08571	CD14	LTVGAAQVPAQLLVGALR	0	LTVGAAQVPAQLLVGALR	0	3	LTVGAAQVPAQLLVGALR3	17.9177		17.0215	17.6536	17.0677	18.397
P02751-1	FN1	LTVGLTR	0	LTVGLTR	0	2	LTVGLTR2		23.3222		27.6934	23.5808	19.6019
P02768	ALB	LVAASQAALGL	0	LVAASQAALGL	0	2	LVAASQAALGL2	16.5943	17.7136	17.6158	23.9297	24.8445	23.9711
P02768	ALB	LVAASQAALGL	0	LVAASQAALGL	0	1	LVAASQAALGL1				18.8869	20.2896	18.486
P01024	C3	LVAYYTLIGASGQR	0	LVAYYTLIGASGQR	0	2	LVAYYTLIGASGQR2	19.422	19.1847	19.3542	21.7423	21.0578	21.4383
P01024	C3	LVAYYTLIGASGQR	0	LVAYYTLIGASGQR	0	3	LVAYYTLIGASGQR3	21.6259	21.6883	21.1118	22.441	23.3309	23.1243
P01023	A2M	LVDGKGVPIPNK	2	LVDGK(UniMod:510)GVPIPNK	1	3	LVDGK(UniMod:510)GVPIPNK3				18.1919	20.4724	20.3306
P01023	A2M	LVDGKGVPIPNKVIFIR	2	LVDGK(UniMod:510)GVPIPNK(UniMod:510)VIFIR	2	3	LVDGK(UniMod:510)GVPIPNK(UniMod:510)VIFIR3	23.3464	23.5072	23.7423	24.0955	24.5307	24.3104
P01023	A2M	LVDGKGVPIPNKVIFIR	2	LVDGK(UniMod:510)GVPIPNK(UniMod:510)VIFIR	2	4	LVDGK(UniMod:510)GVPIPNK(UniMod:510)VIFIR4	26.7852	27.1293	26.8585	27.0112	27.3497	27.2206
P01023	A2M	LVDGKGVPIPNKVIFIR	2	LVDGK(UniMod:510)GVPIPNKVIFIR	1	4	LVDGK(UniMod:510)GVPIPNKVIFIR4		24.5029				24.8291
P01023	A2M	LVDGKGVPIPNKVIFIR	2	LVDGK(UniMod:510)GVPIPNKVIFIR	1	3	LVDGK(UniMod:510)GVPIPNKVIFIR3	19.2096	19.4062	18.8624		18.9655	18.4803
P01009	SERPINA1	LVDKFLEDVK	2	LVDKFLEDVK	0	3	LVDKFLEDVK3				18.1723	17.4314	17.0887
P01009	SERPINA1	LVDKFLEDVKK	3	LVDKFLEDVK(UniMod:510)K	1	3	LVDKFLEDVK(UniMod:510)K3					18.739	17.1717
P01009	SERPINA1	LVDKFLEDVKK	3	LVDKFLEDVKK	0	3	LVDKFLEDVKK3	21.0351			21.2158	21.2363	21.3116
Q07954	LRP1	LVDSKIVFPHGITLDLVSR	1	LVDSK(UniMod:510)IVFPHGITLDLVSR	1	4	LVDSK(UniMod:510)IVFPHGITLDLVSR4				20.8735
O43866	CD5L	LVGGDNLCSGR	0	LVGGDNLC(UniMod:4)SGR	0	2	LVGGDNLC(UniMod:4)SGR2	21.9919	23.3227	20.1536	15.8308	15.4199	16.2963
O43866	CD5L	LVGGLHR	0	LVGGLHR	0	2	LVGGLHR2	19.1002	18.9324			17.6422	19.2488
P01034	CST3	LVGGPMDASVEEEGVR	0	LVGGPMDASVEEEGVR	0	2	LVGGPMDASVEEEGVR2	19.4236	19.5485	19.5023	19.4202	19.4675	19.816
P01034	CST3	LVGGPMDASVEEEGVRR	0	LVGGPMDASVEEEGVRR	0	3	LVGGPMDASVEEEGVRR3	22.795	23.8692	23.5117	22.7076	22.8824	23.0134
P03952	KLKB1	LVGITSWGEGCAR	0	LVGITSWGEGC(UniMod:4)AR	0	2	LVGITSWGEGC(UniMod:4)AR2	21.0313	22.9873	23.2891	18.0828		16.2727
P01023	A2M	LVHVEEPHTETVR	0	LVHVEEPHTETVR	0	2	LVHVEEPHTETVR2	20.4101	20.0777	18.5063	20.7978	21.2856	21.1053
P01023	A2M	LVHVEEPHTETVR	0	LVHVEEPHTETVR	0	3	LVHVEEPHTETVR3	18.135	20.3942	19.4922	21.5569	22.1193	22.2783
P01023	A2M	LVHVEEPHTETVR	0	LVHVEEPHTETVR	0	4	LVHVEEPHTETVR4	23.7182	27.4017	26.6904	27.5018	26.8412	27.4432
P01024	C3	LVKVQLSNDFDEYIMAIEQTIKSGSDEVQVGQQR	2	LVK(UniMod:510)VQLSNDFDEYIM(UniMod:35)AIEQTIK(UniMod:510)SGSDEVQVGQQR	2	4	LVK(UniMod:510)VQLSNDFDEYIM(UniMod:35)AIEQTIK(UniMod:510)SGSDEVQVGQQR4						20.7696
P01024	C3	LVKVQLSNDFDEYIMAIEQTIKSGSDEVQVGQQR	2	LVK(UniMod:510)VQLSNDFDEYIMAIEQTIK(UniMod:510)SGSDEVQVGQQR	2	4	LVK(UniMod:510)VQLSNDFDEYIMAIEQTIK(UniMod:510)SGSDEVQVGQQR4	19.7034	19.5455	17.8608	20.3878	20.9298	20.5367
P02768	ALB	LVNEVTEFAK	1	LVNEVTEFAK	0	2	LVNEVTEFAK2	18.7954	20.5472	17.5254	19.8764	19.7353	21.2804
Q9NQ79-2	CRTAC1	LVNIAVDER	0	LVNIAVDER	0	2	LVNIAVDER2	18.9255	18.6181	18.3712	19.133		18.2991
P49747	COMP	LVPNPGQEDADR	0	LVPNPGQEDADR	0	2	LVPNPGQEDADR2	18.7171	18.863	17.9894	19.201	19.0597	18.9824
P02649	APOE	LVQYRGEVQAMLGQSTEELR	0	LVQYRGEVQAM(UniMod:35)LGQSTEELR	0	3	LVQYRGEVQAM(UniMod:35)LGQSTEELR3	19.6721	20.1418	20.0384		19.8002
P02649	APOE	LVQYRGEVQAMLGQSTEELR	0	LVQYRGEVQAMLGQSTEELR	0	3	LVQYRGEVQAMLGQSTEELR3	17.0594	16.6261	17.4657
P02768	ALB	LVRPEVDVMCTAFHDNEETFLK	1	LVRPEVDVM(UniMod:35)C(UniMod:4)TAFHDNEETFLK	0	4	LVRPEVDVM(UniMod:35)C(UniMod:4)TAFHDNEETFLK4	24.7953		23.898		22.3194
P02768	ALB	LVRPEVDVMCTAFHDNEETFLKKYLYEIAR	2	LVRPEVDVM(UniMod:35)C(UniMod:4)TAFHDNEETFLK(UniMod:510)K(UniMod:510)YLYEIAR	2	4	LVRPEVDVM(UniMod:35)C(UniMod:4)TAFHDNEETFLK(UniMod:510)K(UniMod:510)YLYEIAR4		23.2776	23.0705	23.8306
P02768	ALB	LVRPEVDVMCTAFHDNEETFLKKYLYEIAR	2	LVRPEVDVM(UniMod:35)C(UniMod:4)TAFHDNEETFLK(UniMod:510)KYLYEIAR	1	4	LVRPEVDVM(UniMod:35)C(UniMod:4)TAFHDNEETFLK(UniMod:510)KYLYEIAR4	27.2434	27.496	27.4273	26.5484
P02768	ALB	LVRPEVDVMCTAFHDNEETFLKKYLYEIAR	2	LVRPEVDVM(UniMod:35)C(UniMod:4)TAFHDNEETFLKK(UniMod:510)YLYEIAR	1	4	LVRPEVDVM(UniMod:35)C(UniMod:4)TAFHDNEETFLKK(UniMod:510)YLYEIAR4	21.2512	21.5919	21.2733		21.4484	26.1193
P02768	ALB	LVRPEVDVMCTAFHDNEETFLKKYLYEIAR	2	LVRPEVDVM(UniMod:35)C(UniMod:4)TAFHDNEETFLKKYLYEIAR	0	4	LVRPEVDVM(UniMod:35)C(UniMod:4)TAFHDNEETFLKKYLYEIAR4						19.9597
P02768	ALB	LVRPEVDVMCTAFHDNEETFLK	1	LVRPEVDVMC(UniMod:4)TAFHDNEETFLK	0	4	LVRPEVDVMC(UniMod:4)TAFHDNEETFLK4	24.0738	24.4883	21.7531	23.7059	21.3999	23.0162
P02768	ALB	LVRPEVDVMCTAFHDNEETFLK	1	LVRPEVDVMC(UniMod:4)TAFHDNEETFLK(UniMod:510)	1	4	LVRPEVDVMC(UniMod:4)TAFHDNEETFLK(UniMod:510)4	24.1818	24.3321	24.0752	21.6302
P02768	ALB	LVRPEVDVMCTAFHDNEETFLKK	2	LVRPEVDVMC(UniMod:4)TAFHDNEETFLK(UniMod:510)K	1	3	LVRPEVDVMC(UniMod:4)TAFHDNEETFLK(UniMod:510)K3	21.721		24.059		24.0953	23.9838
P02768	ALB	LVRPEVDVMCTAFHDNEETFLKK	2	LVRPEVDVMC(UniMod:4)TAFHDNEETFLK(UniMod:510)K	1	4	LVRPEVDVMC(UniMod:4)TAFHDNEETFLK(UniMod:510)K4	23.0524	23.5008	22.8079	21.2193	21.6435	21.9305
P02768	ALB	LVRPEVDVMCTAFHDNEETFLKK	2	LVRPEVDVMC(UniMod:4)TAFHDNEETFLK(UniMod:510)K(UniMod:510)	2	3	LVRPEVDVMC(UniMod:4)TAFHDNEETFLK(UniMod:510)K(UniMod:510)3	23.0036	23.6805	22.4836	23.6789	23.5954	23.9149
P02768	ALB	LVRPEVDVMCTAFHDNEETFLKK	2	LVRPEVDVMC(UniMod:4)TAFHDNEETFLK(UniMod:510)K(UniMod:510)	2	4	LVRPEVDVMC(UniMod:4)TAFHDNEETFLK(UniMod:510)K(UniMod:510)4	19.6826	20.0833		22.0291	21.1038	21.9109
P02768	ALB	LVRPEVDVMCTAFHDNEETFLKKYLYEIAR	2	LVRPEVDVMC(UniMod:4)TAFHDNEETFLK(UniMod:510)K(UniMod:510)YLYEIAR	2	3	LVRPEVDVMC(UniMod:4)TAFHDNEETFLK(UniMod:510)K(UniMod:510)YLYEIAR3	21.0871	21.1388	21.1038	19.8409	20.3554	19.5155
P02768	ALB	LVRPEVDVMCTAFHDNEETFLKKYLYEIAR	2	LVRPEVDVMC(UniMod:4)TAFHDNEETFLK(UniMod:510)K(UniMod:510)YLYEIAR	2	4	LVRPEVDVMC(UniMod:4)TAFHDNEETFLK(UniMod:510)K(UniMod:510)YLYEIAR4	28.4398	28.7321	28.6436	27.161	27.2331	27.0061
P02768	ALB	LVRPEVDVMCTAFHDNEETFLKKYLYEIAR	2	LVRPEVDVMC(UniMod:4)TAFHDNEETFLK(UniMod:510)KYLYEIAR	1	4	LVRPEVDVMC(UniMod:4)TAFHDNEETFLK(UniMod:510)KYLYEIAR4	25.9397	26.62	25.6145	26.5074		21.2572
P02768	ALB	LVRPEVDVMCTAFHDNEETFLKK	2	LVRPEVDVMC(UniMod:4)TAFHDNEETFLKK	0	3	LVRPEVDVMC(UniMod:4)TAFHDNEETFLKK3	15.4182		18.0377		21.014	20.6671
P02768	ALB	LVRPEVDVMCTAFHDNEETFLKKYLYEIAR	2	LVRPEVDVMC(UniMod:4)TAFHDNEETFLKK(UniMod:510)YLYEIAR	1	4	LVRPEVDVMC(UniMod:4)TAFHDNEETFLKK(UniMod:510)YLYEIAR4	25.2696	21.7425	25.0032	26.292	26.0832
P02768	ALB	LVTDLTK	1	LVTDLTK	0	2	LVTDLTK2			18.9235	21.678	24.5016	21.9459
P02768	ALB	LVTDLTKVHTECCHGDLLECADDR	1	LVTDLTKVHTEC(UniMod:4)C(UniMod:4)HGDLLEC(UniMod:4)ADDR	0	4	LVTDLTKVHTEC(UniMod:4)C(UniMod:4)HGDLLEC(UniMod:4)ADDR4	18.6321	19.4059	17.1828	20.5603	20.8725	18.1326
P02671-2	FGA	LVTSKGDKELR	2	LVTSK(UniMod:510)GDK(UniMod:510)ELR	2	2	LVTSK(UniMod:510)GDK(UniMod:510)ELR2	20.4072	20.4649	20.3847	19.755	17.5473	19.9135
P02671-2	FGA	LVTSKGDKELR	2	LVTSK(UniMod:510)GDK(UniMod:510)ELR	2	3	LVTSK(UniMod:510)GDK(UniMod:510)ELR3	27.3054	27.0653	27.4285	27.1411	27.157	27.4383
P19827	ITIH1	LWAYLTIQELLAKR	1	LWAYLTIQELLAK(UniMod:510)R	1	3	LWAYLTIQELLAK(UniMod:510)R3	23.9623	25.1418	22.7487	25.3013	25.1716	25.5194
P35858-2	IGFALS	LWLEGNPWDCGCPLKALR	1	LWLEGNPWDC(UniMod:4)GC(UniMod:4)PLK(UniMod:510)ALR	1	3	LWLEGNPWDC(UniMod:4)GC(UniMod:4)PLK(UniMod:510)ALR3	21.3036	19.4918	20.3074		18.4756
P14543-2	NID1	LYGITTALSQCPQGHNYCSVNNGGCTHLCLATPGSR	0	LYGITTALSQC(UniMod:4)PQGHNYC(UniMod:4)SVNNGGC(UniMod:4)THLC(UniMod:4)LATPGSR	0	4	LYGITTALSQC(UniMod:4)PQGHNYC(UniMod:4)SVNNGGC(UniMod:4)THLC(UniMod:4)LATPGSR4	14.9514	14.9828
P02760	AMBP	LYGRAPQLRETLLQDFR	0	LYGRAPQLRETLLQDFR	0	4	LYGRAPQLRETLLQDFR4	18.2219	19.5153	19.2608	20.4564
P01011	SERPINA3	LYGSEAFATDFQDSAAAKK	2	LYGSEAFATDFQDSAAAK(UniMod:510)K	1	3	LYGSEAFATDFQDSAAAK(UniMod:510)K3					19.4144	19.675
P01011	SERPINA3	LYGSEAFATDFQDSAAAKKLINDYVK	3	LYGSEAFATDFQDSAAAK(UniMod:510)K(UniMod:510)LINDYVK	2	4	LYGSEAFATDFQDSAAAK(UniMod:510)K(UniMod:510)LINDYVK4		15.5198		20.1579	20.1228	19.4518
P01011	SERPINA3	LYGSEAFATDFQDSAAAKK	2	LYGSEAFATDFQDSAAAKK(UniMod:510)	1	3	LYGSEAFATDFQDSAAAKK(UniMod:510)3				18.4192
P01009	SERPINA1	LYHSEAFTVNFGDTEEAK	1	LYHSEAFTVNFGDTEEAK	0	3	LYHSEAFTVNFGDTEEAK3				20.5974	18.2764	16.8089
P01009	SERPINA1	LYHSEAFTVNFGDTEEAKK	2	LYHSEAFTVNFGDTEEAKK	0	3	LYHSEAFTVNFGDTEEAKK3				18.0141		17.644
P00450	CP	LYKKALYLQYTDETFR	2	LYK(UniMod:510)K(UniMod:510)ALYLQYTDETFR	2	3	LYK(UniMod:510)K(UniMod:510)ALYLQYTDETFR3	21.88	21.4708	21.8072	22.8586	22.4892	22.6427
P00450	CP	LYKKALYLQYTDETFR	2	LYK(UniMod:510)K(UniMod:510)ALYLQYTDETFR	2	4	LYK(UniMod:510)K(UniMod:510)ALYLQYTDETFR4	21.7028	20.299	20.4886	20.3313	19.5683	19.8014
P02671-2	FGA	MADEAGSEADHEGTHSTKR	1	M(UniMod:35)ADEAGSEADHEGTHSTK(UniMod:510)R	1	4	M(UniMod:35)ADEAGSEADHEGTHSTK(UniMod:510)R4					17.1164	21.2703
P23142	FBLN1	MATHQKDCSLPYATESKECR	2	M(UniMod:35)ATHQK(UniMod:510)DC(UniMod:4)SLPYATESK(UniMod:510)EC(UniMod:4)R	2	3	M(UniMod:35)ATHQK(UniMod:510)DC(UniMod:4)SLPYATESK(UniMod:510)EC(UniMod:4)R3	16.3206	13.5161	15.8564
P01023	A2M	MCPQLQQYEMHGPEGLR	0	M(UniMod:35)C(UniMod:4)PQLQQYEMHGPEGLR	0	3	M(UniMod:35)C(UniMod:4)PQLQQYEMHGPEGLR3				21.0636	21.0676	21.0975
P23142	FBLN1	MCVDVNECQR	0	M(UniMod:35)C(UniMod:4)VDVNEC(UniMod:4)QR	0	2	M(UniMod:35)C(UniMod:4)VDVNEC(UniMod:4)QR2	20.2375	18.9437
P02787	TF	MDAKMYLGYEYVTAIR	1	M(UniMod:35)DAK(UniMod:510)M(UniMod:35)YLGYEYVTAIR	1	3	M(UniMod:35)DAK(UniMod:510)M(UniMod:35)YLGYEYVTAIR3			20.4468	21.1889	21.6219	21.3885
P02787	TF	MDAKMYLGYEYVTAIR	1	M(UniMod:35)DAK(UniMod:510)MYLGYEYVTAIR	1	2	M(UniMod:35)DAK(UniMod:510)MYLGYEYVTAIR2	16.2517		17.2129	17.2019	17.4903	17.308
P02787	TF	MDAKMYLGYEYVTAIR	1	M(UniMod:35)DAK(UniMod:510)MYLGYEYVTAIR	1	3	M(UniMod:35)DAK(UniMod:510)MYLGYEYVTAIR3	23.9714	24.003	24.2168	23.8988	23.6893	23.4416
P02787	TF	MDAKMYLGYEYVTAIR	1	M(UniMod:35)DAKM(UniMod:35)YLGYEYVTAIR	0	3	M(UniMod:35)DAKM(UniMod:35)YLGYEYVTAIR3		22.1783	22.0076	22.9633		17.9212
P29622	SERPINA4	MDYKGDATVFFILPNQGKMR	2	M(UniMod:35)DYK(UniMod:510)GDATVFFILPNQGK(UniMod:510)MR	2	4	M(UniMod:35)DYK(UniMod:510)GDATVFFILPNQGK(UniMod:510)MR4	20.5609	21.7411	20.6101		20.7049	20.6569
P02671-2	FGA	MELERPGGNEITR	0	M(UniMod:35)ELERPGGNEITR	0	3	M(UniMod:35)ELERPGGNEITR3			18.2617	19.6756	18.3695
P02671-2	FGA	MELERPGGNEITR	0	M(UniMod:35)ELERPGGNEITR	0	2	M(UniMod:35)ELERPGGNEITR2	20.8094	20.5263	21.2331	20.5911	20.7319	21.2565
P02671-2	FGA	MELERPGGNEITRGGSTSYGTGSETESPR	0	M(UniMod:35)ELERPGGNEITRGGSTSYGTGSETESPR	0	4	M(UniMod:35)ELERPGGNEITRGGSTSYGTGSETESPR4			18.2427		16.1449
P00736	C1R	MGNFPWQVFTNIHGR	0	M(UniMod:35)GNFPWQVFTNIHGR	0	4	M(UniMod:35)GNFPWQVFTNIHGR4	17.8682	17.8437	17.7742	18.2099	18.4809	18.0513
O75636	FCN3	MGPKGEPGDPVNLLR	1	M(UniMod:35)GPK(UniMod:510)GEPGDPVNLLR	1	3	M(UniMod:35)GPK(UniMod:510)GEPGDPVNLLR3				19.0475	19.0479	19.2712
P55056	APOC4	MKELLETVVNR	1	M(UniMod:35)K(UniMod:510)ELLETVVNR	1	3	M(UniMod:35)K(UniMod:510)ELLETVVNR3			19.8779		21.5574	21.0421
P02671-2	FGA	MKGLIDEVNQDFTNR	1	M(UniMod:35)K(UniMod:510)GLIDEVNQDFTNR	1	2	M(UniMod:35)K(UniMod:510)GLIDEVNQDFTNR2	21.5883	21.329	21.7771	19.1463	19.0871	19.5569
P02671-2	FGA	MKGLIDEVNQDFTNR	1	M(UniMod:35)K(UniMod:510)GLIDEVNQDFTNR	1	3	M(UniMod:35)K(UniMod:510)GLIDEVNQDFTNR3	24.5311	24.4752	24.5557	25.7094	25.8605	26.0984
P02671-2	FGA	MKGLIDEVNQDFTNR	1	M(UniMod:35)KGLIDEVNQDFTNR	0	3	M(UniMod:35)KGLIDEVNQDFTNR3					20.2914
Q96KN2	CNDP1	MMAVAADTLQR	0	M(UniMod:35)M(UniMod:35)AVAADTLQR	0	2	M(UniMod:35)M(UniMod:35)AVAADTLQR2			19.0509	17.3544	18.0961	16.1338
Q96KN2	CNDP1	MMAVAADTLQR	0	M(UniMod:35)MAVAADTLQR	0	2	M(UniMod:35)MAVAADTLQR2	17.3772	17.9526	17.4215	20.4047	20.4068	20.2941
Q14624	ITIH4	MNFRPGVLSSR	0	M(UniMod:35)NFRPGVLSSR	0	2	M(UniMod:35)NFRPGVLSSR2	19.5299	17.3405	18.7519	19.2628	18.419	18.3552
Q14624	ITIH4	MNFRPGVLSSR	0	M(UniMod:35)NFRPGVLSSR	0	3	M(UniMod:35)NFRPGVLSSR3	19.791	20.4054	20.7972	20.7359	21.0539	20.7659
P02768	ALB	MPCAEDYLSVVLNQLCVLHEK	1	M(UniMod:35)PC(UniMod:4)AEDYLSVVLNQLC(UniMod:4)VLHEK(UniMod:510)	1	3	M(UniMod:35)PC(UniMod:4)AEDYLSVVLNQLC(UniMod:4)VLHEK(UniMod:510)3	16.3692	17.6279	18.2792
P02768	ALB	MPCAEDYLSVVLNQLCVLHEKTPVSDR	1	M(UniMod:35)PC(UniMod:4)AEDYLSVVLNQLC(UniMod:4)VLHEK(UniMod:510)TPVSDR	1	4	M(UniMod:35)PC(UniMod:4)AEDYLSVVLNQLC(UniMod:4)VLHEK(UniMod:510)TPVSDR4	24.6202	24.9593	24.8328	21.2932		18.983
P02768	ALB	MPCAEDYLSVVLNQLCVLHEKTPVSDR	1	M(UniMod:35)PC(UniMod:4)AEDYLSVVLNQLC(UniMod:4)VLHEKTPVSDR	0	4	M(UniMod:35)PC(UniMod:4)AEDYLSVVLNQLC(UniMod:4)VLHEKTPVSDR4	22.5863	23.528	23.6284	23.5776	23.801	23.0731
P0C0L4	C4A	MRPSTDTITVMVENSHGLR	0	M(UniMod:35)RPSTDTITVMVENSHGLR	0	3	M(UniMod:35)RPSTDTITVMVENSHGLR3	18.582	19.9863	18.8719	19.5597	19.8933	18.1411
D6RHD5	ALB	MSQLKIVTNHLYLYEIAR	1	M(UniMod:35)SQLK(UniMod:510)IVTNHLYLYEIAR	1	4	M(UniMod:35)SQLK(UniMod:510)IVTNHLYLYEIAR4	17.0253	18.6284	18.3791	17.3348	15.9306
D6RHD5	ALB	MSQLKIVTNHLYLYEIAR	1	M(UniMod:35)SQLK(UniMod:510)IVTNHLYLYEIAR	1	3	M(UniMod:35)SQLK(UniMod:510)IVTNHLYLYEIAR3	21.1418	21.818	19.538	21.1112	22.3026	21.5132
A0A0C4DH67	IGKV1-8	MTQSPSSFSASTGDR	0	M(UniMod:35)TQSPSSFSASTGDR	0	2	M(UniMod:35)TQSPSSFSASTGDR2	16.4372	15.9049	16.9467	16.215	15.152	16.9297
P68871	HBB	MVHLTPEEKSAVTALWGKVNVDEVGGEALGR	2	M(UniMod:35)VHLTPEEKSAVTALWGK(UniMod:510)VNVDEVGGEALGR	1	4	M(UniMod:35)VHLTPEEKSAVTALWGK(UniMod:510)VNVDEVGGEALGR4	22.4485		22.7428	23.4813	24.2332	23.377
P23142	FBLN1	MVQEQCCHSQLEELHCATGISLANEQDR	0	M(UniMod:35)VQEQC(UniMod:4)C(UniMod:4)HSQLEELHC(UniMod:4)ATGISLANEQDR	0	4	M(UniMod:35)VQEQC(UniMod:4)C(UniMod:4)HSQLEELHC(UniMod:4)ATGISLANEQDR4			17.3709
P02787	TF	MYLGYEYVTAIR	0	M(UniMod:35)YLGYEYVTAIR	0	2	M(UniMod:35)YLGYEYVTAIR2				19.293	18.318	18.953
P04114	APOB	MYQMDIQQELQR	0	M(UniMod:35)YQM(UniMod:35)DIQQELQR	0	2	M(UniMod:35)YQM(UniMod:35)DIQQELQR2	15.3556	16.3818	15.942	18.6135	18.3717	18.4685
P02671-2	FGA	MADEAGSEADHEGTHSTKR	1	MADEAGSEADHEGTHSTK(UniMod:510)R	1	3	MADEAGSEADHEGTHSTK(UniMod:510)R3	15.9264			18.4014	21.5759	17.0439
P02671-2	FGA	MADEAGSEADHEGTHSTKR	1	MADEAGSEADHEGTHSTK(UniMod:510)R	1	4	MADEAGSEADHEGTHSTK(UniMod:510)R4	17.968	17.8453	19.8832	17.4502	18.218	19.5885
P02671-2	FGA	MADEAGSEADHEGTHSTKR	1	MADEAGSEADHEGTHSTKR	0	3	MADEAGSEADHEGTHSTKR3					17.0043	15.0464
P02671-2	FGA	MADEAGSEADHEGTHSTKR	1	MADEAGSEADHEGTHSTKR	0	4	MADEAGSEADHEGTHSTKR4						16.2993
P23142	FBLN1	MATHQKDCSLPYATESKECR	2	MATHQK(UniMod:510)DC(UniMod:4)SLPYATESK(UniMod:510)EC(UniMod:4)R	2	4	MATHQK(UniMod:510)DC(UniMod:4)SLPYATESK(UniMod:510)EC(UniMod:4)R4	21.1751	21.2143	20.2409			17.6698
[truncated: 1,407 more rows]
