# Supplementary material for: Proteolytic profiling of human plasma reveals an immunoactive complement C3 fragment
Source: EMBO J. 2025 Oct 27;44(24):7721–58. doi: 10.1038/s44318-025-00598-8 (PMC12706077; doi:10.1038/s44318-025-00598-8)
Supplement: Supplementary file 6 — Dataset EV4 [file 44318_2025_598_MOESM6_ESM.xlsx]

## Sheet: Dataset_EV4_Description
Dataset EV4	List of PTMs observed by FragPipe/MSFragger’s open search algorithm in human plasma with HUNTER and SHUNTER workflows.
	List of the PTMs observed in the HUNTER/SHUNTER validation assays from human EDTA-plasma as identified by FragPipe's open search algorithm (n=3 techn. replicates, measured by DDA). The entries from the search are displayed only for entries with >= 5 localized_PSMs.

## Sheet: Dataset_EV4-HUNTER_SHUNTER_PTMs
Supplementary Table 4: List of the PTMs observed in the HUNTER/SHUNTER validation assays from human EDTA-plasma as identified by FragPipe's open search algorithm (n=3 techn. replicates, measured by DDA). The entries from the search are displayed only for entries with >= 5 localized_PSMs.
peak_apex	PSMs	mapped_mass_1	mapped_mass_2	localized_PSMs	n-term_localization_rate	AA1	AA1_enrichment_score	AA1_psm_count	AA2	AA2_enrichment_score	AA2_psm_count	AA3	AA3_enrichment_score	AA3_psm_count	SHUNTER_R1_PSMs	SHUNTER_R2_PSMs	SHUNTER_R3_PSMs	HUNTER_R1_PSMs	HUNTER_R2_PSMs	HUNTER_R3_PSMs	SHUNTER_R1_percent_PSMs	SHUNTER_R2_percent_PSMs	SHUNTER_R3_percent_PSMs	HUNTER_R1_percent_PSMs	HUNTER_R2_percent_PSMs	HUNTER_R3_percent_PSMs	SHUNTER_R1_peptides	SHUNTER_R2_peptides	SHUNTER_R3_peptides	HUNTER_R1_peptides	HUNTER_R2_peptides	HUNTER_R3_peptides
276.186	14	Quaternary amine labeling reagent heavy form (+6amu), N-term & K	Nethylmaleimidehydrolysis	14	100	V	10.3	12							4	1	4	2	1	2	0.069	0.023	0.058	0.071	0.021	0.036	1	1	1	1	1	1
335.187	29	Unannotated mass-shift 335.1866		29	100	N	13.8	11	G	6.8	16				10	8	9	1	0	1	0.172	0.188	0.13	0.036	0	0.018	1	1	1	1	0	1
-103.064	18	Unannotated mass-shift -103.0640		18	100	C	9.5	6	A	5.6	6				8	4	4	0	0	2	0.138	0.094	0.058	0	0	0.036	3	2	2	0	0	2
419.21	13	Unannotated mass-shift 419.2100		13	100										1	1	2	2	4	3	0.017	0.023	0.029	0.071	0.084	0.054	1	1	2	1	1	1
128.002	98	Unannotated mass-shift 128.0018		98	95.92	F	3.1	6	Q	2.8	14	A	2.4	14	44	20	33	0	0	1	0.758	0.469	0.477	0	0	0.018	35	15	27	0	0	1
32.047	47	DiMethyl-CHD2		47	95.74	D	3.2	9	V	2.4	9	E	1.9	6	18	10	17	0	0	2	0.31	0.235	0.246	0	0	0.036	17	10	16	0	0	2
-79.984	22	DiMethyl-C13HD2	Deletion of N	22	95.45	N	10.2	6							5	6	8	1	1	1	0.086	0.141	0.116	0.036	0.021	0.018	4	2	5	1	1	1
-24.975	42	Deletion of G	DiMethyl-CHD2	41	95.12	C	8.1	12	G	1.6	5				13	7	17	0	3	2	0.224	0.164	0.246	0	0.063	0.036	11	6	15	0	3	2
-32.0252	63	Unannotated mass-shift -32.0252		62	93.65	C	16.4	35							28	9	25	0	0	1	0.483	0.211	0.362	0	0	0.018	26	8	24	0	0	1
20.046	62	Third isotopic peak	deuterated methyl ester	62	93.55	I	11.5	20	D	3.4	12	E	2.7	12	13	11	18	8	5	7	0.224	0.258	0.26	0.286	0.106	0.127	7	8	11	3	5	6
98.001	14	Unannotated mass-shift 128.0018	Proline oxidation to pyrrolidinone/Decarboxylation	13	92.86										4	2	8	0	0	0	0.069	0.047	0.116	0	0	0	4	2	7	0	0	0
-36.976	39	Oxidation or Hydroxylation	Unannotated mass-shift -52.9742	39	92.31	A	6.6	15	G	2.8	9	P	1.9	6	15	5	12	2	2	3	0.259	0.117	0.174	0.071	0.042	0.054	7	3	4	2	2	2
335.178	10	Unannotated mass-shift 335.1866		9	90										1	1	0	0	4	4	0.017	0.023	0	0	0.084	0.073	1	1	0	0	1	2
-74.048	48	Deletion of G	Pyro-glu from Q/Loss of ammonia	47	89.58	C	11.1	18							14	12	18	1	1	2	0.241	0.281	0.26	0.036	0.021	0.036	12	9	15	1	1	2
16.0498	38	deuterated methyl ester	Amidation	36	89.47	D	6.1	13	A	3.1	7				12	5	5	4	6	6	0.207	0.117	0.072	0.143	0.127	0.109	9	3	3	4	4	5
-125.967	19	Unannotated mass-shift -125.9672		19	89.47	C	12.7	8							5	6	6	0	0	2	0.086	0.141	0.087	0	0	0.036	5	6	6	0	0	2
111.032	29	Nmethylmaleimide/BuUr fragment of BuUrBu crosslinker		25	86.21	H	12.6	6							7	6	9	1	4	2	0.121	0.141	0.13	0.036	0.084	0.036	7	6	9	1	4	2
6.0298	28	13C(6) Silac label		25	85.71	V	3.1	6	E	2.9	5				4	4	4	3	4	9	0.069	0.094	0.058	0.107	0.084	0.163	4	4	3	3	4	8
-52.9742	14	Unannotated mass-shift -52.9742		12	85.71										3	3	4	1	1	2	0.052	0.07	0.058	0.036	0.021	0.036	2	1	1	1	1	1
-12.0382	19	Unannotated mass-shift -12.0382		19	84.21	I	12.4	6	D	4.6	5				2	3	4	4	2	4	0.034	0.07	0.058	0.143	0.042	0.073	1	3	3	3	2	4
-15.0116	143	lactic acid from N-term Ser/ISD (z+2)-series		127	83.92	S	4.6	57	H	2.5	6	K	2.1	12	47	29	49	4	4	10	0.81	0.68	0.709	0.143	0.084	0.181	46	28	47	4	4	10
24.0086	37	lactic acid from N-term Ser/ISD (z+2)-series	Unannotated mass-shift 39.0234	36	83.78	E	4.1	11							1	0	0	9	13	14	0.017	0	0	0.322	0.275	0.254	1	0	0	8	11	14
-94.982	12	Unannotated mass-shift -94.9820		12	83.33										3	2	6	0	1	0	0.052	0.047	0.087	0	0.021	0	3	2	5	0	1	0
-6.9652	18	Unannotated mass-shift -6.9652		18	83.33										8	2	7	0	0	1	0.138	0.047	0.101	0	0	0.018	6	2	4	0	0	1
18.0664	12	Unannotated mass-shift 18.0664		12	83.33										0	3	6	2	1	0	0	0.07	0.087	0.071	0.021	0	0	3	6	2	1	0
97.0142	23	maleimide		23	82.61	E	4.5	8							7	5	8	1	1	1	0.121	0.117	0.116	0.036	0.021	0.018	5	3	5	1	1	1
15.0944	66	deuterated methyl ester	Unannotated mass-shift -1.9342	62	81.82	R	7	24	E	2.8	13	D	1.6	6	2	2	1	18	27	16	0.034	0.047	0.014	0.643	0.57	0.29	2	2	1	15	22	13
17.0304	269	deuterated methyl ester		250	81.78	P	5	110	H	1.9	10	Y	1.7	8	62	34	56	30	43	44	1.069	0.797	0.81	1.072	0.908	0.798	50	31	46	27	40	35
-122.04	27	Unannotated mass-shift -122.0398		25	81.48	R	7.5	10							10	4	8	2	1	2	0.172	0.094	0.116	0.071	0.021	0.036	8	3	7	2	1	2
42.0226	96	Guanidination/amidino		88	81.25	H	4	7	F	3.4	6	A	1.6	9	2	3	2	16	40	33	0.034	0.07	0.029	0.572	0.845	0.598	2	3	2	16	38	31
-89.0458	21	Methylation	Unannotated mass-shift -103.0640	21	80.95										12	2	6	1	0	0	0.207	0.047	0.087	0.036	0	0	10	2	5	1	0	0
-9.9272	31	Unannotated mass-shift -9.9272		29	80.65	I	15.7	12	D	6.5	11				9	4	7	3	4	4	0.155	0.094	0.101	0.107	0.084	0.073	6	3	6	3	3	3
-51.0796	15	Unannotated mass-shift -51.0796		14	80										3	6	6	0	0	0	0.052	0.141	0.087	0	0	0	2	4	6	0	0	0
7.9596	404	Unannotated mass-shift 7.9596		353	79.46	H	3.8	27	M	2	10	F	1.9	14	11	5	16	87	138	147	0.19	0.117	0.231	3.109	2.915	2.666	9	5	16	77	120	125
41.0178	118	amidination of lysines or N-terminal amines with methyl acetimidate		112	78.81	Y	3.4	7	H	2.6	6	E	2.2	18	4	2	0	18	45	49	0.069	0.047	0	0.643	0.951	0.889	4	2	0	18	40	46
-66.0894	14	Deletion of G	Unannotated mass-shift -9.0688	13	78.57	C	12.6	6							8	3	3	0	0	0	0.138	0.07	0.043	0	0	0	8	3	3	0	0	0
-97.0122	23	deuterated methyl ester	Deletion of N	23	78.26	N	10.7	7	P	5.9	12				7	3	8	2	1	2	0.121	0.07	0.116	0.071	0.021	0.036	6	3	7	2	1	2
-9.0688	32	Unannotated mass-shift -9.0688		26	78.13	Q	8.5	11							1	1	1	9	8	12	0.017	0.023	0.014	0.322	0.169	0.218	1	1	1	6	8	11
-10.0498	32	Unannotated mass-shift 7.9596	Dehydration/Pyro-glu from E	26	78.13	E	5.1	10							1	2	4	6	11	8	0.017	0.047	0.058	0.214	0.232	0.145	1	2	4	6	10	8
143.005	13	Tyrosine oxidation to 2-aminotyrosine/Conversion of carboxylic acid to hydroxamic acid	Unannotated mass-shift 128.0018	13	76.92										4	4	5	0	0	0	0.069	0.094	0.072	0	0	0	3	4	3	0	0	0
34.061	86	DiMethyl-C13HD2		76	75.58	N	3.4	7	T	2.5	12	G	2.1	13	20	19	31	3	6	7	0.345	0.446	0.448	0.107	0.127	0.127	20	18	31	3	6	7
-23.9422	37	Unannotated mass-shift -33.9530	13C(6) 15N(4) Silac label	35	75	I	8.4	8	D	5.1	10	V	2	6	10	5	11	2	3	6	0.172	0.117	0.159	0.071	0.063	0.109	8	4	9	2	2	5
35.0506	15	Guanidination/amidino	Unannotated mass-shift -6.9652	15	73.33	N	14	6							2	1	8	2	2	0	0.034	0.023	0.116	0.071	0.042	0	2	1	8	2	2	0
11.994	11	formaldehyde adduct		11	72.73	A	8.8	6							0	4	2	2	2	1	0	0.094	0.029	0.071	0.042	0.018	0	4	2	1	2	1
6.9594	241	Isotopic peak error	Unannotated mass-shift 7.9596	196	72.2	K	1.8	17	Q	1.7	18	H	1.7	7	4	5	2	55	85	90	0.069	0.117	0.029	1.966	1.796	1.632	2	5	2	49	78	82
-119.058	24	reduction	Unannotated mass-shift -103.0640	24	70.83	C	7.7	6	S	2.5	6				11	4	9	0	0	0	0.19	0.094	0.13	0	0	0	9	4	8	0	0	0
-36.0558	10	Unannotated mass-shift -36.0558		10	70	Q	12.4	6							2	2	2	1	1	2	0.034	0.047	0.029	0.036	0.021	0.036	2	1	1	1	1	1
-114.081	75	Deletion of O		65	69.33	R	4.9	17	K	2	6				8	2	3	14	20	28	0.138	0.047	0.043	0.5	0.422	0.508	8	2	3	13	17	25
-41.9746	13	Unannotated mass-shift -41.9746		12	69.23										1	2	2	2	3	3	0.017	0.047	0.029	0.071	0.063	0.054	1	1	1	2	2	3
97.042	13	Unannotated mass-shift 39.0396	Iodoacetic acid derivative	11	69.23										1	1	1	2	4	4	0.017	0.023	0.014	0.071	0.084	0.073	1	1	1	2	2	4
-9.9666	16	Isotopic peak error	Unannotated mass-shift -8.9586	14	68.75	T	6.5	6							1	3	7	0	1	4	0.017	0.07	0.101	0	0.021	0.073	1	3	6	0	1	4
-115.086	16	Isotopic peak error	Deletion of O	12	68.75	R	8.2	5							0	0	0	4	5	7	0	0	0	0.143	0.106	0.127	0	0	0	4	4	6
-17.0314	85	Pyro-glu from Q/Loss of ammonia		81	68.24	N	4.9	11	D	4.3	20	A	3.4	16	16	17	27	9	11	5	0.276	0.399	0.391	0.322	0.232	0.091	9	12	16	4	6	3
32.0402	49	deuterated methyl ester	Tyrosine oxidation to 2-aminotyrosine/Conversion of carboxylic acid to hydroxamic acid	45	67.35	H	6.3	6	D	2.5	7				5	5	4	7	16	12	0.086	0.117	0.058	0.25	0.338	0.218	5	5	4	7	15	12
-10.0776	14	Isotopic peak error	Unannotated mass-shift -9.0688	11	64.29										1	1	1	1	6	4	0.017	0.023	0.014	0.036	0.127	0.073	1	1	1	1	3	2
-1.9342	42	Unannotated mass-shift -1.9342		32	61.9	R	4.8	8							8	6	2	3	13	10	0.138	0.141	0.029	0.107	0.275	0.181	7	5	2	3	13	9
12.0022	13	formaldehyde adduct		10	61.54										1	4	5	2	0	1	0.017	0.094	0.072	0.071	0	0.018	1	4	5	2	0	1
-6.0706	36	Third isotopic peak	Unannotated mass-shift -9.0688	35	61.11	K	9.2	15							7	4	6	3	8	8	0.121	0.094	0.087	0.107	0.169	0.145	7	4	6	3	7	6
26.0334	10	Unannotated mass-shift -15.0004	amidination of lysines or N-terminal amines with methyl acetimidate	9	60										1	0	1	1	3	4	0.017	0	0.014	0.036	0.063	0.073	1	0	1	1	3	4
43.0064	10	Carbamylation		9	60										2	1	3	0	2	2	0.034	0.023	0.043	0	0.042	0.036	2	1	3	0	2	2
197.127	10	Unannotated mass-shift 197.1270		6	60										5	1	4	0	0	0	0.086	0.023	0.058	0	0	0	4	1	4	0	0	0
-2.015	248	2-amino-3-oxo-butanoic_acid		183	59.84	H	2.8	10	I	2.1	11	Y	1.7	6	48	37	49	30	42	42	0.827	0.868	0.709	1.072	0.887	0.762	43	31	47	25	34	33
42.013	54	Acetylation		39	59.26										2	1	0	8	19	24	0.034	0.023	0	0.286	0.401	0.435	2	1	0	8	17	22
59.0528	29	Mono-methylated lysine labelled with Acetyl_heavy		24	58.62										1	1	3	5	7	12	0.017	0.023	0.043	0.179	0.148	0.218	1	1	2	5	7	12
54.0062	19	MDA adduct +54/Methylglyoxal-derived hydroimidazolone/Alkene fragment of DSSO crosslinker		11	57.89	C	14.3	5							4	2	4	2	3	4	0.069	0.047	0.058	0.071	0.063	0.073	4	2	4	2	3	3
27.992	44	Formylation		38	56.82										10	6	15	4	3	6	0.172	0.141	0.217	0.143	0.063	0.109	10	6	15	4	3	6
13.9792	23	proline oxidation to pyroglutamic acid/Tryptophan oxidation to oxolactone/aldehyde and ketone modifications		17	56.52	P	5.7	9							6	2	12	0	2	1	0.103	0.047	0.174	0	0.042	0.018	6	2	11	0	2	1
72.0216	88	carboxyethyl/Dihydroxy methylglyoxal adduct/Ethoxyformylation		87	55.68	G	3.3	23	C	2.4	7	K	1.6	6	33	15	26	3	3	8	0.569	0.352	0.376	0.107	0.063	0.145	32	13	24	3	3	6
13.0832	20	Tyrosine oxidation to 2-aminotyrosine/Conversion of carboxylic acid to hydroxamic acid	Unannotated mass-shift -1.9342	18	55	D	7.2	8							1	0	0	5	7	7	0.017	0	0	0.179	0.148	0.127	1	0	0	4	5	5
-5.0166	20	Unannotated mass-shift -9.0368	SILAC	18	55										4	5	5	2	2	2	0.069	0.117	0.072	0.071	0.042	0.036	4	4	4	2	2	2
43.0608	31	Unannotated mass-shift 43.0608		30	54.84	Q	8.4	13	S	2.1	6				5	4	8	4	6	4	0.086	0.094	0.116	0.143	0.127	0.073	5	4	8	4	5	4
22.0236	17	Oxidation or Hydroxylation	13C(6) Silac label	14	52.94										2	2	6	4	1	2	0.034	0.047	0.087	0.143	0.021	0.036	2	2	6	4	1	2
39.9922	27	S-carbamoylmethylcysteine cyclization (N-terminus)/Glyoxal-derived hydroimiadazolone		25	51.85	C	10.2	9	E	3	5				7	5	11	1	0	3	0.121	0.117	0.159	0.036	0	0.054	4	3	7	1	0	3
15.0124	127	Tyrosine oxidation to 2-aminotyrosine/Conversion of carboxylic acid to hydroxamic acid		112	51.18	A	1.9	12	G	1.8	16	N	1.6	5	6	7	14	20	40	40	0.103	0.164	0.203	0.715	0.845	0.725	6	6	11	18	35	36
-7.947	34	Amidation	Unannotated mass-shift -6.9652	17	50										15	4	9	1	2	3	0.259	0.094	0.13	0.036	0.042	0.054	14	4	9	1	2	3
8.9486	10	Unannotated mass-shift -15.0004	Replacement of 3 protons by aluminium	8	50										2	2	1	0	1	4	0.034	0.047	0.014	0	0.021	0.073	2	2	1	0	1	4
18.0246	18	Third isotopic peak	Tyrosine oxidation to 2-aminotyrosine/Conversion of carboxylic acid to hydroxamic acid	10	50										0	0	1	0	7	10	0	0	0.014	0	0.148	0.181	0	0	1	0	7	10
163.103	18	Unannotated mass-shift 135.1098	Formylation	10	50										3	2	8	1	1	3	0.052	0.047	0.116	0.036	0.021	0.054	3	2	8	1	1	3
-8.9586	15	Unannotated mass-shift -8.9586		14	46.67	M	34.1	7							2	3	2	2	5	1	0.034	0.07	0.029	0.071	0.106	0.018	2	3	2	2	5	1
-16.0468	15	lactic acid from N-term Ser/ISD (z+2)-series	Lysine oxidation to aminoadipic semialdehyde	13	46.67										3	2	4	0	3	3	0.052	0.047	0.058	0	0.063	0.054	2	1	4	0	3	3
30.0078	111	hydroxymethyl/formaldehyde induced modifications		108	45.95	A	5	31	F	3.7	8	K	1.6	8	35	24	30	7	7	8	0.603	0.563	0.434	0.25	0.148	0.145	29	22	26	5	5	6
-1.9292	46	Unannotated mass-shift -1.9342		26	45.65	R	6	8							20	5	10	3	4	4	0.345	0.117	0.145	0.107	0.084	0.073	19	5	10	3	3	4
-3.9804	16	Unannotated mass-shift -33.9530	quinone	9	43.75										1	2	6	3	1	3	0.017	0.047	0.087	0.107	0.021	0.054	1	1	5	3	1	3
17.044	68	deuterated methyl ester		36	42.65	H	7.7	6							3	4	3	14	19	25	0.052	0.094	0.043	0.5	0.401	0.453	3	4	3	14	17	24
23.9534	66	Replacement of 3 protons by aluminium		60	42.42	M	9.6	8	G	2.7	14	K	2.3	7	7	3	1	12	19	24	0.121	0.07	0.014	0.429	0.401	0.435	7	3	1	6	12	17
-5.0372	12	Unannotated mass-shift -116.0624	Nmethylmaleimide/BuUr fragment of BuUrBu crosslinker	5	41.67										2	2	4	0	3	1	0.034	0.047	0.058	0	0.063	0.018	2	2	4	0	3	1
-16.0024	86	reduction		78	40.7	S	4.7	36	Y	3.6	5				13	14	22	5	14	18	0.224	0.328	0.318	0.179	0.296	0.326	12	13	19	4	14	16
135.11	90	Unannotated mass-shift 135.1098		39	40	Y	6.7	5	P	1.9	6				25	22	30	3	5	5	0.431	0.516	0.434	0.107	0.106	0.091	20	19	25	3	4	3
42.0408	15	tri-Methylation/Propyl		13	40	G	5	5							0	2	1	3	3	6	0	0.047	0.014	0.107	0.063	0.109	0	2	1	3	3	6
-4.0312	10	Unannotated mass-shift -32.0252	Formylation	5	40										3	2	2	1	0	2	0.052	0.047	0.029	0.036	0	0.036	3	2	2	1	0	2
-3.9564	15	Third isotopic peak	Unannotated mass-shift -6.9652	11	40										5	1	2	0	3	4	0.086	0.023	0.029	0	0.063	0.073	4	1	2	0	3	4
58.0018	63	Iodoacetic acid derivative		61	39.68	G	4.3	22							11	9	23	5	7	8	0.19	0.211	0.333	0.179	0.148	0.145	10	9	22	3	6	5
133.133	24	Quaternary amine labeling reagent heavy form (+6amu), N-term & K		11	37.5										6	6	11	1	0	0	0.103	0.141	0.159	0.036	0	0	5	6	10	1	0	0
8.9976	57	Isotopic peak error	13C(6) 15N(4) Silac label	51	36.84	Q	10.6	28							11	12	9	5	7	13	0.19	0.281	0.13	0.179	0.148	0.236	10	10	8	5	7	11
42.0564	11	tri-Methylation/Propyl		8	36.36										2	2	0	1	3	3	0.034	0.047	0	0.036	0.063	0.054	2	2	0	1	2	1
-15.0004	309	Unannotated mass-shift -15.0004		127	35.92	C	9.8	43	Y	2.3	6				101	78	104	2	12	12	1.741	1.829	1.505	0.071	0.253	0.218	95	71	88	2	12	11
133.121	18	Unannotated mass-shift -14.0188	Unannotated mass-shift 147.1470	6	33.33										1	0	1	2	8	6	0.017	0	0.014	0.071	0.169	0.109	1	0	1	2	8	6
39.0396	40	Unannotated mass-shift 39.0396		14	32.5										4	4	2	7	13	10	0.069	0.094	0.029	0.25	0.275	0.181	3	4	2	5	11	7
4.0142	13	SILAC		12	30.77										0	1	2	2	2	6	0	0.023	0.029	0.071	0.042	0.109	0	1	2	2	2	6
39.985	13	S-carbamoylmethylcysteine cyclization (N-terminus)/Glyoxal-derived hydroimiadazolone		8	30.77										1	1	1	1	4	5	0.017	0.023	0.014	0.036	0.084	0.091	1	1	1	1	4	4
14.9998	23	Deamidation followed by a methylation		19	30.43										3	3	7	3	4	3	0.052	0.07	0.101	0.107	0.084	0.054	3	3	7	3	3	2
-9.0582	10	Unannotated mass-shift 7.9596	Pyro-glu from Q/Loss of ammonia	6	30										0	2	0	1	3	4	0	0.047	0	0.036	0.063	0.073	0	2	0	1	3	3
26.0444	10	Unannotated mass-shift 26.0444		8	30										1	3	0	0	3	3	0.017	0.07	0	0	0.063	0.054	1	3	0	0	3	2
-59.0438	24	Unannotated mass-shift -91.0094	persulfide	15	29.17	N	15.1	6							4	6	2	4	2	6	0.069	0.141	0.029	0.143	0.042	0.109	4	6	2	3	1	6
6.0624	35	Oxidation or Hydroxylation	Unannotated mass-shift -9.9272	34	28.57	R	8.7	16							9	9	9	4	2	2	0.155	0.211	0.13	0.143	0.042	0.036	7	9	8	2	2	2
38.0392	14	Dimethylated Arg13C(6) 15N(4)		5	28.57										1	1	1	2	3	6	0.017	0.023	0.014	0.071	0.063	0.109	1	1	1	2	2	5
71.0314	14	Acrylamide adduct/Addition of A		8	28.57										2	4	4	0	3	1	0.034	0.094	0.058	0	0.063	0.018	2	3	3	0	1	1
-14.0188	221	Unannotated mass-shift -14.0188		209	27.15	I	4.4	25	L	3.2	50	E	1.8	27	42	32	46	27	33	41	0.724	0.75	0.666	0.965	0.697	0.744	28	23	33	18	21	30
17.0044	15	First isotopic peak	Oxidation or Hydroxylation	8	26.67										1	2	5	1	1	5	0.017	0.047	0.072	0.036	0.021	0.091	1	2	4	1	1	5
-2.9996	33	Tyrosine oxidation to 2-aminotyrosine/Conversion of carboxylic acid to hydroxamic acid	Dehydration/Pyro-glu from E	10	25										5	3	7	8	5	5	0.086	0.07	0.101	0.286	0.106	0.091	5	3	7	5	5	5
-18.0018	13	Dehydration/Pyro-glu from E		12	23.08										4	2	2	1	2	2	0.069	0.047	0.029	0.036	0.042	0.036	3	2	2	1	2	2
-3.0072	21	Unannotated mass-shift -15.0004	formaldehyde adduct	6	22.73										4	5	6	1	1	4	0.069	0.117	0.087	0.036	0.021	0.073	4	5	6	1	1	4
-14.0042	42	First isotopic peak	Unannotated mass-shift -15.0004	36	21.43	L	2.4	7							9	7	12	4	5	5	0.155	0.164	0.174	0.143	0.106	0.091	7	6	10	3	4	4
12.9744	18	Isotopic peak error	proline oxidation to pyroglutamic acid/Tryptophan oxidation to oxolactone/aldehyde and ketone modifications	15	21.05										1	5	2	3	3	4	0.017	0.117	0.029	0.107	0.063	0.073	1	4	2	2	2	3
59.0428	19	Propionate labeling reagent heavy form (+3amu), N-term K		6	21.05										1	1	0	3	7	7	0.017	0.023	0	0.107	0.148	0.127	1	1	0	3	4	5
-1.9044	25	Unannotated mass-shift -33.9530	DiMethyl-CHD2	5	20										7	5	5	1	3	4	0.121	0.117	0.072	0.036	0.063	0.073	6	4	4	1	3	3
81.0482	11	Guanidination/amidino	Unannotated mass-shift 39.0234	10	18.18	T	8.8	6							0	3	3	2	2	1	0	0.07	0.043	0.071	0.042	0.018	0	1	1	1	1	1
-141.088	11	Unannotated mass-shift -141.0882		10	18.18	K	15.4	7							0	0	0	3	3	5	0	0	0	0.107	0.063	0.091	0	0	0	3	2	4
32.9718	11	First isotopic peak	persulfide	9	18.18										1	2	3	0	1	4	0.017	0.047	0.043	0	0.021	0.073	1	2	3	0	1	4
70.013	11	N-pyruvic acid 2-iminyl		6	18.18										0	1	1	5	2	2	0	0.023	0.014	0.179	0.042	0.036	0	1	1	5	1	1
147.147	51	Unannotated mass-shift 147.1470		12	17.65										16	7	10	4	7	7	0.276	0.164	0.145	0.143	0.148	0.127	14	7	8	4	6	6
-2.0028	50	Isotopic peak error	Isotopic peak error	17	16.33	T	5.2	6							12	7	12	5	6	8	0.207	0.164	0.174	0.179	0.127	0.145	10	7	12	5	6	7
6.9392	19	Replacement of 3 protons by aluminium	Pyro-glu from Q/Loss of ammonia	10	15.79										0	3	1	4	6	5	0	0.07	0.014	0.143	0.127	0.091	0	3	1	3	5	5
-36.0204	13	Dehydration/Pyro-glu from E	Dehydration/Pyro-glu from E	12	15.38										6	1	5	0	1	0	0.103	0.023	0.072	0	0.021	0	5	1	5	0	1	0
-15.0274	13	Isotopic peak error	Unannotated mass-shift -14.0188	9	15.38										6	3	1	0	2	1	0.103	0.07	0.014	0	0.042	0.018	6	3	1	0	2	1
23.987	13	Second isotopic peak	Sodium adduct	7	15.38										0	0	0	2	6	5	0	0	0	0.071	0.127	0.091	0	0	0	2	4	5
57.0312	13	Iodoacetamide derivative/Addition of Glycine/Addition of G		7	15.38										0	1	5	0	5	2	0	0.023	0.072	0	0.106	0.036	0	1	4	0	5	2
-29.9938	22	Homoserine		22	13.64	M	36.1	12							6	3	8	0	2	3	0.103	0.07	0.116	0	0.042	0.054	6	3	7	0	2	3
-72.0266	22	Unannotated mass-shift -15.0004	Deletion of G	22	13.64	E	6.8	11							5	6	5	3	1	2	0.086	0.141	0.072	0.107	0.021	0.036	5	5	4	3	1	2
-75.0448	22	Unannotated mass-shift -116.0624	amidination of lysines or N-terminal amines with methyl acetimidate	19	13.64										2	1	1	2	9	7	0.034	0.023	0.014	0.071	0.19	0.127	2	1	1	1	5	6
15.9934	196	Oxidation or Hydroxylation		159	13.27	W	33.2	31	F	3.6	12	P	2.3	32	39	44	64	8	14	27	0.672	1.032	0.926	0.286	0.296	0.49	26	32	40	6	11	15
-16.0316	46	First isotopic peak	Pyro-glu from Q/Loss of ammonia	43	13.04	L	7	23	V	1.5	5				11	8	15	2	5	5	0.19	0.188	0.217	0.071	0.106	0.091	8	7	13	2	5	4
32.0024	72	Unannotated mass-shift 32.0024		63	12.86	W	78.5	29	N	3	5				9	9	6	22	12	14	0.155	0.211	0.087	0.786	0.253	0.254	8	9	6	20	11	13
-0.985	94	Amidation		22	11.7	E	3.4	5							18	25	12	8	18	13	0.31	0.586	0.174	0.286	0.38	0.236	15	21	12	8	18	12
-9.0276	28	Unannotated mass-shift -9.0368		24	10.71	C	21.1	18							4	5	2	4	5	8	0.069	0.117	0.029	0.143	0.106	0.145	4	4	2	2	4	6
-36.0298	10	Unannotated mass-shift -116.0624	methylglyoxal-derived argpyrimidine	9	10										1	1	1	1	1	5	0.017	0.023	0.014	0.036	0.021	0.091	1	1	1	1	1	5
21.9968	21	Unannotated mass-shift 39.0234	Pyro-glu from Q/Loss of ammonia	16	9.52	K	12.8	10							4	4	9	1	1	2	0.069	0.094	0.13	0.036	0.021	0.036	4	2	7	1	1	2
-3.0178	42	Isotopic peak error	2-amino-3-oxo-butanoic_acid	6	9.52										4	4	14	2	11	7	0.069	0.094	0.203	0.071	0.232	0.127	4	4	14	2	10	6
-10.0244	53	Aspartylurea		47	9.43	P	7.2	30	L	1.5	5				7	5	21	6	5	9	0.121	0.117	0.304	0.214	0.106	0.163	5	4	16	5	4	8
-13.0318	11	Isotopic peak error	Unannotated mass-shift -12.0382	9	9.09										3	2	5	1	0	0	0.052	0.047	0.072	0.036	0	0	3	2	5	1	0	0
-28.033	59	Unannotated mass-shift -14.0188	Unannotated mass-shift -14.0188	52	8.47	V	6.7	28	L	2.5	10				13	13	15	6	7	5	0.224	0.305	0.217	0.214	0.148	0.091	12	9	11	4	7	5
-42.0462	12	Unannotated mass-shift -57.0108	alpha-amino adipic acid	7	8.33										3	5	2	1	1	0	0.052	0.117	0.029	0.036	0.021	0	3	3	2	1	1	0
12.992	13	Loss of O2; nitro photochemical decomposition		7	8.33										2	0	3	1	3	4	0.034	0	0.043	0.036	0.063	0.073	2	0	3	1	3	4
33.0196	24	Third isotopic peak	hydroxymethyl/formaldehyde induced modifications	9	8.33										5	4	8	3	3	1	0.086	0.094	0.116	0.107	0.063	0.018	4	4	7	3	3	1
33.025	24	Third isotopic peak	hydroxymethyl/formaldehyde induced modifications	6	8.33										7	2	15	0	0	0	0.121	0.047	0.217	0	0	0	7	2	14	0	0	0
79.959	14	Phosphorylation		9	7.69										2	0	2	2	4	4	0.034	0	0.029	0.071	0.084	0.073	2	0	2	2	3	4
0.9828	69	Deamidation		51	7.25	N	14.4	21	Q	2.7	7				18	9	21	2	10	9	0.31	0.211	0.304	0.071	0.211	0.163	17	9	18	2	9	9
-55.0542	30	Unannotated mass-shift -55.0542		29	6.67	R	15.7	25							7	8	10	1	1	3	0.121	0.188	0.145	0.036	0.021	0.054	6	3	8	1	1	3
-43.0488	15	Arginine oxidation to glutamic semialdehyde		13	6.67										2	2	2	1	4	4	0.034	0.047	0.029	0.036	0.084	0.073	2	2	2	1	3	4
14.025	31	Methylation		27	6.45	V	3.8	8	G	2.6	6				4	6	8	4	4	5	0.069	0.141	0.116	0.143	0.084	0.091	3	4	7	4	4	5
43.9882	16	Carboxylation		14	6.25	A	12.2	10							2	2	2	3	2	5	0.034	0.047	0.029	0.107	0.042	0.091	1	2	2	3	2	5
98.0422	16	di-Methylation/Acetaldehyde +28/Ethylation	N-pyruvic acid 2-iminyl	9	6.25										0	0	1	6	5	4	0	0	0.014	0.214	0.106	0.073	0	0	1	6	5	4
3.9916	68	tryptophan oxidation to kynurenin		57	5.88	W	66.5	22	P	3.1	16				10	9	17	15	6	11	0.172	0.211	0.246	0.536	0.127	0.199	8	7	16	11	5	8
12.0284	33	di-Methylation/Acetaldehyde +28/Ethylation	reduction	30	5.88	T	10.5	20							3	4	5	2	8	11	0.052	0.094	0.072	0.071	0.169	0.199	3	4	5	2	8	11
-14.9638	17	Unannotated mass-shift -57.0108	tri-Methylation/Propyl	11	5.88										6	4	5	0	1	1	0.103	0.094	0.072	0	0.021	0.018	6	4	5	0	1	1
-16.0124	18	Isotopic peak error	Unannotated mass-shift -15.0004	13	5.56										2	4	6	0	3	3	0.034	0.094	0.087	0	0.063	0.054	2	3	6	0	3	3
57.0194	37	Iodoacetamide derivative/Addition of Glycine/Addition of G		31	5.41	H	8.3	5	G	4.7	12				9	6	15	1	3	3	0.155	0.141	0.217	0.036	0.063	0.054	7	5	13	1	3	3
-18.0128	76	Dehydration/Pyro-glu from E		75	5.26	S	3.6	26	D	2.1	9	T	1.9	9	14	10	25	9	8	10	0.241	0.235	0.362	0.322	0.169	0.181	12	9	16	7	6	9
31.9652	39	persulfide		37	5.13	V	6.1	18	C	4.3	6				8	2	6	3	12	8	0.138	0.047	0.087	0.107	0.253	0.145	7	2	4	3	10	6
29.9728	79	quinone		71	5.06	V	5.7	32	R	2.1	8				17	11	20	7	10	14	0.293	0.258	0.289	0.25	0.211	0.254	12	10	14	6	9	13
31.9766	72	persulfide		51		W	22.3	7	V	4.9	20				11	13	16	11	7	14	0.19	0.305	0.231	0.393	0.148	0.254	10	12	14	8	6	8
31.9868	215	dihydroxy		191		W	81	90							45	51	49	27	20	23	0.776	1.196	0.709	0.965	0.422	0.417	29	33	33	19	14	14
162.053	10	Hexose		8		W	124.6	6							5	2	3	0	0	0	0.086	0.047	0.043	0	0	0	4	2	3	0	0	0
13.9974	19	Isotopic peak error	Deamidation followed by a methylation	16		V	6.1	8							3	2	1	5	3	5	0.052	0.047	0.014	0.179	0.063	0.091	3	2	1	4	3	4
14.0134	201	Methylation		189		V	5.3	80	S	2.1	39	G	1.8	28	36	38	34	22	37	34	0.62	0.891	0.492	0.786	0.782	0.617	20	17	24	14	21	20
-30.0116	64	Proline oxidation to pyrrolidinone/Decarboxylation		62		T	11.6	47							17	13	14	1	7	12	0.293	0.305	0.203	0.036	0.148	0.218	14	10	12	1	6	11
-1.9808	55	Isotopic peak error	Amidation	22		T	5.3	8							11	9	12	5	6	12	0.19	0.211	0.174	0.179	0.127	0.218	8	7	8	5	5	10
12.037	53	di-Methylation/Acetaldehyde +28/Ethylation	reduction	45		T	12.5	37							14	15	19	1	3	1	0.241	0.352	0.275	0.036	0.063	0.018	14	13	16	1	3	1
10.018	57	13C(6) 15N(4) Silac label		53		S	9.5	49							10	12	13	9	7	6	0.172	0.281	0.188	0.322	0.148	0.109	8	9	8	5	4	5
26.0498	12	Unannotated mass-shift 26.0444		11		S	8.9	10							3	3	4	0	1	1	0.052	0.07	0.058	0	0.021	0.018	3	3	4	0	1	1
60.0352	73	Unannotated mass-shift 60.0352		64		S	9.2	57							12	11	14	9	11	16	0.207	0.258	0.203	0.322	0.232	0.29	9	8	9	5	9	12
76.0284	37	Acrolein addition +76		35		S	9.3	32							7	4	10	6	5	5	0.121	0.094	0.145	0.214	0.106	0.091	6	4	7	4	4	4
79.9658	36	Phosphorylation		32		S	5.2	16	G	2	5	P	1.8	5	11	9	12	1	2	1	0.19	0.211	0.174	0.036	0.042	0.018	10	8	11	1	2	1
-26.0262	12	persulfide	Enzymatic glycine removal leaving an amidated C-terminus	8		P	8.5	6							0	0	4	0	2	6	0	0	0.058	0	0.042	0.109	0	0	3	0	2	5
-26.0182	23	deuterated methyl ester	Arginine oxidation to glutamic semialdehyde	22		P	8.9	17							6	4	6	4	1	2	0.103	0.094	0.087	0.143	0.021	0.036	4	2	5	4	1	2
37.9456	64	Replacement of 2 protons by calcium		49		N	4.2	6	D	2	6	G	1.7	7	9	9	15	5	13	13	0.155	0.211	0.217	0.179	0.275	0.236	9	8	15	4	11	13
-33.953	39	Unannotated mass-shift -33.9530		36		M	51.7	27							11	8	7	3	4	6	0.19	0.188	0.101	0.107	0.084	0.109	4	7	4	3	3	5
-31.9726	36	Unannotated mass-shift -31.9726		28		M	39.9	16	T	2.9	5				8	9	14	0	1	4	0.138	0.211	0.203	0	0.021	0.073	5	7	7	0	1	1
-26.0526	13	Unannotated mass-shift -14.0188	Unannotated mass-shift -12.0382	11		L	10.3	9							2	2	4	2	2	1	0.034	0.047	0.058	0.071	0.042	0.018	2	2	3	2	2	1
14.9716	25	alpha-amino adipic acid		13		L	7.6	7							3	2	4	3	8	5	0.052	0.047	0.058	0.107	0.169	0.091	3	2	4	3	7	5
17.9532	36	Unannotated mass-shift -14.0188	persulfide	34		L	8.6	22							6	6	9	2	6	7	0.103	0.141	0.13	0.071	0.127	0.127	5	6	7	1	6	5
33.9486	16	DiMethyl-C13HD2	Unannotated mass-shift -0.1060	13		L	6.5	6							4	4	4	1	2	1	0.069	0.094	0.058	0.036	0.042	0.018	2	3	3	1	2	1
-105.141	11	Unannotated mass-shift -105.1406		9		K	12.1	5							0	1	2	1	3	4	0	0.023	0.029	0.036	0.063	0.073	0	1	2	1	3	4
-50.105	17	Deamidation	Unannotated mass-shift -51.0796	16		K	20.2	16							3	5	3	2	2	2	0.052	0.117	0.043	0.071	0.042	0.036	1	2	1	1	1	1
21.9892	39	Sodium adduct		34		K	4.9	8							8	1	2	3	14	11	0.138	0.023	0.029	0.107	0.296	0.199	8	1	2	3	12	9
137.136	99	Unannotated mass-shift 137.1356		93		K	14.2	63							3	2	0	17	38	39	0.052	0.047	0	0.608	0.803	0.707	3	2	0	9	19	18
137.155	17	d9-4-trimethyllammoniumbutyryl-		16		K	14	11							0	0	0	5	8	4	0	0	0	0.179	0.169	0.073	0	0	0	4	6	3
80.0334	14	methylglyoxal-derived argpyrimidine		13		G	11.2	12							1	1	3	3	3	3	0.017	0.023	0.043	0.107	0.063	0.054	1	1	3	3	3	3
21.9766	107	Sodium adduct		94		F	3	6	S	2.5	23	P	1.9	16	19	18	19	10	17	24	0.327	0.422	0.275	0.357	0.359	0.435	16	15	16	9	16	23
-58.0074	44	Enzymatic glycine removal leaving an amidated C-terminus		42		D	6.4	16	E	4	12				6	8	6	5	9	10	0.103	0.188	0.087	0.179	0.19	0.181	6	7	5	4	7	8
-43.9958	12	Methylation	Enzymatic glycine removal leaving an amidated C-terminus	11		D	9.6	6							0	2	0	4	3	3	0	0.047	0	0.143	0.063	0.054	0	2	0	3	2	3
-116.062	131	Unannotated mass-shift -116.0624		112		C	12.6	49	K	2.1	11				32	12	21	15	14	37	0.552	0.281	0.304	0.536	0.296	0.671	25	11	18	13	12	26
-114.048	37	Deletion of N		32		C	15.1	17	N	5.9	5				2	4	10	2	8	11	0.034	0.094	0.145	0.071	0.169	0.199	2	4	8	2	8	8
-103.02	10	Unannotated mass-shift -103.0200		10		C	18.6	6							0	0	2	1	3	4	0	0	0.029	0.036	0.063	0.073	0	0	2	1	3	4
-103.011	15	Deletion of C		15		C	22.9	12							5	4	5	1	0	0	0.086	0.094	0.072	0.036	0	0	2	3	2	1	0	0
-91.0094	204	Unannotated mass-shift -91.0094		182		C	21.7	137							114	32	56	0	2	0	1.965	0.75	0.81	0	0.042	0	84	30	44	0	2	0
-57.0466	78	Unannotated mass-shift -57.0466		65		C	9.2	21	G	3.1	17				3	2	4	10	30	29	0.052	0.047	0.058	0.357	0.634	0.526	3	2	4	9	24	20
-57.025	968	Deletion of G		853		C	15.7	464	G	2.1	145				131	115	189	106	182	245	2.258	2.697	2.734	3.788	3.845	4.443	99	73	120	66	114	140
-57.0108	194	Unannotated mass-shift -57.0108		176		C	16.5	100	G	1.5	22				19	10	23	25	55	62	0.327	0.235	0.333	0.893	1.162	1.124	15	9	19	22	48	49
-25.0432	61	lactic acid from N-term Ser/ISD (z+2)-series	Aspartylurea	37		C	16.3	21							8	3	4	9	14	23	0.138	0.07	0.058	0.322	0.296	0.417	8	3	4	5	8	15
-25.0286	57	Unannotated mass-shift -15.0004	Aspartylurea	44		C	18.6	28							12	8	13	2	11	11	0.207	0.188	0.188	0.071	0.232	0.199	9	3	10	2	10	11
-11.0372	25	First isotopic peak	Unannotated mass-shift -12.0382	22		C	20	15							2	1	4	4	7	7	0.034	0.023	0.058	0.143	0.148	0.127	2	1	3	4	6	6
-9.0424	72	Unannotated mass-shift -9.0368		62		C	21.4	46							7	10	4	8	21	22	0.121	0.235	0.058	0.286	0.444	0.399	7	7	4	5	16	19
-9.0368	59	Unannotated mass-shift -9.0368		52		C	26.3	47							19	8	16	7	4	5	0.327	0.188	0.231	0.25	0.084	0.091	14	7	13	5	3	5
50.991	14	Unannotated mass-shift -9.0368	Unannotated mass-shift 60.0352	12		C	17.8	7							0	1	1	1	4	7	0	0.023	0.014	0.036	0.084	0.127	0	1	1	1	2	3
28.0304	242	di-Methylation/Acetaldehyde +28/Ethylation		233		A	3	41	R	2.9	37				68	55	92	8	5	14	1.172	1.29	1.331	0.286	0.106	0.254	48	38	65	7	5	13
-148.03	10	Unannotated mass-shift -91.0094	Deletion of G	9											5	1	4	0	0	0	0.086	0.023	0.058	0	0	0	5	1	3	0	0	0
-116.073	16	Unannotated mass-shift -116.0728		11											0	0	0	2	7	7	0	0	0	0.071	0.148	0.127	0	0	0	2	7	7
-113.089	11	Deletion of I/Deletion of L		11											3	2	3	2	0	1	0.052	0.047	0.043	0.071	0	0.018	3	2	3	2	0	1
-73.0236	11	lactic acid from N-term Ser/ISD (z+2)-series	Enzymatic glycine removal leaving an amidated C-terminus	11											3	0	0	0	4	4	0.052	0	0	0	0.084	0.073	2	0	0	0	4	3
-48.0234	19	Unannotated mass-shift -32.0252	reduction	16											6	2	5	0	3	3	0.103	0.047	0.072	0	0.063	0.054	4	2	5	0	2	1
-42.0518	13	carboxyethyl/Dihydroxy methylglyoxal adduct/Ethoxyformylation	Deletion of O	12											3	1	1	2	4	2	0.052	0.023	0.014	0.071	0.084	0.036	3	1	1	2	4	2
-1.0334	53	Lysine oxidation to aminoadipic semialdehyde		5											5	10	12	5	7	14	0.086	0.235	0.174	0.179	0.148	0.254	5	10	10	5	7	13
-1.0168	83	First isotopic peak	2-amino-3-oxo-butanoic_acid	7											13	6	13	10	21	20	0.224	0.141	0.188	0.357	0.444	0.363	12	6	13	8	19	18
-1.006	196	Isotopic peak error		14											45	53	33	16	21	28	0.776	1.243	0.477	0.572	0.444	0.508	40	44	30	15	21	25
-0.0004	6669			398											1470	1142	1822	534	759	942	25.336	26.782	26.36	19.085	16.033	17.084	985	795	1201	342	494	584
1.0004	81	First isotopic peak		28											20	11	21	5	16	8	0.345	0.258	0.304	0.179	0.338	0.145	20	11	21	5	15	8
1.996	17	Second isotopic peak		6											2	3	8	0	3	1	0.034	0.07	0.116	0	0.063	0.018	2	3	8	0	3	1
14.992	19	Deamidation followed by a methylation		8											4	1	3	2	5	4	0.069	0.023	0.043	0.071	0.106	0.073	4	1	3	2	5	3
29.9964	14	Second isotopic peak	Formylation	9											2	1	4	3	1	3	0.034	0.023	0.058	0.107	0.021	0.054	2	1	4	3	1	3
33.1134	10	Unannotated mass-shift 147.1470	Deletion of N	10											2	2	2	2	1	1	0.034	0.047	0.029	0.071	0.021	0.018	2	2	2	2	1	1
39.0234	230	Unannotated mass-shift 39.0234		11											21	14	33	31	72	59	0.362	0.328	0.477	1.108	1.521	1.07	15	9	22	20	43	40
52.9088	15	Replacement of 3 protons by iron		8											3	2	6	2	1	1	0.052	0.047	0.087	0.071	0.021	0.018	2	1	5	2	1	1
57.0128	25	Iodoacetamide derivative/Addition of Glycine/Addition of G		20											5	5	12	1	1	1	0.086	0.117	0.174	0.036	0.021	0.018	3	2	8	1	1	1
324.103	12	Lactosylation		10											5	2	5	0	0	0	0.086	0.047	0.072	0	0	0	2	1	2	0	0	0
