# Supplementary material for: Proteolytic profiling of human plasma reveals an immunoactive complement C3 fragment
Source: EMBO J. 2025 Oct 27;44(24):7721–58. doi: 10.1038/s44318-025-00598-8 (PMC12706077; doi:10.1038/s44318-025-00598-8)
Supplement: Supplementary file 7 — Dataset EV5 [file 44318_2025_598_MOESM7_ESM.xlsx]

## Sheet: Dataset_EV5_Description
Dataset EV5	In vivo N-termini from EDTA-plasma of Eculizumab-treated patients from D1/D8/D30 of treatment.
	N-termini from EDTA-plasma of Eculizumab-treated pediatric patients (n=4) from the ECUSTEC study after 1-8-30 days of treatment with Eculizumab. Samples were generated using the SHUNTER workflow and measured on an Exploris480 coupled to a FAIMS device in DIA mode, queried with DiaNN/FragPipe and further analyzed/annotated using MANTI v5.5.

## Sheet: Dataset_EV5-Eculizumab_ECUSTEC
Peptide	Modifications	Preferred razor protein	Gene	Name	Start	End	Canonical	Canonical category	Protein length [aa]	AA before	N-term. cleav. window	Probability	Expectation	#Quant	log2FC D8/D1	P.Value D8/D1	log2FC D30/D8	P.Value D30/D8	log2FC D30/D1	P.Value D30/D1	log10 Int P30_D1	log10 Int P30_D8	log10 Int P30_D30	log10 Int P65_D1	log10 Int P65_D8	log10 Int P65_D30	log10 Int P98_D1	log10 Int P98_D8	log10 Int P98_D30	log10 Int P81_D1	log10 Int P81_D8	K Count	TargetP: Type	TargetP: SP Pos	TargetP: SP Dist	Dist. Signal Peptide	Dist. Transit Peptide	Dist. Propeptide	Dist. Mod. Residue	Dist. Glycosylation	Dist. Topol. Domain	Dist. TMD	Dist. Domain	Dist. Repeat	Dist. Region	GO: Cellular Component	GO: Biological Process	GO: Molecular Function	Protein IDs
CPKPPEIAHGYVEHSVR	Dimethyl (K);Dimethyl (N-term)	P00738	HP	Haptoglobin	33	49	0	NON	406	G	DIADDGCPKPPE	0.9988	2.28648e-09	11	6.80884	0.00578071	0.565452	0.586961	6.1903	0.0155618		6.96128	7.84432	4.45474	7.19568	7.27804	5.14791	6.5063	6.05154	8.31098		1	SP	18	14								1			blood microparticle [GO:0072562]; endocytic vesicle lumen [GO:0071682]; extracellular exosome [GO:0070062]; extracellular region [GO:0005576]; extracellular space [GO:0005615]; haptoglobin-hemoglobin complex [GO:0031838]; specific granule lumen [GO:0035580]; tertiary granule lumen [GO:1904724]	acute inflammatory response [GO:0002526]; acute-phase response [GO:0006953]; defense response [GO:0006952]; defense response to bacterium [GO:0042742]; immune system process [GO:0002376]; negative regulation of hydrogen peroxide catabolic process [GO:2000296]; negative regulation of oxidoreductase activity [GO:0051354]; response to hydrogen peroxide [GO:0042542]	antioxidant activity [GO:0016209]; hemoglobin binding [GO:0030492]; serine-type endopeptidase activity [GO:0004252]	A0A0C4DGL8;H0Y300;H3BMJ7;H3BS21;J3KRH2;J3KSV1;J3QLC9;J3QQI8;J3QR68;P00738;P00738-2
TPVVIQQETTGTPR	Dimethyl (N-term)	P02751-14	FN1	Isoform 14 of Fibronectin	890	903	0	NON	2265	S	EENQESTPVVIQ	1	1.04e-12	11	4.51724	0.00671514	-1.17258	0.571172	1.12088	0.376981	5.88236	7.60266	5.70237	6.5227	7.52205	7.37753		6.74796	7.73383		7.92797	0											0						P02751;P02751-1;P02751-10;P02751-11;P02751-12;P02751-13;P02751-14;P02751-17;P02751-3;P02751-4;P02751-5;P02751-6;P02751-7;P02751-8;P02751-9
ADDGCPKPPEIAHGYVEHSVR	Dimethyl (K);Dimethyl (N-term)	P00738	HP	Haptoglobin	29	49	0	NON	406	I	NDVTDIADDGCP	0.9997	9.23925e-08	11	4.38992	0.00818735	1.03719	0.24985	4.4938	0.00491258		7.30338	8.17751	5.95372	7.65794	7.53625	6.00427	6.94304	7.12727	8.13464		1	SP	18	10								1			blood microparticle [GO:0072562]; endocytic vesicle lumen [GO:0071682]; extracellular exosome [GO:0070062]; extracellular region [GO:0005576]; extracellular space [GO:0005615]; haptoglobin-hemoglobin complex [GO:0031838]; specific granule lumen [GO:0035580]; tertiary granule lumen [GO:1904724]	acute inflammatory response [GO:0002526]; acute-phase response [GO:0006953]; defense response [GO:0006952]; defense response to bacterium [GO:0042742]; immune system process [GO:0002376]; negative regulation of hydrogen peroxide catabolic process [GO:2000296]; negative regulation of oxidoreductase activity [GO:0051354]; response to hydrogen peroxide [GO:0042542]	antioxidant activity [GO:0016209]; hemoglobin binding [GO:0030492]; serine-type endopeptidase activity [GO:0004252]	A0A0C4DGL8;H0Y300;H3BMJ7;H3BS21;J3KRH2;J3KSV1;J3QLC9;J3QQI8;J3QR68;P00738;P00738-2
VFRRDAHKSEVAHR	Dimethyl (K);Dimethyl (N-term)	P02768	ALB	Albumin	21	34	1	PP	609	G	SAYSRGVFRRDA	0.5675	7.61863e-05	12	4.14822	0.00943568	-1.21211	0.486619	2.93611	0.0141018	5.83734	6.93509	7.15443	5.15591	7.22674	5.48468	6.23148	6.80912	7.2372		6.8229	1	SP	18	2	2		-2					1			blood microparticle [GO:0072562]; cytoplasm [GO:0005737]; endoplasmic reticulum [GO:0005783]; endoplasmic reticulum lumen [GO:0005788]; extracellular exosome [GO:0070062]; extracellular region [GO:0005576]; extracellular space [GO:0005615]; Golgi apparatus [GO:0005794]; nucleus [GO:0005634]; platelet alpha granule lumen [GO:0031093]; protein-containing complex [GO:0032991]	cellular response to starvation [GO:0009267]; maintenance of mitochondrion location [GO:0051659]; negative regulation of apoptotic process [GO:0043066]; negative regulation of programmed cell death [GO:0043069]; retina homeostasis [GO:0001895]	antioxidant activity [GO:0016209]; copper ion binding [GO:0005507]; DNA binding [GO:0003677]; enterobactin binding [GO:1903981]; exogenous protein binding [GO:0140272]; fatty acid binding [GO:0005504]; identical protein binding [GO:0042802]; protein-folding chaperone binding [GO:0051087]; pyridoxal phosphate binding [GO:0030170]; toxic substance binding [GO:0015643]	A0A087WWT3;A0A0C4DGB6;B7WNR0;C9JKR2;H7C013;P02768
SSPVTLGQPASISCR	Dimethyl (N-term)	A0A0C4DH68	IGKV2-24	Immunoglobulin kappa variable 2-24	30	44	0	NON	120	L	MTQTPLSSPVTL	0.9608	0.155561	10	4.0924	0.00636996	-0.135268	0.892226	-0.189595	0.884254	6.81825		6.16621	5.93816	6.91374	6.47605		5.63146	5.98771	5.4202	6.90849	0	SP	20	9								10			extracellular space [GO:0005615]; immunoglobulin complex [GO:0019814]; plasma membrane [GO:0005886]	adaptive immune response [GO:0002250]; immune response [GO:0006955]		A0A0C4DH68
TTTVITVPTGYR	Dimethyl (N-term)	P00736	C1R	Complement C1r subcomponent	44	55	0	NON	705	E	YPNNFETTTVIT	0.9154	0.351745	3										5.36435	5.90088						6.09266	0	SP	17	26											blood microparticle [GO:0072562]; complement component C1 complex [GO:0005602]; extracellular exosome [GO:0070062]; extracellular region [GO:0005576]; extracellular space [GO:0005615]	complement activation, classical pathway [GO:0006958]; immune response [GO:0006955]; innate immune response [GO:0045087]; zymogen activation [GO:0031638]	calcium ion binding [GO:0005509]; identical protein binding [GO:0042802]; molecular sequestering activity [GO:0140313]; serine-type endopeptidase activity [GO:0004252]; serine-type peptidase activity [GO:0008236]	A0A3B3ISR2;B4DPQ0;F5H1V0;F5H2D0;F5H3N3;F5H6Y3;P00736
DFLAEGGGVR	Dimethyl (N-term)	P02671	FGA	Fibrinogen alpha chain	26	35	0	NON	866	G	ADSGEGDFLAEG	0.9824	0.267458	9	3.71487	0.0233981	-0.213275	0.750516	3.50159	0.021749	6.24311	7.86122	7.70492	7.19402	7.81249	7.84038			7.54891		6.26571	0	SP	19	6											blood microparticle [GO:0072562]; cell surface [GO:0009986]; collagen-containing extracellular matrix [GO:0062023]; endoplasmic reticulum [GO:0005783]; endoplasmic reticulum lumen [GO:0005788]; external side of plasma membrane [GO:0009897]; extracellular exosome [GO:0070062]; extracellular region [GO:0005576]; extracellular space [GO:0005615]; extracellular vesicle [GO:1903561]; fibrinogen comple…	adaptive immune response [GO:0002250]; blood coagulation, common pathway [GO:0072377]; blood coagulation, fibrin clot formation [GO:0072378]; cell-matrix adhesion [GO:0007160]; fibrinolysis [GO:0042730]; induction of bacterial agglutination [GO:0043152]; innate immune response [GO:0045087]; negative regulation of blood coagulation, common pathway [GO:2000261]; negative regulation of endothelial c…	extracellular matrix structural constituent [GO:0005201]; metal ion binding [GO:0046872]; signaling receptor binding [GO:0005102]; structural molecule activity [GO:0005198]	P02671;P02671-2
RHPYFYAPELLFFAKR	Dimethyl (K);Dimethyl (N-term)	P02768	ALB	Albumin	169	184	0	NON	609	R	LYEIARRHPYFY	1	5.25e-12	13	3.69094	0.0729055	-0.688457	0.422756	3.2532	0.0811821	6.04784	6.2689	6.32733	6.19587	6.32134	6.43259	4.01783	7.23097	6.43956	5.71529	6.59995	1	SP	18	150											blood microparticle [GO:0072562]; cytoplasm [GO:0005737]; endoplasmic reticulum [GO:0005783]; endoplasmic reticulum lumen [GO:0005788]; extracellular exosome [GO:0070062]; extracellular region [GO:0005576]; extracellular space [GO:0005615]; Golgi apparatus [GO:0005794]; nucleus [GO:0005634]; platelet alpha granule lumen [GO:0031093]; protein-containing complex [GO:0032991]	cellular response to starvation [GO:0009267]; maintenance of mitochondrion location [GO:0051659]; negative regulation of apoptotic process [GO:0043066]; negative regulation of programmed cell death [GO:0043069]; retina homeostasis [GO:0001895]	antioxidant activity [GO:0016209]; copper ion binding [GO:0005507]; DNA binding [GO:0003677]; enterobactin binding [GO:1903981]; exogenous protein binding [GO:0140272]; fatty acid binding [GO:0005504]; identical protein binding [GO:0042802]; protein-folding chaperone binding [GO:0051087]; pyridoxal phosphate binding [GO:0030170]; toxic substance binding [GO:0015643]	A0A0C4DGB6;B7WNR0;H0YA55;H7C013;P02768
WISGAYGDIVMTQSPDSLAVSLGER	Dimethyl (N-term)	P06312	IGKV4-1	Immunoglobulin kappa variable 4-1	14	38	0	NON	121	L	FISLLLWISGAY	0.9961	0.00120019	8	3.62296	0.177356							8.65864	5.72095	5.90368			8.8381	6.007		8.76235	0	SP	20	-7											blood microparticle [GO:0072562]; extracellular region [GO:0005576]; extracellular space [GO:0005615]; immunoglobulin complex [GO:0019814]; plasma membrane [GO:0005886]	adaptive immune response [GO:0002250]; immune response [GO:0006955]	antigen binding [GO:0003823]	P06312
WISGAYGDIVMTQSPDSLAVSLGER	Dimethyl (N-term);Oxidation (M)	P06312	IGKV4-1	Immunoglobulin kappa variable 4-1	14	38	0	NON	121	L	FISLLLWISGAY	0.8862	0.271093	7	3.62296	0.177356							6.37131		5.08841			6.15734		4.73856	5.52706	0	SP	20	-7											blood microparticle [GO:0072562]; extracellular region [GO:0005576]; extracellular space [GO:0005615]; immunoglobulin complex [GO:0019814]; plasma membrane [GO:0005886]	adaptive immune response [GO:0002250]; immune response [GO:0006955]	antigen binding [GO:0003823]	P06312
EIVMTQSPPTLSLSPGER	Dimethyl (N-term);Oxidation (M)	A0A075B6H7	IGKV3-7	Probable non-functional immunoglobulin kappa variable 3-7	21	38	1	SP	116	R	LPDTTREIVMTQ	0.9985	3.31603e-05	4	3.49303	0.0670719	0.330575	0.930336	1.38524	0.524545	5.61937			5.83107	5.72725							0	SP	20	0	0										extracellular space [GO:0005615]; immunoglobulin complex [GO:0019814]; plasma membrane [GO:0005886]	adaptive immune response [GO:0002250]; immune response [GO:0006955]		A0A075B6H7
EIVMTQSPPTLSLSPGER	Dimethyl (N-term)	A0A075B6H7	IGKV3-7	Probable non-functional immunoglobulin kappa variable 3-7	21	38	1	SP	116	R	LPDTTREIVMTQ	0.9546	0.0402538	12	3.49303	0.0670719	0.330575	0.930336	1.38524	0.524545	7.01641	8.6964	6.85896	6.82563	7.01286	8.40652	8.47613		7.10789	5.71372	6.44803	0	SP	20	0	0										extracellular space [GO:0005615]; immunoglobulin complex [GO:0019814]; plasma membrane [GO:0005886]	adaptive immune response [GO:0002250]; immune response [GO:0006955]		A0A075B6H7
TPTLVEVSR	Dimethyl (N-term)	P02768	ALB	Albumin	444	452	0	NON	609	S	KVPQVSTPTLVE	0.99	1.12631	11	3.46339	0.180906	-0.497061	0.496811	2.96633	0.251087	6.29338	9.45912	9.44796	9.51392	9.43652	9.6016	9.58372	9.62313	9.02032		6.25582	0	SP	18	425											blood microparticle [GO:0072562]; cytoplasm [GO:0005737]; endoplasmic reticulum [GO:0005783]; endoplasmic reticulum lumen [GO:0005788]; extracellular exosome [GO:0070062]; extracellular region [GO:0005576]; extracellular space [GO:0005615]; Golgi apparatus [GO:0005794]; nucleus [GO:0005634]; platelet alpha granule lumen [GO:0031093]; protein-containing complex [GO:0032991]	cellular response to starvation [GO:0009267]; maintenance of mitochondrion location [GO:0051659]; negative regulation of apoptotic process [GO:0043066]; negative regulation of programmed cell death [GO:0043069]; retina homeostasis [GO:0001895]	antioxidant activity [GO:0016209]; copper ion binding [GO:0005507]; DNA binding [GO:0003677]; enterobactin binding [GO:1903981]; exogenous protein binding [GO:0140272]; fatty acid binding [GO:0005504]; identical protein binding [GO:0042802]; protein-folding chaperone binding [GO:0051087]; pyridoxal phosphate binding [GO:0030170]; toxic substance binding [GO:0015643]	A0A087WWT3;A0A0C4DGB6;B7WNR0;C9JKR2;H0YA55;P02768;P02769
AKNLNEKDYELLCLDGTR	2 Dimethyl (K);Dimethyl (N-term)	P02787	TF	Serotransferrin	570	587	0	NON	698	W	KNPDPWAKNLNE	0.9981	1.54541e-09	9	3.32139	0.0283674					6.49446	7.94826	6.42852	7.71725	8.26312			6.63311			5.88254	2	SP	19	550											apical plasma membrane [GO:0016324]; basal part of cell [GO:0045178]; basal plasma membrane [GO:0009925]; blood microparticle [GO:0072562]; cell surface [GO:0009986]; clathrin-coated endocytic vesicle membrane [GO:0030669]; clathrin-coated pit [GO:0005905]; cytoplasmic vesicle [GO:0031410]; early endosome [GO:0005769]; endocytic vesicle [GO:0030139]; endoplasmic reticulum lumen [GO:0005788]; endo…	actin filament organization [GO:0007015]; antibacterial humoral response [GO:0019731]; cellular response to iron ion [GO:0071281]; ERK1 and ERK2 cascade [GO:0070371]; intracellular iron ion homeostasis [GO:0006879]; iron ion transmembrane transport [GO:0034755]; iron ion transport [GO:0006826]; osteoclast differentiation [GO:0030316]; positive regulation of bone resorption [GO:0045780]; positive …	ferric iron binding [GO:0008199]; ferrous iron binding [GO:0008198]; iron chaperone activity [GO:0034986]; transferrin receptor binding [GO:1990459]	P02787
REYHTEKLVTSKGDKELR	3 Dimethyl (K);Dimethyl (N-term)	P02671	FGA	Fibrinogen alpha chain	426	443	0	NON	866	R	VSPGTRREYHTE	0.9949	5.271e-11	8	3.31341	0.0101012					5.41234			4.54468	5.70392	5.58511	4.861	5.69663			5.78412	3	SP	19	406											blood microparticle [GO:0072562]; cell surface [GO:0009986]; collagen-containing extracellular matrix [GO:0062023]; endoplasmic reticulum [GO:0005783]; endoplasmic reticulum lumen [GO:0005788]; external side of plasma membrane [GO:0009897]; extracellular exosome [GO:0070062]; extracellular region [GO:0005576]; extracellular space [GO:0005615]; extracellular vesicle [GO:1903561]; fibrinogen comple…	adaptive immune response [GO:0002250]; blood coagulation, common pathway [GO:0072377]; blood coagulation, fibrin clot formation [GO:0072378]; cell-matrix adhesion [GO:0007160]; fibrinolysis [GO:0042730]; induction of bacterial agglutination [GO:0043152]; innate immune response [GO:0045087]; negative regulation of blood coagulation, common pathway [GO:2000261]; negative regulation of endothelial c…	extracellular matrix structural constituent [GO:0005201]; metal ion binding [GO:0046872]; signaling receptor binding [GO:0005102]; structural molecule activity [GO:0005198]	P02671;P02671-2
DVLLEACCADGHR	Dimethyl (N-term)	P23142	FBLN1	Fibulin-1	30	42	1	SP	703	A	AAGVDADVLLEA	0.9963	3.41401e-06	13	3.25493	0.0560867	-2.66556	0.325897	1.66525	0.182583	5.59266	5.64485	6.96761	5.6432	7.1448	5.4414	5.1849	7.54224	5.51563	7.1404	7.14861	0	SP	29	0	0										basement membrane [GO:0005604]; collagen-containing extracellular matrix [GO:0062023]; elastic fiber [GO:0071953]; extracellular exosome [GO:0070062]; extracellular matrix [GO:0031012]; extracellular region [GO:0005576]; extracellular space [GO:0005615]	blood coagulation, fibrin clot formation [GO:0072378]; embryo implantation [GO:0007566]; extracellular matrix organization [GO:0030198]; negative regulation of cell adhesion [GO:0007162]; negative regulation of cell motility [GO:2000146]; negative regulation of ERK1 and ERK2 cascade [GO:0070373]; negative regulation of protein phosphorylation [GO:0001933]; negative regulation of stem cell prolife…	calcium ion binding [GO:0005509]; extracellular matrix structural constituent [GO:0005201]; fibrinogen binding [GO:0070051]; fibronectin binding [GO:0001968]; identical protein binding [GO:0042802]; integrin binding [GO:0005178]; peptidase activator activity [GO:0016504]; protein-containing complex binding [GO:0044877]	B1AHL2;B1AHM9;B1AHN3;P23142;P23142-2;P23142-3;P23142-4
QLEGLTFQMKKNAEELKAR	3 Dimethyl (K);Dimethyl (N-term)	P06727	APOA4	Apolipoprotein A-IV	237	255	0	NON	396	H	QEKLNHQLEGLT	0.855	0.00148988	11	3.22086	0.0656213	-2.79572	0.0221491	0.697472	0.659888	6.55925		5.96149	5.0744	6.7238	6.09209		6.78531	5.73384	6.23359	6.52334	3	SP	20	216											blood microparticle [GO:0072562]; chylomicron [GO:0042627]; collagen-containing extracellular matrix [GO:0062023]; cytosol [GO:0005829]; early endosome [GO:0005769]; endoplasmic reticulum lumen [GO:0005788]; extracellular exosome [GO:0070062]; extracellular region [GO:0005576]; extracellular space [GO:0005615]; high-density lipoprotein particle [GO:0034364]; synapse [GO:0045202]; very-low-density…	cholesterol efflux [GO:0033344]; cholesterol homeostasis [GO:0042632]; cholesterol metabolic process [GO:0008203]; chylomicron assembly [GO:0034378]; chylomicron remodeling [GO:0034371]; high-density lipoprotein particle remodeling [GO:0034375]; hydrogen peroxide catabolic process [GO:0042744]; innate immune response in mucosa [GO:0002227]; leukocyte cell-cell adhesion [GO:0007159]; lipid catabol…	antioxidant activity [GO:0016209]; cholesterol transfer activity [GO:0120020]; copper ion binding [GO:0005507]; identical protein binding [GO:0042802]; lipid binding [GO:0008289]; lipid transporter activity [GO:0005319]; phosphatidylcholine binding [GO:0031210]; phosphatidylcholine-sterol O-acyltransferase activator activity [GO:0060228]; protein homodimerization activity [GO:0042803]	P06727
GVQHQSTLELSEVGVEAAAATSIAMSR	Dimethyl (N-term)	P08697	SERPINF2	Alpha-2-antiplasmin	377	403	0	NON	491	S	QSLVVSGVQHQS	1	0	9	3.19695	0.0291156					5.41404	5.94849	5.0149		5.79112			6.03151		4.64934	6.03966	0	SP	27	349											blood microparticle [GO:0072562]; cell surface [GO:0009986]; collagen-containing extracellular matrix [GO:0062023]; extracellular exosome [GO:0070062]; extracellular region [GO:0005576]; extracellular space [GO:0005615]; fibrinogen complex [GO:0005577]; platelet alpha granule lumen [GO:0031093]	acute-phase response [GO:0006953]; blood vessel morphogenesis [GO:0048514]; collagen fibril organization [GO:0030199]; fibrinolysis [GO:0042730]; maintenance of blood vessel diameter homeostasis by renin-angiotensin [GO:0002034]; negative regulation of endopeptidase activity [GO:0010951]; negative regulation of fibrinolysis [GO:0051918]; negative regulation of plasminogen activation [GO:0010757];…	endopeptidase inhibitor activity [GO:0004866]; protease binding [GO:0002020]; protein homodimerization activity [GO:0042803]; serine-type endopeptidase inhibitor activity [GO:0004867]	A0A0G2JPA8;P08697;P08697-2
TPPVLDSDGSFFLYSR	Dimethyl (N-term)	P01861	IGHG4	Immunoglobulin heavy constant gamma 4	274	289	0	NON	327	T	ENNYKTTPPVLD	0.8732	0.269317	12	3.18874	0.0412633	0.462215	0.356719	2.79328	0.143155	6.3873	6.31448	6.33597		6.11476	6.33721	4.89628	6.45585	6.62933	4.88597	6.27894	0														blood microparticle [GO:0072562]; extracellular exosome [GO:0070062]; extracellular region [GO:0005576]; extracellular space [GO:0005615]; IgG immunoglobulin complex [GO:0071735]; immunoglobulin complex, circulating [GO:0042571]; plasma membrane [GO:0005886]	adaptive immune response [GO:0002250]; antibacterial humoral response [GO:0019731]; B cell receptor signaling pathway [GO:0050853]; complement activation, classical pathway [GO:0006958]	antigen binding [GO:0003823]; immunoglobulin receptor binding [GO:0034987]	A0A286YFJ8;P01861
NVAEGETKPDPDVTER	Dimethyl (K);Dimethyl (N-term)	P02790	HPX	Hemopexin	34	49	0	NON	462	G	PTSAHGNVAEGE	0.9872	7.69378e-09	12	3.01895	0.0453195	1.19582	0.321444	1.29151	0.192858	6.65314	6.83945	7.1336	6.34295	7.00897	6.64006		6.08518	7.23988	5.16493	7.03898	1	SP	23	10										3	blood microparticle [GO:0072562]; collagen-containing extracellular matrix [GO:0062023]; endocytic vesicle lumen [GO:0071682]; extracellular exosome [GO:0070062]; extracellular region [GO:0005576]; extracellular space [GO:0005615]	heme metabolic process [GO:0042168]; heme transport [GO:0015886]; hemoglobin metabolic process [GO:0020027]; intracellular iron ion homeostasis [GO:0006879]; positive regulation of humoral immune response mediated by circulating immunoglobulin [GO:0002925]; positive regulation of immunoglobulin production [GO:0002639]; positive regulation of type II interferon-mediated signaling pathway [GO:00603…	heme transmembrane transporter activity [GO:0015232]; metal ion binding [GO:0046872]	P02790
TIANRCHEGGQSYKIGDTWR	Dimethyl (K);Dimethyl (N-term)	P02751-14	FN1	Isoform 14 of Fibronectin	136	155	0	NON	2265	C	RGRISCTIANRC	0.945	9.55166e-06	13	3.00355	0.00933117	-1.30231	0.0718185	1.01021	0.242106	6.87913	8.09534	7.39836	7.30769	8.04101	7.86638	7.84453	7.98341	7.67892	6.45002	7.97825	1											1						P02751;P02751-1;P02751-10;P02751-11;P02751-12;P02751-13;P02751-14;P02751-16;P02751-17;P02751-2;P02751-3;P02751-4;P02751-5;P02751-6;P02751-7;P02751-8;P02751-9
TPLPPTSAHGNVAEGETKPDPDVTER	Dimethyl (K);Dimethyl (N-term)	P02790	HPX	Hemopexin	24	49	1	SP	462	A	WSLAIATPLPPT	1	0	13	2.95581	0.00239258	-0.257476	0.648251	3.17331	0.00684311	8.05696	9.34999	9.09811	8.8071	9.49688	9.32289	8.08246	9.19795	9.3913	8.59586	9.05669	1	SP	23	0	0									4	blood microparticle [GO:0072562]; collagen-containing extracellular matrix [GO:0062023]; endocytic vesicle lumen [GO:0071682]; extracellular exosome [GO:0070062]; extracellular region [GO:0005576]; extracellular space [GO:0005615]	heme metabolic process [GO:0042168]; heme transport [GO:0015886]; hemoglobin metabolic process [GO:0020027]; intracellular iron ion homeostasis [GO:0006879]; positive regulation of humoral immune response mediated by circulating immunoglobulin [GO:0002925]; positive regulation of immunoglobulin production [GO:0002639]; positive regulation of type II interferon-mediated signaling pathway [GO:00603…	heme transmembrane transporter activity [GO:0015232]; metal ion binding [GO:0046872]	P02790
SSEKRQAVDTAVDGVFIR	Dimethyl (K);Dimethyl (N-term)	P19827	ITIH1	Inter-alpha-trypsin inhibitor heavy chain H1	37	54	1	PP	911	K	ATGRSKSSEKRQ	0.9814	0.288206	11	2.91881	0.0146869			0.716741	0.692582	6.07581	6.34025		6.73408		5.97341	6.08084	7.27173	7.27303	6.06996	7.2506	1	SP	29	7			2					0			blood microparticle [GO:0072562]; collagen-containing extracellular matrix [GO:0062023]; extracellular exosome [GO:0070062]; extracellular region [GO:0005576]	hyaluronan metabolic process [GO:0030212]; negative regulation of peptidase activity [GO:0010466]	calcium ion binding [GO:0005509]; carbohydrate binding [GO:0030246]; hyaluronic acid binding [GO:0005540]; serine-type endopeptidase inhibitor activity [GO:0004867]	F8WAS2;P19827
SGVDFQLR	Dimethyl (N-term)	P04217	A1BG	Alpha-1B-glycoprotein	237	244	0	NON	495	L	TCVAPLSGVDFQ	0.9706	0.000478	11	2.90616	0.00395007	-1.35848	0.0981017	2.02116	0.0640661	5.60346	6.63426	6.17816	5.75297	6.7569	6.39512	6.13724	6.72702			6.69937	0	SP	21	215											blood microparticle [GO:0072562]; collagen-containing extracellular matrix [GO:0062023]; extracellular exosome [GO:0070062]; extracellular region [GO:0005576]; extracellular space [GO:0005615]; ficolin-1-rich granule lumen [GO:1904813]; plasma membrane [GO:0005886]; platelet alpha granule lumen [GO:0031093]; secretory granule lumen [GO:0034774]			M0R009;P04217;P04217-2
EDDIIIATKNGKVR	2 Dimethyl (K);Dimethyl (N-term)	P06276	BCHE	Cholinesterase	29	42	1	SP	602	T	IGKSHTEDDIII	0.9658	2.39775e-06	13	2.83331	0.0485366	0.020742	0.976319	3.31239	0.0612359	6.22786	7.92184	7.53482	6.1735	7.72826	8.12243	7.91237	7.63628	7.64786	7.50777	7.94676	2	SP	28	0	0										blood microparticle [GO:0072562]; endoplasmic reticulum lumen [GO:0005788]; extracellular region [GO:0005576]; extracellular space [GO:0005615]; nuclear envelope lumen [GO:0005641]; plasma membrane [GO:0005886]	acetylcholine catabolic process [GO:0006581]; choline metabolic process [GO:0019695]; cocaine metabolic process [GO:0050783]; learning [GO:0007612]; negative regulation of cell population proliferation [GO:0008285]; negative regulation of synaptic transmission [GO:0050805]; neuroblast differentiation [GO:0014016]; peptide hormone processing [GO:0016486]; response to alkaloid [GO:0043279]; respons…	acetylcholinesterase activity [GO:0003990]; amyloid-beta binding [GO:0001540]; catalytic activity [GO:0003824]; choline binding [GO:0033265]; cholinesterase activity [GO:0004104]; enzyme binding [GO:0019899]; hydrolase activity, acting on ester bonds [GO:0016788]; identical protein binding [GO:0042802]	F8WEX7;F8WF14;P06276
HYDGSYSTFGER	Dimethyl (N-term)	P01023	A2M	Alpha-2-macroglobulin	1020	1031	0	NON	1474	K	RQLNYKHYDGSY	0.975	0.0704804	9	2.76804	0.0818298			-3.42828	0.0125679	6.60345		5.74391	7.20345		5.99897	5.7395	7.18817		5.55839	5.77624	0	SP	23	996											blood microparticle [GO:0072562]; collagen-containing extracellular matrix [GO:0062023]; extracellular exosome [GO:0070062]; extracellular region [GO:0005576]; extracellular space [GO:0005615]; platelet alpha granule lumen [GO:0031093]	acute inflammatory response to antigenic stimulus [GO:0002438]; acute-phase response [GO:0006953]; embryonic liver development [GO:1990402]; luteinization [GO:0001553]; negative regulation of complement activation, lectin pathway [GO:0001869]; negative regulation of endopeptidase activity [GO:0010951]; response to carbon dioxide [GO:0010037]; response to glucocorticoid [GO:0051384]; response to n…	brain-derived neurotrophic factor binding [GO:0048403]; calcium-dependent protein binding [GO:0048306]; endopeptidase inhibitor activity [GO:0004866]; enzyme binding [GO:0019899]; growth factor binding [GO:0019838]; identical protein binding [GO:0042802]; interleukin-1 binding [GO:0019966]; interleukin-8 binding [GO:0019959]; nerve growth factor binding [GO:0048406]; protease binding [GO:0002020]…	P01023
NARPNNPDWGTFEEVSGNVSPGTR	Dimethyl (N-term)	P02671	FGA	Fibrinogen alpha chain	402	425	0	NON	866	G	DSPGSGNARPNN	0.9916	0.00134066	13	2.76524	0.0182313	-2.35972	0.194928	0.882612	0.697647	5.82969	7.61397	7.80301	7.27822	7.62066	5.60687	6.63827	7.43966	7.13337	6.03526	6.43682	0	SP	19	382											blood microparticle [GO:0072562]; cell surface [GO:0009986]; collagen-containing extracellular matrix [GO:0062023]; endoplasmic reticulum [GO:0005783]; endoplasmic reticulum lumen [GO:0005788]; external side of plasma membrane [GO:0009897]; extracellular exosome [GO:0070062]; extracellular region [GO:0005576]; extracellular space [GO:0005615]; extracellular vesicle [GO:1903561]; fibrinogen comple…	adaptive immune response [GO:0002250]; blood coagulation, common pathway [GO:0072377]; blood coagulation, fibrin clot formation [GO:0072378]; cell-matrix adhesion [GO:0007160]; fibrinolysis [GO:0042730]; induction of bacterial agglutination [GO:0043152]; innate immune response [GO:0045087]; negative regulation of blood coagulation, common pathway [GO:2000261]; negative regulation of endothelial c…	extracellular matrix structural constituent [GO:0005201]; metal ion binding [GO:0046872]; signaling receptor binding [GO:0005102]; structural molecule activity [GO:0005198]	P02671;P02671-2
CVTCHGSPVDICTAKPR	Dimethyl (K);Dimethyl (N-term)	P01008	SERPINC1	Antithrombin-III	29	45	1	SP	464	D	LIGFWDCVTCHG	0.9988	0.000103364	7	2.72735	0.137588					7.45264			7.23482			7.18716	7.19434		5.89618	7.53102	1	SP	32	-4	-2										blood microparticle [GO:0072562]; collagen-containing extracellular matrix [GO:0062023]; endoplasmic reticulum lumen [GO:0005788]; extracellular exosome [GO:0070062]; extracellular region [GO:0005576]; extracellular space [GO:0005615]; plasma membrane [GO:0005886]	blood coagulation [GO:0007596]; negative regulation of peptidase activity [GO:0010466]; regulation of blood coagulation [GO:0030193]	heparin binding [GO:0008201]; identical protein binding [GO:0042802]; protease binding [GO:0002020]; serine-type endopeptidase inhibitor activity [GO:0004867]	P01008
HPYFYAPELLFFAKR	Dimethyl (K);Dimethyl (N-term)	P02768	ALB	Albumin	170	184	0	NON	609	R	YEIARRHPYFYA	0.9997	5.17327e-07	13	2.69302	0.00754317	-1.17189	0.398785	1.85125	0.305691	6.75596	7.16015	6.66488	6.36516	7.20878	6.01775	5.08977	6.57213	7.20012	6.30284	6.81539	1	SP	18	151											blood microparticle [GO:0072562]; cytoplasm [GO:0005737]; endoplasmic reticulum [GO:0005783]; endoplasmic reticulum lumen [GO:0005788]; extracellular exosome [GO:0070062]; extracellular region [GO:0005576]; extracellular space [GO:0005615]; Golgi apparatus [GO:0005794]; nucleus [GO:0005634]; platelet alpha granule lumen [GO:0031093]; protein-containing complex [GO:0032991]	cellular response to starvation [GO:0009267]; maintenance of mitochondrion location [GO:0051659]; negative regulation of apoptotic process [GO:0043066]; negative regulation of programmed cell death [GO:0043069]; retina homeostasis [GO:0001895]	antioxidant activity [GO:0016209]; copper ion binding [GO:0005507]; DNA binding [GO:0003677]; enterobactin binding [GO:1903981]; exogenous protein binding [GO:0140272]; fatty acid binding [GO:0005504]; identical protein binding [GO:0042802]; protein-folding chaperone binding [GO:0051087]; pyridoxal phosphate binding [GO:0030170]; toxic substance binding [GO:0015643]	A0A0C4DGB6;B7WNR0;H0YA55;H7C013;P02768
KPVDEYKDCHLAQVPSHTVVAR	2 Dimethyl (K);Dimethyl (N-term)	P02787	TF	Serotransferrin	252	273	0	NON	698	R	CLDNTRKPVDEY	0.957	0.17158	11	2.6877	0.143197	-5.37725	0.014653	-2.22159	0.297766	7.48947	7.77288	5.58454	5.70032	7.92697	6.87787	7.09754		5.81863	5.74984	5.66702	2	SP	19	232											apical plasma membrane [GO:0016324]; basal part of cell [GO:0045178]; basal plasma membrane [GO:0009925]; blood microparticle [GO:0072562]; cell surface [GO:0009986]; clathrin-coated endocytic vesicle membrane [GO:0030669]; clathrin-coated pit [GO:0005905]; cytoplasmic vesicle [GO:0031410]; early endosome [GO:0005769]; endocytic vesicle [GO:0030139]; endoplasmic reticulum lumen [GO:0005788]; endo…	actin filament organization [GO:0007015]; antibacterial humoral response [GO:0019731]; cellular response to iron ion [GO:0071281]; ERK1 and ERK2 cascade [GO:0070371]; intracellular iron ion homeostasis [GO:0006879]; iron ion transmembrane transport [GO:0034755]; iron ion transport [GO:0006826]; osteoclast differentiation [GO:0030316]; positive regulation of bone resorption [GO:0045780]; positive …	ferric iron binding [GO:0008199]; ferrous iron binding [GO:0008198]; iron chaperone activity [GO:0034986]; transferrin receptor binding [GO:1990459]	P02787
GVNDNEEGFFSAR	Dimethyl (N-term)	P02675	FGB	Fibrinogen beta chain	32	44	1	SP	491	Q	FLVKSQGVNDNE	0.8818	1.46717	13	2.66318	0.0814742	-3.82945	0.0211675	-0.196769	0.79384	6.52048	6.37794	6.13062	6.16893	7.97751	6.40819	6.51137	8.12597	6.48427	6.53799	6.46414	0	SP	32	-1	1										blood microparticle [GO:0072562]; cell cortex [GO:0005938]; cell surface [GO:0009986]; collagen-containing extracellular matrix [GO:0062023]; endoplasmic reticulum [GO:0005783]; external side of plasma membrane [GO:0009897]; extracellular exosome [GO:0070062]; extracellular region [GO:0005576]; extracellular space [GO:0005615]; extracellular vesicle [GO:1903561]; fibrinogen complex [GO:0005577]; …	adaptive immune response [GO:0002250]; blood coagulation, fibrin clot formation [GO:0072378]; cell-matrix adhesion [GO:0007160]; cellular response to interleukin-1 [GO:0071347]; cellular response to leptin stimulus [GO:0044320]; fibrinolysis [GO:0042730]; induction of bacterial agglutination [GO:0043152]; innate immune response [GO:0045087]; negative regulation of endothelial cell apoptotic proce…	extracellular matrix structural constituent [GO:0005201]; protein-folding chaperone binding [GO:0051087]; signaling receptor binding [GO:0005102]; structural molecule activity [GO:0005198]	P02675
VSSALDKLKEFGNTLEDKAR	3 Dimethyl (K);Dimethyl (N-term)	P02654	APOC1	Apolipoprotein C-I	30	49	1	SP	83	D	AQGTPDVSSALD	0.9935	8.8509e-08	11	2.64292	0.0964482	0.0283127	0.988985	4.25231	0.0113259	5.47978	6.16625	7.18784	5.68542	7.54206	6.53751	7.32191			6.78788	6.63158	3	SP	26	3	3										chylomicron [GO:0042627]; endoplasmic reticulum [GO:0005783]; extracellular region [GO:0005576]; high-density lipoprotein particle [GO:0034364]; very-low-density lipoprotein particle [GO:0034361]	cholesterol efflux [GO:0033344]; cholesterol metabolic process [GO:0008203]; chylomicron remnant clearance [GO:0034382]; high-density lipoprotein particle remodeling [GO:0034375]; lipid metabolic process [GO:0006629]; lipoprotein metabolic process [GO:0042157]; negative regulation of cholesterol transport [GO:0032375]; negative regulation of fatty acid biosynthetic process [GO:0045717]; negative …	fatty acid binding [GO:0005504]; lipase inhibitor activity [GO:0055102]; phosphatidylcholine binding [GO:0031210]; phosphatidylcholine-sterol O-acyltransferase activator activity [GO:0060228]; phospholipase inhibitor activity [GO:0004859]	K7EJI9;K7EKP1;K7ELM9;K7EPF9;K7ERI9;P02654
TVVALHALSKYGAATFTR	Dimethyl (K);Dimethyl (N-term)	P01023	A2M	Alpha-2-macroglobulin	1254	1271	0	NON	1474	D	FSSTQDTVVALH	0.9989	5e-14	7	2.63092	0.165423								6.10081		5.81511	6.11186	6.03477		4.8781	6.53915	1	SP	23	1230											blood microparticle [GO:0072562]; collagen-containing extracellular matrix [GO:0062023]; extracellular exosome [GO:0070062]; extracellular region [GO:0005576]; extracellular space [GO:0005615]; platelet alpha granule lumen [GO:0031093]	acute inflammatory response to antigenic stimulus [GO:0002438]; acute-phase response [GO:0006953]; embryonic liver development [GO:1990402]; luteinization [GO:0001553]; negative regulation of complement activation, lectin pathway [GO:0001869]; negative regulation of endopeptidase activity [GO:0010951]; response to carbon dioxide [GO:0010037]; response to glucocorticoid [GO:0051384]; response to n…	brain-derived neurotrophic factor binding [GO:0048403]; calcium-dependent protein binding [GO:0048306]; endopeptidase inhibitor activity [GO:0004866]; enzyme binding [GO:0019899]; growth factor binding [GO:0019838]; identical protein binding [GO:0042802]; interleukin-1 binding [GO:0019966]; interleukin-8 binding [GO:0019959]; nerve growth factor binding [GO:0048406]; protease binding [GO:0002020]…	P01023
TVITVPTGYR	Dimethyl (N-term)	P00736	C1R	Complement C1r subcomponent	46	55	0	NON	705	T	NNFETTTVITVP	0.9551	0.104945	12	-1.29346	0.15481	0.774103	0.469252	-0.51936	0.572885	6.12554	6.22914	5.7263	6.2119	5.8202	6.67002	6.64606	5.76604	6.11815		6.66301	0	SP	17	28											blood microparticle [GO:0072562]; complement component C1 complex [GO:0005602]; extracellular exosome [GO:0070062]; extracellular region [GO:0005576]; extracellular space [GO:0005615]	complement activation, classical pathway [GO:0006958]; immune response [GO:0006955]; innate immune response [GO:0045087]; zymogen activation [GO:0031638]	calcium ion binding [GO:0005509]; identical protein binding [GO:0042802]; molecular sequestering activity [GO:0140313]; serine-type endopeptidase activity [GO:0004252]; serine-type peptidase activity [GO:0008236]	A0A3B3ISR2;B4DPQ0;F5H1V0;F5H2D0;F5H3N3;F5H6Y3;P00736
NKITPNLAEFAFSLYR	Dimethyl (K);Dimethyl (N-term)	P01009	SERPINA1	Alpha-1-antitrypsin	48	63	0	NON	418	F	QDHPTFNKITPN	0.9869	0.00127812	11	2.5604	0.193795	-2.85937	0.415144				6.40719	8.37712	8.75737	8.59866	6.38506		8.55447	6.21587	6.93313	8.63336	1	SP	24	23											collagen-containing extracellular matrix [GO:0062023]; COPII-coated ER to Golgi transport vesicle [GO:0030134]; endoplasmic reticulum [GO:0005783]; endoplasmic reticulum lumen [GO:0005788]; endoplasmic reticulum-Golgi intermediate compartment membrane [GO:0033116]; extracellular exosome [GO:0070062]; extracellular region [GO:0005576]; extracellular space [GO:0005615]; ficolin-1-rich granule lumen…	acute-phase response [GO:0006953]; blood coagulation [GO:0007596]; negative regulation of endopeptidase activity [GO:0010951]	identical protein binding [GO:0042802]; protease binding [GO:0002020]; serine-type endopeptidase inhibitor activity [GO:0004867]	A0A024R6I7;A0A0B4J278;A0A0G2JRN3;G3V544;G3V5R8;P01009;P01009-2;P01009-3
VTDLTKVHTECCHGDLLECADDR	Dimethyl (K);Dimethyl (N-term)	P02768	ALB	Albumin	259	281	0	NON	609	L	AEVSKLVTDLTK	0.994	0.00119527	10	2.53607	0.0673026	-0.764293	0.605908			5.61335	6.8488		6.71793	7.00935	6.10323		5.22553	5.6715	6.76943		1	SP	18	240											blood microparticle [GO:0072562]; cytoplasm [GO:0005737]; endoplasmic reticulum [GO:0005783]; endoplasmic reticulum lumen [GO:0005788]; extracellular exosome [GO:0070062]; extracellular region [GO:0005576]; extracellular space [GO:0005615]; Golgi apparatus [GO:0005794]; nucleus [GO:0005634]; platelet alpha granule lumen [GO:0031093]; protein-containing complex [GO:0032991]	cellular response to starvation [GO:0009267]; maintenance of mitochondrion location [GO:0051659]; negative regulation of apoptotic process [GO:0043066]; negative regulation of programmed cell death [GO:0043069]; retina homeostasis [GO:0001895]	antioxidant activity [GO:0016209]; copper ion binding [GO:0005507]; DNA binding [GO:0003677]; enterobactin binding [GO:1903981]; exogenous protein binding [GO:0140272]; fatty acid binding [GO:0005504]; identical protein binding [GO:0042802]; protein-folding chaperone binding [GO:0051087]; pyridoxal phosphate binding [GO:0030170]; toxic substance binding [GO:0015643]	A0A0C4DGB6;B7WNR0;C9JKR2;H0YA55;P02768
VSEAGPTGTGESKCPLMVKVLDAVR	2 Dimethyl (K);Dimethyl (N-term)	P02766	TTR	Transthyretin	17	41	1	SP	147	F	LAGLVFVSEAGP	0.6909	0.15328	13	2.48483	0.0187553	-1.5683	0.149969	0.0427257	0.955878	6.77148	6.9919	6.82021	6.27047	7.09728	5.91554	6.75487	7.16253	7.09965	5.33643	6.87357	2	SP	20	-4	-2										azurophil granule lumen [GO:0035578]; extracellular exosome [GO:0070062]; extracellular region [GO:0005576]; extracellular space [GO:0005615]	purine nucleobase metabolic process [GO:0006144]	hormone activity [GO:0005179]; identical protein binding [GO:0042802]; thyroid hormone binding [GO:0070324]	P02766
SWVFLVAIIKGVQCQVQLVESGGGLVKPGGSLR	2 Dimethyl (K);Dimethyl (N-term)	P01762	IGHV3-11	Immunoglobulin heavy variable 3-11	6	38	0	NON	117	L	XMEFGLSWVFLV	0.8999	0.000171467	9	2.45816	0.236508					5.52544	7.98218			8.15829		8.0486	7.92999	8.04634	8.19918	8.081	2	SP	19	-14											extracellular region [GO:0005576]; immunoglobulin complex [GO:0019814]; plasma membrane [GO:0005886]	immune response [GO:0006955]; immunoglobulin mediated immune response [GO:0016064]	antigen binding [GO:0003823]	P01762
QVIAKDLLPSR	Dimethyl (K);Dimethyl (N-term)	P02671	FGA	Fibrinogen alpha chain	206	216	0	NON	866	E	QQKQLEQVIAKD	0.7173	0.0573101	7	2.44115	0.0834553					4.7055	5.94991	5.71722	5.30065	5.52596							1	SP	19	186											blood microparticle [GO:0072562]; cell surface [GO:0009986]; collagen-containing extracellular matrix [GO:0062023]; endoplasmic reticulum [GO:0005783]; endoplasmic reticulum lumen [GO:0005788]; external side of plasma membrane [GO:0009897]; extracellular exosome [GO:0070062]; extracellular region [GO:0005576]; extracellular space [GO:0005615]; extracellular vesicle [GO:1903561]; fibrinogen comple…	adaptive immune response [GO:0002250]; blood coagulation, common pathway [GO:0072377]; blood coagulation, fibrin clot formation [GO:0072378]; cell-matrix adhesion [GO:0007160]; fibrinolysis [GO:0042730]; induction of bacterial agglutination [GO:0043152]; innate immune response [GO:0045087]; negative regulation of blood coagulation, common pathway [GO:2000261]; negative regulation of endothelial c…	extracellular matrix structural constituent [GO:0005201]; metal ion binding [GO:0046872]; signaling receptor binding [GO:0005102]; structural molecule activity [GO:0005198]	P02671;P02671-2
AGDVEGHLSFLEKDLR	Dimethyl (K);Dimethyl (N-term)	P06727	APOA4	Apolipoprotein A-IV	333	348	0	NON	396	H	QKLGPHAGDVEG	0.9115	0.000120452	13	2.37878	0.0130535	0.322557	0.764393	2.17805	0.103041	5.50641	5.83781	6.68675	6.66484	6.93183	6.36352	5.62008	6.69738	6.70804	5.61583	6.80449	1	SP	20	312									2	2	blood microparticle [GO:0072562]; chylomicron [GO:0042627]; collagen-containing extracellular matrix [GO:0062023]; cytosol [GO:0005829]; early endosome [GO:0005769]; endoplasmic reticulum lumen [GO:0005788]; extracellular exosome [GO:0070062]; extracellular region [GO:0005576]; extracellular space [GO:0005615]; high-density lipoprotein particle [GO:0034364]; synapse [GO:0045202]; very-low-density…	cholesterol efflux [GO:0033344]; cholesterol homeostasis [GO:0042632]; cholesterol metabolic process [GO:0008203]; chylomicron assembly [GO:0034378]; chylomicron remodeling [GO:0034371]; high-density lipoprotein particle remodeling [GO:0034375]; hydrogen peroxide catabolic process [GO:0042744]; innate immune response in mucosa [GO:0002227]; leukocyte cell-cell adhesion [GO:0007159]; lipid catabol…	antioxidant activity [GO:0016209]; cholesterol transfer activity [GO:0120020]; copper ion binding [GO:0005507]; identical protein binding [GO:0042802]; lipid binding [GO:0008289]; lipid transporter activity [GO:0005319]; phosphatidylcholine binding [GO:0031210]; phosphatidylcholine-sterol O-acyltransferase activator activity [GO:0060228]; protein homodimerization activity [GO:0042803]	P06727
FMQGYMKHATKTAKDALSSVQESQVAQQAR	3 Dimethyl (K);Dimethyl (N-term);Oxidation (M)	P02656	APOC3	Apolipoprotein C-III	31	60	0	NON	99	S	DASLLSFMQGYM	0.9624	0.12098	5	2.37777	0.0432995			-1.10252	0.271569	5.85726			5.7053	6.06423					5.69725		3	SP	20	10											chylomicron [GO:0042627]; collagen-containing extracellular matrix [GO:0062023]; early endosome [GO:0005769]; extracellular exosome [GO:0070062]; extracellular region [GO:0005576]; extracellular space [GO:0005615]; intermediate-density lipoprotein particle [GO:0034363]; spherical high-density lipoprotein particle [GO:0034366]; very-low-density lipoprotein particle [GO:0034361]	cholesterol efflux [GO:0033344]; cholesterol homeostasis [GO:0042632]; chylomicron remnant clearance [GO:0034382]; G protein-coupled receptor signaling pathway [GO:0007186]; high-density lipoprotein particle remodeling [GO:0034375]; lipoprotein metabolic process [GO:0042157]; negative regulation of cholesterol import [GO:0060621]; negative regulation of fatty acid biosynthetic process [GO:0045717…	cholesterol binding [GO:0015485]; enzyme regulator activity [GO:0030234]; high-density lipoprotein particle receptor binding [GO:0070653]; lipase inhibitor activity [GO:0055102]; phospholipid binding [GO:0005543]	B0YIW2;P02656
FMQGYMKHATKTAKDALSSVQESQVAQQAR	2 Oxidation (M);3 Dimethyl (K);Dimethyl (N-term)	P02656	APOC3	Apolipoprotein C-III	31	60	0	NON	99	S	DASLLSFMQGYM	0.9759	0.0645264	9	2.37777	0.0432995			-1.10252	0.271569	6.73392	6.33826	6.14997		7.04118		6.60114		6.08298		6.95451	3	SP	20	10											chylomicron [GO:0042627]; collagen-containing extracellular matrix [GO:0062023]; early endosome [GO:0005769]; extracellular exosome [GO:0070062]; extracellular region [GO:0005576]; extracellular space [GO:0005615]; intermediate-density lipoprotein particle [GO:0034363]; spherical high-density lipoprotein particle [GO:0034366]; very-low-density lipoprotein particle [GO:0034361]	cholesterol efflux [GO:0033344]; cholesterol homeostasis [GO:0042632]; chylomicron remnant clearance [GO:0034382]; G protein-coupled receptor signaling pathway [GO:0007186]; high-density lipoprotein particle remodeling [GO:0034375]; lipoprotein metabolic process [GO:0042157]; negative regulation of cholesterol import [GO:0060621]; negative regulation of fatty acid biosynthetic process [GO:0045717…	cholesterol binding [GO:0015485]; enzyme regulator activity [GO:0030234]; high-density lipoprotein particle receptor binding [GO:0070653]; lipase inhibitor activity [GO:0055102]; phospholipid binding [GO:0005543]	B0YIW2;P02656
SGNARPNNPDWGTFEEVSGNVSPGTR	Dimethyl (N-term)	P02671	FGA	Fibrinogen alpha chain	400	425	0	NON	866	G	RPDSPGSGNARP	0.9994	4.83025e-07	13	2.36069	0.00237735	-0.214087	0.798458	2.37822	0.0278858	6.6637	6.53934	6.98546	7.24308	7.01153	6.42706	6.01759	6.62848	6.5735	6.49713	6.97676	0	SP	19	380											blood microparticle [GO:0072562]; cell surface [GO:0009986]; collagen-containing extracellular matrix [GO:0062023]; endoplasmic reticulum [GO:0005783]; endoplasmic reticulum lumen [GO:0005788]; external side of plasma membrane [GO:0009897]; extracellular exosome [GO:0070062]; extracellular region [GO:0005576]; extracellular space [GO:0005615]; extracellular vesicle [GO:1903561]; fibrinogen comple…	adaptive immune response [GO:0002250]; blood coagulation, common pathway [GO:0072377]; blood coagulation, fibrin clot formation [GO:0072378]; cell-matrix adhesion [GO:0007160]; fibrinolysis [GO:0042730]; induction of bacterial agglutination [GO:0043152]; innate immune response [GO:0045087]; negative regulation of blood coagulation, common pathway [GO:2000261]; negative regulation of endothelial c…	extracellular matrix structural constituent [GO:0005201]; metal ion binding [GO:0046872]; signaling receptor binding [GO:0005102]; structural molecule activity [GO:0005198]	P02671;P02671-2
SGNARPNNPDWGTFEEVSGNVSPGTRR	Dimethyl (N-term)	P02671	FGA	Fibrinogen alpha chain	400	426	0	NON	866	G	RPDSPGSGNARP	0.8669	0.00116551	6	2.36069	0.00237735	-0.214087	0.798458	2.37822	0.0278858	5.2496			5.24537			5.2572			5.14777	5.67108	0	SP	19	380											blood microparticle [GO:0072562]; cell surface [GO:0009986]; collagen-containing extracellular matrix [GO:0062023]; endoplasmic reticulum [GO:0005783]; endoplasmic reticulum lumen [GO:0005788]; external side of plasma membrane [GO:0009897]; extracellular exosome [GO:0070062]; extracellular region [GO:0005576]; extracellular space [GO:0005615]; extracellular vesicle [GO:1903561]; fibrinogen comple…	adaptive immune response [GO:0002250]; blood coagulation, common pathway [GO:0072377]; blood coagulation, fibrin clot formation [GO:0072378]; cell-matrix adhesion [GO:0007160]; fibrinolysis [GO:0042730]; induction of bacterial agglutination [GO:0043152]; innate immune response [GO:0045087]; negative regulation of blood coagulation, common pathway [GO:2000261]; negative regulation of endothelial c…	extracellular matrix structural constituent [GO:0005201]; metal ion binding [GO:0046872]; signaling receptor binding [GO:0005102]; structural molecule activity [GO:0005198]	P02671;P02671-2
KNPDPWAKNLNEKDYELLCLDGTR	3 Dimethyl (K);Dimethyl (N-term)	P02787	TF	Serotransferrin	564	587	0	NON	698	G	PQNTGGKNPDPW	0.9995	4.7e-13	12	2.34986	0.165194	-0.113438	0.860644	3.87644	0.137131	6.53297	6.38245	6.38219	6.19642	6.53612		5.79325	8.34592	8.27788	7.74964	7.83731	3	SP	19	544											apical plasma membrane [GO:0016324]; basal part of cell [GO:0045178]; basal plasma membrane [GO:0009925]; blood microparticle [GO:0072562]; cell surface [GO:0009986]; clathrin-coated endocytic vesicle membrane [GO:0030669]; clathrin-coated pit [GO:0005905]; cytoplasmic vesicle [GO:0031410]; early endosome [GO:0005769]; endocytic vesicle [GO:0030139]; endoplasmic reticulum lumen [GO:0005788]; endo…	actin filament organization [GO:0007015]; antibacterial humoral response [GO:0019731]; cellular response to iron ion [GO:0071281]; ERK1 and ERK2 cascade [GO:0070371]; intracellular iron ion homeostasis [GO:0006879]; iron ion transmembrane transport [GO:0034755]; iron ion transport [GO:0006826]; osteoclast differentiation [GO:0030316]; positive regulation of bone resorption [GO:0045780]; positive …	ferric iron binding [GO:0008199]; ferrous iron binding [GO:0008198]; iron chaperone activity [GO:0034986]; transferrin receptor binding [GO:1990459]	P02787
VHLTPEEKTAVNALWGKVNVDAVGGEALGR	2 Dimethyl (K);Dimethyl (N-term)	P02042	HBD	Hemoglobin subunit delta	2	31	1	P1/P2	147	M	XXXXXMVHLTPE	0.9998	5e-14	12	2.33639	0.117403	0.876778	0.539815	2.13438	0.205831	7.03258	7.26664	6.89119	7.08313	6.90921		5.90897	6.43206	7.33538	5.48407	7.71412	2														blood microparticle [GO:0072562]; cytosol [GO:0005829]; haptoglobin-hemoglobin complex [GO:0031838]; hemoglobin complex [GO:0005833]	carbon dioxide transport [GO:0015670]; cellular oxidant detoxification [GO:0098869]; hydrogen peroxide catabolic process [GO:0042744]; oxygen transport [GO:0015671]	heme binding [GO:0020037]; hemoglobin alpha binding [GO:0031721]; metal ion binding [GO:0046872]; organic acid binding [GO:0043177]; oxygen binding [GO:0019825]; oxygen carrier activity [GO:0005344]	E9PEW8;E9PFT6;P02042
LGQEVALNANTKNQKIR	2 Dimethyl (K);Dimethyl (N-term)	P04114	APOB	Apolipoprotein B-100	3616	3632	0	NON	4563	D	FHDFPDLGQEVA	0.998	3.44023e-08	12	2.32344	0.0359831	-1.32018	0.0823865	1.00326	0.196248	5.80935	6.38014	5.96609	5.29593	6.595	5.89067	5.08574	5.31416	5.24029	6.37929		2	SP	27	3588											chylomicron [GO:0042627]; chylomicron remnant [GO:0034360]; clathrin-coated endocytic vesicle membrane [GO:0030669]; cytoplasm [GO:0005737]; cytosol [GO:0005829]; early endosome [GO:0005769]; endocytic vesicle lumen [GO:0071682]; endoplasmic reticulum exit site [GO:0070971]; endoplasmic reticulum lumen [GO:0005788]; endoplasmic reticulum membrane [GO:0005789]; endosome lumen [GO:0031904]; endosom…	artery morphogenesis [GO:0048844]; cholesterol efflux [GO:0033344]; cholesterol homeostasis [GO:0042632]; cholesterol metabolic process [GO:0008203]; cholesterol transport [GO:0030301]; establishment of localization in cell [GO:0051649]; fertilization [GO:0009566]; flagellated sperm motility [GO:0030317]; in utero embryonic development [GO:0001701]; lipoprotein biosynthetic process [GO:0042158]; …	cholesterol transfer activity [GO:0120020]; heparin binding [GO:0008201]; lipase binding [GO:0035473]; low-density lipoprotein particle receptor binding [GO:0050750]; phospholipid binding [GO:0005543]	P04114
VEPYGENFNKALVQQMEQLR	Dimethyl (K);Dimethyl (N-term)	P06727	APOA4	Apolipoprotein A-IV	307	326	0	NON	396	R	EEFRRRVEPYGE	0.8772	12.8452	12	2.3119	0.0185038	-1.39132	0.102226	0.820483	0.581085		5.71351	5.50102	5.30955	5.71896	4.83069	4.70198	5.83055	5.67483	5.49858	6.04846	1	SP	20	286									0	3	blood microparticle [GO:0072562]; chylomicron [GO:0042627]; collagen-containing extracellular matrix [GO:0062023]; cytosol [GO:0005829]; early endosome [GO:0005769]; endoplasmic reticulum lumen [GO:0005788]; extracellular exosome [GO:0070062]; extracellular region [GO:0005576]; extracellular space [GO:0005615]; high-density lipoprotein particle [GO:0034364]; synapse [GO:0045202]; very-low-density…	cholesterol efflux [GO:0033344]; cholesterol homeostasis [GO:0042632]; cholesterol metabolic process [GO:0008203]; chylomicron assembly [GO:0034378]; chylomicron remodeling [GO:0034371]; high-density lipoprotein particle remodeling [GO:0034375]; hydrogen peroxide catabolic process [GO:0042744]; innate immune response in mucosa [GO:0002227]; leukocyte cell-cell adhesion [GO:0007159]; lipid catabol…	antioxidant activity [GO:0016209]; cholesterol transfer activity [GO:0120020]; copper ion binding [GO:0005507]; identical protein binding [GO:0042802]; lipid binding [GO:0008289]; lipid transporter activity [GO:0005319]; phosphatidylcholine binding [GO:0031210]; phosphatidylcholine-sterol O-acyltransferase activator activity [GO:0060228]; protein homodimerization activity [GO:0042803]	P06727
KDKEACVHKILR	3 Dimethyl (K);Dimethyl (N-term)	P02787	TF	Serotransferrin	610	621	0	NON	698	R	HAVVTRKDKEAC	0.9682	0.133824	13	2.28034	0.00134652	-0.238021	0.693796	2.14002	0.0225955	6.0737	6.76602	6.6241	6.02128	6.77471	6.45742	5.95606	6.6579	6.90215	5.47016	6.06838	3	SP	19	590											apical plasma membrane [GO:0016324]; basal part of cell [GO:0045178]; basal plasma membrane [GO:0009925]; blood microparticle [GO:0072562]; cell surface [GO:0009986]; clathrin-coated endocytic vesicle membrane [GO:0030669]; clathrin-coated pit [GO:0005905]; cytoplasmic vesicle [GO:0031410]; early endosome [GO:0005769]; endocytic vesicle [GO:0030139]; endoplasmic reticulum lumen [GO:0005788]; endo…	actin filament organization [GO:0007015]; antibacterial humoral response [GO:0019731]; cellular response to iron ion [GO:0071281]; ERK1 and ERK2 cascade [GO:0070371]; intracellular iron ion homeostasis [GO:0006879]; iron ion transmembrane transport [GO:0034755]; iron ion transport [GO:0006826]; osteoclast differentiation [GO:0030316]; positive regulation of bone resorption [GO:0045780]; positive …	ferric iron binding [GO:0008199]; ferrous iron binding [GO:0008198]; iron chaperone activity [GO:0034986]; transferrin receptor binding [GO:1990459]	P02787
FQALGSLNDLQFFR	Dimethyl (N-term)	P25311	AZGP1	Zinc-alpha-2-glycoprotein	47	60	0	NON	298	A	VEDVPAFQALGS	0.8477	8.26518	7	2.27926	0.17578								5.02591	4.96055		4.62477		4.30571	4.09381	5.53143	0	SP	20	26											collagen-containing extracellular matrix [GO:0062023]; external side of plasma membrane [GO:0009897]; extracellular exosome [GO:0070062]; extracellular region [GO:0005576]; extracellular space [GO:0005615]; nucleus [GO:0005634]	cell adhesion [GO:0007155]; detection of chemical stimulus involved in sensory perception of bitter taste [GO:0001580]; immune response [GO:0006955]; negative regulation of cell population proliferation [GO:0008285]; retina homeostasis [GO:0001895]	protein transmembrane transporter activity [GO:0008320]; RNA nuclease activity [GO:0004540]	C9JEV0;H7BZJ8;P25311
AQLLFLLLLWLPDTTGEIVLTQSPGTLSLSPGER	Dimethyl (N-term)	P01619	IGKV3-20	Immunoglobulin kappa variable 3-20	5	38	0	NON	116	P	XXMETPAQLLFL	0.9897	0.000111401	13	2.24718	0.0123795	-1.37081	0.0728763	0.768576	0.30021	5.56405	6.5445	5.99353	6.47976	6.51866	6.4612	5.40461	6.31733	5.6878	5.35848	6.1323	0	SP	20	-16											blood microparticle [GO:0072562]; extracellular exosome [GO:0070062]; extracellular region [GO:0005576]; extracellular space [GO:0005615]; monomeric IgA immunoglobulin complex [GO:0071748]; pentameric IgM immunoglobulin complex [GO:0071756]; plasma membrane [GO:0005886]; secretory IgA immunoglobulin complex [GO:0071751]	adaptive immune response [GO:0002250]; antibacterial humoral response [GO:0019731]; glomerular filtration [GO:0003094]; immune response [GO:0006955]	antigen binding [GO:0003823]	P01619
SHHDQDHPTFNKITPNLAEFAFSLYR	Dimethyl (K);Dimethyl (N-term)	P01009	SERPINA1	Alpha-1-antitrypsin	38	63	0	NON	418	T	AQKTDTSHHDQD	0.9983	1.37466e-09	12	2.23976	0.0826759	-4.09051	0.0469301	-2.98936	0.324091	6.21078	7.19245	7.01303	7.32149	7.12328	4.71947		7.11957	6.00871	5.84234	7.08159	1	SP	24	13											collagen-containing extracellular matrix [GO:0062023]; COPII-coated ER to Golgi transport vesicle [GO:0030134]; endoplasmic reticulum [GO:0005783]; endoplasmic reticulum lumen [GO:0005788]; endoplasmic reticulum-Golgi intermediate compartment membrane [GO:0033116]; extracellular exosome [GO:0070062]; extracellular region [GO:0005576]; extracellular space [GO:0005615]; ficolin-1-rich granule lumen…	acute-phase response [GO:0006953]; blood coagulation [GO:0007596]; negative regulation of endopeptidase activity [GO:0010951]	identical protein binding [GO:0042802]; protease binding [GO:0002020]; serine-type endopeptidase inhibitor activity [GO:0004867]	A0A024R6I7;A0A0B4J278;A0A0G2JRN3;G3V544;G3V5R8;P01009;P01009-2;P01009-3
TSNYEQDQKYSFCTDHTVLVQTR	Dimethyl (K);Dimethyl (N-term)	P02751-14	FN1	Isoform 14 of Fibronectin	389	411	0	NON	2265	T	HLWCSTTSNYEQ	0.922	0.134165	13	2.23569	0.101588	-0.766751	0.337245	0.182995	0.806192	6.34118	7.18922	6.74223	6.19155	6.64927	6.12516	6.79004	6.34198	6.62064	5.22998	7.06431	1																	P02751;P02751-1;P02751-10;P02751-11;P02751-12;P02751-13;P02751-14;P02751-16;P02751-17;P02751-2;P02751-3;P02751-4;P02751-5;P02751-6;P02751-7;P02751-8;P02751-9
VQLVESGGGLVQPGR	Dimethyl (N-term)	P01782	IGHV3-9	Immunoglobulin heavy variable 3-9	21	35	1	SP	118	E	KGVQCEVQLVES	1	6.5904e-10	10	2.21481	0.073738	-0.340993	0.770294	1.87382	0.0838017		5.04472		5.50881	5.79164	6.19156	4.95497	6.00559	5.40037		5.9136	0	SP	19	1	1							1			extracellular exosome [GO:0070062]; extracellular region [GO:0005576]; immunoglobulin complex [GO:0019814]; plasma membrane [GO:0005886]	immune response [GO:0006955]; immunoglobulin mediated immune response [GO:0016064]	antigen binding [GO:0003823]	P01782
TVIYEDNQRPSGVPDR	Dimethyl (N-term)	P01721	IGLV6-57	Immunoglobulin lambda variable 6-57	66	81	0	NON	117	T	PGSAPTTVIYED	0.7587	0.230377	11	2.20095	0.0717731					6.69469	6.81946		6.52032	6.9621		6.56296	6.79084	5.36658	4.96501	6.82081	0	SP	19	46								36		0	extracellular region [GO:0005576]; extracellular space [GO:0005615]; immunoglobulin complex [GO:0019814]; plasma membrane [GO:0005886]	adaptive immune response [GO:0002250]; immune response [GO:0006955]	antigen binding [GO:0003823]	P01721
LVFVQTDKSIYKPGQTVKFR	3 Dimethyl (K);Dimethyl (N-term)	P01023	A2M	Alpha-2-macroglobulin	128	147	0	NON	1474	S	VKNEDSLVFVQT	0.9852	2.923e-11	13	2.15702	0.00432907	-0.690514	0.283383	1.16779	0.19611	7.04027	7.49362	7.40284	5.64109	6.42673	6.42902	7.24892	7.68815	7.15304	6.49067	7.40977	3	SP	23	104											blood microparticle [GO:0072562]; collagen-containing extracellular matrix [GO:0062023]; extracellular exosome [GO:0070062]; extracellular region [GO:0005576]; extracellular space [GO:0005615]; platelet alpha granule lumen [GO:0031093]	acute inflammatory response to antigenic stimulus [GO:0002438]; acute-phase response [GO:0006953]; embryonic liver development [GO:1990402]; luteinization [GO:0001553]; negative regulation of complement activation, lectin pathway [GO:0001869]; negative regulation of endopeptidase activity [GO:0010951]; response to carbon dioxide [GO:0010037]; response to glucocorticoid [GO:0051384]; response to n…	brain-derived neurotrophic factor binding [GO:0048403]; calcium-dependent protein binding [GO:0048306]; endopeptidase inhibitor activity [GO:0004866]; enzyme binding [GO:0019899]; growth factor binding [GO:0019838]; identical protein binding [GO:0042802]; interleukin-1 binding [GO:0019966]; interleukin-8 binding [GO:0019959]; nerve growth factor binding [GO:0048406]; protease binding [GO:0002020]…	F8W7L3;P01023
GSFFLYSR	Dimethyl (N-term)	P01861	IGHG4	Immunoglobulin heavy constant gamma 4	282	289	0	NON	327	D	PVLDSDGSFFLY	0.8254	0.154503	7	2.15557	0.0987505					5.4227	5.61215	5.5658		5.45275			6.46111		4.85461	5.96295	0														blood microparticle [GO:0072562]; extracellular exosome [GO:0070062]; extracellular region [GO:0005576]; extracellular space [GO:0005615]; IgG immunoglobulin complex [GO:0071735]; immunoglobulin complex, circulating [GO:0042571]; plasma membrane [GO:0005886]	adaptive immune response [GO:0002250]; antibacterial humoral response [GO:0019731]; B cell receptor signaling pathway [GO:0050853]; complement activation, classical pathway [GO:0006958]	antigen binding [GO:0003823]; immunoglobulin receptor binding [GO:0034987]	A0A286YFJ8;P01861
GNVAEGETKPDPDVTER	Dimethyl (K);Dimethyl (N-term)	P02790	HPX	Hemopexin	33	49	0	NON	462	H	PPTSAHGNVAEG	0.9706	7.05608e-07	13	2.14832	0.0897274	0.547745	0.582832	3.78336	0.0585685	6.97807	8.18183	8.48822	8.2033	8.4141	7.88257	6.52084	8.02833	8.74813	7.96448	7.62926	1	SP	23	9										2	blood microparticle [GO:0072562]; collagen-containing extracellular matrix [GO:0062023]; endocytic vesicle lumen [GO:0071682]; extracellular exosome [GO:0070062]; extracellular region [GO:0005576]; extracellular space [GO:0005615]	heme metabolic process [GO:0042168]; heme transport [GO:0015886]; hemoglobin metabolic process [GO:0020027]; intracellular iron ion homeostasis [GO:0006879]; positive regulation of humoral immune response mediated by circulating immunoglobulin [GO:0002925]; positive regulation of immunoglobulin production [GO:0002639]; positive regulation of type II interferon-mediated signaling pathway [GO:00603…	heme transmembrane transporter activity [GO:0015232]; metal ion binding [GO:0046872]	P02790
TIGADLHFAKGLR	Dimethyl (K);Dimethyl (N-term)	P55058-2	PLTP	Isoform 2 of Phospholipid transfer protein	405	417	0	NON	441	L	NHAGFLTIGADL	0.9974	0.000111316	11	2.11976	0.00872299	-0.178558	0.830188	2.1261	0.0172504	3.97831	5.1078	4.50557	3.98738	4.37129	4.78055	4.40264	4.97056	5.00227	4.64534	5.11647	1																	P55058;P55058-2;P55058-3;P55058-4
KGVQCEVQLVESGGGLVQPGGSLR	Dimethyl (K);Dimethyl (N-term)	A0A0C4DH30	IGHV3-16	Probable non-functional immunoglobulin heavy variable 3-16	15	38	1	SP	117	L	FLAGILKGVQCE	0.9447	0.0003197	10	2.11878	0.281113			1.80163	0.456207	5.48844	7.71984		6.95718	6.462	6.1454	5.57626		7.47272	5.33004	5.50727	1	SP	19	-5	-3										extracellular region [GO:0005576]; immunoglobulin complex [GO:0019814]; plasma membrane [GO:0005886]	immunoglobulin mediated immune response [GO:0016064]	antigen binding [GO:0003823]	A0A075B7D8;A0A075B7E8;A0A0B4J1X5;A0A0C4DH30;P01764
FTANDSGPRRYTIAALLSPYSYSTTAVVTNPKE	Dimethyl (K);Dimethyl (N-term)	P02766	TTR	Transthyretin	115	147	0	NON	147	V	EHAEVVFTANDS	0.9889	3.87914e-08	12	2.11262	0.00786731	-0.3246	0.624106	2.00581	0.121242	5.79354	6.11808	5.96673	5.98905	6.53386		5.39889	6.47739	6.43331	5.91252	6.50851	1	SP	20	94											azurophil granule lumen [GO:0035578]; extracellular exosome [GO:0070062]; extracellular region [GO:0005576]; extracellular space [GO:0005615]	purine nucleobase metabolic process [GO:0006144]	hormone activity [GO:0005179]; identical protein binding [GO:0042802]; thyroid hormone binding [GO:0070324]	A0A087WT59;P02766
SSELYTEASGYISSLEYPR	Dimethyl (N-term)	P00736	C1R	Complement C1r subcomponent	194	212	0	NON	705	C	SCQAECSSELYT	0.9992	7.32152e-09	7	0.579224	0.532818					5.73102	5.60357		5.58297			5.41674			5.03692	5.5131	0	SP	17	176								0			blood microparticle [GO:0072562]; complement component C1 complex [GO:0005602]; extracellular exosome [GO:0070062]; extracellular region [GO:0005576]; extracellular space [GO:0005615]	complement activation, classical pathway [GO:0006958]; immune response [GO:0006955]; innate immune response [GO:0045087]; zymogen activation [GO:0031638]	calcium ion binding [GO:0005509]; identical protein binding [GO:0042802]; molecular sequestering activity [GO:0140313]; serine-type endopeptidase activity [GO:0004252]; serine-type peptidase activity [GO:0008236]	A0A3B3ISR2;B4DPQ0;F5H2D0;P00736
SELYTEASGYISSLEYPR	Dimethyl (N-term)	P00736	C1R	Complement C1r subcomponent	195	212	0	NON	705	S	CQAECSSELYTE	0.9354	0.00175473	10	-1.30158	0.0265079					5.64921	5.23146	5.24377	5.3264	5.10926		5.56908	4.96279		5.92447	5.59838	0	SP	17	177								1			blood microparticle [GO:0072562]; complement component C1 complex [GO:0005602]; extracellular exosome [GO:0070062]; extracellular region [GO:0005576]; extracellular space [GO:0005615]	complement activation, classical pathway [GO:0006958]; immune response [GO:0006955]; innate immune response [GO:0045087]; zymogen activation [GO:0031638]	calcium ion binding [GO:0005509]; identical protein binding [GO:0042802]; molecular sequestering activity [GO:0140313]; serine-type endopeptidase activity [GO:0004252]; serine-type peptidase activity [GO:0008236]	A0A3B3ISR2;B4DPQ0;F5H2D0;P00736
SSIIDELFQDR	Dimethyl (N-term)	P10909-2	CLU	Isoform 2 of Clusterin	236	246	0	NON	501	A	DHFSRASSIIDE	0.9991	6.19227e-09	12	2.11057	0.020203	-0.569134	0.26333	1.5699	0.158471	5.33929	5.65442	5.39051	5.52031	5.82454	5.65677	4.76698	6.07936	5.99706	5.61568	6.22532	0																	E7ERK6;H0YC35;H0YLK8;P10909;P10909-2;P10909-3;P10909-4;P10909-5;P10909-6
LLDNWDSVTSTFSKLR	Dimethyl (K);Dimethyl (N-term)	P02647	APOA1	Apolipoprotein A-I	70	85	0	NON	267	K	KQLNLKLLDNWD	0.9485	0.00161291	13	2.10682	0.169299	-0.363433	0.65568	2.42404	0.107825	6.54491	6.49022	6.3161	6.68525	6.95557	7.36424	4.93047	7.23218	6.66942	5.53541	5.55494	1	SP	18	51									1	2	blood microparticle [GO:0072562]; collagen-containing extracellular matrix [GO:0062023]; cytoplasmic vesicle [GO:0031410]; cytosol [GO:0005829]; early endosome [GO:0005769]; endocytic vesicle [GO:0030139]; endocytic vesicle lumen [GO:0071682]; endoplasmic reticulum lumen [GO:0005788]; extracellular exosome [GO:0070062]; extracellular region [GO:0005576]; extracellular space [GO:0005615]; extracel…	adrenal gland development [GO:0030325]; blood vessel endothelial cell migration [GO:0043534]; cholesterol biosynthetic process [GO:0006695]; cholesterol efflux [GO:0033344]; cholesterol homeostasis [GO:0042632]; cholesterol import [GO:0070508]; cholesterol metabolic process [GO:0008203]; cholesterol transport [GO:0030301]; endothelial cell proliferation [GO:0001935]; G protein-coupled receptor si…	amyloid-beta binding [GO:0001540]; apolipoprotein A-I receptor binding [GO:0034191]; apolipoprotein receptor binding [GO:0034190]; chemorepellent activity [GO:0045499]; cholesterol binding [GO:0015485]; cholesterol transfer activity [GO:0120020]; enzyme binding [GO:0019899]; heat shock protein binding [GO:0031072]; high-density lipoprotein particle binding [GO:0008035]; high-density lipoprotein p…	P02647
KHATKTAKDALSSVQESQVAQQAR	3 Dimethyl (K);Dimethyl (N-term)	P02656	APOC3	Apolipoprotein C-III	37	60	0	NON	99	M	FMQGYMKHATKT	1	0	11	2.10152	0.0143838	-1.23644	0.127506				5.4168	4.95424	6.49675	6.86307		5.02964	5.81991	5.53806	5.74844	6.48971	3	SP	20	16											chylomicron [GO:0042627]; collagen-containing extracellular matrix [GO:0062023]; early endosome [GO:0005769]; extracellular exosome [GO:0070062]; extracellular region [GO:0005576]; extracellular space [GO:0005615]; intermediate-density lipoprotein particle [GO:0034363]; spherical high-density lipoprotein particle [GO:0034366]; very-low-density lipoprotein particle [GO:0034361]	cholesterol efflux [GO:0033344]; cholesterol homeostasis [GO:0042632]; chylomicron remnant clearance [GO:0034382]; G protein-coupled receptor signaling pathway [GO:0007186]; high-density lipoprotein particle remodeling [GO:0034375]; lipoprotein metabolic process [GO:0042157]; negative regulation of cholesterol import [GO:0060621]; negative regulation of fatty acid biosynthetic process [GO:0045717…	cholesterol binding [GO:0015485]; enzyme regulator activity [GO:0030234]; high-density lipoprotein particle receptor binding [GO:0070653]; lipase inhibitor activity [GO:0055102]; phospholipid binding [GO:0005543]	B0YIW2;P02656
TEASGYISSLEYPR	Dimethyl (N-term)	P00736	C1R	Complement C1r subcomponent	199	212	0	NON	705	Y	CSSELYTEASGY	0.9937	5.71006e-08	9	-0.326896	0.725061	0.295423	0.661245	-0.0314726	0.973824	5.15358	5.37375	5.37372	5.76383	5.34685	5.52474			5.61003	5.40874		0	SP	17	181											blood microparticle [GO:0072562]; complement component C1 complex [GO:0005602]; extracellular exosome [GO:0070062]; extracellular region [GO:0005576]; extracellular space [GO:0005615]	complement activation, classical pathway [GO:0006958]; immune response [GO:0006955]; innate immune response [GO:0045087]; zymogen activation [GO:0031638]	calcium ion binding [GO:0005509]; identical protein binding [GO:0042802]; molecular sequestering activity [GO:0140313]; serine-type endopeptidase activity [GO:0004252]; serine-type peptidase activity [GO:0008236]	A0A3B3ISR2;B4DPQ0;F5H2D0;P00736
IECFMPLDVQADR	Dimethyl (N-term)	P02751-14	FN1	Isoform 14 of Fibronectin	2248	2260	0	NON	2265	P	TNVNCPIECFMP	0.8606	1.83302	13	2.08087	0.0490388	-0.417302	0.394997	0.841589	0.335578	5.3245	6.21902	6.05146	5.75288	6.08688	5.40711	6.26736	5.89408	5.86914	4.71037	6.19465	0																	H0Y7Z1;P02751;P02751-1;P02751-10;P02751-11;P02751-12;P02751-13;P02751-14;P02751-17;P02751-3;P02751-5;P02751-6;P02751-7;P02751-8;P02751-9
IECFMPLDVQADR	Dimethyl (N-term);Oxidation (M)	P02751-14	FN1	Isoform 14 of Fibronectin	2248	2260	0	NON	2265	P	TNVNCPIECFMP	0.9354	0.180707	6	2.08087	0.0490388	-0.417302	0.394997	0.841589	0.335578		6.25917	6.07418			6.41535	5.74421				5.96354	0																	H0Y7Z1;P02751;P02751-1;P02751-10;P02751-11;P02751-12;P02751-13;P02751-14;P02751-17;P02751-3;P02751-5;P02751-6;P02751-7;P02751-8;P02751-9
WVLTVLSLLPLLEAQIPLCANLVPVPITNATLDR	Dimethyl (N-term)	P02763	ORM1	Alpha-1-acid glycoprotein 1	5	38	0	NON	201	S	XXMALSWVLTVL	0.6906	9.2752	10	2.07596	0.145012	-0.66103	0.555539	-0.347817	0.742893			5.67038	6.01335	6.20936	5.55208	6.00447	5.99703	6.25634	4.58134	6.26755	0	SP	18	-14											blood microparticle [GO:0072562]; collagen-containing extracellular matrix [GO:0062023]; extracellular exosome [GO:0070062]; extracellular region [GO:0005576]; extracellular space [GO:0005615]; platelet alpha granule lumen [GO:0031093]; specific granule lumen [GO:0035580]; tertiary granule lumen [GO:1904724]	acute-phase response [GO:0006953]; inflammatory response [GO:0006954]; negative regulation of interleukin-6 production [GO:0032715]; negative regulation of tumor necrosis factor production [GO:0032720]; positive regulation of interleukin-1 beta production [GO:0032731]; positive regulation of interleukin-1 production [GO:0032732]; positive regulation of tumor necrosis factor production [GO:0032760…		P02763;P19652
AQIQEEGTVVELTGR	Dimethyl (N-term)	P01023	A2M	Alpha-2-macroglobulin	324	338	0	NON	1474	E	MKLHTEAQIQEE	1	0	13	2.06831	0.0305473	-0.911018	0.232605	1.46459	0.0821436	6.29349	6.98771	6.86336	6.80838	6.91603	6.93395	5.47749	6.82101	6.10471	6.666	7.0111	0	SP	23	300											blood microparticle [GO:0072562]; collagen-containing extracellular matrix [GO:0062023]; extracellular exosome [GO:0070062]; extracellular region [GO:0005576]; extracellular space [GO:0005615]; platelet alpha granule lumen [GO:0031093]	acute inflammatory response to antigenic stimulus [GO:0002438]; acute-phase response [GO:0006953]; embryonic liver development [GO:1990402]; luteinization [GO:0001553]; negative regulation of complement activation, lectin pathway [GO:0001869]; negative regulation of endopeptidase activity [GO:0010951]; response to carbon dioxide [GO:0010037]; response to glucocorticoid [GO:0051384]; response to n…	brain-derived neurotrophic factor binding [GO:0048403]; calcium-dependent protein binding [GO:0048306]; endopeptidase inhibitor activity [GO:0004866]; enzyme binding [GO:0019899]; growth factor binding [GO:0019838]; identical protein binding [GO:0042802]; interleukin-1 binding [GO:0019966]; interleukin-8 binding [GO:0019959]; nerve growth factor binding [GO:0048406]; protease binding [GO:0002020]…	P01023
QTTAPDAPPDTTVDQVDDTSIVVR	Dimethyl (N-term)	P02751-14	FN1	Isoform 14 of Fibronectin	807	830	0	NON	2265	S	LILSTSQTTAPD	0.9997	6.92614e-09	12	2.05804	0.0277708	0.124931	0.784633	1.60031	0.148967	5.51587	6.22098	6.26025	6.01006	6.21816	6.22916		5.94323	6.00578	5.30956	6.25494	0											4						P02751;P02751-1;P02751-10;P02751-11;P02751-12;P02751-13;P02751-14;P02751-17;P02751-3;P02751-4;P02751-5;P02751-6;P02751-7;P02751-8;P02751-9
SKYEELQITAGR	Dimethyl (K);Dimethyl (N-term)	P04264	KRT1	Keratin, type II cytoskeletal 1	375	386	0	NON	644	Q	AESLYQSKYEEL	0.5009	0.809751	10	2.05803	0.0399241						5.64811	5.62458	5.16174	5.75722		5.264		5.57694	5.65761	6.30119	1														blood microparticle [GO:0072562]; collagen-containing extracellular matrix [GO:0062023]; cornified envelope [GO:0001533]; cytoplasm [GO:0005737]; cytoskeleton [GO:0005856]; cytosol [GO:0005829]; extracellular exosome [GO:0070062]; extracellular region [GO:0005576]; extracellular space [GO:0005615]; ficolin-1-rich granule lumen [GO:1904813]; keratin filament [GO:0045095]; membrane [GO:0016020]; nu…	complement activation, lectin pathway [GO:0001867]; establishment of skin barrier [GO:0061436]; fibrinolysis [GO:0042730]; intermediate filament organization [GO:0045109]; keratinization [GO:0031424]; negative regulation of inflammatory response [GO:0050728]; peptide cross-linking [GO:0018149]; protein heterotetramerization [GO:0051290]; regulation of angiogenesis [GO:0045765]; response to oxidat…	carbohydrate binding [GO:0030246]; protein heterodimerization activity [GO:0046982]; signaling receptor activity [GO:0038023]; structural constituent of skin epidermis [GO:0030280]	P04264
SQDLQVIDLLTVGESR	Dimethyl (N-term)	P49746-2	THBS3	Isoform 2 of Thrombospondin-3	22	37	1	SP	836	A	CFFTSASQDLQV	0.9971	4.15014e-06	9	2.05545	0.0323925					4.6043	5.37807		4.94203	5.09266				4.85783	4.45712	5.38898	0				0							0						B4DQH6;F5H4Z8;P49746;P49746-2
TPGVEYVYTIQVLR	Dimethyl (N-term)	P02751-14	FN1	Isoform 14 of Fibronectin	1144	1157	0	NON	2265	L	IVVSGLTPGVEY	0.9985	1.30116e-06	12	2.04882	0.106446	0.355551	0.81643	2.40438	0.0157139	5.09566	4.89714	6.15489	4.31841	5.65638	4.79442	5.29394	6.00477	5.93007		6.36386	0																	P02751;P02751-1;P02751-10;P02751-11;P02751-12;P02751-13;P02751-14;P02751-17;P02751-3;P02751-4;P02751-5;P02751-6;P02751-7;P02751-8;P02751-9
ADYEKHKVYACEVTHQGLSSPVTKSFNR	3 Dimethyl (K);Dimethyl (N-term)	P01834	IGKC	Immunoglobulin kappa constant	77	104	0	NON	107	K	TLTLSKADYEKH	0.6221	0.135129	13	2.04826	0.00219766	0.0601486	0.914187	2.10321	0.0206537	6.28565	6.89628	6.87331	5.99282	6.64426	6.44704	5.76679	6.34978	6.62429	5.67966	6.30094	3														blood microparticle [GO:0072562]; extracellular exosome [GO:0070062]; extracellular region [GO:0005576]; extracellular space [GO:0005615]; IgA immunoglobulin complex [GO:0071745]; IgD immunoglobulin complex [GO:0071738]; IgE immunoglobulin complex [GO:0071742]; IgG immunoglobulin complex [GO:0071735]; IgM immunoglobulin complex [GO:0071753]; plasma membrane [GO:0005886]	adaptive immune response [GO:0002250]; B cell receptor signaling pathway [GO:0050853]; immune response [GO:0006955]; immunoglobulin mediated immune response [GO:0016064]; retina homeostasis [GO:0001895]	antigen binding [GO:0003823]	A0A5H1ZRQ3;P01834
SKSYKMADEAGSEADHEGTHSTKR	3 Dimethyl (K);Dimethyl (N-term)	P02671	FGA	Fibrinogen alpha chain	598	621	0	NON	866	E	GDSTFESKSYKM	0.9999	0	11	2.03477	0.0497958	-1.70697	0.217066	0.230859	0.811161	6.10544	5.13956	4.66257	5.17827		5.65309	5.6824	6.33653		5.45239	5.39217	3	SP	19	578											blood microparticle [GO:0072562]; cell surface [GO:0009986]; collagen-containing extracellular matrix [GO:0062023]; endoplasmic reticulum [GO:0005783]; endoplasmic reticulum lumen [GO:0005788]; external side of plasma membrane [GO:0009897]; extracellular exosome [GO:0070062]; extracellular region [GO:0005576]; extracellular space [GO:0005615]; extracellular vesicle [GO:1903561]; fibrinogen comple…	adaptive immune response [GO:0002250]; blood coagulation, common pathway [GO:0072377]; blood coagulation, fibrin clot formation [GO:0072378]; cell-matrix adhesion [GO:0007160]; fibrinolysis [GO:0042730]; induction of bacterial agglutination [GO:0043152]; innate immune response [GO:0045087]; negative regulation of blood coagulation, common pathway [GO:2000261]; negative regulation of endothelial c…	extracellular matrix structural constituent [GO:0005201]; metal ion binding [GO:0046872]; signaling receptor binding [GO:0005102]; structural molecule activity [GO:0005198]	P02671;P02671-2
SKSYKMADEAGSEADHEGTHSTKR	3 Dimethyl (K);Dimethyl (N-term);Oxidation (M)	P02671	FGA	Fibrinogen alpha chain	598	621	0	NON	866	E	GDSTFESKSYKM	0.9925	1.6653e-07	9	2.03477	0.0497958	-1.70697	0.217066	0.230859	0.811161	4.55356		5.66331		6.53491	5.31457		6.43437		5.23464	6.4556	3	SP	19	578											blood microparticle [GO:0072562]; cell surface [GO:0009986]; collagen-containing extracellular matrix [GO:0062023]; endoplasmic reticulum [GO:0005783]; endoplasmic reticulum lumen [GO:0005788]; external side of plasma membrane [GO:0009897]; extracellular exosome [GO:0070062]; extracellular region [GO:0005576]; extracellular space [GO:0005615]; extracellular vesicle [GO:1903561]; fibrinogen comple…	adaptive immune response [GO:0002250]; blood coagulation, common pathway [GO:0072377]; blood coagulation, fibrin clot formation [GO:0072378]; cell-matrix adhesion [GO:0007160]; fibrinolysis [GO:0042730]; induction of bacterial agglutination [GO:0043152]; innate immune response [GO:0045087]; negative regulation of blood coagulation, common pathway [GO:2000261]; negative regulation of endothelial c…	extracellular matrix structural constituent [GO:0005201]; metal ion binding [GO:0046872]; signaling receptor binding [GO:0005102]; structural molecule activity [GO:0005198]	P02671;P02671-2
VLAKELEAFR	Dimethyl (K);Dimethyl (N-term)	P01344	IGF2	Insulin-like growth factor II	141	150	0	NON	180	H	RARRGHVLAKEL	0.8449	0.012443	7	1.99555	0.0553071					6.43817			6.19169	6.97451					6.70956	7.12818	1	SP	24	116											extracellular region [GO:0005576]; extracellular space [GO:0005615]; platelet alpha granule lumen [GO:0031093]	animal organ morphogenesis [GO:0009887]; embryonic placenta development [GO:0001892]; embryonic placenta morphogenesis [GO:0060669]; exocrine pancreas development [GO:0031017]; glucose metabolic process [GO:0006006]; in utero embryonic development [GO:0001701]; insulin receptor signaling pathway [GO:0008286]; insulin receptor signaling pathway via phosphatidylinositol 3-kinase [GO:0038028]; insul…	growth factor activity [GO:0008083]; hormone activity [GO:0005179]; insulin receptor binding [GO:0005158]; insulin-like growth factor receptor binding [GO:0005159]; integrin binding [GO:0005178]; protein serine/threonine kinase activator activity [GO:0043539]; receptor ligand activity [GO:0048018]; transmembrane receptor protein tyrosine kinase activator activity [GO:0030297]	P01344
IKQNCELFEQLGEYKFQNALLVR	2 Dimethyl (K);Dimethyl (N-term)	P02768	ALB	Albumin	412	434	0	NON	609	L	EEPQNLIKQNCE	0.9996	3.05936e-09	12	1.9834	0.0528902	-0.212692	0.743391	2.1073	0.206817	6.806	6.7636	6.66838	6.60313	6.94941		5.3791	6.81828	6.78544	5.00399	5.64918	2	SP	18	393											blood microparticle [GO:0072562]; cytoplasm [GO:0005737]; endoplasmic reticulum [GO:0005783]; endoplasmic reticulum lumen [GO:0005788]; extracellular exosome [GO:0070062]; extracellular region [GO:0005576]; extracellular space [GO:0005615]; Golgi apparatus [GO:0005794]; nucleus [GO:0005634]; platelet alpha granule lumen [GO:0031093]; protein-containing complex [GO:0032991]	cellular response to starvation [GO:0009267]; maintenance of mitochondrion location [GO:0051659]; negative regulation of apoptotic process [GO:0043066]; negative regulation of programmed cell death [GO:0043069]; retina homeostasis [GO:0001895]	antioxidant activity [GO:0016209]; copper ion binding [GO:0005507]; DNA binding [GO:0003677]; enterobactin binding [GO:1903981]; exogenous protein binding [GO:0140272]; fatty acid binding [GO:0005504]; identical protein binding [GO:0042802]; protein-folding chaperone binding [GO:0051087]; pyridoxal phosphate binding [GO:0030170]; toxic substance binding [GO:0015643]	A0A087WWT3;A0A0C4DGB6;B7WNR0;C9JKR2;H0YA55;P02768
GFSVTYSCDPR	Dimethyl (N-term)	P04003	C4BPA	C4b-binding protein alpha chain	196	206	0	NON	597	Y	ENFYAYGFSVTY	0.9989	4.41285e-08	12	1.98027	0.102605	-0.670743	0.343643	1.78213	0.121006	5.1212	6.06952	5.94275	5.88771	5.37398		5.6055	6.13395	5.8569	4.96655	6.38798	0	SP	48	147											blood microparticle [GO:0072562]; extracellular region [GO:0005576]; extracellular space [GO:0005615]; plasma membrane [GO:0005886]	complement activation, classical pathway [GO:0006958]; innate immune response [GO:0045087]; negative regulation of complement activation, classical pathway [GO:0045959]; positive regulation of protein catabolic process [GO:0045732]; regulation of opsonization [GO:1903027]; response to symbiotic bacterium [GO:0009609]; T cell mediated immunity [GO:0002456]	RNA binding [GO:0003723]	P04003
TFESKSYKMADEAGSEADHEGTHSTKR	3 Dimethyl (K);Dimethyl (N-term)	P02671	FGA	Fibrinogen alpha chain	595	621	0	NON	866	S	YNRGDSTFESKS	1	0	12	1.97133	0.0662563	-2.72127	0.0582462	0.292739	0.768791	5.68308	6.24436	5.28264	5.5897	5.91178		4.65656	6.27144	5.2653	5.23841	5.72111	3	SP	19	575											blood microparticle [GO:0072562]; cell surface [GO:0009986]; collagen-containing extracellular matrix [GO:0062023]; endoplasmic reticulum [GO:0005783]; endoplasmic reticulum lumen [GO:0005788]; external side of plasma membrane [GO:0009897]; extracellular exosome [GO:0070062]; extracellular region [GO:0005576]; extracellular space [GO:0005615]; extracellular vesicle [GO:1903561]; fibrinogen comple…	adaptive immune response [GO:0002250]; blood coagulation, common pathway [GO:0072377]; blood coagulation, fibrin clot formation [GO:0072378]; cell-matrix adhesion [GO:0007160]; fibrinolysis [GO:0042730]; induction of bacterial agglutination [GO:0043152]; innate immune response [GO:0045087]; negative regulation of blood coagulation, common pathway [GO:2000261]; negative regulation of endothelial c…	extracellular matrix structural constituent [GO:0005201]; metal ion binding [GO:0046872]; signaling receptor binding [GO:0005102]; structural molecule activity [GO:0005198]	P02671;P02671-2
TFESKSYKMADEAGSEADHEGTHSTKR	3 Dimethyl (K);Dimethyl (N-term);Oxidation (M)	P02671	FGA	Fibrinogen alpha chain	595	621	0	NON	866	S	YNRGDSTFESKS	0.9991	2e-14	9	1.97133	0.0662563	-2.72127	0.0582462	0.292739	0.768791	5.10348	4.94166	5.12528	4.84799	5.12449				4.77895	4.41841	4.45533	3	SP	19	575											blood microparticle [GO:0072562]; cell surface [GO:0009986]; collagen-containing extracellular matrix [GO:0062023]; endoplasmic reticulum [GO:0005783]; endoplasmic reticulum lumen [GO:0005788]; external side of plasma membrane [GO:0009897]; extracellular exosome [GO:0070062]; extracellular region [GO:0005576]; extracellular space [GO:0005615]; extracellular vesicle [GO:1903561]; fibrinogen comple…	adaptive immune response [GO:0002250]; blood coagulation, common pathway [GO:0072377]; blood coagulation, fibrin clot formation [GO:0072378]; cell-matrix adhesion [GO:0007160]; fibrinolysis [GO:0042730]; induction of bacterial agglutination [GO:0043152]; innate immune response [GO:0045087]; negative regulation of blood coagulation, common pathway [GO:2000261]; negative regulation of endothelial c…	extracellular matrix structural constituent [GO:0005201]; metal ion binding [GO:0046872]; signaling receptor binding [GO:0005102]; structural molecule activity [GO:0005198]	P02671;P02671-2
SGYISSLEYPR	Dimethyl (N-term)	P00736	C1R	Complement C1r subcomponent	202	212	0	NON	705	A	ELYTEASGYISS	0.9896	0.00136191	11	0.179366	0.800131	-0.190451	0.787076	0.112536	0.899278	5.36951	5.83543	5.3622	5.58578	5.3512	5.66085		5.61965	5.61124	5.96088	5.89153	0	SP	17	184											blood microparticle [GO:0072562]; complement component C1 complex [GO:0005602]; extracellular exosome [GO:0070062]; extracellular region [GO:0005576]; extracellular space [GO:0005615]	complement activation, classical pathway [GO:0006958]; immune response [GO:0006955]; innate immune response [GO:0045087]; zymogen activation [GO:0031638]	calcium ion binding [GO:0005509]; identical protein binding [GO:0042802]; molecular sequestering activity [GO:0140313]; serine-type endopeptidase activity [GO:0004252]; serine-type peptidase activity [GO:0008236]	A0A3B3ISR2;B4DPQ0;F5H2D0;P00736
FTFHADICTLSEKER	Dimethyl (K);Dimethyl (N-term)	P02768	ALB	Albumin	531	545	0	NON	609	T	EFNAETFTFHAD	0.6681	0.911286	13	1.96573	0.131425	-2.1829	0.130294	-0.212411	0.917958	6.79622	6.87353	6.88498	7.04754	6.87029	5.2529	5.40734	7.28681	6.92139	5.98715	6.5746	1	SP	18	512											blood microparticle [GO:0072562]; cytoplasm [GO:0005737]; endoplasmic reticulum [GO:0005783]; endoplasmic reticulum lumen [GO:0005788]; extracellular exosome [GO:0070062]; extracellular region [GO:0005576]; extracellular space [GO:0005615]; Golgi apparatus [GO:0005794]; nucleus [GO:0005634]; platelet alpha granule lumen [GO:0031093]; protein-containing complex [GO:0032991]	cellular response to starvation [GO:0009267]; maintenance of mitochondrion location [GO:0051659]; negative regulation of apoptotic process [GO:0043066]; negative regulation of programmed cell death [GO:0043069]; retina homeostasis [GO:0001895]	antioxidant activity [GO:0016209]; copper ion binding [GO:0005507]; DNA binding [GO:0003677]; enterobactin binding [GO:1903981]; exogenous protein binding [GO:0140272]; fatty acid binding [GO:0005504]; identical protein binding [GO:0042802]; protein-folding chaperone binding [GO:0051087]; pyridoxal phosphate binding [GO:0030170]; toxic substance binding [GO:0015643]	A0A087WWT3;A0A0C4DGB6;B7WNR0;C9JKR2;D6RHD5;H0YA55;P02768
SAIPYALR	Dimethyl (N-term)	P02679-2	FGG	Isoform Gamma-A of Fibrinogen gamma chain	266	273	0	NON	437	Q	HLISTQSAIPYA	0.9882	0.000284637	13	1.96227	0.0230141	-1.02103	0.431742	0.612139	0.689228	6.25764	6.65528	7.13246	6.23404	7.25183	7.0727	7.24398	7.30346	6.08332	6.63816	7.52608	0											96						C9JC84;C9JEU5;P02679;P02679-2
TTVTTVGFMPLSTQVR	Dimethyl (N-term)	P05546	SERPIND1	Heparin cofactor 2	453	468	0	NON	499	A	EEGTQATTVTTV	0.9602	0.000642919	7	1.95774	0.0566715						5.07789		4.73089	5.15126	5.31652				4.8964	5.6547	0	SP	19	433											endoplasmic reticulum lumen [GO:0005788]; extracellular exosome [GO:0070062]; extracellular region [GO:0005576]; extracellular space [GO:0005615]	blood coagulation [GO:0007596]; chemotaxis [GO:0006935]; negative regulation of endopeptidase activity [GO:0010951]	endopeptidase inhibitor activity [GO:0004866]; heparin binding [GO:0008201]; serine-type endopeptidase inhibitor activity [GO:0004867]	P05546
HGPPPGHLR	Dimethyl (N-term)	P04196	HRG	Histidine-rich glycoprotein	431	439	0	NON	525	G	GHCCHGHGPPPG	0.9198	0.00366621	11	1.95558	0.0182414	1.82091	0.126972	3.47132	0.0135864			6.27092	5.9858	6.63595	6.80111	5.34141	5.68491	6.61604	5.70516	6.47758	0	SP	18	412											blood microparticle [GO:0072562]; cell surface [GO:0009986]; collagen-containing extracellular matrix [GO:0062023]; endolysosome [GO:0036019]; extracellular exosome [GO:0070062]; extracellular region [GO:0005576]; plasma membrane [GO:0005886]; platelet alpha granule lumen [GO:0031093]	angiogenesis [GO:0001525]; antimicrobial humoral immune response mediated by antimicrobial peptide [GO:0061844]; chemotaxis [GO:0006935]; cytolysis by host of symbiont cells [GO:0051838]; defense response to fungus [GO:0050832]; fibrinolysis [GO:0042730]; heme transport [GO:0015886]; negative regulation of angiogenesis [GO:0016525]; negative regulation of blood vessel endothelial cell migration […	cysteine-type endopeptidase inhibitor activity [GO:0004869]; heme binding [GO:0020037]; heparan sulfate proteoglycan binding [GO:0043395]; heparin binding [GO:0008201]; immunoglobulin binding [GO:0019865]; metal ion binding [GO:0046872]; serine-type endopeptidase inhibitor activity [GO:0004867]; signaling receptor binding [GO:0005102]; zinc ion binding [GO:0008270]	P04196
TYTCNVNHKPSNTKVDKR	3 Dimethyl (K);Dimethyl (N-term)	P01860	IGHG3	Immunoglobulin heavy constant gamma 3	80	97	0	NON	377	Q	SSLGTQTYTCNV	0.9972	4.93266e-08	12	1.9523	0.0619736	-1.20698	0.250536	1.22562	0.277369	5.40472	6.13833	5.41751	5.55173	6.2827	6.27684	5.13564	6.35536		5.67642	5.34294	3											1		0	blood microparticle [GO:0072562]; extracellular exosome [GO:0070062]; extracellular region [GO:0005576]; extracellular space [GO:0005615]; IgG immunoglobulin complex [GO:0071735]; immunoglobulin complex, circulating [GO:0042571]; plasma membrane [GO:0005886]	adaptive immune response [GO:0002250]; antibacterial humoral response [GO:0019731]; B cell receptor signaling pathway [GO:0050853]; complement activation, classical pathway [GO:0006958]; retina homeostasis [GO:0001895]	antigen binding [GO:0003823]; immunoglobulin receptor binding [GO:0034987]	A0A286YES1;A0A4W9A917;P01860
TCHVLDPTPVAR	Dimethyl (N-term)	P02765	AHSG	Alpha-2-HS-glycoprotein	88	99	0	NON	367	T	IDTLETTCHVLD	1	7.69e-12	13	1.94339	0.0135539	-0.289427	0.651471	1.3138	0.121271	6.10325	6.77907	6.8728	6.2443	6.33395	6.44021	6.60805	7.29045	6.82907	6.15523	7.04744	0	SP	18	69											blood microparticle [GO:0072562]; collagen-containing extracellular matrix [GO:0062023]; endoplasmic reticulum lumen [GO:0005788]; extracellular exosome [GO:0070062]; extracellular matrix [GO:0031012]; extracellular region [GO:0005576]; extracellular space [GO:0005615]; Golgi apparatus [GO:0005794]; platelet alpha granule lumen [GO:0031093]; secretory granule lumen [GO:0034774]	acute-phase response [GO:0006953]; negative regulation of bone mineralization [GO:0030502]; negative regulation of endopeptidase activity [GO:0010951]; negative regulation of insulin receptor signaling pathway [GO:0046627]; ossification [GO:0001503]; pinocytosis [GO:0006907]; positive regulation of phagocytosis [GO:0050766]; regulation of bone mineralization [GO:0030500]; regulation of inflammato…	cysteine-type endopeptidase inhibitor activity [GO:0004869]; endopeptidase inhibitor activity [GO:0004866]; kinase inhibitor activity [GO:0019210]	C9JV77;P02765
SEFIHDIDR	Dimethyl (N-term)	P36955	SERPINF1	Pigment epithelium-derived factor	295	303	0	NON	418	T	IEESLTSEFIHD	0.9912	0.000235367	11	1.93572	0.0370521	-0.689815	0.322066			4.87483	5.24596	5.02323	5.20826	5.5468			5.38055	5.18797	4.79248	5.83095	0	SP	19	275											axon hillock [GO:0043203]; basement membrane [GO:0005604]; collagen-containing extracellular matrix [GO:0062023]; extracellular exosome [GO:0070062]; extracellular region [GO:0005576]; extracellular space [GO:0005615]; melanosome [GO:0042470]; perinuclear region of cytoplasm [GO:0048471]	cellular response to cobalt ion [GO:0071279]; cellular response to dexamethasone stimulus [GO:0071549]; cellular response to glucose stimulus [GO:0071333]; cellular response to retinoic acid [GO:0071300]; epithelial cell proliferation involved in prostate gland development [GO:0060767]; kidney development [GO:0001822]; negative regulation of angiogenesis [GO:0016525]; negative regulation of endop…	serine-type endopeptidase inhibitor activity [GO:0004867]	I3L4N7;P36955
EFYGSKEDPQTFYYAVAVVKKDSGFQMNQLR	3 Dimethyl (K);Dimethyl (N-term)	P02787	TF	Serotransferrin	102	132	0	NON	698	A	LKPVVAEFYGSK	0.9947	3.74703e-09	11	1.92794	0.0575666	-1.41644	0.242541				5.70625	4.82765	5.29844	5.67401		4.58826	5.74959	5.77541	4.94407	5.14827	3	SP	19	82											apical plasma membrane [GO:0016324]; basal part of cell [GO:0045178]; basal plasma membrane [GO:0009925]; blood microparticle [GO:0072562]; cell surface [GO:0009986]; clathrin-coated endocytic vesicle membrane [GO:0030669]; clathrin-coated pit [GO:0005905]; cytoplasmic vesicle [GO:0031410]; early endosome [GO:0005769]; endocytic vesicle [GO:0030139]; endoplasmic reticulum lumen [GO:0005788]; endo…	actin filament organization [GO:0007015]; antibacterial humoral response [GO:0019731]; cellular response to iron ion [GO:0071281]; ERK1 and ERK2 cascade [GO:0070371]; intracellular iron ion homeostasis [GO:0006879]; iron ion transmembrane transport [GO:0034755]; iron ion transport [GO:0006826]; osteoclast differentiation [GO:0030316]; positive regulation of bone resorption [GO:0045780]; positive …	ferric iron binding [GO:0008199]; ferrous iron binding [GO:0008198]; iron chaperone activity [GO:0034986]; transferrin receptor binding [GO:1990459]	P02787
LATVYVDVLKDSGR	Dimethyl (K);Dimethyl (N-term)	P02647	APOA1	Apolipoprotein A-I	38	51	0	NON	267	D	WDRVKDLATVYV	0.9871	0.000484445	11	1.92413	0.129753			1.49715	0.155734	6.84846		6.64156	5.38786	6.4292	5.99276	5.34038		6.29444	6.19262	6.30973	1	SP	18	19											blood microparticle [GO:0072562]; collagen-containing extracellular matrix [GO:0062023]; cytoplasmic vesicle [GO:0031410]; cytosol [GO:0005829]; early endosome [GO:0005769]; endocytic vesicle [GO:0030139]; endocytic vesicle lumen [GO:0071682]; endoplasmic reticulum lumen [GO:0005788]; extracellular exosome [GO:0070062]; extracellular region [GO:0005576]; extracellular space [GO:0005615]; extracel…	adrenal gland development [GO:0030325]; blood vessel endothelial cell migration [GO:0043534]; cholesterol biosynthetic process [GO:0006695]; cholesterol efflux [GO:0033344]; cholesterol homeostasis [GO:0042632]; cholesterol import [GO:0070508]; cholesterol metabolic process [GO:0008203]; cholesterol transport [GO:0030301]; endothelial cell proliferation [GO:0001935]; G protein-coupled receptor si…	amyloid-beta binding [GO:0001540]; apolipoprotein A-I receptor binding [GO:0034191]; apolipoprotein receptor binding [GO:0034190]; chemorepellent activity [GO:0045499]; cholesterol binding [GO:0015485]; cholesterol transfer activity [GO:0120020]; enzyme binding [GO:0019899]; heat shock protein binding [GO:0031072]; high-density lipoprotein particle binding [GO:0008035]; high-density lipoprotein p…	P02647
NKEGYYGYTGAFR	Dimethyl (K);Dimethyl (N-term)	P02787	TF	Serotransferrin	529	541	0	NON	698	N	NLCEPNNKEGYY	0.9996	4.76653e-07	13	1.91229	0.0269028	-1.28128	0.131914	-0.101073	0.912124	6.8076	7.31317	7.39618	7.15991	7.46615	6.71955	7.34131	7.59533	7.1018	5.87361	7.1104	1	SP	19	509											apical plasma membrane [GO:0016324]; basal part of cell [GO:0045178]; basal plasma membrane [GO:0009925]; blood microparticle [GO:0072562]; cell surface [GO:0009986]; clathrin-coated endocytic vesicle membrane [GO:0030669]; clathrin-coated pit [GO:0005905]; cytoplasmic vesicle [GO:0031410]; early endosome [GO:0005769]; endocytic vesicle [GO:0030139]; endoplasmic reticulum lumen [GO:0005788]; endo…	actin filament organization [GO:0007015]; antibacterial humoral response [GO:0019731]; cellular response to iron ion [GO:0071281]; ERK1 and ERK2 cascade [GO:0070371]; intracellular iron ion homeostasis [GO:0006879]; iron ion transmembrane transport [GO:0034755]; iron ion transport [GO:0006826]; osteoclast differentiation [GO:0030316]; positive regulation of bone resorption [GO:0045780]; positive …	ferric iron binding [GO:0008199]; ferrous iron binding [GO:0008198]; iron chaperone activity [GO:0034986]; transferrin receptor binding [GO:1990459]	H7C5E8;P02787
KRPPGFSPFR	Dimethyl (K);Dimethyl (N-term)	P01042-2	KNG1	Isoform LMW of Kininogen-1	380	389	0	NON	427	M	GMISLMKRPPGF	0.9962	0.00152491	9	1.91049	0.260531						5.18501				4.93352	5.45225	5.22725	5.35732	4.67276	6.04799	1											3						P01042;P01042-2;P01042-3
GTYYSPNYNPQSR	Dimethyl (N-term)	P00450	CP	Ceruloplasmin	488	500	0	NON	1065	E	FNKNNEGTYYSP	0.9975	3.08324e-08	11	1.90763	0.0230533	-0.571503	0.413199	0.864582	0.35313	4.71974	5.06855	4.97937	4.80526	5.32106	5.06616	5.20006	6.05821			5.13053	0	SP	19	468											blood microparticle [GO:0072562]; endoplasmic reticulum lumen [GO:0005788]; extracellular exosome [GO:0070062]; extracellular region [GO:0005576]; extracellular space [GO:0005615]; lysosomal membrane [GO:0005765]; plasma membrane [GO:0005886]	copper ion transport [GO:0006825]; intracellular iron ion homeostasis [GO:0006879]; iron ion transport [GO:0006826]	copper ion binding [GO:0005507]; ferroxidase activity [GO:0004322]; oxidoreductase activity [GO:0016491]; protein-folding chaperone binding [GO:0051087]	E9PFZ2;H7C5R1;P00450
TITKLSFVKVDSHFR	2 Dimethyl (K);Dimethyl (N-term)	P01023	A2M	Alpha-2-macroglobulin	346	360	0	NON	1474	R	SSEITRTITKLS	0.9994	2.03525e-07	11	1.90409	0.154296			2.31052	0.042461	6.0836	6.57085	6.77653	6.17327		6.8714	5.28646	6.75972		6.72041	6.47945	2	SP	23	322											blood microparticle [GO:0072562]; collagen-containing extracellular matrix [GO:0062023]; extracellular exosome [GO:0070062]; extracellular region [GO:0005576]; extracellular space [GO:0005615]; platelet alpha granule lumen [GO:0031093]	acute inflammatory response to antigenic stimulus [GO:0002438]; acute-phase response [GO:0006953]; embryonic liver development [GO:1990402]; luteinization [GO:0001553]; negative regulation of complement activation, lectin pathway [GO:0001869]; negative regulation of endopeptidase activity [GO:0010951]; response to carbon dioxide [GO:0010037]; response to glucocorticoid [GO:0051384]; response to n…	brain-derived neurotrophic factor binding [GO:0048403]; calcium-dependent protein binding [GO:0048306]; endopeptidase inhibitor activity [GO:0004866]; enzyme binding [GO:0019899]; growth factor binding [GO:0019838]; identical protein binding [GO:0042802]; interleukin-1 binding [GO:0019966]; interleukin-8 binding [GO:0019959]; nerve growth factor binding [GO:0048406]; protease binding [GO:0002020]…	P01023
TQGKIVDLVKELDR	2 Dimethyl (K);Dimethyl (N-term)	P01009	SERPINA1	Alpha-1-antitrypsin	189	202	0	NON	418	G	DYVEKGTQGKIV	0.9999	5.484e-11	13	1.90209	0.126458	-3.33178	0.0378656	-1.234	0.153099	6.33631	8.17983	6.26843	7.17608	7.22754	6.91149	7.29432	7.29383	6.51238	7.73717	8.13303	2	SP	24	164											collagen-containing extracellular matrix [GO:0062023]; COPII-coated ER to Golgi transport vesicle [GO:0030134]; endoplasmic reticulum [GO:0005783]; endoplasmic reticulum lumen [GO:0005788]; endoplasmic reticulum-Golgi intermediate compartment membrane [GO:0033116]; extracellular exosome [GO:0070062]; extracellular region [GO:0005576]; extracellular space [GO:0005615]; ficolin-1-rich granule lumen…	acute-phase response [GO:0006953]; blood coagulation [GO:0007596]; negative regulation of endopeptidase activity [GO:0010951]	identical protein binding [GO:0042802]; protease binding [GO:0002020]; serine-type endopeptidase inhibitor activity [GO:0004867]	A0A0G2JRN3;P01009;P01009-2;P01009-3
GFDGIPDNVDAALALPAHSYSGR	Dimethyl (N-term)	P04004	VTN	Vitronectin	246	268	0	NON	478	D	PRNISDGFDGIP	1	0	12	1.88941	0.0935125	-0.0137659	0.98522	2.29188	0.0270222	6.00925	6.09582	6.28696	5.71376		6.4035	5.18989	6.49163	6.29221	6.1625	6.48049	0	SP	19	226									3		alphav-beta3 integrin-vitronectin complex [GO:0071062]; basement membrane [GO:0005604]; blood microparticle [GO:0072562]; collagen-containing extracellular matrix [GO:0062023]; endoplasmic reticulum [GO:0005783]; extracellular exosome [GO:0070062]; extracellular region [GO:0005576]; extracellular space [GO:0005615]; Golgi lumen [GO:0005796]; intracellular membrane-bounded organelle [GO:0043231]; …	cell adhesion [GO:0007155]; cell adhesion mediated by integrin [GO:0033627]; cell migration [GO:0016477]; cell-matrix adhesion [GO:0007160]; endodermal cell differentiation [GO:0035987]; extracellular matrix organization [GO:0030198]; immune response [GO:0006955]; liver regeneration [GO:0097421]; negative regulation of blood coagulation [GO:0030195]; negative regulation of endopeptidase activity …	collagen binding [GO:0005518]; extracellular matrix binding [GO:0050840]; extracellular matrix structural constituent [GO:0005201]; heparin binding [GO:0008201]; identical protein binding [GO:0042802]; integrin binding [GO:0005178]; polysaccharide binding [GO:0030247]; scavenger receptor activity [GO:0005044]	P04004
ANRCHEGGQSYKIGDTWR	Dimethyl (K);Dimethyl (N-term)	P02751-14	FN1	Isoform 14 of Fibronectin	138	155	0	NON	2265	I	RISCTIANRCHE	0.9856	1.20874e-05	12	1.88815	0.297487	0.196497	0.756133	0.709497	0.689005		7.8407	7.55906	6.44887	7.25617	7.60997	7.51285	6.67361	6.77891	6.09846	7.83557	1											0		3				P02751;P02751-1;P02751-10;P02751-11;P02751-12;P02751-13;P02751-14;P02751-16;P02751-17;P02751-2;P02751-3;P02751-4;P02751-5;P02751-6;P02751-7;P02751-8;P02751-9
EAMDLGTLSGIGTLDGFR	Dimethyl (N-term)	P02671	FGA	Fibrinogen alpha chain	493	510	0	NON	866	P	DGSDCPEAMDLG	0.9855	0.0135275	13	1.8808	0.0458724	-1.00716	0.398376	0.773152	0.673136	4.90977	5.67512	5.58328	5.80899	5.58877	4.43269	4.67124	5.73388	6.07225	5.45814	6.11507	0	SP	19	473											blood microparticle [GO:0072562]; cell surface [GO:0009986]; collagen-containing extracellular matrix [GO:0062023]; endoplasmic reticulum [GO:0005783]; endoplasmic reticulum lumen [GO:0005788]; external side of plasma membrane [GO:0009897]; extracellular exosome [GO:0070062]; extracellular region [GO:0005576]; extracellular space [GO:0005615]; extracellular vesicle [GO:1903561]; fibrinogen comple…	adaptive immune response [GO:0002250]; blood coagulation, common pathway [GO:0072377]; blood coagulation, fibrin clot formation [GO:0072378]; cell-matrix adhesion [GO:0007160]; fibrinolysis [GO:0042730]; induction of bacterial agglutination [GO:0043152]; innate immune response [GO:0045087]; negative regulation of blood coagulation, common pathway [GO:2000261]; negative regulation of endothelial c…	extracellular matrix structural constituent [GO:0005201]; metal ion binding [GO:0046872]; signaling receptor binding [GO:0005102]; structural molecule activity [GO:0005198]	P02671;P02671-2
QSPLSLPVTPGEPASISCR	Dimethyl (N-term)	A0A075B6P5	IGKV2-28	Immunoglobulin kappa variable 2-28	26	44	1	SP	120	T	GDIVMTQSPLSL	0.9979	8.36787e-08	13	1.8408	0.065322	-1.3908	0.0406478	1.3174	0.164522	5.5498	6.30107	5.67718	5.58185	6.83597	6.53446	5.63018	6.07053	5.73991	6.09126	5.86206	0	SP	20	5								6			extracellular region [GO:0005576]; extracellular space [GO:0005615]; immunoglobulin complex [GO:0019814]; plasma membrane [GO:0005886]	adaptive immune response [GO:0002250]; immune response [GO:0006955]		A0A075B6P5;P01615
VTDIADDGCPKPPEIAHGYVEHSVR	Dimethyl (K);Dimethyl (N-term)	P00738	HP	Haptoglobin	25	49	0	NON	406	D	VDSGNDVTDIAD	0.6751	0.176818	13	1.83655	0.493437	1.31372	0.131676	6.65759	0.000772289	5.11736	7.08386	7.91909	5.55815	7.44997	7.40146	5.48565	6.45333	6.85303	7.92421	5.30964	1	SP	18	6											blood microparticle [GO:0072562]; endocytic vesicle lumen [GO:0071682]; extracellular exosome [GO:0070062]; extracellular region [GO:0005576]; extracellular space [GO:0005615]; haptoglobin-hemoglobin complex [GO:0031838]; specific granule lumen [GO:0035580]; tertiary granule lumen [GO:1904724]	acute inflammatory response [GO:0002526]; acute-phase response [GO:0006953]; defense response [GO:0006952]; defense response to bacterium [GO:0042742]; immune system process [GO:0002376]; negative regulation of hydrogen peroxide catabolic process [GO:2000296]; negative regulation of oxidoreductase activity [GO:0051354]; response to hydrogen peroxide [GO:0042542]	antioxidant activity [GO:0016209]; hemoglobin binding [GO:0030492]; serine-type endopeptidase activity [GO:0004252]	A0A0C4DGL8;H0Y300;H3BMJ7;H3BS21;J3KRH2;J3KSV1;J3QLC9;J3QQI8;J3QR68;P00738;P00738-2
GPCDPPPHNQGHCCHGHGPPPGHLR	Dimethyl (N-term)	P04196	HRG	Histidine-rich glycoprotein	415	439	0	NON	525	Y	HDFQDYGPCDPP	0.8558	0.0138163	13	1.83017	0.00993821	0.219376	0.664052	1.71663	0.043038	5.95791	6.2863	6.52107	6.33647	6.69686	6.63262	5.87653	6.5399	6.56749	5.50665	6.35824	0	SP	18	396											blood microparticle [GO:0072562]; cell surface [GO:0009986]; collagen-containing extracellular matrix [GO:0062023]; endolysosome [GO:0036019]; extracellular exosome [GO:0070062]; extracellular region [GO:0005576]; plasma membrane [GO:0005886]; platelet alpha granule lumen [GO:0031093]	angiogenesis [GO:0001525]; antimicrobial humoral immune response mediated by antimicrobial peptide [GO:0061844]; chemotaxis [GO:0006935]; cytolysis by host of symbiont cells [GO:0051838]; defense response to fungus [GO:0050832]; fibrinolysis [GO:0042730]; heme transport [GO:0015886]; negative regulation of angiogenesis [GO:0016525]; negative regulation of blood vessel endothelial cell migration […	cysteine-type endopeptidase inhibitor activity [GO:0004869]; heme binding [GO:0020037]; heparan sulfate proteoglycan binding [GO:0043395]; heparin binding [GO:0008201]; immunoglobulin binding [GO:0019865]; metal ion binding [GO:0046872]; serine-type endopeptidase inhibitor activity [GO:0004867]; signaling receptor binding [GO:0005102]; zinc ion binding [GO:0008270]	P04196
KTDTSHHDQDHPTFNKITPNLAEFAFSLYR	2 Dimethyl (K);Dimethyl (N-term)	P01009	SERPINA1	Alpha-1-antitrypsin	34	63	0	NON	418	Q	QGDAAQKTDTSH	0.9617	0.000126116	8	1.82047	0.263869	-4.91502	0.0022039			6.96488	8.27214	6.79747	8.52674	8.31552			8.23528	6.75081			2	SP	24	9											collagen-containing extracellular matrix [GO:0062023]; COPII-coated ER to Golgi transport vesicle [GO:0030134]; endoplasmic reticulum [GO:0005783]; endoplasmic reticulum lumen [GO:0005788]; endoplasmic reticulum-Golgi intermediate compartment membrane [GO:0033116]; extracellular exosome [GO:0070062]; extracellular region [GO:0005576]; extracellular space [GO:0005615]; ficolin-1-rich granule lumen…	acute-phase response [GO:0006953]; blood coagulation [GO:0007596]; negative regulation of endopeptidase activity [GO:0010951]	identical protein binding [GO:0042802]; protease binding [GO:0002020]; serine-type endopeptidase inhibitor activity [GO:0004867]	A0A024R6I7;A0A0B4J278;A0A0G2JRN3;G3V544;G3V5R8;P01009;P01009-2;P01009-3
HYAVGDEWER	Dimethyl (N-term)	P02751-14	FN1	Isoform 14 of Fibronectin	2093	2102	0	NON	2265	S	DPYTVSHYAVGD	0.9313	7.71872e-06	11	1.81936	0.151516	-0.0976335	0.892993	0.924726	0.448316	4.64934	5.67282	5.41454		5.22005	5.6705	5.80772	5.87961	5.59927		6.05231	0																	H0Y7Z1;P02751;P02751-1;P02751-10;P02751-11;P02751-12;P02751-13;P02751-14;P02751-17;P02751-3;P02751-6;P02751-7;P02751-8;P02751-9
EITFCIQNYTPKVGEYATYEAIR	Dimethyl (K);Dimethyl (N-term)	P50281	MMP14	Matrix metalloproteinase-14	123	145	0	NON	582	N	LKWQHNEITFCI	0.7775	2.08296	10	1.81366	0.2717	0.40807	0.538883	3.24526	0.124869	6.41235	6.23027	6.38266	5.997	5.92674		4.08491	5.97515	6.06844			1	SP	28	94											cytoplasmic vesicle [GO:0031410]; cytosol [GO:0005829]; extracellular matrix [GO:0031012]; extracellular space [GO:0005615]; focal adhesion [GO:0005925]; Golgi lumen [GO:0005796]; intermediate filament cytoskeleton [GO:0045111]; macropinosome [GO:0044354]; melanosome [GO:0042470]; nucleus [GO:0005634]; plasma membrane [GO:0005886]	angiogenesis [GO:0001525]; astrocyte cell migration [GO:0043615]; branching morphogenesis of an epithelial tube [GO:0048754]; cell motility [GO:0048870]; chondrocyte proliferation [GO:0035988]; collagen catabolic process [GO:0030574]; craniofacial suture morphogenesis [GO:0097094]; embryonic cranial skeleton morphogenesis [GO:0048701]; endochondral ossification [GO:0001958]; endodermal cell diffe…	endopeptidase activity [GO:0004175]; integrin binding [GO:0005178]; metalloaminopeptidase activity [GO:0070006]; metalloendopeptidase activity [GO:0004222]; serine-type endopeptidase activity [GO:0004252]; zinc ion binding [GO:0008270]	A0A7P0TAG0;A0A7P0TAV6;P50281
SEMYLIQPDSSVKPYR	Dimethyl (K);Dimethyl (N-term)	P02675	FGB	Fibrinogen beta chain	252	267	0	NON	491	T	RKGGETSEMYLI	1	1.4e-11	13	1.80497	0.0772423	-0.980742	0.329194	1.45082	0.0793456	5.74443	5.87456	5.94755	5.77847	7.14903	7.0279	5.76652	7.18494	5.82126	7.08303	7.48382	1	SP	32	219								20			blood microparticle [GO:0072562]; cell cortex [GO:0005938]; cell surface [GO:0009986]; collagen-containing extracellular matrix [GO:0062023]; endoplasmic reticulum [GO:0005783]; external side of plasma membrane [GO:0009897]; extracellular exosome [GO:0070062]; extracellular region [GO:0005576]; extracellular space [GO:0005615]; extracellular vesicle [GO:1903561]; fibrinogen complex [GO:0005577]; …	adaptive immune response [GO:0002250]; blood coagulation, fibrin clot formation [GO:0072378]; cell-matrix adhesion [GO:0007160]; cellular response to interleukin-1 [GO:0071347]; cellular response to leptin stimulus [GO:0044320]; fibrinolysis [GO:0042730]; induction of bacterial agglutination [GO:0043152]; innate immune response [GO:0045087]; negative regulation of endothelial cell apoptotic proce…	extracellular matrix structural constituent [GO:0005201]; protein-folding chaperone binding [GO:0051087]; signaling receptor binding [GO:0005102]; structural molecule activity [GO:0005198]	D6REL8;P02675
SEMYLIQPDSSVKPYR	Dimethyl (K);Dimethyl (N-term);Oxidation (M)	P02675	FGB	Fibrinogen beta chain	252	267	0	NON	491	T	RKGGETSEMYLI	0.9995	2.47223e-09	6	1.80497	0.0772423	-0.980742	0.329194	1.45082	0.0793456				6.75845	6.68262	6.88733			6.54766		6.63721	1	SP	32	219								20			blood microparticle [GO:0072562]; cell cortex [GO:0005938]; cell surface [GO:0009986]; collagen-containing extracellular matrix [GO:0062023]; endoplasmic reticulum [GO:0005783]; external side of plasma membrane [GO:0009897]; extracellular exosome [GO:0070062]; extracellular region [GO:0005576]; extracellular space [GO:0005615]; extracellular vesicle [GO:1903561]; fibrinogen complex [GO:0005577]; …	adaptive immune response [GO:0002250]; blood coagulation, fibrin clot formation [GO:0072378]; cell-matrix adhesion [GO:0007160]; cellular response to interleukin-1 [GO:0071347]; cellular response to leptin stimulus [GO:0044320]; fibrinolysis [GO:0042730]; induction of bacterial agglutination [GO:0043152]; innate immune response [GO:0045087]; negative regulation of endothelial cell apoptotic proce…	extracellular matrix structural constituent [GO:0005201]; protein-folding chaperone binding [GO:0051087]; signaling receptor binding [GO:0005102]; structural molecule activity [GO:0005198]	D6REL8;P02675
YLSLTPEQWKSHR	Dimethyl (K);Dimethyl (N-term)	A0M8Q6	IGLC7	Immunoglobulin lambda constant 7	71	83	0	NON	106	S	KYAASSYLSLTP	0.9603	0.0360822	10	1.78587	0.0818781	-1.21855	0.140967	-0.624147	0.492905		6.72037	6.48226	6.61622	6.93408	6.43854	7.24312		7.04503	6.07078	6.82812	1											18			extracellular region [GO:0005576]; extracellular space [GO:0005615]; IgA immunoglobulin complex [GO:0071745]; IgD immunoglobulin complex [GO:0071738]; IgE immunoglobulin complex [GO:0071742]; IgG immunoglobulin complex [GO:0071735]; IgM immunoglobulin complex [GO:0071753]; plasma membrane [GO:0005886]	adaptive immune response [GO:0002250]; B cell receptor signaling pathway [GO:0050853]; immunoglobulin mediated immune response [GO:0016064]	antigen binding [GO:0003823]	A0A0B4J231;A0A5H1ZRQ4;A0A5H1ZRQ7;A0M8Q6;B9A064;P0CG04;P0DOY2
CCHGHGPPPGHLR	Dimethyl (N-term)	P04196	HRG	Histidine-rich glycoprotein	427	439	0	NON	525	H	PHNQGHCCHGHG	0.5926	77.1397	11	1.78266	0.0792525	0.895074	0.689887	1.29908	0.299431	4.51286		5.38713	4.97779	5.71845	4.88565		4.42907	5.80076	4.40955	4.74216	0	SP	18	408											blood microparticle [GO:0072562]; cell surface [GO:0009986]; collagen-containing extracellular matrix [GO:0062023]; endolysosome [GO:0036019]; extracellular exosome [GO:0070062]; extracellular region [GO:0005576]; plasma membrane [GO:0005886]; platelet alpha granule lumen [GO:0031093]	angiogenesis [GO:0001525]; antimicrobial humoral immune response mediated by antimicrobial peptide [GO:0061844]; chemotaxis [GO:0006935]; cytolysis by host of symbiont cells [GO:0051838]; defense response to fungus [GO:0050832]; fibrinolysis [GO:0042730]; heme transport [GO:0015886]; negative regulation of angiogenesis [GO:0016525]; negative regulation of blood vessel endothelial cell migration […	cysteine-type endopeptidase inhibitor activity [GO:0004869]; heme binding [GO:0020037]; heparan sulfate proteoglycan binding [GO:0043395]; heparin binding [GO:0008201]; immunoglobulin binding [GO:0019865]; metal ion binding [GO:0046872]; serine-type endopeptidase inhibitor activity [GO:0004867]; signaling receptor binding [GO:0005102]; zinc ion binding [GO:0008270]	P04196
SAVFFEQGTTR	Dimethyl (N-term)	P00450	CP	Ceruloplasmin	405	415	0	NON	1065	D	TAPGSDSAVFFE	0.9966	0.000259289	13	1.77439	0.0903664	-0.345303	0.718588	1.00102	0.235707	6.54544	6.30474	6.88645	5.69766	6.95931	6.35604	6.81319	7.00809	6.71781	6.108	7.02873	0	SP	19	385											blood microparticle [GO:0072562]; endoplasmic reticulum lumen [GO:0005788]; extracellular exosome [GO:0070062]; extracellular region [GO:0005576]; extracellular space [GO:0005615]; lysosomal membrane [GO:0005765]; plasma membrane [GO:0005886]	copper ion transport [GO:0006825]; intracellular iron ion homeostasis [GO:0006879]; iron ion transport [GO:0006826]	copper ion binding [GO:0005507]; ferroxidase activity [GO:0004322]; oxidoreductase activity [GO:0016491]; protein-folding chaperone binding [GO:0051087]	E9PFZ2;H7C5R1;P00450
GPTGTGESKCPLMVKVLDAVR	2 Dimethyl (K);Dimethyl (N-term);Oxidation (M)	P02766	TTR	Transthyretin	21	41	1	SP	147	A	VFVSEAGPTGTG	1	0	13	1.77373	0.00680056	-0.337156	0.570041	1.60975	0.0857022	7.14063	7.77048	7.32718	6.78437	7.50217	8.09218	7.51979	7.21633	7.39737	7.2437	7.79684	2	SP	20	0	0										azurophil granule lumen [GO:0035578]; extracellular exosome [GO:0070062]; extracellular region [GO:0005576]; extracellular space [GO:0005615]	purine nucleobase metabolic process [GO:0006144]	hormone activity [GO:0005179]; identical protein binding [GO:0042802]; thyroid hormone binding [GO:0070324]	P02766
GPTGTGESKCPLMVKVLDAVR	2 Dimethyl (K);Dimethyl (N-term)	P02766	TTR	Transthyretin	21	41	1	SP	147	A	VFVSEAGPTGTG	1	0	13	1.77373	0.00680056	-0.337156	0.570041	1.60975	0.0857022	9.29467	9.51387	9.14443	8.82389	9.37962	8.80201	7.88041	9.57773	9.58807	9.25719	9.45914	2	SP	20	0	0										azurophil granule lumen [GO:0035578]; extracellular exosome [GO:0070062]; extracellular region [GO:0005576]; extracellular space [GO:0005615]	purine nucleobase metabolic process [GO:0006144]	hormone activity [GO:0005179]; identical protein binding [GO:0042802]; thyroid hormone binding [GO:0070324]	P02766
AVDLLFFTDESGDSR	Dimethyl (N-term)	P00736	C1R	Complement C1r subcomponent	282	296	0	NON	705	N	LDTSSNAVDLLF	0.9812	0.000804547	9			-0.658325	0.378788					5.01515		4.91834	4.57237		4.98021	4.92983	5.01108	5.03771	0	SP	17	264											blood microparticle [GO:0072562]; complement component C1 complex [GO:0005602]; extracellular exosome [GO:0070062]; extracellular region [GO:0005576]; extracellular space [GO:0005615]	complement activation, classical pathway [GO:0006958]; immune response [GO:0006955]; innate immune response [GO:0045087]; zymogen activation [GO:0031638]	calcium ion binding [GO:0005509]; identical protein binding [GO:0042802]; molecular sequestering activity [GO:0140313]; serine-type endopeptidase activity [GO:0004252]; serine-type peptidase activity [GO:0008236]	A0A3B3ISR2;B4DPQ0;F5H2D0;P00736
KDLATVYVDVLKDSGR	2 Dimethyl (K);Dimethyl (N-term)	P02647	APOA1	Apolipoprotein A-I	36	51	0	NON	267	V	SPWDRVKDLATV	0.8173	8.17974	12	1.7634	0.105445	-0.612545	0.45704	0.868723	0.58366		5.40383	5.70132	5.84012	5.96465	5.30102	4.92955	6.17871	5.99167	5.45854	5.67735	2	SP	18	17											blood microparticle [GO:0072562]; collagen-containing extracellular matrix [GO:0062023]; cytoplasmic vesicle [GO:0031410]; cytosol [GO:0005829]; early endosome [GO:0005769]; endocytic vesicle [GO:0030139]; endocytic vesicle lumen [GO:0071682]; endoplasmic reticulum lumen [GO:0005788]; extracellular exosome [GO:0070062]; extracellular region [GO:0005576]; extracellular space [GO:0005615]; extracel…	adrenal gland development [GO:0030325]; blood vessel endothelial cell migration [GO:0043534]; cholesterol biosynthetic process [GO:0006695]; cholesterol efflux [GO:0033344]; cholesterol homeostasis [GO:0042632]; cholesterol import [GO:0070508]; cholesterol metabolic process [GO:0008203]; cholesterol transport [GO:0030301]; endothelial cell proliferation [GO:0001935]; G protein-coupled receptor si…	amyloid-beta binding [GO:0001540]; apolipoprotein A-I receptor binding [GO:0034191]; apolipoprotein receptor binding [GO:0034190]; chemorepellent activity [GO:0045499]; cholesterol binding [GO:0015485]; cholesterol transfer activity [GO:0120020]; enzyme binding [GO:0019899]; heat shock protein binding [GO:0031072]; high-density lipoprotein particle binding [GO:0008035]; high-density lipoprotein p…	P02647
FFTDESGDSR	Dimethyl (N-term)	P00736	C1R	Complement C1r subcomponent	287	296	0	NON	705	L	NAVDLLFFTDES	0.9774	1.13316e-05	3										5.50152						6.06129		0	SP	17	269											blood microparticle [GO:0072562]; complement component C1 complex [GO:0005602]; extracellular exosome [GO:0070062]; extracellular region [GO:0005576]; extracellular space [GO:0005615]	complement activation, classical pathway [GO:0006958]; immune response [GO:0006955]; innate immune response [GO:0045087]; zymogen activation [GO:0031638]	calcium ion binding [GO:0005509]; identical protein binding [GO:0042802]; molecular sequestering activity [GO:0140313]; serine-type endopeptidase activity [GO:0004252]; serine-type peptidase activity [GO:0008236]	A0A3B3ISR2;B4DPQ0;F5H2D0;P00736
NLEKETEGLR	Dimethyl (K);Dimethyl (N-term)	P02647	APOA1	Apolipoprotein A-I	98	107	0	NON	267	D	TQEFWDNLEKET	0.9987	3.62425e-06	8	1.74871	0.411004					5.58762			5.84964		5.638	4.65193	6.28257		5.61814	5.04033	1	SP	18	79										30	blood microparticle [GO:0072562]; collagen-containing extracellular matrix [GO:0062023]; cytoplasmic vesicle [GO:0031410]; cytosol [GO:0005829]; early endosome [GO:0005769]; endocytic vesicle [GO:0030139]; endocytic vesicle lumen [GO:0071682]; endoplasmic reticulum lumen [GO:0005788]; extracellular exosome [GO:0070062]; extracellular region [GO:0005576]; extracellular space [GO:0005615]; extracel…	adrenal gland development [GO:0030325]; blood vessel endothelial cell migration [GO:0043534]; cholesterol biosynthetic process [GO:0006695]; cholesterol efflux [GO:0033344]; cholesterol homeostasis [GO:0042632]; cholesterol import [GO:0070508]; cholesterol metabolic process [GO:0008203]; cholesterol transport [GO:0030301]; endothelial cell proliferation [GO:0001935]; G protein-coupled receptor si…	amyloid-beta binding [GO:0001540]; apolipoprotein A-I receptor binding [GO:0034191]; apolipoprotein receptor binding [GO:0034190]; chemorepellent activity [GO:0045499]; cholesterol binding [GO:0015485]; cholesterol transfer activity [GO:0120020]; enzyme binding [GO:0019899]; heat shock protein binding [GO:0031072]; high-density lipoprotein particle binding [GO:0008035]; high-density lipoprotein p…	P02647
ESEEMMEEVDQVTLYSYKVQSTITSR	Dimethyl (K);Dimethyl (N-term)	Q5T987	ITIH2	Inter-alpha-trypsin inhibitor heavy chain H2 (Fragment)	34	59	0	NON	237	G	ERSLPGESEEMM	0.9933	2.37749e-09	9	1.74507	0.0267578	-0.540345	0.431071	1.05355	0.309303	6.47939	6.72687	6.44096		6.526		6.10819	6.74952	6.69549	6.42568		1											3						Q5T987
ESEEMMEEVDQVTLYSYKVQSTITSR	Dimethyl (K);Dimethyl (N-term);Oxidation (M)	Q5T987	ITIH2	Inter-alpha-trypsin inhibitor heavy chain H2 (Fragment)	34	59	0	NON	237	G	ERSLPGESEEMM	0.7473	1.6666	10	1.74507	0.0267578	-0.540345	0.431071	1.05355	0.309303	6.08807	6.41097	6.24909	5.75579	6.21825		5.79808	6.50561	6.35678	6.00053		1											3						Q5T987
GGGFSSGGFSGGSFSR	Dimethyl (N-term)	P13645	KRT10	Keratin, type I cytoskeletal 10	44	59	0	NON	584	L	SSKGSLGGGFSS	1	2.3e-13	12	1.74395	0.0902892	-0.095698	0.926658	1.41231	0.198685	5.48469	5.22722	5.62353	5.45586	5.66422		4.92689	6.09227	5.63834	6.09667	7.08033	0														cell surface [GO:0009986]; cornified envelope [GO:0001533]; cytoplasm [GO:0005737]; cytoskeleton [GO:0005856]; cytosol [GO:0005829]; extracellular exosome [GO:0070062]; extracellular space [GO:0005615]; intermediate filament [GO:0005882]; keratin filament [GO:0045095]; membrane [GO:0016020]; nucleus [GO:0005634]	epidermis development [GO:0008544]; epithelial cell differentiation [GO:0030855]; intermediate filament organization [GO:0045109]; keratinocyte differentiation [GO:0030216]; peptide cross-linking [GO:0018149]; positive regulation of epidermis development [GO:0045684]; protein heterotetramerization [GO:0051290]	protein heterodimerization activity [GO:0046982]; structural constituent of skin epidermis [GO:0030280]	A0A1B0GVI3;P13645
HGHGPPPGHLR	Dimethyl (N-term)	P04196	HRG	Histidine-rich glycoprotein	429	439	0	NON	525	C	NQGHCCHGHGPP	0.9625	0.000427444	13	1.74311	0.0132866	0.334898	0.499453	2.08591	0.0402556	6.45658	6.68197	6.64549	6.90941	7.39733	7.55274	6.39897	7.26699	7.45051	6.77117	7.28877	0	SP	18	410											blood microparticle [GO:0072562]; cell surface [GO:0009986]; collagen-containing extracellular matrix [GO:0062023]; endolysosome [GO:0036019]; extracellular exosome [GO:0070062]; extracellular region [GO:0005576]; plasma membrane [GO:0005886]; platelet alpha granule lumen [GO:0031093]	angiogenesis [GO:0001525]; antimicrobial humoral immune response mediated by antimicrobial peptide [GO:0061844]; chemotaxis [GO:0006935]; cytolysis by host of symbiont cells [GO:0051838]; defense response to fungus [GO:0050832]; fibrinolysis [GO:0042730]; heme transport [GO:0015886]; negative regulation of angiogenesis [GO:0016525]; negative regulation of blood vessel endothelial cell migration […	cysteine-type endopeptidase inhibitor activity [GO:0004869]; heme binding [GO:0020037]; heparan sulfate proteoglycan binding [GO:0043395]; heparin binding [GO:0008201]; immunoglobulin binding [GO:0019865]; metal ion binding [GO:0046872]; serine-type endopeptidase inhibitor activity [GO:0004867]; signaling receptor binding [GO:0005102]; zinc ion binding [GO:0008270]	P04196
QTDKSIYKPGQTVKFR	3 Dimethyl (K);Dimethyl (N-term)	P01023	A2M	Alpha-2-macroglobulin	132	147	0	NON	1474	V	DSLVFVQTDKSI	0.9502	0.000116995	13	1.73987	0.11211	-0.926194	0.486045	-0.153105	0.913068	6.15017	6.66205	7.31253	6.73647	7.32276	6.20458	7.09284	6.69283	6.3241	6.12788	7.52473	3	SP	23	108											blood microparticle [GO:0072562]; collagen-containing extracellular matrix [GO:0062023]; extracellular exosome [GO:0070062]; extracellular region [GO:0005576]; extracellular space [GO:0005615]; platelet alpha granule lumen [GO:0031093]	acute inflammatory response to antigenic stimulus [GO:0002438]; acute-phase response [GO:0006953]; embryonic liver development [GO:1990402]; luteinization [GO:0001553]; negative regulation of complement activation, lectin pathway [GO:0001869]; negative regulation of endopeptidase activity [GO:0010951]; response to carbon dioxide [GO:0010037]; response to glucocorticoid [GO:0051384]; response to n…	brain-derived neurotrophic factor binding [GO:0048403]; calcium-dependent protein binding [GO:0048306]; endopeptidase inhibitor activity [GO:0004866]; enzyme binding [GO:0019899]; growth factor binding [GO:0019838]; identical protein binding [GO:0042802]; interleukin-1 binding [GO:0019966]; interleukin-8 binding [GO:0019959]; nerve growth factor binding [GO:0048406]; protease binding [GO:0002020]…	F8W7L3;P01023
GREESPLLIGQQSTVSDVPR	Dimethyl (N-term)	P02751-14	FN1	Isoform 14 of Fibronectin	1433	1452	0	NON	2265	N	SIVALNGREESP	0.9992	4.21708e-08	11	1.73924	0.098555	-0.551936	0.472858				6.71882	6.36386	5.84315	6.3594	6.38207	6.29496	6.2349		5.32294	6.43744	0																	H0Y7Z1;P02751;P02751-1;P02751-10;P02751-11;P02751-13;P02751-14;P02751-17;P02751-3;P02751-4;P02751-5;P02751-6;P02751-7;P02751-8;P02751-9
SLAPLAGAGLELQLER	Dimethyl (N-term)	Q9ULI3-2	HEG1	Isoform 2 of Protein HEG homolog 1	43	58	0	NON	1012	L	PARRALSLAPLA	0.9643	0.000110265	11	1.72858	0.0836957	-0.463557	0.487359			5.99769	5.92734	5.79574	5.19425	5.88159			5.77466	5.62716	4.93309	5.87718	0																	Q9ULI3;Q9ULI3-2
KDSHSLTTNIMEILR	Dimethyl (K);Dimethyl (N-term)	P02671	FGA	Fibrinogen alpha chain	100	114	0	NON	866	N	EYQKNNKDSHSL	1	6.79e-12	12	1.72838	0.105886	-2.08915	0.0619126	-0.454164	0.772252	6.61677	6.64449	6.42461	6.46469	6.42208		5.10265	6.8281	6.43253	6.03707	6.01588	1	SP	19	80											blood microparticle [GO:0072562]; cell surface [GO:0009986]; collagen-containing extracellular matrix [GO:0062023]; endoplasmic reticulum [GO:0005783]; endoplasmic reticulum lumen [GO:0005788]; external side of plasma membrane [GO:0009897]; extracellular exosome [GO:0070062]; extracellular region [GO:0005576]; extracellular space [GO:0005615]; extracellular vesicle [GO:1903561]; fibrinogen comple…	adaptive immune response [GO:0002250]; blood coagulation, common pathway [GO:0072377]; blood coagulation, fibrin clot formation [GO:0072378]; cell-matrix adhesion [GO:0007160]; fibrinolysis [GO:0042730]; induction of bacterial agglutination [GO:0043152]; innate immune response [GO:0045087]; negative regulation of blood coagulation, common pathway [GO:2000261]; negative regulation of endothelial c…	extracellular matrix structural constituent [GO:0005201]; metal ion binding [GO:0046872]; signaling receptor binding [GO:0005102]; structural molecule activity [GO:0005198]	P02671;P02671-2
KDSHSLTTNIMEILR	Dimethyl (K);Dimethyl (N-term);Oxidation (M)	P02671	FGA	Fibrinogen alpha chain	100	114	0	NON	866	N	EYQKNNKDSHSL	0.9444	0.0247094	3	1.72838	0.105886	-2.08915	0.0619126	-0.454164	0.772252						5.15083	5.5707			4.78543		1	SP	19	80											blood microparticle [GO:0072562]; cell surface [GO:0009986]; collagen-containing extracellular matrix [GO:0062023]; endoplasmic reticulum [GO:0005783]; endoplasmic reticulum lumen [GO:0005788]; external side of plasma membrane [GO:0009897]; extracellular exosome [GO:0070062]; extracellular region [GO:0005576]; extracellular space [GO:0005615]; extracellular vesicle [GO:1903561]; fibrinogen comple…	adaptive immune response [GO:0002250]; blood coagulation, common pathway [GO:0072377]; blood coagulation, fibrin clot formation [GO:0072378]; cell-matrix adhesion [GO:0007160]; fibrinolysis [GO:0042730]; induction of bacterial agglutination [GO:0043152]; innate immune response [GO:0045087]; negative regulation of blood coagulation, common pathway [GO:2000261]; negative regulation of endothelial c…	extracellular matrix structural constituent [GO:0005201]; metal ion binding [GO:0046872]; signaling receptor binding [GO:0005102]; structural molecule activity [GO:0005198]	P02671;P02671-2
ALWGKVNVDAVGGEALGR	Dimethyl (K);Dimethyl (N-term)	P02042	HBD	Hemoglobin subunit delta	14	31	0	NON	147	N	EKTAVNALWGKV	0.999	3.00775e-07	7	1.7239	0.13											6.71927	6.87083	7.12105	6.5321	7.41842	1														blood microparticle [GO:0072562]; cytosol [GO:0005829]; haptoglobin-hemoglobin complex [GO:0031838]; hemoglobin complex [GO:0005833]	carbon dioxide transport [GO:0015670]; cellular oxidant detoxification [GO:0098869]; hydrogen peroxide catabolic process [GO:0042744]; oxygen transport [GO:0015671]	heme binding [GO:0020037]; hemoglobin alpha binding [GO:0031721]; metal ion binding [GO:0046872]; organic acid binding [GO:0043177]; oxygen binding [GO:0019825]; oxygen carrier activity [GO:0005344]	E9PEW8;E9PFT6;P02042
KPVEEYANCHLAR	Dimethyl (K);Dimethyl (N-term)	P02787	TF	Serotransferrin	588	600	0	NON	698	R	CLDGTRKPVEEY	0.9996	4.77964e-09	11	1.71561	0.0504603	-0.0273678	0.969332	0.983113	0.304774	5.64179	6.0032	5.83431	5.85547	6.10243	6.25485	5.55199			5.68317	6.62415	1	SP	19	568											apical plasma membrane [GO:0016324]; basal part of cell [GO:0045178]; basal plasma membrane [GO:0009925]; blood microparticle [GO:0072562]; cell surface [GO:0009986]; clathrin-coated endocytic vesicle membrane [GO:0030669]; clathrin-coated pit [GO:0005905]; cytoplasmic vesicle [GO:0031410]; early endosome [GO:0005769]; endocytic vesicle [GO:0030139]; endoplasmic reticulum lumen [GO:0005788]; endo…	actin filament organization [GO:0007015]; antibacterial humoral response [GO:0019731]; cellular response to iron ion [GO:0071281]; ERK1 and ERK2 cascade [GO:0070371]; intracellular iron ion homeostasis [GO:0006879]; iron ion transmembrane transport [GO:0034755]; iron ion transport [GO:0006826]; osteoclast differentiation [GO:0030316]; positive regulation of bone resorption [GO:0045780]; positive …	ferric iron binding [GO:0008199]; ferrous iron binding [GO:0008198]; iron chaperone activity [GO:0034986]; transferrin receptor binding [GO:1990459]	P02787
VSDRVTKCCTESLVNR	Dimethyl (K);Dimethyl (N-term)	P02768	ALB	Albumin	493	508	0	NON	609	P	LHEKTPVSDRVT	0.9186	1.9973	8	1.70606	0.138102	-0.445836	0.609977	1.26023	0.388392	6.36484	7.26072	7.42108	7.28473	7.416	6.98722						1	SP	18	474											blood microparticle [GO:0072562]; cytoplasm [GO:0005737]; endoplasmic reticulum [GO:0005783]; endoplasmic reticulum lumen [GO:0005788]; extracellular exosome [GO:0070062]; extracellular region [GO:0005576]; extracellular space [GO:0005615]; Golgi apparatus [GO:0005794]; nucleus [GO:0005634]; platelet alpha granule lumen [GO:0031093]; protein-containing complex [GO:0032991]	cellular response to starvation [GO:0009267]; maintenance of mitochondrion location [GO:0051659]; negative regulation of apoptotic process [GO:0043066]; negative regulation of programmed cell death [GO:0043069]; retina homeostasis [GO:0001895]	antioxidant activity [GO:0016209]; copper ion binding [GO:0005507]; DNA binding [GO:0003677]; enterobactin binding [GO:1903981]; exogenous protein binding [GO:0140272]; fatty acid binding [GO:0005504]; identical protein binding [GO:0042802]; protein-folding chaperone binding [GO:0051087]; pyridoxal phosphate binding [GO:0030170]; toxic substance binding [GO:0015643]	A0A087WWT3;A0A0C4DGB6;B7WNR0;C9JKR2;H0YA55;P02768
FSPEKSKLPGIVAEGR	2 Dimethyl (K);Dimethyl (N-term)	P01008	SERPINC1	Antithrombin-III	376	391	0	NON	464	L	MGLVDLFSPEKS	0.9664	0.199755	9	1.70481	0.110819	-1.1183	0.155768	0.586513	0.543675	4.86504	5.67302	5.24828	5.35498	5.5734	5.32485			5.00977	5.61849		2	SP	32	343											blood microparticle [GO:0072562]; collagen-containing extracellular matrix [GO:0062023]; endoplasmic reticulum lumen [GO:0005788]; extracellular exosome [GO:0070062]; extracellular region [GO:0005576]; extracellular space [GO:0005615]; plasma membrane [GO:0005886]	blood coagulation [GO:0007596]; negative regulation of peptidase activity [GO:0010466]; regulation of blood coagulation [GO:0030193]	heparin binding [GO:0008201]; identical protein binding [GO:0042802]; protease binding [GO:0002020]; serine-type endopeptidase inhibitor activity [GO:0004867]	P01008
NQGHCCHGHGPPPGHLR	Dimethyl (N-term)	P04196	HRG	Histidine-rich glycoprotein	423	439	0	NON	525	H	CDPPPHNQGHCC	0.8461	9.4894	10	1.69782	0.0692332	1.48614	0.127403					5.91119	6.11828	6.61363	6.81377		5.92592	6.62052	5.97406	6.5009	0	SP	18	404											blood microparticle [GO:0072562]; cell surface [GO:0009986]; collagen-containing extracellular matrix [GO:0062023]; endolysosome [GO:0036019]; extracellular exosome [GO:0070062]; extracellular region [GO:0005576]; plasma membrane [GO:0005886]; platelet alpha granule lumen [GO:0031093]	angiogenesis [GO:0001525]; antimicrobial humoral immune response mediated by antimicrobial peptide [GO:0061844]; chemotaxis [GO:0006935]; cytolysis by host of symbiont cells [GO:0051838]; defense response to fungus [GO:0050832]; fibrinolysis [GO:0042730]; heme transport [GO:0015886]; negative regulation of angiogenesis [GO:0016525]; negative regulation of blood vessel endothelial cell migration […	cysteine-type endopeptidase inhibitor activity [GO:0004869]; heme binding [GO:0020037]; heparan sulfate proteoglycan binding [GO:0043395]; heparin binding [GO:0008201]; immunoglobulin binding [GO:0019865]; metal ion binding [GO:0046872]; serine-type endopeptidase inhibitor activity [GO:0004867]; signaling receptor binding [GO:0005102]; zinc ion binding [GO:0008270]	P04196
KGEKIPRCLPVCGKPVNPVEQR	3 Dimethyl (K);Dimethyl (N-term)	P00736	C1R	Complement C1r subcomponent	440	461	0	NON	705	Q	IWKNEQKGEKIP	0.9198	0.000110174	9	0.0637233	0.933556					5.05034	5.52896		5.64072	5.60548	5.35204			5.35222	5.48892	5.1031	3	SP	17	422											blood microparticle [GO:0072562]; complement component C1 complex [GO:0005602]; extracellular exosome [GO:0070062]; extracellular region [GO:0005576]; extracellular space [GO:0005615]	complement activation, classical pathway [GO:0006958]; immune response [GO:0006955]; innate immune response [GO:0045087]; zymogen activation [GO:0031638]	calcium ion binding [GO:0005509]; identical protein binding [GO:0042802]; molecular sequestering activity [GO:0140313]; serine-type endopeptidase activity [GO:0004252]; serine-type peptidase activity [GO:0008236]	A0A3B3ISR2;A0A3B3ITU4;B4DPQ0;F5H2D0;P00736
TPYADEFKVKIDQTVEELR	2 Dimethyl (K);Dimethyl (N-term)	P06727	APOA4	Apolipoprotein A-IV	202	220	0	NON	396	L	ELKGRLTPYADE	0.9611	0.00221078	9	1.69462	0.0707921					6.6255			6.42472	6.88334			7.00808	7.03333	6.21021	6.77185	2	SP	20	181									0		blood microparticle [GO:0072562]; chylomicron [GO:0042627]; collagen-containing extracellular matrix [GO:0062023]; cytosol [GO:0005829]; early endosome [GO:0005769]; endoplasmic reticulum lumen [GO:0005788]; extracellular exosome [GO:0070062]; extracellular region [GO:0005576]; extracellular space [GO:0005615]; high-density lipoprotein particle [GO:0034364]; synapse [GO:0045202]; very-low-density…	cholesterol efflux [GO:0033344]; cholesterol homeostasis [GO:0042632]; cholesterol metabolic process [GO:0008203]; chylomicron assembly [GO:0034378]; chylomicron remodeling [GO:0034371]; high-density lipoprotein particle remodeling [GO:0034375]; hydrogen peroxide catabolic process [GO:0042744]; innate immune response in mucosa [GO:0002227]; leukocyte cell-cell adhesion [GO:0007159]; lipid catabol…	antioxidant activity [GO:0016209]; cholesterol transfer activity [GO:0120020]; copper ion binding [GO:0005507]; identical protein binding [GO:0042802]; lipid binding [GO:0008289]; lipid transporter activity [GO:0005319]; phosphatidylcholine binding [GO:0031210]; phosphatidylcholine-sterol O-acyltransferase activator activity [GO:0060228]; protein homodimerization activity [GO:0042803]	P06727
TTDTSTSTAYMELR	Dimethyl (N-term)	A0A0C4DH31	IGHV1-18	Immunoglobulin heavy variable 1-18	90	103	0	NON	117	M	QGRVTMTTDTST	0.9994	7.0141e-10	8	1.69453	0.1177					5.56689			5.2236	6.04667	5.49338			5.66762	5.41907	5.61621	0	SP	19	70								14			extracellular region [GO:0005576]; immunoglobulin complex [GO:0019814]; plasma membrane [GO:0005886]	immunoglobulin mediated immune response [GO:0016064]	antigen binding [GO:0003823]	A0A0C4DH31
LCTGSEASYELTQPPSVSVSPGQTAR	Dimethyl (N-term)	P01717	IGLV3-25	Immunoglobulin lambda variable 3-25	13	38	0	NON	112	T	LLPLLTLCTGSE	0.9999	6.07055e-07	11	1.69149	0.126547	-0.114152	0.867478	0.323056	0.724349	7.32868	7.45292	7.29693			7.30945	7.0917	7.23068	7.31795	7.63581	8.90015	0	SP	19	-7											blood microparticle [GO:0072562]; extracellular region [GO:0005576]; extracellular space [GO:0005615]; immunoglobulin complex [GO:0019814]; plasma membrane [GO:0005886]	adaptive immune response [GO:0002250]; immune response [GO:0006955]	antigen binding [GO:0003823]	P01717
YGPCDPPPHNQGHCCHGHGPPPGHLR	Dimethyl (N-term)	P04196	HRG	Histidine-rich glycoprotein	414	439	0	NON	525	D	CHDFQDYGPCDP	0.9887	7.72797e-06	12	1.67865	0.0400798	0.318804	0.677289	1.09717	0.30806	5.13061	5.38503	5.76838	5.2089	5.64986	5.23169		5.35697	5.67969	4.15242	4.97301	0	SP	18	395											blood microparticle [GO:0072562]; cell surface [GO:0009986]; collagen-containing extracellular matrix [GO:0062023]; endolysosome [GO:0036019]; extracellular exosome [GO:0070062]; extracellular region [GO:0005576]; plasma membrane [GO:0005886]; platelet alpha granule lumen [GO:0031093]	angiogenesis [GO:0001525]; antimicrobial humoral immune response mediated by antimicrobial peptide [GO:0061844]; chemotaxis [GO:0006935]; cytolysis by host of symbiont cells [GO:0051838]; defense response to fungus [GO:0050832]; fibrinolysis [GO:0042730]; heme transport [GO:0015886]; negative regulation of angiogenesis [GO:0016525]; negative regulation of blood vessel endothelial cell migration […	cysteine-type endopeptidase inhibitor activity [GO:0004869]; heme binding [GO:0020037]; heparan sulfate proteoglycan binding [GO:0043395]; heparin binding [GO:0008201]; immunoglobulin binding [GO:0019865]; metal ion binding [GO:0046872]; serine-type endopeptidase inhibitor activity [GO:0004867]; signaling receptor binding [GO:0005102]; zinc ion binding [GO:0008270]	P04196
TIVITWTPAPR	Dimethyl (N-term)	P02751-14	FN1	Isoform 14 of Fibronectin	1102	1112	0	NON	2265	T	TEVTETTIVITW	0.984	0.000939573	11	1.6692	0.02496	-0.117213	0.861966	1.59099	0.144149	5.36955	6.01007	6.08013	5.39912	5.87812		5.60694	5.99486	5.85424		5.98017	0																	P02751;P02751-1;P02751-10;P02751-11;P02751-12;P02751-13;P02751-14;P02751-17;P02751-3;P02751-4;P02751-5;P02751-6;P02751-7;P02751-8;P02751-9
SSLLEACTFR	Dimethyl (N-term)	P02787	TF	Serotransferrin	687	696	0	NON	698	T	LRKCSTSSLLEA	0.9479	0.00242327	9	1.66763	0.163964	-0.334104	0.606069	1.94773	0.151728	5.56433	5.63279	5.64169	4.7552	5.69075	5.85049		6.05151	5.58114	5.60555		0	SP	19	667								3			apical plasma membrane [GO:0016324]; basal part of cell [GO:0045178]; basal plasma membrane [GO:0009925]; blood microparticle [GO:0072562]; cell surface [GO:0009986]; clathrin-coated endocytic vesicle membrane [GO:0030669]; clathrin-coated pit [GO:0005905]; cytoplasmic vesicle [GO:0031410]; early endosome [GO:0005769]; endocytic vesicle [GO:0030139]; endoplasmic reticulum lumen [GO:0005788]; endo…	actin filament organization [GO:0007015]; antibacterial humoral response [GO:0019731]; cellular response to iron ion [GO:0071281]; ERK1 and ERK2 cascade [GO:0070371]; intracellular iron ion homeostasis [GO:0006879]; iron ion transmembrane transport [GO:0034755]; iron ion transport [GO:0006826]; osteoclast differentiation [GO:0030316]; positive regulation of bone resorption [GO:0045780]; positive …	ferric iron binding [GO:0008199]; ferrous iron binding [GO:0008198]; iron chaperone activity [GO:0034986]; transferrin receptor binding [GO:1990459]	P02787
LPVCGKPVNPVEQR	Dimethyl (K);Dimethyl (N-term)	P00736	C1R	Complement C1r subcomponent	448	461	0	NON	705	C	EKIPRCLPVCGK	0.8811	0.157887	6							5.65899					6.11547	6.20553			6.01444	6.15208	1	SP	17	430								0			blood microparticle [GO:0072562]; complement component C1 complex [GO:0005602]; extracellular exosome [GO:0070062]; extracellular region [GO:0005576]; extracellular space [GO:0005615]	complement activation, classical pathway [GO:0006958]; immune response [GO:0006955]; innate immune response [GO:0045087]; zymogen activation [GO:0031638]	calcium ion binding [GO:0005509]; identical protein binding [GO:0042802]; molecular sequestering activity [GO:0140313]; serine-type endopeptidase activity [GO:0004252]; serine-type peptidase activity [GO:0008236]	A0A3B3ISR2;A0A3B3ITU4;B4DPQ0;F5H2D0;P00736
KAKMGNFPWQVFTNIHGR	2 Dimethyl (K);Dimethyl (N-term)	P00736	C1R	Complement C1r subcomponent	469	486	0	NON	705	Q	RIIGGQKAKMGN	0.8945	8.89531	3									5.68725		4.90763							2	SP	17	451								4			blood microparticle [GO:0072562]; complement component C1 complex [GO:0005602]; extracellular exosome [GO:0070062]; extracellular region [GO:0005576]; extracellular space [GO:0005615]	complement activation, classical pathway [GO:0006958]; immune response [GO:0006955]; innate immune response [GO:0045087]; zymogen activation [GO:0031638]	calcium ion binding [GO:0005509]; identical protein binding [GO:0042802]; molecular sequestering activity [GO:0140313]; serine-type endopeptidase activity [GO:0004252]; serine-type peptidase activity [GO:0008236]	A0A3B3ISR2;A0A3B3ITU4;B4DPQ0;F5H2D0;P00736
TCVAPLSGVDFQLR	Dimethyl (N-term)	P04217	A1BG	Alpha-1B-glycoprotein	231	244	0	NON	495	L	GNKVTLTCVAPL	0.9673	0.000974045	13	1.65259	0.011111	-2.03706	0.0418797	-0.298559	0.768275	5.34698	5.90947	5.61364	5.11872	5.84397	5.42706	5.55627	5.83856	4.71165	5.65042	6.07031	0	SP	21	209											blood microparticle [GO:0072562]; collagen-containing extracellular matrix [GO:0062023]; extracellular exosome [GO:0070062]; extracellular region [GO:0005576]; extracellular space [GO:0005615]; ficolin-1-rich granule lumen [GO:1904813]; plasma membrane [GO:0005886]; platelet alpha granule lumen [GO:0031093]; secretory granule lumen [GO:0034774]			M0R009;P04217;P04217-2
SPATLSLSPGER	Dimethyl (N-term)	A0A0C4DH90	IGKV3OR2-268	Immunoglobulin kappa variable 3/OR2-268 (non-functional) (Fragment)	27	38	0	NON	116	Q	EIVMTQSPATLS	0.9634	0.336763	12	1.64959	0.186193	-1.95306	0.361152	-1.71688	0.270522	6.90981	7.34462	5.12229	7.39412	7.41259	7.30677	7.06513	6.82515	7.38951	5.16554	6.93856	0	SP	20	6								11			extracellular space [GO:0005615]	immune response [GO:0006955]		A0A0A0MRZ8;A0A0C4DH25;A0A0C4DH90;P04433
RKPVDEYKDCHLAQVPSHTVVAR	2 Dimethyl (K);Dimethyl (N-term)	P02787	TF	Serotransferrin	251	273	0	NON	698	T	LCLDNTRKPVDE	0.9743	4.22404e-06	12	1.64904	0.0687509	-1.61507	0.229061	0.0339683	0.982835	6.52513	6.69001	5.27573	6.24541	6.59281	6.33811	5.52401	6.50096	6.71139		4.69533	2	SP	19	231											apical plasma membrane [GO:0016324]; basal part of cell [GO:0045178]; basal plasma membrane [GO:0009925]; blood microparticle [GO:0072562]; cell surface [GO:0009986]; clathrin-coated endocytic vesicle membrane [GO:0030669]; clathrin-coated pit [GO:0005905]; cytoplasmic vesicle [GO:0031410]; early endosome [GO:0005769]; endocytic vesicle [GO:0030139]; endoplasmic reticulum lumen [GO:0005788]; endo…	actin filament organization [GO:0007015]; antibacterial humoral response [GO:0019731]; cellular response to iron ion [GO:0071281]; ERK1 and ERK2 cascade [GO:0070371]; intracellular iron ion homeostasis [GO:0006879]; iron ion transmembrane transport [GO:0034755]; iron ion transport [GO:0006826]; osteoclast differentiation [GO:0030316]; positive regulation of bone resorption [GO:0045780]; positive …	ferric iron binding [GO:0008199]; ferrous iron binding [GO:0008198]; iron chaperone activity [GO:0034986]; transferrin receptor binding [GO:1990459]	P02787
YTCNVDHKPSNTKVDKR	3 Dimethyl (K);Dimethyl (N-term)	P01861	IGHG4	Immunoglobulin heavy constant gamma 4	81	97	0	NON	327	T	SLGTKTYTCNVD	0.9874	0.0163226	12	1.6356	0.0464109	-1.54262	0.0798393	0.0929796	0.928247	6.37797	7.02757	6.99358	7.00287	7.14261	6.28721	5.95515	6.6429	6.13917		6.32878	3											1		0	blood microparticle [GO:0072562]; extracellular exosome [GO:0070062]; extracellular region [GO:0005576]; extracellular space [GO:0005615]; IgG immunoglobulin complex [GO:0071735]; immunoglobulin complex, circulating [GO:0042571]; plasma membrane [GO:0005886]	adaptive immune response [GO:0002250]; antibacterial humoral response [GO:0019731]; B cell receptor signaling pathway [GO:0050853]; complement activation, classical pathway [GO:0006958]	antigen binding [GO:0003823]; immunoglobulin receptor binding [GO:0034987]	A0A286YFJ8;P01861
LLATEEQSPGEGDGNCVTR	Dimethyl (N-term)	P00450	CP	Ceruloplasmin	159	177	0	NON	1065	M	EQYTYMLLATEE	0.9999	0	13	1.63378	0.331259	-1.56484	0.337839	1.63397	0.521657	7.21728	7.0638	5.36665	5.2285	7.25594	7.18551	6.09233	7.10719	7.46159	7.40747	6.48592	0	SP	19	139											blood microparticle [GO:0072562]; endoplasmic reticulum lumen [GO:0005788]; extracellular exosome [GO:0070062]; extracellular region [GO:0005576]; extracellular space [GO:0005615]; lysosomal membrane [GO:0005765]; plasma membrane [GO:0005886]	copper ion transport [GO:0006825]; intracellular iron ion homeostasis [GO:0006879]; iron ion transport [GO:0006826]	copper ion binding [GO:0005507]; ferroxidase activity [GO:0004322]; oxidoreductase activity [GO:0016491]; protein-folding chaperone binding [GO:0051087]	E9PFZ2;P00450
EMMEEVDQVTLYSYKVQSTITSR	Dimethyl (K);Dimethyl (N-term);Oxidation (M)	Q5T987	ITIH2	Inter-alpha-trypsin inhibitor heavy chain H2 (Fragment)	37	59	0	NON	237	E	LPGESEEMMEEV	0.9905	0.000110627	1	1.62862	0.105404	-0.466827	0.487179	1.16179	0.271449								5.12379				1											6						Q5T987
SVNEGLNQPTDDSCFDPYTVSHYAVGDEWER	Dimethyl (N-term)	P02751-14	FN1	Isoform 14 of Fibronectin	2072	2102	0	NON	2265	N	VVTVGNSVNEGL	0.9999	0	13	1.62818	0.0530665	-0.403947	0.397494	0.479338	0.489311	5.25961	5.66367	5.53007	5.66185	5.70836	5.62884	5.21135	5.55847	5.40678	4.91152	6.07436	0																	H0Y7Z1;P02751;P02751-1;P02751-10;P02751-11;P02751-12;P02751-13;P02751-14;P02751-17;P02751-3;P02751-7;P02751-8;P02751-9
YSFLEDMGLKAFTNSKIR	2 Dimethyl (K);Dimethyl (N-term)	P01023	A2M	Alpha-2-macroglobulin	667	684	0	NON	1474	M	TNEKDMYSFLED	0.9221	0.0128009	11	1.62325	0.0437905					4.65143	4.99656		4.29313	5.17894		4.79538	5.57451	4.89464	4.85377	4.7983	2	SP	23	643											blood microparticle [GO:0072562]; collagen-containing extracellular matrix [GO:0062023]; extracellular exosome [GO:0070062]; extracellular region [GO:0005576]; extracellular space [GO:0005615]; platelet alpha granule lumen [GO:0031093]	acute inflammatory response to antigenic stimulus [GO:0002438]; acute-phase response [GO:0006953]; embryonic liver development [GO:1990402]; luteinization [GO:0001553]; negative regulation of complement activation, lectin pathway [GO:0001869]; negative regulation of endopeptidase activity [GO:0010951]; response to carbon dioxide [GO:0010037]; response to glucocorticoid [GO:0051384]; response to n…	brain-derived neurotrophic factor binding [GO:0048403]; calcium-dependent protein binding [GO:0048306]; endopeptidase inhibitor activity [GO:0004866]; enzyme binding [GO:0019899]; growth factor binding [GO:0019838]; identical protein binding [GO:0042802]; interleukin-1 binding [GO:0019966]; interleukin-8 binding [GO:0019959]; nerve growth factor binding [GO:0048406]; protease binding [GO:0002020]…	P01023
SLAQPLVVPWEAS	Dimethyl (N-term)	P25311	AZGP1	Zinc-alpha-2-glycoprotein	286	298	0	NON	298	S	CHVQHSSLAQPL	0.9965	4.85841e-06	12	1.61993	0.0410942	-1.22966	0.129246	-0.595225	0.592494		4.52668	4.52408	4.8103	5.01117	4.23012	4.42966	4.97832	4.65147	4.89907	5.61246	0	SP	20	265											collagen-containing extracellular matrix [GO:0062023]; external side of plasma membrane [GO:0009897]; extracellular exosome [GO:0070062]; extracellular region [GO:0005576]; extracellular space [GO:0005615]; nucleus [GO:0005634]	cell adhesion [GO:0007155]; detection of chemical stimulus involved in sensory perception of bitter taste [GO:0001580]; immune response [GO:0006955]; negative regulation of cell population proliferation [GO:0008285]; retina homeostasis [GO:0001895]	protein transmembrane transporter activity [GO:0008320]; RNA nuclease activity [GO:0004540]	P25311
VGGPMDASVEEEGVR	Dimethyl (N-term)	P01034	CST3	Cystatin-C	36	50	0	NON	146	L	GKPPRLVGGPMD	0.9919	4.19408e-08	8	1.61955	0.185196					5.57291	5.48311		6.10005	6.27457					5.42926	6.80714	0	SP	26	9											cytoplasm [GO:0005737]; endoplasmic reticulum [GO:0005783]; endoplasmic reticulum lumen [GO:0005788]; extracellular exosome [GO:0070062]; extracellular region [GO:0005576]; extracellular space [GO:0005615]; ficolin-1-rich granule lumen [GO:1904813]; Golgi apparatus [GO:0005794]; plasma membrane [GO:0005886]; tertiary granule lumen [GO:1904724]; vesicle [GO:0031982]	defense response [GO:0006952]; negative regulation of blood vessel remodeling [GO:0060313]; negative regulation of collagen catabolic process [GO:0010711]; negative regulation of cysteine-type endopeptidase activity [GO:2000117]; negative regulation of elastin catabolic process [GO:0060311]; negative regulation of extracellular matrix disassembly [GO:0010716]; negative regulation of peptidase act…	amyloid-beta binding [GO:0001540]; cysteine-type endopeptidase inhibitor activity [GO:0004869]; endopeptidase inhibitor activity [GO:0004866]; identical protein binding [GO:0042802]; peptidase inhibitor activity [GO:0030414]; protease binding [GO:0002020]	P01034
ESKCPLMVKVLDAVR	2 Dimethyl (K);Dimethyl (N-term)	P02766	TTR	Transthyretin	27	41	0	NON	147	G	GPTGTGESKCPL	0.9998	2.62665e-09	13	1.61496	0.11158	-0.752988	0.301498	1.46941	0.278812	5.59384	6.38817	5.8182	6.48098	6.41718	5.87258	5.91786	6.65457	6.83445	6.66696	6.81103	2	SP	20	6											azurophil granule lumen [GO:0035578]; extracellular exosome [GO:0070062]; extracellular region [GO:0005576]; extracellular space [GO:0005615]	purine nucleobase metabolic process [GO:0006144]	hormone activity [GO:0005179]; identical protein binding [GO:0042802]; thyroid hormone binding [GO:0070324]	P02766
ESKCPLMVKVLDAVR	2 Dimethyl (K);Dimethyl (N-term);Oxidation (M)	P02766	TTR	Transthyretin	27	41	0	NON	147	G	GPTGTGESKCPL	0.983	0.000269536	5	1.61496	0.11158	-0.752988	0.301498	1.46941	0.278812		6.35936				6.35312	4.80948				6.39805	2	SP	20	6											azurophil granule lumen [GO:0035578]; extracellular exosome [GO:0070062]; extracellular region [GO:0005576]; extracellular space [GO:0005615]	purine nucleobase metabolic process [GO:0006144]	hormone activity [GO:0005179]; identical protein binding [GO:0042802]; thyroid hormone binding [GO:0070324]	P02766
TIIPAVPPPTDLR	Dimethyl (N-term)	P02751-14	FN1	Isoform 14 of Fibronectin	1262	1274	0	NON	2265	D	SVPISDTIIPAV	0.9979	0.00893863	12	1.60962	0.0761665	-0.394561	0.541528	1.21506	0.107826	5.80001	6.77966	6.30376	6.30787	6.62326	6.59017	6.21288	6.37147	6.52415		7.03416	0																	P02751-1;P02751-10;P02751-14;P02751-17;P02751-3;P02751-4;P02751-5;P02751-6;P02751-8;P02751-9
STVEKTVAPTECS	Dimethyl (K);Dimethyl (N-term)	P0DOY3	IGLC3	Immunoglobulin lambda constant 3	94	106	0	NON	106	G	QVTHEGSTVEKT	1	7.2e-13	9	1.60791	0.353617					5.44059			5.17655	4.35402	5.26263	4.21923	5.90692		4.39151	4.97843	1														blood microparticle [GO:0072562]; extracellular exosome [GO:0070062]; extracellular region [GO:0005576]; extracellular space [GO:0005615]; IgA immunoglobulin complex [GO:0071745]; IgD immunoglobulin complex [GO:0071738]; IgE immunoglobulin complex [GO:0071742]; IgG immunoglobulin complex [GO:0071735]; IgM immunoglobulin complex [GO:0071753]; plasma membrane [GO:0005886]	adaptive immune response [GO:0002250]; B cell receptor signaling pathway [GO:0050853]; immunoglobulin mediated immune response [GO:0016064]	antigen binding [GO:0003823]	A0A0B4J231;A0A5H1ZRQ4;B9A064;P0CG04;P0DOY2;P0DOY3
YCDSEIDAELKNIL	Dimethyl (K);Dimethyl (N-term)	P02774-3	GC	Isoform 3 of Vitamin D-binding protein	480	493	0	NON	493	L	INSPPLYCDSEI	0.7781	0.142694	13	1.60677	0.0197652	0.693937	0.329102	2.6208	0.0147257	4.5308	5.13075	5.7405	4.8559	5.66347	5.5684	5.32419	5.65679	5.7688	5.42009	5.6147	1																	P02774;P02774-2;P02774-3
TSTFSKLREQLGPVTQEFWDNLEKETEGLR	2 Dimethyl (K);Dimethyl (N-term)	P02647	APOA1	Apolipoprotein A-I	78	107	0	NON	267	V	DNWDSVTSTFSK	0.8246	0.141941	13	1.60602	0.0672208	0.335181	0.64049	2.48724	0.0101117	5.38566	6.28721	6.04202	5.16374	6.12674	6.13632	5.53538	5.61434	6.15264	5.35054	5.34087	2	SP	18	59										10	blood microparticle [GO:0072562]; collagen-containing extracellular matrix [GO:0062023]; cytoplasmic vesicle [GO:0031410]; cytosol [GO:0005829]; early endosome [GO:0005769]; endocytic vesicle [GO:0030139]; endocytic vesicle lumen [GO:0071682]; endoplasmic reticulum lumen [GO:0005788]; extracellular exosome [GO:0070062]; extracellular region [GO:0005576]; extracellular space [GO:0005615]; extracel…	adrenal gland development [GO:0030325]; blood vessel endothelial cell migration [GO:0043534]; cholesterol biosynthetic process [GO:0006695]; cholesterol efflux [GO:0033344]; cholesterol homeostasis [GO:0042632]; cholesterol import [GO:0070508]; cholesterol metabolic process [GO:0008203]; cholesterol transport [GO:0030301]; endothelial cell proliferation [GO:0001935]; G protein-coupled receptor si…	amyloid-beta binding [GO:0001540]; apolipoprotein A-I receptor binding [GO:0034191]; apolipoprotein receptor binding [GO:0034190]; chemorepellent activity [GO:0045499]; cholesterol binding [GO:0015485]; cholesterol transfer activity [GO:0120020]; enzyme binding [GO:0019899]; heat shock protein binding [GO:0031072]; high-density lipoprotein particle binding [GO:0008035]; high-density lipoprotein p…	P02647
TAYMELSSLR	Dimethyl (N-term)	A0A0B4J2B8	IGHV1OR15-9	Immunoglobulin heavy variable 1/OR15-9 (non-functional) (Fragment)	97	106	0	NON	117	S	RDTSMGTAYMEL	0.9775	0.000431833	11	1.60172	0.11161	-1.44402	0.030569	0.0967805	0.914664		6.52773	6.12971	6.61972	6.86488	6.54082	5.9842	6.70337	6.12137		7.12153	0	SP	19	77								11				immunoglobulin mediated immune response [GO:0016064]	antigen binding [GO:0003823]	A0A087WYE8;A0A0A0MS14;A0A0B4J2B8;A0A0B4J2H0;A0A0C4DH29;A0A0C4DH33;A0A0C4DH39;A0A0G2JMI3;P01742;P0DP01
TYGKPVPGHVTVSICR	Dimethyl (K);Dimethyl (N-term)	P01023	A2M	Alpha-2-macroglobulin	255	270	0	NON	1474	Y	SVCGLYTYGKPV	0.9985	6.97575e-08	13	1.60008	0.0137345	-0.642613	0.323279	1.23977	0.11034	6.47142	7.15091	6.6334	6.44758	7.05492	6.91223	6.75545	7.16859	7.24845	6.54526	6.77198	1	SP	23	231											blood microparticle [GO:0072562]; collagen-containing extracellular matrix [GO:0062023]; extracellular exosome [GO:0070062]; extracellular region [GO:0005576]; extracellular space [GO:0005615]; platelet alpha granule lumen [GO:0031093]	acute inflammatory response to antigenic stimulus [GO:0002438]; acute-phase response [GO:0006953]; embryonic liver development [GO:1990402]; luteinization [GO:0001553]; negative regulation of complement activation, lectin pathway [GO:0001869]; negative regulation of endopeptidase activity [GO:0010951]; response to carbon dioxide [GO:0010037]; response to glucocorticoid [GO:0051384]; response to n…	brain-derived neurotrophic factor binding [GO:0048403]; calcium-dependent protein binding [GO:0048306]; endopeptidase inhibitor activity [GO:0004866]; enzyme binding [GO:0019899]; growth factor binding [GO:0019838]; identical protein binding [GO:0042802]; interleukin-1 binding [GO:0019966]; interleukin-8 binding [GO:0019959]; nerve growth factor binding [GO:0048406]; protease binding [GO:0002020]…	P01023
SEADARIFKAWAVAR	Dimethyl (K);Dimethyl (N-term)	Q92985-2	IRF7	Isoform B of Interferon regulatory factor 7	53	67	0	NON	474	L	FARKDLSEADAR	0.8864	1.34453	12	1.59827	0.051165	0.485181	0.481909	1.97274	0.181178	7.19584	7.11173	7.17152	6.75041	7.41747		5.96292	6.94263	7.17495	6.69411	7.05596	1																	A0A3B3ISC0;A0A3B3ISS4;E9PIA7;M9RSF4;Q92985;Q92985-2;Q92985-3;Q92985-4
ERSLPGESEEMMEEVDQVTLYSYKVQSTITSR	Dimethyl (K);Dimethyl (N-term);Oxidation (M)	Q5T987	ITIH2	Inter-alpha-trypsin inhibitor heavy chain H2 (Fragment)	28	59	0	NON	237	S	PINGLSERSLPG	1	0	10	1.59812	0.0394407	-0.378898	0.614123	0.884514	0.415255	6.21141	6.43338	6.13145	5.5164	6.199		5.90652	6.44521	6.51902	6.14991		1																	Q5T987
EIVMTQSPATLSLSPGER	Dimethyl (N-term);Oxidation (M)	A0A0C4DH90	IGKV3OR2-268	Immunoglobulin kappa variable 3/OR2-268 (non-functional) (Fragment)	21	38	1	SP	116	G	LPDTTGEIVMTQ	0.9985	4.67593e-06	1	1.59572	0.238635	0.843578	0.337929										6.15354				0	SP	20	0	0							5			extracellular space [GO:0005615]	immune response [GO:0006955]		A0A0C4DH90
EIVMTQSPATLSLSPGER	Dimethyl (N-term)	A0A0C4DH90	IGKV3OR2-268	Immunoglobulin kappa variable 3/OR2-268 (non-functional) (Fragment)	21	38	1	SP	116	G	LPDTTGEIVMTQ	0.9955	4.04373e-09	7	1.59572	0.238635	0.843578	0.337929			7.08469	6.99052	6.98244					6.87112	7.02829	5.46358	6.51848	0	SP	20	0	0							5			extracellular space [GO:0005615]	immune response [GO:0006955]		A0A0C4DH90
HAHHPHEHDTHR	Dimethyl (N-term)	P04196	HRG	Histidine-rich glycoprotein	367	378	0	NON	525	P	PHGHHPHAHHPH	0.8392	62.809	11	1.59517	0.0954298	1.21525	0.129179	1.87544	0.0904587			4.51583	5.14185	5.23159	5.52293	4.31524	4.62298	5.0633	4.32128	5.36437	0	SP	18	348										3	blood microparticle [GO:0072562]; cell surface [GO:0009986]; collagen-containing extracellular matrix [GO:0062023]; endolysosome [GO:0036019]; extracellular exosome [GO:0070062]; extracellular region [GO:0005576]; plasma membrane [GO:0005886]; platelet alpha granule lumen [GO:0031093]	angiogenesis [GO:0001525]; antimicrobial humoral immune response mediated by antimicrobial peptide [GO:0061844]; chemotaxis [GO:0006935]; cytolysis by host of symbiont cells [GO:0051838]; defense response to fungus [GO:0050832]; fibrinolysis [GO:0042730]; heme transport [GO:0015886]; negative regulation of angiogenesis [GO:0016525]; negative regulation of blood vessel endothelial cell migration […	cysteine-type endopeptidase inhibitor activity [GO:0004869]; heme binding [GO:0020037]; heparan sulfate proteoglycan binding [GO:0043395]; heparin binding [GO:0008201]; immunoglobulin binding [GO:0019865]; metal ion binding [GO:0046872]; serine-type endopeptidase inhibitor activity [GO:0004867]; signaling receptor binding [GO:0005102]; zinc ion binding [GO:0008270]	P04196
TAFHDNEETFLKKYLYEIAR	2 Dimethyl (K);Dimethyl (N-term)	P02768	ALB	Albumin	149	168	0	NON	609	C	EVDVMCTAFHDN	1	0	13	1.588	0.0338366	-2.2929	0.274648	-0.740902	0.719672	7.50089	7.66543	7.66646	7.65044	7.90858	5.61623	6.98773	7.96666	8.18728	6.97547	7.48602	2	SP	18	130											blood microparticle [GO:0072562]; cytoplasm [GO:0005737]; endoplasmic reticulum [GO:0005783]; endoplasmic reticulum lumen [GO:0005788]; extracellular exosome [GO:0070062]; extracellular region [GO:0005576]; extracellular space [GO:0005615]; Golgi apparatus [GO:0005794]; nucleus [GO:0005634]; platelet alpha granule lumen [GO:0031093]; protein-containing complex [GO:0032991]	cellular response to starvation [GO:0009267]; maintenance of mitochondrion location [GO:0051659]; negative regulation of apoptotic process [GO:0043066]; negative regulation of programmed cell death [GO:0043069]; retina homeostasis [GO:0001895]	antioxidant activity [GO:0016209]; copper ion binding [GO:0005507]; DNA binding [GO:0003677]; enterobactin binding [GO:1903981]; exogenous protein binding [GO:0140272]; fatty acid binding [GO:0005504]; identical protein binding [GO:0042802]; protein-folding chaperone binding [GO:0051087]; pyridoxal phosphate binding [GO:0030170]; toxic substance binding [GO:0015643]	A0A0C4DGB6;H7C013;P02768
VDPEIQNVKAQER	Dimethyl (K);Dimethyl (N-term)	P35908	KRT2	Keratin, type II cytoskeletal 2 epidermal	167	179	0	NON	639	K	QPLNVKVDPEIQ	0.8769	0.031317	4	1.58246	0.088057											5.5708	5.95529		6.08638	6.65463	1														cornified envelope [GO:0001533]; cytoplasm [GO:0005737]; cytosol [GO:0005829]; extracellular exosome [GO:0070062]; extracellular space [GO:0005615]; intermediate filament [GO:0005882]; keratin filament [GO:0045095]; membrane [GO:0016020]; nucleus [GO:0005634]	epidermis development [GO:0008544]; intermediate filament organization [GO:0045109]; keratinization [GO:0031424]; keratinocyte activation [GO:0032980]; keratinocyte development [GO:0003334]; keratinocyte migration [GO:0051546]; keratinocyte proliferation [GO:0043616]; peptide cross-linking [GO:0018149]; positive regulation of epidermis development [GO:0045684]	cytoskeletal protein binding [GO:0008092]; structural constituent of cytoskeleton [GO:0005200]; structural constituent of skin epidermis [GO:0030280]	P35908
SSSGIAEFWINGTPLVKKGLR	2 Dimethyl (K);Dimethyl (N-term)	P02743	APCS	Serum amyloid P-component	119	139	0	NON	223	E	ICVSWESSSGIA	0.9998	6.647e-11	8	1.57802	0.206072					5.18292	5.1685					5.46608		5.79301	5.13475	6.09923	2	SP	19	99								84			blood microparticle [GO:0072562]; collagen-containing extracellular matrix [GO:0062023]; extracellular exosome [GO:0070062]; extracellular region [GO:0005576]; extracellular space [GO:0005615]; nucleus [GO:0005634]	acute-phase response [GO:0006953]; chaperone-mediated protein complex assembly [GO:0051131]; innate immune response [GO:0045087]; negative regulation by host of viral exo-alpha-sialidase activity [GO:0044869]; negative regulation by host of viral glycoprotein metabolic process [GO:0044871]; negative regulation of acute inflammatory response [GO:0002674]; negative regulation of exo-alpha-sialidase…	calcium ion binding [GO:0005509]; carbohydrate binding [GO:0030246]; complement component C1q complex binding [GO:0001849]; identical protein binding [GO:0042802]; unfolded protein binding [GO:0051082]; virion binding [GO:0046790]	P02743
HNQGHCCHGHGPPPGHLR	Dimethyl (N-term)	P04196	HRG	Histidine-rich glycoprotein	422	439	0	NON	525	P	PCDPPPHNQGHC	0.8555	0.163628	8	1.57583	0.16486					6.58239	6.67001		6.88814			6.19766	7.05878	7.17478	6.49045		0	SP	18	403											blood microparticle [GO:0072562]; cell surface [GO:0009986]; collagen-containing extracellular matrix [GO:0062023]; endolysosome [GO:0036019]; extracellular exosome [GO:0070062]; extracellular region [GO:0005576]; plasma membrane [GO:0005886]; platelet alpha granule lumen [GO:0031093]	angiogenesis [GO:0001525]; antimicrobial humoral immune response mediated by antimicrobial peptide [GO:0061844]; chemotaxis [GO:0006935]; cytolysis by host of symbiont cells [GO:0051838]; defense response to fungus [GO:0050832]; fibrinolysis [GO:0042730]; heme transport [GO:0015886]; negative regulation of angiogenesis [GO:0016525]; negative regulation of blood vessel endothelial cell migration […	cysteine-type endopeptidase inhibitor activity [GO:0004869]; heme binding [GO:0020037]; heparan sulfate proteoglycan binding [GO:0043395]; heparin binding [GO:0008201]; immunoglobulin binding [GO:0019865]; metal ion binding [GO:0046872]; serine-type endopeptidase inhibitor activity [GO:0004867]; signaling receptor binding [GO:0005102]; zinc ion binding [GO:0008270]	P04196
GLSERSLPGESEEMMEEVDQVTLYSYKVQSTITSR	Dimethyl (K);Dimethyl (N-term)	Q5T987	ITIH2	Inter-alpha-trypsin inhibitor heavy chain H2 (Fragment)	25	59	0	NON	237	N	FEIPINGLSERS	0.9868	7.69e-12	10	1.57504	0.0390721	-0.488501	0.489033	0.955639	0.373153	5.88269	6.11106	5.84827	5.33804	5.89099		5.50921	6.15029	6.11898	5.80717		1																	Q5T987
GLSERSLPGESEEMMEEVDQVTLYSYKVQSTITSR	2 Oxidation (M);Dimethyl (K);Dimethyl (N-term)	Q5T987	ITIH2	Inter-alpha-trypsin inhibitor heavy chain H2 (Fragment)	25	59	0	NON	237	N	FEIPINGLSERS	0.9094	0.0250716	1	1.57504	0.0390721	-0.488501	0.489033	0.955639	0.373153										6.10383		1																	Q5T987
SLLTTLSNR	Dimethyl (N-term)	P02774-3	GC	Isoform 3 of Vitamin D-binding protein	229	237	0	NON	493	L	LQLKHLSLLTTL	0.9952	0.000769747	10	1.57022	0.120277	-0.355185	0.601117	1.21504	0.226256		6.57714		6.22578	6.44896	6.43234	6.00056	6.72274	6.52553		6.62136	0																	D6RBJ7;D6RF35;P02774;P02774-2;P02774-3
STIYYADSVKGR	Dimethyl (K);Dimethyl (N-term)	P01763	IGHV3-48	Immunoglobulin heavy variable 3-48	75	86	0	NON	117	G	YISSSGSTIYYA	0.9363	0.00545317	8	1.56887	0.128127	-0.122675	0.869028			6.63884	6.8352	6.60378		6.76197	6.91953	6.20501	6.95321		6.36972		1	SP	19	55								31			extracellular region [GO:0005576]; immunoglobulin complex [GO:0019814]; plasma membrane [GO:0005886]	immune response [GO:0006955]; immunoglobulin mediated immune response [GO:0016064]	antigen binding [GO:0003823]	P01763
EVVFTANDSGPR	Dimethyl (N-term)	P02766	TTR	Transthyretin	112	123	0	NON	147	A	PFHEHAEVVFTA	0.7444	0.827629	9	1.56884	0.0968749			0.145862	0.869462		4.79121		5.34238	5.95732	5.37061	5.66289		5.72247	5.67997	6.00957	0	SP	20	91											azurophil granule lumen [GO:0035578]; extracellular exosome [GO:0070062]; extracellular region [GO:0005576]; extracellular space [GO:0005615]	purine nucleobase metabolic process [GO:0006144]	hormone activity [GO:0005179]; identical protein binding [GO:0042802]; thyroid hormone binding [GO:0070324]	A0A087WT59;P02766
DENFHPLNELIPLVYIQDPKGNR	Dimethyl (K);Dimethyl (N-term)	P01023	A2M	Alpha-2-macroglobulin	152	174	0	NON	1474	M	FRVVSMDENFHP	0.9998	8.252e-11	11	1.56833	0.0389376	0.432397	0.682212				5.60814	5.31136	4.59973	5.06791		4.43249	5.11812	5.67523	4.51158	4.77411	1	SP	23	128											blood microparticle [GO:0072562]; collagen-containing extracellular matrix [GO:0062023]; extracellular exosome [GO:0070062]; extracellular region [GO:0005576]; extracellular space [GO:0005615]; platelet alpha granule lumen [GO:0031093]	acute inflammatory response to antigenic stimulus [GO:0002438]; acute-phase response [GO:0006953]; embryonic liver development [GO:1990402]; luteinization [GO:0001553]; negative regulation of complement activation, lectin pathway [GO:0001869]; negative regulation of endopeptidase activity [GO:0010951]; response to carbon dioxide [GO:0010037]; response to glucocorticoid [GO:0051384]; response to n…	brain-derived neurotrophic factor binding [GO:0048403]; calcium-dependent protein binding [GO:0048306]; endopeptidase inhibitor activity [GO:0004866]; enzyme binding [GO:0019899]; growth factor binding [GO:0019838]; identical protein binding [GO:0042802]; interleukin-1 binding [GO:0019966]; interleukin-8 binding [GO:0019959]; nerve growth factor binding [GO:0048406]; protease binding [GO:0002020]…	P01023
ARRHPDYSVVLLLR	Dimethyl (N-term)	P02768	ALB	Albumin	359	372	0	NON	609	Y	MFLYEYARRHPD	0.7686	0.00105249	13	1.56433	0.264963	-0.779803	0.547998	0.853362	0.711107	6.48605	6.36445	6.73841	6.71648	6.34584	5.11285	4.57495	6.54208	6.69688	6.08503	6.49377	0	SP	18	340											blood microparticle [GO:0072562]; cytoplasm [GO:0005737]; endoplasmic reticulum [GO:0005783]; endoplasmic reticulum lumen [GO:0005788]; extracellular exosome [GO:0070062]; extracellular region [GO:0005576]; extracellular space [GO:0005615]; Golgi apparatus [GO:0005794]; nucleus [GO:0005634]; platelet alpha granule lumen [GO:0031093]; protein-containing complex [GO:0032991]	cellular response to starvation [GO:0009267]; maintenance of mitochondrion location [GO:0051659]; negative regulation of apoptotic process [GO:0043066]; negative regulation of programmed cell death [GO:0043069]; retina homeostasis [GO:0001895]	antioxidant activity [GO:0016209]; copper ion binding [GO:0005507]; DNA binding [GO:0003677]; enterobactin binding [GO:1903981]; exogenous protein binding [GO:0140272]; fatty acid binding [GO:0005504]; identical protein binding [GO:0042802]; protein-folding chaperone binding [GO:0051087]; pyridoxal phosphate binding [GO:0030170]; toxic substance binding [GO:0015643]	A0A0C4DGB6;B7WNR0;C9JKR2;H0YA55;P02768
GIIWATWKTR	Dimethyl (K);Dimethyl (N-term)	P02679-2	FGG	Isoform Gamma-A of Fibrinogen gamma chain	392	401	0	NON	437	N	PNGYDNGIIWAT	0.994	0.0182678	13	1.56423	0.0810871	-2.6481	0.00815288	-0.466757	0.626954	4.60389	5.45208	4.99071	5.66062	6.6856	5.62428	6.945	7.04178	6.173	6.75103	6.6646	1											15						C9JC84;C9JEU5;P02679;P02679-2
AGLVFVSEAGPTGTGESKCPLMVKVLDAVR	2 Dimethyl (K);Dimethyl (N-term)	P02766	TTR	Transthyretin	12	41	0	NON	147	L	LLLLCLAGLVFV	0.9844	1.6154e-10	10	1.55654	0.0277739						6.1663		6.11595	6.57238		5.80008	6.25184	6.25022	5.68465	6.18217	2	SP	20	-9											azurophil granule lumen [GO:0035578]; extracellular exosome [GO:0070062]; extracellular region [GO:0005576]; extracellular space [GO:0005615]	purine nucleobase metabolic process [GO:0006144]	hormone activity [GO:0005179]; identical protein binding [GO:0042802]; thyroid hormone binding [GO:0070324]	P02766
ALKKYNSQNQSNNQFVLYR	2 Dimethyl (K);Dimethyl (N-term)	P01042-2	KNG1	Isoform LMW of Kininogen-1	40	58	0	NON	427	A	FKAVDAALKKYN	0.9525	0.0115803	12	1.55399	0.0271607	-0.520891	0.465762	1.04248	0.372249	5.79179	5.9616	5.68181	5.66474	5.90277		5.06026	5.83171	5.79789	5.37221	6.06412	2																	P01042;P01042-2;P01042-3
NVNHKPSNTKVDKR	3 Dimethyl (K);Dimethyl (N-term)	P01860	IGHG3	Immunoglobulin heavy constant gamma 3	84	97	0	NON	377	C	TQTYTCNVNHKP	0.6253	0.017385	12	1.55346	0.0792846	-0.615208	0.303137	0.93825	0.36696	5.75454	6.23108	6.16079	6.28144	6.32727	5.86623	4.83056	5.7111	5.68684		5.33224	3											1		0	blood microparticle [GO:0072562]; extracellular exosome [GO:0070062]; extracellular region [GO:0005576]; extracellular space [GO:0005615]; IgG immunoglobulin complex [GO:0071735]; immunoglobulin complex, circulating [GO:0042571]; plasma membrane [GO:0005886]	adaptive immune response [GO:0002250]; antibacterial humoral response [GO:0019731]; B cell receptor signaling pathway [GO:0050853]; complement activation, classical pathway [GO:0006958]; retina homeostasis [GO:0001895]	antigen binding [GO:0003823]; immunoglobulin receptor binding [GO:0034987]	A0A286YES1;A0A4W9A917;P01860
EVDQVTLYSYKVQSTITSR	Dimethyl (K);Dimethyl (N-term)	Q5T987	ITIH2	Inter-alpha-trypsin inhibitor heavy chain H2 (Fragment)	41	59	0	NON	237	E	SEEMMEEVDQVT	0.8827	0.0188379	10	1.54368	0.0566311	-0.646433	0.348753	0.793546	0.449141	5.29783	5.42517	5.22786	4.69807	5.2252		4.80775	5.54736	5.35547	5.07397		1											10						Q5T985;Q5T987
SLLLEDNIR	Dimethyl (N-term)	P00450	CP	Ceruloplasmin	590	598	0	NON	1065	E	VFDENESLLLED	0.9952	0.000263438	13	1.54291	0.0705835	-1.63544	0.163549	0.714388	0.538513	5.61177	6.21554	4.93509	6.12552	6.75959	6.59766	5.68715	6.57141	6.53684	6.23195	5.96769	0	SP	19	570											blood microparticle [GO:0072562]; endoplasmic reticulum lumen [GO:0005788]; extracellular exosome [GO:0070062]; extracellular region [GO:0005576]; extracellular space [GO:0005615]; lysosomal membrane [GO:0005765]; plasma membrane [GO:0005886]	copper ion transport [GO:0006825]; intracellular iron ion homeostasis [GO:0006879]; iron ion transport [GO:0006826]	copper ion binding [GO:0005507]; ferroxidase activity [GO:0004322]; oxidoreductase activity [GO:0016491]; protein-folding chaperone binding [GO:0051087]	E9PFZ2;H7C5R1;P00450
GHGPPPGHLR	Dimethyl (N-term)	P04196	HRG	Histidine-rich glycoprotein	430	439	0	NON	525	H	QGHCCHGHGPPP	0.929	1.12752	13	1.5422	0.0135119	0.985074	0.0905797	2.59331	0.0079647	6.10919	6.37611	6.78564	6.63085	7.15256	7.31875	6.26768	6.93144	7.24532	6.58714	6.99175	0	SP	18	411											blood microparticle [GO:0072562]; cell surface [GO:0009986]; collagen-containing extracellular matrix [GO:0062023]; endolysosome [GO:0036019]; extracellular exosome [GO:0070062]; extracellular region [GO:0005576]; plasma membrane [GO:0005886]; platelet alpha granule lumen [GO:0031093]	angiogenesis [GO:0001525]; antimicrobial humoral immune response mediated by antimicrobial peptide [GO:0061844]; chemotaxis [GO:0006935]; cytolysis by host of symbiont cells [GO:0051838]; defense response to fungus [GO:0050832]; fibrinolysis [GO:0042730]; heme transport [GO:0015886]; negative regulation of angiogenesis [GO:0016525]; negative regulation of blood vessel endothelial cell migration […	cysteine-type endopeptidase inhibitor activity [GO:0004869]; heme binding [GO:0020037]; heparan sulfate proteoglycan binding [GO:0043395]; heparin binding [GO:0008201]; immunoglobulin binding [GO:0019865]; metal ion binding [GO:0046872]; serine-type endopeptidase inhibitor activity [GO:0004867]; signaling receptor binding [GO:0005102]; zinc ion binding [GO:0008270]	P04196
TANDSGPRRYTIAALLSPYSYSTTAVVTNPKE	Dimethyl (K);Dimethyl (N-term)	P02766	TTR	Transthyretin	116	147	0	NON	147	F	HAEVVFTANDSG	0.9999	6.729e-11	8	1.54086	0.0401674					6.45247			5.50183	6.05886		5.79436	6.02612	5.89906	5.48016	6.08291	1	SP	20	95											azurophil granule lumen [GO:0035578]; extracellular exosome [GO:0070062]; extracellular region [GO:0005576]; extracellular space [GO:0005615]	purine nucleobase metabolic process [GO:0006144]	hormone activity [GO:0005179]; identical protein binding [GO:0042802]; thyroid hormone binding [GO:0070324]	A0A087WT59;P02766
EGPIPDVTFELLR	Dimethyl (N-term)	P04217	A1BG	Alpha-1B-glycoprotein	424	436	0	NON	495	C	DAVLRCEGPIPD	0.9285	0.00211675	13	1.53898	0.0265131	-1.4405	0.206943	0.00670986	0.995915	5.67292	5.77733	5.23328	5.46213	5.85181	4.79895	4.43385	5.24673	5.54272	4.8627	5.40886	0	SP	21	402											blood microparticle [GO:0072562]; collagen-containing extracellular matrix [GO:0062023]; extracellular exosome [GO:0070062]; extracellular region [GO:0005576]; extracellular space [GO:0005615]; ficolin-1-rich granule lumen [GO:1904813]; plasma membrane [GO:0005886]; platelet alpha granule lumen [GO:0031093]; secretory granule lumen [GO:0034774]			P04217;P04217-2
AEFPSRGKSSSYSKQFTSSTSYNR	2 Dimethyl (K);Dimethyl (N-term)	P02671	FGA	Fibrinogen alpha chain	568	591	0	NON	866	I	SHHPGIAEFPSR	0.8913	0.00457956	13	1.53884	0.0425164	-0.784349	0.163455	0.605895	0.539883	5.65145	6.60064	6.53617	6.41585	6.61164	6.30624	6.38663	6.49717	6.1587	5.82241	6.41984	2	SP	19	548											blood microparticle [GO:0072562]; cell surface [GO:0009986]; collagen-containing extracellular matrix [GO:0062023]; endoplasmic reticulum [GO:0005783]; endoplasmic reticulum lumen [GO:0005788]; external side of plasma membrane [GO:0009897]; extracellular exosome [GO:0070062]; extracellular region [GO:0005576]; extracellular space [GO:0005615]; extracellular vesicle [GO:1903561]; fibrinogen comple…	adaptive immune response [GO:0002250]; blood coagulation, common pathway [GO:0072377]; blood coagulation, fibrin clot formation [GO:0072378]; cell-matrix adhesion [GO:0007160]; fibrinolysis [GO:0042730]; induction of bacterial agglutination [GO:0043152]; innate immune response [GO:0045087]; negative regulation of blood coagulation, common pathway [GO:2000261]; negative regulation of endothelial c…	extracellular matrix structural constituent [GO:0005201]; metal ion binding [GO:0046872]; signaling receptor binding [GO:0005102]; structural molecule activity [GO:0005198]	P02671;P02671-2
SYSTTAVVTNPKE	Dimethyl (K);Dimethyl (N-term)	P02766	TTR	Transthyretin	135	147	0	NON	147	Y	ALLSPYSYSTTA	1	4e-14	12	1.53554	0.0251778	-1.74638	0.0137593	-0.256932	0.733315	5.81056	6.58297	5.96823	6.18954	6.68072	6.2349	6.12947	6.21099	5.6944	6.09259	6.59647	1	SP	20	114											azurophil granule lumen [GO:0035578]; extracellular exosome [GO:0070062]; extracellular region [GO:0005576]; extracellular space [GO:0005615]	purine nucleobase metabolic process [GO:0006144]	hormone activity [GO:0005179]; identical protein binding [GO:0042802]; thyroid hormone binding [GO:0070324]	A0A087WT59;P02766
LQKKLVPFATELHER	2 Dimethyl (K);Dimethyl (N-term)	P06727	APOA4	Apolipoprotein A-IV	76	90	0	NON	396	D	NTYAGDLQKKLV	0.9919	0.000111443	13	1.53412	0.079719	0.904433	0.344354	2.06123	0.0201968	5.37699	6.10587	6.16391	5.83083	5.50655	6.43028	5.58409	6.22417	6.05918	5.97186	6.77443	2	SP	20	55									4		blood microparticle [GO:0072562]; chylomicron [GO:0042627]; collagen-containing extracellular matrix [GO:0062023]; cytosol [GO:0005829]; early endosome [GO:0005769]; endoplasmic reticulum lumen [GO:0005788]; extracellular exosome [GO:0070062]; extracellular region [GO:0005576]; extracellular space [GO:0005615]; high-density lipoprotein particle [GO:0034364]; synapse [GO:0045202]; very-low-density…	cholesterol efflux [GO:0033344]; cholesterol homeostasis [GO:0042632]; cholesterol metabolic process [GO:0008203]; chylomicron assembly [GO:0034378]; chylomicron remodeling [GO:0034371]; high-density lipoprotein particle remodeling [GO:0034375]; hydrogen peroxide catabolic process [GO:0042744]; innate immune response in mucosa [GO:0002227]; leukocyte cell-cell adhesion [GO:0007159]; lipid catabol…	antioxidant activity [GO:0016209]; cholesterol transfer activity [GO:0120020]; copper ion binding [GO:0005507]; identical protein binding [GO:0042802]; lipid binding [GO:0008289]; lipid transporter activity [GO:0005319]; phosphatidylcholine binding [GO:0031210]; phosphatidylcholine-sterol O-acyltransferase activator activity [GO:0060228]; protein homodimerization activity [GO:0042803]	P06727
EYARRHPDYSVVLLLR	Dimethyl (N-term)	P02768	ALB	Albumin	357	372	0	NON	609	Y	LGMFLYEYARRH	0.9264	0.0146425	12	1.53101	0.0922064	-1.9588	0.175558	-0.84951	0.682208	6.62503	7.16539	7.52747	7.17885	7.15269	5.76494		7.26792	6.52461	5.90828	6.7767	0	SP	18	338											blood microparticle [GO:0072562]; cytoplasm [GO:0005737]; endoplasmic reticulum [GO:0005783]; endoplasmic reticulum lumen [GO:0005788]; extracellular exosome [GO:0070062]; extracellular region [GO:0005576]; extracellular space [GO:0005615]; Golgi apparatus [GO:0005794]; nucleus [GO:0005634]; platelet alpha granule lumen [GO:0031093]; protein-containing complex [GO:0032991]	cellular response to starvation [GO:0009267]; maintenance of mitochondrion location [GO:0051659]; negative regulation of apoptotic process [GO:0043066]; negative regulation of programmed cell death [GO:0043069]; retina homeostasis [GO:0001895]	antioxidant activity [GO:0016209]; copper ion binding [GO:0005507]; DNA binding [GO:0003677]; enterobactin binding [GO:1903981]; exogenous protein binding [GO:0140272]; fatty acid binding [GO:0005504]; identical protein binding [GO:0042802]; protein-folding chaperone binding [GO:0051087]; pyridoxal phosphate binding [GO:0030170]; toxic substance binding [GO:0015643]	A0A0C4DGB6;B7WNR0;C9JKR2;H0YA55;P02768
GKIKVLNQELR	2 Dimethyl (K);Dimethyl (N-term)	P05090	APOD	Apolipoprotein D	72	82	0	NON	189	N	YSLMENGKIKVL	0.6932	0.0130777	13	1.5273	0.0526132	-1.13559	0.131321	1.00416	0.282448	5.86682	6.81048	6.56474	5.86162	6.39838	6.34061	6.39984	6.8518	6.12978	6.75871	6.66538	2	SP	20	51											cytoplasm [GO:0005737]; cytosolic ribosome [GO:0022626]; dendrite [GO:0030425]; endoplasmic reticulum [GO:0005783]; extracellular exosome [GO:0070062]; extracellular region [GO:0005576]; extracellular space [GO:0005615]; neuronal cell body [GO:0043025]; perinuclear region of cytoplasm [GO:0048471]	angiogenesis [GO:0001525]; brain development [GO:0007420]; glucose metabolic process [GO:0006006]; lipid metabolic process [GO:0006629]; negative regulation of cytokine production involved in inflammatory response [GO:1900016]; negative regulation of focal adhesion assembly [GO:0051895]; negative regulation of lipoprotein lipid oxidation [GO:0060588]; negative regulation of monocyte chemotactic p…	cholesterol binding [GO:0015485]; lipid transporter activity [GO:0005319]	C9JF17;C9JX71;P05090
TPPMLDSDGSFFLYSKLTVDKSR	2 Dimethyl (K);Dimethyl (N-term);Oxidation (M)	P01859	IGHG2	Immunoglobulin heavy constant gamma 2	273	295	0	NON	326	T	ENNYKTTPPMLD	0.8957	1.39458	11	1.52521	0.0530355	-0.496495	0.478833	0.530034	0.582353	6.20265	6.40781	6.15267	6.09303			5.97366	6.38654	6.34276	5.99698	6.75634	2														blood microparticle [GO:0072562]; extracellular exosome [GO:0070062]; extracellular region [GO:0005576]; extracellular space [GO:0005615]; IgG immunoglobulin complex [GO:0071735]; immunoglobulin complex, circulating [GO:0042571]; plasma membrane [GO:0005886]	adaptive immune response [GO:0002250]; antibacterial humoral response [GO:0019731]; B cell receptor signaling pathway [GO:0050853]; complement activation, classical pathway [GO:0006958]	antigen binding [GO:0003823]; immunoglobulin receptor binding [GO:0034987]	A0A286YES1;A0A286YEY4;A0A4W9A917;P01859
TVQNEANKYQISVNKYR	2 Dimethyl (K);Dimethyl (N-term)	P02675	FGB	Fibrinogen beta chain	360	376	0	NON	491	F	AHYGGFTVQNEA	0.9999	0	13	1.51805	0.0232555	-1.80728	0.0742357	-0.573279	0.504665	6.82847	7.47209	6.80222	6.85273	7.14674	6.17334	6.75249	6.92928	6.9404	6.70891	7.42241	2	SP	32	327								112			blood microparticle [GO:0072562]; cell cortex [GO:0005938]; cell surface [GO:0009986]; collagen-containing extracellular matrix [GO:0062023]; endoplasmic reticulum [GO:0005783]; external side of plasma membrane [GO:0009897]; extracellular exosome [GO:0070062]; extracellular region [GO:0005576]; extracellular space [GO:0005615]; extracellular vesicle [GO:1903561]; fibrinogen complex [GO:0005577]; …	adaptive immune response [GO:0002250]; blood coagulation, fibrin clot formation [GO:0072378]; cell-matrix adhesion [GO:0007160]; cellular response to interleukin-1 [GO:0071347]; cellular response to leptin stimulus [GO:0044320]; fibrinolysis [GO:0042730]; induction of bacterial agglutination [GO:0043152]; innate immune response [GO:0045087]; negative regulation of endothelial cell apoptotic proce…	extracellular matrix structural constituent [GO:0005201]; protein-folding chaperone binding [GO:0051087]; signaling receptor binding [GO:0005102]; structural molecule activity [GO:0005198]	D6REL8;P02675
EDDSLANSSDLLKELLETGDNR	Dimethyl (K);Dimethyl (N-term)	P01210	PENK	Proenkephalin-A	146	167	0	NON	267	E	MKKDAEEDDSLA	0.9998	0	7	1.5166	0.26764					5.4852			5.20063	5.06341					4.7842	5.83451	1	SP	24	121											axon terminus [GO:0043679]; cell body fiber [GO:0070852]; chromaffin granule lumen [GO:0034466]; dendrite [GO:0030425]; endoplasmic reticulum lumen [GO:0005788]; extracellular region [GO:0005576]; neuronal cell body [GO:0043025]; neuronal dense core vesicle lumen [GO:0099013]; perikaryon [GO:0043204]; plasma membrane [GO:0005886]; symmetric synapse [GO:0032280]; synaptic vesicle lumen [GO:0034592]	aggressive behavior [GO:0002118]; behavioral fear response [GO:0001662]; cellular response to cAMP [GO:0071320]; cellular response to oxidative stress [GO:0034599]; cellular response to transforming growth factor beta stimulus [GO:0071560]; cellular response to virus [GO:0098586]; cellular response to vitamin D [GO:0071305]; chemical synaptic transmission [GO:0007268]; general adaptation syndrome…	neuropeptide hormone activity [GO:0005184]; opioid peptide activity [GO:0001515]; opioid receptor binding [GO:0031628]	P01210
YKFQNALLVR	Dimethyl (K);Dimethyl (N-term)	P02768	ALB	Albumin	425	434	0	NON	609	E	FEQLGEYKFQNA	0.8314	0.606138	13	1.51325	0.0406558	-0.195046	0.743532	1.68059	0.0727097	4.8291	6.25014	6.72318	5.29647	6.66221	5.99459	6.00972	6.09886	6.52935	5.81139	6.23306	1	SP	18	406											blood microparticle [GO:0072562]; cytoplasm [GO:0005737]; endoplasmic reticulum [GO:0005783]; endoplasmic reticulum lumen [GO:0005788]; extracellular exosome [GO:0070062]; extracellular region [GO:0005576]; extracellular space [GO:0005615]; Golgi apparatus [GO:0005794]; nucleus [GO:0005634]; platelet alpha granule lumen [GO:0031093]; protein-containing complex [GO:0032991]	cellular response to starvation [GO:0009267]; maintenance of mitochondrion location [GO:0051659]; negative regulation of apoptotic process [GO:0043066]; negative regulation of programmed cell death [GO:0043069]; retina homeostasis [GO:0001895]	antioxidant activity [GO:0016209]; copper ion binding [GO:0005507]; DNA binding [GO:0003677]; enterobactin binding [GO:1903981]; exogenous protein binding [GO:0140272]; fatty acid binding [GO:0005504]; identical protein binding [GO:0042802]; protein-folding chaperone binding [GO:0051087]; pyridoxal phosphate binding [GO:0030170]; toxic substance binding [GO:0015643]	A0A087WWT3;A0A0C4DGB6;B7WNR0;C9JKR2;H0YA55;P02768
YKFQNALLVRYTKKVPQVSTPTLVEVSR	3 Dimethyl (K);Dimethyl (N-term)	P02768	ALB	Albumin	425	452	0	NON	609	E	FEQLGEYKFQNA	0.9462	1.25185	13	1.51325	0.0406558	-0.195046	0.743532	1.68059	0.0727097	6.2968	6.55483	6.32203	6.41928	6.44942	6.35469	6.3836	6.60726	6.3466	6.15892	5.99379	3	SP	18	406											blood microparticle [GO:0072562]; cytoplasm [GO:0005737]; endoplasmic reticulum [GO:0005783]; endoplasmic reticulum lumen [GO:0005788]; extracellular exosome [GO:0070062]; extracellular region [GO:0005576]; extracellular space [GO:0005615]; Golgi apparatus [GO:0005794]; nucleus [GO:0005634]; platelet alpha granule lumen [GO:0031093]; protein-containing complex [GO:0032991]	cellular response to starvation [GO:0009267]; maintenance of mitochondrion location [GO:0051659]; negative regulation of apoptotic process [GO:0043066]; negative regulation of programmed cell death [GO:0043069]; retina homeostasis [GO:0001895]	antioxidant activity [GO:0016209]; copper ion binding [GO:0005507]; DNA binding [GO:0003677]; enterobactin binding [GO:1903981]; exogenous protein binding [GO:0140272]; fatty acid binding [GO:0005504]; identical protein binding [GO:0042802]; protein-folding chaperone binding [GO:0051087]; pyridoxal phosphate binding [GO:0030170]; toxic substance binding [GO:0015643]	A0A087WWT3;A0A0C4DGB6;B7WNR0;C9JKR2;H0YA55;P02768
CEADDGCPKPPEIAHGYVEHSVR	Dimethyl (K);Dimethyl (N-term)	P00738	HP	Haptoglobin	86	108	0	NON	406	E	GDKLPECEADDG	0.964	8.56332e-06	13	1.50932	0.491409	1.05254	0.169597	5.39133	0.00160574	5.73163	7.40544	8.07647	6.14461	7.6719	7.60152	6.11738	6.83459	7.18449	8.33939	6.23848	1	SP	18	67								1			blood microparticle [GO:0072562]; endocytic vesicle lumen [GO:0071682]; extracellular exosome [GO:0070062]; extracellular region [GO:0005576]; extracellular space [GO:0005615]; haptoglobin-hemoglobin complex [GO:0031838]; specific granule lumen [GO:0035580]; tertiary granule lumen [GO:1904724]	acute inflammatory response [GO:0002526]; acute-phase response [GO:0006953]; defense response [GO:0006952]; defense response to bacterium [GO:0042742]; immune system process [GO:0002376]; negative regulation of hydrogen peroxide catabolic process [GO:2000296]; negative regulation of oxidoreductase activity [GO:0051354]; response to hydrogen peroxide [GO:0042542]	antioxidant activity [GO:0016209]; hemoglobin binding [GO:0030492]; serine-type endopeptidase activity [GO:0004252]	H0Y300;J3KRH2;J3QLC9;J3QR68;P00738
VSQEDPEVQFNWYVDGVEVHNAKTKPR	2 Dimethyl (K);Dimethyl (N-term)	P01861	IGHG4	Immunoglobulin heavy constant gamma 4	146	172	0	NON	327	D	TCVVVDVSQEDP	0.9821	4.53604e-07	10	1.5091	0.348208	-0.964821	0.49422				6.2679	5.35486		5.80662		5.57205	5.25469	5.58684	5.06032	6.28625	2														blood microparticle [GO:0072562]; extracellular exosome [GO:0070062]; extracellular region [GO:0005576]; extracellular space [GO:0005615]; IgG immunoglobulin complex [GO:0071735]; immunoglobulin complex, circulating [GO:0042571]; plasma membrane [GO:0005886]	adaptive immune response [GO:0002250]; antibacterial humoral response [GO:0019731]; B cell receptor signaling pathway [GO:0050853]; complement activation, classical pathway [GO:0006958]	antigen binding [GO:0003823]; immunoglobulin receptor binding [GO:0034987]	A0A286YFJ8;P01861
CHEGGQSYKIGDTWR	Dimethyl (K);Dimethyl (N-term)	P02751-14	FN1	Isoform 14 of Fibronectin	141	155	0	NON	2265	R	CTIANRCHEGGQ	0.5917	8.9878	9	1.50337	0.159825			1.7651	0.0930328	5.03944	5.82374	5.53339	5.63623	5.75704		5.21034		5.77908			1											1		0				P02751;P02751-1;P02751-10;P02751-11;P02751-12;P02751-13;P02751-14;P02751-16;P02751-17;P02751-2;P02751-3;P02751-4;P02751-5;P02751-6;P02751-7;P02751-8;P02751-9
SKPNMIDAATLKSR	2 Dimethyl (K);Dimethyl (N-term)	P02679-2	FGG	Isoform Gamma-A of Fibrinogen gamma chain	100	113	0	NON	437	S	YNPDESSKPNMI	0.9938	1.73517e-06	13	1.49736	0.0490353	0.0727316	0.90917	1.17983	0.111601	6.38045	7.44508	7.40195	6.5567	7.17551	7.06613	6.54892	6.33541	7.13005	7.357	8.00853	2																	C9JC84;C9JEU5;P02679;P02679-2
SKPNMIDAATLKSR	2 Dimethyl (K);Dimethyl (N-term);Oxidation (M)	P02679-2	FGG	Isoform Gamma-A of Fibrinogen gamma chain	100	113	0	NON	437	S	YNPDESSKPNMI	0.9979	4.75879e-09	13	1.49736	0.0490353	0.0727316	0.90917	1.17983	0.111601	7.04576	7.19039	6.85069	6.75272	7.158	6.98068	7.10508	7.08488	7.09112	6.47151	7.42636	2																	C9JC84;C9JEU5;P02679;P02679-2
SVTAADTAVYYCAR	Dimethyl (N-term)	A0A075B6R2	IGHV4-4	Immunoglobulin heavy variable 4-4	104	117	0	NON	117	S	FSLKLSSVTAAD	0.9998	1.9765e-10	12	1.48903	0.27722	-0.356824	0.726266	1.1322	0.188528	5.12042	5.81465	5.79252	5.98601	5.39662	5.90705	4.75906	5.99893	5.1884	5.7863		0	SP	19	84											extracellular region [GO:0005576]; immunoglobulin complex [GO:0019814]; plasma membrane [GO:0005886]	immunoglobulin mediated immune response [GO:0016064]	antigen binding [GO:0003823]	A0A075B6R2;A0A087WSY4;A0A087WW49;A0A0C4DH41;P01824;P01825;P0DP06;P0DP07;P0DP08
SPVLIDFFEDTER	Dimethyl (N-term)	P04196	HRG	Histidine-rich glycoprotein	141	153	0	NON	525	D	LANTKDSPVLID	0.9998	8.24387e-09	13	1.48782	0.0168743	-0.284464	0.701513	1.19595	0.248428	5.8586	6.05514	5.70581	5.78206	6.28884	5.97598	5.13945	5.77308	6.17837	5.71212	6.16669	0	SP	18	122								3			blood microparticle [GO:0072562]; cell surface [GO:0009986]; collagen-containing extracellular matrix [GO:0062023]; endolysosome [GO:0036019]; extracellular exosome [GO:0070062]; extracellular region [GO:0005576]; plasma membrane [GO:0005886]; platelet alpha granule lumen [GO:0031093]	angiogenesis [GO:0001525]; antimicrobial humoral immune response mediated by antimicrobial peptide [GO:0061844]; chemotaxis [GO:0006935]; cytolysis by host of symbiont cells [GO:0051838]; defense response to fungus [GO:0050832]; fibrinolysis [GO:0042730]; heme transport [GO:0015886]; negative regulation of angiogenesis [GO:0016525]; negative regulation of blood vessel endothelial cell migration […	cysteine-type endopeptidase inhibitor activity [GO:0004869]; heme binding [GO:0020037]; heparan sulfate proteoglycan binding [GO:0043395]; heparin binding [GO:0008201]; immunoglobulin binding [GO:0019865]; metal ion binding [GO:0046872]; serine-type endopeptidase inhibitor activity [GO:0004867]; signaling receptor binding [GO:0005102]; zinc ion binding [GO:0008270]	P04196
GDNASLEATFVKR	Dimethyl (K);Dimethyl (N-term)	P23142	FBLN1	Fibulin-1	96	108	0	NON	703	H	RCATPHGDNASL	0.9105	0.55837	7	1.48386	0.142374					5.50431	5.68245		5.07617	5.7914	6.13521		5.64509				1	SP	29	66								2			basement membrane [GO:0005604]; collagen-containing extracellular matrix [GO:0062023]; elastic fiber [GO:0071953]; extracellular exosome [GO:0070062]; extracellular matrix [GO:0031012]; extracellular region [GO:0005576]; extracellular space [GO:0005615]	blood coagulation, fibrin clot formation [GO:0072378]; embryo implantation [GO:0007566]; extracellular matrix organization [GO:0030198]; negative regulation of cell adhesion [GO:0007162]; negative regulation of cell motility [GO:2000146]; negative regulation of ERK1 and ERK2 cascade [GO:0070373]; negative regulation of protein phosphorylation [GO:0001933]; negative regulation of stem cell prolife…	calcium ion binding [GO:0005509]; extracellular matrix structural constituent [GO:0005201]; fibrinogen binding [GO:0070051]; fibronectin binding [GO:0001968]; identical protein binding [GO:0042802]; integrin binding [GO:0005178]; peptidase activator activity [GO:0016504]; protein-containing complex binding [GO:0044877]	B1AHL2;B1AHM7;B1AHM8;B1AHM9;B1AHN3;P23142;P23142-2;P23142-3;P23142-4
AKMGNFPWQVFTNIHGR	Dimethyl (K);Dimethyl (N-term)	P00736	C1R	Complement C1r subcomponent	470	486	0	NON	705	K	IIGGQKAKMGNF	0.7285	0.20483	3									5.15367	5.88662						5.63554		1	SP	17	452											blood microparticle [GO:0072562]; complement component C1 complex [GO:0005602]; extracellular exosome [GO:0070062]; extracellular region [GO:0005576]; extracellular space [GO:0005615]	complement activation, classical pathway [GO:0006958]; immune response [GO:0006955]; innate immune response [GO:0045087]; zymogen activation [GO:0031638]	calcium ion binding [GO:0005509]; identical protein binding [GO:0042802]; molecular sequestering activity [GO:0140313]; serine-type endopeptidase activity [GO:0004252]; serine-type peptidase activity [GO:0008236]	A0A3B3ISR2;A0A3B3ITU4;B4DPQ0;F5H2D0;P00736
QVFTNIHGR	Dimethyl (N-term)	P00736	C1R	Complement C1r subcomponent	478	486	0	NON	705	W	MGNFPWQVFTNI	0.9555	2.48866	4							4.86498	5.46298					5.69043			6.18599		0	SP	17	460											blood microparticle [GO:0072562]; complement component C1 complex [GO:0005602]; extracellular exosome [GO:0070062]; extracellular region [GO:0005576]; extracellular space [GO:0005615]	complement activation, classical pathway [GO:0006958]; immune response [GO:0006955]; innate immune response [GO:0045087]; zymogen activation [GO:0031638]	calcium ion binding [GO:0005509]; identical protein binding [GO:0042802]; molecular sequestering activity [GO:0140313]; serine-type endopeptidase activity [GO:0004252]; serine-type peptidase activity [GO:0008236]	A0A3B3ISR2;A0A3B3ITU4;B4DPQ0;F5H2D0;P00736
TFSSKFQVDNNNR	Dimethyl (K);Dimethyl (N-term)	P01023	A2M	Alpha-2-macroglobulin	1285	1297	0	NON	1474	G	TIQSSGTFSSKF	0.9999	4.5603e-10	11	1.4835	0.293859	-0.514105	0.628626	0.969394	0.276082	5.02054	5.65879	5.05266	5.50394	4.88926	5.53386	4.91761	6.23377	5.73103	5.153		1	SP	23	1261											blood microparticle [GO:0072562]; collagen-containing extracellular matrix [GO:0062023]; extracellular exosome [GO:0070062]; extracellular region [GO:0005576]; extracellular space [GO:0005615]; platelet alpha granule lumen [GO:0031093]	acute inflammatory response to antigenic stimulus [GO:0002438]; acute-phase response [GO:0006953]; embryonic liver development [GO:1990402]; luteinization [GO:0001553]; negative regulation of complement activation, lectin pathway [GO:0001869]; negative regulation of endopeptidase activity [GO:0010951]; response to carbon dioxide [GO:0010037]; response to glucocorticoid [GO:0051384]; response to n…	brain-derived neurotrophic factor binding [GO:0048403]; calcium-dependent protein binding [GO:0048306]; endopeptidase inhibitor activity [GO:0004866]; enzyme binding [GO:0019899]; growth factor binding [GO:0019838]; identical protein binding [GO:0042802]; interleukin-1 binding [GO:0019966]; interleukin-8 binding [GO:0019959]; nerve growth factor binding [GO:0048406]; protease binding [GO:0002020]…	P01023
SNFGTQTYTCNVDHKPSNTKVDKTVER	3 Dimethyl (K);Dimethyl (N-term)	P01859	IGHG2	Immunoglobulin heavy constant gamma 2	74	100	0	NON	326	S	VVTVPSSNFGTQ	1	0	13	1.482	0.0832583	-0.30713	0.600428	1.78709	0.0847017	5.8235	6.00262	6.02839	5.00015	5.65964	5.26749	5.24476	6.29741	6.38643	5.34399	5.23723	3														blood microparticle [GO:0072562]; extracellular exosome [GO:0070062]; extracellular region [GO:0005576]; extracellular space [GO:0005615]; IgG immunoglobulin complex [GO:0071735]; immunoglobulin complex, circulating [GO:0042571]; plasma membrane [GO:0005886]	adaptive immune response [GO:0002250]; antibacterial humoral response [GO:0019731]; B cell receptor signaling pathway [GO:0050853]; complement activation, classical pathway [GO:0006958]	antigen binding [GO:0003823]; immunoglobulin receptor binding [GO:0034987]	A0A286YEY4;P01859
TYVPAPPCTDFTR	Dimethyl (N-term)	Q96PD5-2	PGLYRP2	Isoform 2 of N-acetylmuramoyl-L-alanine amidase	412	424	0	NON	634	H	FLYVHHTYVPAP	0.9112	0.00172057	11	1.48183	0.0565075	0.0809458	0.873697	1.67982	0.111047	4.99421	5.1614	5.38003	5.11696	5.82748	5.74249		5.45948	5.39895	5.41219	5.8727	0											6						Q96PD5;Q96PD5-2
GFGVMEEKIAHDLR	Dimethyl (K);Dimethyl (N-term)	P00736	C1R	Complement C1r subcomponent	595	608	0	NON	705	S	LMGYVSGFGVME	0.6978	0.219111	11	-0.00832754	0.989133	0.169328	0.805808	-0.150027	0.848354	4.21643	4.43874	4.36385	4.93168		4.46157	4.32601	4.33637	4.5132	5.00309	4.76289	1	SP	17	577											blood microparticle [GO:0072562]; complement component C1 complex [GO:0005602]; extracellular exosome [GO:0070062]; extracellular region [GO:0005576]; extracellular space [GO:0005615]	complement activation, classical pathway [GO:0006958]; immune response [GO:0006955]; innate immune response [GO:0045087]; zymogen activation [GO:0031638]	calcium ion binding [GO:0005509]; identical protein binding [GO:0042802]; molecular sequestering activity [GO:0140313]; serine-type endopeptidase activity [GO:0004252]; serine-type peptidase activity [GO:0008236]	A0A3B3ISR2;A0A3B3ITU4;B4DPQ0;F5H2D0;P00736
TSTVYMELSSLR	Dimethyl (N-term)	P01743	IGHV1-46	Immunoglobulin heavy variable 1-46	95	106	0	NON	117	S	MTRDTSTSTVYM	0.9532	0.000245601	10	1.47664	0.191059	-0.447335	0.488487	0.938438	0.524791	6.005	6.05339	5.577		6.1993	6.11935	5.65566	6.4963	6.64865		5.65709	0	SP	19	75								11			extracellular region [GO:0005576]; immunoglobulin complex [GO:0019814]; plasma membrane [GO:0005886]	immune response [GO:0006955]; immunoglobulin mediated immune response [GO:0016064]	antigen binding [GO:0003823]	P01743
AKQEPERNECFLQHKDDNPNLPR	2 Dimethyl (K);Dimethyl (N-term)	P02768	ALB	Albumin	116	138	0	NON	609	C	EMADCCAKQEPE	0.895	0.210281	13	1.47662	0.125927	0.0900684	0.923259	1.75737	0.252117	6.81625	6.80052	6.1764	6.40843	6.55349	7.11253	5.62051	6.9969	7.14332	6.21906	6.49137	2	SP	18	97											blood microparticle [GO:0072562]; cytoplasm [GO:0005737]; endoplasmic reticulum [GO:0005783]; endoplasmic reticulum lumen [GO:0005788]; extracellular exosome [GO:0070062]; extracellular region [GO:0005576]; extracellular space [GO:0005615]; Golgi apparatus [GO:0005794]; nucleus [GO:0005634]; platelet alpha granule lumen [GO:0031093]; protein-containing complex [GO:0032991]	cellular response to starvation [GO:0009267]; maintenance of mitochondrion location [GO:0051659]; negative regulation of apoptotic process [GO:0043066]; negative regulation of programmed cell death [GO:0043069]; retina homeostasis [GO:0001895]	antioxidant activity [GO:0016209]; copper ion binding [GO:0005507]; DNA binding [GO:0003677]; enterobactin binding [GO:1903981]; exogenous protein binding [GO:0140272]; fatty acid binding [GO:0005504]; identical protein binding [GO:0042802]; protein-folding chaperone binding [GO:0051087]; pyridoxal phosphate binding [GO:0030170]; toxic substance binding [GO:0015643]	A0A087WWT3;A0A0C4DGB6;H7C013;P02768
KVVEEPNAFGVNNPFLPQASR	Dimethyl (K);Dimethyl (N-term)	Q9UJJ9	GNPTG	N-acetylglucosamine-1-phosphotransferase subunit gamma	28	48	1	SP	305	M	AGAAKMKVVEEP	0.9663	0.000196153	11	1.47499	0.0723163	-2.25454	0.22419	-0.608324	0.761485		7.09443		6.91576	7.07933	5.61706	6.26092	7.08848	7.19338	6.19373	6.53466	1	SP	24	3	3										extracellular exosome [GO:0070062]; Golgi apparatus [GO:0005794]; Golgi membrane [GO:0000139]; UDP-N-acetylglucosamine-lysosomal-enzyme N-acetylglucosaminephosphotransferase complex [GO:0070622]	carbohydrate phosphorylation [GO:0046835]; N-glycan processing to lysosome [GO:0016256]	protein homodimerization activity [GO:0042803]; UDP-N-acetylglucosamine-lysosomal-enzyme N-acetylglucosaminephosphotransferase activity [GO:0003976]	A0A087WWA2;A0A804HI41;A0A804HIZ1;E9PQQ5;H0YEA7;Q9UJJ9
TGVLTVSWER	Dimethyl (N-term)	P02751-14	FN1	Isoform 14 of Fibronectin	1188	1197	0	NON	2265	D	LEANPDTGVLTV	0.8871	0.0116524	9	1.47063	0.101225	-0.152067	0.863804			5.61433	6.09963	5.73709	5.8182	6.21831			5.69202	5.96301		6.23206	0																	P02751;P02751-1;P02751-10;P02751-11;P02751-12;P02751-13;P02751-14;P02751-17;P02751-3;P02751-4;P02751-5;P02751-6;P02751-7;P02751-8;P02751-9
ISMLEKIYIHPR	Dimethyl (K);Dimethyl (N-term)	P00734	F2	Prothrombin	441	452	0	NON	622	K	ERNIEKISMLEK	0.9445	0.00120922	12	1.46312	0.0247455	-0.275507	0.689404	1.45586	0.157778	5.38861	5.88186	5.68062	5.38998	5.47207		4.60694	5.15608	5.19145	4.83255	5.46984	1	SP	24	416											blood microparticle [GO:0072562]; collagen-containing extracellular matrix [GO:0062023]; endoplasmic reticulum lumen [GO:0005788]; extracellular exosome [GO:0070062]; extracellular region [GO:0005576]; extracellular space [GO:0005615]; Golgi lumen [GO:0005796]; plasma membrane [GO:0005886]; serine-type endopeptidase complex [GO:1905370]	acute-phase response [GO:0006953]; antimicrobial humoral immune response mediated by antimicrobial peptide [GO:0061844]; blood coagulation [GO:0007596]; blood coagulation, common pathway [GO:0072377]; cell surface receptor signaling pathway [GO:0007166]; cytolysis by host of symbiont cells [GO:0051838]; fibrinolysis [GO:0042730]; G protein-coupled receptor signaling pathway [GO:0007186]; ligand-g…	calcium ion binding [GO:0005509]; growth factor activity [GO:0008083]; heparin binding [GO:0008201]; lipopolysaccharide binding [GO:0001530]; serine-type endopeptidase activity [GO:0004252]; signaling receptor binding [GO:0005102]; thrombospondin receptor activity [GO:0070053]	P00734
DFQDYGPCDPPPHNQGHCCHGHGPPPGHLR	Dimethyl (N-term)	P04196	HRG	Histidine-rich glycoprotein	410	439	0	NON	525	H	HHPHCHDFQDYG	0.9953	2.2722e-10	10	1.45355	0.147417	-0.101795	0.902724	1.49372	0.167555	4.99082	5.16404	5.68354	4.84812	5.55003	5.05472		5.55897	5.44285		4.18952	0	SP	18	391										2	blood microparticle [GO:0072562]; cell surface [GO:0009986]; collagen-containing extracellular matrix [GO:0062023]; endolysosome [GO:0036019]; extracellular exosome [GO:0070062]; extracellular region [GO:0005576]; plasma membrane [GO:0005886]; platelet alpha granule lumen [GO:0031093]	angiogenesis [GO:0001525]; antimicrobial humoral immune response mediated by antimicrobial peptide [GO:0061844]; chemotaxis [GO:0006935]; cytolysis by host of symbiont cells [GO:0051838]; defense response to fungus [GO:0050832]; fibrinolysis [GO:0042730]; heme transport [GO:0015886]; negative regulation of angiogenesis [GO:0016525]; negative regulation of blood vessel endothelial cell migration […	cysteine-type endopeptidase inhibitor activity [GO:0004869]; heme binding [GO:0020037]; heparan sulfate proteoglycan binding [GO:0043395]; heparin binding [GO:0008201]; immunoglobulin binding [GO:0019865]; metal ion binding [GO:0046872]; serine-type endopeptidase inhibitor activity [GO:0004867]; signaling receptor binding [GO:0005102]; zinc ion binding [GO:0008270]	P04196
KCPNPPVQENFDVNKYLGR	2 Dimethyl (K);Dimethyl (N-term)	P05090	APOD	Apolipoprotein D	27	45	0	NON	189	G	QAFHLGKCPNPP	0.9341	0.00118676	13	1.45096	0.0841029	-0.967057	0.103682	1.20279	0.191047	4.81403	5.72419	5.53713	6.01464	6.32855	5.85822	5.45823	6.19373	5.97777	6.37243	6.16	2	SP	20	6											cytoplasm [GO:0005737]; cytosolic ribosome [GO:0022626]; dendrite [GO:0030425]; endoplasmic reticulum [GO:0005783]; extracellular exosome [GO:0070062]; extracellular region [GO:0005576]; extracellular space [GO:0005615]; neuronal cell body [GO:0043025]; perinuclear region of cytoplasm [GO:0048471]	angiogenesis [GO:0001525]; brain development [GO:0007420]; glucose metabolic process [GO:0006006]; lipid metabolic process [GO:0006629]; negative regulation of cytokine production involved in inflammatory response [GO:1900016]; negative regulation of focal adhesion assembly [GO:0051895]; negative regulation of lipoprotein lipid oxidation [GO:0060588]; negative regulation of monocyte chemotactic p…	cholesterol binding [GO:0015485]; lipid transporter activity [GO:0005319]	C9JF17;C9JX71;P05090
RQTVSWAVTPKSLGNVNFTVSAEALESQELCGTEVPSVPEHGR	Dimethyl (K);Dimethyl (N-term)	P01023	A2M	Alpha-2-macroglobulin	853	895	0	NON	1474	G	CICANGRQTVSW	0.9945	2.84227e-09	9	1.44684	0.108754						6.08467	6.17624		6.06433		5.65403	6.17331		5.74991	6.10171	1	SP	23	829											blood microparticle [GO:0072562]; collagen-containing extracellular matrix [GO:0062023]; extracellular exosome [GO:0070062]; extracellular region [GO:0005576]; extracellular space [GO:0005615]; platelet alpha granule lumen [GO:0031093]	acute inflammatory response to antigenic stimulus [GO:0002438]; acute-phase response [GO:0006953]; embryonic liver development [GO:1990402]; luteinization [GO:0001553]; negative regulation of complement activation, lectin pathway [GO:0001869]; negative regulation of endopeptidase activity [GO:0010951]; response to carbon dioxide [GO:0010037]; response to glucocorticoid [GO:0051384]; response to n…	brain-derived neurotrophic factor binding [GO:0048403]; calcium-dependent protein binding [GO:0048306]; endopeptidase inhibitor activity [GO:0004866]; enzyme binding [GO:0019899]; growth factor binding [GO:0019838]; identical protein binding [GO:0042802]; interleukin-1 binding [GO:0019966]; interleukin-8 binding [GO:0019959]; nerve growth factor binding [GO:0048406]; protease binding [GO:0002020]…	P01023
SHPIQWNAPQPSHISKYILR	Dimethyl (K);Dimethyl (N-term)	P02751-14	FN1	Isoform 14 of Fibronectin	625	644	0	NON	2265	N	TPSQPNSHPIQW	0.9995	9.60158e-09	11	1.44682	0.0759357	-0.824168	0.296456	1.09647	0.343863	5.75553	6.56992	6.49278	6.15793	6.49988	6.08082	6.45894	6.60921			7.01697	1																	P02751;P02751-1;P02751-10;P02751-11;P02751-12;P02751-13;P02751-14;P02751-16;P02751-17;P02751-2;P02751-3;P02751-4;P02751-5;P02751-6;P02751-7;P02751-8;P02751-9
THLAPYSDELR	Dimethyl (N-term)	P02647	APOA1	Apolipoprotein A-I	185	195	0	NON	267	R	HVDALRTHLAPY	0.9998	8.13081e-08	13	1.44575	0.126226	-0.139744	0.788638	0.687581	0.501037	7.2824	6.88198	6.8966	6.99225	7.3555	7.10647	6.72894	7.51325	7.62146	6.52876	7.52246	0	SP	18	166									2	72	blood microparticle [GO:0072562]; collagen-containing extracellular matrix [GO:0062023]; cytoplasmic vesicle [GO:0031410]; cytosol [GO:0005829]; early endosome [GO:0005769]; endocytic vesicle [GO:0030139]; endocytic vesicle lumen [GO:0071682]; endoplasmic reticulum lumen [GO:0005788]; extracellular exosome [GO:0070062]; extracellular region [GO:0005576]; extracellular space [GO:0005615]; extracel…	adrenal gland development [GO:0030325]; blood vessel endothelial cell migration [GO:0043534]; cholesterol biosynthetic process [GO:0006695]; cholesterol efflux [GO:0033344]; cholesterol homeostasis [GO:0042632]; cholesterol import [GO:0070508]; cholesterol metabolic process [GO:0008203]; cholesterol transport [GO:0030301]; endothelial cell proliferation [GO:0001935]; G protein-coupled receptor si…	amyloid-beta binding [GO:0001540]; apolipoprotein A-I receptor binding [GO:0034191]; apolipoprotein receptor binding [GO:0034190]; chemorepellent activity [GO:0045499]; cholesterol binding [GO:0015485]; cholesterol transfer activity [GO:0120020]; enzyme binding [GO:0019899]; heat shock protein binding [GO:0031072]; high-density lipoprotein particle binding [GO:0008035]; high-density lipoprotein p…	P02647
VKGPTQEFKKR	3 Dimethyl (K);Dimethyl (N-term)	P01023	A2M	Alpha-2-macroglobulin	107	117	0	NON	1474	Q	MFLTVQVKGPTQ	0.9643	0.00145967	13	1.44419	0.0521105	-1.51258	0.230257	-0.418099	0.606643	5.98069	6.14244	6.16474	6.15202	6.19888	6.16326	5.54798	6.32779	4.97512	5.64149	6.39206	3	SP	23	83											blood microparticle [GO:0072562]; collagen-containing extracellular matrix [GO:0062023]; extracellular exosome [GO:0070062]; extracellular region [GO:0005576]; extracellular space [GO:0005615]; platelet alpha granule lumen [GO:0031093]	acute inflammatory response to antigenic stimulus [GO:0002438]; acute-phase response [GO:0006953]; embryonic liver development [GO:1990402]; luteinization [GO:0001553]; negative regulation of complement activation, lectin pathway [GO:0001869]; negative regulation of endopeptidase activity [GO:0010951]; response to carbon dioxide [GO:0010037]; response to glucocorticoid [GO:0051384]; response to n…	brain-derived neurotrophic factor binding [GO:0048403]; calcium-dependent protein binding [GO:0048306]; endopeptidase inhibitor activity [GO:0004866]; enzyme binding [GO:0019899]; growth factor binding [GO:0019838]; identical protein binding [GO:0042802]; interleukin-1 binding [GO:0019966]; interleukin-8 binding [GO:0019959]; nerve growth factor binding [GO:0048406]; protease binding [GO:0002020]…	F8W7L3;P01023
YGFVIAVTTIDNIGAGVIQPGR	Dimethyl (N-term)	P62487	POLR2G	DNA-directed RNA polymerase II subunit RPB7	42	63	0	NON	172	K	GTCTGKYGFVIA	0.5179	4.94972	10	1.44182	0.39476			0.543007	0.56204		5.54247		6.16966	5.76747	6.48511	6.29367		6.30514	6.03592	7.30618	0														nucleoplasm [GO:0005654]; nucleus [GO:0005634]; P-body [GO:0000932]; RNA polymerase II, core complex [GO:0005665]	nuclear-transcribed mRNA catabolic process, exonucleolytic [GO:0000291]; positive regulation of nuclear-transcribed mRNA poly(A) tail shortening [GO:0060213]; positive regulation of translational initiation [GO:0045948]; transcription by RNA polymerase II [GO:0006366]; transcription initiation at RNA polymerase II promoter [GO:0006367]	single-stranded DNA binding [GO:0003697]; single-stranded RNA binding [GO:0003727]; translation initiation factor binding [GO:0031369]	P62487
QVDAVPANGQTPIQR	Dimethyl (N-term)	P02751-14	FN1	Isoform 14 of Fibronectin	1755	1769	0	NON	2265	F	ETITGFQVDAVP	0.9979	4.85143e-08	11	1.43708	0.108904	-0.539068	0.281516	0.991891	0.30446		6.28067	6.06187	5.86336	6.228	6.03581	5.42785	5.92841	5.85258		5.81495	0																	H0Y7Z1;P02751;P02751-1;P02751-10;P02751-11;P02751-12;P02751-13;P02751-14;P02751-17;P02751-3;P02751-4;P02751-5;P02751-6;P02751-7;P02751-8;P02751-9
TEFWLGNEKIHLISTQSAIPYALR	Dimethyl (K);Dimethyl (N-term)	P02679-2	FGG	Isoform Gamma-A of Fibrinogen gamma chain	250	273	0	NON	437	T	LSPTGTTEFWLG	0.9999	0	9	1.43634	0.243312					5.6516			5.92192	5.86248			6.32075	5.77263	5.25675	6.18095	1											80						C9JC84;C9JEU5;P02679;P02679-2
LEDWNGRTSTADYAMFKVGPEADKYR	2 Dimethyl (K);Dimethyl (N-term)	P02679-2	FGG	Isoform Gamma-A of Fibrinogen gamma chain	276	301	0	NON	437	E	YALRVELEDWNG	0.9875	3.53244e-08	10	1.4352	0.0859406					5.37132	5.47752	5.85806	5.1398	5.97999		5.21118	5.5609		6.11076		2											106						C9JC84;C9JEU5;P02679;P02679-2
SKIEISELNR	Dimethyl (K);Dimethyl (N-term)	P04264	KRT1	Keratin, type II cytoskeletal 1	394	403	0	NON	644	N	GDSVRNSKIEIS	0.976	0.00147636	11	1.43492	0.306394	-0.666218	0.337541				5.40639	5.1783	4.87494	5.67195		6.40551	5.73317	5.56015	5.18632	6.35752	1														blood microparticle [GO:0072562]; collagen-containing extracellular matrix [GO:0062023]; cornified envelope [GO:0001533]; cytoplasm [GO:0005737]; cytoskeleton [GO:0005856]; cytosol [GO:0005829]; extracellular exosome [GO:0070062]; extracellular region [GO:0005576]; extracellular space [GO:0005615]; ficolin-1-rich granule lumen [GO:1904813]; keratin filament [GO:0045095]; membrane [GO:0016020]; nu…	complement activation, lectin pathway [GO:0001867]; establishment of skin barrier [GO:0061436]; fibrinolysis [GO:0042730]; intermediate filament organization [GO:0045109]; keratinization [GO:0031424]; negative regulation of inflammatory response [GO:0050728]; peptide cross-linking [GO:0018149]; protein heterotetramerization [GO:0051290]; regulation of angiogenesis [GO:0045765]; response to oxidat…	carbohydrate binding [GO:0030246]; protein heterodimerization activity [GO:0046982]; signaling receptor activity [GO:0038023]; structural constituent of skin epidermis [GO:0030280]	P04264
GKHYQINQQWER	Dimethyl (K);Dimethyl (N-term)	P02751-14	FN1	Isoform 14 of Fibronectin	56	67	0	NON	2265	N	PGCYDNGKHYQI	0.9913	0.000835294	12	1.43424	0.361371	1.10329	0.0800335	2.53753	0.104037	4.43773	6.1646	6.3866	6.02157	5.68828	6.22946	6.0326	5.93427	6.16747		6.141	1													3				P02751;P02751-1;P02751-10;P02751-11;P02751-12;P02751-13;P02751-14;P02751-16;P02751-17;P02751-2;P02751-3;P02751-4;P02751-5;P02751-6;P02751-7;P02751-8;P02751-9
NLESHVQEIEVSR	Dimethyl (N-term)	P08519	LPA	Apolipoprotein(a)	1883	1895	0	NON	2040	V	GAHQEVNLESHV	0.6855	0.0374112	7	1.41851	0.315793						6.03154		6.02888	5.81779		5.92519			6.00013	7.06525	0	SP	19	1863											extracellular region [GO:0005576]; extracellular space [GO:0005615]; plasma lipoprotein particle [GO:0034358]	blood circulation [GO:0008015]; lipid metabolic process [GO:0006629]; lipid transport [GO:0006869]; proteolysis [GO:0006508]	apolipoprotein binding [GO:0034185]; endopeptidase activity [GO:0004175]; endopeptidase inhibitor activity [GO:0004866]; fibronectin binding [GO:0001968]; heparin binding [GO:0008201]; serine-type endopeptidase activity [GO:0004252]; signaling receptor binding [GO:0005102]	P08519
TESLVNR	Dimethyl (N-term)	P02768	ALB	Albumin	502	508	0	NON	609	C	RVTKCCTESLVN	0.7678	0.0196331	13	1.41653	0.236047	-0.250969	0.715554	1.87939	0.216641	5.81851	7.52443	7.52905	7.34815	7.47947	7.73275	7.60926	7.69592	7.21138	7.52913	7.31089	0	SP	18	483											blood microparticle [GO:0072562]; cytoplasm [GO:0005737]; endoplasmic reticulum [GO:0005783]; endoplasmic reticulum lumen [GO:0005788]; extracellular exosome [GO:0070062]; extracellular region [GO:0005576]; extracellular space [GO:0005615]; Golgi apparatus [GO:0005794]; nucleus [GO:0005634]; platelet alpha granule lumen [GO:0031093]; protein-containing complex [GO:0032991]	cellular response to starvation [GO:0009267]; maintenance of mitochondrion location [GO:0051659]; negative regulation of apoptotic process [GO:0043066]; negative regulation of programmed cell death [GO:0043069]; retina homeostasis [GO:0001895]	antioxidant activity [GO:0016209]; copper ion binding [GO:0005507]; DNA binding [GO:0003677]; enterobactin binding [GO:1903981]; exogenous protein binding [GO:0140272]; fatty acid binding [GO:0005504]; identical protein binding [GO:0042802]; protein-folding chaperone binding [GO:0051087]; pyridoxal phosphate binding [GO:0030170]; toxic substance binding [GO:0015643]	A0A087WWT3;A0A0C4DGB6;B7WNR0;C9JKR2;H0YA55;P02768;P02769
DKSIYKPGQTVKFR	3 Dimethyl (K);Dimethyl (N-term)	P01023	A2M	Alpha-2-macroglobulin	134	147	0	NON	1474	T	LVFVQTDKSIYK	0.846	13.5693	13	1.41346	0.0135692	-1.80777	0.0328259	-0.414311	0.608693	6.64001	7.14619	6.92425	6.57871	6.93302	6.07956	6.81328	7.21121	6.65403	6.49151	6.93506	3	SP	23	110											blood microparticle [GO:0072562]; collagen-containing extracellular matrix [GO:0062023]; extracellular exosome [GO:0070062]; extracellular region [GO:0005576]; extracellular space [GO:0005615]; platelet alpha granule lumen [GO:0031093]	acute inflammatory response to antigenic stimulus [GO:0002438]; acute-phase response [GO:0006953]; embryonic liver development [GO:1990402]; luteinization [GO:0001553]; negative regulation of complement activation, lectin pathway [GO:0001869]; negative regulation of endopeptidase activity [GO:0010951]; response to carbon dioxide [GO:0010037]; response to glucocorticoid [GO:0051384]; response to n…	brain-derived neurotrophic factor binding [GO:0048403]; calcium-dependent protein binding [GO:0048306]; endopeptidase inhibitor activity [GO:0004866]; enzyme binding [GO:0019899]; growth factor binding [GO:0019838]; identical protein binding [GO:0042802]; interleukin-1 binding [GO:0019966]; interleukin-8 binding [GO:0019959]; nerve growth factor binding [GO:0048406]; protease binding [GO:0002020]…	F8W7L3;P01023
QLVLVAAKLDTEDKLR	2 Dimethyl (K);Dimethyl (N-term)	A0A7P0TBH1	AGT	Angiotensinogen	78	93	0	NON	473	D	EKALQDQLVLVA	0.9992	8.49109e-06	11	1.41119	0.141943			1.85412	0.220276	6.40782		6.30065	6.20844	6.36483		4.77309	5.81292	5.99655	6.45161	6.52982	2														extracellular space [GO:0005615]	regulation of systemic arterial blood pressure by renin-angiotensin [GO:0003081]; vasoconstriction [GO:0042310]	serine-type endopeptidase inhibitor activity [GO:0004867]	A0A7P0T8D1;A0A7P0T9S6;A0A7P0TA52;A0A7P0TAP4;A0A7P0TBH1;A0A7P0Z441;P01019
DGKNYCGLPGEYWLGNDKISQLTR	2 Dimethyl (K);Dimethyl (N-term)	P02675	FGB	Fibrinogen beta chain	311	334	0	NON	491	T	NVATNTDGKNYC	0.9998	1.5105e-10	13	1.41056	0.0431238	-1.31487	0.128444	-0.112841	0.917859	5.93091	6.45639	6.52473	6.42135	6.35754	5.56369	6.06636	6.69023	6.2283	5.7436	6.35654	2	SP	32	278								79			blood microparticle [GO:0072562]; cell cortex [GO:0005938]; cell surface [GO:0009986]; collagen-containing extracellular matrix [GO:0062023]; endoplasmic reticulum [GO:0005783]; external side of plasma membrane [GO:0009897]; extracellular exosome [GO:0070062]; extracellular region [GO:0005576]; extracellular space [GO:0005615]; extracellular vesicle [GO:1903561]; fibrinogen complex [GO:0005577]; …	adaptive immune response [GO:0002250]; blood coagulation, fibrin clot formation [GO:0072378]; cell-matrix adhesion [GO:0007160]; cellular response to interleukin-1 [GO:0071347]; cellular response to leptin stimulus [GO:0044320]; fibrinolysis [GO:0042730]; induction of bacterial agglutination [GO:0043152]; innate immune response [GO:0045087]; negative regulation of endothelial cell apoptotic proce…	extracellular matrix structural constituent [GO:0005201]; protein-folding chaperone binding [GO:0051087]; signaling receptor binding [GO:0005102]; structural molecule activity [GO:0005198]	D6REL8;P02675
TVNPQSKVTFQLTYEEVLKR	2 Dimethyl (K);Dimethyl (N-term)	P19827	ITIH1	Inter-alpha-trypsin inhibitor heavy chain H1	151	170	0	NON	911	L	QFTIHLTVNPQS	0.9501	0.00522214	9	1.4066	0.0783417							6.78721	6.86226	6.90946		6.57161	7.20324		5.75296	6.34441	2	SP	29	121											blood microparticle [GO:0072562]; collagen-containing extracellular matrix [GO:0062023]; extracellular exosome [GO:0070062]; extracellular region [GO:0005576]	hyaluronan metabolic process [GO:0030212]; negative regulation of peptidase activity [GO:0010466]	calcium ion binding [GO:0005509]; carbohydrate binding [GO:0030246]; hyaluronic acid binding [GO:0005540]; serine-type endopeptidase inhibitor activity [GO:0004867]	F8WAS2;P19827;P19827-2
SELHCDKLHVDPENFR	Dimethyl (K);Dimethyl (N-term)	P02042	HBD	Hemoglobin subunit delta	90	105	0	NON	147	L	GTFSQLSELHCD	0.8871	1.8749	9	1.40346	0.171751	0.225095	0.929651				6.02699	7.37732		7.05309	5.83827	5.80788	6.53211		5.33334	5.45407	1														blood microparticle [GO:0072562]; cytosol [GO:0005829]; haptoglobin-hemoglobin complex [GO:0031838]; hemoglobin complex [GO:0005833]	carbon dioxide transport [GO:0015670]; cellular oxidant detoxification [GO:0098869]; hydrogen peroxide catabolic process [GO:0042744]; oxygen transport [GO:0015671]	heme binding [GO:0020037]; hemoglobin alpha binding [GO:0031721]; metal ion binding [GO:0046872]; organic acid binding [GO:0043177]; oxygen binding [GO:0019825]; oxygen carrier activity [GO:0005344]	A0A2R8Y7R2;E9PFT6;P02042;P68871
RCAIQMTQSPSSLSASVGDR	Dimethyl (N-term)	A0A0C4DH72	IGKV1-6	Immunoglobulin kappa variable 1-6	21	40	1	SP	117	A	LWLPGARCAIQM	0.9577	0.0014089	11	1.40173	0.111613	0.186875	0.817735	2.08245	0.224692	7.258	7.53044	7.07253	6.89798	7.81532	8.33721		7.40816	7.51294	8.15872	8.23484	0	SP	22	-2	0										extracellular space [GO:0005615]; immunoglobulin complex [GO:0019814]; plasma membrane [GO:0005886]	adaptive immune response [GO:0002250]; immune response [GO:0006955]		A0A0C4DH72
QDACQGDSGGVFAVR	Dimethyl (N-term)	P00736	C1R	Complement C1r subcomponent	647	661	0	NON	705	K	GHPSLKQDACQG	0.9692	0.000175915	7	-0.188743	0.800539								5.5682			5.50055	5.41821	5.41885	5.68777	5.65648	0	SP	17	629											blood microparticle [GO:0072562]; complement component C1 complex [GO:0005602]; extracellular exosome [GO:0070062]; extracellular region [GO:0005576]; extracellular space [GO:0005615]	complement activation, classical pathway [GO:0006958]; immune response [GO:0006955]; innate immune response [GO:0045087]; zymogen activation [GO:0031638]	calcium ion binding [GO:0005509]; identical protein binding [GO:0042802]; molecular sequestering activity [GO:0140313]; serine-type endopeptidase activity [GO:0004252]; serine-type peptidase activity [GO:0008236]	A0A3B3ISR2;A0A3B3ITU4;B4DPQ0;F5H2D0;P00736
TKEQLGEFYEALDCLR	Dimethyl (K);Dimethyl (N-term)	P02763	ORM1	Alpha-1-acid glycoprotein 1	152	167	0	NON	201	T	ADKPETTKEQLG	1	4e-14	13	1.40006	0.108117	-2.26884	0.101327	-1.18937	0.503182	6.0144	6.10349	5.54858	6.52429	6.38147	4.85429	5.15206	6.18064	6.21377	6.71024	7.42121	1	SP	18	133											blood microparticle [GO:0072562]; collagen-containing extracellular matrix [GO:0062023]; extracellular exosome [GO:0070062]; extracellular region [GO:0005576]; extracellular space [GO:0005615]; platelet alpha granule lumen [GO:0031093]; specific granule lumen [GO:0035580]; tertiary granule lumen [GO:1904724]	acute-phase response [GO:0006953]; inflammatory response [GO:0006954]; negative regulation of interleukin-6 production [GO:0032715]; negative regulation of tumor necrosis factor production [GO:0032720]; positive regulation of interleukin-1 beta production [GO:0032731]; positive regulation of interleukin-1 production [GO:0032732]; positive regulation of tumor necrosis factor production [GO:0032760…		P02763
FDVDLGTILR	Dimethyl (N-term)	P04114	APOB	Apolipoprotein B-100	1069	1078	0	NON	4563	D	EVQIPDFDVDLG	0.9742	0.00344932	10	1.39621	0.0783833					5.73821	6.17546		5.98295	6.0752		5.14187	5.87328	5.24949	5.76876		0	SP	27	1041											chylomicron [GO:0042627]; chylomicron remnant [GO:0034360]; clathrin-coated endocytic vesicle membrane [GO:0030669]; cytoplasm [GO:0005737]; cytosol [GO:0005829]; early endosome [GO:0005769]; endocytic vesicle lumen [GO:0071682]; endoplasmic reticulum exit site [GO:0070971]; endoplasmic reticulum lumen [GO:0005788]; endoplasmic reticulum membrane [GO:0005789]; endosome lumen [GO:0031904]; endosom…	artery morphogenesis [GO:0048844]; cholesterol efflux [GO:0033344]; cholesterol homeostasis [GO:0042632]; cholesterol metabolic process [GO:0008203]; cholesterol transport [GO:0030301]; establishment of localization in cell [GO:0051649]; fertilization [GO:0009566]; flagellated sperm motility [GO:0030317]; in utero embryonic development [GO:0001701]; lipoprotein biosynthetic process [GO:0042158]; …	cholesterol transfer activity [GO:0120020]; heparin binding [GO:0008201]; lipase binding [GO:0035473]; low-density lipoprotein particle receptor binding [GO:0050750]; phospholipid binding [GO:0005543]	P04114
TFLKKYLYEIAR	2 Dimethyl (K);Dimethyl (N-term)	P02768	ALB	Albumin	157	168	0	NON	609	E	FHDNEETFLKKY	1	5.72e-12	13	1.39506	0.0164622	-0.528319	0.302759	1.00528	0.164002	7.54767	8.11676	7.84746	7.4358	7.82733	7.66067	8.05021	8.47456	8.43341	7.9856	8.28044	2	SP	18	138											blood microparticle [GO:0072562]; cytoplasm [GO:0005737]; endoplasmic reticulum [GO:0005783]; endoplasmic reticulum lumen [GO:0005788]; extracellular exosome [GO:0070062]; extracellular region [GO:0005576]; extracellular space [GO:0005615]; Golgi apparatus [GO:0005794]; nucleus [GO:0005634]; platelet alpha granule lumen [GO:0031093]; protein-containing complex [GO:0032991]	cellular response to starvation [GO:0009267]; maintenance of mitochondrion location [GO:0051659]; negative regulation of apoptotic process [GO:0043066]; negative regulation of programmed cell death [GO:0043069]; retina homeostasis [GO:0001895]	antioxidant activity [GO:0016209]; copper ion binding [GO:0005507]; DNA binding [GO:0003677]; enterobactin binding [GO:1903981]; exogenous protein binding [GO:0140272]; fatty acid binding [GO:0005504]; identical protein binding [GO:0042802]; protein-folding chaperone binding [GO:0051087]; pyridoxal phosphate binding [GO:0030170]; toxic substance binding [GO:0015643]	A0A0C4DGB6;H7C013;P02768
SVLLAQELPQQLTSPGYPEPYGKGQESSTDIKAPEGFAVR	2 Dimethyl (K);Dimethyl (N-term)	Q9NZP8	C1RL	Complement C1r subcomponent-like protein	41	80	1	SP	487	G	ACPTRGSVLLAQ	1	0	11	0.217063	0.738749	-1.38859	0.131639	-1.40728	0.159196	7.34312	7.59724	6.96943	7.00669	6.74132	6.53312	5.23163			7.66061	7.86789	2	SP	40	0								1			extracellular exosome [GO:0070062]; extracellular space [GO:0005615]	complement activation, classical pathway [GO:0006958]; innate immune response [GO:0045087]; zymogen activation [GO:0031638]	serine-type endopeptidase activity [GO:0004252]	F5GWF3;F5H6S5;F5H7C8;Q9NZP8
LAQELPQQLTSPGYPEPYGKGQESSTDIKAPEGFAVR	2 Dimethyl (K);Dimethyl (N-term)	Q9NZP8	C1RL	Complement C1r subcomponent-like protein	44	80	1	SP	487	L	TRGSVLLAQELP	0.8111	0.0025998	4									5.2042	5.27801							4.58344	2	SP	40	3								4			extracellular exosome [GO:0070062]; extracellular space [GO:0005615]	complement activation, classical pathway [GO:0006958]; innate immune response [GO:0045087]; zymogen activation [GO:0031638]	serine-type endopeptidase activity [GO:0004252]	F5GWF3;F5H6S5;F5H7C8;Q9NZP8
TNTKESSSHHPGIAEFPSR	Dimethyl (K);Dimethyl (N-term)	P02671	FGA	Fibrinogen alpha chain	555	573	0	NON	866	F	SESGIFTNTKES	1	0	13	1.38733	0.0424557	-1.37033	0.149837	-0.238372	0.801744	7.11326	7.50006	7.66571	7.71521	7.70056	7.11426	7.15901	7.80912	6.99224	7.26464	7.91289	1	SP	19	535											blood microparticle [GO:0072562]; cell surface [GO:0009986]; collagen-containing extracellular matrix [GO:0062023]; endoplasmic reticulum [GO:0005783]; endoplasmic reticulum lumen [GO:0005788]; external side of plasma membrane [GO:0009897]; extracellular exosome [GO:0070062]; extracellular region [GO:0005576]; extracellular space [GO:0005615]; extracellular vesicle [GO:1903561]; fibrinogen comple…	adaptive immune response [GO:0002250]; blood coagulation, common pathway [GO:0072377]; blood coagulation, fibrin clot formation [GO:0072378]; cell-matrix adhesion [GO:0007160]; fibrinolysis [GO:0042730]; induction of bacterial agglutination [GO:0043152]; innate immune response [GO:0045087]; negative regulation of blood coagulation, common pathway [GO:2000261]; negative regulation of endothelial c…	extracellular matrix structural constituent [GO:0005201]; metal ion binding [GO:0046872]; signaling receptor binding [GO:0005102]; structural molecule activity [GO:0005198]	P02671;P02671-2
QLTSPGYPEPYGKGQESSTDIKAPEGFAVR	2 Dimethyl (K);Dimethyl (N-term)	Q9NZP8	C1RL	Complement C1r subcomponent-like protein	51	80	0	NON	487	Q	AQELPQQLTSPG	0.9837	4.95807e-09	5	0.89659	0.267912					5.66283	5.89419								5.75704	6.06548	2	SP	40	10											extracellular exosome [GO:0070062]; extracellular space [GO:0005615]	complement activation, classical pathway [GO:0006958]; innate immune response [GO:0045087]; zymogen activation [GO:0031638]	serine-type endopeptidase activity [GO:0004252]	F5GWF3;F5H6S5;F5H7C8;Q9NZP8
AKATEHLSTLSEKAKPALEDLR	3 Dimethyl (K);Dimethyl (N-term)	P02647	APOA1	Apolipoprotein A-I	218	239	0	NON	267	H	RLAEYHAKATEH	0.666	1.29723	11	1.38331	0.10108	0.379393	0.791846	-0.531944	0.60803	5.96351	5.98498	6.1213	5.99674	6.41333	5.51868		5.74531	6.84625	6.11911	6.9303	3	SP	18	199										28	blood microparticle [GO:0072562]; collagen-containing extracellular matrix [GO:0062023]; cytoplasmic vesicle [GO:0031410]; cytosol [GO:0005829]; early endosome [GO:0005769]; endocytic vesicle [GO:0030139]; endocytic vesicle lumen [GO:0071682]; endoplasmic reticulum lumen [GO:0005788]; extracellular exosome [GO:0070062]; extracellular region [GO:0005576]; extracellular space [GO:0005615]; extracel…	adrenal gland development [GO:0030325]; blood vessel endothelial cell migration [GO:0043534]; cholesterol biosynthetic process [GO:0006695]; cholesterol efflux [GO:0033344]; cholesterol homeostasis [GO:0042632]; cholesterol import [GO:0070508]; cholesterol metabolic process [GO:0008203]; cholesterol transport [GO:0030301]; endothelial cell proliferation [GO:0001935]; G protein-coupled receptor si…	amyloid-beta binding [GO:0001540]; apolipoprotein A-I receptor binding [GO:0034191]; apolipoprotein receptor binding [GO:0034190]; chemorepellent activity [GO:0045499]; cholesterol binding [GO:0015485]; cholesterol transfer activity [GO:0120020]; enzyme binding [GO:0019899]; heat shock protein binding [GO:0031072]; high-density lipoprotein particle binding [GO:0008035]; high-density lipoprotein p…	F8W696;P02647
QLALNPSALLSR	Dimethyl (N-term)	Q9UGM5-2	FETUB	Isoform 2 of Fetuin-B	23	34	0	NON	345	P	GAMSPPQLALNP	0.8499	8.18615	9	1.37787	0.116968	-0.38004	0.564629	0.997833	0.291059	5.2346	5.635	5.53757	5.06463	5.49379	5.36242					5.53679	0											1						E9PG08;F8WAW1;F8WEP7;Q9UGM5;Q9UGM5-2
TSPGYPEPYGKGQESSTDIKAPEGFAVR	2 Dimethyl (K);Dimethyl (N-term)	Q9NZP8	C1RL	Complement C1r subcomponent-like protein	53	80	0	NON	487	L	ELPQQLTSPGYP	0.8898	1.03063e-05	9	-0.400794	0.599206	-0.0171197	0.985651	-0.862689	0.354244	5.94279	6.03929	5.66828	5.68793	5.08235	5.44306				6.22193	6.36906	2	SP	40	12											extracellular exosome [GO:0070062]; extracellular space [GO:0005615]	complement activation, classical pathway [GO:0006958]; innate immune response [GO:0045087]; zymogen activation [GO:0031638]	serine-type endopeptidase activity [GO:0004252]	F5GWF3;F5H6S5;F5H7C8;Q9NZP8
HLDSPAIKHQFLLTGDTQGR	Dimethyl (K);Dimethyl (N-term)	P04217	A1BG	Alpha-1B-glycoprotein	71	90	0	NON	495	V	VAQEPVHLDSPA	0.9689	1.22092	11	1.375	0.0775064	-1.79136	0.0553701	-0.532663	0.632473	6.9623	7.04508	6.39535	6.35164	6.83558		6.28771	6.96275	6.53396	6.47243		1	SP	21	49											blood microparticle [GO:0072562]; collagen-containing extracellular matrix [GO:0062023]; extracellular exosome [GO:0070062]; extracellular region [GO:0005576]; extracellular space [GO:0005615]; ficolin-1-rich granule lumen [GO:1904813]; plasma membrane [GO:0005886]; platelet alpha granule lumen [GO:0031093]; secretory granule lumen [GO:0034774]			M0R009;P04217
AEVKKPGSSVKVSCKASGGTFSSYAISWVR	4 Dimethyl (K);Dimethyl (N-term)	P01742	IGHV1-69	Immunoglobulin heavy variable 1-69	28	57	0	NON	117	G	QLVQSGAEVKKP	0.9861	0.000115527	13	1.3706	0.0361776	-3.32887	0.103153	-2.14002	0.151831	7.74157	7.76407	7.49603	7.24519	7.86596	5.45577	6.9064	7.33677	7.00872	6.99767	7.5744	4	SP	19	8								8			extracellular region [GO:0005576]; immunoglobulin complex [GO:0019814]; plasma membrane [GO:0005886]	immune response [GO:0006955]; immunoglobulin mediated immune response [GO:0016064]	antigen binding [GO:0003823]	A0A0B4J2H0;P01742
FVGSDPSQFCGQQGSPLGRPPGQR	Dimethyl (N-term)	Q9NZP8	C1RL	Complement C1r subcomponent-like protein	103	126	0	NON	487	S	DSVTISFVGSDP	0.9962	3.9913e-05	9	-0.146632	0.807137					6.02888	5.99799		5.97094	6.12905	6.10887				6.57999	6.32034	0	SP	40	62											extracellular exosome [GO:0070062]; extracellular space [GO:0005615]	complement activation, classical pathway [GO:0006958]; innate immune response [GO:0045087]; zymogen activation [GO:0031638]	serine-type endopeptidase activity [GO:0004252]	F5GWF3;F5H6S5;F5H7C8;H0YF87;H0YFJ9;H0YFL7;Q9NZP8
SDVVYTDWKKDKCEPLEKQHEKER	5 Dimethyl (K);Dimethyl (N-term)	P02763	ORM1	Alpha-1-acid glycoprotein 1	171	194	0	NON	201	K	CLRIPKSDVVYT	1	0	12	1.36702	0.162765	-0.754266	0.426414	2.0785	0.223686	5.89873	6.27286	5.71737	6.15407	5.93831		4.71153	6.04291	6.14428	5.93229	6.0886	5	SP	18	152											blood microparticle [GO:0072562]; collagen-containing extracellular matrix [GO:0062023]; extracellular exosome [GO:0070062]; extracellular region [GO:0005576]; extracellular space [GO:0005615]; platelet alpha granule lumen [GO:0031093]; specific granule lumen [GO:0035580]; tertiary granule lumen [GO:1904724]	acute-phase response [GO:0006953]; inflammatory response [GO:0006954]; negative regulation of interleukin-6 production [GO:0032715]; negative regulation of tumor necrosis factor production [GO:0032720]; positive regulation of interleukin-1 beta production [GO:0032731]; positive regulation of interleukin-1 production [GO:0032732]; positive regulation of tumor necrosis factor production [GO:0032760…		P02763
ELYAEEKPCGFPHVENGR	Dimethyl (K);Dimethyl (N-term)	P05160	F13B	Coagulation factor XIII B chain	17	34	1	SP	661	G	ILIISGELYAEE	0.7699	4.75374	12	1.36701	0.0592063	-1.55653	0.0245739	-0.189521	0.778152	7.14224	7.31763	6.97881	6.81943	7.34	6.72073	6.6851	7.22367	6.77607	6.41986		1	SP	20	-4	-2										extracellular region [GO:0005576]; extracellular space [GO:0005615]; transferase complex [GO:1990234]	blood coagulation [GO:0007596]; blood coagulation, fibrin clot formation [GO:0072378]; peptide cross-linking [GO:0018149]		P05160
DTVCLAKLHDR	Dimethyl (K);Dimethyl (N-term)	P02787	TF	Serotransferrin	653	663	0	NON	698	D	DLLFRDDTVCLA	0.9539	0.000375668	13	1.36659	0.0424647	0.154368	0.740311	1.19709	0.157217	6.07452	6.6979	6.82103	6.73981	6.8054	6.81646	6.3105	6.56319	6.56841	6.20986	6.91373	1	SP	19	633											apical plasma membrane [GO:0016324]; basal part of cell [GO:0045178]; basal plasma membrane [GO:0009925]; blood microparticle [GO:0072562]; cell surface [GO:0009986]; clathrin-coated endocytic vesicle membrane [GO:0030669]; clathrin-coated pit [GO:0005905]; cytoplasmic vesicle [GO:0031410]; early endosome [GO:0005769]; endocytic vesicle [GO:0030139]; endoplasmic reticulum lumen [GO:0005788]; endo…	actin filament organization [GO:0007015]; antibacterial humoral response [GO:0019731]; cellular response to iron ion [GO:0071281]; ERK1 and ERK2 cascade [GO:0070371]; intracellular iron ion homeostasis [GO:0006879]; iron ion transmembrane transport [GO:0034755]; iron ion transport [GO:0006826]; osteoclast differentiation [GO:0030316]; positive regulation of bone resorption [GO:0045780]; positive …	ferric iron binding [GO:0008199]; ferrous iron binding [GO:0008198]; iron chaperone activity [GO:0034986]; transferrin receptor binding [GO:1990459]	P02787
FLKKYLYEIAR	2 Dimethyl (K);Dimethyl (N-term)	P02768	ALB	Albumin	158	168	0	NON	609	T	HDNEETFLKKYL	0.9079	0.395524	11	1.36487	0.254715	0.177163	0.779127	2.2204	0.170591	4.58507	5.80612	5.9712	5.85736	5.5057	5.80805		6.39188	6.08445	5.90224	6.26545	2	SP	18	139											blood microparticle [GO:0072562]; cytoplasm [GO:0005737]; endoplasmic reticulum [GO:0005783]; endoplasmic reticulum lumen [GO:0005788]; extracellular exosome [GO:0070062]; extracellular region [GO:0005576]; extracellular space [GO:0005615]; Golgi apparatus [GO:0005794]; nucleus [GO:0005634]; platelet alpha granule lumen [GO:0031093]; protein-containing complex [GO:0032991]	cellular response to starvation [GO:0009267]; maintenance of mitochondrion location [GO:0051659]; negative regulation of apoptotic process [GO:0043066]; negative regulation of programmed cell death [GO:0043069]; retina homeostasis [GO:0001895]	antioxidant activity [GO:0016209]; copper ion binding [GO:0005507]; DNA binding [GO:0003677]; enterobactin binding [GO:1903981]; exogenous protein binding [GO:0140272]; fatty acid binding [GO:0005504]; identical protein binding [GO:0042802]; protein-folding chaperone binding [GO:0051087]; pyridoxal phosphate binding [GO:0030170]; toxic substance binding [GO:0015643]	A0A0C4DGB6;H7C013;P02768
SCKVPVKKATVVYQGER	3 Dimethyl (K);Dimethyl (N-term)	P02749	APOH	Beta-2-glycoprotein 1	263	279	0	NON	345	A	MPSCKASCKVPV	0.9446	0.0546666	11	1.36383	0.165838	-0.587639	0.491636	0.534173	0.597903		5.27937		6.37289	6.15777	6.24819	5.77483	6.66534	6.22112	5.74969	6.30594	3	SP	19	243								0			cell surface [GO:0009986]; chylomicron [GO:0042627]; collagen-containing extracellular matrix [GO:0062023]; extracellular exosome [GO:0070062]; extracellular region [GO:0005576]; extracellular space [GO:0005615]; high-density lipoprotein particle [GO:0034364]; platelet dense granule lumen [GO:0031089]; very-low-density lipoprotein particle [GO:0034361]	blood coagulation, intrinsic pathway [GO:0007597]; negative regulation of angiogenesis [GO:0016525]; negative regulation of blood coagulation [GO:0030195]; negative regulation of endothelial cell migration [GO:0010596]; negative regulation of endothelial cell proliferation [GO:0001937]; negative regulation of fibrinolysis [GO:0051918]; negative regulation of myeloid cell apoptotic process [GO:003…	heparin binding [GO:0008201]; identical protein binding [GO:0042802]; lipid binding [GO:0008289]; lipoprotein lipase activator activity [GO:0060230]; phospholipid binding [GO:0005543]	P02749
NATELDPCPLSPELLGLTKEVAR	Dimethyl (K);Dimethyl (N-term)	Q96PD5-2	PGLYRP2	Isoform 2 of N-acetylmuramoyl-L-alanine amidase	77	99	0	NON	634	L	LGAWSLNATELD	0.9691	0.0174457	12	1.36171	0.0678517	-0.536094	0.302325	1.05759	0.306931		5.80953	5.73702	5.96466	6.33819	6.02962	5.70763	6.38247	6.27941	6.28299	6.46439	1																	M0QYW3;M0R2W8;Q96PD5;Q96PD5-2
VLFLTGSQARHFWQQDEPPQSPWDR	Dimethyl (N-term)	P02647	APOA1	Apolipoprotein A-I	10	34	0	NON	267	A	AVLTLAVLFLTG	0.9106	0.175462	11	1.35558	0.0567818	-1.38004	0.337978	-0.366713	0.779261	6.35928			6.13399	6.42695	6.62004	6.95134	7.26846	6.2445	6.21406	6.82819	0	SP	18	-9											blood microparticle [GO:0072562]; collagen-containing extracellular matrix [GO:0062023]; cytoplasmic vesicle [GO:0031410]; cytosol [GO:0005829]; early endosome [GO:0005769]; endocytic vesicle [GO:0030139]; endocytic vesicle lumen [GO:0071682]; endoplasmic reticulum lumen [GO:0005788]; extracellular exosome [GO:0070062]; extracellular region [GO:0005576]; extracellular space [GO:0005615]; extracel…	adrenal gland development [GO:0030325]; blood vessel endothelial cell migration [GO:0043534]; cholesterol biosynthetic process [GO:0006695]; cholesterol efflux [GO:0033344]; cholesterol homeostasis [GO:0042632]; cholesterol import [GO:0070508]; cholesterol metabolic process [GO:0008203]; cholesterol transport [GO:0030301]; endothelial cell proliferation [GO:0001935]; G protein-coupled receptor si…	amyloid-beta binding [GO:0001540]; apolipoprotein A-I receptor binding [GO:0034191]; apolipoprotein receptor binding [GO:0034190]; chemorepellent activity [GO:0045499]; cholesterol binding [GO:0015485]; cholesterol transfer activity [GO:0120020]; enzyme binding [GO:0019899]; heat shock protein binding [GO:0031072]; high-density lipoprotein particle binding [GO:0008035]; high-density lipoprotein p…	P02647
LDIELSENCAYDSVQIISGDTEEGR	Dimethyl (N-term)	P09871	C1S	Complement C1s subcomponent	57	81	0	NON	688	H	HLYFTHLDIELS	0.9989	2.41893e-08	11	-1.03912	0.496217			-0.87087	0.287863	5.36457	5.79909	5.50339	5.94547		5.57257	5.81168		5.25929	5.5752	4.51506	0	SP	15	41											blood microparticle [GO:0072562]; complement component C1 complex [GO:0005602]; extracellular region [GO:0005576]; extracellular space [GO:0005615]	complement activation, classical pathway [GO:0006958]; innate immune response [GO:0045087]; proteolysis [GO:0006508]	calcium ion binding [GO:0005509]; identical protein binding [GO:0042802]; serine-type endopeptidase activity [GO:0004252]	B5MCV4;C9IZP8;C9JY52;H0Y5D1;P09871
VDLSFSPSQSLPASHAHLR	Dimethyl (N-term)	P01023	A2M	Alpha-2-macroglobulin	568	586	0	NON	1474	K	NCLANKVDLSFS	0.9499	0.351489	12	1.35291	0.0745969	-0.287444	0.681979	-0.120724	0.892625	6.12919	6.30617	6.16547	5.93587	6.26979	5.82691		5.99049	6.31449	5.71094	6.42185	0	SP	23	544											blood microparticle [GO:0072562]; collagen-containing extracellular matrix [GO:0062023]; extracellular exosome [GO:0070062]; extracellular region [GO:0005576]; extracellular space [GO:0005615]; platelet alpha granule lumen [GO:0031093]	acute inflammatory response to antigenic stimulus [GO:0002438]; acute-phase response [GO:0006953]; embryonic liver development [GO:1990402]; luteinization [GO:0001553]; negative regulation of complement activation, lectin pathway [GO:0001869]; negative regulation of endopeptidase activity [GO:0010951]; response to carbon dioxide [GO:0010037]; response to glucocorticoid [GO:0051384]; response to n…	brain-derived neurotrophic factor binding [GO:0048403]; calcium-dependent protein binding [GO:0048306]; endopeptidase inhibitor activity [GO:0004866]; enzyme binding [GO:0019899]; growth factor binding [GO:0019838]; identical protein binding [GO:0042802]; interleukin-1 binding [GO:0019966]; interleukin-8 binding [GO:0019959]; nerve growth factor binding [GO:0048406]; protease binding [GO:0002020]…	P01023
TGKTFPGFFSPMLGEFVSETESR	Dimethyl (K);Dimethyl (N-term)	P02671	FGA	Fibrinogen alpha chain	525	547	0	NON	866	S	FFDTASTGKTFP	0.9999	7.4286e-10	12	1.34696	0.0716298	-0.600288	0.390712	0.269953	0.809806	5.18051	5.24002	4.77302	5.43891	5.74615		5.0615	5.83441	5.4937	5.13886	6.11298	1	SP	19	505											blood microparticle [GO:0072562]; cell surface [GO:0009986]; collagen-containing extracellular matrix [GO:0062023]; endoplasmic reticulum [GO:0005783]; endoplasmic reticulum lumen [GO:0005788]; external side of plasma membrane [GO:0009897]; extracellular exosome [GO:0070062]; extracellular region [GO:0005576]; extracellular space [GO:0005615]; extracellular vesicle [GO:1903561]; fibrinogen comple…	adaptive immune response [GO:0002250]; blood coagulation, common pathway [GO:0072377]; blood coagulation, fibrin clot formation [GO:0072378]; cell-matrix adhesion [GO:0007160]; fibrinolysis [GO:0042730]; induction of bacterial agglutination [GO:0043152]; innate immune response [GO:0045087]; negative regulation of blood coagulation, common pathway [GO:2000261]; negative regulation of endothelial c…	extracellular matrix structural constituent [GO:0005201]; metal ion binding [GO:0046872]; signaling receptor binding [GO:0005102]; structural molecule activity [GO:0005198]	P02671;P02671-2
TGKTFPGFFSPMLGEFVSETESR	Dimethyl (K);Dimethyl (N-term);Oxidation (M)	P02671	FGA	Fibrinogen alpha chain	525	547	0	NON	866	S	FFDTASTGKTFP	0.9997	4.26852e-07	11	1.34696	0.0716298	-0.600288	0.390712	0.269953	0.809806	5.63727	5.40278	5.35534	5.3592	5.56982		4.91143	5.36138		5.15415	5.8581	1	SP	19	505											blood microparticle [GO:0072562]; cell surface [GO:0009986]; collagen-containing extracellular matrix [GO:0062023]; endoplasmic reticulum [GO:0005783]; endoplasmic reticulum lumen [GO:0005788]; external side of plasma membrane [GO:0009897]; extracellular exosome [GO:0070062]; extracellular region [GO:0005576]; extracellular space [GO:0005615]; extracellular vesicle [GO:1903561]; fibrinogen comple…	adaptive immune response [GO:0002250]; blood coagulation, common pathway [GO:0072377]; blood coagulation, fibrin clot formation [GO:0072378]; cell-matrix adhesion [GO:0007160]; fibrinolysis [GO:0042730]; induction of bacterial agglutination [GO:0043152]; innate immune response [GO:0045087]; negative regulation of blood coagulation, common pathway [GO:2000261]; negative regulation of endothelial c…	extracellular matrix structural constituent [GO:0005201]; metal ion binding [GO:0046872]; signaling receptor binding [GO:0005102]; structural molecule activity [GO:0005198]	P02671;P02671-2
ISVAGGGGGFGAAGGFGGR	Dimethyl (N-term)	P35908	KRT2	Keratin, type II cytoskeletal 2 epidermal	74	92	0	NON	639	S	GTKSISISVAGG	0.9999	0	10	1.33788	0.15858					4.901	5.33032		5.38238	4.98024		5.36086	5.80183		5.71497	6.85778	0														cornified envelope [GO:0001533]; cytoplasm [GO:0005737]; cytosol [GO:0005829]; extracellular exosome [GO:0070062]; extracellular space [GO:0005615]; intermediate filament [GO:0005882]; keratin filament [GO:0045095]; membrane [GO:0016020]; nucleus [GO:0005634]	epidermis development [GO:0008544]; intermediate filament organization [GO:0045109]; keratinization [GO:0031424]; keratinocyte activation [GO:0032980]; keratinocyte development [GO:0003334]; keratinocyte migration [GO:0051546]; keratinocyte proliferation [GO:0043616]; peptide cross-linking [GO:0018149]; positive regulation of epidermis development [GO:0045684]	cytoskeletal protein binding [GO:0008092]; structural constituent of cytoskeleton [GO:0005200]; structural constituent of skin epidermis [GO:0030280]	P35908
TWDYASDHGEKKLISVDTEHSNIYLQNGPDR	2 Dimethyl (K);Dimethyl (N-term)	P00450	CP	Ceruloplasmin	32	62	0	NON	1065	T	IGIIETTWDYAS	0.9999	2.54109e-09	11	1.3309	0.223901	0.315439	0.631924	1.23396	0.163173	5.07979		5.20297	5.08567	5.1038	5.24047	4.85141	5.63456	5.6878		5.67601	2	SP	19	12											blood microparticle [GO:0072562]; endoplasmic reticulum lumen [GO:0005788]; extracellular exosome [GO:0070062]; extracellular region [GO:0005576]; extracellular space [GO:0005615]; lysosomal membrane [GO:0005765]; plasma membrane [GO:0005886]	copper ion transport [GO:0006825]; intracellular iron ion homeostasis [GO:0006879]; iron ion transport [GO:0006826]	copper ion binding [GO:0005507]; ferroxidase activity [GO:0004322]; oxidoreductase activity [GO:0016491]; protein-folding chaperone binding [GO:0051087]	E9PFZ2;P00450
NNKYAASSYLSLTPEQWKSHKSYSCQVTHEGSTVEKTVAPTECS	4 Dimethyl (K);Dimethyl (N-term)	P0DOY3	IGLC3	Immunoglobulin lambda constant 3	63	106	0	NON	106	S	TPSKQSNNKYAA	0.9499	6.601e-11	12	1.3279	0.0858076	-0.806198	0.32096	0.0494133	0.958117	5.49604	5.35527	5.31307	5.32483	5.56492		5.39447	6.05036	5.60718	4.4148	5.25853	4														blood microparticle [GO:0072562]; extracellular exosome [GO:0070062]; extracellular region [GO:0005576]; extracellular space [GO:0005615]; IgA immunoglobulin complex [GO:0071745]; IgD immunoglobulin complex [GO:0071738]; IgE immunoglobulin complex [GO:0071742]; IgG immunoglobulin complex [GO:0071735]; IgM immunoglobulin complex [GO:0071753]; plasma membrane [GO:0005886]	adaptive immune response [GO:0002250]; B cell receptor signaling pathway [GO:0050853]; immunoglobulin mediated immune response [GO:0016064]	antigen binding [GO:0003823]	P0DOY3
SVQIISGDTEEGR	Dimethyl (N-term)	P09871	C1S	Complement C1s subcomponent	69	81	0	NON	688	D	ENCAYDSVQIIS	0.9928	0.000193462	12	-1.25896	0.0551226	0.412747	0.632408	-0.951789	0.479689	5.7952	5.69829	6.11022	6.10706	5.94386		6.31438	5.58975	5.42633	6.60227	6.07107	0	SP	15	53											blood microparticle [GO:0072562]; complement component C1 complex [GO:0005602]; extracellular region [GO:0005576]; extracellular space [GO:0005615]	complement activation, classical pathway [GO:0006958]; innate immune response [GO:0045087]; proteolysis [GO:0006508]	calcium ion binding [GO:0005509]; identical protein binding [GO:0042802]; serine-type endopeptidase activity [GO:0004252]	B5MCV4;C9IZP8;C9JY52;H0Y5D1;P09871
TRGATYNVIVEALKDQQR	Dimethyl (K);Dimethyl (N-term)	P02751-14	FN1	Isoform 14 of Fibronectin	2042	2059	0	NON	2265	L	ATLTGLTRGATY	0.9642	0.0631939	10	1.32252	0.152095	-0.103023	0.873232				5.67143	5.60755	6.06528	6.64224		6.05834	6.27762	6.27947		6.55953	1																	H0Y7Z1;P02751;P02751-1;P02751-10;P02751-11;P02751-12;P02751-13;P02751-14;P02751-17;P02751-3;P02751-5;P02751-7;P02751-8;P02751-9
TSSVSSALANTKDSPVLIDFFEDTER	Dimethyl (K);Dimethyl (N-term)	P04196	HRG	Histidine-rich glycoprotein	128	153	0	NON	525	T	IDFNCTTSSVSS	0.9999	4.93303e-09	12	1.31945	0.0540301	-0.313883	0.74362	0.807246	0.580453		5.61873	5.55519	5.56512	5.82863	5.10285	5.09426	5.53669	6.04254	5.39486	5.88051	1	SP	18	109											blood microparticle [GO:0072562]; cell surface [GO:0009986]; collagen-containing extracellular matrix [GO:0062023]; endolysosome [GO:0036019]; extracellular exosome [GO:0070062]; extracellular region [GO:0005576]; plasma membrane [GO:0005886]; platelet alpha granule lumen [GO:0031093]	angiogenesis [GO:0001525]; antimicrobial humoral immune response mediated by antimicrobial peptide [GO:0061844]; chemotaxis [GO:0006935]; cytolysis by host of symbiont cells [GO:0051838]; defense response to fungus [GO:0050832]; fibrinolysis [GO:0042730]; heme transport [GO:0015886]; negative regulation of angiogenesis [GO:0016525]; negative regulation of blood vessel endothelial cell migration […	cysteine-type endopeptidase inhibitor activity [GO:0004869]; heme binding [GO:0020037]; heparan sulfate proteoglycan binding [GO:0043395]; heparin binding [GO:0008201]; immunoglobulin binding [GO:0019865]; metal ion binding [GO:0046872]; serine-type endopeptidase inhibitor activity [GO:0004867]; signaling receptor binding [GO:0005102]; zinc ion binding [GO:0008270]	P04196
TPQHPSFLFQDKR	Dimethyl (K);Dimethyl (N-term)	Q08380	LGALS3BP	Galectin-3-binding protein	463	475	0	NON	585	Q	PYQSFQTPQHPS	0.988	6.69717e-06	10	1.31821	0.273146					5.71806	5.63365			5.63953	5.39358	5.4152		5.45134	5.30274	6.18079	1	SP	18	444											blood microparticle [GO:0072562]; collagen-containing extracellular matrix [GO:0062023]; extracellular exosome [GO:0070062]; extracellular region [GO:0005576]; extracellular space [GO:0005615]; membrane [GO:0016020]; platelet dense granule lumen [GO:0031089]	cell adhesion [GO:0007155]; cellular defense response [GO:0006968]; signal transduction [GO:0007165]	scavenger receptor activity [GO:0005044]	Q08380
THEGSTVEKTVAPTECS	Dimethyl (K);Dimethyl (N-term)	P0DOY3	IGLC3	Immunoglobulin lambda constant 3	90	106	0	NON	106	V	SYSCQVTHEGST	0.9989	3.2097e-10	8	1.31502	0.477487					6.87851			6.26035		6.17983	5.64414	6.99013		6.35077	5.7965	1														blood microparticle [GO:0072562]; extracellular exosome [GO:0070062]; extracellular region [GO:0005576]; extracellular space [GO:0005615]; IgA immunoglobulin complex [GO:0071745]; IgD immunoglobulin complex [GO:0071738]; IgE immunoglobulin complex [GO:0071742]; IgG immunoglobulin complex [GO:0071735]; IgM immunoglobulin complex [GO:0071753]; plasma membrane [GO:0005886]	adaptive immune response [GO:0002250]; B cell receptor signaling pathway [GO:0050853]; immunoglobulin mediated immune response [GO:0016064]	antigen binding [GO:0003823]	A0A0B4J231;A0A5H1ZRQ4;B9A064;P0CG04;P0DOY2;P0DOY3
GGKNPDPWAKNLNEKDYELLCLDGTR	3 Dimethyl (K);Dimethyl (N-term)	P02787	TF	Serotransferrin	562	587	0	NON	698	T	TVPQNTGGKNPD	0.9265	1.12029	13	1.31274	0.0935155	-2.22301	0.0612296	-0.597157	0.654839	7.34743	7.45943	6.99807	7.26674	7.55951	6.20531	6.52162	7.58514	7.39312	6.5954	6.7078	3	SP	19	542											apical plasma membrane [GO:0016324]; basal part of cell [GO:0045178]; basal plasma membrane [GO:0009925]; blood microparticle [GO:0072562]; cell surface [GO:0009986]; clathrin-coated endocytic vesicle membrane [GO:0030669]; clathrin-coated pit [GO:0005905]; cytoplasmic vesicle [GO:0031410]; early endosome [GO:0005769]; endocytic vesicle [GO:0030139]; endoplasmic reticulum lumen [GO:0005788]; endo…	actin filament organization [GO:0007015]; antibacterial humoral response [GO:0019731]; cellular response to iron ion [GO:0071281]; ERK1 and ERK2 cascade [GO:0070371]; intracellular iron ion homeostasis [GO:0006879]; iron ion transmembrane transport [GO:0034755]; iron ion transport [GO:0006826]; osteoclast differentiation [GO:0030316]; positive regulation of bone resorption [GO:0045780]; positive …	ferric iron binding [GO:0008199]; ferrous iron binding [GO:0008198]; iron chaperone activity [GO:0034986]; transferrin receptor binding [GO:1990459]	P02787
SSNEEVMFLTVQVKGPTQEFKKR	3 Dimethyl (K);Dimethyl (N-term)	P01023	A2M	Alpha-2-macroglobulin	95	117	0	NON	1474	S	FAVPKSSSNEEV	1	2e-14	12	1.31238	0.177203	-1.53528	0.048911	-0.332602	0.811221	6.84139	6.73781	6.58081	6.70671	6.66028		5.69831	6.85102	6.6436	5.85648	6.6361	3	SP	23	71											blood microparticle [GO:0072562]; collagen-containing extracellular matrix [GO:0062023]; extracellular exosome [GO:0070062]; extracellular region [GO:0005576]; extracellular space [GO:0005615]; platelet alpha granule lumen [GO:0031093]	acute inflammatory response to antigenic stimulus [GO:0002438]; acute-phase response [GO:0006953]; embryonic liver development [GO:1990402]; luteinization [GO:0001553]; negative regulation of complement activation, lectin pathway [GO:0001869]; negative regulation of endopeptidase activity [GO:0010951]; response to carbon dioxide [GO:0010037]; response to glucocorticoid [GO:0051384]; response to n…	brain-derived neurotrophic factor binding [GO:0048403]; calcium-dependent protein binding [GO:0048306]; endopeptidase inhibitor activity [GO:0004866]; enzyme binding [GO:0019899]; growth factor binding [GO:0019838]; identical protein binding [GO:0042802]; interleukin-1 binding [GO:0019966]; interleukin-8 binding [GO:0019959]; nerve growth factor binding [GO:0048406]; protease binding [GO:0002020]…	F8W7L3;P01023
SSNEEVMFLTVQVKGPTQEFKKR	3 Dimethyl (K);Dimethyl (N-term);Oxidation (M)	P01023	A2M	Alpha-2-macroglobulin	95	117	0	NON	1474	S	FAVPKSSSNEEV	0.9997	5.9631e-09	8	1.31238	0.177203	-1.53528	0.048911	-0.332602	0.811221			6.09995	5.12771	4.97552	5.03625	5.42569			5.3908	5.59946	3	SP	23	71											blood microparticle [GO:0072562]; collagen-containing extracellular matrix [GO:0062023]; extracellular exosome [GO:0070062]; extracellular region [GO:0005576]; extracellular space [GO:0005615]; platelet alpha granule lumen [GO:0031093]	acute inflammatory response to antigenic stimulus [GO:0002438]; acute-phase response [GO:0006953]; embryonic liver development [GO:1990402]; luteinization [GO:0001553]; negative regulation of complement activation, lectin pathway [GO:0001869]; negative regulation of endopeptidase activity [GO:0010951]; response to carbon dioxide [GO:0010037]; response to glucocorticoid [GO:0051384]; response to n…	brain-derived neurotrophic factor binding [GO:0048403]; calcium-dependent protein binding [GO:0048306]; endopeptidase inhibitor activity [GO:0004866]; enzyme binding [GO:0019899]; growth factor binding [GO:0019838]; identical protein binding [GO:0042802]; interleukin-1 binding [GO:0019966]; interleukin-8 binding [GO:0019959]; nerve growth factor binding [GO:0048406]; protease binding [GO:0002020]…	F8W7L3;P01023
QRLKCASLQKFGER	2 Dimethyl (K);Dimethyl (N-term)	P02768	ALB	Albumin	220	233	0	NON	609	K	KASSAKQRLKCA	0.9472	1.16418	13	1.31221	0.130519	-1.61632	0.088773	-0.970572	0.251213	6.90483	6.68972	6.74157	6.75214	6.85919	6.02608	6.28557	6.9768	6.29838	6.5093	7.50618	2	SP	18	201											blood microparticle [GO:0072562]; cytoplasm [GO:0005737]; endoplasmic reticulum [GO:0005783]; endoplasmic reticulum lumen [GO:0005788]; extracellular exosome [GO:0070062]; extracellular region [GO:0005576]; extracellular space [GO:0005615]; Golgi apparatus [GO:0005794]; nucleus [GO:0005634]; platelet alpha granule lumen [GO:0031093]; protein-containing complex [GO:0032991]	cellular response to starvation [GO:0009267]; maintenance of mitochondrion location [GO:0051659]; negative regulation of apoptotic process [GO:0043066]; negative regulation of programmed cell death [GO:0043069]; retina homeostasis [GO:0001895]	antioxidant activity [GO:0016209]; copper ion binding [GO:0005507]; DNA binding [GO:0003677]; enterobactin binding [GO:1903981]; exogenous protein binding [GO:0140272]; fatty acid binding [GO:0005504]; identical protein binding [GO:0042802]; protein-folding chaperone binding [GO:0051087]; pyridoxal phosphate binding [GO:0030170]; toxic substance binding [GO:0015643]	A0A0C4DGB6;B7WNR0;H0YA55;P02768
SPRNPSSAGSWNSGSSGPGSTGNR	Dimethyl (N-term)	P02671	FGA	Fibrinogen alpha chain	285	308	0	NON	866	E	TGSETESPRNPS	0.999	7.20567e-06	8	1.31031	0.250895						4.57085	5.4171	4.31654		4.82071	4.94052	5.76354		5.87003	5.8359	0	SP	19	265											blood microparticle [GO:0072562]; cell surface [GO:0009986]; collagen-containing extracellular matrix [GO:0062023]; endoplasmic reticulum [GO:0005783]; endoplasmic reticulum lumen [GO:0005788]; external side of plasma membrane [GO:0009897]; extracellular exosome [GO:0070062]; extracellular region [GO:0005576]; extracellular space [GO:0005615]; extracellular vesicle [GO:1903561]; fibrinogen comple…	adaptive immune response [GO:0002250]; blood coagulation, common pathway [GO:0072377]; blood coagulation, fibrin clot formation [GO:0072378]; cell-matrix adhesion [GO:0007160]; fibrinolysis [GO:0042730]; induction of bacterial agglutination [GO:0043152]; innate immune response [GO:0045087]; negative regulation of blood coagulation, common pathway [GO:2000261]; negative regulation of endothelial c…	extracellular matrix structural constituent [GO:0005201]; metal ion binding [GO:0046872]; signaling receptor binding [GO:0005102]; structural molecule activity [GO:0005198]	P02671;P02671-2
MFLTVQVKGPTQEFKKR	3 Dimethyl (K);Dimethyl (N-term);Oxidation (M)	P01023	A2M	Alpha-2-macroglobulin	101	117	0	NON	1474	V	SSNEEVMFLTVQ	0.888	1.03843	12	1.30898	0.0809249	0.000162525	0.999824	2.29127	0.0946444	6.37533	6.78793	6.5971	6.33596	6.35261		5.50152	6.4683	6.65923	6.19816	6.3783	3	SP	23	77											blood microparticle [GO:0072562]; collagen-containing extracellular matrix [GO:0062023]; extracellular exosome [GO:0070062]; extracellular region [GO:0005576]; extracellular space [GO:0005615]; platelet alpha granule lumen [GO:0031093]	acute inflammatory response to antigenic stimulus [GO:0002438]; acute-phase response [GO:0006953]; embryonic liver development [GO:1990402]; luteinization [GO:0001553]; negative regulation of complement activation, lectin pathway [GO:0001869]; negative regulation of endopeptidase activity [GO:0010951]; response to carbon dioxide [GO:0010037]; response to glucocorticoid [GO:0051384]; response to n…	brain-derived neurotrophic factor binding [GO:0048403]; calcium-dependent protein binding [GO:0048306]; endopeptidase inhibitor activity [GO:0004866]; enzyme binding [GO:0019899]; growth factor binding [GO:0019838]; identical protein binding [GO:0042802]; interleukin-1 binding [GO:0019966]; interleukin-8 binding [GO:0019959]; nerve growth factor binding [GO:0048406]; protease binding [GO:0002020]…	F8W7L3;P01023
TALIGEIASPNYPKPYPENSR	Dimethyl (K);Dimethyl (N-term)	P09871	C1S	Complement C1s subcomponent	181	201	0	NON	688	F	CSGDVFTALIGE	0.9998	3.5522e-10	12	-0.461548	0.461928	-0.910604	0.259747	-1.59567	0.0464787	5.72931		5.33208	5.9877	5.8698	5.41839	5.64458	5.26691	5.17009	5.9687	6.04745	1	SP	15	165											blood microparticle [GO:0072562]; complement component C1 complex [GO:0005602]; extracellular region [GO:0005576]; extracellular space [GO:0005615]	complement activation, classical pathway [GO:0006958]; innate immune response [GO:0045087]; proteolysis [GO:0006508]	calcium ion binding [GO:0005509]; identical protein binding [GO:0042802]; serine-type endopeptidase activity [GO:0004252]	F5H7T4;F8WCZ6;H0Y5D1;P09871
AADSAGNCLDSLVFVAGDR	Dimethyl (N-term)	P09871	C1S	Complement C1s subcomponent	227	245	0	NON	688	E	EDFDVEAADSAG	0.9829	0.151413	8	-0.0418454	0.962194	-0.871167	0.399311	-0.913013	0.336834	6.11885	5.82809	5.94746	5.79207	6.05764	5.41377					6.21374	0	SP	15	211											blood microparticle [GO:0072562]; complement component C1 complex [GO:0005602]; extracellular region [GO:0005576]; extracellular space [GO:0005615]	complement activation, classical pathway [GO:0006958]; innate immune response [GO:0045087]; proteolysis [GO:0006508]	calcium ion binding [GO:0005509]; identical protein binding [GO:0042802]; serine-type endopeptidase activity [GO:0004252]	F5H7T4;F8WCZ6;H0Y5D1;P09871
REQLGPVTQEFWDNLEKETEGLR	Dimethyl (K);Dimethyl (N-term)	P02647	APOA1	Apolipoprotein A-I	85	107	0	NON	267	L	STFSKLREQLGP	0.9822	1.1355e-07	9	1.30556	0.206453					5.89525			5.56188	5.63023			5.30142	5.46058	5.06699	5.78467	1	SP	18	66									3	17	blood microparticle [GO:0072562]; collagen-containing extracellular matrix [GO:0062023]; cytoplasmic vesicle [GO:0031410]; cytosol [GO:0005829]; early endosome [GO:0005769]; endocytic vesicle [GO:0030139]; endocytic vesicle lumen [GO:0071682]; endoplasmic reticulum lumen [GO:0005788]; extracellular exosome [GO:0070062]; extracellular region [GO:0005576]; extracellular space [GO:0005615]; extracel…	adrenal gland development [GO:0030325]; blood vessel endothelial cell migration [GO:0043534]; cholesterol biosynthetic process [GO:0006695]; cholesterol efflux [GO:0033344]; cholesterol homeostasis [GO:0042632]; cholesterol import [GO:0070508]; cholesterol metabolic process [GO:0008203]; cholesterol transport [GO:0030301]; endothelial cell proliferation [GO:0001935]; G protein-coupled receptor si…	amyloid-beta binding [GO:0001540]; apolipoprotein A-I receptor binding [GO:0034191]; apolipoprotein receptor binding [GO:0034190]; chemorepellent activity [GO:0045499]; cholesterol binding [GO:0015485]; cholesterol transfer activity [GO:0120020]; enzyme binding [GO:0019899]; heat shock protein binding [GO:0031072]; high-density lipoprotein particle binding [GO:0008035]; high-density lipoprotein p…	P02647
VKHQTVPQNTGGKNPDPWAKNLNEKDYELLCLDGTR	4 Dimethyl (K);Dimethyl (N-term)	P02787	TF	Serotransferrin	552	587	0	NON	698	F	KGDVAFVKHQTV	0.9431	9.65596e-06	12	1.30533	0.101839	-0.145552	0.852631	1.77303	0.256255	6.71947	6.81314	6.53715	6.65521	7.04317		5.87179	6.93322	7.12158	6.07979	6.1085	4	SP	19	532											apical plasma membrane [GO:0016324]; basal part of cell [GO:0045178]; basal plasma membrane [GO:0009925]; blood microparticle [GO:0072562]; cell surface [GO:0009986]; clathrin-coated endocytic vesicle membrane [GO:0030669]; clathrin-coated pit [GO:0005905]; cytoplasmic vesicle [GO:0031410]; early endosome [GO:0005769]; endocytic vesicle [GO:0030139]; endoplasmic reticulum lumen [GO:0005788]; endo…	actin filament organization [GO:0007015]; antibacterial humoral response [GO:0019731]; cellular response to iron ion [GO:0071281]; ERK1 and ERK2 cascade [GO:0070371]; intracellular iron ion homeostasis [GO:0006879]; iron ion transmembrane transport [GO:0034755]; iron ion transport [GO:0006826]; osteoclast differentiation [GO:0030316]; positive regulation of bone resorption [GO:0045780]; positive …	ferric iron binding [GO:0008199]; ferrous iron binding [GO:0008198]; iron chaperone activity [GO:0034986]; transferrin receptor binding [GO:1990459]	P02787
TRKPVEEYANCHLAR	Dimethyl (K);Dimethyl (N-term)	P02787	TF	Serotransferrin	586	600	0	NON	698	G	LLCLDGTRKPVE	0.9992	1.33959e-08	11	1.29751	0.123653	-0.122639	0.912784	1.03146	0.503747	5.39097	5.49098	4.58731	5.32954	5.20534	5.55895	5.63945	6.70591	7.14521	5.46826	5.98835	1	SP	19	566											apical plasma membrane [GO:0016324]; basal part of cell [GO:0045178]; basal plasma membrane [GO:0009925]; blood microparticle [GO:0072562]; cell surface [GO:0009986]; clathrin-coated endocytic vesicle membrane [GO:0030669]; clathrin-coated pit [GO:0005905]; cytoplasmic vesicle [GO:0031410]; early endosome [GO:0005769]; endocytic vesicle [GO:0030139]; endoplasmic reticulum lumen [GO:0005788]; endo…	actin filament organization [GO:0007015]; antibacterial humoral response [GO:0019731]; cellular response to iron ion [GO:0071281]; ERK1 and ERK2 cascade [GO:0070371]; intracellular iron ion homeostasis [GO:0006879]; iron ion transmembrane transport [GO:0034755]; iron ion transport [GO:0006826]; osteoclast differentiation [GO:0030316]; positive regulation of bone resorption [GO:0045780]; positive …	ferric iron binding [GO:0008199]; ferrous iron binding [GO:0008198]; iron chaperone activity [GO:0034986]; transferrin receptor binding [GO:1990459]	P02787
SKPEAEETCFDKYTGNTYR	2 Dimethyl (K);Dimethyl (N-term)	P02751-14	FN1	Isoform 14 of Fibronectin	89	107	0	NON	2265	E	RGFNCESKPEAE	1	1.3e-13	11	1.2971	0.256361	0.298037	0.622504	0.642625	0.497446		5.81278	5.62159	5.89352	5.84382	5.92637	5.63556	5.61182	5.98961	5.0808	6.32564	2											0						P02751;P02751-1;P02751-10;P02751-11;P02751-12;P02751-13;P02751-14;P02751-16;P02751-17;P02751-2;P02751-3;P02751-4;P02751-5;P02751-6;P02751-7;P02751-8;P02751-9
DELQLSMGNAMFVKEQLSLLDR	Dimethyl (K);Dimethyl (N-term)	P01011	SERPINA3	Alpha-1-antichymotrypsin	131	152	0	NON	423	S	TLNQSSDELQLS	0.9373	0.0166538	8	1.29209	0.177096						5.62781		4.85547	5.88872			5.21234		6.12793	5.56481	1	SP	23	107											azurophil granule lumen [GO:0035578]; blood microparticle [GO:0072562]; collagen-containing extracellular matrix [GO:0062023]; extracellular exosome [GO:0070062]; extracellular region [GO:0005576]; extracellular space [GO:0005615]; nucleus [GO:0005634]; platelet alpha granule lumen [GO:0031093]; secretory granule lumen [GO:0034774]	acute-phase response [GO:0006953]; inflammatory response [GO:0006954]; maintenance of gastrointestinal epithelium [GO:0030277]; negative regulation of endopeptidase activity [GO:0010951]; regulation of lipid metabolic process [GO:0019216]	DNA binding [GO:0003677]; serine-type endopeptidase inhibitor activity [GO:0004867]	G3V595;P01011;P01011-2
DELQLSMGNAMFVKEQLSLLDR	Dimethyl (K);Dimethyl (N-term);Oxidation (M)	P01011	SERPINA3	Alpha-1-antichymotrypsin	131	152	0	NON	423	S	TLNQSSDELQLS	0.942	10.0868	5	1.29209	0.177096												4.79506		5.2841	6.15152	1	SP	23	107											azurophil granule lumen [GO:0035578]; blood microparticle [GO:0072562]; collagen-containing extracellular matrix [GO:0062023]; extracellular exosome [GO:0070062]; extracellular region [GO:0005576]; extracellular space [GO:0005615]; nucleus [GO:0005634]; platelet alpha granule lumen [GO:0031093]; secretory granule lumen [GO:0034774]	acute-phase response [GO:0006953]; inflammatory response [GO:0006954]; maintenance of gastrointestinal epithelium [GO:0030277]; negative regulation of endopeptidase activity [GO:0010951]; regulation of lipid metabolic process [GO:0019216]	DNA binding [GO:0003677]; serine-type endopeptidase inhibitor activity [GO:0004867]	G3V595;P01011;P01011-2
DELQLSMGNAMFVKEQLSLLDR	2 Oxidation (M);Dimethyl (K);Dimethyl (N-term)	P01011	SERPINA3	Alpha-1-antichymotrypsin	131	152	0	NON	423	S	TLNQSSDELQLS	0.9446	1.40566	2	1.29209	0.177096								5.67045								1	SP	23	107											azurophil granule lumen [GO:0035578]; blood microparticle [GO:0072562]; collagen-containing extracellular matrix [GO:0062023]; extracellular exosome [GO:0070062]; extracellular region [GO:0005576]; extracellular space [GO:0005615]; nucleus [GO:0005634]; platelet alpha granule lumen [GO:0031093]; secretory granule lumen [GO:0034774]	acute-phase response [GO:0006953]; inflammatory response [GO:0006954]; maintenance of gastrointestinal epithelium [GO:0030277]; negative regulation of endopeptidase activity [GO:0010951]; regulation of lipid metabolic process [GO:0019216]	DNA binding [GO:0003677]; serine-type endopeptidase inhibitor activity [GO:0004867]	G3V595;P01011;P01011-2
SCQVTHEGSTVEKTVAPAECS	Dimethyl (K);Dimethyl (N-term)	P0CF74	IGLC6	Immunoglobulin lambda constant 6	86	106	0	NON	106	Y	KSHRSYSCQVTH	0.981	1.29564e-07	10	1.29033	0.100955	-1.07451	0.207901	-0.0535636	0.952619	6.23123	6.84069	6.31891	6.21712	6.76773		6.6358	6.64101	6.51587	6.82281		1														extracellular region [GO:0005576]; extracellular space [GO:0005615]; IgA immunoglobulin complex [GO:0071745]; IgD immunoglobulin complex [GO:0071738]; IgE immunoglobulin complex [GO:0071742]; IgG immunoglobulin complex [GO:0071735]; IgM immunoglobulin complex [GO:0071753]; plasma membrane [GO:0005886]	adaptive immune response [GO:0002250]; B cell receptor signaling pathway [GO:0050853]; immunoglobulin mediated immune response [GO:0016064]	antigen binding [GO:0003823]	P0CF74
AHHPHEHDTHR	Dimethyl (N-term)	P04196	HRG	Histidine-rich glycoprotein	368	378	0	NON	525	H	HGHHPHAHHPHE	0.9807	0.138781	10	1.28649	0.17974			0.8543	0.358475			4.88592	5.11394	5.26104	5.35848	5.10895		5.37875	4.86932	5.49677	0	SP	18	349										3	blood microparticle [GO:0072562]; cell surface [GO:0009986]; collagen-containing extracellular matrix [GO:0062023]; endolysosome [GO:0036019]; extracellular exosome [GO:0070062]; extracellular region [GO:0005576]; plasma membrane [GO:0005886]; platelet alpha granule lumen [GO:0031093]	angiogenesis [GO:0001525]; antimicrobial humoral immune response mediated by antimicrobial peptide [GO:0061844]; chemotaxis [GO:0006935]; cytolysis by host of symbiont cells [GO:0051838]; defense response to fungus [GO:0050832]; fibrinolysis [GO:0042730]; heme transport [GO:0015886]; negative regulation of angiogenesis [GO:0016525]; negative regulation of blood vessel endothelial cell migration […	cysteine-type endopeptidase inhibitor activity [GO:0004869]; heme binding [GO:0020037]; heparan sulfate proteoglycan binding [GO:0043395]; heparin binding [GO:0008201]; immunoglobulin binding [GO:0019865]; metal ion binding [GO:0046872]; serine-type endopeptidase inhibitor activity [GO:0004867]; signaling receptor binding [GO:0005102]; zinc ion binding [GO:0008270]	P04196
DLRVIDFNCTTSSVSSALANTKDSPVLIDFFEDTER	Dimethyl (K);Dimethyl (N-term)	P04196	HRG	Histidine-rich glycoprotein	118	153	0	NON	525	Q	HSHESQDLRVID	0.9933	4.5e-13	13	1.28614	0.0920637	-1.18496	0.264154	-0.0784668	0.951717	6.09706	5.92703	5.72438	5.78925	6.09812	5.03909	5.0597	5.92012	6.11167	5.51238	6.06179	1	SP	18	99											blood microparticle [GO:0072562]; cell surface [GO:0009986]; collagen-containing extracellular matrix [GO:0062023]; endolysosome [GO:0036019]; extracellular exosome [GO:0070062]; extracellular region [GO:0005576]; plasma membrane [GO:0005886]; platelet alpha granule lumen [GO:0031093]	angiogenesis [GO:0001525]; antimicrobial humoral immune response mediated by antimicrobial peptide [GO:0061844]; chemotaxis [GO:0006935]; cytolysis by host of symbiont cells [GO:0051838]; defense response to fungus [GO:0050832]; fibrinolysis [GO:0042730]; heme transport [GO:0015886]; negative regulation of angiogenesis [GO:0016525]; negative regulation of blood vessel endothelial cell migration […	cysteine-type endopeptidase inhibitor activity [GO:0004869]; heme binding [GO:0020037]; heparan sulfate proteoglycan binding [GO:0043395]; heparin binding [GO:0008201]; immunoglobulin binding [GO:0019865]; metal ion binding [GO:0046872]; serine-type endopeptidase inhibitor activity [GO:0004867]; signaling receptor binding [GO:0005102]; zinc ion binding [GO:0008270]	P04196
CGFPHVENGR	Dimethyl (N-term)	P05160	F13B	Coagulation factor XIII B chain	25	34	1	SP	661	P	YAEEKPCGFPHV	0.5206	500.728	13	1.28571	0.0405634	-1.76429	0.0639485	-0.274052	0.726812	6.90194	7.11608	7.08738	6.78835	7.18422	6.29206	6.43102	7.16684	6.49438	6.38272	6.58504	0	SP	20	4	4							0			extracellular region [GO:0005576]; extracellular space [GO:0005615]; transferase complex [GO:1990234]	blood coagulation [GO:0007596]; blood coagulation, fibrin clot formation [GO:0072378]; peptide cross-linking [GO:0018149]		P05160
SLVFVAGDR	Dimethyl (N-term)	P09871	C1S	Complement C1s subcomponent	237	245	0	NON	688	D	AGNCLDSLVFVA	0.9722	1.05218	8	-1.30659	0.153869					5.7379	5.17391		6.01213		5.78948	6.07733			6.20063	5.97797	0	SP	15	221											blood microparticle [GO:0072562]; complement component C1 complex [GO:0005602]; extracellular region [GO:0005576]; extracellular space [GO:0005615]	complement activation, classical pathway [GO:0006958]; innate immune response [GO:0045087]; proteolysis [GO:0006508]	calcium ion binding [GO:0005509]; identical protein binding [GO:0042802]; serine-type endopeptidase activity [GO:0004252]	F5H7T4;F8WCZ6;H0Y5D1;P09871
WSLAIATPLPPTSAHGNVAEGETKPDPDVTER	Dimethyl (K);Dimethyl (N-term)	P02790	HPX	Hemopexin	18	49	1	SP	462	C	GLWSLCWSLAIA	0.9369	1.38492	13	1.28109	0.124954	0.903398	0.125531	2.76961	0.0265202	7.85463	8.65557	8.93047	8.83845	8.86555	8.96951	7.7267	8.58402	9.021	8.51013	8.36735	1	SP	23	-6	-4										blood microparticle [GO:0072562]; collagen-containing extracellular matrix [GO:0062023]; endocytic vesicle lumen [GO:0071682]; extracellular exosome [GO:0070062]; extracellular region [GO:0005576]; extracellular space [GO:0005615]	heme metabolic process [GO:0042168]; heme transport [GO:0015886]; hemoglobin metabolic process [GO:0020027]; intracellular iron ion homeostasis [GO:0006879]; positive regulation of humoral immune response mediated by circulating immunoglobulin [GO:0002925]; positive regulation of immunoglobulin production [GO:0002639]; positive regulation of type II interferon-mediated signaling pathway [GO:00603…	heme transmembrane transporter activity [GO:0015232]; metal ion binding [GO:0046872]	P02790
SVIDFNQNIR	Dimethyl (N-term)	Q5T985	ITIH2	Inter-alpha-trypsin inhibitor heavy chain H2	336	345	0	NON	935	F	RAEDHFSVIDFN	0.9975	3.26515e-05	13	1.27967	0.176866	1.40579	0.321817	1.87102	0.122395	5.16565	5.76605	6.16759	5.50388	5.11595	6.47211	6.45621	6.66388	6.17575	5.24725	6.36799	0														extracellular region [GO:0005576]	hyaluronan metabolic process [GO:0030212]; negative regulation of peptidase activity [GO:0010466]	serine-type endopeptidase inhibitor activity [GO:0004867]	Q5T985
LAGLFGAAEGQAFHLGKCPNPPVQENFDVNKYLGR	2 Dimethyl (K);Dimethyl (N-term)	P05090	APOD	Apolipoprotein D	11	45	0	NON	189	A	LLLLSALAGLFG	0.9884	0.000118983	13	1.27755	0.0870192	-1.65445	0.0299973	0.243068	0.77516	6.75416	7.26237	6.68039	6.77694	7.16273	6.48149	6.2316	7.05122	6.82033	6.92863	6.75333	2	SP	20	-10											cytoplasm [GO:0005737]; cytosolic ribosome [GO:0022626]; dendrite [GO:0030425]; endoplasmic reticulum [GO:0005783]; extracellular exosome [GO:0070062]; extracellular region [GO:0005576]; extracellular space [GO:0005615]; neuronal cell body [GO:0043025]; perinuclear region of cytoplasm [GO:0048471]	angiogenesis [GO:0001525]; brain development [GO:0007420]; glucose metabolic process [GO:0006006]; lipid metabolic process [GO:0006629]; negative regulation of cytokine production involved in inflammatory response [GO:1900016]; negative regulation of focal adhesion assembly [GO:0051895]; negative regulation of lipoprotein lipid oxidation [GO:0060588]; negative regulation of monocyte chemotactic p…	cholesterol binding [GO:0015485]; lipid transporter activity [GO:0005319]	C9JF17;C9JX71;P05090
SQIFHSPDLAIR	Dimethyl (N-term)	P05155-3	SERPING1	Isoform 3 of Plasma protease C1 inhibitor	227	238	0	NON	505	V	KGVTSVSQIFHS	0.9716	0.000217561	10	1.27727	0.0620791					5.98467	6.21033	5.97301	5.57472	6.02388				5.89921	5.71065	6.18933	0																	A0A7I2V2D2;A0A7I2V5R3;E9PGN7;H9KV48;P05155;P05155-2;P05155-3
GWSGDSAPVELILSDETLPAPEFSPEPESGR	Dimethyl (N-term)	P04217	A1BG	Alpha-1B-glycoprotein	289	319	0	NON	495	N	LHDNQNGWSGDS	1	0	12	1.27517	0.0923202	-0.987021	0.199432	0.67539	0.566973	5.91174	6.04582	5.64945	5.74693	6.35329		5.45907	6.32586	6.12798	6.27156	6.19979	0	SP	21	267											blood microparticle [GO:0072562]; collagen-containing extracellular matrix [GO:0062023]; extracellular exosome [GO:0070062]; extracellular region [GO:0005576]; extracellular space [GO:0005615]; ficolin-1-rich granule lumen [GO:1904813]; plasma membrane [GO:0005886]; platelet alpha granule lumen [GO:0031093]; secretory granule lumen [GO:0034774]			M0R009;P04217;P04217-2
SVWEPAKAKYVFR	2 Dimethyl (K);Dimethyl (N-term)	P09871	C1S	Complement C1s subcomponent	302	314	0	NON	688	N	KEDTPNSVWEPA	0.738	2.05132	13	-0.103764	0.828121	-0.275417	0.563581	-0.211751	0.753842	6.13204	5.9421	5.93694	6.0115	6.10142	5.93319	5.90047	6.05798	5.98265	6.53297	6.35053	2	SP	15	286											blood microparticle [GO:0072562]; complement component C1 complex [GO:0005602]; extracellular region [GO:0005576]; extracellular space [GO:0005615]	complement activation, classical pathway [GO:0006958]; innate immune response [GO:0045087]; proteolysis [GO:0006508]	calcium ion binding [GO:0005509]; identical protein binding [GO:0042802]; serine-type endopeptidase activity [GO:0004252]	F5H7T4;F8WCZ6;H0Y5D1;P09871
SPTDCSAVEPEAEKALDLINKR	2 Dimethyl (K);Dimethyl (N-term)	P04196	HRG	Histidine-rich glycoprotein	20	41	1	SP	525	V	QYSCAVSPTDCS	0.9791	1.05684e-05	13	1.26905	0.0297095	0.0333348	0.9581	1.07028	0.188374	6.88394	7.08885	7.40142	6.86403	7.15959	6.82445	6.78577	7.22175	7.27442	5.97113	6.56277	2	SP	18	1	1							0			blood microparticle [GO:0072562]; cell surface [GO:0009986]; collagen-containing extracellular matrix [GO:0062023]; endolysosome [GO:0036019]; extracellular exosome [GO:0070062]; extracellular region [GO:0005576]; plasma membrane [GO:0005886]; platelet alpha granule lumen [GO:0031093]	angiogenesis [GO:0001525]; antimicrobial humoral immune response mediated by antimicrobial peptide [GO:0061844]; chemotaxis [GO:0006935]; cytolysis by host of symbiont cells [GO:0051838]; defense response to fungus [GO:0050832]; fibrinolysis [GO:0042730]; heme transport [GO:0015886]; negative regulation of angiogenesis [GO:0016525]; negative regulation of blood vessel endothelial cell migration […	cysteine-type endopeptidase inhibitor activity [GO:0004869]; heme binding [GO:0020037]; heparan sulfate proteoglycan binding [GO:0043395]; heparin binding [GO:0008201]; immunoglobulin binding [GO:0019865]; metal ion binding [GO:0046872]; serine-type endopeptidase inhibitor activity [GO:0004867]; signaling receptor binding [GO:0005102]; zinc ion binding [GO:0008270]	P04196
SYYQSCCTDYTAECKPQVTR	Dimethyl (K);Dimethyl (N-term)	P04004	VTN	Vitronectin	45	64	0	NON	478	C	QCDELCSYYQSC	0.9747	0.000110943	8	1.26886	0.17683					5.64549	5.68958		5.72794		5.92424	5.25854	6.25172		5.29599	5.40461	1	SP	19	25											alphav-beta3 integrin-vitronectin complex [GO:0071062]; basement membrane [GO:0005604]; blood microparticle [GO:0072562]; collagen-containing extracellular matrix [GO:0062023]; endoplasmic reticulum [GO:0005783]; extracellular exosome [GO:0070062]; extracellular region [GO:0005576]; extracellular space [GO:0005615]; Golgi lumen [GO:0005796]; intracellular membrane-bounded organelle [GO:0043231]; …	cell adhesion [GO:0007155]; cell adhesion mediated by integrin [GO:0033627]; cell migration [GO:0016477]; cell-matrix adhesion [GO:0007160]; endodermal cell differentiation [GO:0035987]; extracellular matrix organization [GO:0030198]; immune response [GO:0006955]; liver regeneration [GO:0097421]; negative regulation of blood coagulation [GO:0030195]; negative regulation of endopeptidase activity …	collagen binding [GO:0005518]; extracellular matrix binding [GO:0050840]; extracellular matrix structural constituent [GO:0005201]; heparin binding [GO:0008201]; identical protein binding [GO:0042802]; integrin binding [GO:0005178]; polysaccharide binding [GO:0030247]; scavenger receptor activity [GO:0005044]	F5GX75;P04004
TSLLNGHFKVTYDVSR	Dimethyl (K);Dimethyl (N-term)	P19827	ITIH1	Inter-alpha-trypsin inhibitor heavy chain H1	249	264	0	NON	911	S	SCPTCSTSLLNG	0.9999	1.51424e-08	11	1.26797	0.0741553	0.0794154	0.911675	0.969334	0.31113	4.9384	5.14692	5.33557	4.71292	5.32223		4.90692	5.2342	5.09335		5.71304	1	SP	29	219											blood microparticle [GO:0072562]; collagen-containing extracellular matrix [GO:0062023]; extracellular exosome [GO:0070062]; extracellular region [GO:0005576]	hyaluronan metabolic process [GO:0030212]; negative regulation of peptidase activity [GO:0010466]	calcium ion binding [GO:0005509]; carbohydrate binding [GO:0030246]; hyaluronic acid binding [GO:0005540]; serine-type endopeptidase inhibitor activity [GO:0004867]	P19827;P19827-2
LDGFEVVEGR	Dimethyl (N-term)	P09871	C1S	Complement C1s subcomponent	322	331	0	NON	688	C	VVQITCLDGFEV	0.942	134.652	2												5.03104				5.27112		0	SP	15	306											blood microparticle [GO:0072562]; complement component C1 complex [GO:0005602]; extracellular region [GO:0005576]; extracellular space [GO:0005615]	complement activation, classical pathway [GO:0006958]; innate immune response [GO:0045087]; proteolysis [GO:0006508]	calcium ion binding [GO:0005509]; identical protein binding [GO:0042802]; serine-type endopeptidase activity [GO:0004252]	F8WCZ6;P09871
SASSVYNLLPEKDLTGFPGPLNDQDNEDCINR	Dimethyl (K);Dimethyl (N-term)	P01023	A2M	Alpha-2-macroglobulin	614	645	0	NON	1474	L	KPDAELSASSVY	0.9774	2.0898e-10	13	1.26591	0.040411	0.157519	0.787149	1.55114	0.0806756	5.38151	5.956	6.23563	5.54188	6.12233	5.87874	5.965	6.06862	6.17484	5.76093	6.02667	1	SP	23	590											blood microparticle [GO:0072562]; collagen-containing extracellular matrix [GO:0062023]; extracellular exosome [GO:0070062]; extracellular region [GO:0005576]; extracellular space [GO:0005615]; platelet alpha granule lumen [GO:0031093]	acute inflammatory response to antigenic stimulus [GO:0002438]; acute-phase response [GO:0006953]; embryonic liver development [GO:1990402]; luteinization [GO:0001553]; negative regulation of complement activation, lectin pathway [GO:0001869]; negative regulation of endopeptidase activity [GO:0010951]; response to carbon dioxide [GO:0010037]; response to glucocorticoid [GO:0051384]; response to n…	brain-derived neurotrophic factor binding [GO:0048403]; calcium-dependent protein binding [GO:0048306]; endopeptidase inhibitor activity [GO:0004866]; enzyme binding [GO:0019899]; growth factor binding [GO:0019838]; identical protein binding [GO:0042802]; interleukin-1 binding [GO:0019966]; interleukin-8 binding [GO:0019959]; nerve growth factor binding [GO:0048406]; protease binding [GO:0002020]…	P01023
YTCNVNHKPSNTKVDKR	3 Dimethyl (K);Dimethyl (N-term)	P01860	IGHG3	Immunoglobulin heavy constant gamma 3	81	97	0	NON	377	T	SLGTQTYTCNVN	0.9903	0.000285676	11	1.26068	0.33433	-1.26216	0.213629	1.6306	0.253388	5.93688	6.51513	5.81383		5.92018		5.26095	6.42431	6.36572	6.15442	5.55131	3											1		0	blood microparticle [GO:0072562]; extracellular exosome [GO:0070062]; extracellular region [GO:0005576]; extracellular space [GO:0005615]; IgG immunoglobulin complex [GO:0071735]; immunoglobulin complex, circulating [GO:0042571]; plasma membrane [GO:0005886]	adaptive immune response [GO:0002250]; antibacterial humoral response [GO:0019731]; B cell receptor signaling pathway [GO:0050853]; complement activation, classical pathway [GO:0006958]; retina homeostasis [GO:0001895]	antigen binding [GO:0003823]; immunoglobulin receptor binding [GO:0034987]	A0A286YES1;A0A4W9A917;P01860
AAVLTLAVLFLTGSQARHFWQQDEPPQSPWDR	Dimethyl (N-term)	P02647	APOA1	Apolipoprotein A-I	3	34	0	NON	267	K	XXXXMKAAVLTL	0.8259	1.63223	9	1.25861	0.38424	-2.45113	0.0875846	-1.19252	0.242958	6.75537			5.38258	6.43677	5.22601	5.77588	5.47945	5.21448		5.72816	0	SP	18	-16											blood microparticle [GO:0072562]; collagen-containing extracellular matrix [GO:0062023]; cytoplasmic vesicle [GO:0031410]; cytosol [GO:0005829]; early endosome [GO:0005769]; endocytic vesicle [GO:0030139]; endocytic vesicle lumen [GO:0071682]; endoplasmic reticulum lumen [GO:0005788]; extracellular exosome [GO:0070062]; extracellular region [GO:0005576]; extracellular space [GO:0005615]; extracel…	adrenal gland development [GO:0030325]; blood vessel endothelial cell migration [GO:0043534]; cholesterol biosynthetic process [GO:0006695]; cholesterol efflux [GO:0033344]; cholesterol homeostasis [GO:0042632]; cholesterol import [GO:0070508]; cholesterol metabolic process [GO:0008203]; cholesterol transport [GO:0030301]; endothelial cell proliferation [GO:0001935]; G protein-coupled receptor si…	amyloid-beta binding [GO:0001540]; apolipoprotein A-I receptor binding [GO:0034191]; apolipoprotein receptor binding [GO:0034190]; chemorepellent activity [GO:0045499]; cholesterol binding [GO:0015485]; cholesterol transfer activity [GO:0120020]; enzyme binding [GO:0019899]; heat shock protein binding [GO:0031072]; high-density lipoprotein particle binding [GO:0008035]; high-density lipoprotein p…	P02647
SEEIDCNDKDLFKAVDAALKKYNSQNQSNNQFVLYR	4 Dimethyl (K);Dimethyl (N-term)	P01042-2	KNG1	Isoform LMW of Kininogen-1	23	58	1	SP	427	Q	LTQESQSEEIDC	0.997	2.07847e-09	12	1.25463	0.0449749	-0.389806	0.559897	1.37182	0.192158	5.51734	5.88589	5.71259	5.56461	5.94131		5.03876	5.73081	5.66943	5.61554	5.68896	4				4							4						P01042;P01042-2;P01042-3
TEASVVAPPPVVLLPDVETPSEEDCMFGNGKGYR	Dimethyl (K);Dimethyl (N-term)	P00747	PLG	Plasminogen	457	490	0	NON	810	G	LKKCSGTEASVV	0.999	6.2391e-10	9	1.25051	0.211955	-1.29389	0.137506	-0.0433796	0.970235			4.80795	5.04006	5.11774	4.55682	4.65971	5.33491	5.11683		5.34924	1	SP	19	437								2			blood microparticle [GO:0072562]; cell surface [GO:0009986]; collagen-containing extracellular matrix [GO:0062023]; external side of plasma membrane [GO:0009897]; extracellular exosome [GO:0070062]; extracellular region [GO:0005576]; extracellular space [GO:0005615]; plasma membrane [GO:0005886]; platelet alpha granule lumen [GO:0031093]	biological process involved in interaction with symbiont [GO:0051702]; blood coagulation [GO:0007596]; extracellular matrix disassembly [GO:0022617]; fibrinolysis [GO:0042730]; negative regulation of cell population proliferation [GO:0008285]; negative regulation of cell-cell adhesion mediated by cadherin [GO:2000048]; negative regulation of cell-substrate adhesion [GO:0010812]; negative regulati…	apolipoprotein binding [GO:0034185]; endopeptidase activity [GO:0004175]; enzyme binding [GO:0019899]; kinase binding [GO:0019900]; protease binding [GO:0002020]; protein antigen binding [GO:1990405]; protein domain specific binding [GO:0019904]; protein-folding chaperone binding [GO:0051087]; serine-type endopeptidase activity [GO:0004252]; serine-type peptidase activity [GO:0008236]; signaling …	P00747
GEGDFLAEGGGVR	Dimethyl (N-term)	P02671	FGA	Fibrinogen alpha chain	23	35	1	SP	866	S	AWTADSGEGDFL	0.9943	0.00216372	13	1.24716	0.208848	0.794113	0.512839	2.04178	0.212779	7.8314	7.2377	7.45925	6.72537	7.59186	7.03777	5.84267	6.69664	7.74633	6.66325	7.03822	0	SP	19	3	3										blood microparticle [GO:0072562]; cell surface [GO:0009986]; collagen-containing extracellular matrix [GO:0062023]; endoplasmic reticulum [GO:0005783]; endoplasmic reticulum lumen [GO:0005788]; external side of plasma membrane [GO:0009897]; extracellular exosome [GO:0070062]; extracellular region [GO:0005576]; extracellular space [GO:0005615]; extracellular vesicle [GO:1903561]; fibrinogen comple…	adaptive immune response [GO:0002250]; blood coagulation, common pathway [GO:0072377]; blood coagulation, fibrin clot formation [GO:0072378]; cell-matrix adhesion [GO:0007160]; fibrinolysis [GO:0042730]; induction of bacterial agglutination [GO:0043152]; innate immune response [GO:0045087]; negative regulation of blood coagulation, common pathway [GO:2000261]; negative regulation of endothelial c…	extracellular matrix structural constituent [GO:0005201]; metal ion binding [GO:0046872]; signaling receptor binding [GO:0005102]; structural molecule activity [GO:0005198]	P02671;P02671-2
FTVQNEANKYQISVNKYR	2 Dimethyl (K);Dimethyl (N-term)	P02675	FGB	Fibrinogen beta chain	359	376	0	NON	491	G	KAHYGGFTVQNE	1	1.1e-13	10	1.24599	0.518724					5.4464	6.36974	6.44887	5.91255	4.63886				4.99913	5.02216	6.49775	2	SP	32	326								112			blood microparticle [GO:0072562]; cell cortex [GO:0005938]; cell surface [GO:0009986]; collagen-containing extracellular matrix [GO:0062023]; endoplasmic reticulum [GO:0005783]; external side of plasma membrane [GO:0009897]; extracellular exosome [GO:0070062]; extracellular region [GO:0005576]; extracellular space [GO:0005615]; extracellular vesicle [GO:1903561]; fibrinogen complex [GO:0005577]; …	adaptive immune response [GO:0002250]; blood coagulation, fibrin clot formation [GO:0072378]; cell-matrix adhesion [GO:0007160]; cellular response to interleukin-1 [GO:0071347]; cellular response to leptin stimulus [GO:0044320]; fibrinolysis [GO:0042730]; induction of bacterial agglutination [GO:0043152]; innate immune response [GO:0045087]; negative regulation of endothelial cell apoptotic proce…	extracellular matrix structural constituent [GO:0005201]; protein-folding chaperone binding [GO:0051087]; signaling receptor binding [GO:0005102]; structural molecule activity [GO:0005198]	D6REL8;P02675
SSYLSLTPEQWKSHR	Dimethyl (K);Dimethyl (N-term)	A0M8Q6	IGLC7	Immunoglobulin lambda constant 7	69	83	0	NON	106	A	NNKYAASSYLSL	0.9999	4.41521e-07	13	1.24519	0.096934	-0.370752	0.511452	0.911612	0.414047	6.71012	6.66979	6.46698	6.54475	6.7785	6.49835	5.80845	6.77312	6.92125	6.13523	6.4765	1											18			extracellular region [GO:0005576]; extracellular space [GO:0005615]; IgA immunoglobulin complex [GO:0071745]; IgD immunoglobulin complex [GO:0071738]; IgE immunoglobulin complex [GO:0071742]; IgG immunoglobulin complex [GO:0071735]; IgM immunoglobulin complex [GO:0071753]; plasma membrane [GO:0005886]	adaptive immune response [GO:0002250]; B cell receptor signaling pathway [GO:0050853]; immunoglobulin mediated immune response [GO:0016064]	antigen binding [GO:0003823]	A0A0B4J231;A0A5H1ZRQ4;A0A5H1ZRQ7;A0M8Q6;B9A064;P0CG04;P0DOY2
SYLQGTNQITGR	Dimethyl (N-term)	P04114	APOB	Apolipoprotein B-100	1525	1536	0	NON	4563	S	NLRFNSSYLQGT	0.9448	0.00201376	11	1.24339	0.150693	-0.887644	0.175763	0.685119	0.500443	5.33199	5.77553	5.81524	5.7127	6.01776	5.64194		5.81163	5.34612	5.75112		0	SP	27	1497											chylomicron [GO:0042627]; chylomicron remnant [GO:0034360]; clathrin-coated endocytic vesicle membrane [GO:0030669]; cytoplasm [GO:0005737]; cytosol [GO:0005829]; early endosome [GO:0005769]; endocytic vesicle lumen [GO:0071682]; endoplasmic reticulum exit site [GO:0070971]; endoplasmic reticulum lumen [GO:0005788]; endoplasmic reticulum membrane [GO:0005789]; endosome lumen [GO:0031904]; endosom…	artery morphogenesis [GO:0048844]; cholesterol efflux [GO:0033344]; cholesterol homeostasis [GO:0042632]; cholesterol metabolic process [GO:0008203]; cholesterol transport [GO:0030301]; establishment of localization in cell [GO:0051649]; fertilization [GO:0009566]; flagellated sperm motility [GO:0030317]; in utero embryonic development [GO:0001701]; lipoprotein biosynthetic process [GO:0042158]; …	cholesterol transfer activity [GO:0120020]; heparin binding [GO:0008201]; lipase binding [GO:0035473]; low-density lipoprotein particle receptor binding [GO:0050750]; phospholipid binding [GO:0005543]	P04114
TDECKPVKWCALSHHER	2 Dimethyl (K);Dimethyl (N-term)	P02787	TF	Serotransferrin	355	371	0	NON	698	P	TCPEAPTDECKP	0.6668	9.99057	13	1.24201	0.0259077	-0.577314	0.370831	0.582924	0.487344	6.64479	6.98881	6.81067	6.83348	7.06609	6.59081	6.48842	6.9596	7.09165	6.34953	6.79726	2	SP	19	335											apical plasma membrane [GO:0016324]; basal part of cell [GO:0045178]; basal plasma membrane [GO:0009925]; blood microparticle [GO:0072562]; cell surface [GO:0009986]; clathrin-coated endocytic vesicle membrane [GO:0030669]; clathrin-coated pit [GO:0005905]; cytoplasmic vesicle [GO:0031410]; early endosome [GO:0005769]; endocytic vesicle [GO:0030139]; endoplasmic reticulum lumen [GO:0005788]; endo…	actin filament organization [GO:0007015]; antibacterial humoral response [GO:0019731]; cellular response to iron ion [GO:0071281]; ERK1 and ERK2 cascade [GO:0070371]; intracellular iron ion homeostasis [GO:0006879]; iron ion transmembrane transport [GO:0034755]; iron ion transport [GO:0006826]; osteoclast differentiation [GO:0030316]; positive regulation of bone resorption [GO:0045780]; positive …	ferric iron binding [GO:0008199]; ferrous iron binding [GO:0008198]; iron chaperone activity [GO:0034986]; transferrin receptor binding [GO:1990459]	P02787
GLPGEYWLGNDKISQLTR	Dimethyl (K);Dimethyl (N-term)	P02675	FGB	Fibrinogen beta chain	317	334	0	NON	491	C	DGKNYCGLPGEY	0.9998	3.95793e-08	11	1.24142	0.143143	-1.60209	0.172345	-0.0718465	0.942219	6.75504	6.78307	6.70108	6.80914	7.05332	6.17075	6.58871		7.21617	6.43862	7.28754	1	SP	32	284								85			blood microparticle [GO:0072562]; cell cortex [GO:0005938]; cell surface [GO:0009986]; collagen-containing extracellular matrix [GO:0062023]; endoplasmic reticulum [GO:0005783]; external side of plasma membrane [GO:0009897]; extracellular exosome [GO:0070062]; extracellular region [GO:0005576]; extracellular space [GO:0005615]; extracellular vesicle [GO:1903561]; fibrinogen complex [GO:0005577]; …	adaptive immune response [GO:0002250]; blood coagulation, fibrin clot formation [GO:0072378]; cell-matrix adhesion [GO:0007160]; cellular response to interleukin-1 [GO:0071347]; cellular response to leptin stimulus [GO:0044320]; fibrinolysis [GO:0042730]; induction of bacterial agglutination [GO:0043152]; innate immune response [GO:0045087]; negative regulation of endothelial cell apoptotic proce…	extracellular matrix structural constituent [GO:0005201]; protein-folding chaperone binding [GO:0051087]; signaling receptor binding [GO:0005102]; structural molecule activity [GO:0005198]	D6REL8;P02675
EGHLSFLEKDLR	Dimethyl (K);Dimethyl (N-term)	P06727	APOA4	Apolipoprotein A-IV	337	348	0	NON	396	V	PHAGDVEGHLSF	0.9819	4.22224e-05	13	1.2402	0.0681674	-0.0270745	0.952744	1.10051	0.219343	6.32702	6.29628	6.24831	6.21885	6.4988	6.4925	5.73912	6.50822	6.53804	6.12496	6.60001	1	SP	20	316											blood microparticle [GO:0072562]; chylomicron [GO:0042627]; collagen-containing extracellular matrix [GO:0062023]; cytosol [GO:0005829]; early endosome [GO:0005769]; endoplasmic reticulum lumen [GO:0005788]; extracellular exosome [GO:0070062]; extracellular region [GO:0005576]; extracellular space [GO:0005615]; high-density lipoprotein particle [GO:0034364]; synapse [GO:0045202]; very-low-density…	cholesterol efflux [GO:0033344]; cholesterol homeostasis [GO:0042632]; cholesterol metabolic process [GO:0008203]; chylomicron assembly [GO:0034378]; chylomicron remodeling [GO:0034371]; high-density lipoprotein particle remodeling [GO:0034375]; hydrogen peroxide catabolic process [GO:0042744]; innate immune response in mucosa [GO:0002227]; leukocyte cell-cell adhesion [GO:0007159]; lipid catabol…	antioxidant activity [GO:0016209]; cholesterol transfer activity [GO:0120020]; copper ion binding [GO:0005507]; identical protein binding [GO:0042802]; lipid binding [GO:0008289]; lipid transporter activity [GO:0005319]; phosphatidylcholine binding [GO:0031210]; phosphatidylcholine-sterol O-acyltransferase activator activity [GO:0060228]; protein homodimerization activity [GO:0042803]	P06727
STGKTFPGFFSPMLGEFVSETESR	Dimethyl (K);Dimethyl (N-term);Oxidation (M)	P02671	FGA	Fibrinogen alpha chain	524	547	0	NON	866	A	AFFDTASTGKTF	1	0	12	1.2361	0.0477023	-0.410913	0.445711	0.830898	0.264509		5.85144	6.06731	4.76222	5.73423	5.59867	5.6051	5.57201	5.53678	5.91845	6.10844	1	SP	19	504											blood microparticle [GO:0072562]; cell surface [GO:0009986]; collagen-containing extracellular matrix [GO:0062023]; endoplasmic reticulum [GO:0005783]; endoplasmic reticulum lumen [GO:0005788]; external side of plasma membrane [GO:0009897]; extracellular exosome [GO:0070062]; extracellular region [GO:0005576]; extracellular space [GO:0005615]; extracellular vesicle [GO:1903561]; fibrinogen comple…	adaptive immune response [GO:0002250]; blood coagulation, common pathway [GO:0072377]; blood coagulation, fibrin clot formation [GO:0072378]; cell-matrix adhesion [GO:0007160]; fibrinolysis [GO:0042730]; induction of bacterial agglutination [GO:0043152]; innate immune response [GO:0045087]; negative regulation of blood coagulation, common pathway [GO:2000261]; negative regulation of endothelial c…	extracellular matrix structural constituent [GO:0005201]; metal ion binding [GO:0046872]; signaling receptor binding [GO:0005102]; structural molecule activity [GO:0005198]	P02671;P02671-2
STGKTFPGFFSPMLGEFVSETESR	Dimethyl (K);Dimethyl (N-term)	P02671	FGA	Fibrinogen alpha chain	524	547	0	NON	866	A	AFFDTASTGKTF	1	0	12	1.2361	0.0477023	-0.410913	0.445711	0.830898	0.264509	5.82	5.85435	5.58564	5.82493	6.14014		5.16054	6.08355	6.10647	5.66958	6.21348	1	SP	19	504											blood microparticle [GO:0072562]; cell surface [GO:0009986]; collagen-containing extracellular matrix [GO:0062023]; endoplasmic reticulum [GO:0005783]; endoplasmic reticulum lumen [GO:0005788]; external side of plasma membrane [GO:0009897]; extracellular exosome [GO:0070062]; extracellular region [GO:0005576]; extracellular space [GO:0005615]; extracellular vesicle [GO:1903561]; fibrinogen comple…	adaptive immune response [GO:0002250]; blood coagulation, common pathway [GO:0072377]; blood coagulation, fibrin clot formation [GO:0072378]; cell-matrix adhesion [GO:0007160]; fibrinolysis [GO:0042730]; induction of bacterial agglutination [GO:0043152]; innate immune response [GO:0045087]; negative regulation of blood coagulation, common pathway [GO:2000261]; negative regulation of endothelial c…	extracellular matrix structural constituent [GO:0005201]; metal ion binding [GO:0046872]; signaling receptor binding [GO:0005102]; structural molecule activity [GO:0005198]	P02671;P02671-2
DICTLSEKER	Dimethyl (K);Dimethyl (N-term)	P02768	ALB	Albumin	536	545	0	NON	609	A	TFTFHADICTLS	0.7705	9.89272	12	1.23264	0.184892	-3.15565	0.0160467	-1.92301	0.204987	6.75765	6.8489	5.39355	6.63909	6.68516	5.64351	6.41942	7.39529	7.04245		6.62181	1	SP	18	517											blood microparticle [GO:0072562]; cytoplasm [GO:0005737]; endoplasmic reticulum [GO:0005783]; endoplasmic reticulum lumen [GO:0005788]; extracellular exosome [GO:0070062]; extracellular region [GO:0005576]; extracellular space [GO:0005615]; Golgi apparatus [GO:0005794]; nucleus [GO:0005634]; platelet alpha granule lumen [GO:0031093]; protein-containing complex [GO:0032991]	cellular response to starvation [GO:0009267]; maintenance of mitochondrion location [GO:0051659]; negative regulation of apoptotic process [GO:0043066]; negative regulation of programmed cell death [GO:0043069]; retina homeostasis [GO:0001895]	antioxidant activity [GO:0016209]; copper ion binding [GO:0005507]; DNA binding [GO:0003677]; enterobactin binding [GO:1903981]; exogenous protein binding [GO:0140272]; fatty acid binding [GO:0005504]; identical protein binding [GO:0042802]; protein-folding chaperone binding [GO:0051087]; pyridoxal phosphate binding [GO:0030170]; toxic substance binding [GO:0015643]	A0A087WWT3;A0A0C4DGB6;B7WNR0;C9JKR2;H0YA55;P02768
DNEETFLKKYLYEIAR	2 Dimethyl (K);Dimethyl (N-term)	P02768	ALB	Albumin	153	168	0	NON	609	H	MCTAFHDNEETF	0.9999	0	13	1.22864	0.102631	-0.246872	0.608284	1.53623	0.0773942	6.73577	6.98901	7.01869	6.45117	6.90554	6.73419	6.0113	6.91399	6.83271	6.54394	6.41307	2	SP	18	134											blood microparticle [GO:0072562]; cytoplasm [GO:0005737]; endoplasmic reticulum [GO:0005783]; endoplasmic reticulum lumen [GO:0005788]; extracellular exosome [GO:0070062]; extracellular region [GO:0005576]; extracellular space [GO:0005615]; Golgi apparatus [GO:0005794]; nucleus [GO:0005634]; platelet alpha granule lumen [GO:0031093]; protein-containing complex [GO:0032991]	cellular response to starvation [GO:0009267]; maintenance of mitochondrion location [GO:0051659]; negative regulation of apoptotic process [GO:0043066]; negative regulation of programmed cell death [GO:0043069]; retina homeostasis [GO:0001895]	antioxidant activity [GO:0016209]; copper ion binding [GO:0005507]; DNA binding [GO:0003677]; enterobactin binding [GO:1903981]; exogenous protein binding [GO:0140272]; fatty acid binding [GO:0005504]; identical protein binding [GO:0042802]; protein-folding chaperone binding [GO:0051087]; pyridoxal phosphate binding [GO:0030170]; toxic substance binding [GO:0015643]	A0A0C4DGB6;H7C013;P02768
TTPFLQLNEIR	Dimethyl (N-term)	Q9Y5C1	ANGPTL3	Angiopoietin-related protein 3	225	235	0	NON	460	R	KPRAPRTTPFLQ	0.9896	0.000370768	12	1.22628	0.111522	-1.61624	0.0447004	-0.39807	0.734745	6.08746	6.32511	5.49291	6.13782	6.87449	6.49271		6.07428	5.82865	5.91276	6.04589	0	SP	16	208											cell surface [GO:0009986]; collagen-containing extracellular matrix [GO:0062023]; early endosome [GO:0005769]; extracellular region [GO:0005576]; extracellular space [GO:0005615]; Golgi apparatus [GO:0005794]; lamellipodium [GO:0030027]	acylglycerol homeostasis [GO:0055090]; angiogenesis [GO:0001525]; artery morphogenesis [GO:0048844]; cell-matrix adhesion [GO:0007160]; cholesterol homeostasis [GO:0042632]; cholesterol metabolic process [GO:0008203]; fatty acid metabolic process [GO:0006631]; glycerol metabolic process [GO:0006071]; integrin-mediated signaling pathway [GO:0007229]; lipid homeostasis [GO:0055088]; lipid storage […	enzyme inhibitor activity [GO:0004857]; growth factor activity [GO:0008083]; heparin binding [GO:0008201]; integrin binding [GO:0005178]; phospholipase inhibitor activity [GO:0004859]	Q9Y5C1
GLEPGTEYTIYVIALKNNQKSEPLIGR	2 Dimethyl (K);Dimethyl (N-term)	P02751-14	FN1	Isoform 14 of Fibronectin	1872	1898	0	NON	2265	T	TEATITGLEPGT	1	0	9	1.22321	0.160895						6.65725		6.1032	6.36764		5.66285	6.13485	6.13546		5.80893	2																	H0Y4K8;H0Y7Z1;P02751;P02751-1;P02751-10;P02751-11;P02751-12;P02751-13;P02751-14;P02751-17;P02751-3;P02751-4;P02751-5;P02751-6;P02751-7;P02751-8;P02751-9
NVNFTVSAEALESQELCGTEVPSVPEHGR	Dimethyl (N-term)	P01023	A2M	Alpha-2-macroglobulin	867	895	0	NON	1474	G	TPKSLGNVNFTV	0.6784	0.265218	11	1.22279	0.0848721	-1.6196	0.161604	0.691558	0.431014	6.17125		6.8195	6.25923	6.84966	5.9774	6.32277	6.68373	6.5809	6.03412	6.18702	0	SP	23	843											blood microparticle [GO:0072562]; collagen-containing extracellular matrix [GO:0062023]; extracellular exosome [GO:0070062]; extracellular region [GO:0005576]; extracellular space [GO:0005615]; platelet alpha granule lumen [GO:0031093]	acute inflammatory response to antigenic stimulus [GO:0002438]; acute-phase response [GO:0006953]; embryonic liver development [GO:1990402]; luteinization [GO:0001553]; negative regulation of complement activation, lectin pathway [GO:0001869]; negative regulation of endopeptidase activity [GO:0010951]; response to carbon dioxide [GO:0010037]; response to glucocorticoid [GO:0051384]; response to n…	brain-derived neurotrophic factor binding [GO:0048403]; calcium-dependent protein binding [GO:0048306]; endopeptidase inhibitor activity [GO:0004866]; enzyme binding [GO:0019899]; growth factor binding [GO:0019838]; identical protein binding [GO:0042802]; interleukin-1 binding [GO:0019966]; interleukin-8 binding [GO:0019959]; nerve growth factor binding [GO:0048406]; protease binding [GO:0002020]…	P01023
SLTTNIMEILR	Dimethyl (N-term);Oxidation (M)	P02671	FGA	Fibrinogen alpha chain	104	114	0	NON	866	H	NNKDSHSLTTNI	0.9993	6.23355e-07	9	1.22216	0.0972138	-0.699417	0.427225	-0.146231	0.861085	5.81162	6.35729	6.36081	5.74846	6.20107	5.34973	6.30308			6.00955		0	SP	19	84											blood microparticle [GO:0072562]; cell surface [GO:0009986]; collagen-containing extracellular matrix [GO:0062023]; endoplasmic reticulum [GO:0005783]; endoplasmic reticulum lumen [GO:0005788]; external side of plasma membrane [GO:0009897]; extracellular exosome [GO:0070062]; extracellular region [GO:0005576]; extracellular space [GO:0005615]; extracellular vesicle [GO:1903561]; fibrinogen comple…	adaptive immune response [GO:0002250]; blood coagulation, common pathway [GO:0072377]; blood coagulation, fibrin clot formation [GO:0072378]; cell-matrix adhesion [GO:0007160]; fibrinolysis [GO:0042730]; induction of bacterial agglutination [GO:0043152]; innate immune response [GO:0045087]; negative regulation of blood coagulation, common pathway [GO:2000261]; negative regulation of endothelial c…	extracellular matrix structural constituent [GO:0005201]; metal ion binding [GO:0046872]; signaling receptor binding [GO:0005102]; structural molecule activity [GO:0005198]	P02671;P02671-2
SLTTNIMEILR	Dimethyl (N-term)	P02671	FGA	Fibrinogen alpha chain	104	114	0	NON	866	H	NNKDSHSLTTNI	0.9758	0.012566	12	1.22216	0.0972138	-0.699417	0.427225	-0.146231	0.861085	6.46789	6.06315	5.97657	5.98722	6.09847		5.7406	6.16902	6.37896	5.48111	6.71737	0	SP	19	84											blood microparticle [GO:0072562]; cell surface [GO:0009986]; collagen-containing extracellular matrix [GO:0062023]; endoplasmic reticulum [GO:0005783]; endoplasmic reticulum lumen [GO:0005788]; external side of plasma membrane [GO:0009897]; extracellular exosome [GO:0070062]; extracellular region [GO:0005576]; extracellular space [GO:0005615]; extracellular vesicle [GO:1903561]; fibrinogen comple…	adaptive immune response [GO:0002250]; blood coagulation, common pathway [GO:0072377]; blood coagulation, fibrin clot formation [GO:0072378]; cell-matrix adhesion [GO:0007160]; fibrinolysis [GO:0042730]; induction of bacterial agglutination [GO:0043152]; innate immune response [GO:0045087]; negative regulation of blood coagulation, common pathway [GO:2000261]; negative regulation of endothelial c…	extracellular matrix structural constituent [GO:0005201]; metal ion binding [GO:0046872]; signaling receptor binding [GO:0005102]; structural molecule activity [GO:0005198]	P02671;P02671-2
SVKVSCKASGYTFTSYGISWVR	2 Dimethyl (K);Dimethyl (N-term)	A0A0C4DH31	IGHV1-18	Immunoglobulin heavy variable 1-18	36	57	0	NON	117	A	VKKPGASVKVSC	0.9789	0.000347538	13	1.22212	0.0474298	-2.52905	0.129451	-0.941995	0.533936	6.37246	6.9017	6.64473	6.66601	6.99426	5.07698	6.21337	6.78913	6.67942	6.28268	6.321	2	SP	19	16								16			extracellular region [GO:0005576]; immunoglobulin complex [GO:0019814]; plasma membrane [GO:0005886]	immunoglobulin mediated immune response [GO:0016064]	antigen binding [GO:0003823]	A0A0C4DH31
TVLELTETGVEAAAASAISVAR	Dimethyl (N-term)	P05155-3	SERPING1	Isoform 3 of Plasma protease C1 inhibitor	450	471	0	NON	505	Q	SAMQHQTVLELT	1	4.1e-13	9	1.22202	0.17309						5.07215	4.79925	5.1179			4.77931	4.98797		4.83951	5.36658	0																	A0A087WUD9;A0A7I2V2D2;E9PGN7;H9KV48;P05155;P05155-2;P05155-3
GIEVYSTKINSKVTSR	2 Dimethyl (K);Dimethyl (N-term)	Q06033-2	ITIH3	Isoform 2 of Inter-alpha-trypsin inhibitor heavy chain H3	38	53	1	PP	886	N	PEGVANGIEVYS	0.9989	2.34655e-07	12	1.20971	0.222524	-2.27972	0.033152	-2.10589	0.0184401	6.48136	6.15797	5.9063	6.41029	6.50405	5.89175	5.99682	6.38343	5.18861	5.1524	6.45205	2						3											A0A087WW43;E7ET33;Q06033;Q06033-2
TFYLGER	Dimethyl (N-term)	P00450	CP	Ceruloplasmin	726	732	0	NON	1065	S	RQSEDSTFYLGE	0.5784	3.15579	8	1.2062	0.2147					5.63763			5.72956	5.99388	5.23073	5.70083	5.54507		5.2206	6.20135	0	SP	19	706				3				3			blood microparticle [GO:0072562]; endoplasmic reticulum lumen [GO:0005788]; extracellular exosome [GO:0070062]; extracellular region [GO:0005576]; extracellular space [GO:0005615]; lysosomal membrane [GO:0005765]; plasma membrane [GO:0005886]	copper ion transport [GO:0006825]; intracellular iron ion homeostasis [GO:0006879]; iron ion transport [GO:0006826]	copper ion binding [GO:0005507]; ferroxidase activity [GO:0004322]; oxidoreductase activity [GO:0016491]; protein-folding chaperone binding [GO:0051087]	E9PFZ2;H7C5R1;P00450
LPECEADDGCPKPPEIAHGYVEHSVR	Dimethyl (K);Dimethyl (N-term)	P00738	HP	Haptoglobin	83	108	0	NON	406	K	KAVGDKLPECEA	1	0	13	1.20529	0.581177	1.03672	0.173161	5.10831	0.00170967	6.73848	8.21665	8.92506	6.96703	8.43497	8.41448	7.02482	7.75573	8.00405	9.15443	6.92873	1	SP	18	64								4			blood microparticle [GO:0072562]; endocytic vesicle lumen [GO:0071682]; extracellular exosome [GO:0070062]; extracellular region [GO:0005576]; extracellular space [GO:0005615]; haptoglobin-hemoglobin complex [GO:0031838]; specific granule lumen [GO:0035580]; tertiary granule lumen [GO:1904724]	acute inflammatory response [GO:0002526]; acute-phase response [GO:0006953]; defense response [GO:0006952]; defense response to bacterium [GO:0042742]; immune system process [GO:0002376]; negative regulation of hydrogen peroxide catabolic process [GO:2000296]; negative regulation of oxidoreductase activity [GO:0051354]; response to hydrogen peroxide [GO:0042542]	antioxidant activity [GO:0016209]; hemoglobin binding [GO:0030492]; serine-type endopeptidase activity [GO:0004252]	H0Y300;J3KRH2;J3QLC9;J3QR68;P00738
FTNSKIRKPKMCPQLQQYEMHGPEGLR	3 Dimethyl (K);Dimethyl (N-term)	P01023	A2M	Alpha-2-macroglobulin	678	704	0	NON	1474	A	DMGLKAFTNSKI	0.8868	1.17558	11	1.20511	0.225656	0.160855	0.822591	2.01411	0.145157	5.61031	5.67527	5.69303	4.79919	5.45977	5.92909		5.69984	5.35803		5.89281	3	SP	23	654											blood microparticle [GO:0072562]; collagen-containing extracellular matrix [GO:0062023]; extracellular exosome [GO:0070062]; extracellular region [GO:0005576]; extracellular space [GO:0005615]; platelet alpha granule lumen [GO:0031093]	acute inflammatory response to antigenic stimulus [GO:0002438]; acute-phase response [GO:0006953]; embryonic liver development [GO:1990402]; luteinization [GO:0001553]; negative regulation of complement activation, lectin pathway [GO:0001869]; negative regulation of endopeptidase activity [GO:0010951]; response to carbon dioxide [GO:0010037]; response to glucocorticoid [GO:0051384]; response to n…	brain-derived neurotrophic factor binding [GO:0048403]; calcium-dependent protein binding [GO:0048306]; endopeptidase inhibitor activity [GO:0004866]; enzyme binding [GO:0019899]; growth factor binding [GO:0019838]; identical protein binding [GO:0042802]; interleukin-1 binding [GO:0019966]; interleukin-8 binding [GO:0019959]; nerve growth factor binding [GO:0048406]; protease binding [GO:0002020]…	P01023
LKDGAGDVAFVKHSTIFENLANKADR	3 Dimethyl (K);Dimethyl (N-term)	P02787	TF	Serotransferrin	214	239	0	NON	698	C	SGAFKCLKDGAG	0.996	0.0012931	13	1.2026	0.058421	0.470968	0.374436	1.41488	0.129643	5.66167	5.97354	6.09572	5.90752	6.46053	6.77382	6.50752	6.49507	6.48492	5.9032	6.49884	3	SP	19	194											apical plasma membrane [GO:0016324]; basal part of cell [GO:0045178]; basal plasma membrane [GO:0009925]; blood microparticle [GO:0072562]; cell surface [GO:0009986]; clathrin-coated endocytic vesicle membrane [GO:0030669]; clathrin-coated pit [GO:0005905]; cytoplasmic vesicle [GO:0031410]; early endosome [GO:0005769]; endocytic vesicle [GO:0030139]; endoplasmic reticulum lumen [GO:0005788]; endo…	actin filament organization [GO:0007015]; antibacterial humoral response [GO:0019731]; cellular response to iron ion [GO:0071281]; ERK1 and ERK2 cascade [GO:0070371]; intracellular iron ion homeostasis [GO:0006879]; iron ion transmembrane transport [GO:0034755]; iron ion transport [GO:0006826]; osteoclast differentiation [GO:0030316]; positive regulation of bone resorption [GO:0045780]; positive …	ferric iron binding [GO:0008199]; ferrous iron binding [GO:0008198]; iron chaperone activity [GO:0034986]; transferrin receptor binding [GO:1990459]	C9JVG0;P02787
GQAFHLGKCPNPPVQENFDVNKYLGR	2 Dimethyl (K);Dimethyl (N-term)	P05090	APOD	Apolipoprotein D	20	45	1	SP	189	E	LFGAAEGQAFHL	0.9996	2.53334e-05	6	1.20107	0.326483					5.94367	6.81585					6.93731	6.78826	5.85531	6.90821		2	SP	20	-1	0										cytoplasm [GO:0005737]; cytosolic ribosome [GO:0022626]; dendrite [GO:0030425]; endoplasmic reticulum [GO:0005783]; extracellular exosome [GO:0070062]; extracellular region [GO:0005576]; extracellular space [GO:0005615]; neuronal cell body [GO:0043025]; perinuclear region of cytoplasm [GO:0048471]	angiogenesis [GO:0001525]; brain development [GO:0007420]; glucose metabolic process [GO:0006006]; lipid metabolic process [GO:0006629]; negative regulation of cytokine production involved in inflammatory response [GO:1900016]; negative regulation of focal adhesion assembly [GO:0051895]; negative regulation of lipoprotein lipid oxidation [GO:0060588]; negative regulation of monocyte chemotactic p…	cholesterol binding [GO:0015485]; lipid transporter activity [GO:0005319]	C9JF17;C9JX71;P05090
GETKPDPDVTER	Dimethyl (K);Dimethyl (N-term)	P02790	HPX	Hemopexin	38	49	0	NON	462	E	HGNVAEGETKPD	0.7748	10.1903	13	1.19995	0.152384	1.47675	0.0544694	3.18255	0.00493787	5.51438	6.5498	6.65852	6.66565	6.63604	7.25405	5.68813	6.2228	6.82971	6.57412	6.47851	1	SP	23	14										1	blood microparticle [GO:0072562]; collagen-containing extracellular matrix [GO:0062023]; endocytic vesicle lumen [GO:0071682]; extracellular exosome [GO:0070062]; extracellular region [GO:0005576]; extracellular space [GO:0005615]	heme metabolic process [GO:0042168]; heme transport [GO:0015886]; hemoglobin metabolic process [GO:0020027]; intracellular iron ion homeostasis [GO:0006879]; positive regulation of humoral immune response mediated by circulating immunoglobulin [GO:0002925]; positive regulation of immunoglobulin production [GO:0002639]; positive regulation of type II interferon-mediated signaling pathway [GO:00603…	heme transmembrane transporter activity [GO:0015232]; metal ion binding [GO:0046872]	P02790
MGSGLNLCEPNNKEGYYGYTGAFR	Dimethyl (K);Dimethyl (N-term)	P02787	TF	Serotransferrin	518	541	0	NON	698	C	SLCKLCMGSGLN	0.9984	7.683e-11	9	1.19664	0.174476	0.135477	0.772363	1.47139	0.156921		5.26561	5.22254	5.16498	5.66033	5.77131	5.26309	5.48819	5.54263			1	SP	19	498											apical plasma membrane [GO:0016324]; basal part of cell [GO:0045178]; basal plasma membrane [GO:0009925]; blood microparticle [GO:0072562]; cell surface [GO:0009986]; clathrin-coated endocytic vesicle membrane [GO:0030669]; clathrin-coated pit [GO:0005905]; cytoplasmic vesicle [GO:0031410]; early endosome [GO:0005769]; endocytic vesicle [GO:0030139]; endoplasmic reticulum lumen [GO:0005788]; endo…	actin filament organization [GO:0007015]; antibacterial humoral response [GO:0019731]; cellular response to iron ion [GO:0071281]; ERK1 and ERK2 cascade [GO:0070371]; intracellular iron ion homeostasis [GO:0006879]; iron ion transmembrane transport [GO:0034755]; iron ion transport [GO:0006826]; osteoclast differentiation [GO:0030316]; positive regulation of bone resorption [GO:0045780]; positive …	ferric iron binding [GO:0008199]; ferrous iron binding [GO:0008198]; iron chaperone activity [GO:0034986]; transferrin receptor binding [GO:1990459]	H7C5E8;P02787
NRIPESGGDNSVFDIFELTGAAR	Dimethyl (N-term)	P07996	THBS1	Thrombospondin-1	19	41	1	SP	1170	T	MHVCGTNRIPES	1	4.9e-13	13	1.19581	0.153032	0.554975	0.334479	2.11995	0.0934134	5.82595	6.4564	6.48425	6.06731	5.88606	5.94046	4.80263	5.76674	6.18569	5.85117	5.87776	0	SP	18	0	0										cell surface [GO:0009986]; collagen-containing extracellular matrix [GO:0062023]; endoplasmic reticulum [GO:0005783]; endoplasmic reticulum lumen [GO:0005788]; external side of plasma membrane [GO:0009897]; extracellular exosome [GO:0070062]; extracellular matrix [GO:0031012]; extracellular region [GO:0005576]; extracellular space [GO:0005615]; fibrinogen complex [GO:0005577]; platelet alpha gran…	apoptotic process [GO:0006915]; behavioral response to pain [GO:0048266]; cell adhesion [GO:0007155]; cell migration [GO:0016477]; cellular response to growth factor stimulus [GO:0071363]; cellular response to heat [GO:0034605]; cellular response to tumor necrosis factor [GO:0071356]; chronic inflammatory response [GO:0002544]; engulfment of apoptotic cell [GO:0043652]; immune response [GO:000695…	calcium ion binding [GO:0005509]; collagen V binding [GO:0070052]; endopeptidase inhibitor activity [GO:0004866]; extracellular matrix structural constituent [GO:0005201]; fibrinogen binding [GO:0070051]; fibroblast growth factor binding [GO:0017134]; fibronectin binding [GO:0001968]; heparin binding [GO:0008201]; integrin binding [GO:0005178]; laminin binding [GO:0043236]; low-density lipoprotei…	A8MZG1;P07996
SLAIATPLPPTSAHGNVAEGETKPDPDVTER	Dimethyl (K);Dimethyl (N-term)	P02790	HPX	Hemopexin	19	49	1	SP	462	W	LWSLCWSLAIAT	0.6241	0.0844326	11	1.19549	0.066974	-0.256248	0.621893	0.939238	0.215714	7.20887	7.58802	7.58447	7.30778	7.60588	7.32984	7.01439	7.41678	7.46495	8.09293		1	SP	23	-5	-3										blood microparticle [GO:0072562]; collagen-containing extracellular matrix [GO:0062023]; endocytic vesicle lumen [GO:0071682]; extracellular exosome [GO:0070062]; extracellular region [GO:0005576]; extracellular space [GO:0005615]	heme metabolic process [GO:0042168]; heme transport [GO:0015886]; hemoglobin metabolic process [GO:0020027]; intracellular iron ion homeostasis [GO:0006879]; positive regulation of humoral immune response mediated by circulating immunoglobulin [GO:0002925]; positive regulation of immunoglobulin production [GO:0002639]; positive regulation of type II interferon-mediated signaling pathway [GO:00603…	heme transmembrane transporter activity [GO:0015232]; metal ion binding [GO:0046872]	P02790
GHCCHGHGPPPGHLR	Dimethyl (N-term)	P04196	HRG	Histidine-rich glycoprotein	425	439	0	NON	525	Q	PPPHNQGHCCHG	0.8016	9.70343	13	1.1949	0.0449449	0.972034	0.0855681	1.86713	0.0328172	5.84139	6.08338	6.41828	6.43088	6.57307	6.77335	5.96429	6.38846	6.73111	5.93991	6.57037	0	SP	18	406											blood microparticle [GO:0072562]; cell surface [GO:0009986]; collagen-containing extracellular matrix [GO:0062023]; endolysosome [GO:0036019]; extracellular exosome [GO:0070062]; extracellular region [GO:0005576]; plasma membrane [GO:0005886]; platelet alpha granule lumen [GO:0031093]	angiogenesis [GO:0001525]; antimicrobial humoral immune response mediated by antimicrobial peptide [GO:0061844]; chemotaxis [GO:0006935]; cytolysis by host of symbiont cells [GO:0051838]; defense response to fungus [GO:0050832]; fibrinolysis [GO:0042730]; heme transport [GO:0015886]; negative regulation of angiogenesis [GO:0016525]; negative regulation of blood vessel endothelial cell migration […	cysteine-type endopeptidase inhibitor activity [GO:0004869]; heme binding [GO:0020037]; heparan sulfate proteoglycan binding [GO:0043395]; heparin binding [GO:0008201]; immunoglobulin binding [GO:0019865]; metal ion binding [GO:0046872]; serine-type endopeptidase inhibitor activity [GO:0004867]; signaling receptor binding [GO:0005102]; zinc ion binding [GO:0008270]	P04196
GLSSPVTKSFNR	Dimethyl (K);Dimethyl (N-term)	P01834	IGKC	Immunoglobulin kappa constant	93	104	0	NON	107	Q	CEVTHQGLSSPV	0.9981	0.00116489	12	1.18734	0.211681	-0.187174	0.742999	1.00016	0.219596	7.08511	6.80953	7.00881	6.51042	7.10711	7.0393	6.35181	7.10297	6.80245	6.82639		1														blood microparticle [GO:0072562]; extracellular exosome [GO:0070062]; extracellular region [GO:0005576]; extracellular space [GO:0005615]; IgA immunoglobulin complex [GO:0071745]; IgD immunoglobulin complex [GO:0071738]; IgE immunoglobulin complex [GO:0071742]; IgG immunoglobulin complex [GO:0071735]; IgM immunoglobulin complex [GO:0071753]; plasma membrane [GO:0005886]	adaptive immune response [GO:0002250]; B cell receptor signaling pathway [GO:0050853]; immune response [GO:0006955]; immunoglobulin mediated immune response [GO:0016064]; retina homeostasis [GO:0001895]	antigen binding [GO:0003823]	A0A5H1ZRQ3;P01834
HKEVTKEVVTSEDGSDCPEAMDLGTLSGIGTLDGFR	2 Dimethyl (K);Dimethyl (N-term);Oxidation (M)	P02671	FGA	Fibrinogen alpha chain	475	510	0	NON	866	G	VIGPDGHKEVTK	0.8225	0.135671	11	1.18437	0.253475			0.5231	0.753775	5.32825	6.41919	6.36139	6.44246	6.32017		6.11754		5.39933	6.26549	6.36643	2	SP	19	455											blood microparticle [GO:0072562]; cell surface [GO:0009986]; collagen-containing extracellular matrix [GO:0062023]; endoplasmic reticulum [GO:0005783]; endoplasmic reticulum lumen [GO:0005788]; external side of plasma membrane [GO:0009897]; extracellular exosome [GO:0070062]; extracellular region [GO:0005576]; extracellular space [GO:0005615]; extracellular vesicle [GO:1903561]; fibrinogen comple…	adaptive immune response [GO:0002250]; blood coagulation, common pathway [GO:0072377]; blood coagulation, fibrin clot formation [GO:0072378]; cell-matrix adhesion [GO:0007160]; fibrinolysis [GO:0042730]; induction of bacterial agglutination [GO:0043152]; innate immune response [GO:0045087]; negative regulation of blood coagulation, common pathway [GO:2000261]; negative regulation of endothelial c…	extracellular matrix structural constituent [GO:0005201]; metal ion binding [GO:0046872]; signaling receptor binding [GO:0005102]; structural molecule activity [GO:0005198]	P02671;P02671-2
LQPAADHKPGPGAR	Dimethyl (K);Dimethyl (N-term)	P33908-2	MAN1A1	Isoform 2 of Mannosyl-oligosaccharide 1,2-alpha-mannosidase IA	80	93	0	NON	367	A	FHSSPALQPAAD	0.8728	0.00197855	7	1.17798	0.279382					5.76864			6.11257	6.07043					5.58721	6.33857	1																	P33908;P33908-2
TRTGKAAQVTIQSSGTFSSKFQVDNNNR	2 Dimethyl (K);Dimethyl (N-term)	P01023	A2M	Alpha-2-macroglobulin	1270	1297	0	NON	1474	F	YGAATFTRTGKA	0.9999	1e-14	13	1.1779	0.047526	-0.225533	0.684337	0.778185	0.318779	5.94845	6.24134	5.91376	5.98409	6.059	6.15459	5.67713	6.21578	6.2441	5.3982	5.91009	2	SP	23	1246											blood microparticle [GO:0072562]; collagen-containing extracellular matrix [GO:0062023]; extracellular exosome [GO:0070062]; extracellular region [GO:0005576]; extracellular space [GO:0005615]; platelet alpha granule lumen [GO:0031093]	acute inflammatory response to antigenic stimulus [GO:0002438]; acute-phase response [GO:0006953]; embryonic liver development [GO:1990402]; luteinization [GO:0001553]; negative regulation of complement activation, lectin pathway [GO:0001869]; negative regulation of endopeptidase activity [GO:0010951]; response to carbon dioxide [GO:0010037]; response to glucocorticoid [GO:0051384]; response to n…	brain-derived neurotrophic factor binding [GO:0048403]; calcium-dependent protein binding [GO:0048306]; endopeptidase inhibitor activity [GO:0004866]; enzyme binding [GO:0019899]; growth factor binding [GO:0019838]; identical protein binding [GO:0042802]; interleukin-1 binding [GO:0019966]; interleukin-8 binding [GO:0019959]; nerve growth factor binding [GO:0048406]; protease binding [GO:0002020]…	P01023
SVNIPDLLPGR	Dimethyl (N-term)	P02751-14	FN1	Isoform 14 of Fibronectin	774	784	0	NON	2265	T	LPSTATSVNIPD	0.9749	0.000206581	13	1.17535	0.0549993	0.0588143	0.904925	0.843795	0.228286	5.86101	6.1909	6.06808	6.09372	6.34014	6.35914	5.99111	6.1237	6.28064	5.67448	6.38083	0																	P02751;P02751-1;P02751-10;P02751-11;P02751-12;P02751-13;P02751-14;P02751-17;P02751-3;P02751-4;P02751-5;P02751-6;P02751-7;P02751-8;P02751-9
VQLVESGGGLVQPGGSLR	Dimethyl (N-term)	A0A0B4J1Y9	IGHV3-72	Immunoglobulin heavy variable 3-72	21	38	1	SP	119	E	QGVQCEVQLVES	0.9954	0.000352459	9	1.17503	0.171952					6.70091	6.9653	6.9431	6.46509			6.39094	6.83398			5.51915	0	SP	19	1	1							1			extracellular region [GO:0005576]; immunoglobulin complex [GO:0019814]; plasma membrane [GO:0005886]	immunoglobulin mediated immune response [GO:0016064]	antigen binding [GO:0003823]	A0A075B7D8;A0A075B7E8;A0A075B7F1;A0A0B4J1X5;A0A0B4J1Y9;A0A0B4J2B5;A0A0C4DH30;A0A0J9YX35;A0A4W8ZXM2;P01763;P01764;P01766;P01780;S4R3C0
TVKDDKESVPISDTIIPAVPPPTDLR	2 Dimethyl (K);Dimethyl (N-term)	P02751-14	FN1	Isoform 14 of Fibronectin	1249	1274	0	NON	2265	Y	YNVSVYTVKDDK	0.9982	6.959e-11	13	1.17434	0.201805	0.35204	0.532667	0.724244	0.410851	6.34398	6.98768	6.95897	6.80335	6.76818	7.13919	6.93502	6.66262	6.63824	6.00206	7.07997	2																	P02751-1;P02751-10;P02751-14;P02751-17;P02751-3;P02751-4;P02751-5;P02751-6;P02751-8;P02751-9
EVPEGRTNFDNDIALVR	Dimethyl (N-term)	P09871	C1S	Complement C1s subcomponent	518	534	0	NON	688	L	PGWKLLEVPEGR	0.6314	1.19745	5										5.71034		5.70413	5.72975			5.82154	5.37017	0	SP	15	502											blood microparticle [GO:0072562]; complement component C1 complex [GO:0005602]; extracellular region [GO:0005576]; extracellular space [GO:0005615]	complement activation, classical pathway [GO:0006958]; innate immune response [GO:0045087]; proteolysis [GO:0006508]	calcium ion binding [GO:0005509]; identical protein binding [GO:0042802]; serine-type endopeptidase activity [GO:0004252]	F8WCZ6;P09871
DGDLGLISGWGR	Dimethyl (N-term)	P09871	C1S	Complement C1s subcomponent	561	572	0	NON	688	M	SDYNLMDGDLGL	0.9994	1.69902e-06	13	-1.43662	0.0200997	0.619303	0.388741	-0.972615	0.191111	5.90843	5.25348	5.80983	6.08595	5.56055	5.76304	6.00824	5.75093	5.55138	5.9551	5.66287	0	SP	15	545											blood microparticle [GO:0072562]; complement component C1 complex [GO:0005602]; extracellular region [GO:0005576]; extracellular space [GO:0005615]	complement activation, classical pathway [GO:0006958]; innate immune response [GO:0045087]; proteolysis [GO:0006508]	calcium ion binding [GO:0005509]; identical protein binding [GO:0042802]; serine-type endopeptidase activity [GO:0004252]	F8WCZ6;P09871
TFTEYKKKLAER	3 Dimethyl (K);Dimethyl (N-term)	P02774-3	GC	Isoform 3 of Vitamin D-binding protein	433	444	0	NON	493	N	ADYSENTFTEYK	0.9906	7.53791e-05	13	1.16078	0.300365	-1.27862	0.182773	0.222331	0.904521	6.49103	6.89562	6.74781	7.31684	6.82356	5.82647	6.25618	7.70036	7.69056	7.35957	7.4018	3																	D6RF35;P02774;P02774-2;P02774-3
GVNYKIGEKWDR	2 Dimethyl (K);Dimethyl (N-term)	P02751-14	FN1	Isoform 14 of Fibronectin	2134	2145	0	NON	2265	N	RWCHDNGVNYKI	0.9431	0.000473233	12	1.16077	0.459394	0.818491	0.35776	1.97926	0.0867769	5.66291	6.74763	6.55312	5.64411	6.57802	6.68705	6.65257	5.68222	6.50687		7.27461	2																	H0Y7Z1;P02751;P02751-1;P02751-10;P02751-11;P02751-12;P02751-13;P02751-14;P02751-17;P02751-3;P02751-5;P02751-6;P02751-7;P02751-8;P02751-9
TEVPESIKR	Dimethyl (K);Dimethyl (N-term)	Q96T59	CDRT15	CMT1A duplicated region transcript 15 protein	137	145	0	NON	188	I	EELPEITEVPES	0.962	0.0876337	9	1.16019	0.169272					6.21428	6.55463	6.54184		6.317		5.97195	6.3301			6.29132	1																	F2Z3C1;Q96T59
FLQHKDDNPNLPR	Dimethyl (K);Dimethyl (N-term)	P02768	ALB	Albumin	126	138	0	NON	609	C	PERNECFLQHKD	0.9744	0.0717243	13	1.16004	0.08296	-0.550866	0.527987	0.90775	0.301608	7.13105	7.68462	7.90921	7.77411	7.82381	7.87062	7.17199	7.88597	7.1171	7.36801	7.44757	1	SP	18	107											blood microparticle [GO:0072562]; cytoplasm [GO:0005737]; endoplasmic reticulum [GO:0005783]; endoplasmic reticulum lumen [GO:0005788]; extracellular exosome [GO:0070062]; extracellular region [GO:0005576]; extracellular space [GO:0005615]; Golgi apparatus [GO:0005794]; nucleus [GO:0005634]; platelet alpha granule lumen [GO:0031093]; protein-containing complex [GO:0032991]	cellular response to starvation [GO:0009267]; maintenance of mitochondrion location [GO:0051659]; negative regulation of apoptotic process [GO:0043066]; negative regulation of programmed cell death [GO:0043069]; retina homeostasis [GO:0001895]	antioxidant activity [GO:0016209]; copper ion binding [GO:0005507]; DNA binding [GO:0003677]; enterobactin binding [GO:1903981]; exogenous protein binding [GO:0140272]; fatty acid binding [GO:0005504]; identical protein binding [GO:0042802]; protein-folding chaperone binding [GO:0051087]; pyridoxal phosphate binding [GO:0030170]; toxic substance binding [GO:0015643]	A0A087WWT3;A0A0C4DGB6;H7C013;P02768
LPAPEFSPEPESGR	Dimethyl (N-term)	P04217	A1BG	Alpha-1B-glycoprotein	306	319	0	NON	495	T	ILSDETLPAPEF	0.8964	0.21495	10	1.15818	0.138179	-0.764028	0.33388	-0.204475	0.844975		5.6152		5.6954	5.70242	5.28941	5.32809	5.65796	5.61097	5.33437	6.04343	0	SP	21	284											blood microparticle [GO:0072562]; collagen-containing extracellular matrix [GO:0062023]; extracellular exosome [GO:0070062]; extracellular region [GO:0005576]; extracellular space [GO:0005615]; ficolin-1-rich granule lumen [GO:1904813]; plasma membrane [GO:0005886]; platelet alpha granule lumen [GO:0031093]; secretory granule lumen [GO:0034774]			M0R009;P04217;P04217-2
SDEDWNYKCPSGCR	Dimethyl (K);Dimethyl (N-term)	P02671	FGA	Fibrinogen alpha chain	56	69	0	NON	866	C	SDWPFCSDEDWN	0.9971	5.57274e-07	8	1.15817	0.171889					4.64609				4.86204	4.81668	4.7001	5.0971		4.77851	5.07879	1	SP	19	36											blood microparticle [GO:0072562]; cell surface [GO:0009986]; collagen-containing extracellular matrix [GO:0062023]; endoplasmic reticulum [GO:0005783]; endoplasmic reticulum lumen [GO:0005788]; external side of plasma membrane [GO:0009897]; extracellular exosome [GO:0070062]; extracellular region [GO:0005576]; extracellular space [GO:0005615]; extracellular vesicle [GO:1903561]; fibrinogen comple…	adaptive immune response [GO:0002250]; blood coagulation, common pathway [GO:0072377]; blood coagulation, fibrin clot formation [GO:0072378]; cell-matrix adhesion [GO:0007160]; fibrinolysis [GO:0042730]; induction of bacterial agglutination [GO:0043152]; innate immune response [GO:0045087]; negative regulation of blood coagulation, common pathway [GO:2000261]; negative regulation of endothelial c…	extracellular matrix structural constituent [GO:0005201]; metal ion binding [GO:0046872]; signaling receptor binding [GO:0005102]; structural molecule activity [GO:0005198]	P02671;P02671-2
VTVPSSSLGTQTYTCNVNHKPSNTKVDKR	3 Dimethyl (K);Dimethyl (N-term)	P01860	IGHG3	Immunoglobulin heavy constant gamma 3	69	97	0	NON	377	V	YSLSSVVTVPSS	0.6076	14.6044	10	1.15777	0.538338	-0.00410949	0.992916	1.28057	0.493026	3.95967	5.28683	5.33701	5.13738	4.50727	4.53102		4.84723	4.76958			3											1		0	blood microparticle [GO:0072562]; extracellular exosome [GO:0070062]; extracellular region [GO:0005576]; extracellular space [GO:0005615]; IgG immunoglobulin complex [GO:0071735]; immunoglobulin complex, circulating [GO:0042571]; plasma membrane [GO:0005886]	adaptive immune response [GO:0002250]; antibacterial humoral response [GO:0019731]; B cell receptor signaling pathway [GO:0050853]; complement activation, classical pathway [GO:0006958]; retina homeostasis [GO:0001895]	antigen binding [GO:0003823]; immunoglobulin receptor binding [GO:0034987]	A0A286YES1;A0A4W9A917;P01860
QKLGPHAGDVEGHLSFLEKDLR	2 Dimethyl (K);Dimethyl (N-term)	P06727	APOA4	Apolipoprotein A-IV	327	348	0	NON	396	R	QMEQLRQKLGPH	0.9975	6.6737e-07	13	1.1572	0.103231	-0.136379	0.796426	0.993891	0.242805	6.79898	6.67536	6.84679	6.78744	7.10431	6.88846	6.20123	7.02872	6.94997	6.65881	7.03148	2	SP	20	306									2	2	blood microparticle [GO:0072562]; chylomicron [GO:0042627]; collagen-containing extracellular matrix [GO:0062023]; cytosol [GO:0005829]; early endosome [GO:0005769]; endoplasmic reticulum lumen [GO:0005788]; extracellular exosome [GO:0070062]; extracellular region [GO:0005576]; extracellular space [GO:0005615]; high-density lipoprotein particle [GO:0034364]; synapse [GO:0045202]; very-low-density…	cholesterol efflux [GO:0033344]; cholesterol homeostasis [GO:0042632]; cholesterol metabolic process [GO:0008203]; chylomicron assembly [GO:0034378]; chylomicron remodeling [GO:0034371]; high-density lipoprotein particle remodeling [GO:0034375]; hydrogen peroxide catabolic process [GO:0042744]; innate immune response in mucosa [GO:0002227]; leukocyte cell-cell adhesion [GO:0007159]; lipid catabol…	antioxidant activity [GO:0016209]; cholesterol transfer activity [GO:0120020]; copper ion binding [GO:0005507]; identical protein binding [GO:0042802]; lipid binding [GO:0008289]; lipid transporter activity [GO:0005319]; phosphatidylcholine binding [GO:0031210]; phosphatidylcholine-sterol O-acyltransferase activator activity [GO:0060228]; protein homodimerization activity [GO:0042803]	P06727
DDSLANSSDLLKELLETGDNR	Dimethyl (K);Dimethyl (N-term)	P01210	PENK	Proenkephalin-A	147	167	0	NON	267	E	KKDAEEDDSLAN	1	1e-14	7	1.15696	0.340992					5.10211			4.96673	4.80757					4.35839	5.21411	1	SP	24	122											axon terminus [GO:0043679]; cell body fiber [GO:0070852]; chromaffin granule lumen [GO:0034466]; dendrite [GO:0030425]; endoplasmic reticulum lumen [GO:0005788]; extracellular region [GO:0005576]; neuronal cell body [GO:0043025]; neuronal dense core vesicle lumen [GO:0099013]; perikaryon [GO:0043204]; plasma membrane [GO:0005886]; symmetric synapse [GO:0032280]; synaptic vesicle lumen [GO:0034592]	aggressive behavior [GO:0002118]; behavioral fear response [GO:0001662]; cellular response to cAMP [GO:0071320]; cellular response to oxidative stress [GO:0034599]; cellular response to transforming growth factor beta stimulus [GO:0071560]; cellular response to virus [GO:0098586]; cellular response to vitamin D [GO:0071305]; chemical synaptic transmission [GO:0007268]; general adaptation syndrome…	neuropeptide hormone activity [GO:0005184]; opioid peptide activity [GO:0001515]; opioid receptor binding [GO:0031628]	P01210
VAGKPGDFGYCDLNYCEEAVEEETGDGLDEDSDR	Dimethyl (K);Dimethyl (N-term)	P00734	F2	Prothrombin	276	309	0	NON	622	Y	EGVWCYVAGKPG	0.993	0.00109174	12	1.1567	0.0599799	-0.133848	0.835627	1.52978	0.145897	5.28161	5.58528	5.56842	5.72345	5.80363		4.77788	5.47581	5.41209	5.38666	5.69768	1	SP	24	251											blood microparticle [GO:0072562]; collagen-containing extracellular matrix [GO:0062023]; endoplasmic reticulum lumen [GO:0005788]; extracellular exosome [GO:0070062]; extracellular region [GO:0005576]; extracellular space [GO:0005615]; Golgi lumen [GO:0005796]; plasma membrane [GO:0005886]; serine-type endopeptidase complex [GO:1905370]	acute-phase response [GO:0006953]; antimicrobial humoral immune response mediated by antimicrobial peptide [GO:0061844]; blood coagulation [GO:0007596]; blood coagulation, common pathway [GO:0072377]; cell surface receptor signaling pathway [GO:0007166]; cytolysis by host of symbiont cells [GO:0051838]; fibrinolysis [GO:0042730]; G protein-coupled receptor signaling pathway [GO:0007186]; ligand-g…	calcium ion binding [GO:0005509]; growth factor activity [GO:0008083]; heparin binding [GO:0008201]; lipopolysaccharide binding [GO:0001530]; serine-type endopeptidase activity [GO:0004252]; signaling receptor binding [GO:0005102]; thrombospondin receptor activity [GO:0070053]	C9JV37;E9PIT3;P00734
SSSGSFSDADLADGVSGGEGKGGSDGGGSHR	Dimethyl (K);Dimethyl (N-term)	P14209-2	CD99	Isoform II of CD99 antigen	85	115	0	NON	160	P	PNPNHPSSSGSF	0.6274	0.0446413	9	1.15615	0.278486					6.17798	6.38417		6.9589	6.71005		4.95491			5.17527	6.26204	1																	A0A096LP69;A8MQT7;P14209;P14209-2;P14209-3
SLLLLLLTHLPLALGSPMYSIITPNILR	Dimethyl (N-term)	P01024	C3	Complement C3	8	35	0	NON	1663	P	GPTSGPSLLLLL	0.9846	0.00134808	12	-0.486898	0.460625	-0.75845	0.242821	-1.21319	0.292016		5.95261	5.9509	6.32281	6.11899	5.5723	5.97521	6.13184	5.9953	6.48846	6.09593	0	SP	22	-15											azurophil granule lumen [GO:0035578]; blood microparticle [GO:0072562]; cell surface [GO:0009986]; endoplasmic reticulum lumen [GO:0005788]; extracellular exosome [GO:0070062]; extracellular region [GO:0005576]; extracellular space [GO:0005615]; plasma membrane [GO:0005886]; protein-containing complex [GO:0032991]; secretory granule lumen [GO:0034774]; serine-type endopeptidase complex [GO:190537…	amyloid-beta clearance [GO:0097242]; cell surface receptor signaling pathway involved in cell-cell signaling [GO:1905114]; complement activation [GO:0006956]; complement activation, alternative pathway [GO:0006957]; complement activation, classical pathway [GO:0006958]; complement-dependent cytotoxicity [GO:0097278]; complement-mediated synapse pruning [GO:0150062]; fatty acid metabolic process […	C5L2 anaphylatoxin chemotactic receptor binding [GO:0031715]; endopeptidase inhibitor activity [GO:0004866]; signaling receptor binding [GO:0005102]	A0A8Q3WLS3;P01024
TTKGVTSVSQIFHSPDLAIR	Dimethyl (K);Dimethyl (N-term)	P05155-3	SERPING1	Isoform 3 of Plasma protease C1 inhibitor	219	238	0	NON	505	F	QALKGFTTKGVT	1	0	12	1.15039	0.0787909	-0.224907	0.820125	0.197032	0.87862	6.16458	6.48717	6.80829	6.52236	6.45381	5.99727	6.21613	6.90888		5.93915	6.37758	1																	A0A7I2V2D2;A0A7I2V5R3;E9PGN7;H9KV48;P05155;P05155-2;P05155-3
TPGTEYVVSIVALNGR	Dimethyl (N-term)	P02751-14	FN1	Isoform 14 of Fibronectin	1419	1434	0	NON	2265	L	ITLTNLTPGTEY	0.9979	2.92429e-05	12	1.14896	0.268666	-0.475267	0.425491	0.673694	0.450319	4.40623	5.41528	5.16697	4.85858	5.17983	4.8485	5.2048	4.91212	5.06256		5.53357	0																	H0Y7Z1;P02751;P02751-1;P02751-10;P02751-11;P02751-13;P02751-14;P02751-17;P02751-3;P02751-4;P02751-5;P02751-6;P02751-7;P02751-8;P02751-9
THLPLALGSPMYSIITPNILR	Dimethyl (N-term)	P01024	C3	Complement C3	15	35	0	NON	1663	L	LLLLLLTHLPLA	0.9528	0.116794	1							5.82299											0	SP	22	-8											azurophil granule lumen [GO:0035578]; blood microparticle [GO:0072562]; cell surface [GO:0009986]; endoplasmic reticulum lumen [GO:0005788]; extracellular exosome [GO:0070062]; extracellular region [GO:0005576]; extracellular space [GO:0005615]; plasma membrane [GO:0005886]; protein-containing complex [GO:0032991]; secretory granule lumen [GO:0034774]; serine-type endopeptidase complex [GO:190537…	amyloid-beta clearance [GO:0097242]; cell surface receptor signaling pathway involved in cell-cell signaling [GO:1905114]; complement activation [GO:0006956]; complement activation, alternative pathway [GO:0006957]; complement activation, classical pathway [GO:0006958]; complement-dependent cytotoxicity [GO:0097278]; complement-mediated synapse pruning [GO:0150062]; fatty acid metabolic process […	C5L2 anaphylatoxin chemotactic receptor binding [GO:0031715]; endopeptidase inhibitor activity [GO:0004866]; signaling receptor binding [GO:0005102]	A0A8Q3WLS3;P01024
TDIADDGCPKPPEIAHGYVEHSVR	Dimethyl (K);Dimethyl (N-term)	P00738	HP	Haptoglobin	26	49	0	NON	406	V	DSGNDVTDIADD	1	0	13	1.14687	0.633622	1.29969	0.109868	5.57545	0.00238302	7.04465	8.74217	9.53102	7.45054	9.05282	9.08108	7.55445	8.11604	8.47268	9.76215	7.28173	1	SP	18	7								4			blood microparticle [GO:0072562]; endocytic vesicle lumen [GO:0071682]; extracellular exosome [GO:0070062]; extracellular region [GO:0005576]; extracellular space [GO:0005615]; haptoglobin-hemoglobin complex [GO:0031838]; specific granule lumen [GO:0035580]; tertiary granule lumen [GO:1904724]	acute inflammatory response [GO:0002526]; acute-phase response [GO:0006953]; defense response [GO:0006952]; defense response to bacterium [GO:0042742]; immune system process [GO:0002376]; negative regulation of hydrogen peroxide catabolic process [GO:2000296]; negative regulation of oxidoreductase activity [GO:0051354]; response to hydrogen peroxide [GO:0042542]	antioxidant activity [GO:0016209]; hemoglobin binding [GO:0030492]; serine-type endopeptidase activity [GO:0004252]	A0A0C4DGL8;H0Y300;H3BMJ7;H3BS21;J3KRH2;J3KSV1;J3QLC9;J3QQI8;J3QR68;P00738;P00738-2
LPLALGSPMYSIITPNILR	Dimethyl (N-term);Oxidation (M)	P01024	C3	Complement C3	17	35	1	SP	1663	H	LLLLTHLPLALG	0.5676	40.3461	3										6.38285						6.56457		0	SP	22	-6	-4										azurophil granule lumen [GO:0035578]; blood microparticle [GO:0072562]; cell surface [GO:0009986]; endoplasmic reticulum lumen [GO:0005788]; extracellular exosome [GO:0070062]; extracellular region [GO:0005576]; extracellular space [GO:0005615]; plasma membrane [GO:0005886]; protein-containing complex [GO:0032991]; secretory granule lumen [GO:0034774]; serine-type endopeptidase complex [GO:190537…	amyloid-beta clearance [GO:0097242]; cell surface receptor signaling pathway involved in cell-cell signaling [GO:1905114]; complement activation [GO:0006956]; complement activation, alternative pathway [GO:0006957]; complement activation, classical pathway [GO:0006958]; complement-dependent cytotoxicity [GO:0097278]; complement-mediated synapse pruning [GO:0150062]; fatty acid metabolic process […	C5L2 anaphylatoxin chemotactic receptor binding [GO:0031715]; endopeptidase inhibitor activity [GO:0004866]; signaling receptor binding [GO:0005102]	A0A8Q3WLS3;P01024
SPMYSIITPNILR	Dimethyl (N-term)	P01024	C3	Complement C3	23	35	1	SP	1663	G	LPLALGSPMYSI	0.9994	9.50283e-09	13	0.174068	0.767517	0.532758	0.325327	0.995186	0.212793	6.89414	7.48448	7.55818	7.78269	7.59024	7.33034	7.59546	7.66674	7.68748	7.89802	7.63766	0	SP	22	0	0										azurophil granule lumen [GO:0035578]; blood microparticle [GO:0072562]; cell surface [GO:0009986]; endoplasmic reticulum lumen [GO:0005788]; extracellular exosome [GO:0070062]; extracellular region [GO:0005576]; extracellular space [GO:0005615]; plasma membrane [GO:0005886]; protein-containing complex [GO:0032991]; secretory granule lumen [GO:0034774]; serine-type endopeptidase complex [GO:190537…	amyloid-beta clearance [GO:0097242]; cell surface receptor signaling pathway involved in cell-cell signaling [GO:1905114]; complement activation [GO:0006956]; complement activation, alternative pathway [GO:0006957]; complement activation, classical pathway [GO:0006958]; complement-dependent cytotoxicity [GO:0097278]; complement-mediated synapse pruning [GO:0150062]; fatty acid metabolic process […	C5L2 anaphylatoxin chemotactic receptor binding [GO:0031715]; endopeptidase inhibitor activity [GO:0004866]; signaling receptor binding [GO:0005102]	A0A8Q3WLS3;P01024
SEPFQGSYKVVVQKKSGGR	3 Dimethyl (K);Dimethyl (N-term)	P01023	A2M	Alpha-2-macroglobulin	196	214	0	NON	1474	S	FSFPLSSEPFQG	1	0	13	1.13859	0.206192	-0.456579	0.441206	-0.117531	0.885578	6.19455	6.66215	6.25115	6.72813	6.33367	6.2379	6.48958	6.72263	6.81707	5.49478	6.5596	3	SP	23	172											blood microparticle [GO:0072562]; collagen-containing extracellular matrix [GO:0062023]; extracellular exosome [GO:0070062]; extracellular region [GO:0005576]; extracellular space [GO:0005615]; platelet alpha granule lumen [GO:0031093]	acute inflammatory response to antigenic stimulus [GO:0002438]; acute-phase response [GO:0006953]; embryonic liver development [GO:1990402]; luteinization [GO:0001553]; negative regulation of complement activation, lectin pathway [GO:0001869]; negative regulation of endopeptidase activity [GO:0010951]; response to carbon dioxide [GO:0010037]; response to glucocorticoid [GO:0051384]; response to n…	brain-derived neurotrophic factor binding [GO:0048403]; calcium-dependent protein binding [GO:0048306]; endopeptidase inhibitor activity [GO:0004866]; enzyme binding [GO:0019899]; growth factor binding [GO:0019838]; identical protein binding [GO:0042802]; interleukin-1 binding [GO:0019966]; interleukin-8 binding [GO:0019959]; nerve growth factor binding [GO:0048406]; protease binding [GO:0002020]…	P01023
VFLGMFLYEYARRHPDYSVVLLLR	Dimethyl (N-term)	P02768	ALB	Albumin	349	372	0	NON	609	D	YAEAKDVFLGMF	0.9702	0.140022	3	1.13669	0.184008	1.12396	0.153784					6.54151	5.80048	5.5762							0	SP	18	330											blood microparticle [GO:0072562]; cytoplasm [GO:0005737]; endoplasmic reticulum [GO:0005783]; endoplasmic reticulum lumen [GO:0005788]; extracellular exosome [GO:0070062]; extracellular region [GO:0005576]; extracellular space [GO:0005615]; Golgi apparatus [GO:0005794]; nucleus [GO:0005634]; platelet alpha granule lumen [GO:0031093]; protein-containing complex [GO:0032991]	cellular response to starvation [GO:0009267]; maintenance of mitochondrion location [GO:0051659]; negative regulation of apoptotic process [GO:0043066]; negative regulation of programmed cell death [GO:0043069]; retina homeostasis [GO:0001895]	antioxidant activity [GO:0016209]; copper ion binding [GO:0005507]; DNA binding [GO:0003677]; enterobactin binding [GO:1903981]; exogenous protein binding [GO:0140272]; fatty acid binding [GO:0005504]; identical protein binding [GO:0042802]; protein-folding chaperone binding [GO:0051087]; pyridoxal phosphate binding [GO:0030170]; toxic substance binding [GO:0015643]	A0A0C4DGB6;B7WNR0;C9JKR2;H0YA55;P02768
VFLGMFLYEYARRHPDYSVVLLLR	Dimethyl (N-term);Oxidation (M)	P02768	ALB	Albumin	349	372	0	NON	609	D	YAEAKDVFLGMF	0.8889	0.965693	11	1.13669	0.184008	1.12396	0.153784			5.8333	6.47868	6.92043	6.73076	6.60178			6.55993	6.98433	6	6.55777	0	SP	18	330											blood microparticle [GO:0072562]; cytoplasm [GO:0005737]; endoplasmic reticulum [GO:0005783]; endoplasmic reticulum lumen [GO:0005788]; extracellular exosome [GO:0070062]; extracellular region [GO:0005576]; extracellular space [GO:0005615]; Golgi apparatus [GO:0005794]; nucleus [GO:0005634]; platelet alpha granule lumen [GO:0031093]; protein-containing complex [GO:0032991]	cellular response to starvation [GO:0009267]; maintenance of mitochondrion location [GO:0051659]; negative regulation of apoptotic process [GO:0043066]; negative regulation of programmed cell death [GO:0043069]; retina homeostasis [GO:0001895]	antioxidant activity [GO:0016209]; copper ion binding [GO:0005507]; DNA binding [GO:0003677]; enterobactin binding [GO:1903981]; exogenous protein binding [GO:0140272]; fatty acid binding [GO:0005504]; identical protein binding [GO:0042802]; protein-folding chaperone binding [GO:0051087]; pyridoxal phosphate binding [GO:0030170]; toxic substance binding [GO:0015643]	A0A0C4DGB6;B7WNR0;C9JKR2;H0YA55;P02768
GIDIYSLTVDSR	Dimethyl (N-term)	Q14624-3	ITIH4	Isoform 3 of Inter-alpha-trypsin inhibitor heavy chain H4	32	43	1	SP	900	N	TTAEKNGIDIYS	1	3.5474e-10	12	1.1358	0.420864	-0.201472	0.760465	0.771227	0.6005	7.28122	6.86069	6.72846	5.45132	6.93382	6.94476	6.94583		6.70164	7.22239	7.18614	0				3							2						B7ZKJ8;Q14624;Q14624-3;Q14624-4
QMEQLRQKLGPHAGDVEGHLSFLEKDLR	2 Dimethyl (K);Dimethyl (N-term)	P06727	APOA4	Apolipoprotein A-IV	321	348	0	NON	396	Q	NKALVQQMEQLR	0.9843	2.6017e-07	13	1.13508	0.086214	0.0166599	0.976513	1.04187	0.214718	6.0858	6.00576	6.25221	6.22831	6.5243	6.27415	5.67341	6.38332	6.40206	5.94814	6.38905	2	SP	20	300											blood microparticle [GO:0072562]; chylomicron [GO:0042627]; collagen-containing extracellular matrix [GO:0062023]; cytosol [GO:0005829]; early endosome [GO:0005769]; endoplasmic reticulum lumen [GO:0005788]; extracellular exosome [GO:0070062]; extracellular region [GO:0005576]; extracellular space [GO:0005615]; high-density lipoprotein particle [GO:0034364]; synapse [GO:0045202]; very-low-density…	cholesterol efflux [GO:0033344]; cholesterol homeostasis [GO:0042632]; cholesterol metabolic process [GO:0008203]; chylomicron assembly [GO:0034378]; chylomicron remodeling [GO:0034371]; high-density lipoprotein particle remodeling [GO:0034375]; hydrogen peroxide catabolic process [GO:0042744]; innate immune response in mucosa [GO:0002227]; leukocyte cell-cell adhesion [GO:0007159]; lipid catabol…	antioxidant activity [GO:0016209]; cholesterol transfer activity [GO:0120020]; copper ion binding [GO:0005507]; identical protein binding [GO:0042802]; lipid binding [GO:0008289]; lipid transporter activity [GO:0005319]; phosphatidylcholine binding [GO:0031210]; phosphatidylcholine-sterol O-acyltransferase activator activity [GO:0060228]; protein homodimerization activity [GO:0042803]	P06727
LLGLLLLWLPDTRCDIQMTQSPSSLSASVGDR	Dimethyl (N-term);Oxidation (M)	A0A075B6S5	IGKV1-27	Immunoglobulin kappa variable 1-27	9	40	0	NON	117	Q	MRVPAQLLGLLL	0.6866	3.43168e-07	11	1.13503	0.185364	0.2738	0.754496	1.78131	0.093768		6.63212	6.40984	6.70748		7.14895	6.26713	6.51098	6.89811	6.75583	7.19533	0	SP	22	-14											extracellular space [GO:0005615]; immunoglobulin complex [GO:0019814]; plasma membrane [GO:0005886]	adaptive immune response [GO:0002250]; immune response [GO:0006955]		A0A075B6S5
SKAIGYLNTGYQR	Dimethyl (K);Dimethyl (N-term)	P01023	A2M	Alpha-2-macroglobulin	1002	1014	0	NON	1474	K	LTPEIKSKAIGY	0.9997	8.05816e-08	13	1.12711	0.035526	-0.577143	0.415185	0.533657	0.516645	6.96816	7.45522	7.07987	6.87918	7.16963	7.1015	6.45546	7.48991	7.05025	6.65962	7.14651	1	SP	23	978											blood microparticle [GO:0072562]; collagen-containing extracellular matrix [GO:0062023]; extracellular exosome [GO:0070062]; extracellular region [GO:0005576]; extracellular space [GO:0005615]; platelet alpha granule lumen [GO:0031093]	acute inflammatory response to antigenic stimulus [GO:0002438]; acute-phase response [GO:0006953]; embryonic liver development [GO:1990402]; luteinization [GO:0001553]; negative regulation of complement activation, lectin pathway [GO:0001869]; negative regulation of endopeptidase activity [GO:0010951]; response to carbon dioxide [GO:0010037]; response to glucocorticoid [GO:0051384]; response to n…	brain-derived neurotrophic factor binding [GO:0048403]; calcium-dependent protein binding [GO:0048306]; endopeptidase inhibitor activity [GO:0004866]; enzyme binding [GO:0019899]; growth factor binding [GO:0019838]; identical protein binding [GO:0042802]; interleukin-1 binding [GO:0019966]; interleukin-8 binding [GO:0019959]; nerve growth factor binding [GO:0048406]; protease binding [GO:0002020]…	P01023
SKAIGYLNTGYQRQLNYKHYDGSYSTFGER	2 Dimethyl (K);Dimethyl (N-term)	P01023	A2M	Alpha-2-macroglobulin	1002	1031	0	NON	1474	K	LTPEIKSKAIGY	0.9761	2.34308e-05	13	1.12711	0.035526	-0.577143	0.415185	0.533657	0.516645	6.46116	6.48172	5.7682	5.76939	6.05408	6.52111	6.05124	5.94034	6.02753	5.86261	6.08377	2	SP	23	978											blood microparticle [GO:0072562]; collagen-containing extracellular matrix [GO:0062023]; extracellular exosome [GO:0070062]; extracellular region [GO:0005576]; extracellular space [GO:0005615]; platelet alpha granule lumen [GO:0031093]	acute inflammatory response to antigenic stimulus [GO:0002438]; acute-phase response [GO:0006953]; embryonic liver development [GO:1990402]; luteinization [GO:0001553]; negative regulation of complement activation, lectin pathway [GO:0001869]; negative regulation of endopeptidase activity [GO:0010951]; response to carbon dioxide [GO:0010037]; response to glucocorticoid [GO:0051384]; response to n…	brain-derived neurotrophic factor binding [GO:0048403]; calcium-dependent protein binding [GO:0048306]; endopeptidase inhibitor activity [GO:0004866]; enzyme binding [GO:0019899]; growth factor binding [GO:0019838]; identical protein binding [GO:0042802]; interleukin-1 binding [GO:0019966]; interleukin-8 binding [GO:0019959]; nerve growth factor binding [GO:0048406]; protease binding [GO:0002020]…	P01023
KKLVAASQAALGL	2 Dimethyl (K);Dimethyl (N-term)	P02768	ALB	Albumin	597	609	0	NON	609	G	CFAEEGKKLVAA	0.8952	0.071746	9	1.12574	0.214872					5.0214	5.65591		5.39893	6.03532	5.96966			5.91823	5.65179	5.39754	2	SP	18	578								3			blood microparticle [GO:0072562]; cytoplasm [GO:0005737]; endoplasmic reticulum [GO:0005783]; endoplasmic reticulum lumen [GO:0005788]; extracellular exosome [GO:0070062]; extracellular region [GO:0005576]; extracellular space [GO:0005615]; Golgi apparatus [GO:0005794]; nucleus [GO:0005634]; platelet alpha granule lumen [GO:0031093]; protein-containing complex [GO:0032991]	cellular response to starvation [GO:0009267]; maintenance of mitochondrion location [GO:0051659]; negative regulation of apoptotic process [GO:0043066]; negative regulation of programmed cell death [GO:0043069]; retina homeostasis [GO:0001895]	antioxidant activity [GO:0016209]; copper ion binding [GO:0005507]; DNA binding [GO:0003677]; enterobactin binding [GO:1903981]; exogenous protein binding [GO:0140272]; fatty acid binding [GO:0005504]; identical protein binding [GO:0042802]; protein-folding chaperone binding [GO:0051087]; pyridoxal phosphate binding [GO:0030170]; toxic substance binding [GO:0015643]	A0A087WWT3;B7WNR0;C9JKR2;H0YA55;P02768
TKDLLFR	Dimethyl (K);Dimethyl (N-term)	P02787	TF	Serotransferrin	645	651	0	NON	698	E	CLFRSETKDLLF	0.9439	0.0945932	13	1.12231	0.0545046	-0.987452	0.10918	-0.0638426	0.934191	6.21651	6.32594	6.08342	6.43565	6.64386	6.13496	5.99296	6.50942	6.36909	5.86576	6.38304	1	SP	19	625											apical plasma membrane [GO:0016324]; basal part of cell [GO:0045178]; basal plasma membrane [GO:0009925]; blood microparticle [GO:0072562]; cell surface [GO:0009986]; clathrin-coated endocytic vesicle membrane [GO:0030669]; clathrin-coated pit [GO:0005905]; cytoplasmic vesicle [GO:0031410]; early endosome [GO:0005769]; endocytic vesicle [GO:0030139]; endoplasmic reticulum lumen [GO:0005788]; endo…	actin filament organization [GO:0007015]; antibacterial humoral response [GO:0019731]; cellular response to iron ion [GO:0071281]; ERK1 and ERK2 cascade [GO:0070371]; intracellular iron ion homeostasis [GO:0006879]; iron ion transmembrane transport [GO:0034755]; iron ion transport [GO:0006826]; osteoclast differentiation [GO:0030316]; positive regulation of bone resorption [GO:0045780]; positive …	ferric iron binding [GO:0008199]; ferrous iron binding [GO:0008198]; iron chaperone activity [GO:0034986]; transferrin receptor binding [GO:1990459]	P02787
SEDIVMTQTPLSLPVTPGEPASISCR	Dimethyl (N-term);Oxidation (M)	A0A087WW87	IGKV2-40	Immunoglobulin kappa variable 2-40	19	44	1	SP	121	S	LWVPGSSEDIVM	0.9686	0.169574	7	1.12057	0.20229	1.43172	0.0926784	1.48688	0.142831		5.49684		5.30884	5.76884		5.29121			5.13029	5.39744	0	SP	19	-1	0										extracellular space [GO:0005615]; immunoglobulin complex [GO:0019814]; plasma membrane [GO:0005886]	adaptive immune response [GO:0002250]; immune response [GO:0006955]		A0A087WW87;P01614
SEDIVMTQTPLSLPVTPGEPASISCR	Dimethyl (N-term)	A0A087WW87	IGKV2-40	Immunoglobulin kappa variable 2-40	19	44	1	SP	121	S	LWVPGSSEDIVM	0.9881	0.00169381	9	1.12057	0.20229	1.43172	0.0926784	1.48688	0.142831			6.02109	6.22524	6.13346	6.28888	6.01274		6.02533		5.84423	0	SP	19	-1	0										extracellular space [GO:0005615]; immunoglobulin complex [GO:0019814]; plasma membrane [GO:0005886]	adaptive immune response [GO:0002250]; immune response [GO:0006955]		A0A087WW87;P01614
VKIDQTVEELR	Dimethyl (K);Dimethyl (N-term)	P06727	APOA4	Apolipoprotein A-IV	210	220	0	NON	396	K	YADEFKVKIDQT	0.9905	0.000910012	8	1.11832	0.216307					6.59151			5.585	5.88038			4.03849		5.03092	6.36896	1	SP	20	189											blood microparticle [GO:0072562]; chylomicron [GO:0042627]; collagen-containing extracellular matrix [GO:0062023]; cytosol [GO:0005829]; early endosome [GO:0005769]; endoplasmic reticulum lumen [GO:0005788]; extracellular exosome [GO:0070062]; extracellular region [GO:0005576]; extracellular space [GO:0005615]; high-density lipoprotein particle [GO:0034364]; synapse [GO:0045202]; very-low-density…	cholesterol efflux [GO:0033344]; cholesterol homeostasis [GO:0042632]; cholesterol metabolic process [GO:0008203]; chylomicron assembly [GO:0034378]; chylomicron remodeling [GO:0034371]; high-density lipoprotein particle remodeling [GO:0034375]; hydrogen peroxide catabolic process [GO:0042744]; innate immune response in mucosa [GO:0002227]; leukocyte cell-cell adhesion [GO:0007159]; lipid catabol…	antioxidant activity [GO:0016209]; cholesterol transfer activity [GO:0120020]; copper ion binding [GO:0005507]; identical protein binding [GO:0042802]; lipid binding [GO:0008289]; lipid transporter activity [GO:0005319]; phosphatidylcholine binding [GO:0031210]; phosphatidylcholine-sterol O-acyltransferase activator activity [GO:0060228]; protein homodimerization activity [GO:0042803]	P06727
VKIDQTVEELRR	Dimethyl (K);Dimethyl (N-term)	P06727	APOA4	Apolipoprotein A-IV	210	221	0	NON	396	K	YADEFKVKIDQT	0.998	2.15228e-06	7	1.11832	0.216307					5.33252			5.3595	5.34246					4.70921	4.43941	1	SP	20	189											blood microparticle [GO:0072562]; chylomicron [GO:0042627]; collagen-containing extracellular matrix [GO:0062023]; cytosol [GO:0005829]; early endosome [GO:0005769]; endoplasmic reticulum lumen [GO:0005788]; extracellular exosome [GO:0070062]; extracellular region [GO:0005576]; extracellular space [GO:0005615]; high-density lipoprotein particle [GO:0034364]; synapse [GO:0045202]; very-low-density…	cholesterol efflux [GO:0033344]; cholesterol homeostasis [GO:0042632]; cholesterol metabolic process [GO:0008203]; chylomicron assembly [GO:0034378]; chylomicron remodeling [GO:0034371]; high-density lipoprotein particle remodeling [GO:0034375]; hydrogen peroxide catabolic process [GO:0042744]; innate immune response in mucosa [GO:0002227]; leukocyte cell-cell adhesion [GO:0007159]; lipid catabol…	antioxidant activity [GO:0016209]; cholesterol transfer activity [GO:0120020]; copper ion binding [GO:0005507]; identical protein binding [GO:0042802]; lipid binding [GO:0008289]; lipid transporter activity [GO:0005319]; phosphatidylcholine binding [GO:0031210]; phosphatidylcholine-sterol O-acyltransferase activator activity [GO:0060228]; protein homodimerization activity [GO:0042803]	P06727
SAAVAKGKSAGLVKATGR	3 Dimethyl (K);Dimethyl (N-term)	Q14624-3	ITIH4	Isoform 3 of Inter-alpha-trypsin inhibitor heavy chain H4	106	123	0	NON	900	Y	EAQAQYSAAVAK	0.9999	9.182e-11	11	1.11827	0.565714					7.16339	6.13191		6.14555	5.8365	5.35359	4.7701	7.33335		6.94205	7.06587	3																	B7ZKJ8;Q14624;Q14624-3;Q14624-4
NQNSRRPSRATWLSLFSSEESNLGANNYDDYR	Dimethyl (N-term)	P04004	VTN	Vitronectin	390	421	0	NON	478	R	GHSRGRNQNSRR	0.9957	6.4389e-07	8	1.11698	0.219852										4.71521	5.41038	5.53998	5.19614	5.46446	6.00736	0	SP	19	370										4	alphav-beta3 integrin-vitronectin complex [GO:0071062]; basement membrane [GO:0005604]; blood microparticle [GO:0072562]; collagen-containing extracellular matrix [GO:0062023]; endoplasmic reticulum [GO:0005783]; extracellular exosome [GO:0070062]; extracellular region [GO:0005576]; extracellular space [GO:0005615]; Golgi lumen [GO:0005796]; intracellular membrane-bounded organelle [GO:0043231]; …	cell adhesion [GO:0007155]; cell adhesion mediated by integrin [GO:0033627]; cell migration [GO:0016477]; cell-matrix adhesion [GO:0007160]; endodermal cell differentiation [GO:0035987]; extracellular matrix organization [GO:0030198]; immune response [GO:0006955]; liver regeneration [GO:0097421]; negative regulation of blood coagulation [GO:0030195]; negative regulation of endopeptidase activity …	collagen binding [GO:0005518]; extracellular matrix binding [GO:0050840]; extracellular matrix structural constituent [GO:0005201]; heparin binding [GO:0008201]; identical protein binding [GO:0042802]; integrin binding [GO:0005178]; polysaccharide binding [GO:0030247]; scavenger receptor activity [GO:0005044]	H0YJW9;P04004
KAAFTECCQAADKAACLLPKLDELR	3 Dimethyl (K);Dimethyl (N-term)	P02768	ALB	Albumin	186	210	0	NON	609	Y	FFAKRYKAAFTE	0.5971	72.6846	13	1.11619	0.22399	0.752065	0.390576	1.07476	0.32791	7.56401	7.11059	7.4976	7.03599	7.29417	6.94268	6.32684	6.81351	7.45717	5.81134	6.86395	3	SP	18	167											blood microparticle [GO:0072562]; cytoplasm [GO:0005737]; endoplasmic reticulum [GO:0005783]; endoplasmic reticulum lumen [GO:0005788]; extracellular exosome [GO:0070062]; extracellular region [GO:0005576]; extracellular space [GO:0005615]; Golgi apparatus [GO:0005794]; nucleus [GO:0005634]; platelet alpha granule lumen [GO:0031093]; protein-containing complex [GO:0032991]	cellular response to starvation [GO:0009267]; maintenance of mitochondrion location [GO:0051659]; negative regulation of apoptotic process [GO:0043066]; negative regulation of programmed cell death [GO:0043069]; retina homeostasis [GO:0001895]	antioxidant activity [GO:0016209]; copper ion binding [GO:0005507]; DNA binding [GO:0003677]; enterobactin binding [GO:1903981]; exogenous protein binding [GO:0140272]; fatty acid binding [GO:0005504]; identical protein binding [GO:0042802]; protein-folding chaperone binding [GO:0051087]; pyridoxal phosphate binding [GO:0030170]; toxic substance binding [GO:0015643]	A0A0C4DGB6;B7WNR0;D6RHD5;H0YA55;P02768
NCRETAVDGELVVLYDVKR	Dimethyl (K);Dimethyl (N-term)	Q5T985	ITIH2	Inter-alpha-trypsin inhibitor heavy chain H2	252	270	0	NON	935	P	QQRICPNCRETA	0.89	0.013793	11	1.1149	0.278358	0.167664	0.836475	1.53687	0.192998	5.69539	5.47697	5.78439	5.09157			4.88547	5.92824	5.72177	4.97217	5.15468	1														extracellular region [GO:0005576]	hyaluronan metabolic process [GO:0030212]; negative regulation of peptidase activity [GO:0010466]	serine-type endopeptidase inhibitor activity [GO:0004867]	Q5T985
CHRGECQAEGVLFFQGDR	Dimethyl (N-term)	P02790	HPX	Hemopexin	149	166	0	NON	462	E	LDAAVECHRGEC	0.9646	0.122297	10	1.11175	0.197409	-0.439237	0.813648	-0.905145	0.663085	5.62189	6.07781	6.50777	6.11091	6.32433	4.68008		5.52604	6.34366			0	SP	23	125											blood microparticle [GO:0072562]; collagen-containing extracellular matrix [GO:0062023]; endocytic vesicle lumen [GO:0071682]; extracellular exosome [GO:0070062]; extracellular region [GO:0005576]; extracellular space [GO:0005615]	heme metabolic process [GO:0042168]; heme transport [GO:0015886]; hemoglobin metabolic process [GO:0020027]; intracellular iron ion homeostasis [GO:0006879]; positive regulation of humoral immune response mediated by circulating immunoglobulin [GO:0002925]; positive regulation of immunoglobulin production [GO:0002639]; positive regulation of type II interferon-mediated signaling pathway [GO:00603…	heme transmembrane transporter activity [GO:0015232]; metal ion binding [GO:0046872]	P02790
GLPPEAQKIVR	Dimethyl (K);Dimethyl (N-term)	P02753	RBP4	Retinol-binding protein 4	161	171	0	NON	201	N	FSRDPNGLPPEA	0.9981	1.16268e-05	13	1.11048	0.0363824	-2.01971	0.0127386	-1.02146	0.172693	7.38563	7.66041	6.93172	7.42685	7.6959	7.3204	7.05573	7.4134	6.69363	7.5221	7.95774	1	SP	18	142											extracellular exosome [GO:0070062]; extracellular region [GO:0005576]; extracellular space [GO:0005615]	cardiac muscle tissue development [GO:0048738]; embryonic organ morphogenesis [GO:0048562]; embryonic retina morphogenesis in camera-type eye [GO:0060059]; embryonic skeletal system development [GO:0048706]; eye development [GO:0001654]; female genitalia morphogenesis [GO:0048807]; gluconeogenesis [GO:0006094]; glucose homeostasis [GO:0042593]; heart development [GO:0007507]; heart trabecula form…	retinal binding [GO:0016918]; retinol binding [GO:0019841]; retinol transmembrane transporter activity [GO:0034632]	P02753;Q5VY30
VNFTVSAEALESQELCGTEVPSVPEHGR	Dimethyl (N-term)	P01023	A2M	Alpha-2-macroglobulin	868	895	0	NON	1474	N	PKSLGNVNFTVS	0.9987	0	11	1.11042	0.18422	0.227154	0.725819	1.94073	0.0998258	5.92857	6.14871	6.21848	6.1335	6.10463		5.40494	6.21648	6.28347	5.72984		0	SP	23	844											blood microparticle [GO:0072562]; collagen-containing extracellular matrix [GO:0062023]; extracellular exosome [GO:0070062]; extracellular region [GO:0005576]; extracellular space [GO:0005615]; platelet alpha granule lumen [GO:0031093]	acute inflammatory response to antigenic stimulus [GO:0002438]; acute-phase response [GO:0006953]; embryonic liver development [GO:1990402]; luteinization [GO:0001553]; negative regulation of complement activation, lectin pathway [GO:0001869]; negative regulation of endopeptidase activity [GO:0010951]; response to carbon dioxide [GO:0010037]; response to glucocorticoid [GO:0051384]; response to n…	brain-derived neurotrophic factor binding [GO:0048403]; calcium-dependent protein binding [GO:0048306]; endopeptidase inhibitor activity [GO:0004866]; enzyme binding [GO:0019899]; growth factor binding [GO:0019838]; identical protein binding [GO:0042802]; interleukin-1 binding [GO:0019966]; interleukin-8 binding [GO:0019959]; nerve growth factor binding [GO:0048406]; protease binding [GO:0002020]…	P01023
SPKYIFHNFMER	Dimethyl (K);Dimethyl (N-term);Oxidation (M)	Q14624-3	ITIH4	Isoform 3 of Inter-alpha-trypsin inhibitor heavy chain H4	535	546	0	NON	900	Q	QEAEFQSPKYIF	0.6385	10.9414	12	1.11025	0.181889	-0.902536	0.15938	0.987569	0.175168	5.1303	5.42422	5.46687	5.35335	5.4701	5.63735	5.27652		5.70656	5.51089	5.22721	1																	B7ZKJ8;H7C0L5;Q14624;Q14624-2;Q14624-3;Q14624-4
SPKYIFHNFMER	Dimethyl (K);Dimethyl (N-term)	Q14624-3	ITIH4	Isoform 3 of Inter-alpha-trypsin inhibitor heavy chain H4	535	546	0	NON	900	Q	QEAEFQSPKYIF	0.9747	0.00163737	13	1.11025	0.181889	-0.902536	0.15938	0.987569	0.175168	5.39426	6.04724	5.80328	5.90191	6.41767	5.93322	5.80075	6.45587	6.09354	6.38602	5.92958	1																	B7ZKJ8;H7C0L5;Q14624;Q14624-3;Q14624-4
SSFVAPLEKSYGTRPR	Dimethyl (K);Dimethyl (N-term)	P36955	SERPINF1	Pigment epithelium-derived factor	152	167	0	NON	418	K	KKLRIKSSFVAP	0.9677	2.0353	13	1.10954	0.209793	-1.20475	0.0811666	-0.385694	0.713615	5.87564	5.75424	5.66629	6.43003	6.24855	5.67272	5.14518	6.18773	5.76352	4.70869	5.30503	1	SP	19	132											axon hillock [GO:0043203]; basement membrane [GO:0005604]; collagen-containing extracellular matrix [GO:0062023]; extracellular exosome [GO:0070062]; extracellular region [GO:0005576]; extracellular space [GO:0005615]; melanosome [GO:0042470]; perinuclear region of cytoplasm [GO:0048471]	cellular response to cobalt ion [GO:0071279]; cellular response to dexamethasone stimulus [GO:0071549]; cellular response to glucose stimulus [GO:0071333]; cellular response to retinoic acid [GO:0071300]; epithelial cell proliferation involved in prostate gland development [GO:0060767]; kidney development [GO:0001822]; negative regulation of angiogenesis [GO:0016525]; negative regulation of endop…	serine-type endopeptidase inhibitor activity [GO:0004867]	P36955
EKDYELLCLDGTR	Dimethyl (K);Dimethyl (N-term)	P02787	TF	Serotransferrin	575	587	0	NON	698	N	WAKNLNEKDYEL	0.9903	0.00941371	13	1.10903	0.153165	0.108159	0.839306	1.75068	0.103216	4.9808	5.96529	6.13567	5.94211	6.23058	6.36002	6.07843	6.28881	6.08668	6.0209	5.87296	1	SP	19	555											apical plasma membrane [GO:0016324]; basal part of cell [GO:0045178]; basal plasma membrane [GO:0009925]; blood microparticle [GO:0072562]; cell surface [GO:0009986]; clathrin-coated endocytic vesicle membrane [GO:0030669]; clathrin-coated pit [GO:0005905]; cytoplasmic vesicle [GO:0031410]; early endosome [GO:0005769]; endocytic vesicle [GO:0030139]; endoplasmic reticulum lumen [GO:0005788]; endo…	actin filament organization [GO:0007015]; antibacterial humoral response [GO:0019731]; cellular response to iron ion [GO:0071281]; ERK1 and ERK2 cascade [GO:0070371]; intracellular iron ion homeostasis [GO:0006879]; iron ion transmembrane transport [GO:0034755]; iron ion transport [GO:0006826]; osteoclast differentiation [GO:0030316]; positive regulation of bone resorption [GO:0045780]; positive …	ferric iron binding [GO:0008199]; ferrous iron binding [GO:0008198]; iron chaperone activity [GO:0034986]; transferrin receptor binding [GO:1990459]	P02787
STVTPTLPGETLTYVWKIPER	Dimethyl (K);Dimethyl (N-term)	P00450	CP	Ceruloplasmin	844	864	0	NON	1065	S	GVQTESSTVTPT	0.7699	0.192979	9	1.10885	0.202488						5.991		6.15629	6.35114		5.53608	6.00883	6.08454		5.96752	1	SP	19	824											blood microparticle [GO:0072562]; endoplasmic reticulum lumen [GO:0005788]; extracellular exosome [GO:0070062]; extracellular region [GO:0005576]; extracellular space [GO:0005615]; lysosomal membrane [GO:0005765]; plasma membrane [GO:0005886]	copper ion transport [GO:0006825]; intracellular iron ion homeostasis [GO:0006879]; iron ion transport [GO:0006826]	copper ion binding [GO:0005507]; ferroxidase activity [GO:0004322]; oxidoreductase activity [GO:0016491]; protein-folding chaperone binding [GO:0051087]	E9PFZ2;H7C5R1;P00450
NDNEEGFFSAR	Dimethyl (N-term)	P02675	FGB	Fibrinogen beta chain	34	44	1	SP	491	V	VKSQGVNDNEEG	0.9929	1.2716e-05	12	1.10635	0.177221	0.931605	0.134258	2.03795	0.0232376	6.30884	6.87803	7.00425	5.86793	6.44039	6.63135	6.77406	6.63154	7.15569		6.54195	0	SP	32	1	3			2							blood microparticle [GO:0072562]; cell cortex [GO:0005938]; cell surface [GO:0009986]; collagen-containing extracellular matrix [GO:0062023]; endoplasmic reticulum [GO:0005783]; external side of plasma membrane [GO:0009897]; extracellular exosome [GO:0070062]; extracellular region [GO:0005576]; extracellular space [GO:0005615]; extracellular vesicle [GO:1903561]; fibrinogen complex [GO:0005577]; …	adaptive immune response [GO:0002250]; blood coagulation, fibrin clot formation [GO:0072378]; cell-matrix adhesion [GO:0007160]; cellular response to interleukin-1 [GO:0071347]; cellular response to leptin stimulus [GO:0044320]; fibrinolysis [GO:0042730]; induction of bacterial agglutination [GO:0043152]; innate immune response [GO:0045087]; negative regulation of endothelial cell apoptotic proce…	extracellular matrix structural constituent [GO:0005201]; protein-folding chaperone binding [GO:0051087]; signaling receptor binding [GO:0005102]; structural molecule activity [GO:0005198]	P02675
SPMYSIITPNILR	Dimethyl (N-term);Oxidation (M)	P01024	C3	Complement C3	23	35	1	SP	1663	G	LPLALGSPMYSI	1	1e-14	13	0.174068	0.767517	0.532758	0.325327	0.995186	0.212793	6.88036	7.38532	7.43667	7.31395	7.34899	8.32427	7.3732	7.19924	7.30034	7.6799	7.52423	0	SP	22	0	0										azurophil granule lumen [GO:0035578]; blood microparticle [GO:0072562]; cell surface [GO:0009986]; endoplasmic reticulum lumen [GO:0005788]; extracellular exosome [GO:0070062]; extracellular region [GO:0005576]; extracellular space [GO:0005615]; plasma membrane [GO:0005886]; protein-containing complex [GO:0032991]; secretory granule lumen [GO:0034774]; serine-type endopeptidase complex [GO:190537…	amyloid-beta clearance [GO:0097242]; cell surface receptor signaling pathway involved in cell-cell signaling [GO:1905114]; complement activation [GO:0006956]; complement activation, alternative pathway [GO:0006957]; complement activation, classical pathway [GO:0006958]; complement-dependent cytotoxicity [GO:0097278]; complement-mediated synapse pruning [GO:0150062]; fatty acid metabolic process […	C5L2 anaphylatoxin chemotactic receptor binding [GO:0031715]; endopeptidase inhibitor activity [GO:0004866]; signaling receptor binding [GO:0005102]	A0A8Q3WLS3;P01024
MYSIITPNILR	Dimethyl (N-term)	P01024	C3	Complement C3	25	35	1	SP	1663	P	LALGSPMYSIIT	0.925	0.00254996	6									5.10496			5.04438	5.88149			6.20052	5.3727	0	SP	22	2	2										azurophil granule lumen [GO:0035578]; blood microparticle [GO:0072562]; cell surface [GO:0009986]; endoplasmic reticulum lumen [GO:0005788]; extracellular exosome [GO:0070062]; extracellular region [GO:0005576]; extracellular space [GO:0005615]; plasma membrane [GO:0005886]; protein-containing complex [GO:0032991]; secretory granule lumen [GO:0034774]; serine-type endopeptidase complex [GO:190537…	amyloid-beta clearance [GO:0097242]; cell surface receptor signaling pathway involved in cell-cell signaling [GO:1905114]; complement activation [GO:0006956]; complement activation, alternative pathway [GO:0006957]; complement activation, classical pathway [GO:0006958]; complement-dependent cytotoxicity [GO:0097278]; complement-mediated synapse pruning [GO:0150062]; fatty acid metabolic process […	C5L2 anaphylatoxin chemotactic receptor binding [GO:0031715]; endopeptidase inhibitor activity [GO:0004866]; signaling receptor binding [GO:0005102]	A0A8Q3WLS3;P01024
GNTYLNWFQQRPGQSPR	Dimethyl (N-term)	A0A075B6S6	IGKV2D-30	Immunoglobulin kappa variable 2D-30	54	70	0	NON	120	D	SLVYSDGNTYLN	0.9967	2.11589e-07	8	1.10457	0.327957					6.06797			5.43471	6.20792	5.92412			5.73739	5.66675	5.55856	0	SP	20	33								33			extracellular region [GO:0005576]; extracellular space [GO:0005615]; immunoglobulin complex [GO:0019814]; plasma membrane [GO:0005886]	adaptive immune response [GO:0002250]; immune response [GO:0006955]		A0A075B6S6;P06310
SFFLYSKLTVDKSR	2 Dimethyl (K);Dimethyl (N-term)	P01857	IGHG1	Immunoglobulin heavy constant gamma 1	286	299	0	NON	330	G	VLDSDGSFFLYS	0.9959	5.01047e-07	13	1.10412	0.235933	-3.2031	0.00552869	-2.57766	0.0998642	6.49287	6.55796	5.75656	6.45029	6.01088	4.62787	5.79245	6.73158	6.02331	5.8482	6.61286	2														blood microparticle [GO:0072562]; extracellular exosome [GO:0070062]; extracellular region [GO:0005576]; extracellular space [GO:0005615]; IgG immunoglobulin complex [GO:0071735]; immunoglobulin complex, circulating [GO:0042571]; plasma membrane [GO:0005886]	adaptive immune response [GO:0002250]; antibacterial humoral response [GO:0019731]; antibody-dependent cellular cytotoxicity [GO:0001788]; B cell receptor signaling pathway [GO:0050853]; complement activation, classical pathway [GO:0006958]; complement-dependent cytotoxicity [GO:0097278]	antigen binding [GO:0003823]; Fc-gamma receptor I complex binding [GO:0034988]; immunoglobulin receptor binding [GO:0034987]	A0A0A0MS07;A0A0A0MS08;A0A286YES1;A0A286YEY4;A0A4W9A917;P01857
KCCKHPEAKR	3 Dimethyl (K);Dimethyl (N-term)	P02768	ALB	Albumin	460	469	0	NON	609	S	LGKVGSKCCKHP	0.8571	564.099	13	1.10403	0.266027	2.14563	0.171461	3.79642	0.109283	8.27653	8.16519	8.30638	7.13177	8.63131	8.71975	8.26006	8.80431	8.70575	8.44275	8.28133	3	SP	18	441											blood microparticle [GO:0072562]; cytoplasm [GO:0005737]; endoplasmic reticulum [GO:0005783]; endoplasmic reticulum lumen [GO:0005788]; extracellular exosome [GO:0070062]; extracellular region [GO:0005576]; extracellular space [GO:0005615]; Golgi apparatus [GO:0005794]; nucleus [GO:0005634]; platelet alpha granule lumen [GO:0031093]; protein-containing complex [GO:0032991]	cellular response to starvation [GO:0009267]; maintenance of mitochondrion location [GO:0051659]; negative regulation of apoptotic process [GO:0043066]; negative regulation of programmed cell death [GO:0043069]; retina homeostasis [GO:0001895]	antioxidant activity [GO:0016209]; copper ion binding [GO:0005507]; DNA binding [GO:0003677]; enterobactin binding [GO:1903981]; exogenous protein binding [GO:0140272]; fatty acid binding [GO:0005504]; identical protein binding [GO:0042802]; protein-folding chaperone binding [GO:0051087]; pyridoxal phosphate binding [GO:0030170]; toxic substance binding [GO:0015643]	A0A087WWT3;A0A0C4DGB6;B7WNR0;C9JKR2;H0YA55;P02768
KCCKHPEAKRMPCAEDYLSVVLNQLCVLHEKTPVSDR	4 Dimethyl (K);Dimethyl (N-term)	P02768	ALB	Albumin	460	496	0	NON	609	S	LGKVGSKCCKHP	0.8315	0.00143139	9	1.10403	0.266027	2.14563	0.171461	3.79642	0.109283	5.89018	5.47614	5.25035	4.3076	5.30294		4.28832	4.75618	5.30951			4	SP	18	441											blood microparticle [GO:0072562]; cytoplasm [GO:0005737]; endoplasmic reticulum [GO:0005783]; endoplasmic reticulum lumen [GO:0005788]; extracellular exosome [GO:0070062]; extracellular region [GO:0005576]; extracellular space [GO:0005615]; Golgi apparatus [GO:0005794]; nucleus [GO:0005634]; platelet alpha granule lumen [GO:0031093]; protein-containing complex [GO:0032991]	cellular response to starvation [GO:0009267]; maintenance of mitochondrion location [GO:0051659]; negative regulation of apoptotic process [GO:0043066]; negative regulation of programmed cell death [GO:0043069]; retina homeostasis [GO:0001895]	antioxidant activity [GO:0016209]; copper ion binding [GO:0005507]; DNA binding [GO:0003677]; enterobactin binding [GO:1903981]; exogenous protein binding [GO:0140272]; fatty acid binding [GO:0005504]; identical protein binding [GO:0042802]; protein-folding chaperone binding [GO:0051087]; pyridoxal phosphate binding [GO:0030170]; toxic substance binding [GO:0015643]	A0A087WWT3;A0A0C4DGB6;B7WNR0;C9JKR2;H0YA55;P02768
TITVYAVTGR	Dimethyl (N-term)	P02751-14	FN1	Isoform 14 of Fibronectin	1515	1524	0	NON	2265	Y	KPGVDYTITVYA	0.993	0.000270634	11	1.10399	0.118833	-1.0374	0.249738	0.35883	0.754484	5.78781	6.01311	5.44663	5.67464	6.28996	6.23187	5.9377	6.09409			6.45566	0																	H0Y7Z1;P02751;P02751-1;P02751-10;P02751-11;P02751-12;P02751-13;P02751-14;P02751-17;P02751-3;P02751-4;P02751-5;P02751-6;P02751-7;P02751-8;P02751-9
TLLQDFR	Dimethyl (N-term)	P02760	AMBP	Protein AMBP	160	166	0	NON	352	E	APQLRETLLQDF	0.9382	0.00249948	12	1.0988	0.142946	-1.57289	0.0742576	-0.758511	0.427948	6.28366	6.46161	5.89372	6.27533	6.58769	6.20861	6.40657	6.29605		6.31115	7.25444	0	SP	19	140											blood microparticle [GO:0072562]; cell surface [GO:0009986]; collagen-containing extracellular matrix [GO:0062023]; cytosol [GO:0005829]; endoplasmic reticulum [GO:0005783]; extracellular exosome [GO:0070062]; extracellular region [GO:0005576]; extracellular space [GO:0005615]; mitochondrial inner membrane [GO:0005743]; nuclear membrane [GO:0031965]; plasma membrane [GO:0005886]	cell adhesion [GO:0007155]; cellular oxidant detoxification [GO:0098869]; cellular response to reactive oxygen species [GO:0034614]; cytochrome c metabolic process [GO:1903606]; female pregnancy [GO:0007565]; heme catabolic process [GO:0042167]; hemoglobin metabolic process [GO:0020027]; negative regulation of immune response [GO:0050777]; negative regulation of JNK cascade [GO:0046329]; negative…	antioxidant activity [GO:0016209]; calcium channel inhibitor activity [GO:0019855]; calcium oxalate binding [GO:0046904]; carbohydrate binding [GO:0030246]; chondroitin sulfate binding [GO:0035374]; collagen fibril binding [GO:0098633]; heme binding [GO:0020037]; IgA binding [GO:0019862]; oxidoreductase activity [GO:0016491]; oxidoreductase activity, acting on NAD(P)H, heme protein as acceptor [G…	P02760;S4R3Y4;S4R471
CEPNNKEGYYGYTGAFR	Dimethyl (K);Dimethyl (N-term)	P02787	TF	Serotransferrin	525	541	0	NON	698	L	GSGLNLCEPNNK	0.5483	399.099	13	1.09736	0.100061	-1.3223	0.137949	0.151103	0.864704	5.94697	6.05176	5.93854	5.71859	6.21429	5.28437	5.49363	6.22377	6.07275	5.79749	5.78823	1	SP	19	505											apical plasma membrane [GO:0016324]; basal part of cell [GO:0045178]; basal plasma membrane [GO:0009925]; blood microparticle [GO:0072562]; cell surface [GO:0009986]; clathrin-coated endocytic vesicle membrane [GO:0030669]; clathrin-coated pit [GO:0005905]; cytoplasmic vesicle [GO:0031410]; early endosome [GO:0005769]; endocytic vesicle [GO:0030139]; endoplasmic reticulum lumen [GO:0005788]; endo…	actin filament organization [GO:0007015]; antibacterial humoral response [GO:0019731]; cellular response to iron ion [GO:0071281]; ERK1 and ERK2 cascade [GO:0070371]; intracellular iron ion homeostasis [GO:0006879]; iron ion transmembrane transport [GO:0034755]; iron ion transport [GO:0006826]; osteoclast differentiation [GO:0030316]; positive regulation of bone resorption [GO:0045780]; positive …	ferric iron binding [GO:0008199]; ferrous iron binding [GO:0008198]; iron chaperone activity [GO:0034986]; transferrin receptor binding [GO:1990459]	H7C5E8;P02787
LKATVLNYLPKCIR	2 Dimethyl (K);Dimethyl (N-term)	P01023	A2M	Alpha-2-macroglobulin	810	823	0	NON	1474	T	RGEAFTLKATVL	0.9581	0.00573353	8	1.09392	0.228107						4.87125				4.97574	4.57954	4.70153	4.6162	4.11347	4.65009	2	SP	23	786											blood microparticle [GO:0072562]; collagen-containing extracellular matrix [GO:0062023]; extracellular exosome [GO:0070062]; extracellular region [GO:0005576]; extracellular space [GO:0005615]; platelet alpha granule lumen [GO:0031093]	acute inflammatory response to antigenic stimulus [GO:0002438]; acute-phase response [GO:0006953]; embryonic liver development [GO:1990402]; luteinization [GO:0001553]; negative regulation of complement activation, lectin pathway [GO:0001869]; negative regulation of endopeptidase activity [GO:0010951]; response to carbon dioxide [GO:0010037]; response to glucocorticoid [GO:0051384]; response to n…	brain-derived neurotrophic factor binding [GO:0048403]; calcium-dependent protein binding [GO:0048306]; endopeptidase inhibitor activity [GO:0004866]; enzyme binding [GO:0019899]; growth factor binding [GO:0019838]; identical protein binding [GO:0042802]; interleukin-1 binding [GO:0019966]; interleukin-8 binding [GO:0019959]; nerve growth factor binding [GO:0048406]; protease binding [GO:0002020]…	P01023;P20742;P20742-2
FHDNEETFLKKYLYEIAR	2 Dimethyl (K);Dimethyl (N-term)	P02768	ALB	Albumin	151	168	0	NON	609	A	DVMCTAFHDNEE	1	7.63e-12	13	1.09311	0.318656	-1.05835	0.377083	0.616967	0.640392	7.5217	7.04936	7.242	6.58991	7.33889	6.13501	6.38548	7.6218	7.67726	7.2825	7.08577	2	SP	18	132											blood microparticle [GO:0072562]; cytoplasm [GO:0005737]; endoplasmic reticulum [GO:0005783]; endoplasmic reticulum lumen [GO:0005788]; extracellular exosome [GO:0070062]; extracellular region [GO:0005576]; extracellular space [GO:0005615]; Golgi apparatus [GO:0005794]; nucleus [GO:0005634]; platelet alpha granule lumen [GO:0031093]; protein-containing complex [GO:0032991]	cellular response to starvation [GO:0009267]; maintenance of mitochondrion location [GO:0051659]; negative regulation of apoptotic process [GO:0043066]; negative regulation of programmed cell death [GO:0043069]; retina homeostasis [GO:0001895]	antioxidant activity [GO:0016209]; copper ion binding [GO:0005507]; DNA binding [GO:0003677]; enterobactin binding [GO:1903981]; exogenous protein binding [GO:0140272]; fatty acid binding [GO:0005504]; identical protein binding [GO:0042802]; protein-folding chaperone binding [GO:0051087]; pyridoxal phosphate binding [GO:0030170]; toxic substance binding [GO:0015643]	A0A0C4DGB6;H7C013;P02768
SKDDFLIYDR	Dimethyl (K);Dimethyl (N-term)	P49908	SELENOP	Selenoprotein P	130	139	0	NON	381	G	WTLLNGSKDDFL	0.9187	6.32829	10	1.09261	0.122249	0.248361	0.713376	1.04569	0.277583		5.0566		4.61165	5.04711	5.02321	5.09006	5.13464	5.30806	4.55575	5.06244	1	SP	21	108											extracellular exosome [GO:0070062]; extracellular region [GO:0005576]; platelet dense granule lumen [GO:0031089]	brain development [GO:0007420]; locomotory behavior [GO:0007626]; post-embryonic development [GO:0009791]; regulation of growth [GO:0040008]; response to oxidative stress [GO:0006979]; selenium compound metabolic process [GO:0001887]; sexual reproduction [GO:0019953]	selenium binding [GO:0008430]	A0A182DWH7;A0A182DWH8;P49908
KLVTDLTKVHTECCHGDLLECADDR	2 Dimethyl (K);Dimethyl (N-term)	P02768	ALB	Albumin	257	281	0	NON	609	S	EFAEVSKLVTDL	0.9997	5.96117e-07	13	1.09121	0.185862	0.0971996	0.837748	1.54142	0.168841	7.03491	7.0528	6.96891	6.97938	7.15202	7.22067	6.19956	7.31329	7.41631	6.84442	6.85411	2	SP	18	238											blood microparticle [GO:0072562]; cytoplasm [GO:0005737]; endoplasmic reticulum [GO:0005783]; endoplasmic reticulum lumen [GO:0005788]; extracellular exosome [GO:0070062]; extracellular region [GO:0005576]; extracellular space [GO:0005615]; Golgi apparatus [GO:0005794]; nucleus [GO:0005634]; platelet alpha granule lumen [GO:0031093]; protein-containing complex [GO:0032991]	cellular response to starvation [GO:0009267]; maintenance of mitochondrion location [GO:0051659]; negative regulation of apoptotic process [GO:0043066]; negative regulation of programmed cell death [GO:0043069]; retina homeostasis [GO:0001895]	antioxidant activity [GO:0016209]; copper ion binding [GO:0005507]; DNA binding [GO:0003677]; enterobactin binding [GO:1903981]; exogenous protein binding [GO:0140272]; fatty acid binding [GO:0005504]; identical protein binding [GO:0042802]; protein-folding chaperone binding [GO:0051087]; pyridoxal phosphate binding [GO:0030170]; toxic substance binding [GO:0015643]	A0A0C4DGB6;B7WNR0;C9JKR2;H0YA55;P02768
KDSGFQMNQLR	Dimethyl (K);Dimethyl (N-term)	P02787	TF	Serotransferrin	122	132	0	NON	698	K	AVAVVKKDSGFQ	0.9406	1.12374	12	1.08724	0.183264	-1.14978	0.103759	-0.417994	0.682808	6.18529	7.04938	6.81279	6.62031	6.68402	6.0158	6.85199	6.58506	6.45151	6.30408	6.95238	1	SP	19	102											apical plasma membrane [GO:0016324]; basal part of cell [GO:0045178]; basal plasma membrane [GO:0009925]; blood microparticle [GO:0072562]; cell surface [GO:0009986]; clathrin-coated endocytic vesicle membrane [GO:0030669]; clathrin-coated pit [GO:0005905]; cytoplasmic vesicle [GO:0031410]; early endosome [GO:0005769]; endocytic vesicle [GO:0030139]; endoplasmic reticulum lumen [GO:0005788]; endo…	actin filament organization [GO:0007015]; antibacterial humoral response [GO:0019731]; cellular response to iron ion [GO:0071281]; ERK1 and ERK2 cascade [GO:0070371]; intracellular iron ion homeostasis [GO:0006879]; iron ion transmembrane transport [GO:0034755]; iron ion transport [GO:0006826]; osteoclast differentiation [GO:0030316]; positive regulation of bone resorption [GO:0045780]; positive …	ferric iron binding [GO:0008199]; ferrous iron binding [GO:0008198]; iron chaperone activity [GO:0034986]; transferrin receptor binding [GO:1990459]	P02787
SVDAAFICPGSSR	Dimethyl (N-term)	P02790	HPX	Hemopexin	359	371	0	NON	462	D	HGIILDSVDAAF	1	3.512e-11	13	1.08632	0.161	1.8625	0.0109378	3.37093	0.00690938	5.58571	5.94218	6.60246	6.36075	6.37986	6.89989	5.20483	6.1915	6.6932	6.50305	6.44886	0	SP	23	335									1		blood microparticle [GO:0072562]; collagen-containing extracellular matrix [GO:0062023]; endocytic vesicle lumen [GO:0071682]; extracellular exosome [GO:0070062]; extracellular region [GO:0005576]; extracellular space [GO:0005615]	heme metabolic process [GO:0042168]; heme transport [GO:0015886]; hemoglobin metabolic process [GO:0020027]; intracellular iron ion homeostasis [GO:0006879]; positive regulation of humoral immune response mediated by circulating immunoglobulin [GO:0002925]; positive regulation of immunoglobulin production [GO:0002639]; positive regulation of type II interferon-mediated signaling pathway [GO:00603…	heme transmembrane transporter activity [GO:0015232]; metal ion binding [GO:0046872]	P02790
LNLCEPNNKEGYYGYTGAFR	Dimethyl (K);Dimethyl (N-term)	P02787	TF	Serotransferrin	522	541	0	NON	698	G	LCMGSGLNLCEP	0.9044	0.00134627	13	1.08534	0.0381433	-0.751713	0.173963	0.377606	0.575376	5.8558	6.23187	5.84881	5.88402	6.2648	6.08764	6.23117	6.4942	6.37556	5.84736	6.13436	1	SP	19	502											apical plasma membrane [GO:0016324]; basal part of cell [GO:0045178]; basal plasma membrane [GO:0009925]; blood microparticle [GO:0072562]; cell surface [GO:0009986]; clathrin-coated endocytic vesicle membrane [GO:0030669]; clathrin-coated pit [GO:0005905]; cytoplasmic vesicle [GO:0031410]; early endosome [GO:0005769]; endocytic vesicle [GO:0030139]; endoplasmic reticulum lumen [GO:0005788]; endo…	actin filament organization [GO:0007015]; antibacterial humoral response [GO:0019731]; cellular response to iron ion [GO:0071281]; ERK1 and ERK2 cascade [GO:0070371]; intracellular iron ion homeostasis [GO:0006879]; iron ion transmembrane transport [GO:0034755]; iron ion transport [GO:0006826]; osteoclast differentiation [GO:0030316]; positive regulation of bone resorption [GO:0045780]; positive …	ferric iron binding [GO:0008199]; ferrous iron binding [GO:0008198]; iron chaperone activity [GO:0034986]; transferrin receptor binding [GO:1990459]	H7C5E8;P02787
YEYARRHPDYSVVLLLR	Dimethyl (N-term)	P02768	ALB	Albumin	356	372	0	NON	609	L	FLGMFLYEYARR	0.9093	0.00315742	12	1.0849	0.0930794	-1.24936	0.149538	-0.815621	0.450766	5.67375	6.11808	5.77649	5.56253	5.80839	4.96874		6.40988	6.46285	5.49381	5.78337	0	SP	18	337											blood microparticle [GO:0072562]; cytoplasm [GO:0005737]; endoplasmic reticulum [GO:0005783]; endoplasmic reticulum lumen [GO:0005788]; extracellular exosome [GO:0070062]; extracellular region [GO:0005576]; extracellular space [GO:0005615]; Golgi apparatus [GO:0005794]; nucleus [GO:0005634]; platelet alpha granule lumen [GO:0031093]; protein-containing complex [GO:0032991]	cellular response to starvation [GO:0009267]; maintenance of mitochondrion location [GO:0051659]; negative regulation of apoptotic process [GO:0043066]; negative regulation of programmed cell death [GO:0043069]; retina homeostasis [GO:0001895]	antioxidant activity [GO:0016209]; copper ion binding [GO:0005507]; DNA binding [GO:0003677]; enterobactin binding [GO:1903981]; exogenous protein binding [GO:0140272]; fatty acid binding [GO:0005504]; identical protein binding [GO:0042802]; protein-folding chaperone binding [GO:0051087]; pyridoxal phosphate binding [GO:0030170]; toxic substance binding [GO:0015643]	A0A0C4DGB6;B7WNR0;C9JKR2;H0YA55;P02768
SESGSFRPDSPGSGNARPNNPDWGTFEEVSGNVSPGTR	Dimethyl (N-term)	P02671	FGA	Fibrinogen alpha chain	388	425	0	NON	866	H	STGQWHSESGSF	1	0	13	1.08437	0.197148	1.69493	0.141199	2.64321	0.00600464	7.22121	7.09452	6.90344	7.43938	7.18075	7.05817	7.17104	7.33451	6.79386	7.04701	7.37233	0	SP	19	368											blood microparticle [GO:0072562]; cell surface [GO:0009986]; collagen-containing extracellular matrix [GO:0062023]; endoplasmic reticulum [GO:0005783]; endoplasmic reticulum lumen [GO:0005788]; external side of plasma membrane [GO:0009897]; extracellular exosome [GO:0070062]; extracellular region [GO:0005576]; extracellular space [GO:0005615]; extracellular vesicle [GO:1903561]; fibrinogen comple…	adaptive immune response [GO:0002250]; blood coagulation, common pathway [GO:0072377]; blood coagulation, fibrin clot formation [GO:0072378]; cell-matrix adhesion [GO:0007160]; fibrinolysis [GO:0042730]; induction of bacterial agglutination [GO:0043152]; innate immune response [GO:0045087]; negative regulation of blood coagulation, common pathway [GO:2000261]; negative regulation of endothelial c…	extracellular matrix structural constituent [GO:0005201]; metal ion binding [GO:0046872]; signaling receptor binding [GO:0005102]; structural molecule activity [GO:0005198]	P02671;P02671-2
SESGSFRPDSPGSGNARPNNPDWGTFEEVSGNVSPGTRR	Dimethyl (N-term)	P02671	FGA	Fibrinogen alpha chain	388	426	0	NON	866	H	STGQWHSESGSF	0.9986	1.42e-12	9	1.08437	0.197148	1.69493	0.141199	2.64321	0.00600464	4.96031			5.05166	4.71096		4.89321	5.03432		5.18717	5.76049	0	SP	19	368											blood microparticle [GO:0072562]; cell surface [GO:0009986]; collagen-containing extracellular matrix [GO:0062023]; endoplasmic reticulum [GO:0005783]; endoplasmic reticulum lumen [GO:0005788]; external side of plasma membrane [GO:0009897]; extracellular exosome [GO:0070062]; extracellular region [GO:0005576]; extracellular space [GO:0005615]; extracellular vesicle [GO:1903561]; fibrinogen comple…	adaptive immune response [GO:0002250]; blood coagulation, common pathway [GO:0072377]; blood coagulation, fibrin clot formation [GO:0072378]; cell-matrix adhesion [GO:0007160]; fibrinolysis [GO:0042730]; induction of bacterial agglutination [GO:0043152]; innate immune response [GO:0045087]; negative regulation of blood coagulation, common pathway [GO:2000261]; negative regulation of endothelial c…	extracellular matrix structural constituent [GO:0005201]; metal ion binding [GO:0046872]; signaling receptor binding [GO:0005102]; structural molecule activity [GO:0005198]	P02671;P02671-2
REEAPSLRPAPPPISGGGYR	Dimethyl (N-term)	P02675	FGB	Fibrinogen beta chain	53	72	0	NON	491	K	RPLDKKREEAPS	0.9962	2.40658e-09	13	1.08222	0.0661786	-1.27505	0.0437535	-0.10478	0.887117	6.88769	6.97312	6.67213	6.6263	6.96518	6.44132	6.40881	7.04136	6.71472	6.63585	6.88211	0	SP	32	20											blood microparticle [GO:0072562]; cell cortex [GO:0005938]; cell surface [GO:0009986]; collagen-containing extracellular matrix [GO:0062023]; endoplasmic reticulum [GO:0005783]; external side of plasma membrane [GO:0009897]; extracellular exosome [GO:0070062]; extracellular region [GO:0005576]; extracellular space [GO:0005615]; extracellular vesicle [GO:1903561]; fibrinogen complex [GO:0005577]; …	adaptive immune response [GO:0002250]; blood coagulation, fibrin clot formation [GO:0072378]; cell-matrix adhesion [GO:0007160]; cellular response to interleukin-1 [GO:0071347]; cellular response to leptin stimulus [GO:0044320]; fibrinolysis [GO:0042730]; induction of bacterial agglutination [GO:0043152]; innate immune response [GO:0045087]; negative regulation of endothelial cell apoptotic proce…	extracellular matrix structural constituent [GO:0005201]; protein-folding chaperone binding [GO:0051087]; signaling receptor binding [GO:0005102]; structural molecule activity [GO:0005198]	P02675
SLEFSYQEDKPTKKTRPR	3 Dimethyl (K);Dimethyl (N-term)	Q92626	PXDN	Peroxidasin homolog	1337	1354	0	NON	1479	R	HFRGRRSLEFSY	0.9848	0.123352	12	1.07698	0.18677	-1.65201	0.105184	-1.77667	0.176624	6.24327	6.43433	6.19634	6.60828	6.34216	5.58554	5.5915	5.97305		5.83902	6.82935	3	SP	29	1307										4	basement membrane [GO:0005604]; cell surface [GO:0009986]; collagen-containing extracellular matrix [GO:0062023]; endoplasmic reticulum [GO:0005783]; extracellular exosome [GO:0070062]; extracellular matrix [GO:0031012]; extracellular region [GO:0005576]; extracellular space [GO:0005615]	angiogenesis [GO:0001525]; basement membrane assembly [GO:0070831]; basement membrane organization [GO:0071711]; cell adhesion [GO:0007155]; collagen fibril organization [GO:0030199]; extracellular matrix organization [GO:0030198]; eye development [GO:0001654]; hydrogen peroxide catabolic process [GO:0042744]; immune response [GO:0006955]; protein homooligomerization [GO:0051260]; protein homotri…	extracellular matrix structural constituent [GO:0005201]; heme binding [GO:0020037]; interleukin-1 receptor antagonist activity [GO:0005152]; lactoperoxidase activity [GO:0140825]; laminin-1 binding [GO:0043237]; metal ion binding [GO:0046872]; oxidoreductase activity, acting on peroxide as acceptor [GO:0016684]; peroxidase activity [GO:0004601]	H7C3W2;Q92626
AHKSEVAHR	Dimethyl (K);Dimethyl (N-term)	P02768	ALB	Albumin	26	34	1	PP	609	D	GVFRRDAHKSEV	0.9788	9.71626	13	1.07696	0.252122	-0.000998869	0.999643	0.682084	0.615408	5.69119	5.66249	5.33781	5.78128	5.39168	7.13598	5.55202	6.58721	5.16669	5.65599	6.3359	1	SP	18	7			1								blood microparticle [GO:0072562]; cytoplasm [GO:0005737]; endoplasmic reticulum [GO:0005783]; endoplasmic reticulum lumen [GO:0005788]; extracellular exosome [GO:0070062]; extracellular region [GO:0005576]; extracellular space [GO:0005615]; Golgi apparatus [GO:0005794]; nucleus [GO:0005634]; platelet alpha granule lumen [GO:0031093]; protein-containing complex [GO:0032991]	cellular response to starvation [GO:0009267]; maintenance of mitochondrion location [GO:0051659]; negative regulation of apoptotic process [GO:0043066]; negative regulation of programmed cell death [GO:0043069]; retina homeostasis [GO:0001895]	antioxidant activity [GO:0016209]; copper ion binding [GO:0005507]; DNA binding [GO:0003677]; enterobactin binding [GO:1903981]; exogenous protein binding [GO:0140272]; fatty acid binding [GO:0005504]; identical protein binding [GO:0042802]; protein-folding chaperone binding [GO:0051087]; pyridoxal phosphate binding [GO:0030170]; toxic substance binding [GO:0015643]	A0A087WWT3;A0A0C4DGB6;B7WNR0;C9JKR2;H7C013;P02768
AALLPAVLGNCGPPPTLSFAAPMDITLTETR	Dimethyl (N-term)	P04003	C4BPA	C4b-binding protein alpha chain	40	70	0	NON	597	I	FQMTLIAALLPA	0.9999	1.96939e-09	10	1.06937	0.22043	0.281943	0.666221	1.63411	0.211981	7.04999	6.946	7.03736		6.8991			6.82001	6.93187	6.88838	6.22476	0	SP	48	-9											blood microparticle [GO:0072562]; extracellular region [GO:0005576]; extracellular space [GO:0005615]; plasma membrane [GO:0005886]	complement activation, classical pathway [GO:0006958]; innate immune response [GO:0045087]; negative regulation of complement activation, classical pathway [GO:0045959]; positive regulation of protein catabolic process [GO:0045732]; regulation of opsonization [GO:1903027]; response to symbiotic bacterium [GO:0009609]; T cell mediated immunity [GO:0002456]	RNA binding [GO:0003723]	A6PVY5;F2Z2V7;P04003
AALLPAVLGNCGPPPTLSFAAPMDITLTETR	Dimethyl (N-term);Oxidation (M)	P04003	C4BPA	C4b-binding protein alpha chain	40	70	0	NON	597	I	FQMTLIAALLPA	0.8757	0.126928	10	1.06937	0.22043	0.281943	0.666221	1.63411	0.211981	6.22223	6.19722	6.21643	6.14233			5.54289	6.02294	6.14	5.60606	5.70325	0	SP	48	-9											blood microparticle [GO:0072562]; extracellular region [GO:0005576]; extracellular space [GO:0005615]; plasma membrane [GO:0005886]	complement activation, classical pathway [GO:0006958]; innate immune response [GO:0045087]; negative regulation of complement activation, classical pathway [GO:0045959]; positive regulation of protein catabolic process [GO:0045732]; regulation of opsonization [GO:1903027]; response to symbiotic bacterium [GO:0009609]; T cell mediated immunity [GO:0002456]	RNA binding [GO:0003723]	A6PVY5;F2Z2V7;P04003
TYTCNVDHKPSNTKVDKTVER	3 Dimethyl (K);Dimethyl (N-term)	P01859	IGHG2	Immunoglobulin heavy constant gamma 2	80	100	0	NON	326	Q	SNFGTQTYTCNV	0.9999	3e-14	13	1.06796	0.137098	-0.537668	0.446817	0.283769	0.727413	6.4913	6.20334	6.21738	6.28217	6.7183	6.81016	6.45515	7.04882	6.45735	6.0376	6.58172	3														blood microparticle [GO:0072562]; extracellular exosome [GO:0070062]; extracellular region [GO:0005576]; extracellular space [GO:0005615]; IgG immunoglobulin complex [GO:0071735]; immunoglobulin complex, circulating [GO:0042571]; plasma membrane [GO:0005886]	adaptive immune response [GO:0002250]; antibacterial humoral response [GO:0019731]; B cell receptor signaling pathway [GO:0050853]; complement activation, classical pathway [GO:0006958]	antigen binding [GO:0003823]; immunoglobulin receptor binding [GO:0034987]	A0A286YEY4;P01859
NQNGWSGDSAPVELILSDETLPAPEFSPEPESGR	Dimethyl (N-term)	P04217	A1BG	Alpha-1B-glycoprotein	286	319	0	NON	495	D	RYRLHDNQNGWS	0.9943	5.18669e-06	10	1.06756	0.290361	-1.88195	0.10555	-0.698005	0.493459	5.75117	6.7347	5.82017	6.09102	6.34232		6.60418	6.33347	6.11494	6.36425		0	SP	21	264											blood microparticle [GO:0072562]; collagen-containing extracellular matrix [GO:0062023]; extracellular exosome [GO:0070062]; extracellular region [GO:0005576]; extracellular space [GO:0005615]; ficolin-1-rich granule lumen [GO:1904813]; plasma membrane [GO:0005886]; platelet alpha granule lumen [GO:0031093]; secretory granule lumen [GO:0034774]			M0R009;P04217;P04217-2
EIDCNDKDLFKAVDAALKKYNSQNQSNNQFVLYR	4 Dimethyl (K);Dimethyl (N-term)	P01042-2	KNG1	Isoform LMW of Kininogen-1	25	58	0	NON	427	E	QESQSEEIDCND	0.6143	65.2209	13	1.06747	0.160194	-0.881454	0.287348	0.495291	0.6469	6.44398	6.54234	6.6979	6.55767	6.69341	5.93912	5.79691	6.80614	6.60884	6.56087	6.60291	4											2						P01042;P01042-2;P01042-3
ETFLKKYLYEIAR	2 Dimethyl (K);Dimethyl (N-term)	P02768	ALB	Albumin	156	168	0	NON	609	E	AFHDNEETFLKK	0.9795	0.00117101	13	1.06654	0.101308	-0.631236	0.256522	0.434474	0.586929	6.64666	6.80051	6.45815	6.42003	6.45181	6.45431	6.38619	7.163	6.93279	5.75174	6.07355	2	SP	18	137											blood microparticle [GO:0072562]; cytoplasm [GO:0005737]; endoplasmic reticulum [GO:0005783]; endoplasmic reticulum lumen [GO:0005788]; extracellular exosome [GO:0070062]; extracellular region [GO:0005576]; extracellular space [GO:0005615]; Golgi apparatus [GO:0005794]; nucleus [GO:0005634]; platelet alpha granule lumen [GO:0031093]; protein-containing complex [GO:0032991]	cellular response to starvation [GO:0009267]; maintenance of mitochondrion location [GO:0051659]; negative regulation of apoptotic process [GO:0043066]; negative regulation of programmed cell death [GO:0043069]; retina homeostasis [GO:0001895]	antioxidant activity [GO:0016209]; copper ion binding [GO:0005507]; DNA binding [GO:0003677]; enterobactin binding [GO:1903981]; exogenous protein binding [GO:0140272]; fatty acid binding [GO:0005504]; identical protein binding [GO:0042802]; protein-folding chaperone binding [GO:0051087]; pyridoxal phosphate binding [GO:0030170]; toxic substance binding [GO:0015643]	A0A0C4DGB6;H7C013;P02768
MEEVDQVTLYSYKVQSTITSR	Dimethyl (K);Dimethyl (N-term)	Q5T987	ITIH2	Inter-alpha-trypsin inhibitor heavy chain H2 (Fragment)	39	59	0	NON	237	M	GESEEMMEEVDQ	0.9689	0.0153059	10	1.0659	0.127354	-0.350823	0.593493	0.557044	0.571934	5.21832	5.26508	5.14272	4.64996	5.06598		4.79021	5.29004	5.20118	4.76643		1											8						Q5T987
TCVADESAENCDKSLHTLFGDKLCTVATLR	2 Dimethyl (K);Dimethyl (N-term)	P02768	ALB	Albumin	76	105	0	NON	609	K	VTEFAKTCVADE	0.9994	9.2e-13	10	1.06355	0.226481	-1.03488	0.178136	0.0286707	0.976429			5.58044	5.65051	5.80175	5.41182	5.4116	5.90069	5.66755	5.36537		2	SP	18	57											blood microparticle [GO:0072562]; cytoplasm [GO:0005737]; endoplasmic reticulum [GO:0005783]; endoplasmic reticulum lumen [GO:0005788]; extracellular exosome [GO:0070062]; extracellular region [GO:0005576]; extracellular space [GO:0005615]; Golgi apparatus [GO:0005794]; nucleus [GO:0005634]; platelet alpha granule lumen [GO:0031093]; protein-containing complex [GO:0032991]	cellular response to starvation [GO:0009267]; maintenance of mitochondrion location [GO:0051659]; negative regulation of apoptotic process [GO:0043066]; negative regulation of programmed cell death [GO:0043069]; retina homeostasis [GO:0001895]	antioxidant activity [GO:0016209]; copper ion binding [GO:0005507]; DNA binding [GO:0003677]; enterobactin binding [GO:1903981]; exogenous protein binding [GO:0140272]; fatty acid binding [GO:0005504]; identical protein binding [GO:0042802]; protein-folding chaperone binding [GO:0051087]; pyridoxal phosphate binding [GO:0030170]; toxic substance binding [GO:0015643]	A0A087WWT3;A0A0C4DGB6;H7C013;P02768
SPYSYSTTAVVTNPKE	Dimethyl (K);Dimethyl (N-term)	P02766	TTR	Transthyretin	132	147	0	NON	147	L	TIAALLSPYSYS	1	0	13	1.05895	0.0898624	-0.704097	0.565481	0.774709	0.454698	5.55045	5.99137	5.4926	6.04198	6.66373	5.81699	5.65149	5.92431	6.63396	5.987	5.92661	1	SP	20	111											azurophil granule lumen [GO:0035578]; extracellular exosome [GO:0070062]; extracellular region [GO:0005576]; extracellular space [GO:0005615]	purine nucleobase metabolic process [GO:0006144]	hormone activity [GO:0005179]; identical protein binding [GO:0042802]; thyroid hormone binding [GO:0070324]	A0A087WT59;P02766
KDMYSFLEDMGLKAFTNSKIR	3 Dimethyl (K);Dimethyl (N-term);Oxidation (M)	P01023	A2M	Alpha-2-macroglobulin	664	684	0	NON	1474	E	VSSTNEKDMYSF	0.9812	9.15326e-06	12	1.05863	0.167874	0.328175	0.728046	1.10857	0.25408	5.39196	5.17031	5.62264	5.16771	5.89968		5.3802	6.0717	5.81695	5.57764	5.65054	3	SP	23	640											blood microparticle [GO:0072562]; collagen-containing extracellular matrix [GO:0062023]; extracellular exosome [GO:0070062]; extracellular region [GO:0005576]; extracellular space [GO:0005615]; platelet alpha granule lumen [GO:0031093]	acute inflammatory response to antigenic stimulus [GO:0002438]; acute-phase response [GO:0006953]; embryonic liver development [GO:1990402]; luteinization [GO:0001553]; negative regulation of complement activation, lectin pathway [GO:0001869]; negative regulation of endopeptidase activity [GO:0010951]; response to carbon dioxide [GO:0010037]; response to glucocorticoid [GO:0051384]; response to n…	brain-derived neurotrophic factor binding [GO:0048403]; calcium-dependent protein binding [GO:0048306]; endopeptidase inhibitor activity [GO:0004866]; enzyme binding [GO:0019899]; growth factor binding [GO:0019838]; identical protein binding [GO:0042802]; interleukin-1 binding [GO:0019966]; interleukin-8 binding [GO:0019959]; nerve growth factor binding [GO:0048406]; protease binding [GO:0002020]…	P01023
[truncated: 5,019 more rows]
[truncated: 1 more columns]
