# Supplementary material for: Proteolytic profiling of human plasma reveals an immunoactive complement C3 fragment
Source: EMBO J. 2025 Oct 27;44(24):7721–58. doi: 10.1038/s44318-025-00598-8 (PMC12706077; doi:10.1038/s44318-025-00598-8)
Supplement: Supplementary file 8 — Dataset EV6 [file 44318_2025_598_MOESM8_ESM.xlsx]

## Sheet: Dataset_EV6_Description
Dataset EV6	Overview of the patient characteristics for the cross-sectional Aarhus SLE cohort
	Overview of the patient data for the Aarhus cross-sectional SLE cohort and the corresponding control samples. All samples were fresh aliquots from - 80 °C and never thawn up before.

## Sheet: Dataset_EV6-Cohort_Overview
	SLE	CTRL
n	143	23
Female	131 (91.6%)	13 (56.5%)
Age [a]	45.3 ± 14.5	34.3 ± 10.2
Disease duration [a]	13.1 ± 10.5
Ethnicity
Caucasian	139 (97.2%)
SLEDAI
0 (no activity)	29 (20.3%)
1-5 (mild)	70 (48.9%)
>6 (severe)	44 (30.8%)
mean SLEDAI	3.8 ± 2.1
Proteinuria	33 (23.1%)
Lupus nephritis	47 (32.9%)
Anticoagulans	54 (37.8%)
APLS	31 (21.7%)
Chloroquine	116 (81.1%)
eGFR	72 ± 14.8
C3dg	1811.1 ± 972.8 mU/mL
C3c	0.93 ± 0.22 g/L
C4	0.15 ± 0.11 g/L
C1q	0.47 ± 0.19 µM
MBL	2023.6 ± 1830.7 ng/mL
M-ficolin	2668.1 ± 1052.4 ng/mL
H-ficolin	50614.7 ± 26492 ng/mL
CL-L1	409.8 ± 68.3 ng/mL
CL-K1	489.8 ± 71.5 ng/mL
MASP-1	11791.9 ± 4976.4 ng/mL
MASP-2	534.6 ± 226.3 ng/mL
MASP-3	7453 ± 2792.7 ng/mL
MAp44	2379.3 ± 774.3 ng/mL
MAp19	362.3 ± 136.9 ng/mL
IFN-a	7.5 ± 4.7 U/mL
CXCL10	961.4 ± 2093.6 pg/mL
CRP	4.3 ± 8.1
Creatinin	70.1 ± 28.2
anti-ds-DNA-ab	32.8 ± 56.2
Albumin/Creatinin ratio	148.6 ± 459.8 mg/g
