# Supplementary material for: Proteolytic profiling of human plasma reveals an immunoactive complement C3 fragment
Source: EMBO J. 2025 Oct 27;44(24):7721–58. doi: 10.1038/s44318-025-00598-8 (PMC12706077; doi:10.1038/s44318-025-00598-8)
Supplement: Supplementary file 9 — Dataset EV7 [file 44318_2025_598_MOESM9_ESM.xlsx]

## Sheet: Dataset_EV7_Description
Dataset EV7	In vivo N-termini from cross-sectional Aarhus SLE cohort, including information on the bulk proteome level (columns labelled PROT).
	All identified N-termini from the Aarhus cross-sectional SLE cohort (n=143 SLE patients + 23 CTRL samples), including aditional data on the bulk proteome from the same samples (labelled "Prot.") as obtained during the SHUNTER workflow with the human EDTA-plasma samples. Samples were injected on an Exploris480 coupled to a FAIMS device and measured in a short 60 minute LC gradient in DIA mode. Dat…

## Sheet: Dataset_EV7-SLE_Cohort
Supplementary Table 7: All identified N-termini from the Aarhus cross-sectional SLE cohort (n=143 SLE patients + 23 CTRL samples), including aditional data on the bulk proteome from the same samples (labelled "Prot.") as obtained during the SHUNTER workflow with the human EDTA-plasma samples. Samples were injected on an Exploris480 coupled to a FAIMS device and measured in a short 60 minute LC gr…
Peptide	Modifications	Preferred razor protein	Gene	Name	Start	End	Canonical	Canonical category	Length [aa]	AA before	N-term. cleav. window	Probability	Expectation	N-terminal cleav. window	#Samples	log2FC SLE/CTRL N-term.	log10 Int mean CTRL N-term	log10 Int mean SLE N-term.	log2FC SLE/CTRL Prot.	log10 Int mean CTRL Prot.	log10 Int mean SLE Prot.	log10 Int SLE_1	log10 Int SLE_150	log10 Int SLE_29	log10 Int CTRL_317	log10 Int SLE_45	log10 Int CTRL_260	log10 Int SLE_47	log10 Int SLE_73	log10 Int CTRL_262	log10 Int SLE_67	log10 Int SLE_71	log10 Int SLE_118	log10 Int SLE_19	log10 Int SLE_80	log10 Int SLE_103	log10 Int SLE_143	log10 Int SLE_50	log10 Int SLE_136	log10 Int SLE_12	log10 Int SLE_112	log10 Int SLE_107	log10 Int SLE_40	log10 Int SLE_52	log10 Int SLE_158	log10 Int SLE_31	log10 Int SLE_153	log10 Int SLE_165	log10 Int SLE_149
AAAAAAAVSGSAAAEAKECDRPCVNGGR	Dimethyl (K);Dimethyl (N-term)	O75882-2	ATRN	Isoform 2 of Attractin	83	110	0	NON	1272	E	LPCEAEAAAAAA	0.9939	0.000201032	LPCEAEAAAAAA	83	-0.210332	4.96078	4.89746	0.0676882	6.96814	6.98852									4.17228									4.2491			4.47176
AAAAAAVSGSAAAEAKECDRPCVNGGR	Dimethyl (K);Dimethyl (N-term)	O75882-2	ATRN	Isoform 2 of Attractin	84	110	0	NON	1272	A	PCEAEAAAAAAA	1	0	PCEAEAAAAAAA	141	-0.487251	5.71598	5.5693	0.0676882	6.96814	6.98852	4.63131	5.4572	5.40647		5.59411	5.73491	3.89422	5.41876	5.83789	5.32121	5.08711		5.27297	5.15033	5.18737	5.50548	5.99374	5.84598		5.94429	6.05087	5.56013	5.29748			5.35473	5.4725	5.42536
AAAAAVSGSAAAEAKECDRPCVNGGR	Dimethyl (K);Dimethyl (N-term)	O75882-2	ATRN	Isoform 2 of Attractin	85	110	1	PP	1272	A	CEAEAAAAAAAV	0.9998	1e-13	CEAEAAAAAAAV	43	-0.454432	5.82792	5.69112	0.0676882	6.96814	6.98852				5.57206			5.78812					5.13709							6.09055	6.1294				5.40587
AAATQKKVER	2 Dimethyl (K);Dimethyl (N-term)	P02675	FGB	Fibrinogen beta chain	78	87	0	NON	491	K	RARPAKAAATQK	0.9936	0.00223391	RARPAKAAATQK	80	-0.365881	5.42176	5.31162	0.105022	8.00447	8.03609		6.05801							5.79247	6.0596		7.07818	5.59828			4.77197	5.19648			4.2944			5.11097			5.42501	4.49034
AACLLPKLDELR	Dimethyl (K);Dimethyl (N-term)	P02768	ALB	Serum albumin	199	210	0	NON	609	K	CQAADKAACLLP	0.9463	1.41874	CQAADKAACLLP	106	-0.681048	5.13078	4.92577	-0.000883921	8.73736	8.73709		5.41737	5.84278	5.63974	4.81219	5.75096	5.50095	5.17398			5.98338	5.84668	5.36273	5.22153			4.70142	4.59469	5.19904			4.53936		5.0467	5.41844	4.89753	5.86853
AADTAVYYCAR	Dimethyl (N-term)	A0A0C4DH41	IGHV4-61	Immunoglobulin heavy variable 4-61	108	118	0	NON	118	T	KLSSVTAADTAV	0.9748	0.00920533	KLSSVTAADTAV	29	0.6915	4.45794	4.6661	0.41175	5.70321	5.82716	4.79301				4.86627		4.52493									4.51118
AAFGGSGGRGSSSGGGYSSGSSSYGSGGR	Dimethyl (N-term)	P35908	KRT2	Keratin, type II cytoskeletal 2 epidermal	516	544	0	NON	639	K	SNVASKAAFGGS	1	3e-13	SNVASKAAFGGS	3	-1.50875	5.26715	4.81298	0.241334	6.77354	6.84619					4.37379
AAFNAQNNGSNFQLEEISR	Dimethyl (N-term)	C9JV77	AHSG	Alpha-2-HS-glycoprotein	170	188	0	NON	368	L	AAKAALAAFNAQ	0.9991	0.115596	AAKAALAAFNAQ	4			4.29634	-0.152938	7.04703	7.00099
AAGAQSQVQLMQSGAEVKKPGASVR	2 Dimethyl (K);Dimethyl (N-term)	A0A0B4J2B8	IGHV1OR15-9	Immunoglobulin heavy variable 1/OR15-9 (non-functional) (Fragment)	14	38	1	SP	117	I	LFLVVIAAGAQS	0.9984	0.017874	LFLVVIAAGAQS	59	-0.234652	6.08332	6.01268	0.648596	5.54564	5.74088		5.83845					6.73212			5.88933		5.74785				6.15987		5.79067		5.47138	5.69657	6.05252		5.05523		6.44024
AAGAQSQVQLMQSGAEVKKPGASVR	2 Dimethyl (K);Dimethyl (N-term);Oxidation (M)	A0A0B4J2B8	IGHV1OR15-9	Immunoglobulin heavy variable 1/OR15-9 (non-functional) (Fragment)	14	38	1	SP	117	I	LFLVVIAAGAQS	0.999	1.47946e-05	LFLVVIAAGAQS	14	0.700955	6.32396	6.53497	0.648596	5.54564	5.74088												5.8748		6.48508													6.75651
AAGFCPAVLCHPNSPLDEENLTQENQDR	Dimethyl (N-term)	P01011	SERPINA3	Alpha-1-antichymotrypsin	14	41	0	NON	423	L	LALGLLAAGFCP	0.9999	2.22536e-09	LALGLLAAGFCP	24	-0.0854399	4.94539	4.91967	0.260739	7.32887	7.40736																				5.62368
AAILKGVQCEVQLVESGGGLVKPGGSLR	2 Dimethyl (K);Dimethyl (N-term)	A0A0B4J1V0	IGHV3-15	Immunoglobulin heavy variable 3-15	11	38	0	NON	119	L	LSWIFLAAILKG	0.9662	0.000305558	LSWIFLAAILKG	66	-0.523551	5.43762	5.28002	-0.00551241	6.83336	6.8317		5.43428	4.64054				5.08666	4.78598							4.59658					4.46411
AAISGENAGLVR	Dimethyl (N-term)	P19827	ITIH1	Inter-alpha-trypsin inhibitor heavy chain H1	126	137	0	NON	911	K	WKQYRKAAISGE	0.9998	1.24516e-08	WKQYRKAAISGE	129	-1.19061	5.34385	4.98544	-0.220687	7.45497	7.38854	5.10054	4.95164	4.97675	5.75085	4.68944	4.96521	4.87955	5.39218	6.02292	5.13381	4.94549	4.96054		4.53719	4.96557	4.91743	4.1159			4.22268					4.53002	4.22074	5.17984	5.02211
AALEKSLEDTKNR	2 Dimethyl (K);Dimethyl (N-term)	P35527	KRT9	Keratin, type I cytoskeletal 9	392	404	0	NON	623	K	SQLSKKAALEKS	0.9883	0.0445827	SQLSKKAALEKS	3	3.15461	4.62279	5.57242	0.0299076	6.34048	6.34949
AALLLITLQYSCAVSPTDCSAVEPEAEKALDLINKR	2 Dimethyl (K);Dimethyl (N-term)	P04196	HRG	Histidine-rich glycoprotein	6	41	0	NON	525	I	XMKALIAALLLI	0.9997	1.10983e-05	XMKALIAALLLI	46	-0.205878	4.7112	4.64923	-0.110141	7.43125	7.39809
AALLPAVLGNCGPPPTLSFAAPMDITLTETR	Dimethyl (N-term);Oxidation (M)	P04003	C4BPA	C4b-binding protein alpha chain	40	70	0	NON	597	I	FQMTLIAALLPA	1	8.92182e-06	FQMTLIAALLPA	31	0.586398	5.06263	5.23916	0.168077	6.98514	7.03574			4.62533														4.55219
AALLPAVLGNCGPPPTLSFAAPMDITLTETR	Dimethyl (N-term)	P04003	C4BPA	C4b-binding protein alpha chain	40	70	0	NON	597	I	FQMTLIAALLPA	0.9888	0.123608	FQMTLIAALLPA	5			4.76992	0.168077	6.98514	7.03574
AALLSPYSYSTTAVVTNPKE	Dimethyl (K);Dimethyl (N-term)	P02766	TTR	Transthyretin	128	147	0	NON	147	I	PRRYTIAALLSP	0.9977	0.00106382	PRRYTIAALLSP	5			4.38048	-0.230071	8.15249	8.08323														4.31453
AALLVTFLAGCQAKVEQAVETEPEPELR	Dimethyl (K);Dimethyl (N-term)	P02649	APOE	Apolipoprotein E	6	33	0	NON	317	W	XMKVLWAALLVT	0.8998	0.124747	XMKVLWAALLVT	64	0.371411	4.94125	5.05306	0.31764	7.73048	7.8261	4.64571	5.75467	4.50942	5.46011	4.43143	4.27223	4.1963	4.33519	4.25733		4.63953			4.86851	4.65927		5.14053		6.3097	6.37937				4.80164	4.96331
AALVRADAPEEEDHVLVLR	Dimethyl (N-term)	A0A7P0TA35	P4HB	Protein disulfide-isomerase	12	30	1	SP	542	V	LLCLAVAALVRA	0.9941	0.000115331	LLCLAVAALVRA	27			5.10467	0.555267	4.73508	4.90223			4.65795				5.43151				5.07696									4.44067						5.08396	5.81151	5.43836
AALVVDNGSGMCKAGFAGDDAPR	Dimethyl (K);Dimethyl (N-term)	P60709	ACTB	Actin, cytoplasmic 1	6	28	0	NON	375	I	XMDDDIAALVVD	1	0	XMDDDIAALVVD	51	1.55738	3.90347	4.37228	1.94435	6.53952	7.12483							3.99202											4.27721
AAPPGHQLHR	Dimethyl (N-term)	C9JV77	AHSG	Alpha-2-HS-glycoprotein	303	312	0	NON	368	L	DSHVLLAAPPGH	0.9665	0.265093	DSHVLLAAPPGH	17	0.542084	4.06079	4.22398	-0.152938	7.04703	7.00099	4.62918			4.58667	4.24272				3.75381
AAQHGMDDDGTGQKQIWR	Dimethyl (K);Dimethyl (N-term)	P06396	GSN	Gelsolin	434	451	0	NON	782	M	HTSTAMAAQHGM	0.9915	0.0773356	HTSTAMAAQHGM	20	-0.319499	5.25698	5.1608	0.0586638	7.0344	7.05206					6.08693		5.30218
AAQMASRLTLLTLLLLLLAGDRASSNPNATSSSSQDPESLQDR	Dimethyl (N-term);Oxidation (M)	E9PGN7	SERPING1	Plasma protease C1 inhibitor	32	74	0	NON	543	V	RRSADVAAQMAS	0.9999	0.00142227	RRSADVAAQMAS	65	0.664836	5.55211	5.75224	1.8349	6.5043	7.05666	5.62778		5.73386	5.00176	5.34438	5.34962		5.43783	5.33627				6.32139	5.75098	5.83344		6.0728					6.45809			6.58879	5.98684
AAQMASRLTLLTLLLLLLAGDRASSNPNATSSSSQDPESLQDR	Dimethyl (N-term)	E9PGN7	SERPING1	Plasma protease C1 inhibitor	32	74	0	NON	543	V	RRSADVAAQMAS	0.9998	9.18476e-06	RRSADVAAQMAS	9			5.9969	1.8349	6.5043	7.05666	5.79077											5.17857
AAQTSPSPKAGAATGR	Dimethyl (K);Dimethyl (N-term)	P06576	ATP5F1B	ATP synthase subunit beta, mitochondrial	47	62	1	TP	529	Y	HPVRDYAAQTSP	0.998	2.71718e-05	HPVRDYAAQTSP	4			4.10467						4.75157				4.26787
AARLEALKENGGAR	Dimethyl (K);Dimethyl (N-term)	P02647	APOA1	Apolipoprotein A-I	199	212	0	NON	267	L	ELRQRLAARLEA	0.9896	0.0127851	ELRQRLAARLEA	99	-0.0798316	5.11907	5.09504	-0.397791	8.36893	8.24918				4.83204	5.30974	4.63003	4.80717	4.49755	5.20072	5.39489		5.23989			4.96693	5.05883												4.33236
AASAILTAQLDEELGGTPVQSR	Dimethyl (N-term)	P06396	GSN	Gelsolin	504	525	0	NON	782	V	STQDEVAASAIL	0.9976	0.00137629	STQDEVAASAIL	69	-0.170542	5.08813	5.03679	0.0586638	7.0344	7.05206							3.84917
AATPAAVTCQLSNWSEWTDCFPCQDKKYRHR	2 Dimethyl (K);Dimethyl (N-term)	P07357	C8A	Complement component C8 alpha chain	31	61	0	NON	584	R	NQRVRRAATPAA	0.9577	0.124317	NQRVRRAATPAA	67	1.2382	4.35764	4.73038	0.0585705	6.91669	6.93432									4.18409								4.63793	5.35939
AATQKKVER	2 Dimethyl (K);Dimethyl (N-term)	P02675	FGB	Fibrinogen beta chain	79	87	0	NON	491	A	ARPAKAAATQKK	0.9872	0.157725	ARPAKAAATQKK	80	-0.310741	5.90834	5.8148	0.105022	8.00447	8.03609	5.45195	5.28479				5.44691		5.97708		5.26671		5.91209	5.87156	6.61957							3.79217					5.54728	5.37129	4.20058
AATVGSLAGQPLQER	Dimethyl (N-term)	P02649	APOE	Apolipoprotein E	210	224	0	NON	317	R	EQGRVRAATVGS	1	2e-14	EQGRVRAATVGS	153	-0.346907	5.3114	5.20697	0.31764	7.73048	7.8261	5.95853	5.3079	6.51449	6.04281	6.19617	5.63962	5.31515	5.39249	5.53236	4.87322	5.77434	6.33893	4.69272	5.5036	6.23074	5.45267	5.16611	4.74077	4.86793	5.24523	5.0889			6.19567		5.35779	6.18138	5.21795
AATVGSLAGQPLQERAQAWGER	Dimethyl (N-term)	P02649	APOE	Apolipoprotein E	210	231	0	NON	317	R	EQGRVRAATVGS	0.9959	5.0509e-10	EQGRVRAATVGS	1			6.01343	0.31764	7.73048	7.8261
AATVGSLAGQPLQERAQAWGERLR	Dimethyl (N-term)	P02649	APOE	Apolipoprotein E	210	233	0	NON	317	R	EQGRVRAATVGS	0.8907	0.0113788	EQGRVRAATVGS	1			5.35536	0.31764	7.73048	7.8261
AAVEVEWDYSPQR	Dimethyl (N-term)	P00450	CP	Ceruloplasmin	737	749	0	NON	1065	I	ERTYYIAAVEVE	0.9094	0.279673	ERTYYIAAVEVE	9			4.50261	-0.226723	7.73817	7.66992																				4.91642
AAVLTLAVLFLTGSQARHFWQQDEPPQSPWDR	Dimethyl (N-term)	P02647	APOA1	Apolipoprotein A-I	3	34	0	NON	267	K	XXXXMKAAVLTL	0.9124	82.1759	XXXXMKAAVLTL	37	0.0790929	5.05608	5.07989	-0.397791	8.36893	8.24918													5.38395									6.3393
AAVSGSAAAEAKECDRPCVNGGR	Dimethyl (K);Dimethyl (N-term)	O75882-2	ATRN	Isoform 2 of Attractin	88	110	1	PP	1272	A	EAAAAAAAVSGS	0.9999	5.06321e-08	EAAAAAAAVSGS	105	0.758182	4.47176	4.69999	0.0676882	6.96814	6.98852		4.73857	4.77633	4.53602	5.10668	4.44019	3.63132	4.88493	4.96547		4.41254		4.73127	4.83965	4.93607	4.56748	5.4	5.20623		4.78013	5.33247	4.79343	4.88518	4.29697		5.13081	4.61376	5.01536
AAYHPFRRLAILPASAPPATSNPDPAVSR	Dimethyl (N-term)	Q14624-3	ITIH4	Isoform 3 of Inter-alpha-trypsin inhibitor heavy chain H4	652	680	0	NON	900	H	PDVPDHAAYHPF	0.9985	1.7467e-10	PDVPDHAAYHPF	12	3.11881	3.88617	4.82502	-0.0289189	7.63426	7.62555				3.53597																	5.15029
ACEPGVDYVYKTR	Dimethyl (K);Dimethyl (N-term)	P01024	C3	Complement C3	1536	1548	0	NON	1663	K	EERLDKACEPGV	0.8982	1.18217	EERLDKACEPGV	10	-0.360747	4.70118	4.59258	-0.112179	8.65178	8.61801			4.46403		5.24351						4.38166
ACEVTHQGLSSPVTKSFNR	Dimethyl (K);Dimethyl (N-term)	P01834	IGKC	Immunoglobulin kappa constant	86	104	0	NON	107	Y	EKHKVYACEVTH	0.9712	0.000266499	EKHKVYACEVTH	37	-0.293194	5.17105	5.08279	-0.114011	5.2537	5.21938
ACGGPTLELESQR	Dimethyl (N-term)	P55103	INHBC	Inhibin beta C chain	28	40	0	NON	352	P	AGGQCPACGGPT	0.8987	0.11979	AGGQCPACGGPT	6			4.34119	0.568404	5.49824	5.66934
ACIGACQPEAQEGTLSPPPKLKMSR	2 Dimethyl (K);Dimethyl (N-term)	P55056	APOC4	Apolipoprotein C-IV	22	46	1	SP	127	L	LCVLVLACIGAC	0.9997	0.00123068	LCVLVLACIGAC	103	0.547686	5.0623	5.22717	-0.000829085	6.67858	6.67833			5.92206	4.89223	5.57264	5.49502	5.28784	5.42089	5.70728	4.97628	4.81041				5.70844			6.01811	5.76866	5.91698				6.02872			4.49821
ACIGACQPEAQEGTLSPPPKLKMSR	2 Dimethyl (K);Dimethyl (N-term);Oxidation (M)	P55056	APOC4	Apolipoprotein C-IV	22	46	1	SP	127	L	LCVLVLACIGAC	0.9879	2.57133e-06	LCVLVLACIGAC	19	0.138139	4.97027	5.01186	-0.000829085	6.67858	6.67833
ACKDDFDHDSVPDIDDICPENVDISETDFRR	Dimethyl (K);Dimethyl (N-term)	P07996	THBS1	Thrombospondin-1	929	959	0	NON	1170	D	GDGRGDACKDDF	0.9915	4.46993e-05	GDGRGDACKDDF	3			4.52223	-0.0339063	6.87915	6.86894
ACLLPKLDELR	Dimethyl (K);Dimethyl (N-term)	P02768	ALB	Serum albumin	200	210	0	NON	609	A	QAADKAACLLPK	0.994	0.0146947	QAADKAACLLPK	68	0.668802	5.36744	5.56877	-0.000883921	8.73736	8.73709								4.70838	4.75936
ACLLPKLDELRDEGKASSAKQR	3 Dimethyl (K);Dimethyl (N-term)	P02768	ALB	Serum albumin	200	221	0	NON	609	A	QAADKAACLLPK	0.979	0.0158701	QAADKAACLLPK	60	0.222169	4.97246	5.03934	-0.000883921	8.73736	8.73709	4.36597		5.27037	5.34748		4.6313	5.38401	4.9162	5.3204		4.62128	5.09885			4.93655	4.21926							5.16628	5.98642		5.77102		5.08022
ACLVQGFFPQEPLSVTWSESGQGVTAR	Dimethyl (N-term)	P01876	IGHA1	Immunoglobulin heavy constant alpha 1	25	51	0	NON	353	I	DGNVVIACLVQG	0.9747	0.134098	DGNVVIACLVQG	5	-0.221995	4.53921	4.47238	0.00278448	8.63586	8.6367														4.64453
ACPAACVCSYDDDADELSVFCSSR	Dimethyl (N-term)	P35858-2	IGFALS	Isoform 2 of Insulin-like growth factor-binding protein complex acid labile subunit	78	101	0	NON	643	P	GEAEGPACPAAC	0.9992	0.0142241	GEAEGPACPAAC	12	-0.259969	4.88265	4.80439	-0.127584	7.3746	7.33619
ACRSFAVAICILEISILTAQYTTSYDPELTESSGSASHIDCR	Dimethyl (N-term)	P02748	C9	Complement component C9	3	44	0	NON	559	S	XXXXMSACRSFA	1	0	XXXXMSACRSFA	9	-2.34061	6.3618	5.65721	0.276662	7.47334	7.55663																							5.30083		5.53635
ACVHKILRQQQHLFGSNVTDCSGNFCLFR	Dimethyl (K);Dimethyl (N-term)	P02787	TF	Serotransferrin	614	642	0	NON	698	E	TRKDKEACVHKI	0.9999	1.5055e-10	TRKDKEACVHKI	71	0.188178	4.85134	4.90799	-0.00909289	8.17477	8.17203								3.8586	4.19152								4.54954	5.62796
ADCCAKQEPER	Dimethyl (K);Dimethyl (N-term)	P02768	ALB	Serum albumin	112	122	0	NON	609	M	ETYGEMADCCAK	0.9884	0.00131681	ETYGEMADCCAK	128	-0.224309	5.66128	5.59375	-0.000883921	8.73736	8.73709		5.39478	5.8286	5.66289		5.39318		4.70018	5.19703	5.6256	5.52395	5.51627	6.35357	5.11199	5.94657	5.28117		5.31911		5.27818	5.94746	5.55806	5.31811		5.22037	5.68257	5.1653	5.03609
ADCCAKQEPERNECFLQHKDDNPNLPR	2 Dimethyl (K);Dimethyl (N-term)	P02768	ALB	Serum albumin	112	138	0	NON	609	M	ETYGEMADCCAK	0.9816	1.37985	ETYGEMADCCAK	20	1.37445	4.74288	5.15663	-0.000883921	8.73736	8.73709																	4.64513	5.76259
ADDGCPKPPEIAHGYVEHSVR	Dimethyl (K);Dimethyl (N-term)	P00738	HP	Haptoglobin	29	49	0	NON	406	I	NDVTDIADDGCP	1	0	NDVTDIADDGCP	160	0.540328	6.21652	6.37917	0.230085	7.71046	7.77972		5.76518	5.70939		6.43374	6.28476	5.40572	6.7929	6.60261	5.18548	4.75641	4.46479	5.2692	4.81359	4.5862	6.4681	7.12373	6.77315	6.63269	6.61485	7.2559	5.45732	5.59589	6.71784		4.95114	5.6259	4.92259
ADDKVYPGEQYTYMLLATEEQSPGEGDGNCVTR	Dimethyl (K);Dimethyl (N-term)	P00450	CP	Ceruloplasmin	145	177	0	NON	1065	R	TTDFQRADDKVY	1	3.18552e-05	TTDFQRADDKVY	2			4.77516	-0.226723	7.73817	7.66992																		4.53391
ADEAGSEADHEGTHSTKR	Dimethyl (K);Dimethyl (N-term)	P02671	FGA	Fibrinogen alpha chain	604	621	0	NON	866	M	SKSYKMADEAGS	0.9987	1.06601e-06	SKSYKMADEAGS	54	1.1038	4.46676	4.79904	0.09442	8.0919	8.12032		4.57142	4.87609		4.65579	4.28697		4.38821	4.608		4.15711				4.12151			4.92844		4.88303	5.15404		4.20942	5.44012
ADFVESKDVCKNYAEAKDVFLGMFLYEYAR	3 Dimethyl (K);Dimethyl (N-term)	P02768	ALB	Serum albumin	331	360	0	NON	609	A	DLPSLAADFVES	0.9216	0.126812	DLPSLAADFVES	74	0.00530142	4.16468	4.16627	-0.000883921	8.73736	8.73709			3.94241	5.05605	4.42738	4.0129	2.68056	2.44296	3.30768	4.24204	4.13361	3.83098		3.98363	3.87452				4.42701	3.953		4.35839	4.59616	4.32732
ADHEGTHSTKR	Dimethyl (K);Dimethyl (N-term)	P02671	FGA	Fibrinogen alpha chain	611	621	0	NON	866	E	DEAGSEADHEGT	0.8729	0.0408141	DEAGSEADHEGT	53	1.22605	4.27661	4.64569	0.09442	8.0919	8.12032								4.36163	4.20149					4.42828	4.01071		4.65002	4.99355		5.05549			4.42128	5.0229			4.06424
ADKAACLLPKLDELR	2 Dimethyl (K);Dimethyl (N-term)	P02768	ALB	Serum albumin	196	210	0	NON	609	A	TECCQAADKAAC	0.8856	0.142398	TECCQAADKAAC	39	-0.0443971	4.92436	4.911	-0.000883921	8.73736	8.73709				4.73409												4.26594	4.28481	4.41447
ADLEKLTSLSDR	Dimethyl (K);Dimethyl (N-term)	P0C0L5	C4B	Complement C4-B	1499	1510	0	NON	1744	R	GFHALRADLEKL	0.985	1.81548	GFHALRADLEKL	33	-1.38869	5.36721	4.94917						4.22567		5.16074	5.71914	4.33792		4.09246						4.47651		4.684	4.22487	4.50384		4.62421
ADLPSLAADFVESKDVCKNYAEAKDVFLGMFLYEYAR	3 Dimethyl (K);Dimethyl (N-term);Oxidation (M)	P02768	ALB	Serum albumin	324	360	0	NON	609	P	ENDEMPADLPSL	0.987	0.00126049	ENDEMPADLPSL	15	0.593796	3.933	4.11175	-0.000883921	8.73736	8.73709					4.57049		4.56196		3.71156	4.45961							3.4744	3.78943								4.05432
ADLSDQVPDTESETR	Dimethyl (N-term)	P01024	C3	Complement C3	965	979	0	NON	1663	P	KEDIPPADLSDQ	0.9992	0.000282538	KEDIPPADLSDQ	67	-0.255418	4.48645	4.40956	-0.112179	8.65178	8.61801	4.49456				4.84293	4.42038		4.34735				4.1929	4.74027			4.18203	4.718			4.5375						4.25194	4.3552	4.3104
ADMEDVCGRLVQYRGEVQAMLGQSTEELR	Dimethyl (N-term)	P02649	APOE	Apolipoprotein E	124	152	0	NON	317	G	AQARLGADMEDV	0.9991	9.03901e-08	AQARLGADMEDV	7	0.61318	5.4526	5.63718	0.31764	7.73048	7.8261
ADMEDVCGRLVQYRGEVQAMLGQSTEELR	2 Oxidation (M);Dimethyl (N-term)	P02649	APOE	Apolipoprotein E	124	152	0	NON	317	G	AQARLGADMEDV	0.9995	9.31001e-08	AQARLGADMEDV	3			4.81973	0.31764	7.73048	7.8261																								4.55025
ADPGTPGEAEGPACPAACVCSYDDDADELSVFCSSR	Dimethyl (N-term)	P35858-2	IGFALS	Isoform 2 of Insulin-like growth factor-binding protein complex acid labile subunit	66	101	0	NON	643	G	PRSLEGADPGTP	1	0	PRSLEGADPGTP	64	0.565861	4.29701	4.46735	-0.127584	7.3746	7.33619					4.63626	4.44347											5.07392			4.20475				4.0986	4.34065
ADPNTCRGDSGGPLIVHKR	Dimethyl (K);Dimethyl (N-term)	B4E1Z4		C3/C5 convertase	1192	1210	0	NON	1266	Y	GGVSPYADPNTC	0.9873	0.00128968	GGVSPYADPNTC	4	-0.318712	4.33103	4.23509																		4.62397
ADQDQCIR	Dimethyl (N-term)	P00738	HP	Haptoglobin	304	311	0	NON	406	V	YVMLPVADQDQC	0.875	0.000408633	YVMLPVADQDQC	3			5.08248	0.230085	7.71046	7.77972								5.34431								4.62459
ADQLRTQVSTQAEQLR	Dimethyl (N-term)	P06727	APOA4	Apolipoprotein A-IV	139	154	0	NON	396	Y	QRLEPYADQLRT	0.9896	0.00133066	QRLEPYADQLRT	13	0.000712415	5.22141	5.22163	-0.156536	7.83861	7.79148																									4.77598
ADSGEGDFLAEGGGVR	Dimethyl (N-term)	P02671	FGA	Fibrinogen alpha chain	20	35	1	SP	866	T	VGTAWTADSGEG	1	7.4732e-10	VGTAWTADSGEG	166	-0.129054	8.70997	8.67112	0.09442	8.0919	8.12032	9.04924	9.19963	8.92365	9.06237	8.97828	8.86975	8.42856	8.88268	8.84829	9.0339	8.9943	9.07521	9.01085	9.21285	8.80915	8.87884	8.91298	8.35264	8.74272	8.5271	7.63603	8.82315	8.95542	8.39359	8.89063	9.06427	8.82786	9.0013
ADSGEGDFLAEGGGVRGPR	Dimethyl (N-term)	P02671	FGA	Fibrinogen alpha chain	20	38	1	SP	866	T	VGTAWTADSGEG	1	0	VGTAWTADSGEG	155	0.12365	6.11244	6.14966	0.09442	8.0919	8.12032	6.66714	6.51061	5.872	6.55031	6.65475	6.4631	6.42649	6.40364	6.47833	6.86661	6.51885	6.94195	6.88729	6.65736	6.07017	7.08307	7.08259	7.12372	7.03996	7.26998	6.97683	6.62108	6.74289	6.49777	5.86015	6.20639	5.6357	6.84912
ADSGEGDFLAEGGGVRGPRVVER	Dimethyl (N-term)	P02671	FGA	Fibrinogen alpha chain	20	42	1	SP	866	T	VGTAWTADSGEG	0.9999	5.3708e-08	VGTAWTADSGEG	164	-0.368834	5.75023	5.6392	0.09442	8.0919	8.12032	5.49595	5.48035	5.82836	5.23895	5.60278	5.00362	5.36478	5.87378	5.92743	5.53684	5.50347	5.72296	5.55834	5.42479	5.26648	5.84635	7.02673	5.02675	5.50981	5.24564	5.71482	5.53106	6.70047	5.22307	5.40753	5.37122	5.16677	5.15993
ADSRDPASDQMQHWKEQR	Dimethyl (K);Dimethyl (N-term)	P04040	CAT	Catalase	2	19	1	P1/P2	527	M	XXXXXMADSRDP	0.9996	0.000103804	XXXXXMADSRDP	35	1.19845	4.38472	4.74549	0.275686	5.76306	5.84605					4.56468			4.5751	4.16656
ADYAMFKVGPEADKYR	2 Dimethyl (K);Dimethyl (N-term)	P02679-2	FGG	Isoform Gamma-A of Fibrinogen gamma chain	286	301	0	NON	437	T	NGRTSTADYAMF	0.8884	0.00293243	NGRTSTADYAMF	107	0.404803	4.46921	4.59106	0.270184	8.02972	8.11105		5.35909	4.51682		3.68596	4.02142	4.51552	4.46088	4.21298		4.16666			4.42688	4.85817						4.37454					4.55069	4.11302
ADYAMFKVGPEADKYR	2 Dimethyl (K);Dimethyl (N-term);Oxidation (M)	P02679-2	FGG	Isoform Gamma-A of Fibrinogen gamma chain	286	301	0	NON	437	T	NGRTSTADYAMF	0.9972	1.14241	NGRTSTADYAMF	10	0.852223	4.139	4.39554	0.270184	8.02972	8.11105									4.139							4.13036
AEAESLYQSKYEELQITAGR	Dimethyl (K);Dimethyl (N-term)	P04264	KRT1	Keratin, type II cytoskeletal 1	367	386	0	NON	644	K	IAQKSKAEAESL	0.9999	1.6944e-10	IAQKSKAEAESL	4	-0.502949	4.95772	4.80632	-0.0363173	6.9354	6.92447			4.01768		4.56497
AEALESQELCGTEVPSVPEHGR	Dimethyl (N-term)	P01023	A2M	Alpha-2-macroglobulin	874	895	0	NON	1474	S	VNFTVSAEALES	0.9995	0.000979055	VNFTVSAEALES	157	-0.314699	5.91144	5.81671	0.0985799	8.04715	8.07683	5.14527	6.59317	6.10086	4.7247	6.15742	6.23328	6.25235	6.40333	6.27383		6.34212	5.28564	5.56616	6.4493	6.1622	6.30311	6.0883	6.26987	6.40996	6.29027	5.86664	5.874	4.74035	6.13105	5.41028	6.02531	6.39194	5.84478
AEDDLPTVELQGVVPR	Dimethyl (N-term)	P00488	F13A1	Coagulation factor XIII A chain	23	38	0	NON	732	A	PNNSNAAEDDLP	0.9999	0.00131262	PNNSNAAEDDLP	9	-0.560434	4.68467	4.51597	0.138009	6.6813	6.72284
AEDTAVYYCAR	Dimethyl (N-term)	P0DP02	IGHV3-30-3	Immunoglobulin heavy variable 3-30-3	107	117	0	NON	117	R	QMNSLRAEDTAV	0.9999	4.59603e-08	QMNSLRAEDTAV	69	0.934913	5.39859	5.68003				6.74489		5.89434	5.54776	6.68983	5.55727	5.39681	5.46072	5.39375	5.48126	5.61811	6.21475		5.86504	5.90594	5.60467								5.598	5.06782	5.90102	6.0297	5.376
AEDTAVYYCVR	Dimethyl (N-term)	A0A0C4DH35	IGHV3-35	Probable non-functional immunoglobulin heavy variable 3-35	107	117	0	NON	117	R	QTNSLRAEDTAV	0.9872	0.479143	QTNSLRAEDTAV	12	0.435088	4.75085	4.88182	0.160169	6.17538	6.2236	5.04313		4.72352		5.31825							4.95456			4.64906									4.77646
AEDYLSVVLNQLCVLHEKTPVSDR	Dimethyl (K);Dimethyl (N-term)	P02768	ALB	Serum albumin	473	496	0	NON	609	C	AKRMPCAEDYLS	0.9753	1.02279e-06	AKRMPCAEDYLS	102	-0.531589	4.71966	4.55964	-0.000883921	8.73736	8.73709				3.91123	4.13415	4.10785	4.26559	4.26261	3.90781					4.04821		4.03362	4.19536											4.23972
AEEEMLENVSLVCPKDATR	Dimethyl (K);Dimethyl (N-term)	P04114	APOB	Apolipoprotein B-100	27	45	1	SP	4563	R	LLAGARAEEEML	0.9996	0.0134338	LLAGARAEEEML	65	0.368152	4.98934	5.10017	0.142729	7.73481	7.77777		4.9441	5.01608		4.80463	4.94617	5.24836	5.13344	5.00629								5.55127	4.85675		5.22253	5.47522					4.38551	4.55322
AEEEMLENVSLVCPKDATR	Dimethyl (K);Dimethyl (N-term);Oxidation (M)	P04114	APOB	Apolipoprotein B-100	27	45	1	SP	4563	R	LLAGARAEEEML	0.9975	8.18655e-08	LLAGARAEEEML	20	-0.592322	5.28523	5.10692	0.142729	7.73481	7.77777		4.61344															5.21158									4.52684
AEEKPCGFPHVENGR	Dimethyl (K);Dimethyl (N-term)	P05160	F13B	Coagulation factor XIII B chain	20	34	1	SP	661	Y	ISGELYAEEKPC	0.999	0.136482	ISGELYAEEKPC	23	-0.686104	6.3232	6.11666	-0.00623254	5.79322	5.79134								6.35412								6.09451		6.45727						6.47017
AEENCFIQKSDDKVTLEER	2 Dimethyl (K);Dimethyl (N-term)	P01024	C3	Complement C3	1514	1532	0	NON	1663	C	DELCRCAEENCF	0.9996	9.36309e-06	DELCRCAEENCF	154	0.516188	6.37241	6.5278	-0.112179	8.65178	8.61801	5.52847	6.23408	6.45238	5.75048	6.47156	6.23423	6.60243	6.50972	6.61222	5.56109	6.54143		6.07978	5.96899	6.21563	6.36972	7.02681	7.02547	6.76131	6.7378	7.55609	6.2303	5.79755	6.25094	5.40829	6.29655	5.93608	6.31731
AEETCFDKYTGNTYR	Dimethyl (K);Dimethyl (N-term)	P02751-10	FN1	Isoform 10 of Fibronectin	93	107	0	NON	2176	E	CESKPEAEETCF	0.9962	0.0159996	CESKPEAEETCF	44	-0.408077	4.53562	4.41278	-0.609977	7.73587	7.55225
AEFPSRGKSSSYSKQFTSSTSYNR	2 Dimethyl (K);Dimethyl (N-term)	P02671	FGA	Fibrinogen alpha chain	568	591	0	NON	866	I	SHHPGIAEFPSR	0.9343	8.52965	SHHPGIAEFPSR	6	-0.936472	3.99384	3.71194	0.09442	8.0919	8.12032								3.67422
AEFTVETR	Dimethyl (N-term)	P21333-2	FLNA	Isoform 2 of Filamin-A	302	309	0	NON	2639	R	NMVKKRAEFTVE	0.9198	0.0707123	NMVKKRAEFTVE	10			4.84084	0.454801	6.28122	6.41813			5.75769								4.59595	5.00122
AEGETKPDPDVTER	Dimethyl (K);Dimethyl (N-term)	P02790	HPX	Hemopexin	36	49	0	NON	462	V	SAHGNVAEGETK	0.9721	0.00126292	SAHGNVAEGETK	127	-0.155168	6.05468	6.00797	0.00453763	7.78695	7.78832		4.90546			7.13955		3.94846		6.98066		6.96966	5.36883	7.51287		5.88336	7.11264	6.23771	7.52407	7.5103	7.58136	7.67748	7.47331	5.18927	7.44998		5.02529	4.99746	7.08303
AEGPVVTAQYDCLGCVHPISTQSPDLEPILR	Dimethyl (N-term)	P01042	KNG1	Kininogen-1	131	161	0	NON	644	P	TCQITPAEGPVV	0.9985	0.000113743	TCQITPAEGPVV	36	0.882306	4.31794	4.58354	-0.0205571	8.01879	8.01261
AEGTTGLAPAGQTSEESRPR	Dimethyl (N-term)	A0A3B3ISX9	TNXB	Tenascin-X	3885	3904	0	NON	4491	S	RLGPLSAEGTTG	1	0	RLGPLSAEGTTG	161	-0.382739	5.37737	5.26216	-0.0182946	6.13937	6.13386	4.98735	5.97058	5.19654	5.19689	5.16703	5.89678	5.70933	5.07456	5.47814	5.23148	5.09255	5.13713	6.05803	5.95997	4.7478	4.44449	5.99462	5.94205	5.17668	5.89715		5.8488	5.47573	5.47252	5.9261	5.59267	5.54971	5.54035
AEKNGIDIYSLTVDSR	Dimethyl (K);Dimethyl (N-term)	Q14624-3	ITIH4	Isoform 3 of Inter-alpha-trypsin inhibitor heavy chain H4	28	43	1	SP	900	T	IHQTTTAEKNGI	0.9793	8.70748	IHQTTTAEKNGI	87	0.970448	4.77939	5.07153	-0.0289189	7.63426	7.62555		4.52529						4.80444	4.75453							4.21757		4.05161									4.87304
AELQEGAR	Dimethyl (N-term)	P02647	APOA1	Apolipoprotein A-I	148	155	0	NON	267	R	KVEPLRAELQEG	0.9965	0.000207657	KVEPLRAELQEG	81	-0.222931	5.7399	5.6728	-0.397791	8.36893	8.24918	6.72665	4.98823	5.90447	6.66532	5.96044	5.43989		5.98117	6.1379	4.87726	5.38274	7.51563		6.01	5.46222	5.4596	4.68048	5.4427	5.42663	5.02367				6.08995		6.4223	6.46107	4.84661
AELQEGARQKLHELQEKLSPLGEEMR	2 Dimethyl (K);Dimethyl (N-term)	P02647	APOA1	Apolipoprotein A-I	148	173	0	NON	267	R	KVEPLRAELQEG	0.9998	1.3967e-05	KVEPLRAELQEG	16	0.0672323	5.17429	5.19453	-0.397791	8.36893	8.24918									5.32614									5.20857
AELQEGARQKLHELQEKLSPLGEEMRDR	2 Dimethyl (K);Dimethyl (N-term)	P02647	APOA1	Apolipoprotein A-I	148	175	0	NON	267	R	KVEPLRAELQEG	0.9999	5.14661e-08	KVEPLRAELQEG	15	-0.456941	5.48209	5.34454	-0.397791	8.36893	8.24918				5.34744							5.35103	4.02363
AELSEGQVR	Dimethyl (N-term)	B7Z596	TPM1	Tropomyosin alpha-1 chain	147	155	0	NON	275	R	ERAEERAELSEG	0.9003	0.107725	ERAEERAELSEG	5			4.66337	0.835224	5.01266	5.26409			5.18126
AEPNSDSAEWIR	Dimethyl (N-term)	P08294	SOD3	Extracellular superoxide dismutase [Cu-Zn]	25	36	0	NON	240	S	WTGEDSAEPNSD	0.9994	0.0140966	WTGEDSAEPNSD	2			4.48569	0.360123	5.53565	5.64405
AESLYQSKYEELQITAGR	Dimethyl (K);Dimethyl (N-term)	P04264	KRT1	Keratin, type II cytoskeletal 1	369	386	0	NON	644	E	QKSKAEAESLYQ	0.9934	0.126432	QKSKAEAESLYQ	9	-2.10094	5.03541	4.40296	-0.0363173	6.9354	6.92447					5.02768		4.52975				4.47648
AEVGRVGYVSGWGR	Dimethyl (N-term)	P00738	HP	Haptoglobin	273	286	0	NON	406	Y	LPSKDYAEVGRV	0.956	1.53554	LPSKDYAEVGRV	58	-0.0194114	5.45763	5.45178	0.230085	7.71046	7.77972						5.38584	4.86044																					4.21078
AEVKKPGASVR	2 Dimethyl (K);Dimethyl (N-term)	A0A0B4J2B8	IGHV1OR15-9	Immunoglobulin heavy variable 1/OR15-9 (non-functional) (Fragment)	28	38	0	NON	117	G	QLMQSGAEVKKP	0.9818	0.0150113	QLMQSGAEVKKP	26	0.363265	4.91954	5.0289	0.648596	5.54564	5.74088								5.79772				4.64245				4.9015										4.93945
AEVKKPGESLR	2 Dimethyl (K);Dimethyl (N-term)	A0A0J9YXX1	IGHV5-10-1	Immunoglobulin heavy variable 5-10-1	28	38	0	NON	117	G	QLVQSGAEVKKP	0.9965	0.00229549	QLVQSGAEVKKP	155	0.447973	6.17629	6.31114	0.835493	6.14997	6.40148	5.94278	7.22531	6.36098	4.66074	5.87079	5.55711	6.68621	6.10561	6.4867		4.95928	5.83945	5.04232	5.67321	5.06021	6.93323	5.97907	6.55187		4.83534		5.52372	5.08153		6.30904	6.93074	4.6115	6.15447
AEVQLVQSGAEVKKPGESLR	2 Dimethyl (K);Dimethyl (N-term)	A0A0J9YXX1	IGHV5-10-1	Immunoglobulin heavy variable 5-10-1	19	38	1	SP	117	C	VLQGVCAEVQLV	1	5.13e-12	VLQGVCAEVQLV	156	0.193106	5.47788	5.53601	0.835493	6.14997	6.40148	6.12543	5.95897	5.04029	5.68594	5.37037	5.51378	5.79563		5.68141		4.60251	5.50518		5.60674	4.98621	5.96791	5.18205	5.95032	4.4083	5.04112	6.07196	5.82138	5.60997	4.63784	5.70946	5.44793	5.09452	5.60141
AEWVYQGAIR	Dimethyl (N-term)	P04114	APOB	Apolipoprotein B-100	4112	4121	0	NON	4563	N	RNLQNNAEWVYQ	0.9868	0.147894	RNLQNNAEWVYQ	50	0.886704	4.34028	4.6072	0.142729	7.73481	7.77777									3.74818
AFHDNEETFLKKYLYEIAR	2 Dimethyl (K);Dimethyl (N-term)	P02768	ALB	Serum albumin	150	168	0	NON	609	T	VDVMCTAFHDNE	1	1.4274e-10	VDVMCTAFHDNE	45	-0.382493	4.5597	4.44456	-0.000883921	8.73736	8.73709		4.46643	4.54538	5.13798		3.96936	5.07307	3.93786	4.75286	4.51469	5.27605	4.51215		4.78358		4.91928	5.11158	5.26714	4.97322	4.41328		5.03736	4.94329	4.80606	5.52248
AFHLGKCPNPPVQENFDVNKYLGR	2 Dimethyl (K);Dimethyl (N-term)	P05090	APOD	Apolipoprotein D	22	45	1	SP	189	Q	GAAEGQAFHLGK	1	4.9e-13	GAAEGQAFHLGK	50	0.966104	4.72582	5.01664	-0.17587	6.86591	6.81297																	4.33997	4.89069
AFKAWAVAR	Dimethyl (K);Dimethyl (N-term)	P02768	ALB	Serum albumin	234	242	0	NON	609	R	QKFGERAFKAWA	0.9959	0.00452808	QKFGERAFKAWA	150	-0.75932	5.84388	5.6153	-0.000883921	8.73736	8.73709	6.22544	5.55131	6.74045	5.64602	6.6937	6.05479	5.76093	5.43643	5.92836	5.51775	5.97643	6.13949	5.09126	5.09355	6.58246	6.42729	4.89828			5.08133				5.55038	5.42527		6.48567	5.88786
AFTECCQAADKAACLLPKLDELR	2 Dimethyl (K);Dimethyl (N-term)	P02768	ALB	Serum albumin	188	210	0	NON	609	A	AKRYKAAFTECC	0.9949	0.00947555	AKRYKAAFTECC	26	-0.0404085	4.92823	4.91606	-0.000883921	8.73736	8.73709								4.38862									4.03863	4.02612
AFTQKTIDRLAGKPTHVNVSVVMAEVDGTCY	2 Dimethyl (K);Dimethyl (N-term);Oxidation (M)	P01876	IGHA1	Immunoglobulin heavy constant alpha 1	323	353	0	NON	353	L	HEALPLAFTQKT	0.9668	0.129557	HEALPLAFTQKT	3			3.6561	0.00278448	8.63586	8.6367
AFTQKTIDRLAGKPTHVNVSVVMAEVDGTCY	2 Dimethyl (K);Dimethyl (N-term)	P01876	IGHA1	Immunoglobulin heavy constant alpha 1	323	353	0	NON	353	L	HEALPLAFTQKT	0.9947	7.59395e-06	HEALPLAFTQKT	1			5.57381	0.00278448	8.63586	8.6367
AGAHAEFPGCKIR	Dimethyl (K);Dimethyl (N-term)	P55058-2	PLTP	Isoform 2 of Phospholipid transfer protein	13	25	1	SP	441	L	LFLALLAGAHAE	0.8751	0.371779	LFLALLAGAHAE	4			5.42803	0.200748	6.29929	6.35972
AGAQSQVQLMQSGAEVKKPGASVR	2 Dimethyl (K);Dimethyl (N-term)	A0A0B4J2B8	IGHV1OR15-9	Immunoglobulin heavy variable 1/OR15-9 (non-functional) (Fragment)	15	38	1	SP	117	A	FLVVIAAGAQSQ	0.9648	2.80173e-06	FLVVIAAGAQSQ	68	-0.622848	5.16398	4.97649	0.648596	5.54564	5.74088											4.74882			4.76136	4.17412	5.41809				4.13233						5.27426	4.98116
AGAQSQVQLMQSGAEVKKPGASVR	2 Dimethyl (K);Dimethyl (N-term);Oxidation (M)	A0A0B4J2B8	IGHV1OR15-9	Immunoglobulin heavy variable 1/OR15-9 (non-functional) (Fragment)	15	38	1	SP	117	A	FLVVIAAGAQSQ	0.9884	6.22269e-07	FLVVIAAGAQSQ	59	0.929448	4.69307	4.97286	0.648596	5.54564	5.74088	4.55693	4.8715	4.38463				4.78021		4.64468								4.39084				4.54031							4.6353
AGARAEEEMLENVSLVCPKDATR	Dimethyl (K);Dimethyl (N-term)	P04114	APOB	Apolipoprotein B-100	23	45	1	SP	4563	L	LLLLLLAGARAE	0.8415	0.0144441	LLLLLLAGARAE	33	0.0534807	5.54033	5.55643	0.142729	7.73481	7.77777			5.58547	4.96674	5.82124			4.5473	5.49199
AGASCENPESSFSPVPEGVR	Dimethyl (N-term)	O43866	CD5L	CD5 antigen-like	120	139	0	NON	347	D	CSHDEDAGASCE	0.9982	0.0125887	CSHDEDAGASCE	55	-0.764763	5.0622	4.83199	-0.321242	6.14869	6.05198	4.64993			5.45984								5.37282					4.87107				4.60981
AGCQAKVEQAVETEPEPELR	Dimethyl (K);Dimethyl (N-term)	P02649	APOE	Apolipoprotein E	14	33	1	SP	317	L	LLVTFLAGCQAK	0.9988	0.0151617	LLVTFLAGCQAK	141	0.00292582	5.09072	5.0916	0.31764	7.73048	7.8261	4.56112		4.33326					4.58417	4.64573	4.6563	5.06064	4.67483	5.30557	4.91404	4.64706		4.92171	4.77797	4.40001	4.94888	4.93041		4.74758	4.54562	5.22518	4.58367		3.91617
AGEVQEPELR	Dimethyl (N-term)	P25311	AZGP1	Zinc-alpha-2-glycoprotein	242	251	0	NON	298	R	DVHWTRAGEVQE	0.9993	1.2595e-07	DVHWTRAGEVQE	151	0.35564	5.40441	5.51147	0.0250763	7.31457	7.32212	7.09705	5.4539	6.72054	5.77777	6.77882	5.61132	5.4466	5.76	5.728	5.83144	5.93083	6.82421	5.93696	6.14327	6.63539	5.6578	5.41202	5.57724	5.63047	6.01294	5.57293	5.32495	5.0628	5.95129	5.35803	6.30967	6.12881	5.52633
AGFAGDDAPR	Dimethyl (N-term)	P60709	ACTB	Actin, cytoplasmic 1	19	28	0	NON	375	K	GSGMCKAGFAGD	0.9512	0.00140674	GSGMCKAGFAGD	26			4.55292	1.94435	6.53952	7.12483			5.46448				4.57244				4.886	4.75055															4.65757
AGFCPAVLCHPNSPLDEENLTQENQDR	Dimethyl (N-term)	P01011	SERPINA3	Alpha-1-antichymotrypsin	15	41	0	NON	423	A	ALGLLAAGFCPA	0.9967	7.17784e-05	ALGLLAAGFCPA	11			6.29859	0.260739	7.32887	7.40736			5.73333																		6.39651
AGFLEPQDRASSNPNATSSSSQDPESLQDR	Dimethyl (N-term)	P05155-3	SERPING1	Isoform 3 of Plasma protease C1 inhibitor	16	45	0	NON	505	L	LLLLLLAGFLEP	0.9928	0.00129187	LLLLLLAGFLEP	161	0.516447	5.97022	6.12568	1.8349	6.5043	7.05666	6.19582	6.26261	6.39176	6.04681	6.16923	6.18742	5.99143	6.28512	6.06948	6.3445	6.33337	6.08091	6.68797		6.16576	5.78334	5.98929	6.83491	6.85094	6.70811	6.33194	6.96471	6.56886	6.74154	6.17057	6.41321	6.16694	6.34001
AGGAAQLALDKSDSHPSDALTR	Dimethyl (K);Dimethyl (N-term)	P49748-3	ACADVL	Isoform 3 of Very long-chain specific acyl-CoA dehydrogenase, mitochondrial	64	85	0	NON	678	Y	PARRPYAGGAAQ	0.9998	3.98694e-06	PARRPYAGGAAQ	32			4.68146						4.71337				4.75922													4.21531						3.92177	4.48
AGGGGGFGAAGGFGGRGGGFGGGSSFGGGSGFSGGGFGGGGFGGGR	Dimethyl (N-term)	P35908	KRT2	Keratin, type II cytoskeletal 2 epidermal	77	122	0	NON	639	V	SISISVAGGGGG	0.9562	365.057	SISISVAGGGGG	7			4.41435	0.241334	6.77354	6.84619		4.03819								4.40344									4.65109
AGGQCPACGGPTLELESQR	Dimethyl (N-term)	P55103	INHBC	Inhibin beta C chain	22	40	1	PP	352	R	TVATPRAGGQCP	0.9012	0.113224	TVATPRAGGQCP	1			4.83637	0.568404	5.49824	5.66934
AGILKGVQCEVQLVESGGGLVQPGGSLR	Dimethyl (K);Dimethyl (N-term)	A0A0C4DH30	IGHV3-16	Probable non-functional immunoglobulin heavy variable 3-16	11	38	0	NON	117	L	LSWVFLAGILKG	0.9976	0.00189018	LSWVFLAGILKG	66	1.31061	5.93879	6.33332						5.98131		6.12079				5.01687							6.24674
AGITTIEAVKR	Dimethyl (K);Dimethyl (N-term)	P06753-2	TPM3	Isoform 2 of Tropomyosin alpha-3 chain	2	12	1	P1/P2	248	M	XXXXXMAGITTI	0.9965	0.0192706	XXXXXMAGITTI	23			4.33548	2.85042	4.45445	5.31251		4.24425					4.87565				4.42953					4.98608				4.16446							3.95305
AGKPTHVNVSVVMAEVDGTCY	Dimethyl (K);Dimethyl (N-term);Oxidation (M)	P01876	IGHA1	Immunoglobulin heavy constant alpha 1	333	353	0	NON	353	L	KTIDRLAGKPTH	0.8862	0.122075	KTIDRLAGKPTH	1			5.06202	0.00278448	8.63586	8.6367
AGLEKNYCR	Dimethyl (K);Dimethyl (N-term)	P00747	PLG	Plasminogen	524	532	0	NON	810	R	PETNPRAGLEKN	0.9857	0.0948679	PETNPRAGLEKN	11	-0.417369	4.37272	4.24708	-0.190247	7.65274	7.59547					3.90064				3.83219			4.97973			4.29548
AGLLRPDYALLGHR	Dimethyl (N-term)	Q96PD5-2	PGLYRP2	Isoform 2 of N-acetylmuramoyl-L-alanine amidase	510	523	0	NON	634	R	PSCAVRAGLLRP	0.959	21.1488	PSCAVRAGLLRP	3	-1.25688	5.03623	4.65788	0.435341	6.83036	6.96141
AGLNSLEAVKR	Dimethyl (K);Dimethyl (N-term)	P67936	TPM4	Tropomyosin alpha-4 chain	2	12	1	P1/P2	248	M	XXXXXMAGLNSL	0.9984	0.0130564	XXXXXMAGLNSL	39			4.59766	2.01141	6.05028	6.65577			5.29397				5.17783				5.02044	4.3399			4.66586	5.12971			4.38168	4.44946							4.28076	4.43672
AGLTQPPSVSKGLR	Dimethyl (K);Dimethyl (N-term)	A0A075B6I4	IGLV10-54	Immunoglobulin lambda variable 10-54	21	34	1	SP	117	Q	AVSVVQAGLTQP	0.9996	0.00155791	AVSVVQAGLTQP	46	1.30361	5.13234	5.52477									5.071									4.52252
AGMKTASGDYIDSSWELR	Dimethyl (K);Dimethyl (N-term);Oxidation (M)	Q86UX7-2	FERMT3	Isoform 2 of Fermitin family homolog 3	2	19	1	P1/P2	663	M	XXXXXMAGMKTA	0.9885	1.33891	XXXXXMAGMKTA	15			5.09817	1.57303	6.42774	6.90127
AGMKTASGDYIDSSWELR	Dimethyl (K);Dimethyl (N-term)	Q86UX7-2	FERMT3	Isoform 2 of Fermitin family homolog 3	2	19	1	P1/P2	663	M	XXXXXMAGMKTA	0.9992	0.00153777	XXXXXMAGMKTA	13			4.98429	1.57303	6.42774	6.90127
AGPTGTGESKCPLMVKVLDAVR	2 Dimethyl (K);Dimethyl (N-term)	P02766	TTR	Transthyretin	20	41	1	SP	147	E	LVFVSEAGPTGT	0.9892	0.0129258	LVFVSEAGPTGT	33	0.114168	5.58002	5.61438	-0.230071	8.15249	8.08323									6.24841
AGQSAAGAAPGGGVDTR	Dimethyl (N-term)	P21333-2	FLNA	Isoform 2 of Filamin-A	8	24	0	NON	2639	R	SSSHSRAGQSAA	1	5.1089e-10	SSSHSRAGQSAA	9			4.43041	0.454801	6.28122	6.41813			5.27359				4.06624					4.27607
AGRGRISCTIANR	Dimethyl (N-term)	P02751-10	FN1	Isoform 10 of Fibronectin	128	140	0	NON	2176	G	DCTCIGAGRGRI	0.9819	0.00932528	DCTCIGAGRGRI	74	-1.0845	5.23023	4.90376	-0.609977	7.73587	7.55225		5.40648		4.79257	5.13741				5.24033	4.85522	4.96361	4.24074			4.95222	5.28846				4.43309						4.08182	5.29401	4.99043
AGSEADHEGTHSTKR	Dimethyl (K);Dimethyl (N-term)	P02671	FGA	Fibrinogen alpha chain	607	621	0	NON	866	E	YKMADEAGSEAD	0.9613	0.018578	YKMADEAGSEAD	129	-0.178773	5.5467	5.49288	0.09442	8.0919	8.12032	4.92794	5.56342	6.15286	4.693	6.21212	5.81724	5.62546	5.90758	6.00306			5.36424	5.14032	5.27052	5.65485	5.36054	5.69301	6.31382	5.93184	6.37924	6.90059	4.97194	4.75211	5.6378		5.20435	6.3578	3.96752
AGSSSLEAVR	Dimethyl (N-term)	B7Z596	TPM1	Tropomyosin alpha-1 chain	2	11	1	P1/P2	275	M	XXXXXMAGSSSL	0.9988	0.0125241	XXXXXMAGSSSL	132	2.29013	4.60051	5.28991	0.835224	5.01266	5.26409	4.94781	4.92792	6.53585	4.58887	3.8625	4.34139	6.1711	4.78041	4.7848	4.75717	6.11168	5.55042	5.19199		5.20086	5.77001			4.80854	5.16721				4.94303	5.32314	4.79316	5.83372	5.30077
AGSSSLEAVRR	Dimethyl (N-term)	B7Z596	TPM1	Tropomyosin alpha-1 chain	2	12	1	P1/P2	275	M	XXXXXMAGSSSL	0.9797	1.13329	XXXXXMAGSSSL	11			4.08527	0.835224	5.01266	5.26409																4.1839
AGSWAQSVLTQPPSASGTPGQR	Dimethyl (N-term)	P01700	IGLV1-47	Immunoglobulin lambda variable 1-47	15	36	1	SP	117	C	TLLTHCAGSWAQ	1	9.27305e-06	TLLTHCAGSWAQ	163	-0.579246	7.05713	6.88276	0.720372	6.17248	6.38934	7.17508	8.0564	6.91679	7.13991	7.30953	7.36211	7.25617	7.2748	7.17821	7.09521	7.01803	6.94022	6.11217	5.11388	7.09049	8.00111	6.43407	6.33021	6.45921	6.60945	6.68068	6.05104	6.01565	5.8126	5.82933	6.21256	7.42329	6.84963
AGSWNSGSSGPGSTGNR	Dimethyl (N-term)	P02671	FGA	Fibrinogen alpha chain	292	308	0	NON	866	S	PRNPSSAGSWNS	1	5.11522e-09	PRNPSSAGSWNS	15	1.46634	4.54974	4.99115	0.09442	8.0919	8.12032	4.99886					4.56062																						4.44288
AGTRQPQFISR	Dimethyl (N-term)	P04004	VTN	Vitronectin	327	337	0	NON	478	S	FWGRTSAGTRQP	0.932	1.31691	FWGRTSAGTRQP	101	-0.135909	5.16357	5.12266	-0.170845	7.93855	7.88712	5.04079	5.57938	5.88938	4.59337	5.02968	5.44424	4.95398	5.16403	5.35768	6.22536					5.69038	5.09134											5.86379	4.69568
AGVLAHLEEER	Dimethyl (N-term)	P35579	MYH9	Myosin-9	765	775	0	NON	1960	R	SKVFFRAGVLAH	0.9848	0.0439029	SKVFFRAGVLAH	3			4.26379	0.202973	7.15837	7.21947			4.61786								3.98838
AHCTGSWAQSVLTQPPSVSGAPGQR	Dimethyl (N-term)	A0A075B6I6	IGLV1-50	Probable non-functional immunoglobulin lambda variable 1-50	12	36	0	NON	118	L	LLLTLLAHCTGS	0.9999	4.81292e-08	LLLTLLAHCTGS	116	-1.54004	6.06595	5.60235				4.48722	4.92593	5.22982	4.55278	5.65444	5.18258	5.26151	4.82086	6.53466		4.888	5.42045			7.24692	6.42936	4.84865	4.56363		4.33811							7.39903	6.8719
AHEALPNRVTERTVDKSTGKPTLYNVSLVMSDTAGTCY	2 Dimethyl (K);Dimethyl (N-term);Oxidation (M)	P01871	IGHM	Immunoglobulin heavy constant mu	416	453	0	NON	453	V	TYTCVVAHEALP	0.9185	0.158027	TYTCVVAHEALP	10	1.24084	3.83615	4.20968	-1.04144	8.65221	8.3387									3.83615			3.52933
AHGNVAEGETKPDPDVTER	Dimethyl (K);Dimethyl (N-term)	P02790	HPX	Hemopexin	31	49	0	NON	462	S	PLPPTSAHGNVA	1	0	PLPPTSAHGNVA	161	0.232161	6.63886	6.70874	0.00453763	7.78695	7.78832	6.10977	7.97296	5.57355	7.38925	6.05463	6.17921	5.27642	7.0579	6.06302	5.91354	5.94572	6.75304	7.87396	6.30644	6.12123	5.89185	6.94054	6.74128	6.64474	7.54363	6.75037	6.78797	6.5852	7.98342	7.60773	7.58547	6.21016	6.72222
AHGYVEHSVR	Dimethyl (N-term)	P00738	HP	Haptoglobin	40	49	0	NON	406	I	PKPPEIAHGYVE	0.9988	0.0118532	PKPPEIAHGYVE	61	-1.02139	5.50154	5.19407	0.230085	7.71046	7.77972																											4.50398
AHKSEVAHR	Dimethyl (K);Dimethyl (N-term)	P02768	ALB	Serum albumin	26	34	1	PP	609	D	GVFRRDAHKSEV	1	1.32301	GVFRRDAHKSEV	166	-0.661608	6.44695	6.24779	-0.000883921	8.73736	8.73709	6.78881	6.46262	6.977	6.98296	6.77171	6.62436	6.42271	6.37274	6.8884	6.79699	6.94274	6.57002	6.07362	6.38337	6.6863	6.69237	6.0186	5.58563	6.15681	6.12404	5.60031	6.4514	6.56041	5.59479	6.54604	6.61066	6.55296	6.10221
AHTDLSGKVFVFPR	Dimethyl (K);Dimethyl (N-term)	P02743	APCS	Serum amyloid P-component	19	32	1	SP	223	F	SLLEAFAHTDLS	0.8987	0.000394512	SLLEAFAHTDLS	69	-0.114432	4.91594	4.88149	-0.0395748	7.5426	7.53068			4.38613			4.51119	4.3687	4.75335	4.86555							4.24165											4.37781
AHVDALR	Dimethyl (N-term)	P02647	APOA1	Apolipoprotein A-I	178	184	0	NON	267	R	MRDRARAHVDAL	0.8277	0.0341002	MRDRARAHVDAL	62	-2.00256	6.55597	5.95314	-0.397791	8.36893	8.24918	7.27541	5.93458	6.51442	7.35572	7.88696				6.58849			6.83898			6.73522	6.37311				6.43533	6.1831			4.97265		6.25419	6.64938	6.49481
AHVDALRTHLAPYSDELR	Dimethyl (N-term)	P02647	APOA1	Apolipoprotein A-I	178	195	0	NON	267	R	MRDRARAHVDAL	1	8.57362e-05	MRDRARAHVDAL	94	-0.108352	5.43481	5.4022	-0.397791	8.36893	8.24918			6.1679	5.41286	6.13785	5.55379		4.96858	6.41056			5.60343			6.22198	6.17183		4.54105						4.84434			6.0202	5.24742
AHVDALRTHLAPYSDELRQR	Dimethyl (N-term)	P02647	APOA1	Apolipoprotein A-I	178	197	0	NON	267	R	MRDRARAHVDAL	0.9997	1.31592e-06	MRDRARAHVDAL	1			6.70348	-0.397791	8.36893	8.24918
AHYDLRHTFMGVVSLGSPSGEVSHPR	Dimethyl (N-term);Oxidation (M)	C9JV77	AHSG	Alpha-2-HS-glycoprotein	313	338	0	NON	368	R	GHQLHRAHYDLR	0.9884	0.00132819	GHQLHRAHYDLR	58	-0.417354	6.55761	6.43197	-0.152938	7.04703	7.00099		6.66984	7.12476		6.08742	6.98044			6.67568						6.79241	4.88024										6.3133	7.28068
AHYDLRHTFMGVVSLGSPSGEVSHPR	Dimethyl (N-term)	C9JV77	AHSG	Alpha-2-HS-glycoprotein	313	338	0	NON	368	R	GHQLHRAHYDLR	0.9995	7.62937e-07	GHQLHRAHYDLR	10	-1.83792	6.07556	5.52229	-0.152938	7.04703	7.00099			4.28291						5.8227											5.44751				4.44028
AHYGGFTVQNEANKYQISVNKYRGTAGNALMDGASQLMGENR	2 Dimethyl (K);Dimethyl (N-term)	P02675	FGB	Fibrinogen beta chain	354	395	0	NON	491	K	KGDKVKAHYGGF	0.9967	0.000109396	KGDKVKAHYGGF	4			4.16989	0.105022	8.00447	8.03609																		4.21925
AIATPLPPTSAHGNVAEGETKPDPDVTER	Dimethyl (K);Dimethyl (N-term)	P02790	HPX	Hemopexin	21	49	1	SP	462	L	SLCWSLAIATPL	1	0	SLCWSLAIATPL	166	0.11951	7.76078	7.79675	0.00453763	7.78695	7.78832	6.9596	8.02939	8.05726	8.11088	8.10905	8.13793	8.02971	8.12177	7.93455	8.04222	8.08736	6.80198	7.25391	8.09041	7.9872	6.94379	8.36825	8.38425	7.52882	8.48211	8.43905	7.37923	7.99505	7.63712	8.21897	8.32874	8.03964	8.17491
AICILEISILTAQYTTSYDPELTESSGSASHIDCR	Dimethyl (N-term)	P02748	C9	Complement component C9	10	44	0	NON	559	V	CRSFAVAICILE	0.9997	2.8003e-09	CRSFAVAICILE	120	0.257032	5.21677	5.29415	0.276662	7.47334	7.55663	4.46159	4.87803	5.03746		5.34736	5.18444		5.51643	5.17156	4.6198	5.08766	5.01963			5.26697	5.30148	5.42961			4.68568				4.9402			5.25608	4.69486
AIEDYINEFSVR	Dimethyl (N-term)	P02748	C9	Complement component C9	497	508	0	NON	559	R	KQNLERAIEDYI	0.9952	0.000232427	KQNLERAIEDYI	30	0.963075	4.17626	4.46617	0.276662	7.47334	7.55663			4.41886						3.95297
AIEGRTATSEYQTFFNPR	Dimethyl (N-term)	P00734	F2	Prothrombin	310	327	0	NON	622	R	DEDSDRAIEGRT	0.9967	0.0314128	DEDSDRAIEGRT	15	1.27516	4.15175	4.53561	-0.160594	7.8068	7.75846
AIFKGVQCEVQLVESGEGLVQPGGSLR	Dimethyl (K);Dimethyl (N-term)	A0A075B6Q5	IGHV3-64	Immunoglobulin heavy variable 3-64	13	39	0	NON	118	V	SWVFLVAIFKGV	0.8184	496.184	SWVFLVAIFKGV	60	-0.239348	5.17822	5.10617	0.13516	6.50503	6.54572					4.80222	5.2391		4.7329	5.29207			4.70803				4.55092	3.92223
AIGPSQTHTIR	Dimethyl (N-term)	Q92954-3	PRG4	Isoform C of Proteoglycan 4	1214	1224	0	NON	1311	R	RRRFERAIGPSQ	1	2.63052e-07	RRRFERAIGPSQ	153	0.291927	5.43101	5.51889	0.419535	5.79041	5.9167	5.48908	5.11882	6.01054	4.61509	5.68706	5.33883	5.08407	5.47181	5.57582	5.39855	5.73656	5.43041	4.68606	4.75033	5.77519	5.30395	4.74366	4.95223		4.73199				4.22461	4.97644	5.13195	5.40096	5.71726
AIGTGGGTYYADSVKGR	Dimethyl (K);Dimethyl (N-term)	A0A075B7F0	IGHV3OR16-10	Immunoglobulin heavy variable 3/OR16-10 (non-functional) (Fragment)	69	85	0	NON	116	S	GLEWVSAIGTGG	0.9948	0.014267	GLEWVSAIGTGG	4			5.04782	0.819428	5.09452	5.34119												5.1474
AIHQTTTAEKNGIDIYSLTVDSR	Dimethyl (K);Dimethyl (N-term)	Q14624-3	ITIH4	Isoform 3 of Inter-alpha-trypsin inhibitor heavy chain H4	21	43	0	NON	900	L	VLLSLLAIHQTT	0.9999	7.45281e-06	VLLSLLAIHQTT	109	-0.127592	5.21431	5.1759	-0.0289189	7.63426	7.62555		4.69632	4.43838		4.74823			4.56802	4.97872					4.30568		4.32104	4.99344				4.69785					4.52967
AIIKGAQCEVQLVESGGGLVQPGGSLR	Dimethyl (K);Dimethyl (N-term)	S4R3C0	IGHV3OR16-17	Immunoglobulin heavy variable 3/OR16-17 (non-functional) (Fragment)	12	38	0	NON	116	V	NWVFLVAIIKGA	0.9999	4.25676e-08	NWVFLVAIIKGA	90	-0.308585	5.89334	5.80044				4.80834	5.96496			5.85602	4.80605	5.75269	4.95892	5.42188		5.44604	5.13644				5.7099										4.80212		4.85778
AIIKGVQCQVQLVESGGGLVKPGGSLR	2 Dimethyl (K);Dimethyl (N-term)	P01762	IGHV3-11	Immunoglobulin heavy variable 3-11	12	38	0	NON	117	V	SWVFLVAIIKGV	0.9999	6.82064e-08	SWVFLVAIIKGV	149	-0.843819	6.41944	6.16543				6.13998	6.50988	6.06149	5.75125	6.39066	7.12372	5.07078	5.73658	6.79085	5.71785	6.23456	6.16554		6.64194	6.25357	5.67596	6.40526	6.38485	5.88509	6.00013	4.99887		5.62801	5.8509	5.89821	6.03492		5.7951
AILEGVQCEVQLVESGGGLVKPGGSLR	Dimethyl (K);Dimethyl (N-term)	A0A0B4J1V1	IGHV3-21	Immunoglobulin heavy variable 3-21	12	38	0	NON	117	V	RWVFLVAILEGV	1	6.41136e-08	RWVFLVAILEGV	82	0.545117	4.85912	5.02322	0.408644	6.12739	6.2504						4.82962	5.23226	5.18863	4.79902							4.93204								6.02179
AILEGVQCEVQLVESGGGLVQPGGSLR	Dimethyl (N-term)	P01763	IGHV3-48	Immunoglobulin heavy variable 3-48	12	38	0	NON	117	V	CWVFLVAILEGV	1	1.6154e-10	CWVFLVAILEGV	20	0.247637	4.3302	4.40474	0.777064	6.2018	6.43572
AILKDVQCEVQLVESGGGLVQPGGSLR	Dimethyl (K);Dimethyl (N-term)	A0A0J9YX35	IGHV3-64D	Immunoglobulin heavy variable 3-64D	12	38	0	NON	117	V	SWVLLVAILKDV	1	4.2e-13	SWVLLVAILKDV	25	-0.82761	6.25244	6.0033	1.36965	7.05283	7.46514							6.34902	6.08024			6.01682						6.09116
AILKGVQCEVQLVESGGGLVKPGGSLR	2 Dimethyl (K);Dimethyl (N-term)	A0A0B4J1V0	IGHV3-15	Immunoglobulin heavy variable 3-15	12	38	0	NON	119	A	SWIFLAAILKGV	0.9933	1.26876e-05	SWIFLAAILKGV	33	0.361935	5.72784	5.83679	-0.00551241	6.83336	6.8317							5.25875										4.74986									5.8949
AILKGVQCEVQLVESGGGLVQPGGSLR	Dimethyl (K);Dimethyl (N-term)	A0A0B4J1X5	IGHV3-74	Immunoglobulin heavy variable 3-74	12	38	0	NON	117	V	SWVFLVAILKGV	0.9993	6.36596e-07	SWVFLVAILKGV	85	0.334731	5.69841	5.79917	0.0410952	8.19114	8.20351					4.60262	5.00049		4.65006	5.18406
AILKGVQCEVQLVESGGGLVQPGR	Dimethyl (K);Dimethyl (N-term)	A0A0A0MS15	IGHV3-49	Immunoglobulin heavy variable 3-49	12	35	0	NON	119	V	SWVFLVAILKGV	1	5.64876e-07	SWVFLVAILKGV	116	-0.375798	5.37742	5.2643	0.676339	5.90724	6.11084	5.57213	5.04303	4.8729		6.04651				4.0347	5.48699	5.61414	5.48867				4.10206	6.02782			4.78109						4.65808	4.96073
AILKGVQCEVQLVESGGGVVRPGGSLR	Dimethyl (K);Dimethyl (N-term)	A0A0C4DH32	IGHV3-20	Immunoglobulin heavy variable 3-20	12	38	0	NON	117	V	SWVFLVAILKGV	0.9479	0.276222	SWVFLVAILKGV	46	-0.190119	6.1868	6.12957	0.126563	6.16847	6.20656	5.39685										5.66737				5.40486		5.96088		5.6905	5.68241								5.46091
AILKGVQCEVQLVESGGVVVQPGGSLR	Dimethyl (K);Dimethyl (N-term)	P0DP04	IGHV3-43D	Immunoglobulin heavy variable 3-43D	12	38	0	NON	118	V	SWVFLVAILKGV	0.8771	0.0483495	SWVFLVAILKGV	67	-0.709632	5.6311	5.41748									5.87034								5.42546				5.31156
AILKGVQCEVQLVQSGGGLVHPGGSLR	Dimethyl (K);Dimethyl (N-term)	A0A075B7F0	IGHV3OR16-10	Immunoglobulin heavy variable 3/OR16-10 (non-functional) (Fragment)	12	38	0	NON	116	V	SWVFLVAILKGV	0.9981	1.00191e-06	SWVFLVAILKGV	11	1.34328	4.62129	5.02566	0.819428	5.09452	5.34119						4.12977
AILPASAPPATSNPDPAVSR	Dimethyl (N-term)	Q14624-3	ITIH4	Isoform 3 of Inter-alpha-trypsin inhibitor heavy chain H4	661	680	0	NON	900	L	HPFRRLAILPAS	0.9998	0	HPFRRLAILPAS	34	0.232165	4.3009	4.37079	-0.0289189	7.63426	7.62555			4.85095					3.92935	3.78102						4.03295			4.82547			4.61602
AINEKLGQYASPTAKR	2 Dimethyl (K);Dimethyl (N-term)	P0C0L5	C4B	Complement C4-B	686	701	0	NON	1744	K	NVNFQKAINEKL	0.9921	0.00505447	NVNFQKAINEKL	32	-1.28307	4.742	4.35576				3.90842			4.85828					4.16101	4.29899				4.21116														4.57045
AINSPMSPALVDVHPEDTQLEENEER	Dimethyl (N-term)	Q9HBI1-2	PARVB	Isoform 2 of Beta-parvin	81	106	0	NON	397	N	QEEGKNAINSPM	0.9914	0	QEEGKNAINSPM	5			4.68718
AIQLTQSPSSLSASVGDR	Dimethyl (N-term)	A0A0B4J2D9	IGKV1D-13	Immunoglobulin kappa variable 1D-13	23	40	1	SP	117	C	LPGARCAIQLTQ	0.9912	0.011189	LPGARCAIQLTQ	138	-0.518584	6.14826	5.99215	-0.348668	5.69979	5.59484	6.05337	5.98906	6.25311	5.25962	5.11983	6.63019	6.59911	6.51296	5.47211	4.66663	5.21628	4.69766	6.16106	5.46213	5.23795	5.50009	4.96576	5.69719		4.43141		5.77374		4.64206		4.66939	6.03258	4.72513
AIQMTQSPSSLSASVGDR	Dimethyl (N-term)	A0A0C4DH72	IGKV1-6	Immunoglobulin kappa variable 1-6	23	40	1	SP	117	C	LPGARCAIQMTQ	0.9282	11.8902	LPGARCAIQMTQ	155	-0.151291	6.23707	6.19153	0.215028	6.87573	6.94046	5.9686	7.0185		6.4858	5.68038	6.59597	6.75336	6.63631		6.0579	6.31763	6.07545	5.70221	6.68171	6.36961	6.05033	5.95498	5.95908	5.9436	5.26352		5.97221	5.40732	5.59111	5.54658	6.02967	6.67539	6.20129
AIQMTQSPSSLSASVGDR	Dimethyl (N-term);Oxidation (M)	A0A0C4DH72	IGKV1-6	Immunoglobulin kappa variable 1-6	23	40	1	SP	117	C	LPGARCAIQMTQ	1	3.84e-12	LPGARCAIQMTQ	149	-0.353068	6.56344	6.45715	0.215028	6.87573	6.94046	7.19471	5.6459	5.1086	5.21087	7.29319	7.10359	7.47468	7.16633	7.32541	5.1648	5.35599	5.04899	7.13421	5.69669	7.31837	7.59948	4.9913	4.88247		6.88342		6.99959	7.02622	6.76265	6.98071	5.47318	6.04319	6.98605
AIQMTQSPSSLSASVGDRVTITCR	Dimethyl (N-term)	A0A0C4DH72	IGKV1-6	Immunoglobulin kappa variable 1-6	23	46	1	SP	117	C	LPGARCAIQMTQ	0.9131	10.7947	LPGARCAIQMTQ	2			5.07859	0.215028	6.87573	6.94046
AIQMTQSPSSLSASVGDRVTITCRASQGIR	Dimethyl (N-term);Oxidation (M)	A0A0C4DH72	IGKV1-6	Immunoglobulin kappa variable 1-6	23	52	1	SP	117	C	LPGARCAIQMTQ	0.9694	9.81069	LPGARCAIQMTQ	100	-0.0391651	5.10107	5.08928	0.215028	6.87573	6.94046		5.10658	4.44757	4.68895		4.57051			5.09032		4.57042	4.41987			4.79575					4.33792							5.04993	4.53008
AIQMTQSPSSLSASVGDRVTITCRASQGIR	Dimethyl (N-term)	A0A0C4DH72	IGKV1-6	Immunoglobulin kappa variable 1-6	23	52	1	SP	117	C	LPGARCAIQMTQ	0.9731	0.0164313	LPGARCAIQMTQ	53	-0.505288	5.0073	4.85519	0.215028	6.87573	6.94046		4.62052		4.2114			5.18452	4.15422																				5.14365
AIRMTQSPSSFSASTGDR	Dimethyl (N-term);Oxidation (M)	A0A0C4DH67	IGKV1-8	Immunoglobulin kappa variable 1-8	21	38	1	SP	115	C	LPGARCAIRMTQ	0.9952	1.18999e-07	LPGARCAIRMTQ	4	0.780173	4.67842	4.91328	0.413159	5.86981	5.99419									4.60853
AISGSGGSTYYADSVKGR	Dimethyl (K);Dimethyl (N-term)	P01764	IGHV3-23	Immunoglobulin heavy variable 3-23	69	86	0	NON	117	S	GLEWVSAISGSG	0.9928	0.0167258	GLEWVSAISGSG	25	-2.04606	6.7418	6.12587						6.53109																				6.57941	6.92589
AISKGVQCEVQLVETGGGLIQPGGSLR	Dimethyl (K);Dimethyl (N-term)	P01767	IGHV3-53	Immunoglobulin heavy variable 3-53	12	38	0	NON	116	V	SWVFLVAISKGV	0.9699	0.0208437	SWVFLVAISKGV	16	-0.0931781	5.89811	5.87006	0.2073	5.98207	6.04447
AKAAATQKKVER	3 Dimethyl (K);Dimethyl (N-term)	P02675	FGB	Fibrinogen beta chain	76	87	0	NON	491	P	GYRARPAKAAAT	0.9955	0.00158335	GYRARPAKAAAT	128	0.254548	4.35337	4.42999	0.105022	8.00447	8.03609	4.23531	4.11175	4.08637		5.58004	4.94373	4.62886	3.61426	3.04132	4.14153	4.76968			5.96577	5.09023	5.00763	3.60642			5.28078						3.87348	3.76005	5.02641
AKAALAAFNAQNNGSNFQLEEISR	Dimethyl (K);Dimethyl (N-term)	C9JV77	AHSG	Alpha-2-HS-glycoprotein	165	188	0	NON	368	A	TRVVHAAKAALA	0.9096	0.113901	TRVVHAAKAALA	1			3.57168	-0.152938	7.04703	7.00099
AKAHGGYSVFAGVGER	Dimethyl (K);Dimethyl (N-term)	P06576	ATP5F1B	ATP synthase subunit beta, mitochondrial	224	239	0	NON	529	V	ELINNVAKAHGG	0.9701	0.0137507	ELINNVAKAHGG	46	-0.871928	5.33111	5.06863				5.71366	5.33806	5.25278	5.81123			5.29766	5.10496		5.71641	5.35927	5.75531	5.7721	5.17086	4.92593	5.30347	4.99164	4.82499	5.70503	5.08152	5.10409			5.43128	5.3103		4.4892	5.27739
AKATEHLSTLSEKAKPALEDLR	3 Dimethyl (K);Dimethyl (N-term)	P02647	APOA1	Apolipoprotein A-I	218	239	0	NON	267	H	RLAEYHAKATEH	0.9994	3.34088e-09	RLAEYHAKATEH	12			5.14294	-0.397791	8.36893	8.24918																	4.72775	5.03831		5.10597	5.23539			5.51608
AKAYLEEECPATLR	Dimethyl (K);Dimethyl (N-term)	P25311	AZGP1	Zinc-alpha-2-glycoprotein	178	191	0	NON	298	R	PVYVQRAKAYLE	0.9996	8.76282e-05	PVYVQRAKAYLE	23	0.426615	4.50814	4.63656	0.0250763	7.31457	7.32212			4.94533				3.99828
AKCDIQMTQSPSTLSASVGDR	Dimethyl (K);Dimethyl (N-term)	P01602	IGKV1-5	Immunoglobulin kappa variable 1-5	20	40	1	SP	117	G	LLWLPGAKCDIQ	0.9961	0.137889	LLWLPGAKCDIQ	61	0.850979	4.85375	5.10992	-0.133649	5.67149	5.63125			4.6605	4.22839	4.71325	5.31649	4.82331	4.96901	4.93286						4.24411	4.71256	5.25274										4.50668
AKCDIQMTQSPSTLSASVGDR	Dimethyl (K);Dimethyl (N-term);Oxidation (M)	P01602	IGKV1-5	Immunoglobulin kappa variable 1-5	20	40	1	SP	117	G	LLWLPGAKCDIQ	0.9665	1.37343	LLWLPGAKCDIQ	41	0.503685	5.47138	5.62301	-0.133649	5.67149	5.63125		5.69988		5.06568	5.99747	5.46162	5.4874	4.36998	5.41803						6.42151	6.24587										5.13984		5.91189
AKGKEESLDSDLYAELR	2 Dimethyl (K);Dimethyl (N-term)	P02775	PPBP	Platelet basic protein	46	62	0	NON	128	L	QTKRNLAKGKEE	0.9974	0.363853	QTKRNLAKGKEE	5			4.50661	-0.331206	6.23571	6.13601																	4.48072
AKGKTAGLVR	2 Dimethyl (K);Dimethyl (N-term)	Q5T985	ITIH2	Inter-alpha-trypsin inhibitor heavy chain H2	136	145	0	NON	935	R	LYAQARAKGKTA	0.9729	0.149223	LYAQARAKGKTA	108	-1.0727	5.41809	5.09517	-0.00129325	8.00049	8.0001	6.27258		4.97241	5.16468	4.59344		5.70779	4.56373			4.87275	5.7241		5.01934		4.39781		3.5687								5.52293	5.14463	4.91756
AKGQPREPQVYTLPPSR	Dimethyl (K);Dimethyl (N-term)	P01857	IGHG1	Immunoglobulin heavy constant gamma 1	222	238	0	NON	330	K	EKTISKAKGQPR	0.9874	0.128039	EKTISKAKGQPR	30	-1.13308	7.08271	6.74162	-0.0261674	5.86958	5.8617		6.53235							6.85884	6.31145							5.78797
AKLEEQAQQIR	Dimethyl (K);Dimethyl (N-term)	P02649	APOE	Apolipoprotein E	259	269	0	NON	317	R	QVAEVRAKLEEQ	0.9999	4.722e-07	QVAEVRAKLEEQ	149	0.357303	5.08399	5.19155	0.31764	7.73048	7.8261	5.83018	5.69302	6.03609	4.44988	6.08058	5.28067	5.50029	4.98143	4.85789	5.29713	5.56172	6.57243	5.79782	5.86745	6.31837	4.48241	5.56605	4.96301	4.83381	5.25534			4.83188	6.16438	5.01144	6.17062	5.90372	5.659
AKLEEQAQQIRLQAEAFQAR	Dimethyl (K);Dimethyl (N-term)	P02649	APOE	Apolipoprotein E	259	278	0	NON	317	R	QVAEVRAKLEEQ	0.9156	1.27086	QVAEVRAKLEEQ	18	-0.220863	4.32863	4.26214	0.31764	7.73048	7.8261		4.06337	4.73488				3.94296		4.37298						4.88431												5.03825	3.68068
AKLHDRNTYEKYLGEEYVKAVGNLR	3 Dimethyl (K);Dimethyl (N-term)	P02787	TF	Serotransferrin	658	682	0	NON	698	L	DDTVCLAKLHDR	0.9991	0.00115346	DDTVCLAKLHDR	6	1.85563	3.59671	4.15531	-0.00909289	8.17477	8.17203
AKLQPLDFKENAEQSR	2 Dimethyl (K);Dimethyl (N-term)	P01008	SERPINC1	Antithrombin-III	200	215	0	NON	464	G	SELVYGAKLQPL	0.9712	0.000126384	SELVYGAKLQPL	129	0.189584	4.37944	4.43651	0.376121	7.09882	7.21204	4.55794	4.54151	4.64784		4.38179	4.46612	4.56078	4.43779	3.97006	4.46887	4.62144		4.9168			4.39362	4.4609	3.90528	4.67333	4.12639	4.36569				4.58477	4.27278	4.69714	4.33283
AKLRRELDESLQVAER	Dimethyl (K);Dimethyl (N-term)	P10909-2	CLU	Isoform 2 of Clusterin	373	388	0	NON	501	Q	TNNPSQAKLRRE	0.9816	0.0120785	TNNPSQAKLRRE	67	-0.0422918	5.218	5.20527	0.0594964	7.86712	7.88503	5.11017	5.31936	5.68582	4.74928	4.50031		5.07757		5.26962		5.53047	5.56765	5.18573	5.83733	5.91314		5.01986	4.65146		4.67763	5.59405			4.73547			5.9571	5.22684
AKLYGRAPQLRETLLQDFR	Dimethyl (K);Dimethyl (N-term)	P02760	AMBP	Protein AMBP	148	166	0	NON	352	T	HGPTITAKLYGR	0.9707	1.14	HGPTITAKLYGR	55	-0.310663	4.74743	4.65391	0.067648	7.33964	7.36	4.41129	4.61918	5.13436		4.45421		4.55206	4.26598	4.6476			4.69439		4.2751	5.11372	4.46596										4.33901	5.0968
AKNLNEKDYELLCLDGTR	2 Dimethyl (K);Dimethyl (N-term)	P02787	TF	Serotransferrin	570	587	0	NON	698	W	KNPDPWAKNLNE	0.8842	0.148358	KNPDPWAKNLNE	59	-0.0657091	5.34388	5.3241	-0.00909289	8.17477	8.17203	4.64466	5.23464	5.92258		5.718	5.49762	5.34603	5.4375	5.50779			5.07799			5.52444	5.37535	5.23333									4.60031	5.69704
AKPALEDLR	Dimethyl (K);Dimethyl (N-term)	P02647	APOA1	Apolipoprotein A-I	231	239	0	NON	267	K	STLSEKAKPALE	0.9993	0.0408613	STLSEKAKPALE	27	-0.377245	4.50855	4.39499	-0.397791	8.36893	8.24918										4.12437		5.26203		4.02128			4.14325		4.32152	4.42043				4.83175		3.99996		3.57082
AKQEPERNECFLQHKDDNPNLPR	2 Dimethyl (K);Dimethyl (N-term)	P02768	ALB	Serum albumin	116	138	0	NON	609	C	EMADCCAKQEPE	0.9994	3.64949e-07	EMADCCAKQEPE	97	-0.403279	5.52045	5.39905	-0.000883921	8.73736	8.73709		5.86378	5.73487		5.2684	5.66134	5.56314	5.20566	5.93005	5.72163	5.56623	5.35328		5.3347	4.96912		5.04334	5.38099			5.81275		4.89232			4.26816	4.98837
AKQRLKCASLQKFGER	3 Dimethyl (K);Dimethyl (N-term)	P02768	ALB	Serum albumin	218	233	0	NON	609	S	EGKASSAKQRLK	0.9962	0.00291028	EGKASSAKQRLK	38	-1.46727	6.24508	5.80339	-0.000883921	8.73736	8.73709		6.22622			5.82741		5.51357									6.00697											4.14502
AKVEQAVETEPEPELR	Dimethyl (K);Dimethyl (N-term)	P02649	APOE	Apolipoprotein E	18	33	1	SP	317	Q	FLAGCQAKVEQA	0.9957	0.148701	FLAGCQAKVEQA	163	0.860092	5.60674	5.86565	0.31764	7.73048	7.8261	5.55464	5.01385	5.70004	4.41934	4.29321	5.02117	5.28932	5.65356	5.32802	6.21119	5.27581	5.46797	6.2174	6.39149	5.66335	5.27804	6.28931	6.37018	5.68375	5.91581	5.35023	5.65568	5.65599	6.27836	6.48129	5.79588	5.62429	4.84339
AKVHELIER	Dimethyl (K);Dimethyl (N-term)	P04114	APOB	Apolipoprotein B-100	2339	2347	0	NON	4563	R	KINAFRAKVHEL	0.9996	5.44241e-06	KINAFRAKVHEL	125	0.297404	4.59409	4.68362	0.142729	7.73481	7.77777			5.41009	3.74418	4.27016	4.354	4.68621	4.70835	4.70974	3.92515	5.09159	5.60415	4.34463	5.65365	3.5077	4.53126	4.702	5.10415	4.55512					5.88027	4.94446	4.40983	4.07492	4.38828
ALAAFNAQNNGSNFQLEEISR	Dimethyl (N-term)	C9JV77	AHSG	Alpha-2-HS-glycoprotein	168	188	0	NON	368	A	VHAAKAALAAFN	0.9611	0.000630949	VHAAKAALAAFN	1			4.0682	-0.152938	7.04703	7.00099
ALDMENFR	Dimethyl (N-term)	Q5T985	ITIH2	Inter-alpha-trypsin inhibitor heavy chain H2	148	155	0	NON	935	S	GLVRSSALDMEN	0.9715	0.000664438	GLVRSSALDMEN	137	0.316823	5.38369	5.47907	-0.00129325	8.00049	8.0001	5.72886	5.62482	6.05036				5.22657			5.59788	6.30247	5.51462	4.60489	5.55312	5.29114	5.25532	4.62361	4.36183		4.97318	5.08519			4.50673		5.60324	5.71425	5.25622
ALDMENFR	Dimethyl (N-term);Oxidation (M)	Q5T985	ITIH2	Inter-alpha-trypsin inhibitor heavy chain H2	148	155	0	NON	935	S	GLVRSSALDMEN	0.8776	0.0177399	GLVRSSALDMEN	58	0.154167	4.57253	4.61894	-0.00129325	8.00049	8.0001	4.78722		5.02974				4.83631	4.63101			5.44549			4.76727	4.28238											5.21868	4.29076	3.80989
ALEATTEHIR	Dimethyl (N-term)	Q9Y490	TLN1	Talin-1	2145	2154	0	NON	2541	R	ATKGTRALEATT	0.9975	0.00103097	ATKGTRALEATT	1			5.14256	0.523327	6.50235	6.65989			5.14256
ALEEAMEQKAELER	Dimethyl (K);Dimethyl (N-term)	P35579	MYH9	Myosin-9	1484	1497	0	NON	1960	R	ALSLARALEEAM	0.9992	2.27206e-07	ALSLARALEEAM	11			4.97604	0.202973	7.15837	7.21947			5.91969								4.72691									4.83569	4.68818			5.04479	4.73909		4.77456
ALEILQEEDLIDEDDIPVR	Dimethyl (N-term)	P0C0L5	C4B	Complement C4-B	757	775	0	NON	1744	R	QAGLQRALEILQ	1	0	QAGLQRALEILQ	117	-1.26908	5.26002	4.87798							4.78562	4.53097	4.38139	4.35504	4.42921	5.02353					4.33043		4.54516	5.24111	5.80267	4.88705	4.81787				5.27387	4.90778			3.9183
ALEILQEEDLIDEDDIPVRSFFPENWLWRVETVDR	Dimethyl (N-term)	P0C0L5	C4B	Complement C4-B	757	791	0	NON	1744	R	QAGLQRALEILQ	0.9864	1.25268	QAGLQRALEILQ	27	-0.958736	4.49424	4.20563
ALESQELCGTEVPSVPEHGR	Dimethyl (N-term)	P01023	A2M	Alpha-2-macroglobulin	876	895	0	NON	1474	E	FTVSAEALESQE	0.9997	0.00156425	FTVSAEALESQE	13	-3.32703	5.76241	4.76087	0.0985799	8.04715	8.07683					4.36602													4.49002
ALFPGVALLLAAARLAAASDVLELTDDNFESR	Dimethyl (N-term)	P30101	PDIA3	Protein disulfide-isomerase A3	7	38	0	NON	505	L	MRLRRLALFPGV	0.9987	0.00109315	MRLRRLALFPGV	2			4.92155	0.35194	4.9669	5.07284			5.7175
ALFVSEEEKKLTR	2 Dimethyl (K);Dimethyl (N-term)	B4E1Z4		C3/C5 convertase	1132	1144	0	NON	1266	K	PAQDIKALFVSE	0.9989	0.000234301	PAQDIKALFVSE	58	-0.0291661	5.28758	5.2788										4.58188					4.43171															4.69559
ALGAVIALLLWGQLFAVDSGNDVTDIADDGCPKPPEIAHGYVEHSVR	Dimethyl (K);Dimethyl (N-term)	P00738	HP	Haptoglobin	3	49	0	NON	406	S	XXXXMSALGAVI	0.9936	6.3e-13	XXXXMSALGAVI	30	-0.307701	5.31128	5.21865	0.230085	7.71046	7.77972			4.14094		4.74543
ALGKLPQQANDYLNSFNWER	Dimethyl (K);Dimethyl (N-term)	P04114	APOB	Apolipoprotein B-100	2114	2133	0	NON	4563	A	VRKYRAALGKLP	0.9813	0.128755	VRKYRAALGKLP	30	0.436131	4.10612	4.23741	0.142729	7.73481	7.77777						3.71525
ALGLLAAGFCPAVLCHPNSPLDEENLTQENQDR	Dimethyl (N-term)	P01011	SERPINA3	Alpha-1-antichymotrypsin	9	41	0	NON	423	L	RMLPLLALGLLA	0.9998	5.46363e-08	RMLPLLALGLLA	95	1.14994	5.861	6.20716	0.260739	7.32887	7.40736	6.14843			5.50422				6.45068	6.02105		6.15093		6.85933	6.12496	6.04442	6.12989	6.54199	6.698		6.73161			6.56831	6.53925	6.47019		5.80906	5.8785
ALGLWSLCWSLAIATPLPPTSAHGNVAEGETKPDPDVTER	Dimethyl (K);Dimethyl (N-term)	P02790	HPX	Hemopexin	10	49	0	NON	462	V	VLGAPVALGLWS	0.9997	4.5e-13	VLGAPVALGLWS	79	0.741571	6.02287	6.24611	0.00453763	7.78695	7.78832	6.26219	6.1458	6.07662		5.55005	5.56369		5.658	5.5658	6.05553		5.98995				6.11635	6.66355		6.56205	6.76921				6.68103				5.80178
ALIAALLLITLQYSCAVSPTDCSAVEPEAEKALDLINKR	2 Dimethyl (K);Dimethyl (N-term)	P04196	HRG	Histidine-rich glycoprotein	3	41	0	NON	525	K	XXXXMKALIAAL	0.9827	8.67931e-07	XXXXMKALIAAL	28	0.4184	5.20504	5.33099	-0.110141	7.43125	7.39809									4.91608
ALKREALVKGNPPIYR	2 Dimethyl (K);Dimethyl (N-term)	P01031	C5	Complement C5	1211	1226	0	NON	1676	S	FRSIVSALKREA	0.9426	1.65456	FRSIVSALKREA	53	-0.596673	5.06094	4.88133	0.139904	7.25505	7.29716	5.22705	5.30566				5.24344	5.03702	4.94233								5.03571		4.50191								4.85051
ALLLLLLAGARAEEEMLENVSLVCPKDATR	Dimethyl (K);Dimethyl (N-term)	P04114	APOB	Apolipoprotein B-100	16	45	0	NON	4563	P	ALLALPALLLLL	0.9113	0.128828	ALLALPALLLLL	79	0.346426	4.14458	4.24887	0.142729	7.73481	7.77777						3.82691		4.0008	4.1838								4.43843									4.88556	4.55804
ALLLWGQLFAVDSGNDVTDIADDGCPKPPEIAHGYVEHSVR	Dimethyl (K);Dimethyl (N-term)	P00738	HP	Haptoglobin	9	49	0	NON	406	I	ALGAVIALLLWG	1	0	ALGAVIALLLWG	52	2.7284	6.03281	6.85414	0.230085	7.71046	7.77972																6.50037	7.65434	7.25786						6.68066
ALLRGVQCQVQLVESGGGVVQPGGSLR	Dimethyl (N-term)	A0A0J9YY99		Ig-like domain-containing protein (Fragment)	12	38	0	NON	117	V	SWVFLVALLRGV	0.9981	1.65082e-05	SWVFLVALLRGV	42	0.902207	6.16865	6.44025											6.01429									5.68176
ALLRGVQCQVQLVESGGGVVQPGR	Dimethyl (N-term)	P0DP02	IGHV3-30-3	Immunoglobulin heavy variable 3-30-3	12	35	0	NON	117	V	SWVFLVALLRGV	0.9992	0.0149933	SWVFLVALLRGV	96	0.199994	4.28355	4.34375					4.52316	5.03308	4.65179	4.87373	4.73667	5.07473	4.78657	4.72511		4.72617			4.14829	5.02243	4.98666	4.41909	4.59947									4.28655	4.11381
ALLSPYSYSTTAVVTNPKE	Dimethyl (K);Dimethyl (N-term)	P02766	TTR	Transthyretin	129	147	0	NON	147	A	RRYTIAALLSPY	0.9938	0.0123918	RRYTIAALLSPY	83	0.306053	4.27274	4.36487	-0.230071	8.15249	8.08323						4.5539	4.41076	3.91959	4.09547		4.39531		4.43827		3.98232								4.58492			4.20438	3.777	4.1684
ALLVRYTKKVPQVSTPTLVEVSR	2 Dimethyl (K);Dimethyl (N-term)	P02768	ALB	Serum albumin	430	452	0	NON	609	N	EYKFQNALLVRY	0.995	0.000120356	EYKFQNALLVRY	6	0.831369	5.37921	5.62947	-0.000883921	8.73736	8.73709
ALLVTFLAGCQAKVEQAVETEPEPELR	Dimethyl (K);Dimethyl (N-term)	P02649	APOE	Apolipoprotein E	7	33	0	NON	317	A	MKVLWAALLVTF	0.9992	0.0139018	MKVLWAALLVTF	77	0.790293	4.74925	4.98715	0.31764	7.73048	7.8261	4.33368		4.09285			3.93091		3.99093			4.5792			4.53286	4.39554		4.87769	4.07697		4.66028				4.7242
ALMDETMKELKAYKSELEEQLTPVAEETR	3 Dimethyl (K);Dimethyl (N-term)	P02649	APOE	Apolipoprotein E	80	108	0	NON	317	R	VTQELRALMDET	0.9995	1.00772e-05	VTQELRALMDET	3			4.5941	0.31764	7.73048	7.8261			4.49378																								4.41352
ALMDGASQLMGENR	Dimethyl (N-term)	P02675	FGB	Fibrinogen beta chain	382	395	0	NON	491	N	RGTAGNALMDGA	0.998	9.48905e-05	RGTAGNALMDGA	1			4.91495	0.105022	8.00447	8.03609
ALNANTKNQKIR	2 Dimethyl (K);Dimethyl (N-term)	P04114	APOB	Apolipoprotein B-100	3621	3632	0	NON	4563	V	DLGQEVALNANT	0.9996	7.60351e-07	DLGQEVALNANT	38	0.445337	4.96295	5.09701	0.142729	7.73481	7.77777			4.59422				5.50257				5.30725					4.7948
ALPAGTEDTAKEDAANR	Dimethyl (K);Dimethyl (N-term)	P06396	GSN	Gelsolin	279	295	0	NON	782	P	VLGPKPALPAGT	0.9848	1.6185	VLGPKPALPAGT	94	0.0278555	5.08884	5.09722	0.0586638	7.0344	7.05206	5.43923	4.68686	5.1007	5.07754	4.77452	5.07795	5.01274	4.87913	4.92995	5.59296	5.41016	5.37233	5.77695	5.54279	5.08331	4.84466	4.82379	5.05396		4.69805	5.25634	5.45682	5.07778	5.39647	5.35975	5.23295	4.97694	5.29454
ALPALCLCVLVLACIGACQPEAQEGTLSPPPKLKMSR	2 Dimethyl (K);Dimethyl (N-term)	P55056	APOC4	Apolipoprotein C-IV	10	46	0	NON	127	Q	LRNRLQALPALC	0.995	5.6459e-10	LRNRLQALPALC	26	0.141952	5.46857	5.5113	-0.000829085	6.67858	6.67833										5.45317	5.36614				5.81831				5.78895								5.37968
ALPAPIEKTISKAKGQPR	3 Dimethyl (K);Dimethyl (N-term)	P01857	IGHG1	Immunoglobulin heavy constant gamma 1	210	227	0	NON	330	K	CKVSNKALPAPI	0.9976	0.000124764	CKVSNKALPAPI	94	0.887665	5.23873	5.50594	-0.0261674	5.86958	5.8617								4.67884	4.73942					5.48874												5.34764
ALPAPIEKTISKTKGQPR	3 Dimethyl (K);Dimethyl (N-term)	P01860	IGHG3	Immunoglobulin heavy constant gamma 3	257	274	0	NON	377	K	CKVSNKALPAPI	0.9947	3.10102e-05	CKVSNKALPAPI	17	0.577652	5.23471	5.4086	0.0517416	8.22973	8.24531																					4.14207					5.0264
ALPLAFTQKTIDRLAGKPTHVNVSVVMAEVDGTCY	2 Dimethyl (K);Dimethyl (N-term)	P01876	IGHA1	Immunoglobulin heavy constant alpha 1	319	353	0	NON	353	E	CMVGHEALPLAF	0.9506	0.00286305	CMVGHEALPLAF	1			5.20147	0.00278448	8.63586	8.6367
ALPLAFTQKTIDRLAGKPTHVNVSVVMAEVDGTCY	2 Dimethyl (K);Dimethyl (N-term);Oxidation (M)	P01876	IGHA1	Immunoglobulin heavy constant alpha 1	319	353	0	NON	353	E	CMVGHEALPLAF	0.9994	5.42848e-06	CMVGHEALPLAF	1			4.78188	0.00278448	8.63586	8.6367
ALQLNELTMDDDTAVLVIDNGSGMCKAGFAGDDAPR	Dimethyl (K);Dimethyl (N-term);Oxidation (M)	Q6S8J3	POTEE	POTE ankyrin domain family member E	693	728	0	NON	1075	K	NDNLLKALQLNE	0.9682	0.0013909	NDNLLKALQLNE	35	1.01675	4.03806	4.34413	1.65421	5.54197	6.03993			4.53845						3.83134									3.99275
ALQPSPTHSSSNTQR	Dimethyl (N-term)	P19827	ITIH1	Inter-alpha-trypsin inhibitor heavy chain H1	647	661	0	NON	911	S	RTFVLSALQPSP	0.9813	0.0128273	RTFVLSALQPSP	5	-0.354533	4.44873	4.342	-0.220687	7.45497	7.38854
ALRTHLAPYSDELRQR	Dimethyl (N-term)	P02647	APOA1	Apolipoprotein A-I	182	197	0	NON	267	D	ARAHVDALRTHL	0.9935	1.50604e-05	ARAHVDALRTHL	1			6.37354	-0.397791	8.36893	8.24918
ALTDMPQMR	Dimethyl (N-term)	P02671	FGA	Fibrinogen alpha chain	250	258	0	NON	866	K	VPPEWKALTDMP	0.9456	2.04904	VPPEWKALTDMP	83	-2.06866	5.6467	5.02397	0.09442	8.0919	8.12032		4.84126	4.88731	7.49001	5.18291	4.97519	4.6094	5.59001	5.09147	4.93282		5.28619			4.56975	4.57704								4.23879			4.9467	4.69991
ALTDMPQMR	Dimethyl (N-term);Oxidation (M)	P02671	FGA	Fibrinogen alpha chain	250	258	0	NON	866	K	VPPEWKALTDMP	0.9904	0.00209518	VPPEWKALTDMP	21	-1.94307	5.80356	5.21864	0.09442	8.0919	8.12032				7.12987				5.1231	4.67361			5.31541
ALTDMPQMR	2 Oxidation (M);Dimethyl (N-term)	P02671	FGA	Fibrinogen alpha chain	250	258	0	NON	866	K	VPPEWKALTDMP	0.9098	0.012932	VPPEWKALTDMP	3	-3.02565	5.07468	4.16386	0.09442	8.0919	8.12032				5.66434
ALTDMPQMRMELERPGGNEITRGGSTSYGTGSETESPR	2 Oxidation (M);Dimethyl (N-term)	P02671	FGA	Fibrinogen alpha chain	250	287	0	NON	866	K	VPPEWKALTDMP	0.9884	0.000266875	VPPEWKALTDMP	1			4.4859	0.09442	8.0919	8.12032
ALVIDNGSGMCKAGFAGDDAPR	Dimethyl (K);Dimethyl (N-term);Oxidation (M)	J3KT65	ACTG1	Actin, cytoplasmic 2	7	28	0	NON	198	A	MEEEIAALVIDN	0.9996	6.6148e-07	MEEEIAALVIDN	14			4.181	0.381032	5.023	5.1377			4.65351				4.09973
ALVQQMEQLR	Dimethyl (N-term)	P06727	APOA4	Apolipoprotein A-IV	317	326	0	NON	396	K	GENFNKALVQQM	0.9665	1.21422	GENFNKALVQQM	22	0.26181	5.01127	5.09009	-0.156536	7.83861	7.79148
ALVVDNGSGMCKAGFAGDDAPR	Dimethyl (K);Dimethyl (N-term);Oxidation (M)	P60709	ACTB	Actin, cytoplasmic 1	7	28	0	NON	375	A	MDDDIAALVVDN	0.9838	0.0142588	MDDDIAALVVDN	25	1.85769	3.9795	4.53872	1.94435	6.53952	7.12483			4.9351															4.46206
ALVVDNGSGMCKAGFAGDDAPR	Dimethyl (K);Dimethyl (N-term)	P60709	ACTB	Actin, cytoplasmic 1	7	28	0	NON	375	A	MDDDIAALVVDN	0.9918	8.11593e-06	MDDDIAALVVDN	18			4.42635	1.94435	6.53952	7.12483
AMAELAA	Dimethyl (N-term)	P06396	GSN	Gelsolin	776	782	0	NON	782	R	VDPLDRAMAELA	0.9344	0.252375	VDPLDRAMAELA	43	-0.213476	4.32054	4.25628	0.0586638	7.0344	7.05206	5.12541	4.06125	5.17428		4.95965	4.22681	4.03034	3.94375	4.37229		4.63469	5.15757			4.66385	4.42541				4.1409							4.6295
AMDPNAAYVNMSNHHR	Dimethyl (N-term)	P08185	SERPINA6	Corticosteroid-binding globulin	22	37	1	SP	405	Q	GLWTVQAMDPNA	0.9691	0.000916531	GLWTVQAMDPNA	151	0.150992	4.78018	4.82563					4.54784	4.35418	4.15424	4.40251	4.27747	4.4678	4.38749	4.56766	4.13181			4.60804	4.60544	4.11835	4.25757	5.19028	5.64328	4.97912	5.02275		5.11376	5.07932	5.31546	5.23562	4.85107	4.46358	4.15967
AMFKVGPEADKYR	2 Dimethyl (K);Dimethyl (N-term)	P02679-2	FGG	Isoform Gamma-A of Fibrinogen gamma chain	289	301	0	NON	437	Y	TSTADYAMFKVG	0.8989	0.142648	TSTADYAMFKVG	28	-2.01159	5.37171	4.76616	0.270184	8.02972	8.11105	4.57633	5.41715			4.63997	4.26067		4.9822				3.92555		5.52773	6.24343										5.1852
AMGIMNSFVNDIFER	Dimethyl (N-term)	O60814	H2BC12	Histone H2B type 1-K	59	73	0	NON	126	K	TGISSKAMGIMN	0.9644	9.26728	TGISSKAMGIMN	5			4.0891																			4.37363	4.00043											3.81789
AMGIMNSFVNDIFER	Dimethyl (N-term);Oxidation (M)	O60814	H2BC12	Histone H2B type 1-K	59	73	0	NON	126	K	TGISSKAMGIMN	0.9165	1.24706	TGISSKAMGIMN	4	-0.617916	4.09246	3.90645							4.09246
AMLGQSTEELR	Dimethyl (N-term)	P02649	APOE	Apolipoprotein E	142	152	0	NON	317	Q	YRGEVQAMLGQS	0.9852	1.25712	YRGEVQAMLGQS	2			5.61617	0.31764	7.73048	7.8261
ANCHLARAPNHAVVTR	Dimethyl (N-term)	P02787	TF	Serotransferrin	594	609	0	NON	698	Y	KPVEEYANCHLA	0.9055	1.19773	KPVEEYANCHLA	9	-0.207988	4.50068	4.43807	-0.00909289	8.17477	8.17203			4.59172			4.5209	3.91104		4.48046						4.86818												4.21718
ANEDKDPAFTALLTTQTQVQR	Dimethyl (K);Dimethyl (N-term)	P54108-2	CRISP3	Isoform 2 of Cysteine-rich secretory protein 3	33	53	0	NON	258	P	LLPSFPANEDKD	0.9696	0.00219251	LLPSFPANEDKD	35	-0.412738	4.72411	4.59986	-1.91008	5.50876	4.93377
ANGVDRYISKYELDKAFSDR	2 Dimethyl (K);Dimethyl (N-term)	P01024	C3	Complement C3	1422	1441	0	NON	1663	L	DDLKQLANGVDR	0.9488	0.00457498	DDLKQLANGVDR	3	2.89846	4.16159	5.03411	-0.112179	8.65178	8.61801									4.16159
ANKADRDQYELLCLDNTR	Dimethyl (K);Dimethyl (N-term)	P02787	TF	Serotransferrin	234	251	0	NON	698	L	TIFENLANKADR	0.9946	0.0125341	TIFENLANKADR	25	-0.605609	4.61837	4.43606	-0.00909289	8.17477	8.17203							4.55849		4.2463								4.21901
ANKALEKYKEENDDFASFR	3 Dimethyl (K);Dimethyl (N-term)	P04196	HRG	Histidine-rich glycoprotein	158	176	0	NON	525	Q	ERYRKQANKALE	0.9544	10.2453	ERYRKQANKALE	7	-0.115849	4.21971	4.18483	-0.110141	7.43125	7.39809																										4.62838
ANKYQISVNKYR	2 Dimethyl (K);Dimethyl (N-term)	P02675	FGB	Fibrinogen beta chain	365	376	0	NON	491	E	FTVQNEANKYQI	0.9751	0.123292	FTVQNEANKYQI	6	-0.0366484	4.50648	4.49544	0.105022	8.00447	8.03609
ANKYQISVNKYRGTAGNALMDGASQLMGENR	2 Dimethyl (K);Dimethyl (N-term)	P02675	FGB	Fibrinogen beta chain	365	395	0	NON	491	E	FTVQNEANKYQI	0.943	2.21883e-07	FTVQNEANKYQI	10	1.30056	4.05379	4.4453	0.105022	8.00447	8.03609					3.9721																			4.75369
ANLQSVPHASASRPR	Dimethyl (N-term)	O14791-2	APOL1	Isoform 2 of Apolipoprotein L1	307	321	0	NON	414	R	ALRRARANLQSV	0.9999	0.00435244	ALRRARANLQSV	41	0.519679	5.37875	5.53518	-0.176874	7.21258	7.15933	5.84214		5.82357		5.23299	3.8271		5.28453	5.52879	6.06257		5.98695		5.32514	5.75371	5.67027				5.05044							5.26838
ANLQSVPHASASRPRVTEPISAESGEQVER	Dimethyl (N-term)	O14791-2	APOL1	Isoform 2 of Apolipoprotein L1	307	336	0	NON	414	R	ALRRARANLQSV	0.9995	0.000109993	ALRRARANLQSV	110	-0.459203	4.97008	4.83185	-0.176874	7.21258	7.15933	4.13783		5.17077	5.04763	4.63458	5.06595	4.97791	4.80732	4.85103		4.60572	4.72102	4.84153		5.03337	4.9536	4.80416	4.7358		5.08931						4.7902	4.95247	4.91294
ANSLLEETKQGNLER	Dimethyl (K);Dimethyl (N-term)	P07225	PROS1	Vitamin K-dependent protein S	42	56	0	NON	676	R	LVRKRRANSLLE	0.9994	0.000178984	LVRKRRANSLLE	54	1.89581	4.49728	5.06797	0.345839	7.06745	7.17155		4.60899					5.80443		4.4524	4.55092	4.71938	5.8331	4.86764	5.30711		4.72411	4.4459							5.03215		4.71285		4.6792
ANSYTTEYAASVKGR	Dimethyl (K);Dimethyl (N-term)	A0A0B4J1Y9	IGHV3-72	Immunoglobulin heavy variable 3-72	74	88	0	NON	119	K	GRTRNKANSYTT	0.9014	0.988987	GRTRNKANSYTT	27	-0.363912	5.03755	4.92801	-0.358288	5.93435	5.8265							4.99778			5.25216				5.03274	5.20812	5.3124											3.86773	4.07298
ANTFLEEVR	Dimethyl (N-term)	P00734	F2	Prothrombin	44	52	0	NON	622	R	LQRVRRANTFLE	0.9984	1.24036e-06	LQRVRRANTFLE	29			5.65413	-0.160594	7.8068	7.75846							6.19608				5.15478	6.32101		5.93266										5.21721
ANTKDSPVLIDFFEDTER	Dimethyl (K);Dimethyl (N-term)	P04196	HRG	Histidine-rich glycoprotein	136	153	0	NON	525	L	SVSSALANTKDS	0.9621	1.08688	SVSSALANTKDS	7	0.259042	3.81409	3.89207	-0.110141	7.43125	7.39809
APAQLLFLLLLWLPDTTGEIVLTQSPATLSLSPGER	Dimethyl (N-term)	A0A0A0MRZ8	IGKV3D-11	Immunoglobulin kappa variable 3D-11	3	38	0	NON	115	E	XXXXMEAPAQLL	0.9999	3.71908e-08	XXXXMEAPAQLL	58	-0.653619	5.54662	5.34986								5.04957	5.31505		5.47872	5.82216								5.03639	5.13189									4.87766
APAQLLFLLLLWLPDTTGEIVMTQSPATLSLSPGER	Dimethyl (N-term)	A0A0C4DH90	IGKV3OR2-268	Immunoglobulin kappa variable 3/OR2-268 (non-functional) (Fragment)	3	38	0	NON	116	E	XXXXMEAPAQLL	0.9843	0.115393	XXXXMEAPAQLL	28	0.026858	3.91407	3.92215									3.85507		4.22029	4.39708
APAQLLFLLLLWLPDTTGEIVMTQSPATLSLSPGER	Dimethyl (N-term);Oxidation (M)	A0A0C4DH90	IGKV3OR2-268	Immunoglobulin kappa variable 3/OR2-268 (non-functional) (Fragment)	3	38	0	NON	116	E	XXXXMEAPAQLL	0.8424	0.121106	XXXXMEAPAQLL	15	0.633627	4.47098	4.66172
APAQLLFLLLLWLPDTTGEIVMTQSPATLSVSPGER	Dimethyl (N-term)	A0A087WSY6	IGKV3D-15	Immunoglobulin kappa variable 3D-15	3	38	0	NON	115	E	XXXXMEAPAQLL	0.96	1.11877	XXXXMEAPAQLL	60	0.487587	4.76665	4.91343	0.272875	7.09504	7.17719						4.57639	3.98435	4.62842	4.56647							4.57492
APAQLLFLLLLWLPDTTGEIVMTQSPATLSVSPGER	Dimethyl (N-term);Oxidation (M)	A0A087WSY6	IGKV3D-15	Immunoglobulin kappa variable 3D-15	3	38	0	NON	115	E	XXXXMEAPAQLL	0.986	0.0129155	XXXXMEAPAQLL	54	1.97111	4.31626	4.90962	0.272875	7.09504	7.17719		4.3176							4.38809		5.1916					5.90967
APEAQVSVQPNFQQDKFLGR	Dimethyl (K);Dimethyl (N-term)	P41222	PTGDS	Prostaglandin-H2 D-isomerase	23	42	1	SP	190	A	LGDLQAAPEAQV	1	0	LGDLQAAPEAQV	152	0.0438365	5.85708	5.87028	0.466191	5.58602	5.72635	4.8245		5.32662		5.39142	5.69075	5.56069	5.77795	5.67829	5.12279	5.29704	4.81375		5.04607		5.20589	5.49454	5.3297	4.80615		5.6943	4.42235				5.13616	5.41471	4.78758
APELLFFAKR	Dimethyl (K);Dimethyl (N-term)	P02768	ALB	Serum albumin	175	184	0	NON	609	Y	RHPYFYAPELLF	0.9955	0.134849	RHPYFYAPELLF	14	-1.11544	5.48552	5.14974	-0.000883921	8.73736	8.73709		5.49902		5.48552				5.14648		5.91483	5.79351	5.76858	5.63004												5.36114
APGKGLEWVGR	Dimethyl (K);Dimethyl (N-term)	A0A0B4J1V0	IGHV3-15	Immunoglobulin heavy variable 3-15	59	69	0	NON	119	Q	MSWVRQAPGKGL	0.9446	0.0324321	MSWVRQAPGKGL	1			4.81587	-0.00551241	6.83336	6.8317
APGQTAR	Dimethyl (N-term)	P80748	IGLV3-21	Immunoglobulin lambda variable 3-21	32	38	0	NON	117	V	PPSVSVAPGQTA	0.9689	71.498	PPSVSVAPGQTA	51	0.709913	5.45662	5.67032	-0.350523	6.06249	5.95697			4.76505		5.23917	5.11938											4.14927									4.53753	5.29577
APGSGNPCHEASAAQKENAGEDPGLAR	Dimethyl (K);Dimethyl (N-term)	P81605-2	DCD	Isoform 2 of Dermcidin	27	53	0	NON	121	S	DPEAASAPGSGN	0.9925	1.57585	DPEAASAPGSGN	18	1.23305	4.02665	4.39784																	4.5572						4.72328		5.28726				4.44126		4.12379
APGVDLTQLLNNMRSQYEQLAEQNR	Dimethyl (N-term);Oxidation (M)	P13645	KRT10	Keratin, type I cytoskeletal 10	309	333	0	NON	584	A	NVEMNAAPGVDL	0.9955	0.00123019	NVEMNAAPGVDL	34	1.22067	4.78589	5.15335	0.100853	6.3685	6.39886	4.92538		5.11252	4.45936	5.36904		4.78171			4.49232		5.81837			5.92723	5.01763		4.82037
APGVDLTQLLNNMRSQYEQLAEQNR	Dimethyl (N-term)	P13645	KRT10	Keratin, type I cytoskeletal 10	309	333	0	NON	584	A	NVEMNAAPGVDL	0.9927	0.0121558	NVEMNAAPGVDL	27	-1.01859	4.8681	4.56147	0.100853	6.3685	6.39886				4.76397				3.95233			5.35689	4.96356												4.93055
APHGPGLIYR	Dimethyl (N-term)	C9JV77	AHSG	Alpha-2-HS-glycoprotein	19	28	1	SP	368	S	LWGCHSAPHGPG	1	2.59579e-06	LWGCHSAPHGPG	164	-0.924824	6.63475	6.35635	-0.152938	7.04703	7.00099	6.34947	6.45834	6.55416	7.93831	6.42262	6.93049	6.30146	6.58115	6.37609	6.25645	6.31666	6.09897	5.28096	5.31537	6.32384	6.68904	5.10218	4.71142	4.14341	5.08112	5.15145	5.24112	4.73921	4.46972	5.70753	5.60693	6.51767	6.88577
APIEKTISKAKGQPR	3 Dimethyl (K);Dimethyl (N-term)	P01857	IGHG1	Immunoglobulin heavy constant gamma 1	213	227	0	NON	330	P	SNKALPAPIEKT	0.9882	0.175538	SNKALPAPIEKT	56	0.874352	4.87847	5.14168	-0.0261674	5.86958	5.8617		4.71005				4.79378								5.52896		4.83757							4.91187			5.24694
APKVVEEQESR	Dimethyl (K);Dimethyl (N-term)	P0C0L5	C4B	Complement C4-B	1455	1465	1	PP	1744	E	NRRRREAPKVVE	0.8458	0.000591411	NRRRREAPKVVE	163	-0.57122	5.95758	5.78563				6.06148	5.73113	6.05706	6.25826	6.08089	6.01307	6.16851	5.4299	5.43809	6.56127	6.17399	5.77215	5.88865	5.99548	5.76141	5.60988	5.93789	5.87339	5.80913	6.31119	6.18307	6.11249	5.26637	6.09534	6.51218	5.60416	5.20483	6.5639
APNHAVVTR	Dimethyl (N-term)	P02787	TF	Serotransferrin	601	609	0	NON	698	R	NCHLARAPNHAV	0.9999	0.0001585	NCHLARAPNHAV	40	-1.51704	5.61288	5.1562	-0.00909289	8.17477	8.17203	6.0581	4.92746	6.13997		5.68088	5.85535	5.47181							4.92674	6.0601	5.21986				4.98418				4.46617			5.17169	5.22721
APPPAVCAELVREPGCGCCLTCALSEGQPCGIYTER	Dimethyl (N-term)	P17936-2	IGFBP3	Isoform 2 of Insulin-like growth factor-binding protein 3	52	87	0	NON	297	C	RALAQCAPPPAV	0.8742	1.56218	RALAQCAPPPAV	82	0.265216	5.08471	5.16455	-0.227145	6.65295	6.58458			4.21096		4.83217		4.73771	4.3336	5.51445							4.47055	4.99064				5.3864			4.80974			4.86446
APPPISGGGYRARPAKAAATQKKVER	3 Dimethyl (K);Dimethyl (N-term)	P02675	FGB	Fibrinogen beta chain	62	87	0	NON	491	P	APSLRPAPPPIS	0.9858	1.42852e-06	APSLRPAPPPIS	19	-0.357577	4.9739	4.86626	0.105022	8.00447	8.03609
APQNGGASCPGR	Dimethyl (N-term)	P07357	C8A	Complement component C8 alpha chain	566	577	0	NON	584	P	RECDNPAPQNGG	0.9848	0.0125189	RECDNPAPQNGG	1			3.83418	0.0585705	6.91669	6.93432
APQSVCALR	Dimethyl (N-term)	P01023	A2M	Alpha-2-macroglobulin	590	598	0	NON	1474	A	HLRVTAAPQSVC	0.8864	1.57662	HLRVTAAPQSVC	38	-0.202238	5.04644	4.98557	0.0985799	8.04715	8.07683		4.73921				4.54049		4.36002																			4.73168
APSLRPAPPPISGGGYR	Dimethyl (N-term)	P02675	FGB	Fibrinogen beta chain	56	72	0	NON	491	E	DKKREEAPSLRP	0.9769	0.169601	DKKREEAPSLRP	166	-0.643941	6.94065	6.74681	0.105022	8.00447	8.03609	7.59986	7.63555	7.68306	7.30724	7.26155	7.55399	7.46157	7.50831	7.00793	6.54637	7.3766	7.10935	6.50061	7.11454	7.79615	7.12677	5.85843	5.63991	6.06838	6.42442	6.09116	5.86253	5.85615	6.03615	6.84945	6.78273	8.18192	7.65215
APSTYGGGLSVSSSR	Dimethyl (N-term)	P02533	KRT14	Keratin, type I cytoskeletal 14	42	56	0	NON	472	R	AGGSCRAPSTYG	0.9893	0.0116746	AGGSCRAPSTYG	7	-3.04571	6.25516	5.33831	0.577931	6.84175	7.01572	5.39962		5.4903		5.64606
APTDECKPVKWCALSHHER	2 Dimethyl (K);Dimethyl (N-term)	P02787	TF	Serotransferrin	353	371	0	NON	698	E	EGTCPEAPTDEC	0.9985	0.00118318	EGTCPEAPTDEC	47	0.52099	4.80593	4.96276	-0.00909289	8.17477	8.17203			5.06137		5.68094	4.81335		4.64555	4.33085								5.17473	5.29496		5.04334	5.23642			5.65465		4.50364
APVALGLWSLCWSLAIATPLPPTSAHGNVAEGETKPDPDVTER	Dimethyl (K);Dimethyl (N-term)	P02790	HPX	Hemopexin	7	49	0	NON	462	G	MARVLGAPVALG	1	3.724e-10	MARVLGAPVALG	164	0.225333	6.31953	6.38736	0.00453763	7.78695	7.78832	5.85615	6.19236	6.49579	5.71801	6.22357	6.41733	6.20288	6.56181	6.3073	5.90527	5.90989	5.75956	6.18289	6.31024	6.39724	6.35125	6.77458	6.949	6.30614	6.58461	5.66266	7.16162	5.821	6.5391	5.95378	6.26274	6.41823	6.4432
APVLVVYDDSDRPSGIPERFSGSNSGNTATLTISR	Dimethyl (N-term)	P80748	IGLV3-21	Immunoglobulin lambda variable 3-21	61	95	0	NON	117	Q	QQKPGQAPVLVV	0.9514	0.0193338	QQKPGQAPVLVV	2			4.00977	-0.350523	6.06249	5.95697
APWCHTTNSQVR	Dimethyl (N-term)	P00747	PLG	Plasminogen	332	343	0	NON	810	R	NPDGKRAPWCHT	0.9977	1.30977	NPDGKRAPWCHT	23	-1.34491	4.84163	4.43677	-0.190247	7.65274	7.59547	4.83358				4.60369	4.55384						4.96603
APYSDELRQR	Dimethyl (N-term)	P02647	APOA1	Apolipoprotein A-I	188	197	0	NON	267	L	ALRTHLAPYSDE	0.9939	0.141478	ALRTHLAPYSDE	3	5.71777	3.8421	5.56332	-0.397791	8.36893	8.24918
AQCEVQLVESGGGLVQPGGSLR	Dimethyl (N-term)	S4R3C0	IGHV3OR16-17	Immunoglobulin heavy variable 3/OR16-17 (non-functional) (Fragment)	17	38	1	SP	116	G	VAIIKGAQCEVQ	1	3.09411e-09	VAIIKGAQCEVQ	65	-0.00869012	4.95857	4.95595				5.0474		4.72346					5.15538	4.92576
AQEGTLSPPPKLKMSR	2 Dimethyl (K);Dimethyl (N-term);Oxidation (M)	P55056	APOC4	Apolipoprotein C-IV	31	46	1	SP	127	E	GACQPEAQEGTL	0.9842	1.18833	GACQPEAQEGTL	14	-0.386848	5.24447	5.12801	-0.000829085	6.67858	6.67833			5.50367																	4.35205
AQEGTLSPPPKLKMSR	2 Dimethyl (K);Dimethyl (N-term)	P55056	APOC4	Apolipoprotein C-IV	31	46	1	SP	127	E	GACQPEAQEGTL	0.9268	1.36393	GACQPEAQEGTL	4			4.31277	-0.000829085	6.67858	6.67833																	4.79646
AQGSQVLESTPPPHVMR	Dimethyl (N-term)	Q5T985	ITIH2	Inter-alpha-trypsin inhibitor heavy chain H2	671	687	0	NON	935	L	PVISMLAQGSQV	1	0	PVISMLAQGSQV	147	0.172645	5.2843	5.33627	-0.00129325	8.00049	8.0001	5.5634	5.18061	5.45634	4.40913	5.09795	5.3721	5.45716	5.60887	5.2795	5.60352	5.56422	5.50824	5.5922	5.43827	5.53488	4.80994	6.05111	5.66747	5.75965	5.88688	5.76743	5.67078	5.08137	4.97656	5.38447	5.27116	4.8052	5.32234
AQGSQVLESTPPPHVMR	Dimethyl (N-term);Oxidation (M)	Q5T985	ITIH2	Inter-alpha-trypsin inhibitor heavy chain H2	671	687	0	NON	935	L	PVISMLAQGSQV	0.9543	0.00172886	PVISMLAQGSQV	39	-0.0169672	4.9625	4.95739	-0.00129325	8.00049	8.0001					4.34429				5.06503
AQIQEEGTVVELTGR	Dimethyl (N-term)	P01023	A2M	Alpha-2-macroglobulin	324	338	0	NON	1474	E	MKLHTEAQIQEE	1	6.657e-11	MKLHTEAQIQEE	151	0.00485543	5.26151	5.26298	0.0985799	8.04715	8.07683	5.19903	5.59565	5.4589	4.84922	4.54768	4.32961	5.29767	4.92461	5.05337	4.38231	5.50078	5.27477		5.3789	5.51378	4.63338	5.01758	5.03442		5.11996		4.40537			4.88676	5.16022	5.41832	4.8801
AQLDEELGGTPVQSR	Dimethyl (N-term)	P06396	GSN	Gelsolin	511	525	0	NON	782	T	ASAILTAQLDEE	1	6.65841e-08	ASAILTAQLDEE	166	-0.166265	6.19741	6.14736	0.0586638	7.0344	7.05206	6.16295	5.79025	5.93342	5.89044	5.62235	5.57653	5.93136	5.71836	5.76693	5.77602	6.01342	6.10702	5.91785	5.88303	5.93118	5.93964	5.63801	5.51698	5.55791	5.39313	5.70164	5.89654	5.53664	5.30378	5.78262	6.17907	5.94098	5.96577
AQLLFLLLLWLPDTTGEIVLTQSPATLSLSPGER	Dimethyl (N-term)	A0A0A0MRZ8	IGKV3D-11	Immunoglobulin kappa variable 3D-11	5	38	0	NON	115	P	XXMEAPAQLLFL	1	3.59253e-08	XXMEAPAQLLFL	35	0.358569	4.36809	4.47603											4.22928	4.45579
AQLLFLLLLWLPDTTGEIVLTQSPGTLSLSPGER	Dimethyl (N-term)	P01619	IGKV3-20	Immunoglobulin kappa variable 3-20	5	38	0	NON	116	P	XXMETPAQLLFL	1	4.35548e-08	XXMETPAQLLFL	36	-0.598854	4.46423	4.28396	0.437848	7.68083	7.81264					4.4986	4.6289		4.65231	4.58328							4.64814		4.2164
AQLLFLLLLWLPDTTGEIVMTQSPATLSLSPGER	Dimethyl (N-term);Oxidation (M)	A0A0C4DH90	IGKV3OR2-268	Immunoglobulin kappa variable 3/OR2-268 (non-functional) (Fragment)	5	38	0	NON	116	P	XXMEAPAQLLFL	0.9998	4.18921e-08	XXMEAPAQLLFL	44	0.134175	4.6333	4.67369												4.51154
AQLLFLLLLWLPDTTGEIVMTQSPATLSVSPGER	Dimethyl (N-term);Oxidation (M)	A0A087WSY6	IGKV3D-15	Immunoglobulin kappa variable 3D-15	5	38	0	NON	115	P	XXMEAPAQLLFL	0.9917	0.132	XXMEAPAQLLFL	24	-0.943484	5.52015	5.23614	0.272875	7.09504	7.17719	4.73104	5.13375	4.85868
AQLLFLLLLWLPDTTGEIVMTQSPATLSVSPGER	Dimethyl (N-term)	A0A087WSY6	IGKV3D-15	Immunoglobulin kappa variable 3D-15	5	38	0	NON	115	P	XXMEAPAQLLFL	0.9999	3.96367e-08	XXMEAPAQLLFL	9	0.57455	3.89534	4.06829	0.272875	7.09504	7.17719						4.12266
AQLLGLLLLWFPGARCDIQMTQSPSSLSASVGDR	Dimethyl (N-term);Oxidation (M)	P01599	IGKV1-17	Immunoglobulin kappa variable 1-17	7	40	0	NON	117	P	MDMRVPAQLLGL	0.9989	3.172e-11	MDMRVPAQLLGL	40	-0.520886	5.62619	5.46938	0.214356	5.78265	5.84718
AQLLGLLLLWFPGARCDIQMTQSPSSLSASVGDR	Dimethyl (N-term)	P01599	IGKV1-17	Immunoglobulin kappa variable 1-17	7	40	0	NON	117	P	MDMRVPAQLLGL	0.9884	8.88798e-08	MDMRVPAQLLGL	19	-1.73086	5.30059	4.77955	0.214356	5.78265	5.84718									6.17141						4.65204			4.80355				4.93049
AQLLGLLLLWFPGARCNIQMTQSPSAMSASVGDR	Dimethyl (N-term);Oxidation (M)	A0A075B6S4	IGKV1D-17	Immunoglobulin kappa variable 1D-17	7	40	0	NON	117	P	MDMRVPAQLLGL	0.8853	1.30546e-06	MDMRVPAQLLGL	3			4.78648	-0.139424	5.89619	5.85422																								4.59495
AQLLGLLLLWFPGSRCDIQMTQSPSSVSASVGDR	Dimethyl (N-term);Oxidation (M)	P01611	IGKV1D-12	Immunoglobulin kappa variable 1D-12	7	40	0	NON	117	P	MDMMVPAQLLGL	0.9589	3.09282e-05	MDMMVPAQLLGL	13	0.00351033	4.4421	4.44316								4.16538				4.08703							4.16905
AQLLGLLLLWLPDTRCDIQMTQSPSSLSASVGDR	Dimethyl (N-term)	A0A075B6S5	IGKV1-27	Immunoglobulin kappa variable 1-27	7	40	0	NON	117	P	MDMRVPAQLLGL	0.9952	1.54927e-05	MDMRVPAQLLGL	56	-0.474458	5.01472	4.8719						4.88889			5.0122	5.09649	4.88709								5.12793	5.23334			4.55958								4.75045
AQLLGLLLLWLPGAKCDIQMTQSPSTLSASVGDR	Dimethyl (K);Dimethyl (N-term);Oxidation (M)	P01602	IGKV1-5	Immunoglobulin kappa variable 1-5	7	40	0	NON	117	P	MDMRVPAQLLGL	0.9915	0.000107704	MDMRVPAQLLGL	12			4.33481	-0.133649	5.67149	5.63125					4.40607		4.47693	4.58907							4.53543	4.34575											4.0887
AQLLGLLLLWLPGARCAIQMTQSPSSLSASVGDR	Dimethyl (N-term)	A0A0C4DH72	IGKV1-6	Immunoglobulin kappa variable 1-6	7	40	0	NON	117	P	MDMRVPAQLLGL	0.9987	1.3728e-07	MDMRVPAQLLGL	48	0.139769	4.58094	4.62301	0.215028	6.87573	6.94046			4.59053	4.19641	4.55458	4.79296	4.73685	4.74481	4.52993		4.5431				4.37796	4.83625	4.76851	4.63094		3.96823							4.33698
AQLLGLLLLWLRGARCDIQVTQSPSSLSASVGDR	Dimethyl (N-term)	A0A075B7D4	IGKV1OR2-108	Immunoglobulin kappa variable 1/OR2-108 (non-functional) (Fragment)	7	40	0	NON	117	P	MEMRVPAQLLGL	1	1.1676e-10	MEMRVPAQLLGL	13	1.11242	4.8816	5.21647	-0.147815	6.06882	6.02432				4.44131										5.29881	4.96121
AQLQELQVKFNEGER	Dimethyl (K);Dimethyl (N-term)	P35579	MYH9	Myosin-9	1252	1266	0	NON	1960	E	KRKKVEAQLQEL	0.878	1.16889	KRKKVEAQLQEL	2			4.1857	0.202973	7.15837	7.21947
AQLVDMKR	Dimethyl (K);Dimethyl (N-term);Oxidation (M)	P02671	FGA	Fibrinogen alpha chain	161	168	0	NON	866	R	LQKNVRAQLVDM	0.9997	0.000391621	LQKNVRAQLVDM	82	-0.508896	4.85383	4.70064	0.09442	8.0919	8.12032					5.52423	5.0434	4.66038		4.30186		5.28818	5.45238		4.65862	5.17843	4.55967	3.97198			3.88708					4.6572		5.18048	4.67756
AQLWGCHSAPHGPGLIYR	Dimethyl (N-term)	C9JV77	AHSG	Alpha-2-HS-glycoprotein	11	28	0	NON	368	L	VLLLCLAQLWGC	0.9809	0.0175077	VLLLCLAQLWGC	27	-0.235208	6.257	6.18619	-0.152938	7.04703	7.00099	6.84351											6.69663		5.90122														7.32806
AQMASRLTLLTLLLLLLAGDRASSNPNATSSSSQDPESLQDR	Dimethyl (N-term);Oxidation (M)	E9PGN7	SERPING1	Plasma protease C1 inhibitor	33	74	0	NON	543	A	RSADVAAQMASR	0.9943	0.151064	RSADVAAQMASR	37	1.76499	5.00686	5.53818	1.8349	6.5043	7.05666			5.39438							5.34655	5.39871	5.13453	5.7245	5.31696	5.30979			5.90874		5.96375		6.0472	6.10417		6.07924	5.15693
AQMEYCRTPCTVSCNIPVVSGKECEEIIR	Dimethyl (K);Dimethyl (N-term);Oxidation (M)	P02675	FGB	Fibrinogen beta chain	218	246	0	NON	491	S	LESDVSAQMEYC	0.8189	0.0324196	LESDVSAQMEYC	17	0.46379	4.66159	4.8012	0.105022	8.00447	8.03609								4.22712
AQMEYCRTPCTVSCNIPVVSGKECEEIIR	Dimethyl (K);Dimethyl (N-term)	P02675	FGB	Fibrinogen beta chain	218	246	0	NON	491	S	LESDVSAQMEYC	0.9853	3.3714e-05	LESDVSAQMEYC	2			5.34867	0.105022	8.00447	8.03609
AQMTEDAVDAER	Dimethyl (N-term)	P01024	C3	Complement C3	988	999	0	NON	1663	V	LQGTPVAQMTED	0.9059	0.376181	LQGTPVAQMTED	50	-0.123696	4.77091	4.73368	-0.112179	8.65178	8.61801						4.54503	4.76702	4.63215			4.87155				4.21989						5.28225
AQMTEDAVDAER	Dimethyl (N-term);Oxidation (M)	P01024	C3	Complement C3	988	999	0	NON	1663	V	LQGTPVAQMTED	0.9992	4.89138e-07	LQGTPVAQMTED	14			4.42121	-0.112179	8.65178	8.61801							4.09412	4.86048
AQPQGSCSLEGVEIKGGSFR	Dimethyl (K);Dimethyl (N-term)	A0A0G2JH38	CFB	C3/C5 convertase (Fragment)	31	50	0	NON	589	L	TTPWSLAQPQGS	0.8919	0.000334461	TTPWSLAQPQGS	4	-3.62681	5.65356	4.56178
AQPVQVAEGSEPDGFWEALGGKAAYR	Dimethyl (K);Dimethyl (N-term)	P06396	GSN	Gelsolin	627	652	0	NON	782	R	LLRVLRAQPVQV	0.9999	6.73e-12	LLRVLRAQPVQV	14	1.27105	4.15797	4.54059	0.0586638	7.0344	7.05206
AQQMVQPQSPVAVSQSKPGCYDNGKHYQINQQWER	2 Dimethyl (K);Dimethyl (N-term);Oxidation (M)	P02751-10	FN1	Isoform 10 of Fibronectin	33	67	1	SP	2176	Q	SKSKRQAQQMVQ	0.9999	0	SKSKRQAQQMVQ	63	0.127297	4.82395	4.86227	-0.609977	7.73587	7.55225						4.4857		4.44397	5.00687								4.53431	5.36442
AQSALTQPPSVSGSPGQSVTISCTGTSSDVGSYNR	Dimethyl (N-term)	A0A075B6J9	IGLV2-18	Immunoglobulin lambda variable 2-18	19	53	1	SP	118	W	QGTGSWAQSALT	0.9989	0.00114989	QGTGSWAQSALT	1			4.7718	0.197599	5.27256	5.33204
AQSQVQLMQSGAEVKKPGASVR	2 Dimethyl (K);Dimethyl (N-term);Oxidation (M)	A0A0B4J2B8	IGHV1OR15-9	Immunoglobulin heavy variable 1/OR15-9 (non-functional) (Fragment)	17	38	1	SP	117	G	VVIAAGAQSQVQ	0.9942	0.130254	VVIAAGAQSQVQ	34	-0.256597	4.84134	4.76409	0.648596	5.54564	5.74088																5.05867											4.4707
AQSQVQLMQSGAEVKKPGASVR	2 Dimethyl (K);Dimethyl (N-term)	A0A0B4J2B8	IGHV1OR15-9	Immunoglobulin heavy variable 1/OR15-9 (non-functional) (Fragment)	17	38	1	SP	117	G	VVIAAGAQSQVQ	0.9974	0.000119537	VVIAAGAQSQVQ	16	-1.33292	5.8307	5.42945	0.648596	5.54564	5.74088					5.72765	5.8307				5.26529
AQSVLTQPPSASGTPGQR	Dimethyl (N-term)	P01700	IGLV1-47	Immunoglobulin lambda variable 1-47	19	36	1	SP	117	W	HCAGSWAQSVLT	0.9412	0.240889	HCAGSWAQSVLT	125	-0.00281464	5.9038	5.90295	0.720372	6.17248	6.38934	5.08093	6.46649	6.0082	5.69412	6.4119		6.15925	5.06702	5.06876		6.02175	5.79681				6.89753	4.59378	4.4175	5.22967		5.32956							4.68796
AQSVLTQPPSVSGAPGQR	Dimethyl (N-term)	A0A075B6I6	IGLV1-50	Probable non-functional immunoglobulin lambda variable 1-50	19	36	1	SP	118	W	HCTGSWAQSVLT	0.991	9.35841e-06	HCTGSWAQSVLT	90	-0.361027	5.7936	5.68492				5.28363	5.76786	5.08484	4.7002	5.06881	5.22311	4.15261	6.29103		5.08628	5.36359	5.311			5.22693	5.10368											4.76602	4.64301
AQTIDVNQETSDLDPSKSVTR	Dimethyl (K);Dimethyl (N-term)	P01031	C5	Complement C5	392	412	0	NON	1676	N	VPVTLNAQTIDV	1	5.29016e-06	VPVTLNAQTIDV	157	0.0408875	5.24222	5.25453	0.139904	7.25505	7.29716	4.7329	4.89292	4.7769	4.46333	5.08581	4.74565	4.80857	4.89835	4.86845	4.53997	4.80533	4.82292		4.92739	4.88531	4.66575	4.8991	4.86712		4.90725	5.20355	4.78695		4.82597	4.43203	4.85119	5.06298	4.19783
AQVPSHTVVAR	Dimethyl (N-term)	P02787	TF	Serotransferrin	263	273	0	NON	698	L	YKDCHLAQVPSH	0.993	0.182071	YKDCHLAQVPSH	53	0.422069	4.56136	4.68841	-0.00909289	8.17477	8.17203								4.05725	5.00925
AQYAPGYDKVKDISEVVTPR	2 Dimethyl (K);Dimethyl (N-term)	B4E1Z4		C3/C5 convertase	1162	1181	0	NON	1266	D	GSCERDAQYAPG	0.9978	1.0762	GSCERDAQYAPG	4			4.51691
AQYEEIAQR	Dimethyl (N-term)	P35908	KRT2	Keratin, type II cytoskeletal 2 epidermal	354	362	0	NON	639	K	IIAEVKAQYEEI	0.9996	0.000426345	IIAEVKAQYEEI	50	0.0976356	4.69595	4.72534	0.241334	6.77354	6.84619	4.92954		5.36083		5.89594						5.49892	4.91075			4.49982		4.17875							5.02314		4.5718	4.29056
AQYTTSYDPELTESSGSASHIDCR	Dimethyl (N-term)	P02748	C9	Complement component C9	21	44	1	SP	559	T	EISILTAQYTTS	0.9993	6.39108e-07	EISILTAQYTTS	38	1.60101	4.05791	4.53986	0.276662	7.47334	7.55663					4.75115	3.92754	4.65943	4.34846	4.33873		4.77324	4.49809			4.66207	4.81148	4.64404	5.61876		4.15896
ARAHVDALR	Dimethyl (N-term)	P02647	APOA1	Apolipoprotein A-I	176	184	0	NON	267	R	EEMRDRARAHVD	0.989	0.000321341	EEMRDRARAHVD	4			4.76624	-0.397791	8.36893	8.24918			4.5128		4.22488
ARAHVDALRTHLAPYSDELR	Dimethyl (N-term)	P02647	APOA1	Apolipoprotein A-I	176	195	0	NON	267	R	EEMRDRARAHVD	0.9736	1.16097	EEMRDRARAHVD	35	-0.17826	4.23673	4.18307	-0.397791	8.36893	8.24918			4.83374					3.50528	4.19502			4.04625			4.5077	4.34233											4.99493	3.90318
ARAKGKTAGLVRSSALDMENFR	2 Dimethyl (K);Dimethyl (N-term)	Q5T985	ITIH2	Inter-alpha-trypsin inhibitor heavy chain H2	134	155	0	NON	935	Q	RALYAQARAKGK	0.9166	0.146256	RALYAQARAKGK	70	-0.113758	4.8728	4.83856	-0.00129325	8.00049	8.0001	4.81602	5.16266	5.18067			5.11769	4.81203	5.1601	5.1962								4.11426										5.06774
ARANLQSVPHASASRPRVTEPISAESGEQVER	Dimethyl (N-term)	O14791-2	APOL1	Isoform 2 of Apolipoprotein L1	305	336	0	NON	414	R	IRALRRARANLQ	0.9968	0.131811	IRALRRARANLQ	62	-0.752052	5.61993	5.39354	-0.176874	7.21258	7.15933	5.35318		5.3959												5.59689											4.67321	5.6924
ARCAIQMTQSPSSLSASVGDR	Dimethyl (N-term);Oxidation (M)	A0A0C4DH72	IGKV1-6	Immunoglobulin kappa variable 1-6	20	40	1	SP	117	G	LLWLPGARCAIQ	0.999	7.83204e-06	LLWLPGARCAIQ	55	0.187767	5.23241	5.28893	0.215028	6.87573	6.94046		5.4122	5.2692	4.94305					5.35209	5.20913	5.22054			5.63122			5.23536	4.99301								5.33346
ARCAIQMTQSPSSLSASVGDR	Dimethyl (N-term)	A0A0C4DH72	IGKV1-6	Immunoglobulin kappa variable 1-6	20	40	1	SP	117	G	LLWLPGARCAIQ	0.9987	2.11519e-07	LLWLPGARCAIQ	5			4.83124	0.215028	6.87573	6.94046
ARCDIQLTQSPSFLSASVGDR	Dimethyl (N-term)	A0A0C4DH69	IGKV1-9	Immunoglobulin kappa variable 1-9	20	40	1	SP	117	G	LLWLPGARCDIQ	0.9413	0.00615689	LLWLPGARCDIQ	24	1.48587	5.82029	6.26758																				5.01528
ARCDIQVTQSPSSLSASVGDR	Dimethyl (N-term)	A0A075B7D4	IGKV1OR2-108	Immunoglobulin kappa variable 1/OR2-108 (non-functional) (Fragment)	20	40	1	SP	117	G	LLWLRGARCDIQ	0.9999	4.09258e-08	LLWLRGARCDIQ	23	-1.32776	5.84078	5.44108	-0.147815	6.06882	6.02432																					4.72324
ARCNIQMTQSPSAMSASVGDR	Dimethyl (N-term)	A0A075B6S4	IGKV1D-17	Immunoglobulin kappa variable 1D-17	20	40	1	SP	117	G	LLWFPGARCNIQ	0.9845	0.0031451	LLWFPGARCNIQ	9	1.54749	4.66263	5.12847	-0.139424	5.89619	5.85422							4.57749
ARGFSPKDVLVR	Dimethyl (K);Dimethyl (N-term)	P01876	IGHA1	Immunoglobulin heavy constant alpha 1	252	263	0	NON	353	L	VTLTCLARGFSP	0.9704	0.0162902	VTLTCLARGFSP	18	-0.225416	4.90279	4.83493	0.00278448	8.63586	8.6367			4.8019			4.26713			5.3259						4.64285	4.25637											4.54947
ARGFSPKDVLVRWLQGSQELPR	Dimethyl (K);Dimethyl (N-term)	P01876	IGHA1	Immunoglobulin heavy constant alpha 1	252	273	0	NON	353	L	VTLTCLARGFSP	0.8829	1.9915	VTLTCLARGFSP	23	0.220564	5.87946	5.94586	0.00278448	8.63586	8.6367	6.0823				5.70762									6.36347	5.98078		6.51458			5.8955
ARHFWQQDEPPQSPWDR	Dimethyl (N-term)	P02647	APOA1	Apolipoprotein A-I	18	34	1	SP	267	Q	FLTGSQARHFWQ	0.9796	1.21545	FLTGSQARHFWQ	139	-1.21637	7.00713	6.64096	-0.397791	8.36893	8.24918	7.01851	6.81517	7.51442	8.40526	6.64861	7.68871	5.9429	5.82598	7.6175	6.6972	6.56521	6.8234	6.5965	6.90791	7.03353	6.71213	7.19801	6.933		7.17669		4.77716	6.695		6.03383	4.78686	5.36406	6.07255
ARLAAASDVLELTDDNFESR	Dimethyl (N-term)	P30101	PDIA3	Protein disulfide-isomerase A3	19	38	1	SP	505	A	ALLLAAARLAAA	0.9866	0.113974	ALLLAAARLAAA	78	1.63578	4.56676	5.05917	0.35194	4.9669	5.07284			5.75929			4.28406	5.42799	4.7603			5.17551					4.9712	4.42882		4.81742		4.83193
ARLEALKENGGAR	Dimethyl (K);Dimethyl (N-term)	P02647	APOA1	Apolipoprotein A-I	200	212	0	NON	267	A	LRQRLAARLEAL	0.9959	0.00123546	LRQRLAARLEAL	58	-1.30967	5.94548	5.55123	-0.397791	8.36893	8.24918	5.75673		5.84636	6.1875	6.55559	5.88621	6.025	5.85225	6.41593	6.48628	5.95044	6.55505				6.3457	5.30241		5.54795								6.04637	5.60153
ARLSKELQAAQAR	Dimethyl (K);Dimethyl (N-term)	P02649	APOE	Apolipoprotein E	109	121	0	NON	317	R	VAEETRARLSKE	0.9959	0.00201443	VAEETRARLSKE	3			4.53761	0.31764	7.73048	7.8261													4.69315
ARMEEMGSR	Dimethyl (N-term)	P02649	APOE	Apolipoprotein E	234	242	0	NON	317	R	WGERLRARMEEM	0.9997	4.51631e-05	WGERLRARMEEM	23	-1.29515	4.18855	3.79867	0.31764	7.73048	7.8261				4.48306					4.13168			4.26674			4.01687			3.21133						3.90412
ARPAKAAATQKKVER	3 Dimethyl (K);Dimethyl (N-term)	P02675	FGB	Fibrinogen beta chain	73	87	0	NON	491	R	SGGGYRARPAKA	0.9978	6.32189e-06	SGGGYRARPAKA	81	0.560811	4.88491	5.05373	0.105022	8.00447	8.03609			5.15672	4.75061	5.31839		5.05656	5.37194	5.41169		5.5023		5.16239		5.74954	4.82074												5.20238
ARPNNPDWGTFEEVSGNVSPGTR	Dimethyl (N-term)	P02671	FGA	Fibrinogen alpha chain	403	425	0	NON	866	N	SPGSGNARPNNP	0.9748	0.153581	SPGSGNARPNNP	111	-0.192721	4.85804	4.80003	0.09442	8.0919	8.12032			4.46773		4.75128	4.86876	4.21746	4.8601	4.92435		3.83742					3.66123	4.65096	4.84464			4.77311			4.42372			4.1016
ARTPRDKLAACLEGNCAEGLGTNYR	Dimethyl (K);Dimethyl (N-term)	P00734	F2	Prothrombin	93	117	0	NON	622	T	YTACETARTPRD	0.9989	0.00413783	YTACETARTPRD	52	0.423848	5.16462	5.29221	-0.160594	7.8068	7.75846		4.80494	6.1755	4.49229	5.61381				4.99384			4.95593			5.02246									4.87785				3.9306
ARVLGAPVALGLWSLCWSLAIATPLPPTSAHGNVAEGETKPDPDVTER	Dimethyl (K);Dimethyl (N-term)	P02790	HPX	Hemopexin	2	49	1	P1/P2	462	M	XXXXXMARVLGA	0.9998	1.08165e-05	XXXXXMARVLGA	15	0.996879	5.89103	6.19112	0.00453763	7.78695	7.78832				5.87165						6.20129					6.13947		6.82509
ASAASEGGFTATGQR	Dimethyl (N-term)	Q16610-4	ECM1	Isoform 4 of Extracellular matrix protein 1	17	31	1	SP	567	V	LTYLAVASAASE	0.9849	9.18348e-05	LTYLAVASAASE	96	0.0824134	5.40242	5.42722	-0.156696	6.92564	6.87847		5.01925	5.33001	5.56569	5.32276	5.54406	5.38493	5.28199	5.35271	5.31679	5.43853	5.43531	5.84237	5.38185	5.25263	5.5548	5.3398	5.31534		5.63533	5.66738	6.38909	5.54827	5.00598	5.56392	5.68561	5.46957	5.70124
ASAEELRQRLAPLAEDVR	Dimethyl (N-term)	P06727	APOA4	Apolipoprotein A-IV	258	275	0	NON	396	S	LKARISASAEEL	0.9767	1.27886	LKARISASAEEL	5			4.9703	-0.156536	7.83861	7.79148
ASASRPRVTEPISAESGEQVER	Dimethyl (N-term)	O14791-2	APOL1	Isoform 2 of Apolipoprotein L1	315	336	0	NON	414	H	LQSVPHASASRP	0.8805	0.124434	LQSVPHASASRP	14	1.03252	4.27953	4.59035	-0.176874	7.21258	7.15933	4.82853		4.74483	3.75705											4.862					4.64125							4.43815
ASDPLDTLGSEGALSPGGVASLLR	Dimethyl (N-term)	P0C0L5	C4B	Complement C4-B	982	1005	0	NON	1744	T	SYVRVTASDPLD	1	7.1e-13	SYVRVTASDPLD	3			4.14355
ASEGGFTATGQR	Dimethyl (N-term)	Q16610-4	ECM1	Isoform 4 of Extracellular matrix protein 1	20	31	1	SP	567	A	LAVASAASEGGF	0.9794	0.0741678	LAVASAASEGGF	155	-0.569581	5.67076	5.4993	-0.156696	6.92564	6.87847	6.10381	6.09715	6.04067	6.20176	6.04307	6.39068	6.03651	6.27952	6.09078	6.01848	6.18047	6.10736	4.58533	5.96537	5.90837	6.02197	5.56135	5.11686		5.43799	5.42795	4.69745			5.58066	6.36225	6.13455	6.51344
ASGATFTWTPSSGKSAVQGPPER	Dimethyl (K);Dimethyl (N-term)	A0A0G2JMB2	IGHA2	Immunoglobulin heavy constant alpha 2 (Fragment)	142	164	0	NON	340	D	LTGLRDASGATF	0.9942	0.000183344	LTGLRDASGATF	32	2.66238	4.75381	5.55527	-0.268762	8.73013	8.64922								5.04021	4.66695							5.79067	5.84126	6.09507			5.73271		5.98743
ASGETVAAFCLTEPSSGSDAASIR	Dimethyl (N-term)	P49748-3	ACADVL	Isoform 3 of Very long-chain specific acyl-CoA dehydrogenase, mitochondrial	229	252	0	NON	678	L	KYLPKLASGETV	0.9192	0.0538795	KYLPKLASGETV	35	0.820461	4.91864	5.16562					5.3523	4.69282				5.37707			5.18194								5.49899			4.70255
ASGVPDRFSGSGSGTDFTLKISR	Dimethyl (K);Dimethyl (N-term)	A0A075B6P5	IGKV2-28	Immunoglobulin kappa variable 2-28	80	102	0	NON	120	R	YLGSNRASGVPD	0.9994	6.52743e-09	YLGSNRASGVPD	2			6.01609	0.555771	4.87851	5.04581
ASHAHLRVTAAPQSVCALR	Dimethyl (N-term)	P01023	A2M	Alpha-2-macroglobulin	580	598	0	NON	1474	P	PSQSLPASHAHL	0.9266	1.60783	PSQSLPASHAHL	24	0.361214	4.59011	4.69885	0.0985799	8.04715	8.07683					5.14122				5.07768						4.62484	4.63785				3.92364								3.88873
ASHLGLAR	Dimethyl (N-term)	P01024	C3	Complement C3	741	748	0	NON	1663	R	RRQHARASHLGL	0.9774	0.436198	RRQHARASHLGL	113	-0.377772	6.00303	5.88931	-0.112179	8.65178	8.61801			6.21878	4.80023	6.75875		5.14095	5.06197	5.11526	6.768		5.2794	5.34316		5.37122		5.2566	5.22108	4.92407	5.40876				5.23257	5.57929		6.44172
ASKAAFGGSGGRGSSSGGGYSSGSSSYGSGGR	Dimethyl (K);Dimethyl (N-term)	P35908	KRT2	Keratin, type II cytoskeletal 2 epidermal	513	544	0	NON	639	V	TISSNVASKAAF	0.9999	1e-13	TISSNVASKAAF	2			4.03622	0.241334	6.77354	6.84619					4.28862
ASLENSLEETKGR	Dimethyl (K);Dimethyl (N-term)	P02533	KRT14	Keratin, type I cytoskeletal 14	353	365	0	NON	472	K	SQLSMKASLENS	0.9988	8.46924e-07	SQLSMKASLENS	3	1.84005	5.33417	5.88808	0.577931	6.84175	7.01572
ASLSTFQQMWISKQEYDESGPSIVHR	Dimethyl (K);Dimethyl (N-term)	P60709	ACTB	Actin, cytoplasmic 1	347	372	0	NON	375	L	IGGSILASLSTF	0.9989	0.000126356	IGGSILASLSTF	55	-0.120886	4.61177	4.57538	1.94435	6.53952	7.12483		4.81014		4.33542			4.52182			4.96539						4.72519	4.24612								5.44266	4.20305	4.27729	4.20409
ASNLETGVPSR	Dimethyl (N-term)	P01593	IGKV1D-33	Immunoglobulin kappa variable 1D-33	73	83	0	NON	117	D	KLLIYDASNLET	0.9678	0.00156851	KLLIYDASNLET	18	-1.0574	4.8531	4.53479	0.508192	5.62958	5.78256					5.08501					4.20142		5.2592		4.78304
ASNPEFSSIPAQISPEGR	Dimethyl (N-term)	Q9Y490	TLN1	Talin-1	1576	1593	0	NON	2541	F	DNLSAFASNPEF	0.9613	0.0326968	DNLSAFASNPEF	67	-0.0592778	5.67442	5.65658	0.523327	6.50235	6.65989						5.34948		5.5094	5.35291							4.67099
ASPEHVVVTR	Dimethyl (N-term)	Q14624-3	ITIH4	Isoform 3 of Inter-alpha-trypsin inhibitor heavy chain H4	766	775	0	NON	900	H	PLVWVHASPEHV	0.9929	0.142626	PLVWVHASPEHV	127	-0.771085	5.39996	5.16784	-0.0289189	7.63426	7.62555	5.81735	5.45625	5.66296	5.33049	5.70982	5.34715	5.50672	5.82665	5.94523	5.19453		6.08719		5.63942	6.23781					4.74439						5.48032	5.2153	5.19666
ASQLMGENRTMTIHNGMFFSTYDRDNDGWLTSDPR	3 Oxidation (M);Dimethyl (N-term)	P02675	FGB	Fibrinogen beta chain	387	421	0	NON	491	G	NALMDGASQLMG	0.9232	0.0122692	NALMDGASQLMG	31	1.32692	4.25614	4.65558	0.105022	8.00447	8.03609	4.28478		5.07397		4.79933	4.12371		4.27477	4.08779			4.51687			5.08162		4.34348			4.48443				6.06314			4.69389
ASQSVSSNLAWYQQKPGQAPR	Dimethyl (K);Dimethyl (N-term)	A0A087WSY6	IGKV3D-15	Immunoglobulin kappa variable 3D-15	45	65	0	NON	115	R	ATLSCRASQSVS	1	1.73e-12	ATLSCRASQSVS	39	-0.559365	5.03833	4.86994	0.272875	7.09504	7.17719			4.70533		5.39471				4.69144			4.70489				4.57965				3.76057	4.84052					4.18247	4.52135
ASQSVSSSYLAWYQQKPGQAPR	Dimethyl (K);Dimethyl (N-term)	P01619	IGKV3-20	Immunoglobulin kappa variable 3-20	45	66	0	NON	116	R	ATLSCRASQSVS	0.996	1.27936e-09	ATLSCRASQSVS	2			5.2966	0.437848	7.68083	7.81264
ASQSVSSYLAWYQQKPGQAPR	Dimethyl (K);Dimethyl (N-term)	A0A0A0MRZ8	IGKV3D-11	Immunoglobulin kappa variable 3D-11	45	65	0	NON	115	R	ATLSCRASQSVS	0.9395	0.0215629	ATLSCRASQSVS	1			5.19617
ASRLTLLTLLLLLLAGFLEPQDRASSNPNATSSSSQDPESLQDR	Dimethyl (N-term)	P05155-3	SERPING1	Isoform 3 of Plasma protease C1 inhibitor	2	45	1	P1/P2	505	M	XXXXXMASRLTL	0.9818	3.42724e-06	XXXXXMASRLTL	126	0.628683	5.25988	5.44913	1.8349	6.5043	7.05666	5.54526	5.04953	5.55682		5.08059	5.03998	5.06666	5.40332	4.79525	5.37159	5.37842	4.84068	6.08072	4.97225	5.65351	5.0261	5.86289	6.10819	6.26776	6.09462	5.54131	6.05324	6.38062	6.22897	6.31606	5.89734		5.50045
ASRPRVTEPISAESGEQVER	Dimethyl (N-term)	O14791-2	APOL1	Isoform 2 of Apolipoprotein L1	317	336	0	NON	414	S	SVPHASASRPRV	0.9872	0.0129796	SVPHASASRPRV	24	-0.34977	5.33724	5.23195	-0.176874	7.21258	7.15933		5.08201																		6.14375		5.57006	5.30519	6.24549
ASRQEPSQGTTTFAVTSILR	Dimethyl (N-term)	P01876	IGHA1	Immunoglobulin heavy constant alpha 1	280	299	0	NON	353	W	EKYLTWASRQEP	0.9945	0.142361	EKYLTWASRQEP	72	0.30674	5.06915	5.16149	0.00278448	8.63586	8.6367					4.32242											4.67829
ASSAKQRLKCASLQKFGER	3 Dimethyl (K);Dimethyl (N-term)	P02768	ALB	Serum albumin	215	233	0	NON	609	K	LRDEGKASSAKQ	0.9998	8.91827e-06	LRDEGKASSAKQ	132	0.0445492	5.36801	5.38142	-0.000883921	8.73736	8.73709	4.56647	5.05959	4.7349	5.17042	5.32837	4.38913	4.38607	4.43883	4.30029	5.27649	4.7493			5.05017	5.4111	4.31962	4.53017	4.72455		4.25321				3.95283			5.0618	5.10904
ASSIIDELFQDR	Dimethyl (N-term)	P10909-2	CLU	Isoform 2 of Clusterin	235	246	0	NON	501	R	QDHFSRASSIID	1	8.4964e-10	QDHFSRASSIID	40	0.826655	4.32435	4.57319	0.0594964	7.86712	7.88503			4.17348		4.37948	4.17585		4.03857	4.60433
ASSLESGVPSR	Dimethyl (N-term)	P01602	IGKV1-5	Immunoglobulin kappa variable 1-5	73	83	0	NON	117	K	KLLIYKASSLES	0.9746	4.78879e-05	KLLIYKASSLES	59	0.286112	4.76366	4.84979	-0.133649	5.67149	5.63125	5.52928		5.09548		5.64202			4.39621	4.42914		4.91354	5.52312		4.72643	4.99524											4.64369	5.10024	4.60404
ASSLQSGVPSR	Dimethyl (N-term)	P01611	IGKV1D-12	Immunoglobulin kappa variable 1D-12	73	83	0	NON	117	A	KLLIYAASSLQS	0.9191	0.00231072	KLLIYAASSLQS	23	-0.389353	4.80981	4.6926								4.83273						4.6449	5.1038				4.37793
ASSMCVPDQDTAIR	Dimethyl (N-term)	P01871	IGHM	Immunoglobulin heavy constant mu	210	223	0	NON	453	N	LTFQQNASSMCV	0.9885	0.121187	LTFQQNASSMCV	27	0.497938	4.39014	4.54003	-1.04144	8.65221	8.3387									4.69569							4.39403											4.87812	4.03949
ASSNPNATSSSSQDPESLQDR	Dimethyl (N-term)	E9PGN7	SERPING1	Plasma protease C1 inhibitor	54	74	1	SP	543	R	LLAGDRASSNPN	0.9871	84.3206	LLAGDRASSNPN	151	0.419029	4.97556	5.1017	1.8349	6.5043	7.05666	4.87721	4.88756	5.19436		5.14801	4.86148	4.95657	5.38633	4.68115	5.20381	4.89144	4.66184	5.19999	4.87872	5.26386	4.88059	5.15131	5.27559	5.34395	5.30828	5.38663	5.43902	5.59943	5.18546	5.19039	4.84622	4.57397	5.09783
ASSSSLEKSYELPDGQVITIGNER	Dimethyl (K);Dimethyl (N-term)	P60709	ACTB	Actin, cytoplasmic 1	231	254	0	NON	375	A	QEMATAASSSSL	1	0	QEMATAASSSSL	68	1.91662	4.12465	4.70161	1.94435	6.53952	7.12483																					3.8889
ASTNNEGNLKVR	Dimethyl (K);Dimethyl (N-term)	P04114	APOB	Apolipoprotein B-100	3048	3059	0	NON	4563	T	QPFEITASTNNE	0.9997	1.2204e-08	QPFEITASTNNE	126	0.638394	5.0948	5.28698	0.142729	7.73481	7.77777	5.87687			5.81886		3.9654	6.03297	4.53913	5.58317	5.50498	4.81403	6.07734	5.18578	5.29923	6.18805	5.39763		4.52709		4.65114						5.54517	4.46929	6.17687
ASTRLKQLKRQLEEAEEEAQR	2 Dimethyl (K);Dimethyl (N-term)	P35579	MYH9	Myosin-9	1868	1888	0	NON	1960	K	KDQADKASTRLK	0.9693	1.13499	KDQADKASTRLK	82	1.0178	4.69319	4.99958	0.202973	7.15837	7.21947		5.04251	5.86552						4.17205		5.42861	5.147	5.24872		4.47029	5.55444	4.41242	4.43554	5.40776	5.47988				5.46745	5.46414	5.13907	4.8602	5.05566
ASVDTKEAEGAPQVEAGKR	2 Dimethyl (K);Dimethyl (N-term)	Q05682-2	CALD1	Isoform 2 of Caldesmon	288	306	0	NON	564	R	SRPGGRASVDTK	1	0.0462254	SRPGGRASVDTK	10			4.62624	1.8396	4.40468	4.95845			5.24173									4.40913								4.27742	4.21709			4.93651
ASYELTQLPSVSVSPGQTAR	Dimethyl (N-term)	A0A075B6J6	IGLV3-22	Immunoglobulin lambda variable 3-22	19	38	1	SP	115	V	LYTGSVASYELT	0.948	0.0285967	LYTGSVASYELT	14	-0.350346	5.37792	5.27245				4.81146				4.97755				5.80812		5.52842
ASYELTQPLSVSVALGQTAR	Dimethyl (N-term)	A0A075B6K5	IGLV3-9	Immunoglobulin lambda variable 3-9	19	38	1	SP	115	V	HFTGSVASYELT	0.897	1.31238	HFTGSVASYELT	68	-0.612353	5.98476	5.80042	0.46851	7.40278	7.54381					5.6465	5.83289			5.94617		5.16392			5.44238			5.04693			4.906	4.97382
ASYELTQPPSVSVSPGQTAR	Dimethyl (N-term)	P01717	IGLV3-25	Immunoglobulin lambda variable 3-25	19	38	1	SP	112	E	LCTGSEASYELT	1	8.6709e-10	LCTGSEASYELT	123	0.0459386	5.76248	5.77631				5.2077	6.14227		5.41177			6.06942	6.07788	5.02259	4.7054		4.8305			5.48699	5.31122		5.35611	4.61495			4.76005			4.78641	5.64532	6.13432
ASYELTQPSSVSVSPGQTAR	Dimethyl (N-term)	P01718	IGLV3-27	Immunoglobulin lambda variable 3-27	19	38	1	SP	113	V	LCTVSVASYELT	1	7.875e-11	LCTVSVASYELT	6			4.64973	-0.339993	5.82048	5.71813								4.4543
ATASRGASQAGAPQGR	Dimethyl (N-term)	P06396	GSN	Gelsolin	28	43	1	SP	782	A	SLPVRAATASRG	1	1.24493e-05	SLPVRAATASRG	17	2.43088	3.47137	4.20314	0.0586638	7.0344	7.05206						3.47137		4.27651			4.17984					4.18509										4.60056
ATEDEGSEQKIPEATNR	Dimethyl (K);Dimethyl (N-term)	P01008	SERPINC1	Antithrombin-III	62	78	0	NON	464	K	RSPEKKATEDEG	0.9304	0.0316424	RSPEKKATEDEG	124	0.361312	5.33357	5.44233	0.376121	7.09882	7.21204	6.14296		5.83624	5.73225	6.03191	5.68125	5.89832	5.81183		6.13513	5.97403	6.052	6.74308		5.83498	5.50867	6.04736		6.07063	6.1648		6.21084					5.61889	5.80861
ATEDEGSEQKIPEATNRR	Dimethyl (K);Dimethyl (N-term)	P01008	SERPINC1	Antithrombin-III	62	79	0	NON	464	K	RSPEKKATEDEG	0.9973	0.0144588	RSPEKKATEDEG	55	0.0740952	5.01369	5.03599	0.376121	7.09882	7.21204								4.55331	5.08629	4.27415		5.28771					5.0235	4.72459	4.59036	4.99657	4.64529			5.8735
ATEEQSPGEGDGNCVTR	Dimethyl (N-term)	P00450	CP	Ceruloplasmin	161	177	0	NON	1065	L	YTYMLLATEEQS	1	3.68513e-09	YTYMLLATEEQS	165	-0.344517	5.0617	4.95799	-0.226723	7.73817	7.66992	4.43527	4.00429	5.14638	5.61078	5.1064	4.75262	4.8174	4.69417	4.7015	5.24645	5.17275	5.03352	5.13121	4.62683	4.95468	4.10506	4.82777	5.04275	4.72009	4.76165	4.69524	5.20244	5.25572	5.1054	5.56368	4.86691	4.85686	4.46064
ATEHLSTLSEKAKPALEDLR	2 Dimethyl (K);Dimethyl (N-term)	P02647	APOA1	Apolipoprotein A-I	220	239	0	NON	267	K	AEYHAKATEHLS	0.9945	1.12626e-05	AEYHAKATEHLS	3			5.20275	-0.397791	8.36893	8.24918
ATEISTER	Dimethyl (N-term)	P04114	APOB	Apolipoprotein B-100	200	207	0	NON	4563	V	TRKGNVATEIST	0.9785	10.4891	TRKGNVATEIST	67	-0.35085	5.48772	5.3821	0.142729	7.73481	7.77777	5.74579	5.87416					5.52256			6.25493	5.60543	5.91022	5.8017	5.90484	5.62317			5.16831				4.70102	4.95569	5.31595		5.3725
ATFFYFTPNKTEDTIFLREYQTRQDQCIYNTTYLNVQR	Dimethyl (K);Dimethyl (N-term)	P02763	ORM1	Alpha-1-acid glycoprotein 1	64	101	0	NON	201	Q	SVQEIQATFFYF	0.9992	0.0119696	SVQEIQATFFYF	37	1.20778	4.24837	4.61194	1.26974	6.68415	7.06638								3.64165	3.80601							4.15745		4.74469	4.57225
ATFFYFTPNKTEDTIFLREYQTRQNQCFYNSSYLNVQR	Dimethyl (K);Dimethyl (N-term)	P19652	ORM2	Alpha-1-acid glycoprotein 2	64	101	0	NON	201	Q	SVQEIQATFFYF	0.9954	0.0116145	SVQEIQATFFYF	10	1.52424	3.72093	4.17977	0.253152	7.6597	7.7359			4.42118			3.44133		3.80281
ATFTWTPSSGKSAVQGPPER	Dimethyl (K);Dimethyl (N-term)	A0A0G2JMB2	IGHA2	Immunoglobulin heavy constant alpha 2 (Fragment)	145	164	0	NON	340	G	LRDASGATFTWT	0.9885	0.283921	LRDASGATFTWT	34	-0.365602	5.58073	5.47068	-0.268762	8.73013	8.64922								3.70161	5.40069							4.06922					5.2566
ATGIPAR	Dimethyl (N-term)	A0A087WSY6	IGKV3D-15	Immunoglobulin kappa variable 3D-15	75	81	0	NON	115	R	YGASIRATGIPA	0.9977	0.0333883	YGASIRATGIPA	82	-1.08335	5.71782	5.39171	0.272875	7.09504	7.17719	6.318		6.79826	5.60366	6.59994	5.85573	5.66565	5.26702	6.12214	5.91694	6.20908	7.29307		5.00732	7.01621	6.32468		4.22629		5.74509		4.98643	4.11143	5.31974	5.34692	5.42885	6.21584	4.83541
ATLLLPLLNLYTGSVASYELTQLPSVSVSPGQTAR	Dimethyl (N-term)	A0A075B6J6	IGLV3-22	Immunoglobulin lambda variable 3-22	4	38	0	NON	115	W	XXXMAWATLLLP	0.9669	0.273203	XXXMAWATLLLP	18	-0.0685683	6.49506	6.47442					6.49159			6.33781				6.54579
ATLRETYGEMADCCAKQEPER	Dimethyl (K);Dimethyl (N-term);Oxidation (M)	P02768	ALB	Serum albumin	102	122	0	NON	609	V	DKLCTVATLRET	0.9877	0.0219133	DKLCTVATLRET	145	0.106258	5.66137	5.69336	-0.000883921	8.73736	8.73709	5.83575	4.6987	5.19367		4.71447	5.96037		5.72564	4.97147	4.64113			5.57366	4.93735	5.0975	5.59325	4.81725	5.55328	5.83472	4.99547	6.6972	5.2092			5.90216	5.17514
ATLRETYGEMADCCAKQEPER	Dimethyl (K);Dimethyl (N-term)	P02768	ALB	Serum albumin	102	122	0	NON	609	V	DKLCTVATLRET	0.9981	6.95063e-07	DKLCTVATLRET	22	-1.15548	5.45628	5.10845	-0.000883921	8.73736	8.73709	5.28545		5.49562												5.18362												4.5153
ATLRETYGEMADCCAKQEPERNECFLQHKDDNPNLPR	2 Dimethyl (K);Dimethyl (N-term)	P02768	ALB	Serum albumin	102	138	0	NON	609	V	DKLCTVATLRET	0.9673	0.00136163	DKLCTVATLRET	16	0.780068	5.3344	5.56922	-0.000883921	8.73736	8.73709						5.63223			5.36041			4.56411
ATMQNLNDR	Dimethyl (N-term);Oxidation (M)	Q04695	KRT17	Keratin, type I cytoskeletal 17	86	94	0	NON	432	K	LAGGEKATMQNL	0.9535	62.2111	LAGGEKATMQNL	72	-0.331916	4.54021	4.44029							3.90222			4.31684		4.1745	4.72676	4.73049	4.41764		4.72897	4.48671	4.76213											4.58409	4.09939
ATPLPPTSAHGNVAEGETKPDPDVTER	Dimethyl (K);Dimethyl (N-term)	P02790	HPX	Hemopexin	23	49	1	SP	462	I	CWSLAIATPLPP	1	5.5e-13	CWSLAIATPLPP	166	0.22131	7.51497	7.58159	0.00453763	7.78695	7.78832	7.07553	7.09842	7.49615	7.41305	7.53857	7.58648	7.53422	6.98998	7.4513	7.02962	7.36283	7.27436	7.67955	6.99859	7.48398	7.02605	7.84263	8.08333	7.98382	7.94566	7.95897	7.55944	7.49713	7.97515	7.71587	7.83474	7.66833	7.54361
ATQSNICDEDSATETCYTYDR	Dimethyl (N-term)	P01591	JCHAIN	Immunoglobulin J chain	108	128	0	NON	159	T	DNQIVTATQSNI	0.8907	0.99257	DNQIVTATQSNI	9	1.72369	3.64912	4.168	0.193638	7.06157	7.11986																	4.13045			4.10265
ATQWRPSLVPASAENVNKAR	Dimethyl (K);Dimethyl (N-term)	Q14624-3	ITIH4	Isoform 3 of Inter-alpha-trypsin inhibitor heavy chain H4	319	338	0	NON	900	E	IVFSTEATQWRP	0.9948	0.0167957	IVFSTEATQWRP	20	-0.0604458	4.71928	4.70109	-0.0289189	7.63426	7.62555
ATSNPDPAVSR	Dimethyl (N-term)	Q14624-3	ITIH4	Isoform 3 of Inter-alpha-trypsin inhibitor heavy chain H4	670	680	0	NON	900	P	PASAPPATSNPD	0.9989	0.00163241	PASAPPATSNPD	11	2.42805	4.60049	5.33141	-0.0289189	7.63426	7.62555			5.26846		4.75112
ATSNPDPAVSRVMNMKIEETTMTTQTPAPIQAPSAILPLPGQSVER	2 Oxidation (M);Dimethyl (K);Dimethyl (N-term)	Q14624-3	ITIH4	Isoform 3 of Inter-alpha-trypsin inhibitor heavy chain H4	670	715	0	NON	900	P	PASAPPATSNPD	0.9856	2.83591	PASAPPATSNPD	31	-0.0885693	4.88175	4.85509	-0.0289189	7.63426	7.62555
ATSNPDPAVSRVMNMKIEETTMTTQTPAPIQAPSAILPLPGQSVER	Dimethyl (K);Dimethyl (N-term);Oxidation (M)	Q14624-3	ITIH4	Isoform 3 of Inter-alpha-trypsin inhibitor heavy chain H4	670	715	0	NON	900	P	PASAPPATSNPD	0.9927	0.0190862	PASAPPATSNPD	2			4.71407	-0.0289189	7.63426	7.62555
ATSSSSQDPESLQDR	Dimethyl (N-term)	E9PGN7	SERPING1	Plasma protease C1 inhibitor	60	74	0	NON	543	N	ASSNPNATSSSS	0.9973	0.00026121	ASSNPNATSSSS	54	1.84802	4.64673	5.20304	1.8349	6.5043	7.05666						4.20389			4.00748	4.13363			6.02296		6.10178		5.1448		5.33856	4.6984	6.35964	6.53562	6.07648	5.89822	5.33026		3.84646
ATTVTGTPCQDWAAQEPHR	Dimethyl (N-term)	P00747	PLG	Plasminogen	494	512	0	NON	810	R	GYRGKRATTVTG	1	2.99e-12	GYRGKRATTVTG	66	0.217348	4.94723	5.01266	-0.190247	7.65274	7.59547	5.15399	4.80718			5.5105	4.96019	4.28594	4.87506	5.26597		4.76759	5.5274		4.73085	5.1419	4.74195	5.09019			5.13288	5.34454			5.30427		5.02324	5.1903	4.4626
ATTVTGTPCQEWAAQEPHR	Dimethyl (N-term)	P08519	LPA	Apolipoprotein(a)	1733	1751	0	NON	2040	K	GYRGKKATTVTG	0.9987	0.000121008	GYRGKKATTVTG	14	-1.55273	5.20704	4.73962	0.00433256	7.02285	7.02415	4.78817		4.12787		4.81844													4.60768		4.50809	4.57676
ATVGSLAGQPLQER	Dimethyl (N-term)	P02649	APOE	Apolipoprotein E	211	224	0	NON	317	A	QGRVRAATVGSL	0.9989	1.3944e-07	QGRVRAATVGSL	52	-0.487394	4.75284	4.60612	0.31764	7.73048	7.8261			4.25467		4.53084	4.34113	4.24538		4.76556	4.4672					4.90309												4.59419	4.13079
ATVVYQGER	Dimethyl (N-term)	P02749	APOH	Beta-2-glycoprotein 1	271	279	0	NON	345	K	KVPVKKATVVYQ	0.9419	0.0158572	KVPVKKATVVYQ	79	-0.186583	5.23727	5.1811	-0.0839323	7.39145	7.36618	5.71467	5.26279	5.49601	5.63998	5.17341	5.28058	5.39565	5.34138	4.93435	5.84456	5.5452	6.05261		5.13785	5.50868	5.10143				4.20615						5.1211	5.09708	5.64403
ATVYVDVLKDSGR	Dimethyl (K);Dimethyl (N-term)	P02647	APOA1	Apolipoprotein A-I	39	51	0	NON	267	L	DRVKDLATVYVD	0.9962	0.144831	DRVKDLATVYVD	38	0.340185	4.78586	4.88827	-0.397791	8.36893	8.24918						4.92618			4.5872		4.68322					4.58799				4.43097	4.83514							4.60812
ATWKPGSSGPGSTGSWNSGSSGTGSTGNQNPGSPRPGSTGTWNPGSSER	Dimethyl (K);Dimethyl (N-term)	P02671	FGA	Fibrinogen alpha chain	319	367	0	NON	866	T	SGTGGTATWKPG	0.9362	12.5177	SGTGGTATWKPG	19	-0.223051	4.55256	4.48542	0.09442	8.0919	8.12032				4.54684							4.82838	5.14399
ATWSGAVLAGR	Dimethyl (N-term)	P04217	A1BG	Alpha-1B-glycoprotein	407	417	0	NON	495	R	PRPQLRATWSGA	0.9723	0.00817344	PRPQLRATWSGA	32	-0.804599	4.9516	4.70939	-0.198497	8.02369	7.96393	4.90095		5.01151						4.45938			4.9912			4.82013												5.22156
ATYELQR	Dimethyl (N-term)	P04114	APOB	Apolipoprotein B-100	1018	1024	0	NON	4563	S	EQYSVSATYELQ	0.9566	0.000759419	EQYSVSATYELQ	149	-0.535554	6.10188	5.94066	0.142729	7.73481	7.77777	6.36146	5.83497	6.202	6.03045	5.61488	5.7907	5.91735	5.92613	5.60545	6.34392	6.05721	6.41729	5.0226	5.96475	6.31838	5.35328	4.66779	4.48749		4.77818	4.82986				5.16941	5.61926	5.94245	6.08526
ATYGQFYGGDSYIILYNYR	Dimethyl (N-term)	P06396	GSN	Gelsolin	463	481	0	NON	782	P	KVPVDPATYGQF	0.9519	0.120198	KVPVDPATYGQF	3	3.30771	3.85441	4.85013	0.0586638	7.0344	7.05206				4.22088		3.48795
ATYRTLLEGEESR	Dimethyl (N-term)	P04264	KRT1	Keratin, type II cytoskeletal 1	480	492	0	NON	644	I	ALDLEIATYRTL	0.919	0.15849	ALDLEIATYRTL	107	-0.514294	5.16226	5.00744	-0.0363173	6.9354	6.92447	4.76386	4.53648	5.74004	5.61437	5.48293	4.15111	6.07492	4.76302	4.58382	5.41928	6.29483	5.26406	4.93938	4.43758	5.38193	5.79204	4.78997	4.4391	5.29452	4.54495		5.07313	5.294	5.88544	4.96631	4.56567	4.81661	5.17672
AVAICILEISILTAQYTTSYDPELTESSGSASHIDCR	Dimethyl (N-term)	P02748	C9	Complement component C9	8	44	0	NON	559	F	SACRSFAVAICI	0.9962	4.16257e-08	SACRSFAVAICI	104	0.169984	4.79871	4.84988	0.276662	7.47334	7.55663					4.92294	4.65886	4.80734	5.07652	4.70446		4.41231				4.66301	4.73244	5.00324	5.5166		3.9563							4.74132
AVASAASEGGFTATGQR	Dimethyl (N-term)	Q16610-4	ECM1	Isoform 4 of Extracellular matrix protein 1	15	31	1	SP	567	L	LVLTYLAVASAA	0.9626	1.78431	LVLTYLAVASAA	7			5.04625	-0.156696	6.92564	6.87847			5.17614									5.49941				5.20544
AVAVVKKDSGFQMNQLR	2 Dimethyl (K);Dimethyl (N-term)	P02787	TF	Serotransferrin	116	132	0	NON	698	Y	PQTFYYAVAVVK	0.9966	0.000236192	PQTFYYAVAVVK	83	-0.163305	4.40604	4.35688	-0.00909289	8.17477	8.17203						4.08206			4.35926					4.06325	4.48483	3.98146										3.92576	3.81881
AVAVVKKDSGFQMNQLR	2 Dimethyl (K);Dimethyl (N-term);Oxidation (M)	P02787	TF	Serotransferrin	116	132	0	NON	698	Y	PQTFYYAVAVVK	0.9845	0.297483	PQTFYYAVAVVK	60	-0.50381	4.43247	4.28081	-0.00909289	8.17477	8.17203			4.32226			4.03409								3.77787	4.39755											4.07545	4.31308
AVCTESGWRPLPSCEEKSCDNPYIPNGDYSPLR	Dimethyl (K);Dimethyl (N-term)	P08603	CFH	Complement factor H	249	281	0	NON	1231	D	YSERGDAVCTES	1	0.00157636	YSERGDAVCTES	18	1.46603	4.28718	4.7285	0.219079	7.38446	7.45041																		4.22164
AVDNLSAFASNPEFSSIPAQISPEGR	Dimethyl (N-term)	Q9Y490	TLN1	Talin-1	1568	1593	0	NON	2541	E	TAPLLEAVDNLS	0.8985	1.38958	TAPLLEAVDNLS	54	-0.0859396	5.39673	5.37086	0.523327	6.50235	6.65989			4.7918			5.11896			5.19195		4.47058
AVDSGNDVTDIADDGCPKPPEIAHGYVEHSVR	Dimethyl (K);Dimethyl (N-term)	P00738	HP	Haptoglobin	18	49	1	SP	406	F	LWGQLFAVDSGN	1	1.5471e-10	LWGQLFAVDSGN	122	0.672493	6.14001	6.34245	0.230085	7.71046	7.77972		6.96458			7.2866			6.43298			5.16687		6.0978		5.28147	7.29775	7.04602	8.04412	5.91962	6.33279	6.98829		6.41637	6.35454	5.3524		5.01286	5.20078
AVEENQESTPVVIQQETTGTPR	Dimethyl (N-term)	P02751-10	FN1	Isoform 10 of Fibronectin	882	903	0	NON	2176	Y	YNITIYAVEENQ	0.9992	1.90271e-05	YNITIYAVEENQ	134	-1.26642	5.49256	5.11133	-0.609977	7.73587	7.55225	4.45977	4.8069	4.5654	4.66082	4.64235	4.73619	4.5632	4.9005				4.71374		5.05761		5.0969	5.01976		5.59625	5.54168		5.00521		4.83285	4.70821		3.09278	4.77876
AVEENQESTPVVIQQETTGTPRSDTVPSPR	Dimethyl (N-term)	P02751-10	FN1	Isoform 10 of Fibronectin	882	911	0	NON	2176	Y	YNITIYAVEENQ	0.9461	0.00117494	YNITIYAVEENQ	77	0.890011	4.48089	4.74881	-0.609977	7.73587	7.55225							4.41349		4.64889		5.10944	4.5961			4.57509		4.7592	5.1167	5.421	5.23216						5.03845	5.18207	4.60514
AVEPEAEKALDLINKR	2 Dimethyl (K);Dimethyl (N-term)	P04196	HRG	Histidine-rich glycoprotein	26	41	0	NON	525	S	SPTDCSAVEPEA	0.9995	7.47007e-07	SPTDCSAVEPEA	56	0.539995	4.97316	5.13571	-0.110141	7.43125	7.39809																	3.80696
AVEPQLQEEER	Dimethyl (N-term)	P55058-2	PLTP	Isoform 2 of Phospholipid transfer protein	200	210	0	NON	441	R	WSLPNRAVEPQL	1	4.45426e-06	WSLPNRAVEPQL	74	0.128185	4.54779	4.58638	0.200748	6.29929	6.35972	5.28649	4.28641	5.31335	4.57985	5.46819	4.2955			4.58116	4.24053	4.78385	5.58994	4.9933	4.46627	5.01551	4.28621	4.48582	4.12955	4.3695	4.46485				5.99717		4.50007	4.84859
AVETEPEPELR	Dimethyl (N-term)	P02649	APOE	Apolipoprotein E	23	33	1	SP	317	Q	QAKVEQAVETEP	0.9998	0.00166444	QAKVEQAVETEP	130	-0.217377	5.60296	5.53753	0.31764	7.73048	7.8261	6.34103	5.40683	6.18446	5.65504	5.79869	5.60427	5.75137	5.80995	5.48195	6.3591	6.57093	6.39222	6.26384	6.27125	6.29223	5.59296	6.0344	5.36689	6.05455	5.71739	5.70306	5.61139	5.78352	5.8569	6.27283	6.11467	5.91486	6.09457
AVETEPEPELRQQTEWQSGQR	Dimethyl (N-term)	P02649	APOE	Apolipoprotein E	23	43	1	SP	317	Q	QAKVEQAVETEP	0.9447	1.08938	QAKVEQAVETEP	70	0.424504	5.30177	5.42956	0.31764	7.73048	7.8261		5.85578	5.91351		6.02471	4.35388	5.60965	5.58799	5.68815					6.2517	5.7421	5.7086								4.17419		6.31834	5.78808	5.60236
AVEVEWDYSPQR	Dimethyl (N-term)	P00450	CP	Ceruloplasmin	738	749	0	NON	1065	A	RTYYIAAVEVEW	0.9999	3.19991e-05	RTYYIAAVEVEW	125	-0.0124008	5.27308	5.26934	-0.226723	7.73817	7.66992			4.52233	4.30494	4.26339	4.30766	4.43597	4.39199	4.31867		4.56728			4.45757			4.5537										4.46009	3.63836
AVFPSIVGRPR	Dimethyl (N-term)	P60709	ACTB	Actin, cytoplasmic 1	29	39	0	NON	375	R	GDDAPRAVFPSI	0.9911	1.39304	GDDAPRAVFPSI	32	0.821891	4.71195	4.95936	1.94435	6.53952	7.12483	5.26158	4.9933	4.99792	5.03883	4.84144	4.68779	4.95778	4.52303	4.61354	5.2092	5.24129	5.12834	5.37267			4.95386	4.85804	4.85638	5.45243	4.79457			5.37012		5.28666			4.34398
AVGDKLPECEADDGCPKPPEIAHGYVEHSVR	2 Dimethyl (K);Dimethyl (N-term)	P00738	HP	Haptoglobin	78	108	0	NON	406	K	KQWINKAVGDKL	1	9.17e-12	KQWINKAVGDKL	72	0.66356	5.89821	6.09796	0.230085	7.71046	7.77972			5.18675		6.06797	6.11931		6.15925	6.46228						4.51255	6.54248	7.3173	6.91807	6.27322		8.05147		5.0494	6.93179			5.13053
AVGEASICEDDWNSGER	Dimethyl (N-term)	P01871	IGHM	Immunoglobulin heavy constant mu	284	300	0	NON	453	S	PNATFSAVGEAS	0.9986	0.000700713	PNATFSAVGEAS	59	-0.123269	4.32076	4.28365	-1.04144	8.65221	8.3387		4.59768		4.82736		4.09816	3.941	3.67636	4.09224			4.45526	4.77771	4.39829	4.4642	3.94188	4.51997									3.93458	3.91881	3.81999
AVKTVRTPGAAANLELIFVGPQHAGNYR	Dimethyl (K);Dimethyl (N-term)	P04217	A1BG	Alpha-1B-glycoprotein	442	469	0	NON	495	K	REGETKAVKTVR	0.9871	0.00125039	REGETKAVKTVR	5	-2.03176	4.82661	4.21499	-0.198497	8.02369	7.96393				4.82661			3.84371			4.32649	4.13037
AVLCHPNSPLDEENLTQENQDR	Dimethyl (N-term)	P01011	SERPINA3	Alpha-1-antichymotrypsin	20	41	1	SP	423	P	AAGFCPAVLCHP	0.9996	0.00011417	AAGFCPAVLCHP	166	0.155516	6.67666	6.72348	0.260739	7.32887	7.40736	6.90956	6.21116	6.56157	6.71061	6.58705	6.55528	6.73865	6.62812	6.5402	6.73099	6.61106	6.75377	7.18411	6.52027	6.75891	6.77897	6.83917	6.78562	6.11629	7.07442	7.014	6.82867	6.91688	6.85523	6.57727	6.39414	6.7361	6.6797
AVLFLTGSQARHFWQQDEPPQSPWDR	Dimethyl (N-term)	P02647	APOA1	Apolipoprotein A-I	9	34	0	NON	267	L	AAVLTLAVLFLT	0.9374	2.24352	AAVLTLAVLFLT	115	-0.156221	6.23446	6.18743	-0.397791	8.36893	8.24918	5.7214	6.62982	6.53207	7.53044	7.41402	7.46798	6.31721	7.31067	7.35552	6.55045	7.28874	6.90914		5.85891	5.97817	5.53648	7.00721	6.73216	7.04732	6.98789		5.78798		5.47457		5.76146	5.10462	7.46158
AVLQGVCAEVQLVQSGAEVKKPGESLR	2 Dimethyl (K);Dimethyl (N-term)	A0A0J9YXX1	IGHV5-10-1	Immunoglobulin heavy variable 5-10-1	12	38	0	NON	117	L	ILALLLAVLQGV	0.9753	3.2488e-10	ILALLLAVLQGV	131	0.544613	5.97647	6.14042	0.835493	6.14997	6.40148		6.83389	5.76082		4.64467	5.15101	6.73675	4.97113	5.88549	5.18656		6.80706	7.30769	6.68276	4.17541	6.72029	4.70144	5.39302			5.6004	7.17116				4.62283	4.96669
AVLTLAVLFLTGSQARHFWQQDEPPQSPWDR	Dimethyl (N-term)	P02647	APOA1	Apolipoprotein A-I	4	34	0	NON	267	A	XXXMKAAVLTLA	0.9704	0.456198	XXXMKAAVLTLA	65	0.335191	5.95776	6.05866	-0.397791	8.36893	8.24918									6.60074		6.44672		6.11547					6.82069					6.52069		6.82994
AVLTQPTSLSASPGASAR	Dimethyl (N-term)	A0A075B6I7	IGLV5-48	Probable non-functional immunoglobulin lambda variable 5-48	21	38	1	SP	105	Q	TGSLSQAVLTQP	0.9973	0.13722	TGSLSQAVLTQP	12	0.466402	4.77059	4.91099
AVPANGQTPIQR	Dimethyl (N-term)	P02751-10	FN1	Isoform 10 of Fibronectin	1758	1769	0	NON	2176	D	TGFQVDAVPANG	0.998	7.19433e-07	TGFQVDAVPANG	78	-0.534917	5.54712	5.38609	-0.609977	7.73587	7.55225							5.76288				5.81046			5.43611	6.28118												5.76613	5.44481
AVPAPIQAPSAILPLPGQSVER	Dimethyl (N-term)	Q14624-2	ITIH4	Isoform 2 of Inter-alpha-trypsin inhibitor heavy chain H4	708	729	0	NON	914	P	SRSRAPAVPAPI	0.9737	12.6553	SRSRAPAVPAPI	2			5.19213	-0.0289189	7.63426	7.62555
AVPDKTVR	Dimethyl (K);Dimethyl (N-term)	P02787	TF	Serotransferrin	19	26	1	SP	698	L	VLGLCLAVPDKT	0.9822	0.0202478	VLGLCLAVPDKT	81	-0.475999	4.77208	4.62879	-0.00909289	8.17477	8.17203	4.97836	4.92645	5.21763	4.93686	5.116	4.66472	4.70863	4.78569	5.36574	4.84451	4.51903			4.59503	5.32966	4.07152										4.89313	4.43455	4.18763
AVPPNNSNAAEDDLPTVELQGVVPR	Dimethyl (N-term)	P00488	F13A1	Coagulation factor XIII A chain	14	38	0	NON	732	R	AFGGRRAVPPNN	1	8.636e-11	AFGGRRAVPPNN	4			4.58697	0.138009	6.6813	6.72284
AVQLLDSSNQEER	Dimethyl (N-term)	Q14624-3	ITIH4	Isoform 3 of Inter-alpha-trypsin inhibitor heavy chain H4	359	371	0	NON	900	M	NDAMLMAVQLLD	0.9978	0.000197439	NDAMLMAVQLLD	117	-0.00852293	4.67522	4.67265	-0.0289189	7.63426	7.62555	4.50299	4.72338		4.21638	3.97277	4.30322	4.66561	4.19106	3.9846	4.7699	4.58348		4.94544	4.4915	4.50142	4.45444	4.5194		4.61943	4.48061		4.23301		4.46006	4.76946	4.21331	4.75358	4.48788
AVSGSAAAEAKECDRPCVNGGR	Dimethyl (K);Dimethyl (N-term)	O75882-2	ATRN	Isoform 2 of Attractin	89	110	0	NON	1272	A	AAAAAAAVSGSA	0.9878	0.00310917	AAAAAAAVSGSA	62	-0.368631	4.68753	4.57656	0.0676882	6.96814	6.98852	4.62687	4.76509			4.59172	4.93096	4.61411	4.89802		4.61734			4.63404			3.76036	4.60998	4.61696		5.21025	5.24322	4.37244				4.6064		4.60544
AVSPTDCSAVEPEAEKALDLINKR	2 Dimethyl (K);Dimethyl (N-term)	P04196	HRG	Histidine-rich glycoprotein	18	41	1	SP	525	C	TLQYSCAVSPTD	0.9995	1.04e-12	TLQYSCAVSPTD	37	0.202232	4.87122	4.93209	-0.110141	7.43125	7.39809
AVSPTDCSAVEPEAEKALDLINKRR	2 Dimethyl (K);Dimethyl (N-term)	P04196	HRG	Histidine-rich glycoprotein	18	42	1	SP	525	C	TLQYSCAVSPTD	0.9996	1.29187e-07	TLQYSCAVSPTD	15	-0.658248	5.16009	4.96194	-0.110141	7.43125	7.39809
AVSVALGQTVR	Dimethyl (N-term)	P01714	IGLV3-19	Immunoglobulin lambda variable 3-19	28	38	0	NON	112	P	ELTQDPAVSVAL	0.9873	0.195543	ELTQDPAVSVAL	65	0.430564	5.62117	5.75078	0.644636	5.74954	5.94359
AVVDVQFDEGLPPILNALEVQGR	Dimethyl (N-term)	P06576	ATP5F1B	ATP synthase subunit beta, mitochondrial	69	91	0	NON	529	G	IVAVIGAVVDVQ	1	1.9842e-10	IVAVIGAVVDVQ	23	1.30509	4.71448	5.10735					5.2187	5.11499	5.32113	5.01835	4.88349	4.87441	5.59604	4.64071	5.26068		5.41109		5.11279					5.73943			5.39902	5.77799		6.32456
AVVTRKDKEACVHKILR	3 Dimethyl (K);Dimethyl (N-term)	P02787	TF	Serotransferrin	605	621	0	NON	698	H	ARAPNHAVVTRK	0.9877	0.131832	ARAPNHAVVTRK	105	-0.231127	4.73085	4.66127	-0.00909289	8.17477	8.17203		4.59062	4.02342		4.85367		4.30933	4.14097	4.50138	4.72733		4.46482		4.2772		4.21833					4.87644					5.39094	4.79166	4.7017
AVVVHAGEDDLGR	Dimethyl (N-term)	P08294	SOD3	Extracellular superoxide dismutase [Cu-Zn]	177	189	0	NON	240	R	HSIVGRAVVVHA	0.8971	0.103903	HSIVGRAVVVHA	2			3.88776	0.360123	5.53565	5.64405
AWIPLLLPLLILCTVSVASYELTQPSSVSVSPGQTAR	Dimethyl (N-term)	P01718	IGLV3-27	Immunoglobulin lambda variable 3-27	2	38	1	P1/P2	113	M	XXXXXMAWIPLL	0.9958	5.61043e-07	XXXXXMAWIPLL	76	0.0348183	4.98496	4.99544	-0.339993	5.82048	5.71813	4.68457	4.90424	4.72655			5.05307	5.14581	5.2674	5.12275					4.70943	5.01611	5.21733											5.01288	4.13691
AWIPLLLPLLTLCTGSEASYELTQPPSVSVSPGQTAR	Dimethyl (N-term)	P01717	IGLV3-25	Immunoglobulin lambda variable 3-25	2	38	1	P1/P2	112	M	XXXXXMAWIPLL	0.9669	85.7619	XXXXXMAWIPLL	146	-0.152286	5.43802	5.39218				5.39799	5.2595	5.54074		5.63824	6.17751	6.02081	5.96598	6.10278	4.79933	5.37485			5.9167	5.71887	6.2167	5.25246	5.70154	5.17357	5.59954	4.95612			4.62688		6.19578	5.50956	5.31501
AWSSLLLTLLAHCTGSWAQSVLTQPPSVSGAPGQR	Dimethyl (N-term)	A0A075B6I6	IGLV1-50	Probable non-functional immunoglobulin lambda variable 1-50	2	36	1	P1/P2	118	M	XXXXXMAWSSLL	0.9881	12.6939	XXXXXMAWSSLL	105	0.367745	4.80568	4.91639				4.76414		5.40265	4.74629	5.16948		5.29066	5.04906	4.94375		5.07851	5.24692		4.47107	5.36146												4.95574	4.83772
AWTADSGEGDFLAEGGGVR	Dimethyl (N-term)	P02671	FGA	Fibrinogen alpha chain	17	35	1	SP	866	T	LSVVGTAWTADS	0.9986	0.000104383	LSVVGTAWTADS	166	0.536958	6.17546	6.3371	0.09442	8.0919	8.12032	7.33791	6.11326	5.71985	6.98519	5.67273	5.51427	5.44003	5.6563	5.41987	7.33735	7.36254	7.12386	7.26052	5.76013	7.32725	5.9554	8.0369	5.32213	5.82463	6.03793	5.04972	6.67601	7.08916	6.69021	6.62422	7.03769	5.6751	5.65215
AWTADSGEGDFLAEGGGVRGPR	Dimethyl (N-term)	P02671	FGA	Fibrinogen alpha chain	17	38	1	SP	866	T	LSVVGTAWTADS	0.9962	8.65572e-07	LSVVGTAWTADS	19	-0.0765504	5.04711	5.02407	0.09442	8.0919	8.12032																		4.32187		4.63217
AWTGEDSAEPNSDSAEWIR	Dimethyl (N-term)	P08294	SOD3	Extracellular superoxide dismutase [Cu-Zn]	18	36	1	SP	240	D	AAGASDAWTGED	0.9985	0.141012	AAGASDAWTGED	1			4.84053	0.360123	5.53565	5.64405
AWTPLLLPLLTFCTVSEASYELTQPPSVSVSPGQTAR	Dimethyl (N-term)	A0A075B6K4	IGLV3-10	Immunoglobulin lambda variable 3-10	2	38	1	P1/P2	115	M	XXXXXMAWTPLL	0.9998	8.49974e-07	XXXXXMAWTPLL	15	-1.68427	6.57785	6.07083								4.95567			6.62764	6.57785															4.61062	4.89922
AWVPFDPAAQITKQKWEAEPVYVQR	2 Dimethyl (K);Dimethyl (N-term)	P25311	AZGP1	Zinc-alpha-2-glycoprotein	153	177	0	NON	298	P	FNKEIPAWVPFD	0.9702	0.151703	FNKEIPAWVPFD	13	-0.0734522	4.74226	4.72015	0.0250763	7.31457	7.32212
AYGDIVMTQSPDSLAVSLGER	Dimethyl (N-term)	P06312	IGKV4-1	Immunoglobulin kappa variable 4-1	18	38	1	SP	121	G	LLWISGAYGDIV	1	0.0195621	LLWISGAYGDIV	70	-0.0464195	5.13674	5.12277	2.57971	3.943	4.71957					4.07031	4.38276		4.06593	4.42456	4.97921					5.6428	4.38017	4.12811									5.40222	3.51077	5.08537
AYGDIVMTQSPDSLAVSLGER	Dimethyl (N-term);Oxidation (M)	P06312	IGKV4-1	Immunoglobulin kappa variable 4-1	18	38	1	SP	121	G	LLWISGAYGDIV	0.9927	0.117452	LLWISGAYGDIV	49	0.447285	5.56664	5.70128	2.57971	3.943	4.71957			5.93482	5.76505			6.24263		4.23833		6.34918						5.92184	5.62291			5.848
AYGGTTEYAASVKGR	Dimethyl (K);Dimethyl (N-term)	A0A0A0MS15	IGHV3-49	Immunoglobulin heavy variable 3-49	74	88	0	NON	119	K	GFIRSKAYGGTT	0.9526	0.00295973	GFIRSKAYGGTT	4	0.536857	4.21111	4.37272	0.676339	5.90724	6.11084									3.84779
AYHPFRRLAILPASAPPATSNPDPAVSR	Dimethyl (N-term)	Q14624-3	ITIH4	Isoform 3 of Inter-alpha-trypsin inhibitor heavy chain H4	653	680	0	NON	900	A	DVPDHAAYHPFR	0.9998	6.37526e-07	DVPDHAAYHPFR	113	-0.0957719	5.08152	5.05269	-0.0289189	7.63426	7.62555	4.9311	5.02968	6.15464	5.22408		5.03214		5.19858	5.29059		4.84871	5.78849			5.54287	4.85333	5.53891	6.22212	4.50851	4.98657				6.16797			5.06817	4.32556
AYMELRSLRSDDTAVYYCAR	Dimethyl (N-term);Oxidation (M)	A0A0C4DH31	IGHV1-18	Immunoglobulin heavy variable 1-18	98	117	0	NON	117	T	DTSTSTAYMELR	0.9555	0.12089	DTSTSTAYMELR	33	-0.597425	4.51174	4.3319	0.650092	5.70124	5.89694	3.7726	3.71342			4.5287	4.05361	4.26612		4.59574							4.6541
AYPLSIEPIGVRFNKNNEGTYYSPNYNPQSR	Dimethyl (K);Dimethyl (N-term)	P00450	CP	Ceruloplasmin	470	500	0	NON	1065	G	TFHNKGAYPLSI	0.9807	0.12612	TFHNKGAYPLSI	79	-0.107998	6.15979	6.12728	-0.226723	7.73817	7.66992	5.97307		6.27085		5.58119		6.18597		4.6115	5.98913	5.94314	5.94548	6.67478	6.04248	6.42177					6.26833	6.72513	6.65929	6.3843	6.72421	6.88607		6.00032	5.55983
AYYNLEESCTR	Dimethyl (N-term)	P01024	C3	Complement C3	1481	1491	0	NON	1663	Y	GAVKVYAYYNLE	0.9373	0.0450995	GAVKVYAYYNLE	46	0.799631	5.55533	5.79605	-0.112179	8.65178	8.61801		5.40663			5.5702	5.50261		5.89895	5.32138	5.63357	5.52397	5.49615											6.4336				5.25416	5.33943
CADYSENTFTEYKKKLAER	3 Dimethyl (K);Dimethyl (N-term)	P02774-3	GC	Isoform 3 of Vitamin D-binding protein	426	444	0	NON	493	L	DKGQELCADYSE	0.9609	0.126746	DKGQELCADYSE	28	0.577606	4.26153	4.4354	0.408271	6.55286	6.67576
CAEENCFIQKSDDKVTLEER	2 Dimethyl (K);Dimethyl (N-term)	P01024	C3	Complement C3	1513	1532	0	NON	1663	R	RDELCRCAEENC	1	1.4988e-07	RDELCRCAEENC	138	0.105151	5.71118	5.74284	-0.112179	8.65178	8.61801	5.47524	5.34951	5.88907		6.17673			4.64939		4.92528			5.43406	5.52423		4.75547	6.22936	6.05715	6.013	6.36507	6.40267			6.59471	4.99237		4.93597
CAEVQLVQSGAEVKKPGESLR	2 Dimethyl (K);Dimethyl (N-term)	A0A0J9YXX1	IGHV5-10-1	Immunoglobulin heavy variable 5-10-1	18	38	1	SP	117	V	AVLQGVCAEVQL	0.9945	6.98103e-08	AVLQGVCAEVQL	149	0.347975	5.13975	5.2445	0.835493	6.14997	6.40148	4.80342	5.7888	5.66543		4.60794		5.35088	4.83739	5.04812				4.64128	5.08202	4.28573	5.47043	4.65608	5.08055	4.53674	4.49825		4.86973	4.9971		4.95682	5.52865	5.25532	4.92402
CAGSWAQSVLTQPPSASGTPGQR	Dimethyl (N-term)	P01700	IGLV1-47	Immunoglobulin lambda variable 1-47	14	36	1	SP	117	H	LTLLTHCAGSWA	0.9998	0.00141674	LTLLTHCAGSWA	134	-0.339633	6.48027	6.37803	0.720372	6.17248	6.38934	6.56966	7.26498	6.56889	6.14794	6.58097	6.80174	6.64054	6.72123	6.66182	6.41663	6.40466	6.30157		6.53719	6.5893	6.03134	6.13252	5.78629		5.01983								6.27089
CAIQLTQSPSSLSASVGDR	Dimethyl (N-term)	A0A0B4J2D9	IGKV1D-13	Immunoglobulin kappa variable 1D-13	22	40	1	SP	117	R	WLPGARCAIQLT	0.9976	0.000106874	WLPGARCAIQLT	41	-0.0361196	6.40392	6.39305	-0.348668	5.69979	5.59484			6.15386		6.23152	6.34529				6.32956		6.03172	6.22964	6.60979	6.30553		6.23896			5.94002		5.50374		5.81759
CAIQMTQSPSSLSASVGDR	Dimethyl (N-term)	A0A0C4DH72	IGKV1-6	Immunoglobulin kappa variable 1-6	22	40	1	SP	117	R	WLPGARCAIQMT	0.9997	0.00137571	WLPGARCAIQMT	27	0.461505	5.64819	5.78712	0.215028	6.87573	6.94046			5.01447	4.48245		5.05848	5.18145				4.88887					5.3072	5.62034			7.29482				7.14638				4.40543
CAIQMTQSPSSLSASVGDR	Dimethyl (N-term);Oxidation (M)	A0A0C4DH72	IGKV1-6	Immunoglobulin kappa variable 1-6	22	40	1	SP	117	R	WLPGARCAIQMT	0.9989	0.000104937	WLPGARCAIQMT	6			6.83561	0.215028	6.87573	6.94046					7.88311
CAKQEPERNECFLQHKDDNPNLPR	2 Dimethyl (K);Dimethyl (N-term)	P02768	ALB	Serum albumin	115	138	0	NON	609	C	GEMADCCAKQEP	0.9999	0.00104923	GEMADCCAKQEP	97	0.204485	5.264	5.32556	-0.000883921	8.73736	8.73709		4.16755	4.3389		5.41013	5.24309		5.18053	5.7202			5.23228				4.93859	6.21168	6.73224		4.89297	4.53126			6.02026			4.41251
CARPNKPGVYVR	Dimethyl (K);Dimethyl (N-term)	P00747	PLG	Plasminogen	784	795	0	NON	810	G	TSWGLGCARPNK	0.9997	1.19094	TSWGLGCARPNK	107	-0.00691693	5.36674	5.36466	-0.190247	7.65274	7.59547	6.47699	6.33812	5.37367		5.44753					5.54847		5.93836	4.07783		5.30364	5.38882				4.58826		4.36216			5.62407	5.79616	5.25633	6.09856
CATTPNFDQDQR	Dimethyl (N-term)	P00748	F12	Coagulation factor XII	73	84	0	NON	615	W	PGPQPWCATTPN	0.9939	0.0147755	PGPQPWCATTPN	17	0.756654	4.69062	4.9184	0.18436	6.93073	6.98623
CAVSPTDCSAVEPEAEKALDLINKR	2 Dimethyl (K);Dimethyl (N-term)	P04196	HRG	Histidine-rich glycoprotein	17	41	1	SP	525	S	ITLQYSCAVSPT	0.9995	5.34944e-08	ITLQYSCAVSPT	37	-0.581253	5.24416	5.06918	-0.110141	7.43125	7.39809
CCAKQEPERNECFLQHKDDNPNLPR	2 Dimethyl (K);Dimethyl (N-term)	P02768	ALB	Serum albumin	114	138	0	NON	609	D	YGEMADCCAKQE	0.9999	3.79703e-09	YGEMADCCAKQE	69	-0.220187	5.73202	5.66574	-0.000883921	8.73736	8.73709						4.99601			6.43337		5.27203				4.9496	5.7219	6.03649	6.26263	5.47006
CCHGDLLECADDR	Dimethyl (N-term)	P02768	ALB	Serum albumin	269	281	0	NON	609	E	TKVHTECCHGDL	0.9997	0.000216764	TKVHTECCHGDL	91	-0.677814	5.12335	4.91931	-0.000883921	8.73736	8.73709	5.26307	4.21025	4.68757	5.84879	5.29353	5.17529	5.25467	5.0353	4.85053	5.64915	5.46924	5.00046	5.25813	4.29165	4.47096	5.08067	4.8957	4.39636	4.93879	4.59678	4.69964	4.94483	4.94925		4.41104	4.56614	4.54109	5.12942
CCTESLVNR	Dimethyl (N-term)	P02768	ALB	Serum albumin	500	508	0	NON	609	K	SDRVTKCCTESL	0.9952	4.8683e-05	SDRVTKCCTESL	31	1.16085	5.43568	5.78513	-0.000883921	8.73736	8.73709																												5.98688
CDIPRCTTPPPSSGPTYQCLKGTGENYR	Dimethyl (K);Dimethyl (N-term)	P00747	PLG	Plasminogen	257	284	0	NON	810	L	NKRWELCDIPRC	0.9907	0.00140263	NKRWELCDIPRC	57	-0.240756	4.47273	4.40025	-0.190247	7.65274	7.59547			4.5122			4.58737		4.52128	4.68564								4.54131	4.47425
CDIQLTQSPSFLSASVGDR	Dimethyl (N-term)	A0A0C4DH69	IGKV1-9	Immunoglobulin kappa variable 1-9	22	40	1	SP	117	R	WLPGARCDIQLT	0.9511	0.0635716	WLPGARCDIQLT	60	0.357662	6.15956	6.26723					6.66225	5.57305			5.88325									5.58109	6.18636	5.63487			5.77823	6.02014
CDIQLTQSPSSLSASVGDR	Dimethyl (N-term)	A0A075B6S9	IGKV1-37	Probable non-functional immunoglobulinn kappa variable 1-37	22	40	1	SP	117	R	WVPGARCDIQLT	0.9986	0.0125748	WVPGARCDIQLT	36	0.138737	7.56607	7.60783	-0.113025	6.26741	6.23339								7.86324	7.69999		7.75838					7.83467	7.79591					6.90039		6.7216
CDIQMTQSPSSLSASVGDR	Dimethyl (N-term);Oxidation (M)	A0A0G2JRQ6		Ig-like domain-containing protein (Fragment)	22	40	1	SP	117	R	WLPGTRCDIQMT	0.8866	0.636626	WLPGTRCDIQMT	124	0.0555007	5.65581	5.67252					5.93249	5.54774	5.32326	5.62009	5.51495	5.47621	5.48635	5.58517		5.48617		5.55343	5.95858	5.63145		5.71583	5.49392		5.39947		5.65025				5.76973	5.73617	5.18632
CDIQMTQSPSSLSASVGDR	Dimethyl (N-term)	A0A0G2JRQ6		Ig-like domain-containing protein (Fragment)	22	40	1	SP	117	R	WLPGTRCDIQMT	1	3.78554e-08	WLPGTRCDIQMT	23	-0.122771	4.80083	4.76388																				5.54084											4.35377
CDIQMTQSPSSVSASVGDR	Dimethyl (N-term);Oxidation (M)	P01611	IGKV1D-12	Immunoglobulin kappa variable 1D-12	22	40	1	SP	117	R	WFPGSRCDIQMT	0.9985	1.91133e-05	WFPGSRCDIQMT	17	0.0160162	4.45855	4.46337														4.52906																	4.03534
CDIQMTQSPSSVSASVGDR	Dimethyl (N-term)	P01611	IGKV1D-12	Immunoglobulin kappa variable 1D-12	22	40	1	SP	117	R	WFPGSRCDIQMT	0.9973	0.00120508	WFPGSRCDIQMT	8	0.454414	4.5105	4.64729								4.26747	4.5105	4.31918													4.24828				6.62771
CDIQMTQSPSTLSASVGDR	Dimethyl (N-term)	P01602	IGKV1-5	Immunoglobulin kappa variable 1-5	22	40	1	SP	117	K	WLPGAKCDIQMT	1	2.46283e-09	WLPGAKCDIQMT	69	0.829341	4.99397	5.24363	-0.133649	5.67149	5.63125			4.53117		4.67471	4.75086	6.08847	4.79041	4.77715		6.17298				6.41495		5.17838		5.859		7.50365						4.35433
CDIQVTQSPSSLSASVGDR	Dimethyl (N-term)	A0A075B7D4	IGKV1OR2-108	Immunoglobulin kappa variable 1/OR2-108 (non-functional) (Fragment)	22	40	1	SP	117	R	WLRGARCDIQVT	0.9998	0.000260582	WLRGARCDIQVT	101	0.145229	5.05245	5.09616	-0.147815	6.06882	6.02432		5.09846	4.46493		4.88096	5.10245	4.9651	5.11501	5.0234		4.51597					5.16339	4.91077	4.45137			4.98534						4.55838
CDKCREILSVDCSTNNPSQAKLR	2 Dimethyl (K);Dimethyl (N-term)	P10909-2	CLU	Isoform 2 of Clusterin	354	376	0	NON	501	Q	LRMKDQCDKCRE	0.8926	0.000325995	LRMKDQCDKCRE	38	-0.0723138	4.91453	4.89276	0.0594964	7.86712	7.88503						4.84879			4.85728
CDLPEPR	Dimethyl (N-term)	P02787	TF	Serotransferrin	156	162	0	NON	698	Y	PIGLLYCDLPEP	0.8746	6.61109	PIGLLYCDLPEP	13	-0.226406	5.51338	5.44522	-0.00909289	8.17477	8.17203						5.29906			5.49084
CDNCRRPGGEPSPEGTTGQSYNQYSQR	Dimethyl (N-term)	P02751-10	FN1	Isoform 10 of Fibronectin	2120	2146	0	NON	2176	R	GQRGWRCDNCRR	0.9987	0.00118093	GQRGWRCDNCRR	43	-0.59639	4.31432	4.13479	-0.609977	7.73587	7.55225						3.93631		4.0012	3.98581											4.68848	4.35479
CDNPYIPNGDYSPLR	Dimethyl (N-term)	P08603	CFH	Complement factor H	267	281	0	NON	1231	S	SCEEKSCDNPYI	0.949	12.7098	SCEEKSCDNPYI	28	-1.27048	5.24358	4.86112	0.219079	7.38446	7.45041
CDTPPPCPR	Dimethyl (N-term)	P01860	IGHG3	Immunoglobulin heavy constant gamma 3	120	128	0	NON	377	S	CPEPKSCDTPPP	0.9263	2.08904	CPEPKSCDTPPP	72	0.0953334	4.57142	4.60012	0.0517416	8.22973	8.24531			4.37762		3.96175	4.1805	4.56892	3.86326	4.699		4.01059	4.3171		4.6272	4.97966	4.42035										4.78171	4.4528
CDTPPPCPRCPEPKSCDTPPPCPR	Dimethyl (K);Dimethyl (N-term)	P01860	IGHG3	Immunoglobulin heavy constant gamma 3	120	143	0	NON	377	S	CPEPKSCDTPPP	0.9773	1.29997	CPEPKSCDTPPP	86	-0.218947	4.73716	4.67125	0.0517416	8.22973	8.24531			4.55781			4.81852	4.49665	3.96344	5.00576		4.26107	4.59029		4.31729	5.04157	4.7879	5.26318	4.98188	5.05501	4.28078	5.09293	5.0617	4.42062	4.6368	4.52322		3.85523	4.08548
CEADDGCPKPPEIAHGYVEHSVR	Dimethyl (K);Dimethyl (N-term)	P00738	HP	Haptoglobin	86	108	0	NON	406	E	GDKLPECEADDG	0.9999	1.6771e-10	GDKLPECEADDG	104	0.00488916	5.71357	5.71504	0.230085	7.71046	7.77972					6.02434	6.39979		6.01395	5.84486							4.70202	6.4495	4.50084	5.63535	5.79999	7.23034	5.74841	5.79491	6.50097				5.06998
CEEIIRKGGETSEMYLIQPDSSVKPYR	2 Dimethyl (K);Dimethyl (N-term);Oxidation (M)	P02675	FGB	Fibrinogen beta chain	241	267	0	NON	491	E	VVSGKECEEIIR	0.9999	5.21152e-08	VVSGKECEEIIR	137	0.251411	5.69393	5.76961	0.105022	8.00447	8.03609	5.16011	5.13204	5.15503		4.82012	5.24258	5.27464	5.34954	5.98673	5.21711	5.70245	5.44625		4.98569	4.93106	5.92398	5.01602	5.68587	5.30666	4.7978	6.60611				5.04687		5.30701	5.26275
CEEIIRKGGETSEMYLIQPDSSVKPYR	2 Dimethyl (K);Dimethyl (N-term)	P02675	FGB	Fibrinogen beta chain	241	267	0	NON	491	E	VVSGKECEEIIR	0.9999	7.47841e-07	VVSGKECEEIIR	25	0.715151	4.92742	5.1427	0.105022	8.00447	8.03609																											5.18245
CEPGVDYVYKTR	Dimethyl (K);Dimethyl (N-term)	P01024	C3	Complement C3	1537	1548	0	NON	1663	A	ERLDKACEPGVD	0.9987	0.0129081	ERLDKACEPGVD	57	1.0819	4.55543	4.88111	-0.112179	8.65178	8.61801	5.48764				5.54294						4.71619			4.60189			4.42262	5.08935	4.97951	4.93207	4.47371						4.69348
CEPLEKQHEKER	2 Dimethyl (K);Dimethyl (N-term)	P02763	ORM1	Alpha-1-acid glycoprotein 1	183	194	0	NON	201	K	DWKKDKCEPLEK	0.9948	0.0137345	DWKKDKCEPLEK	86	-0.218942	4.77196	4.70605	1.26974	6.68415	7.06638			4.73971		4.54271	4.68027	3.98963	5.26984					4.35646	4.91408				4.70101		4.32519	4.76575		4.68447	4.52383
CERDAQYAPGYDKVKDISEVVTPR	2 Dimethyl (K);Dimethyl (N-term)	B4E1Z4		C3/C5 convertase	1158	1181	0	NON	1266	S	GDKKGSCERDAQ	0.9845	7.20151e-07	GDKKGSCERDAQ	10	0.667403	4.34526	4.54616
CESEPRPPCRDRVVEESELAR	Dimethyl (N-term)	P02748	C9	Complement component C9	134	154	0	NON	559	D	FSDEDDCESEPR	0.9977	0.117146	FSDEDDCESEPR	5	0.159126	5.01099	5.05889	0.276662	7.47334	7.55663
CESKPEAEETCFDKYTGNTYR	2 Dimethyl (K);Dimethyl (N-term)	P02751-10	FN1	Isoform 10 of Fibronectin	87	107	0	NON	2176	N	GSRGFNCESKPE	0.9327	1.54485e-05	GSRGFNCESKPE	36	-0.357488	5.05676	4.94914	-0.609977	7.73587	7.55225											4.5722									5.05506				4.31897
CESNSPFPVHPGTAECCTKEGLER	Dimethyl (K);Dimethyl (N-term)	P02774-3	GC	Isoform 3 of Vitamin D-binding protein	115	138	0	NON	493	S	ALSAKSCESNSP	0.9999	6.3e-13	ALSAKSCESNSP	6	2.28294	4.30642	4.99366	0.408271	6.55286	6.67576									4.30642									4.79918			4.98385			4.5052
CEVQLVESGEGLVQPGGSLR	Dimethyl (N-term)	A0A075B6Q5	IGHV3-64	Immunoglobulin heavy variable 3-64	20	39	1	SP	118	Q	IFKGVQCEVQLV	0.948	0.00115741	IFKGVQCEVQLV	109	0.0144002	6.1048	6.10914	0.13516	6.50503	6.54572		5.4955	5.64047	5.44836	5.93077	6.19926	6.03618	6.00481	6.19693		5.95916	5.59627		5.69899	5.26125		5.87568										5.5842	5.26585
CEVQLVESGGGLIQPGGSLR	Dimethyl (N-term)	A0A0C4DH42	IGHV3-66	Immunoglobulin heavy variable 3-66	19	38	1	SP	116	Q	ILKGVQCEVQLV	0.9939	0.00852737	ILKGVQCEVQLV	68	0.122866	5.52385	5.56084			5.77247					5.2019	5.63538		5.66498	5.76884							5.0779	5.31989	4.93945
CEVQLVESGGGLVKPGGSLR	Dimethyl (K);Dimethyl (N-term)	A0A0B4J1V1	IGHV3-21	Immunoglobulin heavy variable 3-21	19	38	1	SP	117	Q	ILEGVQCEVQLV	0.9998	5.61947e-09	ILEGVQCEVQLV	86	0.73909	5.58065	5.80314	0.408644	6.12739	6.2504							5.50523		5.57916							5.8846	5.28664	5.10846
CEVQLVESGGGLVQPGGSLR	Dimethyl (N-term)	A0A0J9YX35	IGHV3-64D	Immunoglobulin heavy variable 3-64D	19	38	1	SP	117	Q	ILKDVQCEVQLV	0.9999	1.05721e-05	ILKDVQCEVQLV	57	-0.226627	5.92284	5.85462	1.36965	7.05283	7.46514			5.5313		5.6874	6.33098	5.93666	6.19421	6.23099			4.98807		5.52566	5.32858	5.73828	5.79554
CEVQLVESGGGLVQPGR	Dimethyl (N-term)	A0A0A0MS15	IGHV3-49	Immunoglobulin heavy variable 3-49	19	35	1	SP	119	Q	ILKGVQCEVQLV	1	5.39139e-07	ILKGVQCEVQLV	119	0.211009	5.76146	5.82498	0.676339	5.90724	6.11084	6.74772	5.02601	6.60167	5.89058	7.36294	4.96321		7.40145	7.22805	4.70757	6.9104		6.18281	6.76587	6.92935		7.17381	5.85464	6.57243	6.75381						4.55147	4.83851	6.20314
CEVQLVESGGGVVRPGGSLR	Dimethyl (N-term)	A0A0C4DH32	IGHV3-20	Immunoglobulin heavy variable 3-20	19	38	1	SP	117	Q	ILKGVQCEVQLV	0.874	14.8147	ILKGVQCEVQLV	33	0.34194	4.87134	4.97427	0.126563	6.16847	6.20656																		4.29867
CEVQLVESGGVVVQPGGSLR	Dimethyl (N-term)	P0DP04	IGHV3-43D	Immunoglobulin heavy variable 3-43D	19	38	1	SP	118	Q	ILKGVQCEVQLV	0.9263	0.0303991	ILKGVQCEVQLV	105	0.191613	5.43863	5.49631								5.5538	5.06881	5.52667	3.768	5.68002			4.57655		5.54298		4.99891	4.94128	4.62046						4.38374			5.12484	4.96972
CEVQLVETGGGLIQPGGSLR	Dimethyl (N-term)	P01767	IGHV3-53	Immunoglobulin heavy variable 3-53	19	38	1	SP	116	Q	ISKGVQCEVQLV	0.9211	0.0340063	ISKGVQCEVQLV	18	0.892729	5.4731	5.74183	0.2073	5.98207	6.04447						5.27666											5.15953
CEVQLVQSGGGLVHPGGSLR	Dimethyl (N-term)	A0A075B7F0	IGHV3OR16-10	Immunoglobulin heavy variable 3/OR16-10 (non-functional) (Fragment)	19	38	1	SP	116	Q	ILKGVQCEVQLV	0.9607	0.15397	ILKGVQCEVQLV	13	0.0749549	5.08576	5.10832	0.819428	5.09452	5.34119		5.40681																4.64786
CEVTHQGLSSPVTKSFNR	Dimethyl (K);Dimethyl (N-term)	P01834	IGKC	Immunoglobulin kappa constant	87	104	0	NON	107	A	KHKVYACEVTHQ	0.9986	0.014407	KHKVYACEVTHQ	95	-0.0533591	5.34747	5.33141	-0.114011	5.2537	5.21938	5.24312		5.0395	5.27226	5.16058			5.42274	4.34777	4.91927	5.41224	4.97043	4.39478	5.23301	4.98728		4.32138	3.95495		4.39907		4.73974			4.96814	4.8451	4.24107	5.39096
CEYKGRPPKAGAEPASER	2 Dimethyl (K);Dimethyl (N-term)	P01042-2	KNG1	Isoform LMW of Kininogen-1	407	424	0	NON	427	S	TSHLRSCEYKGR	0.9981	0.0168654	TSHLRSCEYKGR	149	0.206451	4.86941	4.93156	-0.0205571	8.01879	8.01261	4.94563	4.8678	5.18758	4.9717	4.8527	4.98109	4.96393	5.0843	5.17759	4.57814	4.63813		5.23516	5.12172	5.2926	4.66471	5.59765	5.32897	4.80445	5.39087		5.35135	4.58622		5.44365	5.24208	4.82822	4.65072
CFDKYTGNTYR	Dimethyl (K);Dimethyl (N-term)	P02751-10	FN1	Isoform 10 of Fibronectin	97	107	0	NON	2176	T	PEAEETCFDKYT	0.9815	0.143158	PEAEETCFDKYT	48	-0.820775	5.25757	5.0105	-0.609977	7.73587	7.55225			4.69667			4.75505		4.64702	5.03206											4.3481	5.13458						5.11705
CFIQKSDDKVTLEER	2 Dimethyl (K);Dimethyl (N-term)	P01024	C3	Complement C3	1518	1532	0	NON	1663	N	RCAEENCFIQKS	1	0.000115067	RCAEENCFIQKS	162	-0.0443854	5.88493	5.87157	-0.112179	8.65178	8.61801	5.21634	5.43649	5.74744	5.40384	5.43178	5.93129	5.41668	5.26742	5.81335	5.14841	5.37139	5.18933	5.26372	5.61008	5.54694	5.63483	5.79501	5.88849	5.61003	5.52447	6.06522	5.4221	4.54674	5.28343	5.33513	5.20839	5.44091	5.69542
CFLQHKDDNPNLPR	Dimethyl (K);Dimethyl (N-term)	P02768	ALB	Serum albumin	125	138	0	NON	609	E	EPERNECFLQHK	0.9932	0.0147515	EPERNECFLQHK	140	0.42238	5.18855	5.3157	-0.000883921	8.73736	8.73709	4.72642	4.13914	5.24809	5.59746	5.60636	4.31474	4.52732	4.14562	5.26758		5.90341	5.06398	5.34324	5.61341	5.30416	5.1812	5.69361	5.57322		4.04596	5.07438		5.4364	4.83774		4.18471	4.79715	4.69282
CFPGARCDIQMTQSPSSLSASVGDR	Dimethyl (N-term);Oxidation (M)	P01601	IGKV1D-16	Immunoglobulin kappa variable 1D-16	16	40	0	NON	117	L	LGLLLLCFPGAR	1	4.015e-08	LGLLLLCFPGAR	16	-0.243562	5.69669	5.62337	-0.102331	4.91193	4.88112				5.07798												5.98831				5.25636								4.7871
CGDFSDEDDCESEPRPPCR	Dimethyl (N-term)	P02748	C9	Complement component C9	125	143	0	NON	559	D	CNGDNDCGDFSD	0.9983	7.21469e-06	CNGDNDCGDFSD	5			4.87101	0.276662	7.47334	7.55663					4.08469																4.67474			4.63289
CGFPHVENGR	Dimethyl (N-term)	P05160	F13B	Coagulation factor XIII B chain	25	34	1	SP	661	P	YAEEKPCGFPHV	0.9964	1.23269	YAEEKPCGFPHV	161	0.0394541	5.38095	5.39282	-0.00623254	5.79322	5.79134	5.59566	5.67597	5.35586	5.21414	5.44455	5.51003	5.60904	5.51253	5.41805	5.54085	5.5394	5.43171	5.57203	5.80327	5.4694	5.34563	5.71879	5.47913	5.3707	5.24115		5.48682	5.29436	5.59417	5.25295	5.56096	5.06153	5.20746
CGGPTLELESQR	Dimethyl (N-term)	P55103	INHBC	Inhibin beta C chain	29	40	0	NON	352	A	GGQCPACGGPTL	0.9465	0.0217229	GGQCPACGGPTL	47	-0.0659083	5.2401	5.22026	0.568404	5.49824	5.66934			6.003												5.25234						5.25086						5.62423
CGLSTHVEIGHR	Dimethyl (N-term)	P80108	GPLD1	Phosphatidylinositol-glycan-specific phospholipase D	24	35	1	SP	840	P	CHRGSPCGLSTH	1	5.35476e-09	CHRGSPCGLSTH	102	-0.558877	4.6835	4.51526	-0.333084	6.7269	6.62663				4.70221	3.62459				4.05983	4.73034	4.08222				5.09448	4.68644				4.98686			4.69737					4.23418
CGPPPTLSFAAPMDITLTETR	Dimethyl (N-term);Oxidation (M)	P04003	C4BPA	C4b-binding protein alpha chain	50	70	1	SP	597	N	PAVLGNCGPPPT	0.9657	1.14706	PAVLGNCGPPPT	40	0.69388	4.33605	4.54493	0.168077	6.98514	7.03574								3.28499	3.74046
CGRLVQYRGEVQAMLGQSTEELR	Dimethyl (N-term);Oxidation (M)	P02649	APOE	Apolipoprotein E	130	152	0	NON	317	V	ADMEDVCGRLVQ	0.9971	7.52869e-06	ADMEDVCGRLVQ	20	-1.91843	5.02311	4.4456	0.31764	7.73048	7.8261			4.74953											4.07993	4.89585											4.53498	5.04479
CGRPVTPIAQNQTTLGSSR	Dimethyl (N-term)	Q9NZP8	C1RL	Complement C1r subcomponent-like protein	232	250	0	NON	487	V	LQCMPVCGRPVT	0.9608	0.0124174	LQCMPVCGRPVT	11	0.351835	4.15579	4.26171	0.593711	5.13754	5.31626		4.23412	4.00671										4.53267							3.91148				4.59675		4.15736
CGSGLRCQPSPDEARPLQALLDGR	Dimethyl (N-term)	P17936-2	IGFBP3	Isoform 2 of Insulin-like growth factor-binding protein 3	88	111	0	NON	297	R	GIYTERCGSGLR	0.9881	409.536	GIYTERCGSGLR	30	0.527501	4.60908	4.76788	-0.227145	6.65295	6.58458						4.32413			4.40764
CGVPGDGDEELLR	Dimethyl (N-term)	P02760	AMBP	Protein AMBP	337	349	0	NON	352	Y	KECREYCGVPGD	0.9834	1.40815	KECREYCGVPGD	10	1.73557	4.64729	5.16975	0.067648	7.33964	7.36			4.94046						4.50559												5.23881		5.14731				5.21928
CHAANPNGR	Dimethyl (N-term)	P02675	FGB	Fibrinogen beta chain	437	445	0	NON	491	R	GWWYNRCHAANP	0.989	1.20525	GWWYNRCHAANP	64	0.415843	4.94579	5.07097	0.105022	8.00447	8.03609			4.90194		4.81345			5.10552	4.50396	4.77707					5.03699	4.56672										4.99855	4.9928
CHEGGQSYKIGDTWR	Dimethyl (K);Dimethyl (N-term)	P02751-10	FN1	Isoform 10 of Fibronectin	141	155	0	NON	2176	R	CTIANRCHEGGQ	0.9996	6.82826e-07	CTIANRCHEGGQ	80	-1.3755	6.048	5.63393	-0.609977	7.73587	7.55225		5.91484	5.19478	5.67639	5.6387		5.51214	6.43889		4.63233	5.74349	4.98177		5.72767	5.15022	5.71496	5.03883	5.18198	5.46505	5.64096	5.14818	5.06669					5.67558	6.05461
CHGDLLECADDR	Dimethyl (N-term)	P02768	ALB	Serum albumin	270	281	0	NON	609	C	KVHTECCHGDLL	0.9998	0.00619062	KVHTECCHGDLL	104	-0.236088	4.89426	4.82319	-0.000883921	8.73736	8.73709	5.79781	4.74248	4.89319	5.69698	4.99462	5.3013	5.14887	4.76969	5.10726		4.92683	4.70554	5.7272	4.54775			4.50797	4.44449	4.68865	4.9726	4.63345	4.66349	4.67762	4.40232		4.62775	4.78719	4.79721
CHGSPVDICTAKPR	Dimethyl (K);Dimethyl (N-term)	P01008	SERPINC1	Antithrombin-III	32	45	1	SP	464	T	FWDCVTCHGSPV	0.995	0.150222	FWDCVTCHGSPV	26	0.238187	4.63873	4.71043	0.376121	7.09882	7.21204
CHLAQVPSHTVVAR	Dimethyl (N-term)	P02787	TF	Serotransferrin	260	273	0	NON	698	D	VDEYKDCHLAQV	0.9944	0.00168412	VDEYKDCHLAQV	161	-0.563227	6.07914	5.9096	-0.00909289	8.17477	8.17203	5.35223	5.3638	5.56507	5.07274	6.26642	5.71423	5.01808	5.56372	6.54937	5.18699	5.41056	5.11306	5.92067	6.32177	5.29506	5.797	6.02207	5.99119		5.88847		5.60242	5.11485	5.4925	5.93054	6.28918	5.55825	4.86763
CHLARAPNHAVVTR	Dimethyl (N-term)	P02787	TF	Serotransferrin	596	609	0	NON	698	N	VEEYANCHLARA	0.9352	1.46336	VEEYANCHLARA	125	-0.451584	4.5819	4.44596	-0.00909289	8.17477	8.17203	4.80455	4.58091	4.69558	4.86469	4.80837	4.75099	4.90811	4.48684	4.43784	4.84383	5.00339	4.45478		4.94553	4.29967	4.60722				3.99587						4.47236		4.56592
CHPNSPLDEENLTQENQDR	Dimethyl (N-term)	P01011	SERPINA3	Alpha-1-antichymotrypsin	23	41	1	SP	423	L	FCPAVLCHPNSP	0.9999	6.36615e-05	FCPAVLCHPNSP	126	0.610233	4.82626	5.00996	0.260739	7.32887	7.40736	5.1473	5.11908	5.01761	4.9068	5.14657	5.09465	5.38706	5.21835	4.82886	5.02802	5.23239		5.5715	4.89545	5.17961	5.25763	4.89032	5.56719	5.33149	5.66342	5.71303	5.32982	5.34047	5.4739	5.06239	5.04038	5.09101	5.21359
CHPVGTDEEPLQFR	Dimethyl (N-term)	P02751-10	FN1	Isoform 10 of Fibronectin	1926	1939	0	NON	2176	S	SEYIISCHPVGT	0.9985	2.19374e-05	SEYIISCHPVGT	100	-0.990553	5.29362	4.99544	-0.609977	7.73587	7.55225		4.30335				4.26556	4.25052	4.58204	3.95785		4.51769			4.77707		4.36319										4.66667	4.73078	4.70191
CHRGECQAEGVLFFQGDR	Dimethyl (N-term)	P02790	HPX	Hemopexin	149	166	0	NON	462	E	LDAAVECHRGEC	0.9879	0.0126165	LDAAVECHRGEC	24	0.0371947	4.97569	4.98689	0.00453763	7.78695	7.78832
CHSAPHGPGLIYR	Dimethyl (N-term)	C9JV77	AHSG	Alpha-2-HS-glycoprotein	16	28	1	SP	368	G	LAQLWGCHSAPH	0.9969	0.0170677	LAQLWGCHSAPH	128	0.173617	5.70205	5.75432	-0.152938	7.04703	7.00099	6.56803	4.83491	6.52742	6.55493	6.26288	4.92369	6.60767	6.69257	5.31346	6.48337	6.60807		5.39289		6.37751	5.13948	5.56752	5.45573	5.25242	5.48375	5.32013	5.38418	4.99868	4.89501	5.74823		6.4806	6.42188
CHVLDPTPVAR	Dimethyl (N-term)	C9JV77	AHSG	Alpha-2-HS-glycoprotein	89	99	0	NON	368	T	DTLETTCHVLDP	0.9987	0.00209916	DTLETTCHVLDP	74	-0.427818	4.85099	4.72221	-0.152938	7.04703	7.00099	4.90516	4.87946	5.11445	4.80446	4.95535	5.17295		4.96021	4.97078		4.88712	4.75163			4.95586	4.953	4.23879										4.94496	4.70576
CIGACQPEAQEGTLSPPPKLKMSR	2 Dimethyl (K);Dimethyl (N-term);Oxidation (M)	P55056	APOC4	Apolipoprotein C-IV	23	46	1	SP	127	A	CVLVLACIGACQ	0.9902	8.02188e-06	CVLVLACIGACQ	23	0.341485	4.86242	4.96522	-0.000829085	6.67858	6.67833																			5.98822			5.56659
CIGSVVSSELTQDPAVSVALGQTVR	Dimethyl (N-term)	P01714	IGLV3-19	Immunoglobulin lambda variable 3-19	14	38	0	NON	112	L	LTLLTLCIGSVV	0.9964	7.47267e-06	LTLLTLCIGSVV	55	0.0973018	5.1477	5.17699	0.644636	5.74954	5.94359			5.69399			4.69812					4.57497			4.91169	4.55253	4.32817		4.88194
CIKMRLRCNGDNDCGDFSDEDDCESEPRPPCR	Dimethyl (K);Dimethyl (N-term);Oxidation (M)	P02748	C9	Complement component C9	112	143	0	NON	559	R	QCSTGRCIKMRL	0.9031	0.0216704	QCSTGRCIKMRL	50	0.156048	6.06938	6.11635	0.276662	7.47334	7.55663			6.35185		5.61262			5.6775	5.81648								6.35815	6.29479	6.25257	6.14902						6.32919
CILEISILTAQYTTSYDPELTESSGSASHIDCR	Dimethyl (N-term)	P02748	C9	Complement component C9	12	44	0	NON	559	I	SFAVAICILEIS	1	2e-14	SFAVAICILEIS	14	-1.81011	4.81191	4.26701	0.276662	7.47334	7.55663								4.39051
CKGVTTTPWSLARPQGSCSLEGVEIKGGSFR	2 Dimethyl (K);Dimethyl (N-term)	B4E1Z4		C3/C5 convertase	522	552	0	NON	1266	P	QEDESPCKGVTT	0.9398	0.266409	QEDESPCKGVTT	62	0.20511	5.68514	5.74688					6.27829	6.27806						5.84762		5.69898				6.13972		6.13894		6.22015	5.80204				6.08137
CKIPSCDSSPVSTEQLAPTAPPELTPVVQDCYHGDGQSYR	Dimethyl (K);Dimethyl (N-term)	P00747	PLG	Plasminogen	347	386	0	NON	810	Y	QVRWEYCKIPSC	0.934	59.2509	QVRWEYCKIPSC	6	-2.06932	4.23632	3.61339	-0.190247	7.65274	7.59547
CKNYAEAKDVFLGMFLYEYAR	2 Dimethyl (K);Dimethyl (N-term)	P02768	ALB	Serum albumin	340	360	0	NON	609	V	VESKDVCKNYAE	0.9062	14.5724	VESKDVCKNYAE	33	0.225941	4.05862	4.12663	-0.000883921	8.73736	8.73709			3.91241	4.97352	4.27111	3.8683	3.91606	3.7987	3.67622	4.59072	4.23039	4.47225																3.42181
CKPVKWCALSHHER	2 Dimethyl (K);Dimethyl (N-term)	P02787	TF	Serotransferrin	358	371	0	NON	698	E	EAPTDECKPVKW	0.9935	0.0160368	EAPTDECKPVKW	55	0.265765	4.52044	4.60044	-0.00909289	8.17477	8.17203			4.49556		4.78494	4.23958		4.17458	4.46715								4.99884	5.19408		4.77022				5.22447		4.26699
CLAKLHDR	Dimethyl (K);Dimethyl (N-term)	P02787	TF	Serotransferrin	656	663	0	NON	698	V	FRDDTVCLAKLH	0.9618	1.26786	FRDDTVCLAKLH	115	0.234239	4.6793	4.74981	-0.00909289	8.17477	8.17203	5.2461	4.92096	4.8286		5.1383	4.39711	4.47494	4.47745	4.10484	5.80422	4.76803	5.11237	5.00471	5.30878	4.86596		4.53558	4.04979		4.46323		4.5				4.68342	4.68167
CLAPLEGAR	Dimethyl (N-term)	P04217	A1BG	Alpha-1B-glycoprotein	325	333	0	NON	495	R	RALRLRCLAPLE	0.984	0.0469388	RALRLRCLAPLE	86	-0.856439	5.2221	4.96429	-0.198497	8.02369	7.96393	5.94172	5.03679	5.95686	4.7004	5.92691	5.46696	5.10241	5.02443	5.52307	5.0089	5.2336	6.10215		4.68833	5.73818	5.27959	4.32681	4.37568		4.96196				5.49585			5.5156	4.54549
CLAQLWGCHSAPHGPGLIYR	Dimethyl (N-term)	C9JV77	AHSG	Alpha-2-HS-glycoprotein	9	28	0	NON	368	L	SLVLLLCLAQLW	0.9652	0.00028445	SLVLLLCLAQLW	48	0.743616	5.07978	5.30363	-0.152938	7.04703	7.00099						4.70193		4.80737							4.93743	5.22464										4.56193
CLARGFSPKDVLVR	Dimethyl (K);Dimethyl (N-term)	P01876	IGHA1	Immunoglobulin heavy constant alpha 1	250	263	0	NON	353	T	ELVTLTCLARGF	0.9968	0.00132949	ELVTLTCLARGF	115	0.421924	5.08037	5.20739	0.00278448	8.63586	8.6367	4.85379	5.07663	6.2672		5.33029	5.34576	4.89131	5.24484	5.88845			5.15493		5.07196	6.48607	5.78274				4.75018	5.67774					4.74697	6.30567	4.85564
CLDGTRKPVEEYANCHLAR	Dimethyl (K);Dimethyl (N-term)	P02787	TF	Serotransferrin	582	600	0	NON	698	L	KDYELLCLDGTR	0.9993	0.00201033	KDYELLCLDGTR	23	-0.793124	4.34783	4.10907	-0.00909289	8.17477	8.17203			4.19214			4.38813	3.88112	4.1236	4.78721							3.88849		3.70862		4.49761
CLFRSETKDLLFR	Dimethyl (K);Dimethyl (N-term)	P02787	TF	Serotransferrin	639	651	0	NON	698	F	DCSGNFCLFRSE	0.9763	0.168106	DCSGNFCLFRSE	39	-0.967327	5.97711	5.68592	-0.00909289	8.17477	8.17203	6.05374		5.65426	5.87254	5.19504				5.23634						5.92752												5.36768
CLLPKLDELRDEGKASSAKQR	3 Dimethyl (K);Dimethyl (N-term)	P02768	ALB	Serum albumin	201	221	0	NON	609	A	AADKAACLLPKL	0.9982	12.3962	AADKAACLLPKL	26	-0.46397	5.19206	5.05239	-0.000883921	8.73736	8.73709		4.24048			5.43661	5.56515	4.59442										5.30689		6.33118					4.57497		5.80196
CLLWLPTSGLWTVQAMDPNAAYVNMSNHHR	Dimethyl (N-term)	P08185	SERPINA6	Corticosteroid-binding globulin	8	37	0	NON	405	T	PLLLYTCLLWLP	0.9043	0.140844	PLLLYTCLLWLP	158	-0.289527	5.29931	5.21216				5.00825	5.2462	5.18339	5.47748	5.15155	5.30584	5.03526	5.24944	5.3505	4.97479	4.84009	5.02947	5.42338	4.84502	5.24593	5.16279	6.30918	5.84312	5.89827	5.90075		5.63314	5.53603	6.04156	6.01825	5.3763	5.09857	4.87426
CLMLWAICVAEDCNELPPR	Dimethyl (N-term)	P08603	CFH	Complement factor H	9	27	0	NON	1231	I	LLAKIICLMLWA	0.95	1.63911	LLAKIICLMLWA	40	-0.272967	5.96795	5.88577	0.219079	7.38446	7.45041	6.2257		7.45423	7.26767			5.83411						6.25177			5.33455				5.88466
CLPSKDYAEVGR	Dimethyl (K);Dimethyl (N-term)	P00738	HP	Haptoglobin	266	277	0	NON	406	I	ERVMPICLPSKD	0.9907	1.26234	ERVMPICLPSKD	8	-0.423522	4.72156	4.59407	0.230085	7.71046	7.77972
CLSRHGGGGGGFGGGGFGSR	Dimethyl (N-term)	P35908	KRT2	Keratin, type II cytoskeletal 2 epidermal	42	61	0	NON	639	S	STSSFSCLSRHG	0.9218	1.15016	STSSFSCLSRHG	5	-0.02391	4.20998	4.20278	0.241334	6.77354	6.84619									4.16648						4.79795
CLVLSVVGTAWTADSGEGDFLAEGGGVR	Dimethyl (N-term)	P02671	FGA	Fibrinogen alpha chain	8	35	0	NON	866	V	FSMRIVCLVLSV	1	7.38436e-06	FSMRIVCLVLSV	48	-1.02353	5.82845	5.52034	0.09442	8.0919	8.12032	4.75604							4.91384		6.1447	6.03562		5.55296		5.74517		5.64272	5.80098	5.75393	5.67115	4.57744		5.3945	5.36344	5.56071	5.51564		5.36083
CLVQGFFPQEPLSVTWSESGQGVTAR	Dimethyl (N-term)	P01876	IGHA1	Immunoglobulin heavy constant alpha 1	26	51	0	NON	353	A	GNVVIACLVQGF	0.9332	1.1739	GNVVIACLVQGF	13	0.587757	4.44582	4.62275	0.00278448	8.63586	8.6367
CMVGHEALPLAFTQKTIDR	Dimethyl (K);Dimethyl (N-term);Oxidation (M)	P01876	IGHA1	Immunoglobulin heavy constant alpha 1	313	331	0	NON	353	S	KGDTFSCMVGHE	0.9991	3.31324e-06	KGDTFSCMVGHE	69	0.591209	5.13496	5.31293	0.00278448	8.63586	8.6367								4.23988	5.09669							4.84867
CMVGHEALPLAFTQKTIDR	Dimethyl (K);Dimethyl (N-term)	P01876	IGHA1	Immunoglobulin heavy constant alpha 1	313	331	0	NON	353	S	KGDTFSCMVGHE	0.9994	6.7727e-07	KGDTFSCMVGHE	12	-1.60835	5.44514	4.96098	0.00278448	8.63586	8.6367
CNDKDLFKAVDAALKKYNSQNQSNNQFVLYR	4 Dimethyl (K);Dimethyl (N-term)	P01042	KNG1	Kininogen-1	28	58	0	NON	644	D	QSEEIDCNDKDL	0.9938	7.18601e-06	QSEEIDCNDKDL	3	7.45954	3.64242	5.88796	-0.0205571	8.01879	8.01261
CNIQMTQSPSAMSASVGDR	2 Oxidation (M);Dimethyl (N-term)	A0A075B6S4	IGKV1D-17	Immunoglobulin kappa variable 1D-17	22	40	1	SP	117	R	WFPGARCNIQMT	0.9795	0.165425	WFPGARCNIQMT	12	-0.214347	6.11891	6.05438	-0.139424	5.89619	5.85422															5.708
CNVDHKPSNTKVDKTVER	3 Dimethyl (K);Dimethyl (N-term)	P01859	IGHG2	Immunoglobulin heavy constant gamma 2	83	100	0	NON	326	T	GTQTYTCNVDHK	0.9997	4.58076e-08	GTQTYTCNVDHK	163	-0.814893	5.9256	5.6803	-0.376778	6.08484	5.97142	5.43851	5.35822	5.35973	6.33791	5.93101	6.36363	6.00474	4.88961	6.01473	5.44217	5.7567	5.70786	6.00621	5.81881	5.55469	5.50798	5.30902	5.53874	5.75411	5.26967	6.3865	6.11119	6.02572	6.03375	5.63772	5.17949	5.1609	5.97642
CPAVLCHPNSPLDEENLTQENQDR	Dimethyl (N-term)	P01011	SERPINA3	Alpha-1-antichymotrypsin	18	41	1	SP	423	F	LLAAGFCPAVLC	1	9.09578e-06	LLAAGFCPAVLC	42	0.344561	6.03176	6.13549	0.260739	7.32887	7.40736										8.52646			9.03765			6.08289						6.31863		6.58543
CPEPKLNNGEITQHR	Dimethyl (K);Dimethyl (N-term)	P04003	C4BPA	C4b-binding protein alpha chain	365	379	0	NON	597	C	GCEALCCPEPKL	0.9371	1.08103	GCEALCCPEPKL	37	-0.16952	4.57533	4.5243	0.168077	6.98514	7.03574		4.48569							4.65426		4.5992			4.92969		4.01073										4.75144		4.58468
CPEPKSCDTPPPCPR	Dimethyl (K);Dimethyl (N-term)	P01860	IGHG3	Immunoglobulin heavy constant gamma 3	114	128	0	NON	377	R	THTCPRCPEPKS	1	6.19588e-06	THTCPRCPEPKS	162	-0.27869	6.01127	5.92737	0.0517416	8.22973	8.24531	6.37465	5.19329	6.3119	5.32789	6.12463	6.48289	5.53375	6.22947	6.46589	5.17375	6.2568	6.98449	5.92662	6.15849	6.5149	6.49387	6.3331	6.46473	5.8239	6.30012		5.97453	5.93418	6.41592	6.04799	5.8617	5.14792	5.73133
CPEPKSCDTPPPCPRCPEPKSCDTPPPCPR	2 Dimethyl (K);Dimethyl (N-term)	P01860	IGHG3	Immunoglobulin heavy constant gamma 3	114	143	0	NON	377	R	THTCPRCPEPKS	0.9995	1.13745e-05	THTCPRCPEPKS	11	-3.96583	6.42705	5.23322	0.0517416	8.22973	8.24531									6.01452						4.59308			4.29973		4.1992	4.80163
CPKPPEIAHGYVEHSVR	Dimethyl (K);Dimethyl (N-term)	P00738	HP	Haptoglobin	33	49	0	NON	406	G	DIADDGCPKPPE	0.9998	7.63805e-06	DIADDGCPKPPE	147	1.74895	5.67141	6.1979	0.230085	7.71046	7.77972		5.77702			4.87283	4.90262		5.21858	5.10652				4.50183			5.52229	7.5256	7.39033	6.95562	6.79471	7.55319	4.19512	5.16148	7.21001		4.21423	4.34314
CPLMVKVLDAVR	Dimethyl (K);Dimethyl (N-term);Oxidation (M)	P02766	TTR	Transthyretin	30	41	0	NON	147	K	GTGESKCPLMVK	0.9552	0.0177778	GTGESKCPLMVK	49	0.413388	5.31666	5.4411	-0.230071	8.15249	8.08323
CPLMVKVLDAVR	Dimethyl (K);Dimethyl (N-term)	P02766	TTR	Transthyretin	30	41	0	NON	147	K	GTGESKCPLMVK	0.8988	1.34172	GTGESKCPLMVK	23	1.30544	4.7724	5.16537	-0.230071	8.15249	8.08323
CPNPPVQENFDVNKYLGR	Dimethyl (K);Dimethyl (N-term)	P05090	APOD	Apolipoprotein D	28	45	0	NON	189	K	AFHLGKCPNPPV	1	2.99e-12	AFHLGKCPNPPV	17	-0.022142	4.47195	4.46528	-0.17587	6.86591	6.81297									4.06583
CPSGCRMKGLIDEVNQDFTNR	Dimethyl (K);Dimethyl (N-term)	P02671	FGA	Fibrinogen alpha chain	64	84	0	NON	866	K	EDWNYKCPSGCR	0.9992	0.0142987	EDWNYKCPSGCR	98	0.305044	5.43843	5.53026	0.09442	8.0919	8.12032	4.89351	5.40892	4.1294		5.78393	5.30753	5.44424	5.70464		4.89609	5.28731			5.02399		5.07267	4.89294	4.67983			5.0993						4.78179
CPSGCRMKGLIDEVNQDFTNR	Dimethyl (K);Dimethyl (N-term);Oxidation (M)	P02671	FGA	Fibrinogen alpha chain	64	84	0	NON	866	K	EDWNYKCPSGCR	0.9427	0.149221	EDWNYKCPSGCR	54	0.118238	4.99071	5.0263	0.09442	8.0919	8.12032		4.84413		4.25211	4.67317	5.20522		4.88818								4.33226	4.38923				4.74004						4.71737
CPTGCQLQEALLQQERPIR	Dimethyl (N-term)	P02675	FGB	Fibrinogen beta chain	106	124	0	NON	491	L	PDLGVLCPTGCQ	0.9954	0.134142	PDLGVLCPTGCQ	41	1.68055	4.38634	4.89224	0.105022	8.00447	8.03609					4.10233	4.44804	4.25469	4.6319	4.9125								4.24844
CQAADKAACLLPKLDELR	2 Dimethyl (K);Dimethyl (N-term)	P02768	ALB	Serum albumin	193	210	0	NON	609	C	AAFTECCQAADK	0.988	0.145965	AAFTECCQAADK	82	0.847982	5.10084	5.3561	-0.000883921	8.73736	8.73709						4.03123		3.97227	4.46255
CQAKVEQAVETEPEPELR	Dimethyl (K);Dimethyl (N-term)	P02649	APOE	Apolipoprotein E	16	33	1	SP	317	G	VTFLAGCQAKVE	0.9463	0.121195	VTFLAGCQAKVE	165	0.527672	6.32866	6.4875	0.31764	7.73048	7.8261	6.72776	5.9735	6.55987	5.54606	6.3367	6.03443	6.22602	6.53776	6.26008	6.67345	6.99115	6.59168	7.02572	6.74194	6.76889	6.11257	6.86508	6.72319	6.55729	7.03755	6.59937	6.63715	6.92833	6.95135	7.21347	6.72549	6.50646	5.89518
CQDWAAQEPHR	Dimethyl (N-term)	P00747	PLG	Plasminogen	502	512	0	NON	810	P	TVTGTPCQDWAA	0.9951	0.11882	TVTGTPCQDWAA	117	-0.0862499	5.15965	5.13368	-0.190247	7.65274	7.59547		5.33529	4.94331		4.98555	4.63122	5.01234	5.22166	5.56285						5.0316	5.11621	5.02265	4.55742			4.50912					4.66558	5.01722
CQENYLIQEGEEITCKDGR	Dimethyl (K);Dimethyl (N-term)	P08603	CFH	Complement factor H	839	857	0	NON	1231	L	EKVSVLCQENYL	1	3.17018e-08	EKVSVLCQENYL	24	0.962428	4.49598	4.7857	0.219079	7.38446	7.45041							4.43317		5.01953								4.41395	4.85357
CQERDADPDTFFAKFTFEYSR	Dimethyl (K);Dimethyl (N-term)	P43652	AFM	Afamin	340	360	0	NON	599	V	TDSENVCQERDA	0.9995	0.0148071	TDSENVCQERDA	12	-1.13598	5.18232	4.84035	0.194312	7.30246	7.36095	5.09082	4.60591		6.11753	5.27963	5.05548	5.23322	4.45006	4.37394	5.18094	4.92234					4.13411
CQKNVPNCGRGYHLNEEGTR	Dimethyl (K);Dimethyl (N-term)	P23142	FBLN1	Fibulin-1	334	353	0	NON	703	T	TEGSYTCQKNVP	0.8895	8.93176	TEGSYTCQKNVP	32	-0.0987179	4.03067	4.00096	0.335033	6.86914	6.97					3.82021				4.38533						4.80162												3.76971
CQVNGRWSGQTAICDNGAGYCSNPGIPIGTR	Dimethyl (N-term)	B4E1Z4		C3/C5 convertase	647	677	0	NON	1266	T	GSANRTCQVNGR	0.9998	0.00132272	GSANRTCQVNGR	29	0.218254	4.64337	4.70907								4.26149				4.22341
CQVQLVESGGGLVKPGGSLR	Dimethyl (K);Dimethyl (N-term)	P01762	IGHV3-11	Immunoglobulin heavy variable 3-11	19	38	1	SP	117	Q	IIKGVQCQVQLV	0.904	4.12329e-08	IIKGVQCQVQLV	152	0.351259	6.57342	6.67916				6.60222	7.51495	6.93098	6.2731	6.79798	7.23361	7.35668	7.04275	6.28853	6.45173	6.71525	6.46892	5.94059	7.1604	6.90018	6.82421		6.70895		6.77097	5.20879	6.5433		4.05493	6.52953		6.81473	6.61261
CQVQLVESGGGVVQPGGSLR	Dimethyl (N-term)	A0A0J9YY99		Ig-like domain-containing protein (Fragment)	19	38	1	SP	117	Q	LLRGVQCQVQLV	0.9999	9.20756e-06	LLRGVQCQVQLV	49	0.383887	5.17228	5.28784						4.84428			4.7767		5.55395			5.24897			4.97228				5.15243
CQVQLVESGGGVVQPGR	Dimethyl (N-term)	P0DP02	IGHV3-30-3	Immunoglobulin heavy variable 3-30-3	19	35	1	SP	117	Q	LLRGVQCQVQLV	0.9994	0.00128019	LLRGVQCQVQLV	99	0.317236	5.61563	5.71112					4.62626					4.91141	4.99351	4.89345		5.34633			4.26514	4.3722	5.27282	5.08798	4.43957		4.34288	4.08012						5.62808	4.97494
CQVTHEGSTVEKTVAPTECS	Dimethyl (K);Dimethyl (N-term)	B9A064	IGLL5	Immunoglobulin lambda-like polypeptide 5	195	214	0	NON	214	S	SHRSYSCQVTHE	0.9969	1.01227e-05	SHRSYSCQVTHE	19	1.14396	3.96192	4.30629	0.254695	7.82078	7.89745			3.98691						3.83537							4.35994		4.237
CRCAEENCFIQKSDDKVTLEER	2 Dimethyl (K);Dimethyl (N-term)	P01024	C3	Complement C3	1511	1532	0	NON	1663	L	LCRDELCRCAEE	0.9998	7.16467e-07	LCRDELCRCAEE	149	0.403056	5.18242	5.30375	-0.112179	8.65178	8.61801		4.8428	5.28725		5.32613	4.881	5.44077	5.31028	5.12903		4.77197		4.66313	5.26963		4.85275	5.46114	5.71671	5.23403	5.4634	6.2267	4.79196		4.41915	4.82114	4.87126	5.16491	4.73355
CRDELCRCAEENCFIQKSDDKVTLEER	2 Dimethyl (K);Dimethyl (N-term)	P01024	C3	Complement C3	1506	1532	0	NON	1663	L	GKLNKLCRDELC	0.9999	5.89577e-07	GKLNKLCRDELC	91	0.000468835	5.43226	5.4324	-0.112179	8.65178	8.61801			5.56615			4.6702	4.97659		5.52471		4.39408						5.55244	5.47536	5.32204	4.94839	5.69113						5.08364
CRDRVVEESELAR	Dimethyl (N-term)	P02748	C9	Complement component C9	142	154	0	NON	559	P	SEPRPPCRDRVV	0.9016	1.12163	SEPRPPCRDRVV	47	0.14523	4.46876	4.51248	0.276662	7.47334	7.55663														4.26302
CREYCGVPGDGDEELLR	Dimethyl (N-term)	P02760	AMBP	Protein AMBP	333	349	0	NON	352	E	FYSEKECREYCG	0.9337	0.19031	FYSEKECREYCG	93	0.493938	5.13999	5.28868	0.067648	7.33964	7.36			4.63146	4.4857	4.4111	4.45191	4.57612				4.86523					4.88089											4.67841	4.4198
CRKRCINQLLCKLPTDSELAPR	2 Dimethyl (K);Dimethyl (N-term)	P49908	SELENOP	Selenoprotein P	277	298	0	NON	381	L	DLQKKLCRKRCI	0.8817	10.508	DLQKKLCRKRCI	1			4.15134	0.155809	6.19095	6.23785
CRQFSSSYLSRSGGGGGGGLGSGGSIR	Dimethyl (N-term)	P35527	KRT9	Keratin, type I cytoskeletal 9	3	29	0	NON	623	S	XXXXMSCRQFSS	0.9835	0.160146	XXXXMSCRQFSS	3	-2.13365	5.42411	4.78181	0.0299076	6.34048	6.34949					4.84316
CRVDHRGLTFQQNASSMCVPDQDTAIR	Dimethyl (N-term)	P01871	IGHM	Immunoglobulin heavy constant mu	197	223	0	NON	453	T	GQSMFTCRVDHR	0.9959	1.04381e-05	GQSMFTCRVDHR	3			4.50223	-1.04144	8.65221	8.3387
CSAVEPEAEKALDLINKR	2 Dimethyl (K);Dimethyl (N-term)	P04196	HRG	Histidine-rich glycoprotein	24	41	1	SP	525	D	AVSPTDCSAVEP	1	4.47156e-08	AVSPTDCSAVEP	53	-0.389764	5.11374	4.99641	-0.110141	7.43125	7.39809								4.11431	4.38019								4.70579	4.81959			3.97314
CSCRPGYELQEDR	Dimethyl (N-term)	A0A3B3ISR2	C1R	Complement subcomponent C1r	174	186	0	NON	705	F	YVGGYFCSCRPG	0.9698	1.16187	YVGGYFCSCRPG	134	-0.117914	5.41707	5.38157	0.0198536	6.8801	6.88608		6.13134	5.94359		5.54042	5.90005	5.78296	5.45914	5.21804	5.12542	5.83525	5.26397	5.7123	6.36894	5.36127	5.24901	5.028		5.42235	5.17024		5.66243	5.71074		6.1266	6.18968		6.11605
CSDEDWNYKCPSGCRMKGLIDEVNQDFTNR	2 Dimethyl (K);Dimethyl (N-term)	P02671	FGA	Fibrinogen alpha chain	55	84	0	NON	866	F	DSDWPFCSDEDW	0.9954	0.00128442	DSDWPFCSDEDW	22	0.586564	4.18073	4.35731	0.09442	8.0919	8.12032								4.0146	3.97227
CSEPEKVDKDNEDFQESNR	2 Dimethyl (K);Dimethyl (N-term)	P00450	CP	Ceruloplasmin	240	258	0	NON	1065	Y	DNIKTYCSEPEK	0.9601	0.736417	DNIKTYCSEPEK	117	-0.193454	4.6976	4.63937	-0.226723	7.73817	7.66992	5.07605	5.40582		4.46625	4.39878			3.83853	3.53533						6.23626		4.15861		5.75543	4.10298	5.6312			4.28666			6.24303	4.32781
CSGEEQSLEQCQHR	Dimethyl (N-term)	O43866	CD5L	CD5 antigen-like	315	328	0	NON	347	R	WLDNVRCSGEEQ	0.9997	0.0012843	WLDNVRCSGEEQ	11	0.593271	3.90637	4.08496	-0.321242	6.14869	6.05198
CSGNFCLFRSETKDLLFR	Dimethyl (K);Dimethyl (N-term)	P02787	TF	Serotransferrin	634	651	0	NON	698	D	GSNVTDCSGNFC	0.9088	0.17226	GSNVTDCSGNFC	143	-0.573868	6.54399	6.37124	-0.00909289	8.17477	8.17203	6.52008	6.69819	6.25517		6.66968	6.35215	6.50314	6.49058	6.62242	6.02261	6.43004	5.72752	5.22968	6.40885	6.08841	5.98582	5.44178	5.23735	5.17508	5.27347		4.87694		5.28829	5.68179	5.58704		5.86943
CSHDEDAGASCENPESSFSPVPEGVR	Dimethyl (N-term)	O43866	CD5L	CD5 antigen-like	114	139	0	NON	347	D	QEEVYDCSHDED	0.8673	0.958534	QEEVYDCSHDED	54	-0.970018	4.98855	4.69654	-0.321242	6.14869	6.05198	4.75826					5.36726	4.31538	4.34549	4.9372	4.62649				5.2862	4.46731	4.97055	3.73685			3.81043							5.10411
CSLEGVEIKGGSFR	Dimethyl (K);Dimethyl (N-term)	B4E1Z4		C3/C5 convertase	539	552	0	NON	1266	S	ARPQGSCSLEGV	0.9989	0.0144582	ARPQGSCSLEGV	11			5.36531																														4.34177
CSSNLVLTGSSER	Dimethyl (N-term)	B4E1Z4		C3/C5 convertase	115	127	0	NON	1266	R	DKVRYRCSSNLV	0.9999	3.71526e-06	DKVRYRCSSNLV	18	0.191202	4.1635	4.22106				4.771				4.5117				3.9614																		4.00172
CSYYQSCCTDYTAECKPQVTR	Dimethyl (K);Dimethyl (N-term)	P04004	VTN	Vitronectin	44	64	0	NON	478	L	CQCDELCSYYQS	0.9729	0.0154877	CQCDELCSYYQS	14	0.384098	4.27065	4.38627	-0.170845	7.93855	7.88712
CTESLVNR	Dimethyl (N-term)	P02768	ALB	Serum albumin	501	508	0	NON	609	C	DRVTKCCTESLV	0.9849	10.01	DRVTKCCTESLV	147	0.218806	5.53931	5.60518	-0.000883921	8.73736	8.73709	5.95428	5.7109	5.74551	5.57747	5.48459	5.27291	5.48655	5.16643	5.69356	5.89321	5.7781		6.22467	5.69198	5.70082		5.49066	5.47184	6.19395	5.55537			6.30765	6.08489	6.30341	5.51253	5.84437	5.34575
CTGSEASYELTQPPSVSVSPGQTAR	Dimethyl (N-term)	P01717	IGLV3-25	Immunoglobulin lambda variable 3-25	14	38	1	SP	112	L	LPLLTLCTGSEA	1	8.62637e-06	LPLLTLCTGSEA	135	0.735995	6.05995	6.2815				7.10196	7.43769	7.17747	7.045	7.17735	6.88256	7.62651	7.43186	7.43849			6.71997	6.62438	7.45771	7.27782	7.71012	6.49033	7.11337	6.83642	7.01814	7.33926	6.86499	6.21122	6.05371	6.53961	7.64594	7.45124	7.18139
CTGSLSQAVLTQPTSLSASPGASAR	Dimethyl (N-term)	A0A075B6I7	IGLV5-48	Probable non-functional immunoglobulin lambda variable 5-48	14	38	1	SP	105	H	LLFLSHCTGSLS	0.9999	8.67483e-06	LLFLSHCTGSLS	57	-0.39447	5.63594	5.51719								4.41052	5.25963	5.39633	5.2569	5.48823						4.6259
CTGSLSQPVLTQPPSSSASPGESAR	Dimethyl (N-term)	A0A075B6J1	IGLV5-37	Immunoglobulin lambda variable 5-37	14	38	1	SP	123	H	LLLLSHCTGSLS	0.9999	0.000114573	LLLLSHCTGSLS	115	-0.514084	6.3575	6.20274	0.187221	6.08357	6.13993	5.8847		5.48346	6.2724	5.62596	6.00819	6.12895	5.93609	6.03228		5.96241	5.74379			5.30752	6.6701	6.00506		5.17699	5.1192	5.79003	5.35251						5.91731
CTGSLSQPVLTQPSSHSASSGASVR	Dimethyl (N-term)	A0A0A0MRZ9	IGLV5-52	Immunoglobulin lambda variable 5-52	14	38	1	SP	124	H	LVLLSHCTGSLS	0.9999	2.98117e-09	LVLLSHCTGSLS	21	0.648335	5.03623	5.2314	-0.252671	5.05398	4.97791						4.68338										5.41899
CTGSVTSYVLTQPPSVSVAPGQTAR	Dimethyl (N-term)	P80748	IGLV3-21	Immunoglobulin lambda variable 3-21	14	38	1	SP	117	H	LGLLSHCTGSVT	0.9995	1.34622e-07	LGLLSHCTGSVT	49	0.619358	4.93289	5.11934	-0.350523	6.06249	5.95697
CTGSWAQSVLTQPPSVSGAPGQR	Dimethyl (N-term)	A0A075B6I6	IGLV1-50	Probable non-functional immunoglobulin lambda variable 1-50	14	36	1	SP	118	H	LTLLAHCTGSWA	0.9994	9.85373e-06	LTLLAHCTGSWA	111	-0.623375	5.01601	4.82836				4.45168	4.97788	5.32068	4.76194	5.17647	5.16571	5.26699	4.91072	4.90908		4.98293	5.25962		4.64081	5.32437	5.84769	4.63887			3.94183							4.70373	4.66903
CTGTSSDVGSYNR	Dimethyl (N-term)	A0A075B6J9	IGLV2-18	Immunoglobulin lambda variable 2-18	41	53	0	NON	118	S	QSVTISCTGTSS	0.9642	0.156674	QSVTISCTGTSS	7			4.00995	0.197599	5.27256	5.33204
CTHKGRPGPQPWCATTPNFDQDQR	Dimethyl (K);Dimethyl (N-term)	P00748	F12	Coagulation factor XII	61	84	0	NON	615	K	RQLYHKCTHKGR	0.9883	1.26232	RQLYHKCTHKGR	12	-0.883813	4.778	4.51194	0.18436	6.93073	6.98623
CTLTGLRDASGATFTWTPSSGKSAVQGPPER	Dimethyl (K);Dimethyl (N-term)	A0A0G2JMB2	IGHA2	Immunoglobulin heavy constant alpha 2 (Fragment)	134	164	0	NON	340	T	SEANLTCTLTGL	1	1e-14	SEANLTCTLTGL	25	0.47175	5.29753	5.43954	-0.268762	8.73013	8.64922		4.64438							5.40384							4.80004					5.67493
CTSGAYSNASSTDSASYYPLTGDTR	Dimethyl (N-term)	P04114	APOB	Apolipoprotein B-100	976	1000	0	NON	4563	Y	FPGLNYCTSGAY	0.9997	7.91895e-06	FPGLNYCTSGAY	11	0.519626	4.12771	4.28414	0.142729	7.73481	7.77777
CTVATLRETYGEMADCCAKQEPER	Dimethyl (K);Dimethyl (N-term)	P02768	ALB	Serum albumin	99	122	0	NON	609	L	LFGDKLCTVATL	0.9978	0.0129862	LFGDKLCTVATL	134	0.272237	5.19207	5.27403	-0.000883921	8.73736	8.73709	5.38063	5.23396	5.66975	4.8578	5.3277	5.47135	4.87763	5.05611	5.4027	5.00441	5.39125	5.00924	6.0905	5.70304	5.97734		5.63052	5.47317		5.68261	5.43858		5.70118	5.16361	5.88092	5.57457	5.47216	5.37671
CTVATLRETYGEMADCCAKQEPER	Dimethyl (K);Dimethyl (N-term);Oxidation (M)	P02768	ALB	Serum albumin	99	122	0	NON	609	L	LFGDKLCTVATL	0.9993	0.0134451	LFGDKLCTVATL	111	0.0738016	5.21992	5.24214	-0.000883921	8.73736	8.73709	5.52347	4.79869	5.74092		4.79511	4.80766	4.44647		5.75461		5.92812	4.42466	5.09633	4.71953	5.04302	4.43502				5.04269	5.64908	5.97878		4.90971	4.90845	5.42541	5.17353
CTVATLRETYGEMADCCAKQEPERNECFLQHKDDNPNLPR	2 Dimethyl (K);Dimethyl (N-term)	P02768	ALB	Serum albumin	99	138	0	NON	609	L	LFGDKLCTVATL	0.9248	0.168296	LFGDKLCTVATL	9			5.03086	-0.000883921	8.73736	8.73709																		5.17626
CTVSEASYELTQPPSVSVSPGQTAR	Dimethyl (N-term)	A0A075B6K4	IGLV3-10	Immunoglobulin lambda variable 3-10	14	38	1	SP	115	F	LPLLTFCTVSEA	0.9998	8.23723e-07	LPLLTFCTVSEA	71	0.848018	5.03325	5.28853						4.90061						4.92214						5.05002
CTVSVASYELTQPSSVSVSPGQTAR	Dimethyl (N-term)	P01718	IGLV3-27	Immunoglobulin lambda variable 3-27	14	38	0	NON	113	L	LPLLILCTVSVA	0.9923	0.160797	LPLLILCTVSVA	24	2.41055	4.11332	4.83897	-0.339993	5.82048	5.71813					5.84131				4.24046								6.35606
CVDPRHRQGPVNLLSDPEQGVEVTGQYER	Dimethyl (N-term)	Q14624-3	ITIH4	Isoform 3 of Inter-alpha-trypsin inhibitor heavy chain H4	717	745	0	NON	900	L	QSVERLCVDPRH	0.9698	0.00116864	QSVERLCVDPRH	82	0.754418	4.82486	5.05196	-0.0289189	7.63426	7.62555						4.06052		4.03234	3.91058									4.526
CVDVDECAPPAEPCGKGHR	Dimethyl (K);Dimethyl (N-term)	P23142	FBLN1	Fibulin-1	354	372	0	NON	703	R	NEEGTRCVDVDE	0.9998	0.0103678	NEEGTRCVDVDE	66	-0.920277	5.11493	4.8379	0.335033	6.86914	6.97					4.49161	4.35926						4.22524		4.36868			5.28331	4.86349		5.36215	4.57734			4.8261	5.21504	5.04812
CVFLVKSQGVNDNEEGFFSAR	Dimethyl (K);Dimethyl (N-term)	P02675	FGB	Fibrinogen beta chain	24	44	0	NON	491	L	LLLLLLCVFLVK	0.9891	0.00106738	LLLLLLCVFLVK	163	-0.349233	7.1363	7.03117	0.105022	8.00447	8.03609	7.14123	7.33733	7.26297	6.78851	7.14463	7.11021	7.40037	7.4036	6.72965	6.88403	7.42259	7.04052	5.38602	7.21254	7.11636	7.18653	6.96797	6.89688	6.80953	6.59393	5.12612	6.35926		6.33818	6.3966	6.77314	7.21939	6.95245
CVGETTESTQCEDEELEHLR	Dimethyl (N-term)	P10643	C7	Complement component C7	535	554	0	NON	843	S	SGGGRSCVGETT	0.8925	0.995309	SGGGRSCVGETT	26	0.615082	4.91569	5.10085	0.298789	6.49602	6.58597			4.99003						4.75345																		4.83583
CVLHEKTPVSDR	Dimethyl (K);Dimethyl (N-term)	P02768	ALB	Serum albumin	485	496	0	NON	609	L	VVLNQLCVLHEK	0.9868	0.0128978	VVLNQLCVLHEK	39	0.192034	4.22848	4.28629	-0.000883921	8.73736	8.73709
CVLHEKTPVSDRVTKCCTESLVNR	2 Dimethyl (K);Dimethyl (N-term)	P02768	ALB	Serum albumin	485	508	0	NON	609	L	VVLNQLCVLHEK	0.945	1.14557	VVLNQLCVLHEK	82	0.49685	5.19976	5.34933	-0.000883921	8.73736	8.73709	4.63811	4.7017	5.03549	4.98809	4.76413	4.50406	4.64505	4.45157	4.73402	4.72424	4.64529	5.28321	5.16573	4.80972	5.0022	4.85238								4.42886	5.50431	4.03482	4.4598	4.08163
CVLVLACIGACQPEAQEGTLSPPPKLKMSR	2 Dimethyl (K);Dimethyl (N-term)	P55056	APOC4	Apolipoprotein C-IV	17	46	0	NON	127	L	LPALCLCVLVLA	0.9601	10.503	LPALCLCVLVLA	82	0.288637	4.64464	4.73152	-0.000829085	6.67858	6.67833					4.9122		4.65705	4.6128		4.48805		4.98576				4.88614	5.86345	5.25468									3.83196	4.48963
CVPDQDTAIR	Dimethyl (N-term)	P01871	IGHM	Immunoglobulin heavy constant mu	214	223	0	NON	453	M	QNASSMCVPDQD	0.9943	0.0584633	QNASSMCVPDQD	120	-0.348322	5.06762	4.96277	-1.04144	8.65221	8.3387	6.05857	5.08552	5.10558	5.85583	5.21757	5.25691	5.50327	4.44606	5.24981	4.73945	5.77368	6.08239	5.52032	5.3642	5.081	4.53079	4.59382				4.399					5.09291	4.97811	5.07504
CVPNSICVNTLGSYRCGPCKPGYTGDQIR	Dimethyl (K);Dimethyl (N-term)	P35443	THBS4	Thrombospondin-4	388	416	0	NON	961	A	ECRNGACVPNSI	0.9437	0.0192674	ECRNGACVPNSI	41	-0.823675	7.26859	7.02064	-0.121918	4.88642	4.84971																	7.49947
CVPTEPCEDAEDDCGNDFQCSTGR	Dimethyl (N-term)	P02748	C9	Complement component C9	88	111	0	NON	559	Q	VGDRRQCVPTEP	1	0.00106369	VGDRRQCVPTEP	37	0.176455	3.95234	4.00546	0.276662	7.47334	7.55663					4.51704		3.92476	4.19517	3.96517									4.00668						4.50975			4.15419
CVTCHGSPVDICTAKPR	Dimethyl (K);Dimethyl (N-term)	P01008	SERPINC1	Antithrombin-III	29	45	1	SP	464	D	LIGFWDCVTCHG	1	0.00127135	LIGFWDCVTCHG	111	-0.0361755	5.26251	5.25162	0.376121	7.09882	7.21204	5.42771		5.90077	4.95732	5.18587	5.56697		5.78099	5.68688	5.09595	5.09497	5.07387		5.203		4.96885	4.62624			4.71507						5.29906		5.32403
CVVAHEALPNRVTERTVDKSTGKPTLYNVSLVMSDTAGTCY	2 Dimethyl (K);Dimethyl (N-term);Oxidation (M)	P01871	IGHM	Immunoglobulin heavy constant mu	413	453	0	NON	453	T	TGETYTCVVAHE	0.9891	0.021685	TGETYTCVVAHE	101	-0.164116	5.40686	5.35746	-1.04144	8.65221	8.3387	4.55584	5.2082	5.78504	5.13309	5.3711	5.63402	5.45276	5.65677	5.58609	4.69789	5.02523	5.1313		5.07301	5.06891	5.80801	5.70312	5.9673	5.7278	5.40581	4.68394	5.29395		4.37139	5.37561	5.7338	5.85589	4.10489
CVVVDVSHEDPEVKFNWYVDGVEVHNAKTKPR	3 Dimethyl (K);Dimethyl (N-term)	P01857	IGHG1	Immunoglobulin heavy constant gamma 1	144	175	0	NON	330	T	RTPEVTCVVVDV	0.9907	1.34905e-08	RTPEVTCVVVDV	9	-3.84461	5.47562	4.31827	-0.0261674	5.86958	5.8617		4.74343		5.47562	5.11616			4.40824			5.09467						3.6587	3.84867		3.75033		3.92599
CVVVDVSHEDPEVQFKWYVDGVEVHNAKTKPR	3 Dimethyl (K);Dimethyl (N-term)	P01860	IGHG3	Immunoglobulin heavy constant gamma 3	191	222	0	NON	377	T	RTPEVTCVVVDV	0.9525	9.70379e-06	RTPEVTCVVVDV	3	-0.320207	4.22462	4.12823	0.0517416	8.22973	8.24531									4.22462							3.79005			4.46641
CWSLAIATPLPPTSAHGNVAEGETKPDPDVTER	Dimethyl (K);Dimethyl (N-term)	P02790	HPX	Hemopexin	17	49	0	NON	462	L	LGLWSLCWSLAI	0.9999	4.99907e-08	LGLWSLCWSLAI	146	0.893747	6.70015	6.96919	0.00453763	7.78695	7.78832	7.05116	7.09833	7.0093	5.71595	7.16982	6.14633	7.03346	7.22386	6.95211	7.10442	7.03591	5.93848	7.36694	6.18628	6.31225	7.12366	7.51369	7.4918	8.02687	7.55996	7.61261	7.42885	7.18757	7.53902				7.06707
CYGPGVGRIWLDNVRCSGEEQSLEQCQHR	Dimethyl (N-term)	O43866	CD5L	CD5 antigen-like	300	328	0	NON	347	K	SFRDRKCYGPGV	0.9567	0.00014439	SFRDRKCYGPGV	10	-0.995638	5.10783	4.80812	-0.321242	6.14869	6.05198
CYHGDGRSYRGISSTTVTGR	Dimethyl (N-term)	P08519	LPA	Apolipoprotein(a)	1502	1521	0	NON	2040	D	SPVVQDCYHGDG	0.9853	0.141913	SPVVQDCYHGDG	6	-2.20953	4.89824	4.2331	0.00433256	7.02285	7.02415
DAAQKTDTSHHDQDHPTFNKITPNLAEFAFSLYR	2 Dimethyl (K);Dimethyl (N-term)	A0A024R6I7	SERPINA1	Alpha-1-antitrypsin	30	63	1	SP	418	G	AEDPQGDAAQKT	0.9861	5.7106e-10	AEDPQGDAAQKT	132	0.434068	4.50704	4.63771	-0.104031	5.57623	5.54492	4.44146	4.99236		4.35043	3.99319	3.99669	4.22387	4.06388	3.37048	4.22662	4.83958			4.73336		3.54772	5.08126	5.05615		5.16844		5.58059	5.6887		5.71742	4.80734	4.05118	4.67632
DAAVECHRGECQAEGVLFFQGDR	Dimethyl (N-term)	P02790	HPX	Hemopexin	144	166	0	NON	462	L	GIPSPLDAAVEC	0.9947	7.73064e-06	GIPSPLDAAVEC	34	1.44596	4.54269	4.97797	0.00453763	7.78695	7.78832			4.98949						4.19733																		5.0949
DADDLQKR	Dimethyl (K);Dimethyl (N-term)	P02649	APOE	Apolipoprotein E	169	176	0	NON	317	R	RKRLLRDADDLQ	0.9986	0.0029442	RKRLLRDADDLQ	35	0.74341	4.5871	4.81088	0.31764	7.73048	7.8261					4.94882	4.19714			5.19174	4.88655		5.58159			4.94033					3.64599				4.82765				4.6789
DADDLQKRLAVYQAGAR	Dimethyl (K);Dimethyl (N-term)	P02649	APOE	Apolipoprotein E	169	185	0	NON	317	R	RKRLLRDADDLQ	0.925	11.7242	RKRLLRDADDLQ	31	1.16571	4.78042	5.13134	0.31764	7.73048	7.8261			4.85356		4.6767				4.71121																	4.32836
DADVLLEACCADGHR	Dimethyl (N-term)	B1AHM9	FBLN1	Fibulin-1 (Fragment)	36	50	0	NON	189	V	GPGVPVDADVLL	0.9768	0.12648	GPGVPVDADVLL	4			4.1866	0.335033	6.86914	6.97															3.9728					4.03606
DAEDDCGNDFQCSTGR	Dimethyl (N-term)	P02748	C9	Complement component C9	96	111	0	NON	559	E	PTEPCEDAEDDC	0.9989	0.0130179	PTEPCEDAEDDC	118	0.132057	4.99191	5.03167	0.276662	7.47334	7.55663		4.14385	4.85648		5.21349	5.02244	5.0189	5.25555	5.03123		4.37874					4.699	4.86393	5.56368			4.74195						4.9277
DAHKSEVAHR	Dimethyl (K);Dimethyl (N-term)	P02768	ALB	Serum albumin	25	34	0	NON	609	R	RGVFRRDAHKSE	1	1.25198e-09	RGVFRRDAHKSE	166	-0.444884	8.01641	7.88249	-0.000883921	8.73736	8.73709	8.29913	7.78382	8.36068	7.21505	8.1264	8.09261	8.45614	8.00785	7.97196	8.35226	8.37265	8.56151	7.91317	8.08918	7.82531	7.82721	7.86324	7.67542	7.77573	6.80295	7.91741	7.78378	7.55152	6.79604	7.86842	8.25387	8.00024	8.03386
DAKGISQEQMNEFR	Dimethyl (K);Dimethyl (N-term)	P12814-4	ACTN1	Isoform 4 of Alpha-actinin-1	739	752	0	NON	930	R	NQILTRDAKGIS	0.9972	0.0013465	NQILTRDAKGIS	4			4.60356	0.689742	6.02751	6.23515			4.87681												4.33112
DAKGISQEQMNEFR	Dimethyl (K);Dimethyl (N-term);Oxidation (M)	P12814-4	ACTN1	Isoform 4 of Alpha-actinin-1	739	752	0	NON	930	R	NQILTRDAKGIS	0.9987	0.000137559	NQILTRDAKGIS	2			4.31567	0.689742	6.02751	6.23515			4.50852
DAKRYIEKIQPSGGTNINEALLR	2 Dimethyl (K);Dimethyl (N-term)	Q5T985	ITIH2	Inter-alpha-trypsin inhibitor heavy chain H2	361	383	0	NON	935	A	TKTQVADAKRYI	0.9495	0.0124731	TKTQVADAKRYI	2			4.77759	-0.00129325	8.00049	8.0001
DALRTHLAPYSDELR	Dimethyl (N-term)	P02647	APOA1	Apolipoprotein A-I	181	195	0	NON	267	V	RARAHVDALRTH	0.9103	1.26761	RARAHVDALRTH	76	-0.915356	5.9133	5.63775	-0.397791	8.36893	8.24918					4.35349	6.98777	6.64146		5.08118			5.63356	5.94594				6.19319	5.97672	6.31116	6.32993			5.65394	7.02523				4.25495
DALRTHLAPYSDELRQR	Dimethyl (N-term)	P02647	APOA1	Apolipoprotein A-I	181	197	0	NON	267	V	RARAHVDALRTH	0.8807	1.3912	RARAHVDALRTH	1			5.50493	-0.397791	8.36893	8.24918
DALSSVQESQVAQQAR	Dimethyl (N-term)	P02656	APOC3	Apolipoprotein C-III	45	60	0	NON	99	K	ATKTAKDALSSV	0.9986	0.00137887	ATKTAKDALSSV	92	-0.207334	4.78436	4.72194								4.69723	4.44714	4.12554	4.26314		4.45517					4.08985		4.6666			4.79829							4.27251
DAPEEEDHVLVLR	Dimethyl (N-term)	A0A7P0TA35	P4HB	Protein disulfide-isomerase	18	30	1	SP	542	A	AALVRADAPEEE	0.9991	0.0147449	AALVRADAPEEE	166	0.323373	5.7492	5.84655	0.555267	4.73508	4.90223	5.69974	6.12509	6.42311	5.74815	5.44844	5.74858	6.46351	5.87576	5.82357	6.00152	6.46012	5.93801	6.00189	5.60222	5.54154	5.90461	5.91152	5.23389	5.4683	6.0253	5.59956	6.017	5.37593	5.4678	5.86052	6.06473	6.16144	5.85546
DAPGEVVPSGESGLR	Dimethyl (N-term)	Q8WWA1	TMEM40	Transmembrane protein 40	119	133	0	NON	233	G	ELQLYGDAPGEV	0.9967	3.49207e-05	ELQLYGDAPGEV	14			4.87757						5.14543																								4.66232
DAPQDFHPDR	Dimethyl (N-term)	P21333-2	FLNA	Isoform 2 of Filamin-A	665	674	0	NON	2639	R	FMADIRDAPQDF	0.994	0.980775	FMADIRDAPQDF	44			4.26105	0.454801	6.28122	6.41813			5.76503				4.48649				4.63886	4.77914				4.01147								4.44014	4.58195	4.34602	3.9407
DAQYAPGYDKVKDISEVVTPR	2 Dimethyl (K);Dimethyl (N-term)	B4E1Z4		C3/C5 convertase	1161	1181	0	NON	1266	R	KGSCERDAQYAP	1	0	KGSCERDAQYAP	114	0.0499317	5.22149	5.23652						5.29198		5.61028		4.28483	4.86013	5.7115			5.04904		4.46718	4.55073	4.22069	5.1967	5.42376	4.66504	4.66876	5.97315			5.69291		3.89749	4.78916
DASGATFTWTPSSGKSAVQGPPER	Dimethyl (K);Dimethyl (N-term)	A0A0G2JMB2	IGHA2	Immunoglobulin heavy constant alpha 2 (Fragment)	141	164	0	NON	340	R	TLTGLRDASGAT	1	0	TLTGLRDASGAT	96	0.598868	5.28639	5.46667	-0.268762	8.73013	8.64922	4.64145			5.41245	5.53465	5.12582		4.63012	5.67102	4.87279	4.94348				5.14936			4.83255									5.22165
DASGVTFTWTPSSGKSAVQGPPER	Dimethyl (K);Dimethyl (N-term)	P01876	IGHA1	Immunoglobulin heavy constant alpha 1	154	177	0	NON	353	R	TLTGLRDASGVT	1	0	TLTGLRDASGVT	124	0.0971079	5.55144	5.58068	0.00278448	8.63586	8.6367	4.68135	4.92137	5.95408	5.67485	6.37849		5.36589	5.71342	6.00456		5.0732	5.55067		5.24664		5.50916	5.24031	5.78545	4.78249	5.00205	6.57767			5.66793	4.43753	4.52169	4.98248
DASPGDKR	Dimethyl (K);Dimethyl (N-term)	P04114	APOB	Apolipoprotein B-100	551	558	0	NON	4563	D	LQTFLDDASPGD	0.9743	1.18229	LQTFLDDASPGD	42	-0.0387921	6.83576	6.82408	0.142729	7.73481	7.77777
DASSLESGVPSR	Dimethyl (N-term)	A0A0B4J2D9	IGKV1D-13	Immunoglobulin kappa variable 1D-13	72	83	0	NON	117	Y	PKLLIYDASSLE	0.9971	0.00132138	PKLLIYDASSLE	9	-0.536871	4.53198	4.37037	-0.348668	5.69979	5.59484						4.31417	4.25585
DATRFKHLRKYTYNYEAESSSGVPGTADSR	2 Dimethyl (K);Dimethyl (N-term)	P04114	APOB	Apolipoprotein B-100	42	71	0	NON	4563	K	SLVCPKDATRFK	1	2.93147e-09	SLVCPKDATRFK	6			5.23497	0.142729	7.73481	7.77777	5.6266		5.37408		5.16286
DAVGDRRQCVPTEPCEDAEDDCGNDFQCSTGR	Dimethyl (N-term)	P02748	C9	Complement component C9	80	111	0	NON	559	T	NGKRCTDAVGDR	0.9981	1.47727e-06	NGKRCTDAVGDR	5	-0.720458	4.48842	4.27154	0.276662	7.47334	7.55663
DCCAKQEPER	Dimethyl (K);Dimethyl (N-term)	P02768	ALB	Serum albumin	113	122	0	NON	609	A	TYGEMADCCAKQ	0.8758	1.23246	TYGEMADCCAKQ	144	-0.156886	5.92268	5.87545	-0.000883921	8.73736	8.73709	5.77199	5.11223	5.82743		5.81393	5.48099	5.00184	5.12547		5.61011	5.60508		6.26282	5.57529	5.66302	4.92556	5.32347	5.3664	4.55548	5.53587	5.74557	5.85412		5.91423		4.74834	5.79222	5.39538
DCCAKQEPERNECFLQHKDDNPNLPR	2 Dimethyl (K);Dimethyl (N-term)	P02768	ALB	Serum albumin	113	138	0	NON	609	A	TYGEMADCCAKQ	0.9843	0.00202423	TYGEMADCCAKQ	65	0.817234	5.13182	5.37783	-0.000883921	8.73736	8.73709							5.13057		5.23455			4.98354					5.76819	5.61147			5.57112	4.82322					5.60673
DCGDQSDEANCR	Dimethyl (N-term)	P07358	C8B	Complement component C8 beta chain	145	156	0	NON	591	N	LCNGDNDCGDQS	0.8955	1.09814	LCNGDNDCGDQS	6			4.20709	0.00558496	7.28732	7.289															4.11955					4.12762
DCHLAQVPSHTVVAR	Dimethyl (N-term)	P02787	TF	Serotransferrin	259	273	0	NON	698	K	PVDEYKDCHLAQ	0.9999	8.34036e-06	PVDEYKDCHLAQ	114	-0.36996	5.02094	4.90957	-0.00909289	8.17477	8.17203	4.27422	4.48506	5.02564		5.18435	4.92964	4.51462	3.85063	4.97958			5.12241	5.07428	5.03718			4.78421			5.00489			4.51502	5.7093		4.67142
DCNELPPRR	Dimethyl (N-term)	P08603	CFH	Complement factor H	20	28	1	SP	1231	E	AICVAEDCNELP	0.9755	11.831	AICVAEDCNELP	103	0.384078	6.02819	6.14381	0.219079	7.38446	7.45041	6.45006	6.14844	6.1867	6.48849	6.46909	6.2334	6.46928	6.43869	6.13359	6.69773	6.46394	6.43257		6.03232	6.25233	6.09976	6.2422			6.18941	6.25178	5.99185		5.50253		6.43526	5.54556	6.60711
DCSAVEPEAEKALDLINKR	2 Dimethyl (K);Dimethyl (N-term)	P04196	HRG	Histidine-rich glycoprotein	23	41	1	SP	525	T	CAVSPTDCSAVE	0.9996	3.13333e-09	CAVSPTDCSAVE	81	0.0940739	5.05875	5.08707	-0.110141	7.43125	7.39809								4.39767	5.01439								4.49901	4.2986
DCSGNFCLFRSETKDLLFR	Dimethyl (K);Dimethyl (N-term)	P02787	TF	Serotransferrin	633	651	0	NON	698	T	FGSNVTDCSGNF	0.9791	0.160237	FGSNVTDCSGNF	149	-0.554033	5.83123	5.66445	-0.00909289	8.17477	8.17203	5.98619	5.39289	6.73988	5.23966	5.64053	6.27052	5.87671	5.70192	6.40618	5.1079	5.44687		4.94488	5.79559	6.59275	5.73355	4.82903	4.69735		5.03964						5.74599	6.85871	5.31953
DCSTNNPSQAKLR	Dimethyl (K);Dimethyl (N-term)	P10909-2	CLU	Isoform 2 of Clusterin	364	376	0	NON	501	V	REILSVDCSTNN	0.9293	1.5484	REILSVDCSTNN	9	-0.0192134	4.76359	4.7578	0.0594964	7.86712	7.88503												5.20447			4.6354											4.74901
DCSTNNPSQAKLRRELDESLQVAER	Dimethyl (K);Dimethyl (N-term)	P10909-2	CLU	Isoform 2 of Clusterin	364	388	0	NON	501	V	REILSVDCSTNN	0.9996	2.87831e-05	REILSVDCSTNN	84	-0.169421	4.91981	4.86881	0.0594964	7.86712	7.88503	5.23578	5.24848	6.17316		4.01733	4.50864	4.51674	4.01244	4.73211	4.76823	5.08861		5.41186	5.54536		4.61708	5.20356		4.77436				4.96667	5.1301			5.87435	4.97135
DCSVLSRKYWNDCEPPDSR	Dimethyl (K);Dimethyl (N-term)	P04196	HRG	Histidine-rich glycoprotein	77	95	0	NON	525	S	LDVQESDCSVLS	0.9781	0.000382167	LDVQESDCSVLS	13	-1.16177	5.2269	4.87718	-0.110141	7.43125	7.39809									5.07883								4.86844	4.14193
DCVTCHGSPVDICTAKPR	Dimethyl (K);Dimethyl (N-term)	P01008	SERPINC1	Antithrombin-III	28	45	1	SP	464	W	LLIGFWDCVTCH	0.9422	0.141352	LLIGFWDCVTCH	95	0.362713	4.50948	4.61867	0.376121	7.09882	7.21204						3.69649		4.26762	4.52891						4.00274	3.50655		3.94764						4.0868
DCYHGDGQSYR	Dimethyl (N-term)	P00747	PLG	Plasminogen	376	386	0	NON	810	Q	LTPVVQDCYHGD	0.9584	1.35552	LTPVVQDCYHGD	25	0.281823	4.17181	4.25665	-0.190247	7.65274	7.59547	4.77526			4.15672			3.94401	3.80127
DDDIAALVVDNGSGMCKAGFAGDDAPR	Dimethyl (K);Dimethyl (N-term);Oxidation (M)	P60709	ACTB	Actin, cytoplasmic 1	2	28	1	P1/P2	375	M	XXXXXMDDDIAA	1	0	XXXXXMDDDIAA	130	2.03737	4.94264	5.55595	1.94435	6.53952	7.12483			6.52026		4.77897	4.66751	6.11098	5.02417	5.25867			4.36758	4.98622			4.80134	4.78247	5.8719	5.44978					5.02098	4.8589		5.34385	3.80952
DDDIAALVVDNGSGMCKAGFAGDDAPR	Dimethyl (K);Dimethyl (N-term)	P60709	ACTB	Actin, cytoplasmic 1	2	28	1	P1/P2	375	M	XXXXXMDDDIAA	1	0	XXXXXMDDDIAA	96	-0.186407	4.90869	4.85258	1.94435	6.53952	7.12483					4.34797	4.05968		4.84365	4.81725								4.11453	5.87363		5.2111				5.30081	4.80565		4.11355	3.99263
DDDTAVLVIDNGSGMCKAGFAGDDAPR	Dimethyl (K);Dimethyl (N-term);Oxidation (M)	Q6S8J3	POTEE	POTE ankyrin domain family member E	702	728	0	NON	1075	M	LNELTMDDDTAV	0.9525	0.000192523	LNELTMDDDTAV	26	2.02471	3.73884	4.34833	1.65421	5.54197	6.03993			4.13909				3.77786																				3.5602
DDDTAVLVIDNGSGMCKAGFAGDDAPR	Dimethyl (K);Dimethyl (N-term)	Q6S8J3	POTEE	POTE ankyrin domain family member E	702	728	0	NON	1075	M	LNELTMDDDTAV	0.9963	7.98e-12	LNELTMDDDTAV	16			4.79406	1.65421	5.54197	6.03993
DDFQKKWQEEMELYR	2 Dimethyl (K);Dimethyl (N-term)	P02647	APOA1	Apolipoprotein A-I	126	140	0	NON	267	L	KVQPYLDDFQKK	0.9319	10.4239	KVQPYLDDFQKK	14	0.821649	4.8558	5.10314	-0.397791	8.36893	8.24918																												3.53228
DDFRLKYENEVALR	Dimethyl (K);Dimethyl (N-term)	P13645	KRT10	Keratin, type I cytoskeletal 10	232	245	0	NON	584	A	NARLAADDFRLK	0.9157	0.024066	NARLAADDFRLK	12	-1.77478	4.57629	4.04202	0.100853	6.3685	6.39886			4.29203		4.49273		4.21991									3.87011
DDGCPKPPEIAHGYVEHSVR	Dimethyl (K);Dimethyl (N-term)	P00738	HP	Haptoglobin	30	49	0	NON	406	A	DVTDIADDGCPK	0.9999	0.000101135	DVTDIADDGCPK	166	0.0632505	6.81754	6.83658	0.230085	7.71046	7.77972	4.4833	6.64379	6.44114	5.51137	7.48454	7.09696	6.08236	7.54938	7.32872	5.97532	5.49289	4.8619	6.20981	5.56083	5.32597	7.1795	8.17266	6.97712	7.92013	7.7731	8.31666	6.23531	6.36207	8.04798	5.3006	5.39121	6.31645	5.65856
DDGLDEIIMAAPLRIADVTSGLIGGEDGR	Dimethyl (N-term)	P80108	GPLD1	Phosphatidylinositol-glycan-specific phospholipase D	729	757	0	NON	840	D	HLSDLDDDGLDE	0.9345	0.0142152	HLSDLDDDGLDE	12	-1.24605	4.44223	4.06713	-0.333084	6.7269	6.62663																		3.96344
DDIAALVVDNGSGMCKAGFAGDDAPR	Dimethyl (K);Dimethyl (N-term)	P60709	ACTB	Actin, cytoplasmic 1	3	28	0	NON	375	D	XXXXMDDDIAAL	0.9851	0.0010476	XXXXMDDDIAAL	5			4.19622	1.94435	6.53952	7.12483
DDIIIATKNGKVR	2 Dimethyl (K);Dimethyl (N-term)	P06276	BCHE	Cholinesterase	30	42	1	SP	602	E	GKSHTEDDIIIA	0.9989	0.0167303	GKSHTEDDIIIA	62	-0.350076	5.37171	5.26633	0.486588	5.53369	5.68017	5.33101	5.47141								5.75729	5.49667	5.39723		5.68416	5.19644						4.96312			4.80056
DDKESVPISDTIIPAVPPPTDLR	Dimethyl (K);Dimethyl (N-term)	P02751-10	FN1	Isoform 10 of Fibronectin	1252	1274	0	NON	2176	K	SVYTVKDDKESV	1	1e-14	SVYTVKDDKESV	66	-0.423854	5.49136	5.36377	-0.609977	7.73587	7.55225								4.70145										4.39202
DDKVYPGEQYTYMLLATEEQSPGEGDGNCVTR	Dimethyl (K);Dimethyl (N-term)	P00450	CP	Ceruloplasmin	146	177	0	NON	1065	A	TDFQRADDKVYP	0.9599	0.0148735	TDFQRADDKVYP	2			5.5005	-0.226723	7.73817	7.66992
DDLYVSDAFHKAFLEVNEEGSEAAASTAVVIAGR	Dimethyl (K);Dimethyl (N-term)	P01008	SERPINC1	Antithrombin-III	392	425	0	NON	464	R	IVAEGRDDLYVS	0.9998	1.5937e-06	IVAEGRDDLYVS	3	-3.03158	5.25492	4.34233	0.376121	7.09882	7.21204	4.89242			5.25492				3.79223
DDNPNLPR	Dimethyl (N-term)	P02768	ALB	Serum albumin	131	138	0	NON	609	K	CFLQHKDDNPNL	0.9603	0.0587912	CFLQHKDDNPNL	97	0.147631	5.6894	5.73384	-0.000883921	8.73736	8.73709	6.26126	6.0095	6.20958	6.05745	5.973		5.11557	5.60789	5.62603	6.16833	6.16132	6.1449	6.04336	5.46525	5.82082	5.84118	5.72721	4.75665	6.12252	5.70498			6.2731	5.90309	5.55739	4.9469		5.74349
DDPDAPLQPVTPLQLFEGR	Dimethyl (N-term)	P0C0L5	C4B	Complement C4-B	1429	1447	0	NON	1744	K	DELPAKDDPDAP	1	4.4275e-09	DELPAKDDPDAP	4			4.53885
DDPDAPLQPVTPLQLFEGRR	Dimethyl (N-term)	P0C0L5	C4B	Complement C4-B	1429	1448	0	NON	1744	K	DELPAKDDPDAP	0.9914	0.0618177	DELPAKDDPDAP	5	0.77588	4.07704	4.3106
DDSDRPSGIPER	Dimethyl (N-term)	P80748	IGLV3-21	Immunoglobulin lambda variable 3-21	68	79	0	NON	117	Y	PVLVVYDDSDRP	0.9785	0.000469956	PVLVVYDDSDRP	101	-0.204853	4.8519	4.79023	-0.350523	6.06249	5.95697		4.72177	4.78651	5.23947	5.0886		4.79907	4.5441	4.66525	5.03153	5.02714	4.79775	5.29078	5.08648		4.73247	4.49078	4.33213						4.23051		4.52523
DDTAVLVIDNGSGMCKAGFAGDDAPR	Dimethyl (K);Dimethyl (N-term)	Q6S8J3	POTEE	POTE ankyrin domain family member E	703	728	0	NON	1075	D	NELTMDDDTAVL	0.9669	1.94801e-05	NELTMDDDTAVL	8	-2.07696	5.75675	5.13152	1.65421	5.54197	6.03993			5.08329
DDTVCLAKLHDR	Dimethyl (K);Dimethyl (N-term)	P02787	TF	Serotransferrin	652	663	0	NON	698	R	KDLLFRDDTVCL	0.9998	2.29691e-06	KDLLFRDDTVCL	160	-0.121005	5.54901	5.51258	-0.00909289	8.17477	8.17203	6.65082	6.0469	6.6322	6.23113	7.04331	5.80996	5.79977	6.01602	5.52012	5.45886	6.13165	6.16426	6.40157	6.32199	6.10499	5.53439	5.10827	5.66835	5.17688	5.64787	5.76283	5.34581	4.88208	6.03798	5.85299	6.26885	5.88202	5.99031
DEAGSEADHEGTHSTKR	Dimethyl (K);Dimethyl (N-term)	P02671	FGA	Fibrinogen alpha chain	605	621	0	NON	866	A	KSYKMADEAGSE	0.9991	3.5109e-10	KSYKMADEAGSE	75	0.162898	4.71744	4.76647	0.09442	8.0919	8.12032		4.44002	4.67718	6.35454	4.53592	4.677	4.74445	4.80302	4.3291		4.30055			4.25507		4.44257	4.45509	4.95471	4.58599	5.13058	4.96708	5.31686	5.18868	4.96922	5.19448		4.34135
DEDIIAEENIVSR	Dimethyl (N-term)	P01024	C3	Complement C3	752	764	0	NON	1663	L	LARSNLDEDIIA	0.9305	1.14472	LARSNLDEDIIA	59	0.308127	3.94646	4.03922	-0.112179	8.65178	8.61801			3.92782		4.00492	3.80745		3.81866	3.94449		4.10288				4.00532	3.77046	4.06187	4.232		4.25514							4.0097
DEDSATETCYTYDR	Dimethyl (N-term)	P01591	JCHAIN	Immunoglobulin J chain	115	128	0	NON	159	C	TQSNICDEDSAT	0.9968	8.11654e-06	TQSNICDEDSAT	6	0.632566	3.65735	3.84777	0.193638	7.06157	7.11986
DEDWNYKCPSGCRMKGLIDEVNQDFTNR	2 Dimethyl (K);Dimethyl (N-term)	P02671	FGA	Fibrinogen alpha chain	57	84	0	NON	866	S	DWPFCSDEDWNY	0.9881	2.40346	DWPFCSDEDWNY	78	0.336441	5.55732	5.6586	0.09442	8.0919	8.12032		5.28099				5.21237			5.49317					4.93591													4.65075
DEEFIESNKMHAINGR	Dimethyl (K);Dimethyl (N-term)	P00450	CP	Ceruloplasmin	949	964	0	NON	1065	D	EKVNKDDEEFIE	0.9987	0.00127982	EKVNKDDEEFIE	3			4.28163	-0.226723	7.73817	7.66992																								4.62992
DEENLTQENQDR	Dimethyl (N-term)	P01011	SERPINA3	Alpha-1-antichymotrypsin	30	41	0	NON	423	L	HPNSPLDEENLT	1	3.6027e-10	HPNSPLDEENLT	76	0.571315	5.3677	5.53968	0.260739	7.32887	7.40736			5.1786	4.49103	5.00972	5.79541	5.25121	5.15238	4.98242	5.43437		4.68608	4.96334	5.11105	5.30204	5.68346		5.9805	6.03267	4.85566			6.2446			5.27684	4.96028
DEFPGIPSPLDAAVECHRGECQAEGVLFFQGDR	Dimethyl (N-term)	P02790	HPX	Hemopexin	134	166	0	NON	462	Q	YPKLLQDEFPGI	0.9985	2.39819e-09	YPKLLQDEFPGI	32	0.097483	4.93772	4.96706	0.00453763	7.78695	7.78832		4.30051			5.13115	4.89257			4.87351								4.63883	5.85536									5.10551
DEGKASSAKQR	2 Dimethyl (K);Dimethyl (N-term)	P02768	ALB	Serum albumin	211	221	0	NON	609	R	KLDELRDEGKAS	0.9999	0.0141449	KLDELRDEGKAS	107	-0.970467	6.098	5.80586	-0.000883921	8.73736	8.73709	6.83756	6.21358	5.97422	6.27767	5.51042	5.79123	5.90681	5.55636	6.14232	5.82721	6.44571	7.11839	6.44256	6.66699	6.02018	6.05658	6.08656	5.67496	4.99493	5.51533	6.29034	6.4659	6.82786	5.12657	6.90483	6.36438	6.2961	5.70113
DEGKASSAKQRLKCASLQKFGER	4 Dimethyl (K);Dimethyl (N-term)	P02768	ALB	Serum albumin	211	233	0	NON	609	R	KLDELRDEGKAS	0.998	0.00128781	KLDELRDEGKAS	20	-1.73092	6.52302	6.00196	-0.000883921	8.73736	8.73709			6.31699			6.5997			6.37534			6.55466			5.89188
DEGSEQKIPEATNR	Dimethyl (K);Dimethyl (N-term)	P01008	SERPINC1	Antithrombin-III	65	78	0	NON	464	E	EKKATEDEGSEQ	0.9753	4.52876e-07	EKKATEDEGSEQ	90	0.632919	4.91191	5.10244	0.376121	7.09882	7.21204	5.03264	4.59992	5.14895		4.79939	5.21083		4.62122	5.32983			5.40771		4.68097			5.60582	5.94657	4.87636	5.04777	5.9474			5.6916	5.02377	5.07427	4.87671
DEGSEQKIPEATNRR	Dimethyl (K);Dimethyl (N-term)	P01008	SERPINC1	Antithrombin-III	65	79	0	NON	464	E	EKKATEDEGSEQ	0.9884	0.00133692	EKKATEDEGSEQ	9			4.41289	0.376121	7.09882	7.21204																	4.19935	4.49655			4.30885
DEICEAFR	Dimethyl (N-term)	P02774-3	GC	Isoform 3 of Vitamin D-binding protein	161	168	0	NON	493	N	YVEPTNDEICEA	0.9992	0.00471833	YVEPTNDEICEA	94	-0.154732	4.68177	4.63519	0.408271	6.55286	6.67576	4.74741		4.78969	5.19343	4.84747	5.04569	4.87817	4.89587	4.85239	4.85724	4.73479	4.96006		4.38929	4.54042	4.99656	4.04637				4.29503					4.4245	4.89133	5.04171
DELCRCAEENCFIQKSDDKVTLEER	2 Dimethyl (K);Dimethyl (N-term)	P01024	C3	Complement C3	1508	1532	0	NON	1663	R	LNKLCRDELCRC	0.9998	4.8629e-10	LNKLCRDELCRC	126	0.136506	5.86875	5.90984	-0.112179	8.65178	8.61801			5.85613	5.71102	6.00948	5.7546	5.69883	5.4219		5.44073		5.06187	5.67534				6.12751	6.17199	5.88065		6.36106						5.0215
DELRDEGKASSAKQR	2 Dimethyl (K);Dimethyl (N-term)	P02768	ALB	Serum albumin	207	221	0	NON	609	L	CLLPKLDELRDE	1	3.9e-12	CLLPKLDELRDE	91	-0.376794	5.53639	5.42296	-0.000883921	8.73736	8.73709	5.88901	5.30188	6.52361	5.96414	5.00694	5.16612	6.15739	5.45201	4.76438	5.8673	6.52534	5.08122	5.83683	5.28159	6.21534	5.791	5.3962	5.79167	5.82173	5.72641	4.92123	6.06936	6.62027	6.0745	5.78856		5.00032	5.45026
DEPPQSPWDR	Dimethyl (N-term)	P02647	APOA1	Apolipoprotein A-I	25	34	0	NON	267	Q	RHFWQQDEPPQS	0.9997	0.000229696	RHFWQQDEPPQS	166	-0.59063	8.98231	8.80451	-0.397791	8.36893	8.24918	8.92759	8.73424	9.35283	9.68947	9.51499	9.54101	9.42414	9.43403	9.45777	9.54257	9.42634	9.5936	8.52778	8.85411	8.97802	9.4512	9.12592	8.83599	9.19845	9.10367	8.2006	8.97417	8.565	7.69503	8.69563	8.95869	9.31103	9.5863
DERQQELTHQEHR	Dimethyl (N-term)	P18206-2	VCL	Isoform 1 of Vinculin	176	188	0	NON	1066	I	KMAKMIDERQQE	0.9926	8.28525	KMAKMIDERQQE	2			4.64539	1.7773	5.75188	6.2869							4.96059			4.33019
DESSKPNMIDAATLKSR	2 Dimethyl (K);Dimethyl (N-term)	P02679-2	FGG	Isoform Gamma-A of Fibrinogen gamma chain	97	113	0	NON	437	P	QLTYNPDESSKP	0.9448	8.45926	QLTYNPDESSKP	30	0.0025812	4.42743	4.42821	0.270184	8.02972	8.11105								3.89305
DESSKPNMIDAATLKSR	2 Dimethyl (K);Dimethyl (N-term);Oxidation (M)	P02679-2	FGG	Isoform Gamma-A of Fibrinogen gamma chain	97	113	0	NON	437	P	QLTYNPDESSKP	0.9768	0.137934	QLTYNPDESSKP	26	-0.109782	4.65174	4.61869	0.270184	8.02972	8.11105
DETVNSNIPTNLR	Dimethyl (N-term)	P02675	FGB	Fibrinogen beta chain	184	196	0	NON	491	I	KHQLYIDETVNS	0.9928	0.465477	KHQLYIDETVNS	116	0.726516	4.46201	4.68072	0.105022	8.00447	8.03609	4.88731	4.57393	4.95225			4.05051	5.2284	4.72797	4.30122	4.86908	5.57417		4.64282	5.24684		4.50586				3.86321	4.20011		4.76439			5.39173	4.3763	4.3469
DEVAASAILTAQLDEELGGTPVQSR	Dimethyl (N-term)	P06396	GSN	Gelsolin	501	525	0	NON	782	Q	GAQSTQDEVAAS	0.9371	1.09396	GAQSTQDEVAAS	45	0.679718	5.54686	5.75148	0.0586638	7.0344	7.05206		5.87194			5.7244			4.59207								5.93502				6.30117
DEVKEQVAEVR	Dimethyl (K);Dimethyl (N-term)	P02649	APOE	Apolipoprotein E	248	258	0	NON	317	L	RTRDRLDEVKEQ	0.9866	0.00257985	RTRDRLDEVKEQ	68	0.612043	4.54876	4.733	0.31764	7.73048	7.8261			4.93089		4.5454			4.44956	4.83257				4.69096	4.55009	4.89083		4.43767	4.69104	4.78046	4.54656	4.40277	4.75908		4.63097	4.93483	4.74488	4.51258
DEVKEQVAEVRAKLEEQAQQIR	2 Dimethyl (K);Dimethyl (N-term)	P02649	APOE	Apolipoprotein E	248	269	0	NON	317	L	RTRDRLDEVKEQ	0.9941	0.00120561	RTRDRLDEVKEQ	126	0.0249279	5.50612	5.51362	0.31764	7.73048	7.8261	5.8341	5.62068	5.55513	4.70561	6.03361	5.27184	5.58404	5.5973	5.27974	6.06506	5.70718	5.6181	5.1199	6.13756	5.68099		5.41082		4.90717	5.08761					6.05495	5.61117	5.44916	4.9868
DEVNQDFTNR	Dimethyl (N-term)	P02671	FGA	Fibrinogen alpha chain	75	84	0	NON	866	I	RMKGLIDEVNQD	0.9949	1.19105	RMKGLIDEVNQD	69	-0.00806195	5.50487	5.50244	0.09442	8.0919	8.12032							4.63805		5.37856																			4.58499
DEYKDCHLAQVPSHTVVAR	Dimethyl (K);Dimethyl (N-term)	P02787	TF	Serotransferrin	255	273	0	NON	698	V	NTRKPVDEYKDC	0.9983	1.35824	NTRKPVDEYKDC	68	0.163489	4.49395	4.54317	-0.00909289	8.17477	8.17203		4.17405	5.03639					3.94715	4.50472						4.79536		4.37842	4.49797		4.43683						4.14468	4.80358
DFFIDLR	Dimethyl (N-term)	P01024	C3	Complement C3	828	834	0	NON	1663	Q	EVTVMQDFFIDL	0.9969	0.0393302	EVTVMQDFFIDL	24	-0.0798862	4.3076	4.28355	-0.112179	8.65178	8.61801
DFGYCDLNYCEEAVEEETGDGLDEDSDR	Dimethyl (N-term)	P00734	F2	Prothrombin	282	309	0	NON	622	G	VAGKPGDFGYCD	0.9753	0.123425	VAGKPGDFGYCD	7	0.775653	3.96953	4.20303	-0.160594	7.8068	7.75846
DFLAEGGGVR	Dimethyl (N-term)	P02671	FGA	Fibrinogen alpha chain	26	35	0	NON	866	G	ADSGEGDFLAEG	0.9062	528.68	ADSGEGDFLAEG	165	-0.341454	6.74796	6.64517	0.09442	8.0919	8.12032	6.66249	6.08942	7.26594	6.27373	5.52429	5.18962	6.35345	6.12914	7.364	6.80122	7.70509	5.87337	6.16973	7.39877	5.69676	7.64956	7.32905	6.27041	6.64641	7.45805	7.42464	5.62586	6.0862	6.29089	6.00557	6.12004	6.3949	5.54179
DFLAEGGGVRGPR	Dimethyl (N-term)	P02671	FGA	Fibrinogen alpha chain	26	38	0	NON	866	G	ADSGEGDFLAEG	0.9968	0.166232	ADSGEGDFLAEG	11	0.711457	5.43694	5.65111	0.09442	8.0919	8.12032
DFLKRLSNENHGIAQR	Dimethyl (K);Dimethyl (N-term)	Q5T985	ITIH2	Inter-alpha-trypsin inhibitor heavy chain H2	449	464	0	NON	935	Y	GFDVDYDFLKRL	0.9974	0.0147178	GFDVDYDFLKRL	39	0.568252	4.6014	4.77246	-0.00129325	8.00049	8.0001	4.51258	4.62162	4.54027						4.54303			4.25613		4.76593												4.787
DFNSYVR	Dimethyl (N-term)	P0C0L5	C4B	Complement C4-B	973	979	0	NON	1744	G	NMIPDGDFNSYV	0.8765	0.110173	NMIPDGDFNSYV	111	-0.0884878	4.71179	4.68515				4.69649		4.58129		4.3921	4.89286	4.85981	4.54702	4.56611			4.85887			5.42888	4.57419											5.13016	4.79315
DFRLKYENEVALR	Dimethyl (K);Dimethyl (N-term)	P13645	KRT10	Keratin, type I cytoskeletal 10	233	245	0	NON	584	D	ARLAADDFRLKY	0.929	0.217343	ARLAADDFRLKY	12	-0.86899	4.68598	4.42439	0.100853	6.3685	6.39886			4.3351		4.23833						4.57513
DFSSQADLR	Dimethyl (N-term)	P04114	APOB	Apolipoprotein B-100	2899	2907	0	NON	4563	L	LNIPKLDFSSQA	0.937	0.0486085	LNIPKLDFSSQA	13			4.65632	0.142729	7.73481	7.77777	5.21055	4.59818						4.37476		5.00252		4.54942		4.91303	4.35293											4.54143		4.59668
DFVESKDVCKNYAEAKDVFLGMFLYEYAR	3 Dimethyl (K);Dimethyl (N-term)	P02768	ALB	Serum albumin	332	360	0	NON	609	A	LPSLAADFVESK	0.9933	0.00125487	LPSLAADFVESK	3			4.05716	-0.000883921	8.73736	8.73709
DFYLDEER	Dimethyl (N-term)	P36955	SERPINF1	Pigment epithelium-derived factor	230	237	0	NON	418	E	RKTSLEDFYLDE	0.8904	392.695	RKTSLEDFYLDE	9	0.227408	5.27679	5.34525	-0.306926	7.18004	7.08764																										4.64771		5.19385
DGCPKPPEIAHGYVEHSVR	Dimethyl (K);Dimethyl (N-term)	P00738	HP	Haptoglobin	31	49	0	NON	406	D	VTDIADDGCPKP	0.9999	1.5728e-10	VTDIADDGCPKP	135	0.104282	5.94218	5.97358	0.230085	7.71046	7.77972		5.41513	4.90945		5.98136	5.20654		5.97969	5.94416							6.00026	7.1791	7.04703	6.55956	6.53153	4.34663		5.01371	6.9391			4.71297
DGDFNSYVR	Dimethyl (N-term)	P0C0L5	C4B	Complement C4-B	971	979	0	NON	1744	P	DPNMIPDGDFNS	0.995	1.45049	DPNMIPDGDFNS	132	0.516327	5.02205	5.17748				5.38652	4.88384	5.32755	5.21719	5.20167	4.73717	4.63227	4.86623	4.41573	5.14205	5.15416	5.53752		5.59426	5.65364	5.32444	4.65697			3.94414	4.91006						5.30675	5.25122
DGDGILNERDNCQYVYNVDQR	Dimethyl (N-term)	P07996	THBS1	Thrombospondin-1	802	822	0	NON	1170	I	ACAADIDGDGIL	0.9987	0.00117642	ACAADIDGDGIL	8	-3.35753	5.4428	4.43209	-0.0339063	6.87915	6.86894			5.52713																								4.19852
DGDMRLADGGATNQGR	Dimethyl (N-term);Oxidation (M)	Q08380	LGALS3BP	Galectin-3-binding protein	21	36	1	SP	585	N	GTQGVNDGDMRL	0.9098	0.0668047	GTQGVNDGDMRL	22	0.480582	4.69291	4.83758	0.709093	6.36488	6.57834					5.1892			4.50381															5.08625			4.70715
DGDMRLADGGATNQGR	Dimethyl (N-term)	Q08380	LGALS3BP	Galectin-3-binding protein	21	36	1	SP	585	N	GTQGVNDGDMRL	0.9919	0.0140988	GTQGVNDGDMRL	17	-1.53068	5.16211	4.70133	0.709093	6.36488	6.57834			5.0084											4.49557	5.22875													4.57035
DGDPTVGETNPR	Dimethyl (N-term)	Q14624-3	ITIH4	Isoform 3 of Inter-alpha-trypsin inhibitor heavy chain H4	385	396	0	NON	900	T	LIILLTDGDPTV	0.995	0.0319644	LIILLTDGDPTV	102	-0.181533	4.24629	4.19164	-0.0289189	7.63426	7.62555	4.17935		4.15332					3.88446	3.69658	4.0575																4.41574	4.06983	3.95484
DGEKVSVLCQENYLIQEGEEITCKDGR	2 Dimethyl (K);Dimethyl (N-term)	P08603	CFH	Complement factor H	831	857	0	NON	1231	R	TTLNYRDGEKVS	1	0	TTLNYRDGEKVS	1			5.24215	0.219079	7.38446	7.45041
DGEQRISLPESLKR	Dimethyl (K);Dimethyl (N-term)	P01024	C3	Complement C3	277	290	0	NON	1663	Q	VIFGIQDGEQRI	0.9638	0.037441	VIFGIQDGEQRI	120	-0.641199	5.6888	5.49578	-0.112179	8.65178	8.61801	6.02559	6.27912		4.3341	4.64791	4.79554	4.55206	4.15533	5.11772	5.97663	4.63899	5.5377			6.149	6.12606			4.94578						5.50411	4.95401	6.17029
DGEQSLILSTSQTTAPDAPPDTTVDQVDDTSIVVR	Dimethyl (N-term)	P02751-10	FN1	Isoform 10 of Fibronectin	796	830	0	NON	2176	E	VYQISEDGEQSL	0.9975	0.00125744	VYQISEDGEQSL	8	1.98836	5.25977	5.85833	-0.609977	7.73587	7.55225															5.62134
DGFDGIPDNVDAALALPAHSYSGR	Dimethyl (N-term)	P04004	VTN	Vitronectin	245	268	0	NON	478	S	YPRNISDGFDGI	0.9996	6.67364e-07	YPRNISDGFDGI	1			5.19223	-0.170845	7.93855	7.88712
DGFFGNPR	Dimethyl (N-term)	P01871	IGHM	Immunoglobulin heavy constant mu	121	128	0	NON	453	R	VFVPPRDGFFGN	0.9982	0.00251958	VFVPPRDGFFGN	155	-0.807333	6.21929	5.97626	-1.04144	8.65221	8.3387	6.54385	6.34823	6.22037	6.22414	5.95121	6.505	6.35604	5.43967	6.47749	5.5366	6.01872	7.42124	5.66728	5.80659	6.47343	6.07329	5.22209	4.11096		4.82174	5.44482	4.1168		5.86266	5.07516	5.13942	6.7229	5.92331
DGGGWWYNRCHAANPNGR	Dimethyl (N-term)	P02675	FGB	Fibrinogen beta chain	428	445	0	NON	491	E	KQCSKEDGGGWW	0.9496	0.140169	KQCSKEDGGGWW	81	-0.271406	4.98165	4.89995	0.105022	8.00447	8.03609	4.74708	4.66384	4.31768		3.82949	3.77364	3.96165	4.66739	4.67924	4.84775	4.29916	4.35221		4.58793	4.66556	4.14647				4.26303						4.81969	5.11501	4.57961
DGGTTDYAAPVKGR	Dimethyl (K);Dimethyl (N-term)	A0A0B4J1V0	IGHV3-15	Immunoglobulin heavy variable 3-15	75	88	0	NON	119	T	RIKSKTDGGTTD	0.9961	0.013061	RIKSKTDGGTTD	70	-0.170535	4.33292	4.28158	-0.00551241	6.83336	6.8317		3.79763		4.61741	3.87179	5.07942	4.67668		4.2249			4.66441			3.9539	4.31651					4.73754			4.29993
DGHGPGEQQKR	Dimethyl (K);Dimethyl (N-term)	B4E1Z4		C3/C5 convertase	751	761	0	NON	1266	E	EGVDAEDGHGPG	0.9888	0.0178673	EGVDAEDGHGPG	38	0.228074	5.36909	5.43775										5.24578						5.49277													4.70007
DGHLWCSTTSNYEQDQKYSFCTDHTVLVQTR	Dimethyl (K);Dimethyl (N-term)	P02751-10	FN1	Isoform 10 of Fibronectin	381	411	0	NON	2176	Q	TTEGRQDGHLWC	0.9962	0.00321937	TTEGRQDGHLWC	6			4.7253	-0.609977	7.73587	7.55225
DGILNERDNCQYVYNVDQR	Dimethyl (N-term)	P07996	THBS1	Thrombospondin-1	804	822	0	NON	1170	G	AADIDGDGILNE	0.9471	1.07485	AADIDGDGILNE	19	-0.373981	4.76412	4.65154	-0.0339063	6.87915	6.86894	5.26864														5.05737		3.97389									3.73999
DGLDEDSDRAIEGRTATSEYQTFFNPR	Dimethyl (N-term)	P00734	F2	Prothrombin	301	327	0	NON	622	G	VEEETGDGLDED	0.999	0.0134339	VEEETGDGLDED	17	0.035152	5.03037	5.04095	-0.160594	7.8068	7.75846				5.03037			5.07895					5.0371						4.62059	4.76047	4.76334						4.92374		4.63907
DGNDHSLWR	Dimethyl (N-term)	B4E1Z4		C3/C5 convertase	358	366	0	NON	1266	R	AAHCFRDGNDHS	0.9549	0.0217622	AAHCFRDGNDHS	28	0.366448	4.0517	4.16201				4.94556				4.92021	4.1076			3.99159		4.13708	4.68425		4.11137	4.21253												3.96068
DGNTLTYYR	Dimethyl (N-term)	P02748	C9	Complement component C9	186	194	0	NON	559	R	LCNRDRDGNTLT	0.9992	0.000121421	LCNRDRDGNTLT	54	0.15769	4.72927	4.77674	0.276662	7.47334	7.55663	5.54484	4.89772	5.40595		5.8028	4.65231	4.63992	4.70701	4.26321		4.77398	5.64132			5.20531	4.72515								4.95083			4.75852
DGQSYRGSFSTTVTGR	Dimethyl (N-term)	P08519	LPA	Apolipoprotein(a)	1172	1187	0	NON	2040	G	QDCYHGDGQSYR	0.9852	0.012849	QDCYHGDGQSYR	7	-1.15779	4.51345	4.16492	0.00433256	7.02285	7.02415
DGSEKYYVDSVKGR	2 Dimethyl (K);Dimethyl (N-term)	P01780	IGHV3-7	Immunoglobulin heavy variable 3-7	73	86	0	NON	117	Q	VANIKQDGSEKY	0.9782	0.14462	VANIKQDGSEKY	16	0.937836	4.16158	4.4439												3.86711
DGSGEVVLSRKVLLDGVQNPR	Dimethyl (K);Dimethyl (N-term)	P01024	C3	Complement C3	295	315	0	NON	1663	E	KRIPIEDGSGEV	0.9728	10.3894	KRIPIEDGSGEV	57	-0.597677	5.07945	4.89954	-0.112179	8.65178	8.61801			4.6474						4.99737							4.53265
DGSSTSYADSVKGR	Dimethyl (K);Dimethyl (N-term)	A0A0B4J1X5	IGHV3-74	Immunoglobulin heavy variable 3-74	73	86	0	NON	117	S	VSRINSDGSSTS	0.961	0.0220879	VSRINSDGSSTS	4			4.36779	0.0410952	8.19114	8.20351
DGTFVDAAASAGVDDPHQHGR	Dimethyl (N-term)	Q9NQ79-2	CRTAC1	Isoform 2 of Cartilage acidic protein 1	273	293	0	NON	645	G	LFHNRGDGTFVD	0.9986	7.28766e-06	LFHNRGDGTFVD	39	-0.349897	4.47021	4.36488	-0.123783	6.38913	6.35186						4.0885	4.55429		4.3911											4.41913
DGVEVHNAKTKPR	2 Dimethyl (K);Dimethyl (N-term)	P01860	IGHG3	Immunoglobulin heavy constant gamma 3	210	222	0	NON	377	V	QFKWYVDGVEVH	0.9973	3.47474e-05	QFKWYVDGVEVH	50	-0.275399	4.83857	4.75567	0.0517416	8.22973	8.24531				5.02826							5.01199						3.93136											4.45484
DGVRKSLKVVPEGIR	2 Dimethyl (K);Dimethyl (N-term)	P01024	C3	Complement C3	923	937	0	NON	1663	S	YHHFISDGVRKS	0.982	0.16007	YHHFISDGVRKS	123	-0.512469	5.84602	5.69175	-0.112179	8.65178	8.61801		5.94882	5.71494	5.18563	5.77752					5.97621	5.37817		5.23788	5.76452	5.05904	5.98148	5.02949									5.3547	5.50141	5.07493
DGVTHTVPIYEGYALPHAILR	Dimethyl (N-term)	P60709	ACTB	Actin, cytoplasmic 1	157	177	0	NON	375	G	IVMDSGDGVTHT	0.9307	0.147705	IVMDSGDGVTHT	2			4.74504	1.94435	6.53952	7.12483
DGWLTSDPR	Dimethyl (N-term)	P02675	FGB	Fibrinogen beta chain	413	421	0	NON	491	N	TYDRDNDGWLTS	0.9999	5.85664e-06	TYDRDNDGWLTS	105	-0.287756	4.60726	4.52063	0.105022	8.00447	8.03609	4.20911	4.91233	4.6696	4.53008	4.82558	4.82256	4.87162	5.04824	4.72812	4.91489	4.68646	4.29389			4.53106	4.79725				3.84395							4.76641	4.35898
DHAAYHPFRRLAILPASAPPATSNPDPAVSR	Dimethyl (N-term)	Q14624-3	ITIH4	Isoform 3 of Inter-alpha-trypsin inhibitor heavy chain H4	650	680	0	NON	900	P	GPPDVPDHAAYH	0.8531	0.226797	GPPDVPDHAAYH	11	-2.29331	5.7872	5.09685	-0.0289189	7.63426	7.62555				5.34293
DHHHPHKPHEHGPPPPPDER	Dimethyl (K);Dimethyl (N-term)	P04196	HRG	Histidine-rich glycoprotein	285	304	0	NON	525	R	KPHGSRDHHHPH	0.9999	1.18179	KPHGSRDHHHPH	62	0.380706	4.42845	4.54306	-0.110141	7.43125	7.39809		4.28472	4.8775		4.96541	4.85764	4.73716	5.09366	4.6476	4.44155		4.52109		5.18915		4.1416	4.61763	5.0093		3.99	3.83778					4.63185	4.05658
DHKPSNTKVDKTVER	3 Dimethyl (K);Dimethyl (N-term)	P01859	IGHG2	Immunoglobulin heavy constant gamma 2	86	100	0	NON	326	V	TYTCNVDHKPSN	0.9992	0.000104818	TYTCNVDHKPSN	145	-0.119447	5.26563	5.22968	-0.376778	6.08484	5.97142	5.54597	5.24356	4.7581	5.62941		5.61392	5.69533	4.74896	4.77821	4.40678	5.67289	5.3197	5.67173	5.75096	5.10302	5.37391	5.08924	5.3702	5.4467	5.25156	6.43634	5.43201	5.81413	5.29997	5.49545	5.95097	5.32594	5.32538
DHLKYVMLPVADQDQCIR	Dimethyl (K);Dimethyl (N-term);Oxidation (M)	P00738	HP	Haptoglobin	294	311	0	NON	406	T	ANFKFTDHLKYV	0.9717	0.122728	ANFKFTDHLKYV	3	-1.64111	5.03363	4.53961	0.230085	7.71046	7.77972				5.03363	4.15593
DHRGRTLEIPGNSDPNMIPDGDFNSYVR	Dimethyl (N-term);Oxidation (M)	P0C0L5	C4B	Complement C4-B	952	979	0	NON	1744	L	YELNPLDHRGRT	0.9779	0.0198547	YELNPLDHRGRT	71	0.189517	5.1426	5.19965												4.56567
DHRGRTLEIPGNSDPNMIPDGDFNSYVR	Dimethyl (N-term)	P0C0L5	C4B	Complement C4-B	952	979	0	NON	1744	L	YELNPLDHRGRT	0.9984	9.2974e-07	YELNPLDHRGRT	29	-0.636175	5.12684	4.93533
DHYTGGMKQKYTVNQCRRQSEDSTFYLGER	2 Dimethyl (K);Dimethyl (N-term)	P00450	CP	Ceruloplasmin	703	732	0	NON	1065	T	VECLTTDHYTGG	0.9307	1.0953	VECLTTDHYTGG	51	-0.155697	3.96305	3.91618	-0.226723	7.73817	7.66992			4.59695		4.11455	3.41955	4.10705	3.85472	3.56621							3.78261										3.54265
DIAALVVDNGSGMCKAGFAGDDAPR	Dimethyl (K);Dimethyl (N-term);Oxidation (M)	P60709	ACTB	Actin, cytoplasmic 1	4	28	0	NON	375	D	XXXMDDDIAALV	0.9981	0.0160209	XXXMDDDIAALV	77	0.468219	4.77422	4.91516	1.94435	6.53952	7.12483			5.73998	5.14126		4.68619	5.0332				4.93565		5.49286			4.57479				4.98314		5.16171	5.43596	4.88891	5.11973	4.87846	5.23084	5.00809
DIADDGCPKPPEIAHGYVEHSVR	Dimethyl (K);Dimethyl (N-term)	P00738	HP	Haptoglobin	27	49	0	NON	406	T	SGNDVTDIADDG	1	0	SGNDVTDIADDG	147	0.241336	6.13156	6.20421	0.230085	7.71046	7.77972		5.64275	5.7473		6.4847	5.50982	5.07318	6.63271	6.48226	4.59846	4.14083		5.19101	4.42733		6.1395	7.40355	7.20596	7.0153	6.84938	6.91715			7.08716	4.05279	4.33248	5.3404
DICTAKPR	Dimethyl (K);Dimethyl (N-term)	P01008	SERPINC1	Antithrombin-III	38	45	1	SP	464	V	CHGSPVDICTAK	0.9819	1.18181	CHGSPVDICTAK	57	-0.52314	5.52347	5.36599	0.376121	7.09882	7.21204	5.921			5.58924	5.08432			5.33248			5.81565
DIEIATYR	Dimethyl (N-term)	P05787-2	KRT8	Isoform 2 of Keratin, type II cytoskeletal 8	413	420	0	NON	511	L	NVKLALDIEIAT	0.926	1.38982	NVKLALDIEIAT	3	-1.69932	5.24568	4.73414	-0.00826418	6.29027	6.28778			4.42503
DIGLIKLKQKVSVNERVMPICLPSKDYAEVGR	4 Dimethyl (K);Dimethyl (N-term)	P00738	HP	Haptoglobin	246	277	0	NON	406	V	PNYSQVDIGLIK	0.9371	0.0244393	PNYSQVDIGLIK	15	-0.135098	4.47242	4.43175	0.230085	7.71046	7.77972									4.42178
DIIAEENIVSR	Dimethyl (N-term)	P01024	C3	Complement C3	754	764	0	NON	1663	E	RSNLDEDIIAEE	0.9945	0.129225	RSNLDEDIIAEE	8			3.99049	-0.112179	8.65178	8.61801																											3.67501
DIKALFVSEEEKKLTR	3 Dimethyl (K);Dimethyl (N-term)	B4E1Z4		C3/C5 convertase	1129	1144	0	NON	1266	Q	ELLPAQDIKALF	0.9999	2.19666e-09	ELLPAQDIKALF	49	0.214002	4.7456	4.81002
DILTIDIGR	Dimethyl (N-term)	Q16610-4	ECM1	Isoform 4 of Extracellular matrix protein 1	435	443	0	NON	567	R	YPNYDRDILTID	0.98	0.0105414	YPNYDRDILTID	3	-1.21482	4.27872	3.91303	-0.156696	6.92564	6.87847			4.0052		3.82085
DIPMNPMCIYRSPEKKATEDEGSEQKIPEATNR	3 Dimethyl (K);Dimethyl (N-term);Oxidation (M)	P01008	SERPINC1	Antithrombin-III	46	78	0	NON	464	R	CTAKPRDIPMNP	0.8294	0.173609	CTAKPRDIPMNP	14			4.14475	0.376121	7.09882	7.21204														3.9235				3.9965						4.84467
DIPMNPMCIYRSPEKKATEDEGSEQKIPEATNR	2 Oxidation (M);3 Dimethyl (K);Dimethyl (N-term)	P01008	SERPINC1	Antithrombin-III	46	78	0	NON	464	R	CTAKPRDIPMNP	0.9867	0.00148145	CTAKPRDIPMNP	6			4.82214	0.376121	7.09882	7.21204	4.62613														4.30908			4.54143						5.23422
DIPPADLSDQVPDTESETR	Dimethyl (N-term)	P01024	C3	Complement C3	961	979	0	NON	1663	E	EGVQKEDIPPAD	0.9998	0.0187419	EGVQKEDIPPAD	67	1.02571	6.16442	6.47319	-0.112179	8.65178	8.61801	6.22779	5.90425			5.49471	6.24193	6.61035			6.20557	6.74543					6.89348	7.47953	7.25774	7.44471	7.50239	7.9282	6.38089		7.1628	5.24832
DIQHLAGKLKQHIEAIDVR	2 Dimethyl (K);Dimethyl (N-term)	P04114	APOB	Apolipoprotein B-100	2277	2295	0	NON	4563	I	RHIQNIDIQHLA	0.9763	0.00890382	RHIQNIDIQHLA	27	0.977167	4.5318	4.82596	0.142729	7.73481	7.77777			5.69396												4.89515
DIQLTQSPSFLSASVGDR	Dimethyl (N-term)	A0A0C4DH69	IGKV1-9	Immunoglobulin kappa variable 1-9	23	40	1	SP	117	C	LPGARCDIQLTQ	1	5.7749e-10	LPGARCDIQLTQ	102	-0.168001	5.14272	5.09214							4.26606	4.44804		4.30603	4.22301	4.81181	4.87258	4.46224	5.14749		4.23107		4.40662				3.67543
DIQLTQSPSSLSASVGDR	Dimethyl (N-term)	A0A075B6S9	IGKV1-37	Probable non-functional immunoglobulinn kappa variable 1-37	23	40	1	SP	117	C	VPGARCDIQLTQ	1	0	VPGARCDIQLTQ	45	0.988965	5.49115	5.78886	-0.113025	6.26741	6.23339				5.13955	5.18338	5.2446		5.05687			5.11233		6.77055	5.95374	7.26712			4.94988	7.20825				5.4299			4.45305		6.3965
DIQMTQSPSFLSASVGDR	Dimethyl (N-term)	A0A075B6H8	IGKV1D-42	Probable non-functional immunoglobulin kappa variable 1D-42	23	40	1	SP	117	F	LPGVRFDIQMTQ	0.9996	2.2662e-05	LPGVRFDIQMTQ	45	-0.765509	5.99556	5.76512					5.77522	5.48065			6.14098	5.90866		6.31192	5.07937		5.38307	5.4846		5.90596	6.19174	5.5345				5.98559					5.4295
DIQMTQSPSFLSASVGDR	Dimethyl (N-term);Oxidation (M)	A0A075B6H8	IGKV1D-42	Probable non-functional immunoglobulin kappa variable 1D-42	23	40	1	SP	117	F	LPGVRFDIQMTQ	0.9993	0.000274213	LPGVRFDIQMTQ	21	-1.86848	6.2348	5.67233				5.48027	6.28799																5.56527		5.20008				4.52163				5.50263
DIQMTQSPSSLSASVGDR	Dimethyl (N-term)	A0A0G2JRQ6		Ig-like domain-containing protein (Fragment)	23	40	1	SP	117	C	LPGTRCDIQMTQ	1	5.81839e-09	LPGTRCDIQMTQ	165	-0.451449	7.58325	7.44735				4.90767	8.42736	5.4572	6.7116	8.40818	8.55097	8.38745	7.06787	8.4003	6.50869	6.94304	4.90927	5.86343	7.03257	7.01114	7.17343	7.43118	6.57878	5.79287	5.79332	6.97915	6.15374	5.74241	6.07517	5.41582	7.68565	7.91485	6.61516
DIQMTQSPSSLSASVGDR	Dimethyl (N-term);Oxidation (M)	A0A0G2JRQ6		Ig-like domain-containing protein (Fragment)	23	40	1	SP	117	C	LPGTRCDIQMTQ	1	6.54437e-08	LPGTRCDIQMTQ	157	-0.509346	6.92362	6.77029				5.88297	7.16239	5.84861		6.92677	6.77411	6.72378	6.68892	8.31777	6.94145	5.90446	6.26375	6.15458	6.95031	8.36862	6.58537		6.71817	6.35837	6.38775	5.99579	6.5269	6.39263	5.78401	6.25905	6.90052	6.72312	6.62497
DIQMTQSPSSLSASVGDRVTITCR	Dimethyl (N-term);Oxidation (M)	A0A0G2JRQ6		Ig-like domain-containing protein (Fragment)	23	46	1	SP	117	C	LPGTRCDIQMTQ	0.8538	2.05248	LPGTRCDIQMTQ	149	-0.0968529	6.06365	6.0345				4.37317	6.82992	5.03208	5.1565	5.97338	6.25902	6.55824	5.47049	6.38845	6.43672	4.92716	5.67037	6.04553	6.27518	4.94352	5.40343	5.91821	5.84735	5.82937	4.98221		5.64564	4.97598	5.5828	5.56394	5.35301
DIQMTQSPSSLSASVGDRVTITCR	Dimethyl (N-term)	A0A0G2JRQ6		Ig-like domain-containing protein (Fragment)	23	46	1	SP	117	C	LPGTRCDIQMTQ	0.9015	1.34268	LPGTRCDIQMTQ	94	0.591886	4.89924	5.07742						4.79051	4.31173	5.01248	5.17709	5.02395	5.16654	5.09023		4.45635			4.78515		5.28852	5.21654	4.54784									4.60049	4.042
DIQMTQSPSSLSASVGDRVTITCRASQGIR	Dimethyl (N-term);Oxidation (M)	P01599	IGKV1-17	Immunoglobulin kappa variable 1-17	23	52	1	SP	117	C	FPGARCDIQMTQ	0.9496	14.1104	FPGARCDIQMTQ	122	0.105553	5.22448	5.25626	0.214356	5.78265	5.84718	5.05297	5.47852	5.11536	4.75556	5.18275	5.3465		5.26136	5.3535	5.12633	5.15406	4.52326	4.9607	5.62269	5.35419	5.49668	5.18355	4.9396		4.82688							5.28749	4.73559
DIQMTQSPSSLSASVGDRVTITCRASQGIR	Dimethyl (N-term)	P01599	IGKV1-17	Immunoglobulin kappa variable 1-17	23	52	1	SP	117	C	FPGARCDIQMTQ	0.9991	0.0195902	FPGARCDIQMTQ	6			5.26026	0.214356	5.78265	5.84718	5.28372																			4.76367				5.07721
DIQMTQSPSSVSASVGDR	Dimethyl (N-term)	P01611	IGKV1D-12	Immunoglobulin kappa variable 1D-12	23	40	1	SP	117	C	FPGSRCDIQMTQ	1	0	FPGSRCDIQMTQ	165	-0.577696	7.51385	7.33994				7.02214	7.94701	7.31931	5.6551	5.99206	8.02253	7.75119	6.3603	7.80536	7.20827	7.58928	7.20313	6.80385	7.72276	7.4691	6.16975	7.53499	7.21852	7.05977	7.04186	7.52082	7.03356	6.67611	6.6957	6.35698	7.23135	7.63194	7.29974
DIQMTQSPSSVSASVGDR	Dimethyl (N-term);Oxidation (M)	P01611	IGKV1D-12	Immunoglobulin kappa variable 1D-12	23	40	1	SP	117	C	FPGSRCDIQMTQ	1	0	FPGSRCDIQMTQ	143	0.00111689	6.62758	6.62792				5.78265	6.30716	6.05913	5.91047		5.55084	6.31828	5.63895	5.61738	5.54265	5.52234	6.23956			5.40672		5.48458	7.0826		6.86812		6.32483			7.34635	6.53829		7.94319
DIQMTQSPSSVSASVGDRVTITCR	Dimethyl (N-term);Oxidation (M)	P01611	IGKV1D-12	Immunoglobulin kappa variable 1D-12	23	46	1	SP	117	C	FPGSRCDIQMTQ	0.9618	0.0233356	FPGSRCDIQMTQ	139	1.00044	5.06409	5.36526				5.92575	4.92888	5.99022	5.83186	5.5598	4.88521	4.95928	4.86847	4.87457	4.47688	6.21306	5.92778		5.10817	4.90433	6.62433	4.82841	4.44606	5.36435	5.46079						4.87393	6.3729	4.05827
DIQMTQSPSSVSASVGDRVTITCR	Dimethyl (N-term)	P01611	IGKV1D-12	Immunoglobulin kappa variable 1D-12	23	46	1	SP	117	C	FPGSRCDIQMTQ	0.8819	10.8241	FPGSRCDIQMTQ	63	0.0795356	4.56869	4.59263						4.12501				4.43083				4.49174				4.26591	4.86539		4.11149			4.57876						4.0016
DIQMTQSPSTLSASVGDR	Dimethyl (N-term)	P01602	IGKV1-5	Immunoglobulin kappa variable 1-5	23	40	1	SP	117	C	LPGAKCDIQMTQ	1	5e-14	LPGAKCDIQMTQ	165	-0.672136	6.7361	6.53376	-0.133649	5.67149	5.63125	6.49139	7.0265	6.91926	6.70268	7.07662	7.0594	6.0994	7.11248	7.12755	5.92399	6.80451	5.90778	5.80627	7.0278	5.70912	7.17025	7.23554	6.64514	6.89783	6.26336	6.3077	6.13737	6.88944	6.29628	6.74175	6.51814	7.05458	6.55938
DIQMTQSPSTLSASVGDR	Dimethyl (N-term);Oxidation (M)	P01602	IGKV1-5	Immunoglobulin kappa variable 1-5	23	40	1	SP	117	C	LPGAKCDIQMTQ	1	6e-14	LPGAKCDIQMTQ	125	-0.188869	6.05386	5.99701	-0.133649	5.67149	5.63125	4.94233	7.80732	7.048	4.95665	7.19921	5.47276		5.54719	7.2517	6.86543	7.21371	4.72348	6.62641	5.55321	4.96696	5.73922	5.54649	7.15224	5.61151	6.94423		5.82912				5.2321	5.59438	6.75844
DIQMTQSPSTLSASVGDRVTITCR	Dimethyl (N-term);Oxidation (M)	P01602	IGKV1-5	Immunoglobulin kappa variable 1-5	23	46	1	SP	117	C	LPGAKCDIQMTQ	0.8907	0.00143165	LPGAKCDIQMTQ	137	0.0327257	5.71895	5.7288	-0.133649	5.67149	5.63125	5.42315		5.10043	5.05075	5.20566	5.42759	5.57289	6.24788	6.20604	5.92868	5.11942	5.52805	5.65215	5.4725	5.929	4.65649	5.74368		5.68251	5.38001		5.86434		5.14001	4.64166		5.53816	5.80045
DIQMTQSPSTLSASVGDRVTITCR	Dimethyl (N-term)	P01602	IGKV1-5	Immunoglobulin kappa variable 1-5	23	46	1	SP	117	C	LPGAKCDIQMTQ	0.8387	0.0749524	LPGAKCDIQMTQ	26	-0.274291	4.71929	4.63672	-0.133649	5.67149	5.63125				4.36404					5.11864									4.60663		4.35635
DIQVTQSPSSLSASVGDR	Dimethyl (N-term)	A0A075B7D4	IGKV1OR2-108	Immunoglobulin kappa variable 1/OR2-108 (non-functional) (Fragment)	23	40	1	SP	117	C	LRGARCDIQVTQ	1	3.8629e-10	LRGARCDIQVTQ	122	-0.24894	5.22479	5.14986	-0.147815	6.06882	6.02432		5.42456	4.89209	6.90286	4.87904	4.97594	6.81499	4.71047	5.03076		5.36305	4.58038	4.0341	5.19931	5.04428	5.52867	5.08957	5.06931	4.94716	5.0005	5.25279			4.41824		4.45417	5.15522	4.89381
DITLTETR	Dimethyl (N-term)	P04003	C4BPA	C4b-binding protein alpha chain	63	70	0	NON	597	M	SFAAPMDITLTE	0.9757	9.47337	SFAAPMDITLTE	91	0.124574	4.58551	4.62301	0.168077	6.98514	7.03574	5.20539	4.58334	4.93261	4.55917	5.30607	4.39216		4.47964	4.55273	5.21516	5.04118	4.50307			4.80761	4.66801	3.64708			3.65152						4.37957	5.09109	5.09286
DIVMTQSPDSLAVSLGER	Dimethyl (N-term);Oxidation (M)	P06312	IGKV4-1	Immunoglobulin kappa variable 4-1	21	38	1	SP	121	G	ISGAYGDIVMTQ	1	0	ISGAYGDIVMTQ	159	-0.572499	7.08494	6.9126	2.57971	3.943	4.71957	5.16418	7.124	6.76251	5.91689	6.1374	7.38932	7.21646	6.99019	7.49319	6.01932	7.18522	4.3811		6.60576	6.55736	7.06581	6.32254	6.64819	6.17732	5.742	6.49368	5.4392	5.2134	5.72473	5.61092	6.29337	7.07458	6.11993
DIVMTQSPDSLAVSLGER	Dimethyl (N-term)	P06312	IGKV4-1	Immunoglobulin kappa variable 4-1	21	38	1	SP	121	G	ISGAYGDIVMTQ	1	0	ISGAYGDIVMTQ	141	-0.466613	6.58522	6.44476	2.57971	3.943	4.71957	5.1771	5.77415	5.56166	6.575	6.27661	6.64384	6.47881	4.85206	6.68555	5.75437	4.43197		4.98628	5.15466	5.77339	6.36801	6.12044	5.70656	5.69819	5.32448	6.01326		4.62078				5.45978
DIVMTQSPLSLPVTPGEPASISCR	Dimethyl (N-term);Oxidation (M)	A0A075B6P5	IGKV2-28	Immunoglobulin kappa variable 2-28	21	44	1	SP	120	G	VSGSSGDIVMTQ	1	2.1278e-10	VSGSSGDIVMTQ	109	-1.04088	6.08162	5.76829	0.555771	4.87851	5.04581		4.53869			5.60168	6.08513	5.41767	6.10895	6.67846							4.87911	4.93122	5.56541									4.23514	4.35156
DIVMTQSPLSLPVTPGEPASISCR	Dimethyl (N-term)	A0A075B6P5	IGKV2-28	Immunoglobulin kappa variable 2-28	21	44	1	SP	120	G	VSGSSGDIVMTQ	1	0	VSGSSGDIVMTQ	52	0.32001	5.53015	5.62648	0.555771	4.87851	5.04581					4.77008	5.01734			5.38722							4.45456		4.35953
DIVMTQTPLSLPVTPGEPASISCR	Dimethyl (N-term);Oxidation (M)	A0A087WW87	IGKV2-40	Immunoglobulin kappa variable 2-40	21	44	1	SP	121	E	VPGSSEDIVMTQ	1	1.912e-11	VPGSSEDIVMTQ	55	-0.120417	5.36442	5.32817	0.110831	6.78455	6.81791					4.98602	5.4655										4.39195	4.47457	4.71235			4.64363
DIVMTQTPLSLPVTPGEPASISCR	Dimethyl (N-term)	A0A087WW87	IGKV2-40	Immunoglobulin kappa variable 2-40	21	44	1	SP	121	E	VPGSSEDIVMTQ	1	3e-14	VPGSSEDIVMTQ	11	-0.495756	5.56075	5.41151	0.110831	6.78455	6.81791									5.54634
DIVMTQTPLSSPVTLGQPASISCR	Dimethyl (N-term)	A0A0C4DH68	IGKV2-24	Immunoglobulin kappa variable 2-24	21	44	1	SP	120	G	VPGSSGDIVMTQ	1	5.7151e-10	VPGSSGDIVMTQ	49	-0.331169	5.69452	5.59483	0.96949	5.79118	6.08303																6.31667
DIVMTQTPLSSPVTLGQPASISCR	Dimethyl (N-term);Oxidation (M)	A0A0C4DH68	IGKV2-24	Immunoglobulin kappa variable 2-24	21	44	1	SP	120	G	VPGSSGDIVMTQ	0.998	2.72992e-06	VPGSSGDIVMTQ	37	-1.3814	5.77102	5.35517	0.96949	5.79118	6.08303					4.87734		4.91458
DIYKGVDMR	Dimethyl (K);Dimethyl (N-term)	P03952	KLKB1	Plasma kallikrein	114	122	0	NON	638	R	ISACHRDIYKGV	0.9919	0.0113681	ISACHRDIYKGV	59	-0.328372	4.8687	4.76985	0.135583	6.94244	6.98325	5.3661	4.90298	5.4983	4.20119	5.6099	4.94799	4.61051	4.50453	5.09394		4.9234	5.62885			5.16203	4.87924	4.0403							4.99092		4.22429	5.04332	4.22647
DIYLRDLKVEDIPLAR	Dimethyl (K);Dimethyl (N-term)	P04114	APOB	Apolipoprotein B-100	2690	2705	0	NON	4563	P	LQWPVPDIYLRD	0.8901	0.21527	LQWPVPDIYLRD	67	-0.818712	5.55474	5.30828	0.142729	7.73481	7.77777								5.32847	5.34338		4.7775							4.44916								4.82329	4.90772
DIYSLTVDSR	Dimethyl (N-term)	Q14624-3	ITIH4	Isoform 3 of Inter-alpha-trypsin inhibitor heavy chain H4	34	43	0	NON	900	I	AEKNGIDIYSLT	0.9984	1.11995	AEKNGIDIYSLT	60	0.216842	4.83046	4.89574	-0.0289189	7.63426	7.62555						4.77265		4.57013	4.48613																		4.29324
DKAACLLPKLDELR	2 Dimethyl (K);Dimethyl (N-term)	P02768	ALB	Serum albumin	197	210	0	NON	609	A	ECCQAADKAACL	0.9549	0.0145922	ECCQAADKAACL	40	0.528899	4.48119	4.64041	-0.000883921	8.73736	8.73709		4.61612	4.45314	5.17329	4.71919	4.0631	4.97016		4.8542	4.629	5.26569	4.78134		4.69751		4.84487	5.21796	5.16197	4.69378	4.22464		4.74299	5.06341	4.63134	5.5138	4.82191		3.68219
DKACEPGVDYVYKTR	2 Dimethyl (K);Dimethyl (N-term)	P01024	C3	Complement C3	1534	1548	0	NON	1663	L	TLEERLDKACEP	0.9992	0.0148781	TLEERLDKACEP	139	-0.449211	5.5311	5.39587	-0.112179	8.65178	8.61801	4.96225	5.01791	4.97506	5.4405	5.45065	5.51502	5.3678	4.6515	5.34814	5.11832					4.79881	5.24829	4.7893	4.39258	4.95318	4.72314	4.92702			4.78034			5.03913	5.5826
DKCEPLEKQHEKER	3 Dimethyl (K);Dimethyl (N-term)	P02763	ORM1	Alpha-1-acid glycoprotein 1	181	194	0	NON	201	K	YTDWKKDKCEPL	0.9974	1.27545	YTDWKKDKCEPL	1			5.1289	1.26974	6.68415	7.06638
DKDNEDFQESNR	Dimethyl (K);Dimethyl (N-term)	P00450	CP	Ceruloplasmin	247	258	0	NON	1065	V	SEPEKVDKDNED	0.9916	0.000101676	SEPEKVDKDNED	47	-0.664434	5.01928	4.81926	-0.226723	7.73817	7.66992		5.10234		5.49668		4.9756	4.87481	4.76428			4.96387						4.81268	4.97459		4.78959		5.20153				4.72924
DKDQEVLLQTFLDDASPGDKR	2 Dimethyl (K);Dimethyl (N-term)	P04114	APOB	Apolipoprotein B-100	538	558	0	NON	4563	K	RKMEPKDKDQEV	0.9955	0.121985	RKMEPKDKDQEV	1			4.26582	0.142729	7.73481	7.77777
DKELRTGKEKVTSGSTTTTR	3 Dimethyl (K);Dimethyl (N-term)	P02671	FGA	Fibrinogen alpha chain	439	458	0	NON	866	G	LVTSKGDKELRT	0.9295	0.000273377	LVTSKGDKELRT	45	-0.412803	4.39496	4.27069	0.09442	8.0919	8.12032		4.60285			3.93467				4.57551							3.52256				4.36927	4.45295					4.66501	4.04344
DKIGVELTGR	Dimethyl (K);Dimethyl (N-term)	P04114	APOB	Apolipoprotein B-100	2003	2012	0	NON	4563	K	DAYNTKDKIGVE	0.9997	0.00478082	DAYNTKDKIGVE	125	0.399379	4.54362	4.66384	0.142729	7.73481	7.77777	4.9407		4.42095		4.05956	4.03949	4.38165	4.1874	4.08294	4.66836	4.51268	4.82817		4.61156	4.87222	3.6962										4.17969	4.72224	4.26349
DKKQWINKAVGDKLPECEADDGCPKPPEIAHGYVEHSVR	5 Dimethyl (K);Dimethyl (N-term)	P00738	HP	Haptoglobin	70	108	0	NON	406	N	GVYTLNDKKQWI	0.9999	1.118e-11	GVYTLNDKKQWI	40	2.0384	4.28684	4.90046	0.230085	7.71046	7.77972																	4.21725	4.72607
DKKREEAPSLRPAPPPISGGGYR	2 Dimethyl (K);Dimethyl (N-term)	P02675	FGB	Fibrinogen beta chain	50	72	0	NON	491	L	RGHRPLDKKREE	0.9944	0.171995	RGHRPLDKKREE	11	1.03728	4.65072	4.96297	0.105022	8.00447	8.03609			4.75084						4.60844											5.0872	4.85694						5.32294
DKLAACLEGNCAEGLGTNYR	Dimethyl (K);Dimethyl (N-term)	P00734	F2	Prothrombin	98	117	0	NON	622	R	TARTPRDKLAAC	0.9999	0.00129428	TARTPRDKLAAC	109	-0.0752399	4.70148	4.67883	-0.160594	7.8068	7.75846	4.84542		5.20262		4.56915	4.85681		4.9413	5.19998	5.04246					4.41442						4.82295			4.63032			4.69295	4.18854
DKLPECEADDGCPKPPEIAHGYVEHSVR	2 Dimethyl (K);Dimethyl (N-term)	P00738	HP	Haptoglobin	81	108	0	NON	406	G	INKAVGDKLPEC	0.9977	0.000111771	INKAVGDKLPEC	47	0.978691	4.73208	5.02669	0.230085	7.71046	7.77972																								5.91037
DKRVELKTPLGDTTHTCPR	2 Dimethyl (K);Dimethyl (N-term)	P01860	IGHG3	Immunoglobulin heavy constant gamma 3	95	113	0	NON	377	V	PSNTKVDKRVEL	0.9902	0.00132479	PSNTKVDKRVEL	58	-0.645657	4.81763	4.62327	0.0517416	8.22973	8.24531	4.68166	4.62357			4.91367	4.45744	4.67797	4.32279	5.1456			5.24782		4.91198	5.21707	5.11591	4.43307	4.61614		4.62135				5.38714	4.23431	4.70266	4.76125
DKSLHTLFGDKLCTVATLRETYGEMADCCAKQEPER	3 Dimethyl (K);Dimethyl (N-term)	P02768	ALB	Serum albumin	87	122	0	NON	609	C	ESAENCDKSLHT	0.9987	0.000119529	ESAENCDKSLHT	49	1.25509	4.19944	4.57726	-0.000883921	8.73736	8.73709													5.5032		4.89701		4.70251	4.85106		5.11074			5.14542		5.09785	4.8831
DKSQIHDIVLVGGSTR	Dimethyl (K);Dimethyl (N-term)	P11142	HSPA8	Heat shock cognate 71 kDa protein	327	342	0	NON	646	L	LRDAKLDKSQIH	0.9601	1.04682	LRDAKLDKSQIH	24	0.703005	4.37285	4.58448	1.2778	6.40934	6.794	4.98502	4.64526	4.27225	4.5988	4.43218	4.5734	4.80645	4.21834	4.12815	4.85651	4.82112	4.75273	5.02366		4.03589	4.47359	4.09248	4.09112	5.12313		4.24783		4.91798	4.47294
DKTERELLESYIDGR	Dimethyl (K);Dimethyl (N-term)	P00734	F2	Prothrombin	349	363	0	NON	622	E	EKKSLEDKTERE	0.9752	0.126391	EKKSLEDKTERE	58	-0.139775	4.40368	4.3616	-0.160594	7.8068	7.75846			4.30629			3.98041		3.83565	4.39564							4.29207											4.53974
DKVTAWKQYRKAAISGENAGLVR	3 Dimethyl (K);Dimethyl (N-term)	P19827	ITIH1	Inter-alpha-trypsin inhibitor heavy chain H1	115	137	0	NON	911	K	FIGDIKDKVTAW	0.9952	8.90988e-06	FIGDIKDKVTAW	142	-0.36442	5.50383	5.39413	-0.220687	7.45497	7.38854	5.80226	5.88077	5.31852	5.11451	5.70597	4.9509	5.42382	5.44062	5.21978	5.87344	5.45944	5.40745		5.51344	5.28903	5.50034		4.44689		4.35554					4.90116	5.16434	5.48334	5.5583
DKVTLEER	Dimethyl (K);Dimethyl (N-term)	P01024	C3	Complement C3	1525	1532	0	NON	1663	D	FIQKSDDKVTLE	0.9975	0.00866643	FIQKSDDKVTLE	87	-1.24114	4.44124	4.06762	-0.112179	8.65178	8.61801	4.88608	4.59844		4.29418		4.66112	4.3456	4.07608		4.94784	4.49893	4.58962			4.30575		3.40147			4.39462		3.93886				4.36341	4.40195	4.15288
DKVYPGEQYTYMLLATEEQSPGEGDGNCVTR	Dimethyl (K);Dimethyl (N-term)	P00450	CP	Ceruloplasmin	147	177	0	NON	1065	D	DFQRADDKVYPG	0.9394	0.0219872	DFQRADDKVYPG	7	-2.06092	4.54711	3.92671	-0.226723	7.73817	7.66992
DLDTSSNAVDLLFFTDESGDSR	Dimethyl (N-term)	A0A3B3ISR2	C1R	Complement subcomponent C1r	275	296	0	NON	705	P	GKQRPPDLDTSS	0.9871	0.141585	GKQRPPDLDTSS	30	-0.221875	5.20886	5.14207	0.0198536	6.8801	6.88608	5.57215	5.46878									5.67063													5.38023				5.45808
DLGTILRVNDESTEGKTSYR	Dimethyl (K);Dimethyl (N-term)	P04114	APOB	Apolipoprotein B-100	1072	1091	0	NON	4563	V	IPDFDVDLGTIL	0.996	0.000112993	IPDFDVDLGTIL	127	0.0495943	4.45658	4.47151	0.142729	7.73481	7.77777	4.75894	4.4651	4.7821	4.28488	4.4249	4.54374	4.47981	4.38773	4.08681	4.79755	4.66919			5.02838	5.04037	4.36803	4.84982	4.4158		4.32413						5.16732	4.68209	4.59
DLKDYEDQQKQLEQVIAKDLLPSR	3 Dimethyl (K);Dimethyl (N-term)	P02671	FGA	Fibrinogen alpha chain	193	216	0	NON	866	V	ALAREVDLKDYE	0.9985	0.0121457	ALAREVDLKDYE	20	0.937389	4.64539	4.92757	0.09442	8.0919	8.12032															4.48475
DLKMLETVR	Dimethyl (K);Dimethyl (N-term)	P04114	APOB	Apolipoprotein B-100	1309	1317	0	NON	4563	R	GGKSSRDLKMLE	0.9998	0.00259044	GGKSSRDLKMLE	77	-0.262774	5.0747	4.99559	0.142729	7.73481	7.77777	5.49787	5.26201	6.00227	4.27339	5.12467	5.23616	5.07553	4.90033	5.61709			5.82714		4.97315	5.32813	4.92761	4.46911							5.36685		4.49781	5.50037	4.445
DLKPAIVKVYDYYETDEFAIAEYNAPCSKDLGNA	3 Dimethyl (K);Dimethyl (N-term)	P01023	A2M	Alpha-2-macroglobulin	1441	1474	0	NON	1474	R	QDVPVRDLKPAI	0.9992	0.000174228	QDVPVRDLKPAI	3			4.59724	0.0985799	8.04715	8.07683
DLKPPFGGSAPSER	Dimethyl (K);Dimethyl (N-term)	P04217	A1BG	Alpha-1B-glycoprotein	378	391	0	NON	495	V	YSCVYVDLKPPF	0.9459	0.00213596	YSCVYVDLKPPF	19			4.27925	-0.198497	8.02369	7.96393								4.06703													4.30317
DLKVEDIPLAR	Dimethyl (K);Dimethyl (N-term)	P04114	APOB	Apolipoprotein B-100	2695	2705	0	NON	4563	R	PDIYLRDLKVED	1	9.18317e-08	PDIYLRDLKVED	131	-0.685671	5.07152	4.86511	0.142729	7.73481	7.77777	5.58251	5.4522	4.92419	4.53368	5.38772	5.41265	5.32442	4.86436		4.41666	5.04218	5.59192		5.27444	5.2316	4.98465	5.17403	4.63686		4.31227				5.24164		5.004		4.29498
DLLECADDR	Dimethyl (N-term)	P02768	ALB	Serum albumin	273	281	0	NON	609	G	TECCHGDLLECA	0.9991	4.99847e-06	TECCHGDLLECA	133	-0.604165	5.49821	5.31634	-0.000883921	8.73736	8.73709	6.22396	5.60205	6.12845	6.26955	5.99987	6.13484	5.98764	5.93314	5.53282	6.0389	6.23658	6.49446	5.77196	5.88798	5.72372	6.10882	5.30434	5.24133	5.36528	5.29855	5.43789	5.94444	5.63055	5.25127	5.49327	5.87197	6.05303	6.49194
DLLFKDSAHGFLKVPPRMDAKMYLGYEYVTAIR	3 Dimethyl (K);Dimethyl (N-term);Oxidation (M)	P02787	TF	Serotransferrin	311	343	0	NON	698	K	SSPHGKDLLFKD	0.9893	3.72649e-06	SSPHGKDLLFKD	8	2.78226	4.06708	4.90462	-0.00909289	8.17477	8.17203									4.06708										4.53271
DLLFRDDTVCLAKLHDR	Dimethyl (K);Dimethyl (N-term)	P02787	TF	Serotransferrin	647	663	0	NON	698	K	FRSETKDLLFRD	0.9998	9.13697e-06	FRSETKDLLFRD	48	-0.336318	4.59828	4.49703	-0.00909289	8.17477	8.17203		4.49892	4.87121		4.43072				4.79413		4.40421		4.55417	4.28815	4.75515		3.93935			3.66183						4.93541	5.15214
DLLLGSEANLTCTLTGLRDASGVTFTWTPSSGKSAVQGPPER	Dimethyl (K);Dimethyl (N-term)	P01876	IGHA1	Immunoglobulin heavy constant alpha 1	136	177	0	NON	353	E	HRPALEDLLLGS	0.9946	1.97249e-08	HRPALEDLLLGS	8	2.38672	4.35757	5.07604	0.00278448	8.63586	8.6367
DLQAAPEAQVSVQPNFQQDKFLGR	Dimethyl (K);Dimethyl (N-term)	P41222	PTGDS	Prostaglandin-H2 D-isomerase	19	42	1	SP	190	G	LLGVLGDLQAAP	0.9967	0.000194303	LLGVLGDLQAAP	28	1.09431	4.29201	4.62143	0.466191	5.58602	5.72635									3.85512
DLQEEGKNAINSPMSPALVDVHPEDTQLEENEER	Dimethyl (K);Dimethyl (N-term)	Q9HBI1-2	PARVB	Isoform 2 of Beta-parvin	73	106	0	NON	397	S	AQGGVSDLQEEG	0.987	0.00342506	AQGGVSDLQEEG	15			4.21517
DLQVSAMQHQTVLELTETGVEAAAASAISVAR	Dimethyl (N-term);Oxidation (M)	E9PGN7	SERPING1	Plasma protease C1 inhibitor	478	509	0	NON	543	P	GLTEDPDLQVSA	0.9994	7.02501e-06	GLTEDPDLQVSA	5	-1.50314	4.68809	4.2356	1.8349	6.5043	7.05666
DLSDQVPDTESETR	Dimethyl (N-term)	P01024	C3	Complement C3	966	979	0	NON	1663	A	EDIPPADLSDQV	0.9999	4.30198e-08	EDIPPADLSDQV	158	0.419951	5.33368	5.4601	-0.112179	8.65178	8.61801	5.62312	5.32797	5.51912	5.51009	5.1925	5.11793	5.58213	5.80073	5.15008	5.65907	5.80372	5.63155	6.22028	5.72325		5.40793	6.07193	5.48987		5.55477		5.88741	5.96857	5.6167	5.96461	5.68911	5.56014	5.2713
DLSDQVPDTESETRILLQGTPVAQMTEDAVDAER	Dimethyl (N-term);Oxidation (M)	P01024	C3	Complement C3	966	999	0	NON	1663	A	EDIPPADLSDQV	0.9801	1.38603e-07	EDIPPADLSDQV	2			4.96369	-0.112179	8.65178	8.61801
DLSLREGKFTDSENVCQER	Dimethyl (K);Dimethyl (N-term)	P43652	AFM	Afamin	325	343	0	NON	599	K	KDDRPKDLSLRE	0.8823	2.80979	KDDRPKDLSLRE	89	0.160145	5.50207	5.55028	0.194312	7.30246	7.36095	5.69228	5.7562	5.80788		5.84888	6.03056	6.01844		6.08896	6.54748	6.34586	6.18156	5.91121	6.01112	5.82851	6.0817	6.0875	5.7409	6.34476	6.46914	6.32829	6.1753	5.83725	5.7114	5.95449	6.01017	5.72779	6.16131
DLTKVHTECCHGDLLECADDR	Dimethyl (K);Dimethyl (N-term)	P02768	ALB	Serum albumin	261	281	0	NON	609	T	VSKLVTDLTKVH	0.8847	0.00419767	VSKLVTDLTKVH	44	0.0103929	4.31658	4.31971	-0.000883921	8.73736	8.73709					4.18445	4.33557		4.27413				4.03224			3.9679	4.26236	4.61131	4.41088		4.14324		4.36715				4.35176	4.11131	4.25905
DMNTENGGWTVIQNR	Dimethyl (N-term)	P02675	FGB	Fibrinogen beta chain	271	285	0	NON	491	C	PYRVYCDMNTEN	0.9997	0.000298923	PYRVYCDMNTEN	81	0.427523	4.35228	4.48098	0.105022	8.00447	8.03609		4.2774	4.43746		4.40143	4.56733	4.47208	4.81929	4.10377		4.64546				3.79845	3.93918	3.64744				4.11258					3.97844	4.71822	4.01842
DMNTENGGWTVIQNR	Dimethyl (N-term);Oxidation (M)	P02675	FGB	Fibrinogen beta chain	271	285	0	NON	491	C	PYRVYCDMNTEN	0.9999	6.91661e-08	PYRVYCDMNTEN	28	0.604244	4.08089	4.26279	0.105022	8.00447	8.03609		4.28023					4.1492		4.13497		4.41601			4.39613	4.07217	3.88837					4.08157					4.80118	4.3941	4.13928
DMPASEDLQDLQKKLCR	2 Dimethyl (K);Dimethyl (N-term);Oxidation (M)	P49908	SELENOP	Selenoprotein P	262	278	0	NON	381	R	GHPENRDMPASE	0.9983	0.000895648	GHPENRDMPASE	18	1.84894	3.69581	4.25239	0.155809	6.19095	6.23785			4.06492						3.43263											4.12013	3.95576					4.06629
DMPASEDLQDLQKKLCR	2 Dimethyl (K);Dimethyl (N-term)	P49908	SELENOP	Selenoprotein P	262	278	0	NON	381	R	GHPENRDMPASE	0.9999	1.13261e-06	GHPENRDMPASE	8	2.3501	3.58222	4.28967	0.155809	6.19095	6.23785									3.5471
DMPQMRMELERPGGNEITR	2 Oxidation (M);Dimethyl (N-term)	P02671	FGA	Fibrinogen alpha chain	253	271	0	NON	866	T	EWKALTDMPQMR	0.9976	0.000119524	EWKALTDMPQMR	56	0.0547182	5.70705	5.72352	0.09442	8.0919	8.12032		5.84122	5.64503					5.51021							5.96639			5.22013							6.06503	6.33708	5.65798	5.33406
DMPQMRMELERPGGNEITR	Dimethyl (N-term);Oxidation (M)	P02671	FGA	Fibrinogen alpha chain	253	271	0	NON	866	T	EWKALTDMPQMR	0.9737	0.000743553	EWKALTDMPQMR	43	0.049798	5.49442	5.50941	0.09442	8.0919	8.12032
DMPQMRMELERPGGNEITR	Dimethyl (N-term)	P02671	FGA	Fibrinogen alpha chain	253	271	0	NON	866	T	EWKALTDMPQMR	0.9954	0.00144787	EWKALTDMPQMR	26	-0.654515	5.17514	4.97811	0.09442	8.0919	8.12032			4.73439				4.79815													4.19831	4.79653						5.40204
DMPQMRMELERPGGNEITR	3 Oxidation (M);Dimethyl (N-term)	P02671	FGA	Fibrinogen alpha chain	253	271	0	NON	866	T	EWKALTDMPQMR	0.9966	0.00144768	EWKALTDMPQMR	25	1.38339	4.8285	5.24495	0.09442	8.0919	8.12032	4.67807	5.74597	4.73144			4.57278	4.75287		4.50608		4.88699				5.52126	4.91219					5.15292						5.03595
DMPQMRMELERPGGNEITRGGSTSYGTGSETESPR	Dimethyl (N-term)	P02671	FGA	Fibrinogen alpha chain	253	287	0	NON	866	T	EWKALTDMPQMR	0.9951	0.000193259	EWKALTDMPQMR	54	0.242933	5.68252	5.75565	0.09442	8.0919	8.12032	6.18176	5.52798	6.04746	5.86523	5.75158	5.55171			5.60814			6.38806		5.73508	6.39608					5.98025				6.39835		6.1181	6.03363	5.44072
DMRVLAQLLGLLLLCFPGARCDIQMTQSPSSLSASVGDR	Dimethyl (N-term)	P01601	IGKV1D-16	Immunoglobulin kappa variable 1D-16	2	40	1	P1/P2	117	M	XXXXXMDMRVLA	0.9737	0.00012711	XXXXXMDMRVLA	5	0.44528	6.33505	6.4691	-0.102331	4.91193	4.88112																								6.51012
DMRVPAQLLGLLLLWLPDTRCDIQMTQSPSSLSASVGDR	Dimethyl (N-term);Oxidation (M)	A0A075B6S5	IGKV1-27	Immunoglobulin kappa variable 1-27	2	40	1	P1/P2	117	M	XXXXXMDMRVPA	0.9787	0.000216111	XXXXXMDMRVPA	4			5.26131
DMRVPAQLLGLLLLWLPGAKCDIQMTQSPSTLSASVGDR	Dimethyl (K);Dimethyl (N-term)	P01602	IGKV1-5	Immunoglobulin kappa variable 1-5	2	40	1	P1/P2	117	M	XXXXXMDMRVPA	0.9602	0.0231061	XXXXXMDMRVPA	27	-1.50136	6.45853	6.00658	-0.133649	5.67149	5.63125							5.88491		5.86579													5.16605
DMRVPAQLLGLLLLWLPGTRCDIQMTQSPSSLSASVGDR	Dimethyl (N-term)	A0A0G2JRQ6		Ig-like domain-containing protein (Fragment)	2	40	1	P1/P2	117	M	XXXXXMDMRVPA	0.9999	3.35097e-08	XXXXXMDMRVPA	15	-0.970613	6.92431	6.63213										5.86522
DMTFSKQNALLRSEYQADYESLR	Dimethyl (K);Dimethyl (N-term);Oxidation (M)	P04114	APOB	Apolipoprotein B-100	1588	1610	0	NON	4563	M	ATSNKMDMTFSK	0.9951	0.132331	ATSNKMDMTFSK	121	-0.0755009	5.09648	5.07375	0.142729	7.73481	7.77777	5.44301				4.91189	4.81342		4.67361	5.04119	5.2254	4.66843	4.83778		5.39826	5.61408	4.9966	4.95658	4.64777		4.45637						5.57553	4.70183	4.70458
DMTFSKQNALLRSEYQADYESLR	Dimethyl (K);Dimethyl (N-term)	P04114	APOB	Apolipoprotein B-100	1588	1610	0	NON	4563	M	ATSNKMDMTFSK	0.9962	0.0143154	ATSNKMDMTFSK	19	0.344827	4.78397	4.88778	0.142729	7.73481	7.77777		5.48635	4.95668				4.90483					5.13797												4.5493
DNAKNSLYLQMNSLR	Dimethyl (K);Dimethyl (N-term);Oxidation (M)	A0A0B4J1V1	IGHV3-21	Immunoglobulin heavy variable 3-21	92	106	0	NON	117	R	RFTISRDNAKNS	0.9999	2.71355e-06	RFTISRDNAKNS	103	-0.0147807	4.76523	4.76078	0.408644	6.12739	6.2504	5.25588	4.93075	5.10773		5.55644	4.91167	4.71835	4.59764	4.8185		4.60047	5.56629		4.56757	5.07328	4.87188	4.35923			4.15565	4.58147			4.7679		4.92345	5.19395	4.55612
DNAKNSLYLQMNSLR	Dimethyl (K);Dimethyl (N-term)	A0A0B4J1V1	IGHV3-21	Immunoglobulin heavy variable 3-21	92	106	0	NON	117	R	RFTISRDNAKNS	0.9999	5.18429e-07	RFTISRDNAKNS	62	0.0706997	4.85253	4.87381	0.408644	6.12739	6.2504		4.25304	4.93871		5.56437			4.73333			4.28999	4.53615			4.59898	4.33746					4.65455						5.14311
DNAKNTLYLQMNSLR	Dimethyl (K);Dimethyl (N-term);Oxidation (M)	A0A0B4J1X5	IGHV3-74	Immunoglobulin heavy variable 3-74	92	106	0	NON	117	R	RFTISRDNAKNT	0.9996	0.0988044	RFTISRDNAKNT	51	-0.358289	4.67688	4.56902	0.0410952	8.19114	8.20351	4.62392	4.50365	4.64503		5.181	4.34898	4.33492	4.22514	4.3348			4.925			4.59833	4.39053											4.4007
DNAKNTLYLQMNSLR	Dimethyl (K);Dimethyl (N-term)	A0A0B4J1X5	IGHV3-74	Immunoglobulin heavy variable 3-74	92	106	0	NON	117	R	RFTISRDNAKNT	0.9997	3.37894e-05	RFTISRDNAKNT	7	-0.0381235	5.10505	5.09357	0.0410952	8.19114	8.20351
DNCCILDER	Dimethyl (N-term)	P02679-2	FGG	Isoform Gamma-A of Fibrinogen gamma chain	32	40	0	NON	437	R	AYVATRDNCCIL	0.9999	0.00201985	AYVATRDNCCIL	138	0.0228861	4.90447	4.91136	0.270184	8.02972	8.11105	5.78229	4.92312	5.81818	5.27003	5.69428	5.04058	5.20011	5.26261	5.27986	5.31679	5.46171	6.00624	4.96895	5.60909	5.76196	5.30518	5.09797	4.43735		5.08783	5.04225	4.2828	4.75719	5.28558	5.02284	5.55857	5.56127	5.59993
DNCQYVYNVDQR	Dimethyl (N-term)	P07996	THBS1	Thrombospondin-1	811	822	0	NON	1170	R	GILNERDNCQYV	1	0.000226884	GILNERDNCQYV	9			4.61703	-0.0339063	6.87915	6.86894	4.51541		5.53733												4.11316
DNDGWLTSDPR	Dimethyl (N-term)	P02675	FGB	Fibrinogen beta chain	411	421	0	NON	491	R	FSTYDRDNDGWL	0.9706	2.61364	FSTYDRDNDGWL	144	-0.0158908	5.42166	5.41687	0.105022	8.00447	8.03609	6.8371	6.09058	6.13756	5.30718	6.68657	5.56505	5.69311	5.7211	4.97847	5.08617	6.23538	6.63068	5.62098	6.12206	5.5674	5.67674	5.14502	4.79906	4.49152	5.20045		4.98704	5.03733	6.21314	5.39917	5.86189	5.70965	5.27349
DNEEGFFSAR	Dimethyl (N-term)	P02675	FGB	Fibrinogen beta chain	35	44	1	SP	491	N	KSQGVNDNEEGF	0.9977	0.0757583	KSQGVNDNEEGF	166	-0.123016	7.14677	7.10974	0.105022	8.00447	8.03609	7.54564	7.47568	6.86024	7.34132	7.37289	7.02552	7.3493	7.48411	7.25938	7.29771	7.47653	7.451	6.9185	7.56582	7.07598	7.27811	6.94745	6.06982	6.56106	6.63556	6.79677	6.59113	6.73646	6.42006	6.63488	7.26985	7.48924	7.58327
DNELLVYKER	Dimethyl (K);Dimethyl (N-term)	P02743	APCS	Serum amyloid P-component	77	86	0	NON	223	R	YNTQGRDNELLV	0.9988	0.00099494	YNTQGRDNELLV	77	0.346605	5.11087	5.21521	-0.0395748	7.5426	7.53068	6.47518	5.4032	5.86163		6.4876		4.94087	5.10493	4.58917	5.13312	5.58862	6.05315	5.32107	5.70714	5.70087	4.87464	4.95427	4.37329	4.57465	4.38705	4.85443			5.66985		5.52982	5.54762
DNGSGLCKAGFAGDDAPR	Dimethyl (K);Dimethyl (N-term)	P63267	ACTG2	Actin, gamma-enteric smooth muscle	12	29	0	NON	376	C	TTALVCDNGSGL	0.9975	0.000116737	TTALVCDNGSGL	19			6.00975
DNGSGMCKAGFAGDDAPR	Dimethyl (K);Dimethyl (N-term);Oxidation (M)	P60709	ACTB	Actin, cytoplasmic 1	11	28	0	NON	375	V	IAALVVDNGSGM	0.9086	0.000358943	IAALVVDNGSGM	13			4.96533	1.94435	6.53952	7.12483
DNIKTYCSEPEKVDKDNEDFQESNR	3 Dimethyl (K);Dimethyl (N-term)	P00450	CP	Ceruloplasmin	234	258	0	NON	1065	E	FSWYLEDNIKTY	0.9999	3.91627e-08	FSWYLEDNIKTY	103	0.537936	4.61787	4.77981	-0.226723	7.73817	7.66992	5.04768		4.82386		4.73399				4.45936	4.32598			5.09991	5.46895		4.67676			5.19621		4.82544		4.78922	4.77527	5.55372		4.69041	5.20943
DNIVAEFSVDETGQMSATAKGR	Dimethyl (K);Dimethyl (N-term)	P02753	RBP4	Retinol-binding protein 4	57	78	0	NON	201	Q	EGLFLQDNIVAE	0.9809	0.00154042	EGLFLQDNIVAE	40	0.704338	4.85383	5.06585	0.105404	7.63346	7.66519			4.95644	4.34582	5.59605		5.48904		4.17888											5.5439
DNQRPSGVPDR	Dimethyl (N-term)	P01721	IGLV6-57	Immunoglobulin lambda variable 6-57	71	81	0	NON	117	E	TTVIYEDNQRPS	0.961	0.147667	TTVIYEDNQRPS	47	0.0802427	4.75491	4.77907				4.93326			4.76055	5.26287	5.09295	4.44451		4.27116		5.0042	5.52051		4.95945		4.77433	3.89067							3.9611
DNSKNSLYLQMNSLR	Dimethyl (K);Dimethyl (N-term)	P0DP04	IGHV3-43D	Immunoglobulin heavy variable 3-43D	92	106	0	NON	118	R	RFTISRDNSKNS	0.9995	0.000384944	RFTISRDNSKNS	23	0.22487	4.69088	4.75857						4.73046		5.12694										4.36241												4.32841
DNSKNSLYLQMNSLR	Dimethyl (K);Dimethyl (N-term);Oxidation (M)	P0DP04	IGHV3-43D	Immunoglobulin heavy variable 3-43D	92	106	0	NON	118	R	RFTISRDNSKNS	0.9884	0.25414	RFTISRDNSKNS	22	-0.380724	4.9143	4.7997				5.23091		4.86432		5.10881					4.25629		5.15178			4.89297					4.64096
DNSKNTLHLQMNSLR	Dimethyl (K);Dimethyl (N-term)	P0DTE1	IGHV3-38-3	Probable non-functional immunoglobulin heavy variable 3-38-3	90	104	0	NON	115	R	RFTISRDNSKNT	0.9041	0.0206349	RFTISRDNSKNT	13	-1.72144	5.24882	4.73061	-0.0878569	6.4729	6.44645											4.42502						4.34917										4.76971
DNSKNTLYLQMNSLR	Dimethyl (K);Dimethyl (N-term)	P0DP02	IGHV3-30-3	Immunoglobulin heavy variable 3-30-3	92	106	0	NON	117	R	RFTISRDNSKNT	1	7.19583e-09	RFTISRDNSKNT	63	-0.514258	5.05247	4.89767				4.59034	4.69872	5.10872			5.201	4.46404	4.58958	5.02136		3.9922	5.35393			4.55106	4.77482	4.44647				4.19071			4.43181		3.77573	5.00691
DNSKNTLYLQMNSLR	Dimethyl (K);Dimethyl (N-term);Oxidation (M)	P0DP02	IGHV3-30-3	Immunoglobulin heavy variable 3-30-3	92	106	0	NON	117	R	RFTISRDNSKNT	0.9998	4.20132e-07	RFTISRDNSKNT	20	-0.94469	5.48094	5.19656				5.28794	4.82953			5.44099					5.0377		5.6848			5.24772									4.74756
DNSSFDSLSPEPKSR	Dimethyl (K);Dimethyl (N-term)	Q9Y5C1	ANGPTL3	Angiopoietin-related protein 3	22	36	1	SP	460	Q	SSRIDQDNSSFD	0.9945	0.126407	SSRIDQDNSSFD	28	1.56804	4.19713	4.66916						4.24314					4.45695					5.05746	4.94705	4.65414	4.63133	5.17928	5.22831	5.1354	5.12988	5.27324	4.9817		5.08968				4.43264
DPAVSRVMNMKIEETTMTTQTPAPIQAPSAILPLPGQSVER	2 Oxidation (M);Dimethyl (K);Dimethyl (N-term)	Q14624-3	ITIH4	Isoform 3 of Inter-alpha-trypsin inhibitor heavy chain H4	675	715	0	NON	900	P	PATSNPDPAVSR	0.9999	1.94739e-08	PATSNPDPAVSR	9			4.95274	-0.0289189	7.63426	7.62555
DPAVSRVMNMKIEETTMTTQTPAPIQAPSAILPLPGQSVER	Dimethyl (K);Dimethyl (N-term)	Q14624-3	ITIH4	Isoform 3 of Inter-alpha-trypsin inhibitor heavy chain H4	675	715	0	NON	900	P	PATSNPDPAVSR	0.9997	1.46706e-08	PATSNPDPAVSR	6			4.87319	-0.0289189	7.63426	7.62555																	3.89344	5.14267						4.38958
DPAVSVALGQTVR	Dimethyl (N-term)	P01714	IGLV3-19	Immunoglobulin lambda variable 3-19	26	38	1	SP	112	Q	SSELTQDPAVSV	0.9824	0.0141443	SSELTQDPAVSV	55	0.894068	4.94494	5.21409	0.644636	5.74954	5.94359				3.75923		5.39219		5.55434	4.64227	4.52796	5.01227			4.1367	5.59681	5.85363	4.67453			4.47461	5.12972							5.392
DPDQTDGLGLSYLSSHIANVER	Dimethyl (N-term)	P06396	GSN	Gelsolin	398	419	0	NON	782	R	FFKNWRDPDQTD	1	8e-13	FFKNWRDPDQTD	2			4.81099	0.0586638	7.0344	7.05206
DPDYPRNISDGFDGIPDNVDAALALPAHSYSGR	Dimethyl (N-term)	P04004	VTN	Vitronectin	236	268	0	NON	478	L	FEDGVLDPDYPR	0.9998	2.76498e-09	FEDGVLDPDYPR	1			5.14906	-0.170845	7.93855	7.88712
DPELTESSGSASHIDCR	Dimethyl (N-term)	P02748	C9	Complement component C9	28	44	0	NON	559	Y	QYTTSYDPELTE	0.9999	3.83544e-08	QYTTSYDPELTE	43	-0.554819	5.45986	5.29285	0.276662	7.47334	7.55663		4.69439									5.03563	4.73547
DPEQGVEVTGQYER	Dimethyl (N-term)	Q14624-3	ITIH4	Isoform 3 of Inter-alpha-trypsin inhibitor heavy chain H4	732	745	0	NON	900	S	PVNLLSDPEQGV	1	1.32851e-07	PVNLLSDPEQGV	134	-0.521258	5.64393	5.48701	-0.0289189	7.63426	7.62555		4.30182	5.47351	4.27972	5.17145	5.44407	4.91713	5.51924	5.53275		4.26385			4.61465		4.73758	5.22921	5.88686		4.44217		4.4607		4.77712	4.65307		4.44752	3.85549
DPERLGREGVQKEDIPPADLSDQVPDTESETR	Dimethyl (K);Dimethyl (N-term)	P01024	C3	Complement C3	948	979	0	NON	1663	L	VAVRTLDPERLG	1	0.00178123	VAVRTLDPERLG	142	-0.0217092	6.05449	6.04795	-0.112179	8.65178	8.61801		5.87229	6.3493	5.53738	6.22157	6.31311	6.22771	6.2555	6.21449		6.10441				6.08248	5.922	6.59977	6.67825	5.94012	5.97238	6.66324						6.3469	4.9418
DPEVKFNWYVDGVEVHNAKTKPR	3 Dimethyl (K);Dimethyl (N-term)	P01857	IGHG1	Immunoglobulin heavy constant gamma 1	153	175	0	NON	330	E	VDVSHEDPEVKF	0.8781	0.124868	VDVSHEDPEVKF	75	-0.217926	4.57367	4.50807	-0.0261674	5.86958	5.8617			4.84751	5.57981	4.1542	5.04977	5.16913		4.86054	5.28022	3.97593	5.19322				4.07619		4.70076	5.28313						4.043	3.68463	4.18605
DPEVQFNWYVDGVEVHNAKTKPR	2 Dimethyl (K);Dimethyl (N-term)	P01859	IGHG2	Immunoglobulin heavy constant gamma 2	149	171	0	NON	326	E	VDVSHEDPEVQF	0.9987	8.98e-12	VDVSHEDPEVQF	17	-2.74337	5.38901	4.56317	-0.376778	6.08484	5.97142			3.80628	5.88238					4.89565			5.27538				4.35317			5.26577			5.03188	5.04879		5.1925			4.09819
DPGTPGEAEGPACPAACVCSYDDDADELSVFCSSR	Dimethyl (N-term)	P35858-2	IGFALS	Isoform 2 of Insulin-like growth factor-binding protein complex acid labile subunit	67	101	1	SP	643	A	RSLEGADPGTPG	0.9995	0.000203593	RSLEGADPGTPG	27	0.670754	4.4136	4.61551	-0.127584	7.3746	7.33619																		4.4302
DPNGLPPEAQKIVR	Dimethyl (K);Dimethyl (N-term)	P02753	RBP4	Retinol-binding protein 4	158	171	0	NON	201	R	SFVFSRDPNGLP	0.9999	0.000165186	SFVFSRDPNGLP	160	-0.798528	6.27394	6.03356	0.105404	7.63346	7.66519	6.33935	6.09681	5.8232	5.80405	6.67143	6.33077	6.2807	6.14469	6.58115	5.82576	6.11563	5.98641	5.2409	5.73315	6.19332	5.48536	6.13308	5.635	5.31172	5.30929	5.2335	4.40051		5.32617	4.87259	5.11142	6.28623	5.41065
DPNMIPDGDFNSYVR	Dimethyl (N-term)	P0C0L5	C4B	Complement C4-B	965	979	0	NON	1744	S	EIPGNSDPNMIP	0.9976	0.00125503	EIPGNSDPNMIP	46	0.673693	4.54374	4.74654											3.6906	4.2161
DPNMIPDGDFNSYVR	Dimethyl (N-term);Oxidation (M)	P0C0L5	C4B	Complement C4-B	965	979	0	NON	1744	S	EIPGNSDPNMIP	0.9894	0.00126465	EIPGNSDPNMIP	31	-0.770426	5.09764	4.86572
DPRHRQGPVNLLSDPEQGVEVTGQYER	Dimethyl (N-term)	Q14624-3	ITIH4	Isoform 3 of Inter-alpha-trypsin inhibitor heavy chain H4	719	745	0	NON	900	V	VERLCVDPRHRQ	1	2.55965e-09	VERLCVDPRHRQ	122	0.00563876	5.46844	5.47013	-0.0289189	7.63426	7.62555			5.03128		4.68713	5.08236	4.47129	5.15696	5.10522					4.25283		4.36307	4.77445	5.52837		4.0824				4.30941			4.14339	3.65685
DPRKQCSKEDGGGWWYNR	2 Dimethyl (K);Dimethyl (N-term)	P02675	FGB	Fibrinogen beta chain	419	436	0	NON	491	S	DGWLTSDPRKQC	0.9967	0.015785	DGWLTSDPRKQC	11	-0.760885	5.25778	5.02873	0.105022	8.00447	8.03609			5.19524		5.82601													4.57144									5.46772
DPSASPGDAGEQAIR	Dimethyl (N-term)	P18206-2	VCL	Isoform 1 of Vinculin	286	300	0	NON	1066	R	AKGWLRDPSASP	0.9997	2.53839e-06	AKGWLRDPSASP	11			4.28768	1.7773	5.75188	6.2869			5.40132				4.27991					4.4608															4.28468
DPTPEQTHR	Dimethyl (N-term)	P08697	SERPINF2	Alpha-2-antiplasmin	73	81	0	NON	491	R	PGVCSRDPTPEQ	0.9988	0.170338	PGVCSRDPTPEQ	69	-0.235215	4.76538	4.69457	0.0363775	7.26814	7.27909			5.34201	4.83773	5.06838	4.53491			4.66801	4.95983	4.97857	5.20918		4.93456	5.36551	4.68231	4.56712	4.14693		4.30869					4.94716	4.3647	4.84928	4.67189
DPTVRRQECSIPVCGQDQVTVAMTPR	Dimethyl (N-term)	P00734	F2	Prothrombin	173	198	0	NON	622	T	PWCYTTDPTVRR	0.9925	0.000168039	PWCYTTDPTVRR	34	0.354655	4.67566	4.78242	-0.160594	7.8068	7.75846			4.53189			4.62847		4.76563	4.50922
DPTVRRQECSIPVCGQDQVTVAMTPR	Dimethyl (N-term);Oxidation (M)	P00734	F2	Prothrombin	173	198	0	NON	622	T	PWCYTTDPTVRR	0.9665	0.0133664	PWCYTTDPTVRR	20	0.936507	5.02888	5.31079	-0.160594	7.8068	7.75846			4.78598			4.62912		5.49155	5.76025
DQCDKCREILSVDCSTNNPSQAKLR	2 Dimethyl (K);Dimethyl (N-term)	P10909-2	CLU	Isoform 2 of Clusterin	352	376	0	NON	501	K	GCLRMKDQCDKC	0.9386	0.000237942	GCLRMKDQCDKC	31	-0.0633343	4.99178	4.97272	0.0594964	7.86712	7.88503					4.86771		4.56963		4.95602
DQEQSQVAEKPMEGESR	Dimethyl (K);Dimethyl (N-term)	Q14624-3	ITIH4	Isoform 3 of Inter-alpha-trypsin inhibitor heavy chain H4	598	614	0	NON	900	D	VVTKPDDQEQSQ	0.9218	1.30924	VVTKPDDQEQSQ	10	0.496598	4.64877	4.79826	-0.0289189	7.63426	7.62555									4.64877							4.61772
DQESCKGR	Dimethyl (K);Dimethyl (N-term)	P04004	VTN	Vitronectin	20	27	1	SP	478	A	AWVALADQESCK	0.9848	0.00260536	AWVALADQESCK	13	0.0715056	4.92044	4.94197	-0.170845	7.93855	7.88712
DQEVLLQTFLDDASPGDKR	Dimethyl (K);Dimethyl (N-term)	P04114	APOB	Apolipoprotein B-100	540	558	0	NON	4563	K	MEPKDKDQEVLL	0.9225	0.0146576	MEPKDKDQEVLL	87	0.208923	4.72807	4.79096	0.142729	7.73481	7.77777			5.29084			4.94408			4.77916					5.41168	5.59363
DQKMRPSTDTITVMVENSHGLR	Dimethyl (K);Dimethyl (N-term)	P0C0L5	C4B	Complement C4-B	164	185	0	NON	1744	L	YRVFALDQKMRP	0.9639	1.19853	YRVFALDQKMRP	11	-0.422233	5.60005	5.47295										5.74097	5.02228			5.7749			5.93458
DQQKQLEQVIAKDLLPSR	2 Dimethyl (K);Dimethyl (N-term)	P02671	FGA	Fibrinogen alpha chain	199	216	0	NON	866	E	DLKDYEDQQKQL	0.9951	0.0117787	DLKDYEDQQKQL	1			4.59541	0.09442	8.0919	8.12032
DQVEVNAQNSVPDEEAKTTTTNTQVEGDDEAAFLER	Dimethyl (K);Dimethyl (N-term)	Q05682-2	CALD1	Isoform 2 of Caldesmon	64	99	0	NON	564	T	SLGQVTDQVEVN	0.9972	0.00138038	SLGQVTDQVEVN	29	-0.0286987	4.98707	4.97844	1.8396	4.40468	4.95845			5.10667				4.95935								5.32415			4.57064	4.74144
DQVPDTESETR	Dimethyl (N-term)	P01024	C3	Complement C3	969	979	0	NON	1663	S	PPADLSDQVPDT	0.9993	0.000161759	PPADLSDQVPDT	147	0.761885	5.3416	5.57095	-0.112179	8.65178	8.61801	6.09191	5.5994	5.48748	6.34399	6.02356	5.84687			5.7324	6.14038	6.39341	6.42557	5.99534	6.05058	6.23418	5.79058		5.43212	5.65031	5.84198	6.03359	6.08725	6.03558	5.34904	5.96527	6.03882	6.04328	5.99677
DQVPDTESETRILLQGTPVAQMTEDAVDAER	Dimethyl (N-term)	P01024	C3	Complement C3	969	999	0	NON	1663	S	PPADLSDQVPDT	1	3.30806e-08	PPADLSDQVPDT	44	0.473716	5.93591	6.07852	-0.112179	8.65178	8.61801			5.99873																	5.72237				5.70822			6.04983
DQYELLCLDNTR	Dimethyl (N-term)	P02787	TF	Serotransferrin	240	251	0	NON	698	R	ANKADRDQYELL	1	5.0653e-09	ANKADRDQYELL	114	-0.172054	4.69273	4.64093	-0.00909289	8.17477	8.17203	4.97225	5.30852	5.73162		5.49824	5.17607	4.42184	5.37114	4.4875		4.54589			5.42549	4.27481	4.21687	4.94852	4.67683						5.00484		4.78412	4.12867	4.36367
DRAIEGRTATSEYQTFFNPR	Dimethyl (N-term)	P00734	F2	Prothrombin	308	327	0	NON	622	S	GLDEDSDRAIEG	0.8965	0.00136815	GLDEDSDRAIEG	31	0.655894	4.73972	4.93716	-0.160594	7.8068	7.75846				4.23148							4.60679			4.12484		4.44086	4.3357
DRAQERLATALQKLEEAEKAADESER	2 Dimethyl (K);Dimethyl (N-term)	B7Z596	TPM1	Tropomyosin alpha-1 chain	64	89	0	NON	275	L	LVEEELDRAQER	0.9055	7.46183e-06	LVEEELDRAQER	23			4.40365	0.835224	5.01266	5.26409
DRASSNPNATSSSSQDPESLQDR	Dimethyl (N-term)	E9PGN7	SERPING1	Plasma protease C1 inhibitor	52	74	0	NON	543	G	LLLLAGDRASSN	0.9806	0.000152983	LLLLAGDRASSN	65	-0.103586	5.56083	5.52965	1.8349	6.5043	7.05666			4.74037		6.08224			5.23419			4.90335				5.10819	6.08893	5.12338	5.58355		5.3959	5.64024	5.72287	5.31316
DRLDEVKEQVAEVR	Dimethyl (K);Dimethyl (N-term)	P02649	APOE	Apolipoprotein E	245	258	0	NON	317	R	MGSRTRDRLDEV	0.9996	6.49512e-08	MGSRTRDRLDEV	159	0.601577	5.28654	5.46763	0.31764	7.73048	7.8261	5.35876	5.89767	6.26063	4.0284	5.72673	5.52629	5.45439	5.28977	5.41264	5.19885	5.90149	5.83472	6.06193	5.85425	6.01692	5.28998	5.86616	5.54446	5.53813	5.89738	5.67042	5.06769	5.64854	7.07615	5.6789	5.66177	5.6494	4.96543
DRPSGIPER	Dimethyl (N-term)	P80748	IGLV3-21	Immunoglobulin lambda variable 3-21	71	79	0	NON	117	S	VVYDDSDRPSGI	0.9738	0.102644	VVYDDSDRPSGI	161	-0.655293	5.91725	5.71998	-0.350523	6.06249	5.95697	6.88147	6.52553	7.18558	6.73302	7.02667	6.5972	6.634	6.39355	6.30224	6.46166	7.06435	6.71552	5.55863	6.4781	6.78521	6.47435	5.21108	5.45682	5.01868	5.45233	5.08965	5.10578	5.59323	5.71045	5.52185	5.73609	6.21603	6.45093
DRQPVPGQQMTLKIEGDHGAR	Dimethyl (K);Dimethyl (N-term)	P01024	C3	Complement C3	572	592	0	NON	1663	E	KSGQSEDRQPVP	0.9893	2.70748e-07	KSGQSEDRQPVP	87	-0.180578	5.45731	5.40295	-0.112179	8.65178	8.61801		5.41614	4.9338			5.32928	4.64901										4.86589			4.65266
DRQPVPGQQMTLKIEGDHGAR	Dimethyl (K);Dimethyl (N-term);Oxidation (M)	P01024	C3	Complement C3	572	592	0	NON	1663	E	KSGQSEDRQPVP	0.9746	0.00168998	KSGQSEDRQPVP	16	-0.189132	5.31092	5.25399	-0.112179	8.65178	8.61801						4.93014																					5.092
DRSQGGWGHRLDGFPPGRPSPDNLNQICLPNR	Dimethyl (N-term)	Q16610-4	ECM1	Isoform 4 of Extracellular matrix protein 1	181	212	0	NON	567	Q	AQHCQQDRSQGG	0.8893	0.00279715	AQHCQQDRSQGG	3			4.59187	-0.156696	6.92564	6.87847							4.91654			4.47275		4.38632
DRVTKCCTESLVNR	Dimethyl (K);Dimethyl (N-term)	P02768	ALB	Serum albumin	495	508	0	NON	609	S	EKTPVSDRVTKC	0.9516	0.156958	EKTPVSDRVTKC	132	-0.271853	6.29315	6.21131	-0.000883921	8.73736	8.73709	7.07578	7.0948		7.00839	6.65634	4.66463			5.89486	5.90445	7.04749	6.79958	6.53251	6.91123	5.91237	6.63172	6.03274	5.84284	5.89403	6.108	5.84606	5.84321	5.7304	5.79679	6.35387	6.39036	5.51984	5.44199
DRVVEESELAR	Dimethyl (N-term)	P02748	C9	Complement component C9	144	154	0	NON	559	R	PRPPCRDRVVEE	0.9989	0.00116281	PRPPCRDRVVEE	138	0.89579	4.86704	5.1367	0.276662	7.47334	7.55663	5.67008	5.05643	5.58536	4.95071	5.71269	5.14511	5.20536	5.28973	5.41301	5.76431	5.3265	5.89239	5.34038	5.57628	6.04394	5.37219	5.13016	5.01031	4.89014	5.54443	5.71368	4.46026	5.03441	6.20527	5.49056	5.04309	5.08377	4.94037
DSARQSTLDKEL	Dimethyl (K);Dimethyl (N-term)	P04003	C4BPA	C4b-binding protein alpha chain	586	597	0	NON	597	R	QLELQRDSARQS	0.9926	0.169561	QLELQRDSARQS	20	2.26018	5.42681	6.10719	0.168077	6.98514	7.03574	6.36599									5.00916							6.47519	5.95913		6.23859
DSDGSFFLYSKLTVDKSR	2 Dimethyl (K);Dimethyl (N-term)	P01860	IGHG3	Immunoglobulin heavy constant gamma 3	329	346	0	NON	377	L	TTPPMLDSDGSF	0.9254	1.44415	TTPPMLDSDGSF	2			4.99565	0.0517416	8.22973	8.24531		4.96646										5.02484
DSDLYAELR	Dimethyl (N-term)	P02775	PPBP	Platelet basic protein	54	62	0	NON	128	L	GKEESLDSDLYA	0.9832	0.0405001	GKEESLDSDLYA	29	-0.647612	5.70955	5.5146	-0.331206	6.23571	6.13601			5.55198				5.76759			4.93402						5.49017	6.65037										5.15983	5.11336
DSDRPSGIPER	Dimethyl (N-term)	P80748	IGLV3-21	Immunoglobulin lambda variable 3-21	69	79	0	NON	117	D	VLVVYDDSDRPS	0.9394	80.8889	VLVVYDDSDRPS	26	-0.0142528	4.83608	4.83178	-0.350523	6.06249	5.95697				4.69448					4.87433				4.61051							4.23648					4.53791
DSDWPFCSDEDWNYKCPSGCR	Dimethyl (K);Dimethyl (N-term)	P02671	FGA	Fibrinogen alpha chain	49	69	0	NON	866	K	HQSACKDSDWPF	0.9989	8.03176e-06	HQSACKDSDWPF	1			4.97224	0.09442	8.0919	8.12032
DSELKNMQDMVEDYR	Dimethyl (K);Dimethyl (N-term);Oxidation (M)	P04264	KRT1	Keratin, type II cytoskeletal 1	253	267	0	NON	644	L	SDQSRLDSELKN	0.9805	0.137809	SDQSRLDSELKN	6	1.98959	3.80543	4.40436	-0.0363173	6.9354	6.92447			4.13944
DSELKNMQDMVEDYR	2 Oxidation (M);Dimethyl (K);Dimethyl (N-term)	P04264	KRT1	Keratin, type II cytoskeletal 1	253	267	0	NON	644	L	SDQSRLDSELKN	0.9586	1.1536	SDQSRLDSELKN	2			4.08218	-0.0363173	6.9354	6.92447																4.44588
DSERPSGIPER	Dimethyl (N-term)	P01717	IGLV3-25	Immunoglobulin lambda variable 3-25	69	79	0	NON	112	K	VLVIYKDSERPS	0.9962	0.0344849	VLVIYKDSERPS	35	0.963063	4.42918	4.71909					4.11883	5.0269		5.0981				4.38989			5.02388		5.02797	5.1757			4.90892				4.29054		5.67916
DSGEGDFLAEGGGVR	Dimethyl (N-term)	P02671	FGA	Fibrinogen alpha chain	21	35	1	SP	866	A	GTAWTADSGEGD	0.9999	4.22774e-06	GTAWTADSGEGD	166	-0.344725	8.41952	8.31575	0.09442	8.0919	8.12032	8.2467	8.76179	8.22109	7.87174	8.32178	8.22184	8.49321	8.63331	8.64682	8.52937	8.52433	8.29043	6.95511	8.68849	8.35651	8.51047	8.35079	7.48527	8.12043	7.99059	7.56487	7.86273	7.82359	8.19401	7.94131	8.28194	8.56643	8.33017
DSGEGDFLAEGGGVRGPR	Dimethyl (N-term)	P02671	FGA	Fibrinogen alpha chain	21	38	1	SP	866	A	GTAWTADSGEGD	0.9999	4.2477e-10	GTAWTADSGEGD	166	-0.541402	6.51407	6.35109	0.09442	8.0919	8.12032	6.63752	6.58342	5.51345	6.47553	6.69974	6.31304	6.3455	6.58698	6.52241	6.57674	6.37913	6.77429	6.16967	6.13453	5.88449	6.83498	6.81275	6.2208	6.42227	7.03623	6.20412	5.95544	5.66634	5.92174	5.76095	5.97394	5.68587	6.33428
DSGEGDFLAEGGGVRGPRVVER	Dimethyl (N-term)	P02671	FGA	Fibrinogen alpha chain	21	42	1	SP	866	A	GTAWTADSGEGD	0.9982	8.77427	GTAWTADSGEGD	152	-0.669593	5.48762	5.28605	0.09442	8.0919	8.12032	5.9362	5.72933	4.75262	7.61253	4.67972	4.81726	4.95036	5.95361	4.19855	5.74227	4.96392	4.61019	7.33412	5.94204	4.93102	5.50532	5.15183	4.22817	4.37366	4.85864	4.32531			4.53157		5.64493	4.08219	4.52201
DSGFQMNQLR	Dimethyl (N-term)	P02787	TF	Serotransferrin	123	132	0	NON	698	K	VAVVKKDSGFQM	0.9779	0.0235227	VAVVKKDSGFQM	66	0.526882	4.86107	5.01968	-0.00909289	8.17477	8.17203		4.78812					4.57591		4.36211
DSGNDVTDIADDGCPKPPEIAHGYVEHSVR	Dimethyl (K);Dimethyl (N-term)	P00738	HP	Haptoglobin	20	49	1	SP	406	V	GQLFAVDSGNDV	1	1.36487e-09	GQLFAVDSGNDV	62	0.620001	5.03838	5.22502	0.230085	7.71046	7.77972					6.03942			3.72769	5.8248							4.34422	6.07054	5.94523		5.13247	6.03852			6.53457
DSGRCIARKLECNGENDCGDNSDER	Dimethyl (K);Dimethyl (N-term)	P13671	C6	Complement component C6	147	171	0	NON	934	C	KNKFRCDSGRCI	0.9755	0.00030917	KNKFRCDSGRCI	4			4.37356	0.254422	6.4689	6.54549
DSGVPDR	Dimethyl (N-term)	P06310	IGKV2-30	Immunoglobulin kappa variable 2-30	80	86	0	NON	120	R	YKVSNRDSGVPD	0.9358	92.0257	YKVSNRDSGVPD	47	-1.37146	6.42094	6.00809	-0.463716	6.53844	6.39884	7.21106			7.09931		6.56899	6.9514	6.5284		7.16158							5.33001	5.1554		5.61297	5.61494	5.74076						4.60375
DSLLENDRQQTHMLDVMQDHFSR	Dimethyl (N-term);Oxidation (M)	P10909-2	CLU	Isoform 2 of Clusterin	212	234	0	NON	501	I	MNGDRIDSLLEN	0.9762	0.00107734	MNGDRIDSLLEN	9	-0.532341	4.37246	4.21221	0.0594964	7.86712	7.88503					3.88922
DSPAIKHQFLLTGDTQGR	Dimethyl (K);Dimethyl (N-term)	P04217	A1BG	Alpha-1B-glycoprotein	73	90	0	NON	495	L	QEPVHLDSPAIK	0.9469	1.22954	QEPVHLDSPAIK	57	0.228049	4.86942	4.93807	-0.198497	8.02369	7.96393			4.76842		4.50162										4.6272	4.33936											4.77423	4.70494
DSPGSGNARPNNPDWGTFEEVSGNVSPGTR	Dimethyl (N-term)	P02671	FGA	Fibrinogen alpha chain	396	425	0	NON	866	P	SGSFRPDSPGSG	0.9312	57.0307	SGSFRPDSPGSG	36	0.373706	5.12264	5.23514	0.09442	8.0919	8.12032			4.33098									4.73902		4.86446			4.55407	5.29647
DSTFESKSYKMADEAGSEADHEGTHSTKR	3 Dimethyl (K);Dimethyl (N-term);Oxidation (M)	P02671	FGA	Fibrinogen alpha chain	593	621	0	NON	866	G	TSYNRGDSTFES	0.9761	0.000131472	TSYNRGDSTFES	107	0.0578264	4.81307	4.83048	0.09442	8.0919	8.12032						4.55043		4.96018	4.20983					4.01048			4.16076	4.43945	4.81521						5.87895	3.43909
DSTFESKSYKMADEAGSEADHEGTHSTKR	3 Dimethyl (K);Dimethyl (N-term)	P02671	FGA	Fibrinogen alpha chain	593	621	0	NON	866	G	TSYNRGDSTFES	1	0	TSYNRGDSTFES	16	-0.193119	4.69077	4.63264	0.09442	8.0919	8.12032					4.47121		4.24291		4.69077											3.88259				5.49728
DSTFYLGER	Dimethyl (N-term)	P00450	CP	Ceruloplasmin	724	732	0	NON	1065	E	CRRQSEDSTFYL	0.9972	10.356	CRRQSEDSTFYL	57	-0.256172	4.95024	4.87312	-0.226723	7.73817	7.66992	5.11131		4.67862	5.13192	5.18188		4.99994		4.87672	5.02301	5.1584	5.04949			4.86467	4.92469		4.26252								4.17384	5.17543	4.96203
DSTPSWANPSPTPVISMLAQGSQVLESTPPPHVMR	Dimethyl (N-term)	Q5T985	ITIH2	Inter-alpha-trypsin inhibitor heavy chain H2	653	687	0	NON	935	P	GSKVVPDSTPSW	0.8781	0.153522	GSKVVPDSTPSW	17	-0.663355	4.87687	4.67718	-0.00129325	8.00049	8.0001																	4.901			4.87964
DSTPSWANPSPTPVISMLAQGSQVLESTPPPHVMR	2 Oxidation (M);Dimethyl (N-term)	Q5T985	ITIH2	Inter-alpha-trypsin inhibitor heavy chain H2	653	687	0	NON	935	P	GSKVVPDSTPSW	0.9779	1.40987	GSKVVPDSTPSW	12	-0.866819	4.69028	4.42934	-0.00129325	8.00049	8.0001
DSTRIRITDNMFCAGYKPDEGKR	2 Dimethyl (K);Dimethyl (N-term)	P00734	F2	Prothrombin	538	560	0	NON	622	K	ERPVCKDSTRIR	0.9799	0.000105198	ERPVCKDSTRIR	47	0.136794	4.53529	4.57647	-0.160594	7.8068	7.75846			3.94395		4.45011	4.3664		4.37416	4.71827								3.92785
DTAVYYCAR	Dimethyl (N-term)	P0DP02	IGHV3-30-3	Immunoglobulin heavy variable 3-30-3	109	117	0	NON	117	E	NSLRAEDTAVYY	0.9804	0.0473693	NSLRAEDTAVYY	35	-0.256097	4.32061	4.24352					4.22134		4.31235		4.22783	4.34061		4.21763		4.2357				4.3843	4.43415											4.5155
DTDMDGVGDQCDNCPLEHNPDQLDSDSDR	Dimethyl (N-term)	P07996	THBS1	Thrombospondin-1	823	851	0	NON	1170	R	YNVDQRDTDMDG	0.9999	0.000703357	YNVDQRDTDMDG	3			4.81452	-0.0339063	6.87915	6.86894			4.70542
DTDMDGVGDQCDNCPLEHNPDQLDSDSDR	Dimethyl (N-term);Oxidation (M)	P07996	THBS1	Thrombospondin-1	823	851	0	NON	1170	R	YNVDQRDTDMDG	0.9923	0.00135454	YNVDQRDTDMDG	2			4.20255	-0.0339063	6.87915	6.86894
DTEDQEDQVDPR	Dimethyl (N-term)	P04070-2	PROC	Isoform 2 of Vitamin K-dependent protein C	255	266	0	NON	516	R	RSHLKRDTEDQE	1	1.1812e-10	RSHLKRDTEDQE	165	-0.0873725	5.66504	5.63874	0.126727	5.8688	5.90695	6.07826	5.60882	6.44608	6.12938	6.24876	6.07656	5.60135	6.27586	5.958	6.23411	6.13605	5.71033	5.87	5.39954	6.10709	5.87548	6.40775	6.25008	5.93695	6.34381	5.66903	5.83868	5.97605	5.45389	5.87584	5.9024	5.83059	6.12866
DTEDQEDQVDPRLIDGKMTR	Dimethyl (K);Dimethyl (N-term)	P04070-2	PROC	Isoform 2 of Vitamin K-dependent protein C	255	274	0	NON	516	R	RSHLKRDTEDQE	1	1.2795e-10	RSHLKRDTEDQE	18	0.292704	4.75048	4.83859	0.126727	5.8688	5.90695	4.72748																4.91231	4.41652		4.53075
DTEDQEDQVDPRLIDGKMTR	Dimethyl (K);Dimethyl (N-term);Oxidation (M)	P04070-2	PROC	Isoform 2 of Vitamin K-dependent protein C	255	274	0	NON	516	R	RSHLKRDTEDQE	0.9983	6.51205e-05	RSHLKRDTEDQE	14	-0.419892	4.5833	4.4569	0.126727	5.8688	5.90695																		3.87852	4.291	4.21313								3.98414
DTESETRILLQGTPVAQMTEDAVDAER	Dimethyl (N-term)	P01024	C3	Complement C3	973	999	0	NON	1663	P	LSDQVPDTESET	0.8227	17.4765	LSDQVPDTESET	23	-0.541046	5.70009	5.53722	-0.112179	8.65178	8.61801			5.54056																		5.54554			5.02679
DTESETRILLQGTPVAQMTEDAVDAER	Dimethyl (N-term);Oxidation (M)	P01024	C3	Complement C3	973	999	0	NON	1663	P	LSDQVPDTESET	0.9848	1.37123	LSDQVPDTESET	3			4.5827	-0.112179	8.65178	8.61801			4.37562
DTFSCMVGHEALPLAFTQKTIDRLAGKPTHVNVSVVMAEVDGTCY	2 Dimethyl (K);Dimethyl (N-term);Oxidation (M)	P01876	IGHA1	Immunoglobulin heavy constant alpha 1	309	353	0	NON	353	G	EDWKKGDTFSCM	0.9731	0.00152054	EDWKKGDTFSCM	2			4.43006	0.00278448	8.63586	8.6367
DTFSCMVGHEALPLAFTQKTIDRLAGKPTHVNVSVVMAEVDGTCY	2 Dimethyl (K);Dimethyl (N-term)	P01876	IGHA1	Immunoglobulin heavy constant alpha 1	309	353	0	NON	353	G	EDWKKGDTFSCM	0.9986	0.00114842	EDWKKGDTFSCM	1			5.03162	0.00278448	8.63586	8.6367
DTFVNASRTLYSSSPR	Dimethyl (N-term)	E9PGN7	SERPING1	Plasma protease C1 inhibitor	268	283	0	NON	543	R	PDLAIRDTFVNA	0.8777	0.0889723	PDLAIRDTFVNA	96	-0.386256	5.52286	5.40658	1.8349	6.5043	7.05666	5.83347	5.70148	5.63291		5.38366	5.78095	5.62435	5.74285	5.78008		5.46015	5.56278			5.80717	5.41972	4.07215			4.3452	4.64491						5.69851	5.80578
DTGTYGFLLPER	Dimethyl (N-term)	Q96IY4	CPB2	Carboxypeptidase B2	388	399	0	NON	423	R	FTIELRDTGTYG	0.9916	1.05005	FTIELRDTGTYG	5			3.98052	-0.101609	6.92084	6.89026			4.31679		4.25702
DTGVLTVSWERSTTPDITGYR	Dimethyl (N-term)	P02751-10	FN1	Isoform 10 of Fibronectin	1187	1207	0	NON	2176	P	HLEANPDTGVLT	0.9065	0.174203	HLEANPDTGVLT	116	-1.13931	5.6896	5.34663	-0.609977	7.73587	7.55225	4.85042	6.07116	4.91945	5.46124	5.39799	5.14484	4.95532	5.39553	5.61286	5.26609	5.3309	4.90729		5.1493	5.19687	5.71732				4.46495	4.2999					4.84876	6.08875	5.7904
DTLGSEGALSPGGVASLLR	Dimethyl (N-term)	P0C0L5	C4B	Complement C4-B	987	1005	0	NON	1744	L	TASDPLDTLGSE	0.9906	0.0139379	TASDPLDTLGSE	6			3.92692
DTLMISR	Dimethyl (N-term);Oxidation (M)	P01860	IGHG3	Immunoglobulin heavy constant gamma 3	179	185	0	NON	377	K	FPPKPKDTLMIS	0.9841	0.325342	FPPKPKDTLMIS	108	-0.401515	5.33795	5.21708	0.0517416	8.22973	8.24531	5.82193	5.3012	5.50345	5.50533	5.58396	5.34369	5.32045	4.93087	4.9651	5.47113	5.66731	6.16153		5.19357	5.50131	5.29519				4.52045				4.58226		4.67896	5.43802	5.3051
DTLPSCAVR	Dimethyl (N-term)	Q96PD5-2	PGLYRP2	Isoform 2 of N-acetylmuramoyl-L-alanine amidase	501	509	0	NON	634	R	ALRTVRDTLPSC	0.9862	0.0465096	ALRTVRDTLPSC	23	-0.451324	5.06998	4.93412	0.435341	6.83036	6.96141	5.458		5.42744		5.5338							5.54404			4.95663
DTPPPCPR	Dimethyl (N-term)	P01860	IGHG3	Immunoglobulin heavy constant gamma 3	121	128	0	NON	377	C	PEPKSCDTPPPC	0.9475	5.93939	PEPKSCDTPPPC	98	-0.644144	5.25122	5.05731	0.0517416	8.22973	8.24531	5.28084	4.98554	5.58638	5.65118	5.43566	5.54681	6.07475	5.29911	5.79256	5.64795	5.73918	5.94495		5.2636	5.83599	5.75351	4.81639	4.67644		4.60002		4.33138	4.77568		4.81931	5.06225	5.32058	4.99286
DTPPPCPRCPAPELLGGPSVFLFPPKPKDTLMISR	2 Dimethyl (K);Dimethyl (N-term);Oxidation (M)	P01860	IGHG3	Immunoglobulin heavy constant gamma 3	151	185	0	NON	377	C	PEPKSCDTPPPC	0.9658	10.291	PEPKSCDTPPPC	11	-0.10056	4.70054	4.67027	0.0517416	8.22973	8.24531		4.67323	4.31298	5.28978	4.82801	4.53527	4.97148	4.0298	4.27656	5.04824	4.65742	4.84096
DTPPPCPRCPEPKSCDTPPPCPR	Dimethyl (K);Dimethyl (N-term)	P01860	IGHG3	Immunoglobulin heavy constant gamma 3	121	143	0	NON	377	C	PEPKSCDTPPPC	0.9812	10.9351	PEPKSCDTPPPC	71	-0.109777	5.23003	5.19699	0.0517416	8.22973	8.24531			4.43708		4.22069	4.87534	4.44738	3.32072	5.79239					5.29694	5.3106	4.13498	5.20102	5.34224						4.67815		4.95028
DTRCDIQMTQSPSSLSASVGDR	Dimethyl (N-term);Oxidation (M)	A0A075B6S5	IGKV1-27	Immunoglobulin kappa variable 1-27	19	40	1	SP	117	P	LLLWLPDTRCDI	0.9755	4.60757e-05	LLLWLPDTRCDI	82	-0.131055	6.33158	6.29213				5.78284	6.01713	6.19691	5.50971		5.86035		5.79471	6.92798	6.86418		6.11857	6.18643	6.28165	6.4085		5.81819	5.89115	6.56583	5.73109				5.63056	5.94515			6.36405
DTRCDIQMTQSPSSLSASVGDR	Dimethyl (N-term)	A0A075B6S5	IGKV1-27	Immunoglobulin kappa variable 1-27	19	40	1	SP	117	P	LLLWLPDTRCDI	0.9994	3.91085e-06	LLLWLPDTRCDI	1			4.72169
DTSCVNPPTVQNAYIVSR	Dimethyl (N-term)	P08603	CFH	Complement factor H	1045	1062	0	NON	1231	R	GRPTCRDTSCVN	1	9.48123e-06	GRPTCRDTSCVN	38	-0.090476	4.66855	4.64132	0.219079	7.38446	7.45041	4.4056		4.75806					4.39079	4.47527			4.75803			4.30496					3.90025	3.90631						4.51632
DTSTSTAYMELR	Dimethyl (N-term);Oxidation (M)	A0A0C4DH31	IGHV1-18	Immunoglobulin heavy variable 1-18	92	103	0	NON	117	T	RVTMTTDTSTST	0.9732	0.0370629	RVTMTTDTSTST	3			5.88659	0.650092	5.70124	5.89694			5.03557									5.61256
DTSTSTAYMELR	Dimethyl (N-term)	A0A0C4DH31	IGHV1-18	Immunoglobulin heavy variable 1-18	92	103	0	NON	117	T	RVTMTTDTSTST	0.9993	3.58792e-08	RVTMTTDTSTST	3			4.99246	0.650092	5.70124	5.89694	4.5198											5.97696
DTTGEIVLTQSPATLSLSPGER	Dimethyl (N-term)	A0A0A0MRZ8	IGKV3D-11	Immunoglobulin kappa variable 3D-11	17	38	1	SP	115	P	LLLWLPDTTGEI	0.9994	1.89531e-07	LLLWLPDTTGEI	34	0.260827	3.9898	4.06831									3.84947		4.17665	4.37583							4.04407
DTTGEIVLTQSPGTLSLSPGER	Dimethyl (N-term)	P01619	IGKV3-20	Immunoglobulin kappa variable 3-20	17	38	1	SP	116	P	LLLWLPDTTGEI	0.9991	5.55136e-07	LLLWLPDTTGEI	76	-0.19012	4.54233	4.4851	0.437848	7.68083	7.81264			4.70621		4.43739	4.59646	4.33786	4.71164	4.63437						4.46714	4.60476	4.24363	4.71875			4.60018					5.26673		4.91913
DTTGEIVMTQSPATLSLSPGER	Dimethyl (N-term);Oxidation (M)	A0A0C4DH90	IGKV3OR2-268	Immunoglobulin kappa variable 3/OR2-268 (non-functional) (Fragment)	17	38	1	SP	116	P	LLLWLPDTTGEI	0.9993	1.12758	LLLWLPDTTGEI	10	-0.117717	4.40144	4.36601												4.62473
DTTGEIVMTQSPATLSLSPGER	Dimethyl (N-term)	A0A0C4DH90	IGKV3OR2-268	Immunoglobulin kappa variable 3/OR2-268 (non-functional) (Fragment)	17	38	1	SP	116	P	LLLWLPDTTGEI	0.997	0.0135628	LLLWLPDTTGEI	2			4.23084
DTTGEIVMTQSPATLSVSPGER	Dimethyl (N-term);Oxidation (M)	A0A087WSY6	IGKV3D-15	Immunoglobulin kappa variable 3D-15	17	38	1	SP	115	P	LLLWLPDTTGEI	0.9906	0.00119916	LLLWLPDTTGEI	54	0.776261	4.76529	4.99897	0.272875	7.09504	7.17719		5.15726			5.61261		4.11659														5.37925
DTTGEIVMTQSPATLSVSPGER	Dimethyl (N-term)	A0A087WSY6	IGKV3D-15	Immunoglobulin kappa variable 3D-15	17	38	1	SP	115	P	LLLWLPDTTGEI	0.9993	1.81517e-05	LLLWLPDTTGEI	29	0.201876	4.08294	4.14371	0.272875	7.09504	7.17719						4.15313		4.2351	4.61446							4.42684
DTTHTCPRCPEPKSCDTPPPCPR	Dimethyl (K);Dimethyl (N-term)	P01860	IGHG3	Immunoglobulin heavy constant gamma 3	106	128	0	NON	377	G	LKTPLGDTTHTC	0.9895	0.324714	LKTPLGDTTHTC	152	-0.654579	6.51774	6.32069	0.0517416	8.22973	8.24531	5.97707	6.96292	5.00139	6.42473	6.70051	6.91107	6.46623	4.58838	7.38315	6.66561	6.91287	6.91752	6.5008	6.98122	6.36548	5.5045	6.91637	6.10279	6.53456	6.78873	6.478	6.63301	6.07815	5.93774	6.82768	5.14879	6.86508	6.16535
DTTREIVMTQSPPTLSLSPGER	Dimethyl (N-term);Oxidation (M)	A0A075B6H7	IGKV3-7	Probable non-functional immunoglobulin kappa variable 3-7	17	38	1	SP	116	P	LLLWLPDTTREI	0.942	0.0002627	LLLWLPDTTREI	53	-1.12505	5.60171	5.26304	0.0895772	7.45071	7.47767					5.15109		5.14535		5.51863								4.36899										4.93625
DVAAEAGVSKYTGGR	Dimethyl (K);Dimethyl (N-term)	Q9NQ79-2	CRTAC1	Isoform 2 of Cartilage acidic protein 1	227	241	0	NON	645	R	GILALRDVAAEA	0.9689	0.25665	GILALRDVAAEA	61	-0.518767	6.24406	6.0879	-0.123783	6.38913	6.35186	6.26036	6.14413	6.19838			6.4043	6.41205		6.25349	6.38057	6.35809	6.12745		5.7723	6.35488					5.03129						5.33279	6.22838
DVAAQMASRLTLLTLLLLLLAGDRASSNPNATSSSSQDPESLQDR	Dimethyl (N-term);Oxidation (M)	E9PGN7	SERPING1	Plasma protease C1 inhibitor	30	74	0	NON	543	A	WLRRSADVAAQM	0.9996	9.26766e-06	WLRRSADVAAQM	6			6.00048	1.8349	6.5043	7.05666																			6.21244	5.90802				6.04457
DVDWRELNELGSKKDGER	2 Dimethyl (K);Dimethyl (N-term)	B4E1Z4		C3/C5 convertase	264	281	0	NON	1266	L	IGVGKLDVDWRE	0.9398	0.00143489	IGVGKLDVDWRE	18			4.38054																					4.1469			5.03882						4.28801
DVDYDFLKRLSNENHGIAQR	Dimethyl (K);Dimethyl (N-term)	Q5T985	ITIH2	Inter-alpha-trypsin inhibitor heavy chain H2	445	464	0	NON	935	F	SLGMGFDVDYDF	0.9769	0.000253326	SLGMGFDVDYDF	34	-0.205509	4.40279	4.34093	-0.00129325	8.00049	8.0001			4.58963			4.28078	4.27822		4.44103						4.74657
DVFVQWMQRGQPLSPEKYVTSAPMPEPQAPGR	Dimethyl (K);Dimethyl (N-term)	P01871	IGHM	Immunoglobulin heavy constant mu	360	391	0	NON	453	A	TGFSPADVFVQW	0.9999	5.17032e-08	TGFSPADVFVQW	13	0.806689	4.78283	5.02567	-1.04144	8.65221	8.3387						4.61711			4.94856															4.23653			4.98459
DVLLEACCADGHR	Dimethyl (N-term)	B1AHM9	FBLN1	Fibulin-1 (Fragment)	38	50	0	NON	189	A	GVPVDADVLLEA	1	1.9699e-10	GVPVDADVLLEA	162	-0.413846	5.76456	5.63998	0.335033	6.86914	6.97	5.67446	5.71031	5.71842	5.73225	6.03914	5.77867	5.90252	5.99084	6.04881	5.56195	5.67549	5.55272	5.36011	5.83138	5.82588	6.15853	5.63773	5.2878	5.43526	5.62347	5.69808	5.37106	4.72184	4.77349	5.81672	5.82242	5.91651	6.00759
DVLVRWLQGSQELPR	Dimethyl (N-term)	P01876	IGHA1	Immunoglobulin heavy constant alpha 1	259	273	0	NON	353	K	RGFSPKDVLVRW	0.994	0.132298	RGFSPKDVLVRW	111	0.043587	5.7546	5.76772	0.00278448	8.63586	8.6367	5.14225	6.17397	6.02011	4.94051		5.50516	5.66753	6.63067	6.15844		5.12543			5.77946	5.64154	6.30605	4.6867		5.59572					5.0657		5.0806	5.88103	5.31884
DVMCTAFHDNEETFLKKYLYEIAR	2 Dimethyl (K);Dimethyl (N-term)	P02768	ALB	Serum albumin	145	168	0	NON	609	V	LVRPEVDVMCTA	0.9999	4.17724e-08	LVRPEVDVMCTA	29	0.897566	4.95309	5.22329	-0.000883921	8.73736	8.73709	5.36691							5.2433	5.20806			5.98571	6.28792				5.55582								6.18229		5.07147
DVPDHAAYHPFRRLAILPASAPPATSNPDPAVSR	Dimethyl (N-term)	Q14624-3	ITIH4	Isoform 3 of Inter-alpha-trypsin inhibitor heavy chain H4	647	680	0	NON	900	P	GLPGPPDVPDHA	1	3e-14	GLPGPPDVPDHA	66	-0.351323	4.71245	4.60669	-0.0289189	7.63426	7.62555		4.32628	5.20521	4.14968		4.20634		4.4661	4.59289			4.9564			4.91499	3.86226	4.3775	5.43333	5.16195	3.97056				5.32223			4.33
DVPRGQVVKGSVFLR	Dimethyl (K);Dimethyl (N-term)	P0C0L5	C4B	Complement C4-B	45	59	0	NON	1744	Q	VGVQLQDVPRGQ	0.9982	0.00135886	VGVQLQDVPRGQ	15	-0.0842097	4.61959	4.59424									4.36374									5.39331												5.03387
DVQCEVQLVESGGGLVQPGGSLR	Dimethyl (N-term)	A0A0J9YX35	IGHV3-64D	Immunoglobulin heavy variable 3-64D	16	38	1	SP	117	K	LVAILKDVQCEV	1	5.41777e-08	LVAILKDVQCEV	28	0.537522	4.04454	4.20635	1.36965	7.05283	7.46514					4.26287	4.1457		4.20953	4.27289							4.25573	4.04948
DVQDNSISVKWLPSSSPVTGYR	Dimethyl (K);Dimethyl (N-term)	P02751-10	FN1	Isoform 10 of Fibronectin	1552	1573	0	NON	2176	T	SQMQVTDVQDNS	1	0	SQMQVTDVQDNS	43	-0.0903083	4.72381	4.69662	-0.609977	7.73587	7.55225
DVRDYFMPCPGR	Dimethyl (N-term)	P02790	HPX	Hemopexin	223	234	0	NON	462	R	PPRYPRDVRDYF	0.9438	7.38688	PPRYPRDVRDYF	8	-2.40263	4.98257	4.25931	0.00453763	7.78695	7.78832	4.07352		3.96396		3.64193
DVSAQMEYCRTPCTVSCNIPVVSGKECEEIIR	Dimethyl (K);Dimethyl (N-term);Oxidation (M)	P02675	FGB	Fibrinogen beta chain	215	246	0	NON	491	S	IQKLESDVSAQM	0.9768	0.00364753	IQKLESDVSAQM	40	0.049422	4.47486	4.48974	0.105022	8.00447	8.03609																4.19378
DVSHEDPEVKFNWYVDGVEVHNAKTKPR	3 Dimethyl (K);Dimethyl (N-term)	P01857	IGHG1	Immunoglobulin heavy constant gamma 1	148	175	0	NON	330	V	VTCVVVDVSHED	1	0	VTCVVVDVSHED	25	-2.85157	5.6128	4.7544	-0.0261674	5.86958	5.8617	5.35159	5.23922	4.79425	6.24338	5.76377	5.58685	5.89054	5.06858	5.00818	5.7387	5.64641	5.367	4.41743			3.91742	3.84244	4.04087	5.07406	4.21312		4.85685	4.91501
DVSHEDPEVQFKWYVDGVEVHNAKTKPR	3 Dimethyl (K);Dimethyl (N-term)	P01860	IGHG3	Immunoglobulin heavy constant gamma 3	195	222	0	NON	377	V	VTCVVVDVSHED	0.9497	0.0143177	VTCVVVDVSHED	4	-1.28323	4.99672	4.61043	0.0517416	8.22973	8.24531				4.99672							4.76722		4.87833
DVSHEDPEVQFNWYVDGVEVHNAKTKPR	2 Dimethyl (K);Dimethyl (N-term)	P01859	IGHG2	Immunoglobulin heavy constant gamma 2	144	171	0	NON	326	V	VTCVVVDVSHED	0.9939	0.010987	VTCVVVDVSHED	7	-0.529796	5.53688	5.3774	-0.376778	6.08484	5.97142	5.68958	5.4722		5.85289	5.38234	5.22088		4.7899		5.55296
DVSSALDKLKEFGNTLEDKAR	3 Dimethyl (K);Dimethyl (N-term)	P02654	APOC1	Apolipoprotein C-I	29	49	1	SP	83	P	PAQGTPDVSSAL	1	0	PAQGTPDVSSAL	52	0.12527	4.69681	4.73452	-0.702294	6.35195	6.14054																		3.54511
DVTDIADDGCPKPPEIAHGYVEHSVR	Dimethyl (K);Dimethyl (N-term)	P00738	HP	Haptoglobin	24	49	1	SP	406	N	AVDSGNDVTDIA	1	0	AVDSGNDVTDIA	44	1.68316	5.97105	6.47773	0.230085	7.71046	7.77972					6.70123			6.74008					5.3804				7.38591	7.27184	5.92267	6.99302	7.55999		5.58092	7.25281
DVVMTQSPLSLPVTLGQPASISCR	Dimethyl (N-term);Oxidation (M)	P06310	IGKV2-30	Immunoglobulin kappa variable 2-30	21	44	1	SP	120	G	VPGSSGDVVMTQ	0.9971	0.00194016	VPGSSGDVVMTQ	19	0.241694	5.36625	5.43901	-0.463716	6.53844	6.39884
DVVMTQSPLSLPVTLGQPASISCR	Dimethyl (N-term)	P06310	IGKV2-30	Immunoglobulin kappa variable 2-30	21	44	1	SP	120	G	VPGSSGDVVMTQ	0.8664	8.55977	VPGSSGDVVMTQ	15	-0.314934	5.53193	5.43713	-0.463716	6.53844	6.39884												5.05492
DWGTFEEVSGNVSPGTR	Dimethyl (N-term)	P02671	FGA	Fibrinogen alpha chain	409	425	0	NON	866	P	ARPNNPDWGTFE	0.9999	2.03053e-06	ARPNNPDWGTFE	70	0.310132	4.72925	4.82261	0.09442	8.0919	8.12032			4.647		4.07443	4.61005		4.5412	4.35535							3.72943
DWHGVPGQVDAAMAGR	Dimethyl (N-term)	P04004	VTN	Vitronectin	338	353	0	NON	478	R	PQFISRDWHGVP	0.9986	0.00345169	PQFISRDWHGVP	102	-0.461893	5.30785	5.1688	-0.170845	7.93855	7.88712	5.06528	4.95287	5.90733		5.73858	5.55865	4.84917	5.22962	5.59218		4.71285	5.15171		4.46678	4.98802	4.67629	5.24346	4.55971		4.18529	5.17204			4.44437			5.38862	4.02434
DWHGVPGQVDAAMAGR	Dimethyl (N-term);Oxidation (M)	P04004	VTN	Vitronectin	338	353	0	NON	478	R	PQFISRDWHGVP	0.9991	0.00217484	PQFISRDWHGVP	73	0.591338	4.86478	5.04279	-0.170845	7.93855	7.88712			4.64254		4.37292			4.22786	5.15459					4.99777			4.38507	4.46648	5.85397							4.25689	4.86934	4.33191
DWKKDKCEPLEKQHEKER	5 Dimethyl (K);Dimethyl (N-term)	P02763	ORM1	Alpha-1-acid glycoprotein 1	177	194	0	NON	201	T	SDVVYTDWKKDK	0.924	0.151763	SDVVYTDWKKDK	8			4.76057	1.26974	6.68415	7.06638											4.09917							5.00937						4.93507
DWNGRTSTADYAMFKVGPEADKYR	2 Dimethyl (K);Dimethyl (N-term);Oxidation (M)	P02679-2	FGG	Isoform Gamma-A of Fibrinogen gamma chain	278	301	0	NON	437	E	LRVELEDWNGRT	0.8795	1.83174	LRVELEDWNGRT	65	0.539251	4.75796	4.92029	0.270184	8.02972	8.11105					4.76702	4.48535			4.90983			4.70123									4.76943						4.5358
DWNGRTSTADYAMFKVGPEADKYR	2 Dimethyl (K);Dimethyl (N-term)	P02679-2	FGG	Isoform Gamma-A of Fibrinogen gamma chain	278	301	0	NON	437	E	LRVELEDWNGRT	0.9782	1.61534	LRVELEDWNGRT	43	0.040118	4.89274	4.90482	0.270184	8.02972	8.11105			4.52639			4.76843		4.63517	5.28932												4.13623
DWPFCSDEDWNYKCPSGCR	Dimethyl (K);Dimethyl (N-term)	P02671	FGA	Fibrinogen alpha chain	51	69	0	NON	866	S	SACKDSDWPFCS	0.9962	0.000110577	SACKDSDWPFCS	5			4.65141	0.09442	8.0919	8.12032																		4.20259
DWVRQAPGKGLEWVGR	Dimethyl (K);Dimethyl (N-term)	A0A0B4J1Y9	IGHV3-72	Immunoglobulin heavy variable 3-72	54	69	0	NON	119	M	FSDHYMDWVRQA	0.8564	0.199542	FSDHYMDWVRQA	41	-0.22153	4.8972	4.83051	-0.358288	5.93435	5.8265		4.46553			5.17497			4.37387	4.85228						4.46589	5.29798											4.42031	4.45834
DYAAPVKGR	Dimethyl (K);Dimethyl (N-term)	A0A0B4J1V0	IGHV3-15	Immunoglobulin heavy variable 3-15	80	88	0	NON	119	T	TDGGTTDYAAPV	0.9963	1.43202	TDGGTTDYAAPV	121	-0.135003	4.91189	4.87125	-0.00551241	6.83336	6.8317	4.83534	4.85966	4.56434	4.68547	5.06822	4.72207	4.15728	4.65517	5.31807		4.70999	4.8356	4.83732		5.25177	5.0523	4.46193	4.60295			4.5777			5.96519		4.22538	4.08708	4.27247
DYAMFKVGPEADKYR	2 Dimethyl (K);Dimethyl (N-term);Oxidation (M)	P02679-2	FGG	Isoform Gamma-A of Fibrinogen gamma chain	287	301	0	NON	437	A	GRTSTADYAMFK	0.984	0.135581	GRTSTADYAMFK	38	-0.456462	4.73103	4.59362	0.270184	8.02972	8.11105			4.45237	4.81151	5.02189		4.64484	4.03356			4.19345																4.75864
DYAMFKVGPEADKYR	2 Dimethyl (K);Dimethyl (N-term)	P02679-2	FGG	Isoform Gamma-A of Fibrinogen gamma chain	287	301	0	NON	437	A	GRTSTADYAMFK	0.9957	0.0141258	GRTSTADYAMFK	7	-2.5515	5.933	5.16493	0.270184	8.02972	8.11105												4.34108															5.18573
DYDFLKRLSNENHGIAQR	Dimethyl (K);Dimethyl (N-term)	Q5T985	ITIH2	Inter-alpha-trypsin inhibitor heavy chain H2	447	464	0	NON	935	V	GMGFDVDYDFLK	0.8913	1.54761	GMGFDVDYDFLK	12	0.514514	5.13231	5.2872	-0.00129325	8.00049	8.0001		5.37449	5.62324				5.64511											5.08528
DYEDQQKQLEQVIAKDLLPSR	2 Dimethyl (K);Dimethyl (N-term)	P02671	FGA	Fibrinogen alpha chain	196	216	0	NON	866	K	REVDLKDYEDQQ	1	0	REVDLKDYEDQQ	67	0.178356	5.55456	5.60825	0.09442	8.0919	8.12032																		4.40466
DYELLCLDGTR	Dimethyl (N-term)	P02787	TF	Serotransferrin	577	587	0	NON	698	K	KNLNEKDYELLC	0.9113	0.0495487	KNLNEKDYELLC	13	0.0956958	5.03547	5.06427	-0.00909289	8.17477	8.17203					4.69646
DYEVSVKFNEEHIPDSPFVVPVASPSGDAR	Dimethyl (K);Dimethyl (N-term)	P21333-2	FLNA	Isoform 2 of Filamin-A	2296	2325	0	NON	2639	G	VVQEPGDYEVSV	0.9984	0.00339799	VVQEPGDYEVSV	4			4.63732	0.454801	6.28122	6.41813
DYFMPCPGR	Dimethyl (N-term)	P02790	HPX	Hemopexin	226	234	0	NON	462	R	YPRDVRDYFMPC	0.9997	0.038832	YPRDVRDYFMPC	102	0.032469	5.34693	5.3567	0.00453763	7.78695	7.78832	5.48415	5.85351	5.98259		5.95083	5.87953	5.46471	5.60363	5.64934		5.21366	5.477			5.53618	5.30256	4.40378	4.20227			4.77249			4.61823		4.88108	5.79247	5.12601
DYFMPCPGR	Dimethyl (N-term);Oxidation (M)	P02790	HPX	Hemopexin	226	234	0	NON	462	R	YPRDVRDYFMPC	0.9991	0.00937947	YPRDVRDYFMPC	100	-0.389103	5.18285	5.06572	0.00453763	7.78695	7.78832	5.75092	5.32508	6.17931		5.84236	5.64788	5.19146	5.38395	5.35434		5.08902	5.80758		4.91129	5.79694	5.14815	4.16946	4.33651		4.5776	4.72108			5.08537		4.75555	5.79067	5.08605
DYLIDGSR	Dimethyl (N-term)	P18206-2	VCL	Isoform 1 of Vinculin	106	113	0	NON	1066	R	YSVPARDYLIDG	0.9947	0.0602088	YSVPARDYLIDG	19			4.31944	1.7773	5.75188	6.2869			5.5607				4.38478				4.36458	4.64315				4.00712											4.32588
DYPRNISDGFDGIPDNVDAALALPAHSYSGR	Dimethyl (N-term)	P04004	VTN	Vitronectin	238	268	0	NON	478	P	DGVLDPDYPRNI	0.997	0.152485	DGVLDPDYPRNI	1			4.99728	-0.170845	7.93855	7.88712
DYSPLRIKHRTGDEITYQCR	Dimethyl (K);Dimethyl (N-term)	P08603	CFH	Complement factor H	276	295	0	NON	1231	G	PYIPNGDYSPLR	0.9696	11.8443	PYIPNGDYSPLR	63	-0.358685	4.83396	4.72598	0.219079	7.38446	7.45041		4.60578	5.38		4.43019	4.90355	4.91512	4.41408	4.7205		4.87937	5.54565		5.05296	4.90913	4.36767		4.35441		4.21528	4.72522			4.99133		5.26849	4.96784	5.1327
DYYNPER	Dimethyl (N-term)	P0C0L5	C4B	Complement C4-B	1558	1564	0	NON	1744	Y	ASATLYDYYNPE	0.9726	1.13865	ASATLYDYYNPE	98	-0.783328	4.69137	4.45556						4.61893	3.94934	3.90039	3.97458					4.36167																3.92807	4.06726
EACVHKILR	Dimethyl (K);Dimethyl (N-term)	P02787	TF	Serotransferrin	613	621	0	NON	698	K	VTRKDKEACVHK	0.9901	0.201126	VTRKDKEACVHK	90	-0.436027	4.40749	4.27624	-0.00909289	8.17477	8.17203			4.47612	3.66207	4.20029	4.35522	4.73337	4.45478	4.44202					4.36805	4.27559	3.59963											4.39451	4.17819
EADDGCPKPPEIAHGYVEHSVR	Dimethyl (K);Dimethyl (N-term)	P00738	HP	Haptoglobin	87	108	0	NON	406	C	DKLPECEADDGC	0.9998	2.5553e-09	DKLPECEADDGC	114	0.413821	5.88904	6.01361	0.230085	7.71046	7.77972		4.40031	4.88967		5.90495			6.02488	5.7216							5.60625	6.82754	6.76153	6.40535	6.47489	6.89116			6.40533
EADHEGTHSTKR	Dimethyl (K);Dimethyl (N-term)	P02671	FGA	Fibrinogen alpha chain	610	621	0	NON	866	S	ADEAGSEADHEG	0.9404	11.3586	ADEAGSEADHEG	54	0.310089	4.48725	4.58059	0.09442	8.0919	8.12032			4.38797	5.39338	4.62211	4.1871		4.39757	4.18556				5.19387	4.61836			3.76113	3.23708		5.00606				5.60255	5.11678	5.05925	5.14664
EAEEDGDLQCLCVKTTSQVRPR	Dimethyl (K);Dimethyl (N-term)	P02776	PF4	Platelet factor 4	32	53	1	SP	101	A	VAFASAEAEEDG	1	3.273e-10	VAFASAEAEEDG	96	-0.194673	4.9734	4.9148						5.33114				5.18036	4.77679	5.00569		4.11995		4.44273			5.20536	6.13994	4.34722	5.65724	5.91348	4.91536			5.51941		4.30261	4.37723	3.90379
EAEKALDLINKR	2 Dimethyl (K);Dimethyl (N-term)	P04196	HRG	Histidine-rich glycoprotein	30	41	0	NON	525	P	CSAVEPEAEKAL	0.9976	0.0161876	CSAVEPEAEKAL	84	0.694486	4.9337	5.14276	-0.110141	7.43125	7.39809									4.3221								4.7266	4.69912
EAGSEADHEGTHSTKR	Dimethyl (K);Dimethyl (N-term)	P02671	FGA	Fibrinogen alpha chain	606	621	0	NON	866	D	SYKMADEAGSEA	0.9999	3.59263e-08	SYKMADEAGSEA	140	0.272429	5.22543	5.30744	0.09442	8.0919	8.12032		5.46218	6.08361		5.55611	5.77446	5.18555	5.71998	6.03267		4.70659	4.70008	4.56994	4.89765	5.76281	5.47892	5.78957	6.19335	5.99937	6.22947	6.68923	5.00971	4.78329	6.31474		4.85559	6.38985	4.36148
EAKDVFLGMFLYEYAR	Dimethyl (K);Dimethyl (N-term);Oxidation (M)	P02768	ALB	Serum albumin	345	360	0	NON	609	A	VCKNYAEAKDVF	0.9789	9.68311	VCKNYAEAKDVF	59	0.0811868	4.59909	4.62353	-0.000883921	8.73736	8.73709	4.91534		4.30461		4.49799		4.61484	4.26892	3.90931	4.90226	4.75352		4.86052		4.20513	4.19563	4.36207		4.99292	4.67059			4.73393				3.92969
EAKETLQKLPEEIQR	2 Dimethyl (K);Dimethyl (N-term)	P33908-2	MAN1A1	Isoform 2 of Mannosyl-oligosaccharide 1,2-alpha-mannosidase IA	134	148	0	NON	367	R	HERALREAKETL	1	4.1114e-10	HERALREAKETL	165	0.490533	5.15225	5.29991	0.553454	6.11544	6.28204	5.03175	5.29907	5.09678	3.99647	5.31287	5.34601	5.3629	5.61595	5.19919	5.17967	5.15533	4.92761	5.59148	5.14994	4.92003	5.16917	5.61112	5.36946	5.28547	5.43959	5.0683	5.20344	5.41412	5.11274	5.417	5.52864	5.09133	5.01706
EAKTTTTNTQVEGDDEAAFLER	Dimethyl (K);Dimethyl (N-term)	Q05682-2	CALD1	Isoform 2 of Caldesmon	78	99	0	NON	564	E	NSVPDEEAKTTT	0.9413	4.95262	NSVPDEEAKTTT	4			3.82586	1.8396	4.40468	4.95845			3.89382
EALCCPEPKLNNGEITQHR	Dimethyl (K);Dimethyl (N-term)	P04003	C4BPA	C4b-binding protein alpha chain	361	379	0	NON	597	C	TPYQGCEALCCP	0.9525	9.09477	TPYQGCEALCCP	91	0.18836	4.68785	4.74455	0.168077	6.98514	7.03574	4.76472	4.66888	5.29791		4.5994	4.49304	4.66895	4.35611	4.45708	4.57957				4.65403						4.29378						4.46197	4.84219	4.75825
EALKENGGAR	Dimethyl (K);Dimethyl (N-term)	P02647	APOA1	Apolipoprotein A-I	203	212	0	NON	267	L	RLAARLEALKEN	0.8855	106.546	RLAARLEALKEN	55	-0.161311	5.12089	5.07233	-0.397791	8.36893	8.24918
EALPLAFTQKTIDR	Dimethyl (K);Dimethyl (N-term)	P01876	IGHA1	Immunoglobulin heavy constant alpha 1	318	331	0	NON	353	H	SCMVGHEALPLA	0.9999	0.000129864	SCMVGHEALPLA	11	0.731384	4.81963	5.0398	0.00278448	8.63586	8.6367			4.69334		5.52266
EALVKGNPPIYR	Dimethyl (K);Dimethyl (N-term)	P01031	C5	Complement C5	1215	1226	0	NON	1676	R	VSALKREALVKG	1	1.01068e-06	VSALKREALVKG	43	-0.88643	5.44449	5.17764	0.139904	7.25505	7.29716			5.82189		5.48119				5.34104		4.92202	5.81262		5.25253	5.57305									5.28672			5.55942	4.48764
EAMLQVLGPKPALPAGTEDTAKEDAANR	2 Dimethyl (K);Dimethyl (N-term);Oxidation (M)	P06396	GSN	Gelsolin	268	295	0	NON	782	P	EEGTEPEAMLQV	0.9904	0.0123748	EEGTEPEAMLQV	7			4.42783	0.0586638	7.0344	7.05206																		4.20445
EAMLQVLGPKPALPAGTEDTAKEDAANR	2 Dimethyl (K);Dimethyl (N-term)	P06396	GSN	Gelsolin	268	295	0	NON	782	P	EEGTEPEAMLQV	0.9961	0.00112365	EEGTEPEAMLQV	3			5.36457	0.0586638	7.0344	7.05206
EANKYQISVNKYR	2 Dimethyl (K);Dimethyl (N-term)	P02675	FGB	Fibrinogen beta chain	364	376	0	NON	491	N	GFTVQNEANKYQ	0.9965	0.00126229	GFTVQNEANKYQ	70	0.466765	4.71216	4.85267	0.105022	8.00447	8.03609												4.59412		5.48044														4.70537
EANYIGSDKYFHAR	Dimethyl (K);Dimethyl (N-term)	A0A096LPE2	SAA2-SAA4	SAA2-SAA4 readthrough	44	57	0	NON	208	R	AYSDMREANYIG	0.9999	3.39397e-06	AYSDMREANYIG	53	-0.686706	5.67253	5.46581	-0.0176528	7.00766	7.00234	5.47977		5.37904		5.52274		5.83698	5.65862	5.96616	5.86838		5.57107			5.54775	5.92058	4.91682		4.77042	5.19954	6.21455			5.24094				5.39567
EAPAQLLFLLLLWLPDTTGEIVLTQSPATLSLSPGER	Dimethyl (N-term)	A0A0A0MRZ8	IGKV3D-11	Immunoglobulin kappa variable 3D-11	2	38	1	P1/P2	115	M	XXXXXMEAPAQL	0.9986	5.89459e-07	XXXXXMEAPAQL	58	0.420446	4.36125	4.48782									4.25232		4.51331	4.68203							4.31234
EAPAQLLFLLLLWLPDTTGEIVMTQSPATLSVSPGER	Dimethyl (N-term);Oxidation (M)	A0A087WSY6	IGKV3D-15	Immunoglobulin kappa variable 3D-15	2	38	1	P1/P2	115	M	XXXXXMEAPAQL	0.9777	0.00132314	XXXXXMEAPAQL	47	-0.081409	4.90618	4.88167	0.272875	7.09504	7.17719						4.98878										5.08494
EAPAQLLFLLLLWLPDTTGEIVMTQSPATLSVSPGER	Dimethyl (N-term)	A0A087WSY6	IGKV3D-15	Immunoglobulin kappa variable 3D-15	2	38	1	P1/P2	115	M	XXXXXMEAPAQL	0.9947	0.0126373	XXXXXMEAPAQL	27	-0.849213	4.32459	4.06896	0.272875	7.09504	7.17719					4.00337	4.189		4.07767	4.3887							4.25451											3.47662
EAPKVVEEQESR	Dimethyl (K);Dimethyl (N-term)	P0C0L5	C4B	Complement C4-B	1454	1465	1	PP	1744	R	RNRRRREAPKVV	1	6e-14	RNRRRREAPKVV	166	-0.384869	7.40792	7.29206				7.45679	7.2125	7.62599	7.60454	7.50505	7.36191	7.42222	6.99168	7.1708	7.73259	7.65219	7.15337	7.40816	7.63912	7.48712	7.08744	7.73473	7.65845	7.58006	7.54533	6.62421	7.74194	7.47182	7.96691	7.80169	7.25401	7.06839	7.61752
EAPKVVEEQESRVHYTVCIWRNGKVGLSGMAIADVTLLSGFHALR	2 Dimethyl (K);Dimethyl (N-term);Oxidation (M)	P0C0L5	C4B	Complement C4-B	1454	1498	1	PP	1744	R	RNRRRREAPKVV	0.9199	0.00285499	RNRRRREAPKVV	68	0.0214362	4.32475	4.3312								4.17934										4.63175	4.33919
EAPKVVEEQESRVHYTVCIWRNGKVGLSGMAIADVTLLSGFHALR	2 Dimethyl (K);Dimethyl (N-term)	P0C0L5	C4B	Complement C4-B	1454	1498	1	PP	1744	R	RNRRRREAPKVV	0.9606	0.0143431	RNRRRREAPKVV	54	0.189056	4.42987	4.48678						4.7042			3.83691	4.28708		4.04897	4.87455	4.69184			5.02917			4.84633	4.9468		5.07916		4.93562		5.14303	5.10474			4.64214
EAPLNPKANR	Dimethyl (K);Dimethyl (N-term)	P60709	ACTB	Actin, cytoplasmic 1	107	116	0	NON	375	T	HPVLLTEAPLNP	0.985	0.00226465	HPVLLTEAPLNP	84	0.974006	4.17552	4.46873	1.94435	6.53952	7.12483			4.88623				4.75658		3.7389		4.22774	4.54493
EAPSLRPAPPPISGGGYR	Dimethyl (N-term)	P02675	FGB	Fibrinogen beta chain	55	72	0	NON	491	E	LDKKREEAPSLR	0.9984	0.162874	LDKKREEAPSLR	136	0.559419	5.80589	5.9743	0.105022	8.00447	8.03609	6.21191	5.54974	4.93331	6.0795	6.00293	6.23205	6.25585	5.44619	5.13345		6.06407			4.92135	6.06498	5.76087				4.22681					5.3106	5.13101	6.28319	6.22728
EAPTDECKPVKWCALSHHER	2 Dimethyl (K);Dimethyl (N-term)	P02787	TF	Serotransferrin	352	371	0	NON	698	P	REGTCPEAPTDE	0.9985	0.011042	REGTCPEAPTDE	18	1.03241	4.48196	4.79274	-0.00909289	8.17477	8.17203			4.84882		4.57522	4.63629			4.27133								4.60514	5.24449		4.62716	4.92986						4.57534
EAQIQEEGTVVELTGR	Dimethyl (N-term)	P01023	A2M	Alpha-2-macroglobulin	323	338	0	NON	1474	T	EMKLHTEAQIQE	0.999	0.000755258	EMKLHTEAQIQE	24	-2.2174	4.93849	4.27099	0.0985799	8.04715	8.07683			4.12569								4.11244									3.69733						3.86713	4.02737	3.53225
EAQLQELQVKFNEGER	Dimethyl (K);Dimethyl (N-term)	P35579	MYH9	Myosin-9	1251	1266	0	NON	1960	V	HKRKKVEAQLQE	0.8939	0.200349	HKRKKVEAQLQE	11	0.886717	5.51306	5.77999	0.202973	7.15837	7.21947									4.65795			5.62529		4.87875											5.74865			5.71374
EAQPKIVLGQEQDSYGGKFDR	2 Dimethyl (K);Dimethyl (N-term)	P02743	APCS	Serum amyloid P-component	145	165	0	NON	223	V	RQGYFVEAQPKI	0.9862	0.000115444	RQGYFVEAQPKI	25	0.183082	4.83227	4.88738	-0.0395748	7.5426	7.53068
EASILTHDSSIR	Dimethyl (N-term)	P02679-2	FGG	Isoform Gamma-A of Fibrinogen gamma chain	123	134	0	NON	437	Y	EEIMKYEASILT	0.9924	0.139153	EEIMKYEASILT	6	0.231162	4.96986	5.03945	0.270184	8.02972	8.11105													4.76492
EASYELTQPPSVSVSPGQTAR	Dimethyl (N-term)	P01717	IGLV3-25	Immunoglobulin lambda variable 3-25	18	38	1	SP	112	S	TLCTGSEASYEL	1	8.38611e-06	TLCTGSEASYEL	79	0.0787837	4.87628	4.9					4.55899	4.99617		5.15434	5.14082			5.36233			5.33376		4.50859	5.07281	5.01923		4.83452		4.37829							4.81093	4.15088
EATNPPVIQEEKPKKKKKAQEDL	6 Dimethyl (K);Dimethyl (N-term)	P30101	PDIA3	Protein disulfide-isomerase A3	483	505	0	NON	505	R	ISYLQREATNPP	0.9745	0.276593	ISYLQREATNPP	2			4.29761	0.35194	4.9669	5.07284			3.99918
EATQWRPSLVPASAENVNKAR	Dimethyl (K);Dimethyl (N-term)	Q14624-3	ITIH4	Isoform 3 of Inter-alpha-trypsin inhibitor heavy chain H4	318	338	0	NON	900	T	LIVFSTEATQWR	0.9999	1.74298e-06	LIVFSTEATQWR	8			5.3546	-0.0289189	7.63426	7.62555											5.87728	5.20221				5.41198				5.05489
EATTEFSVDAR	Dimethyl (N-term)	P21333-2	FLNA	Isoform 2 of Filamin-A	1273	1283	0	NON	2639	R	GQGVFREATTEF	1	7.18284e-09	GQGVFREATTEF	16			4.94865	0.454801	6.28122	6.41813			6.05727								4.73433	5.19721												4.42899			4.67094
EAVKRKIQALQQQADEAEDR	2 Dimethyl (K);Dimethyl (N-term)	P67936	TPM4	Tropomyosin alpha-4 chain	8	27	0	NON	248	L	AGLNSLEAVKRK	0.9878	0.0126457	AGLNSLEAVKRK	7			4.75966	2.01141	6.05028	6.65577			5.54375																						4.66548
ECCHGDLLECADDR	Dimethyl (N-term)	P02768	ALB	Serum albumin	268	281	0	NON	609	T	LTKVHTECCHGD	0.999	0.0150561	LTKVHTECCHGD	160	-0.225303	6.27027	6.20245	-0.000883921	8.73736	8.73709	6.53573	6.39032	6.17515	6.54742	6.45588	6.64399	6.67133	6.48229	6.25996	6.35027	6.77289	6.43722	6.73561	6.41129	6.13951	6.44951	6.61296	6.4285	6.55713	6.6299	6.6015	6.83479	6.45046	6.23749	6.27817	6.22689	6.40467	6.61674
ECDNPAPQNGGASCPGR	Dimethyl (N-term)	P07357	C8A	Complement component C8 alpha chain	561	577	0	NON	584	R	IQERRRECDNPA	0.9982	0.0161611	IQERRRECDNPA	25	-0.42626	4.16478	4.03646	0.0585705	6.91669	6.93432						4.15996			4.17991		3.93358			4.64712														3.89248
ECEADDGCPKPPEIAHGYVEHSVR	Dimethyl (K);Dimethyl (N-term)	P00738	HP	Haptoglobin	85	108	0	NON	406	P	VGDKLPECEADD	1	3.87004e-08	VGDKLPECEADD	109	0.795418	5.88768	6.12712	0.230085	7.71046	7.77972		6.19355			5.26654		5.10545	5.19476	5.05791				5.83022	5.62021		4.43116	7.88675	6.14254	5.87633	5.99008	6.41953		5.99474	7.93902			5.12262
ECEDPFDLRLVGGDNLCSGR	Dimethyl (N-term)	O43866	CD5L	CD5 antigen-like	237	256	0	NON	347	V	DEDTWVECEDPF	0.9464	0.145688	DEDTWVECEDPF	96	-0.178205	4.87806	4.82441	-0.321242	6.14869	6.05198	4.87386	4.87775		4.34823	4.35082	4.67285	4.86969		4.99003			4.82376	4.3012		4.52901		4.13191										4.68794
ECEEIIRKGGETSEMYLIQPDSSVKPYR	2 Dimethyl (K);Dimethyl (N-term);Oxidation (M)	P02675	FGB	Fibrinogen beta chain	240	267	0	NON	491	K	PVVSGKECEEII	0.9983	0.00160343	PVVSGKECEEII	38	0.410969	4.6856	4.80931	0.105022	8.00447	8.03609					5.4678		4.44121		4.88637
ECEEIIRKGGETSEMYLIQPDSSVKPYR	2 Dimethyl (K);Dimethyl (N-term)	P02675	FGB	Fibrinogen beta chain	240	267	0	NON	491	K	PVVSGKECEEII	0.9994	1.06768e-05	PVVSGKECEEII	32	-0.0992026	4.71544	4.68557	0.105022	8.00447	8.03609			4.49957													4.30987	4.33076	4.48626			4.85812
ECELPKIDVHLVPDR	Dimethyl (K);Dimethyl (N-term)	P08603	CFH	Complement factor H	568	582	0	NON	1231	R	PICYERECELPK	1	5e-13	PICYERECELPK	40	0.996749	3.95789	4.25794	0.219079	7.38446	7.45041			3.94602		3.96472	3.36209			4.09194								4.55505	4.46461		3.49913				4.70402
ECFLQHKDDNPNLPR	Dimethyl (K);Dimethyl (N-term)	P02768	ALB	Serum albumin	124	138	0	NON	609	N	QEPERNECFLQH	0.9998	6.35117e-07	QEPERNECFLQH	166	-0.15603	6.44941	6.40244	-0.000883921	8.73736	8.73709	6.36303	6.72137	6.24058	6.60177	6.45179	6.57003	6.55628	6.41109	6.42277	6.51981	6.76906	6.65828	6.39136	6.08784	6.0108	6.10627	6.4974	6.70261	6.69328	6.0031	6.11876	6.50727	6.55106	6.43309	6.69891	6.18283	6.12522	6.01074
ECGPSLDVCAQDER	Dimethyl (N-term)	P10643	C7	Complement component C7	720	733	0	NON	843	Y	VCKMPYECGPSL	0.9912	0.126292	VCKMPYECGPSL	8	0.675319	4.3041	4.50739	0.298789	6.49602	6.58597									4.3041
ECQAEGVLFFQGDR	Dimethyl (N-term)	P02790	HPX	Hemopexin	153	166	0	NON	462	G	VECHRGECQAEG	0.9794	0.132901	VECHRGECQAEG	4	-1.61279	5.00155	4.51605	0.00453763	7.78695	7.78832				5.27726	4.68105	4.72584
ECSIPVCGQDQVTVAMTPR	Dimethyl (N-term)	P00734	F2	Prothrombin	180	198	0	NON	622	Q	PTVRRQECSIPV	0.9832	0.000261712	PTVRRQECSIPV	4			4.67257	-0.160594	7.8068	7.75846
ECYHGNGQSYRGTYSTTVTGR	Dimethyl (N-term)	P08519	LPA	Apolipoprotein(a)	141	161	0	NON	2040	Q	QRPGVQECYHGN	0.975	0.136609	QRPGVQECYHGN	16	-0.253299	4.66593	4.58968	0.00433256	7.02285	7.02415					3.96487							4.50954						4.10532		4.52468					5.25319
EDAEDDCGNDFQCSTGR	Dimethyl (N-term)	P02748	C9	Complement component C9	95	111	0	NON	559	C	VPTEPCEDAEDD	0.9949	0.11321	VPTEPCEDAEDD	1			4.22083	0.276662	7.47334	7.55663
EDAGLGISSTASLR	Dimethyl (N-term)	P01023	A2M	Alpha-2-macroglobulin	774	787	0	NON	1474	S	GAFCLSEDAGLG	0.9668	0.0128402	GAFCLSEDAGLG	61	-0.154382	4.77403	4.72755	0.0985799	8.04715	8.07683	4.87408	5.01637			4.33738	4.4189	4.76556		4.52545	4.64178	5.07245	4.66331		5.20543	4.95752		4.19353									4.43168	5.1583	4.67956
EDCNELPPR	Dimethyl (N-term)	P08603	CFH	Complement factor H	19	27	1	SP	1231	A	WAICVAEDCNEL	0.9984	4.71826e-05	WAICVAEDCNEL	166	0.244782	6.29604	6.36973	0.219079	7.38446	7.45041	7.44554	7.08564	7.50922	6.07371	6.9594	7.25505	7.26636	7.1369	6.99353	7.10103	7.33195	7.23728	7.41225	7.62438	7.64454	6.80273	6.91801	6.62318	6.78156	7.10613	7.27317	7.09353	7.04389	6.36087	7.07051	7.50922	7.30095	7.53923
EDCNELPPRR	Dimethyl (N-term)	P08603	CFH	Complement factor H	19	28	1	SP	1231	A	WAICVAEDCNEL	0.9999	7.82432e-05	WAICVAEDCNEL	161	-0.469055	7.59667	7.45547	0.219079	7.38446	7.45041		7.86343	7.93517	8.17815	8.22896	7.96177	8.20218	8.1093	7.89491	8.38162	8.13714	8.09365	7.78737	7.68407	7.95816	6.522	6.83798	7.73633	7.54876	7.93285		7.68335	7.73598	7.24275	7.77362	8.18482	7.29498	6.58937
EDDIIIATKNGKVR	2 Dimethyl (K);Dimethyl (N-term)	P06276	BCHE	Cholinesterase	29	42	1	SP	602	T	IGKSHTEDDIII	0.9736	0.00563759	IGKSHTEDDIII	166	0.164467	6.83415	6.88366	0.486588	5.53369	5.68017	7.05191	7.28632	7.2235	7.16585	7.32676	6.20062	7.39857	6.88098	6.17844	7.476	7.18018	7.03116	6.97548	7.42369	6.14316	6.83083	6.66894	7.28851	6.94182	7.27773	5.86995	7.13445	6.9038	6.50757	6.51415	7.67021	6.2867	7.73029
EDDWNSGER	Dimethyl (N-term)	P01871	IGHM	Immunoglobulin heavy constant mu	292	300	0	NON	453	C	GEASICEDDWNS	0.9752	0.0018127	GEASICEDDWNS	39	-0.385316	5.21092	5.09493	-1.04144	8.65221	8.3387				5.75347		4.81539						5.43798	5.79507							4.30929	5.23469
EDEGSEQKIPEATNR	Dimethyl (K);Dimethyl (N-term)	P01008	SERPINC1	Antithrombin-III	64	78	0	NON	464	T	PEKKATEDEGSE	0.9983	0.00132462	PEKKATEDEGSE	17			5.08241	0.376121	7.09882	7.21204																		4.91727					4.46349	6.0303
EDGSGEVVLSRKVLLDGVQNPR	Dimethyl (K);Dimethyl (N-term)	P01024	C3	Complement C3	294	315	0	NON	1663	I	LKRIPIEDGSGE	0.8774	1.08883	LKRIPIEDGSGE	42	0.168746	4.70362	4.75442	-0.112179	8.65178	8.61801			5.03932												4.85615												5.44808
EDIIAEENIVSR	Dimethyl (N-term)	P01024	C3	Complement C3	753	764	0	NON	1663	D	ARSNLDEDIIAE	0.9986	0.00143942	ARSNLDEDIIAE	84	-0.180902	4.73672	4.68226	-0.112179	8.65178	8.61801	4.62967		5.0001				4.66368	4.31367	5.34896	5.08661	4.75875	4.15455	4.58405		4.36705		4.86984	4.13479		4.22396							4.45767	4.7431
EDIPPADLSDQVPDTESETR	Dimethyl (N-term)	P01024	C3	Complement C3	960	979	0	NON	1663	K	REGVQKEDIPPA	1	1.02253e-08	REGVQKEDIPPA	161	0.605769	6.19634	6.3787	-0.112179	8.65178	8.61801	5.91804	6.05522	5.67508	6.39267	6.19215	6.15185	6.41175	6.51764	5.8322	5.9932	6.47907	6.44307	5.69501	5.98006	6.42877	6.12262	6.8868	6.48624	6.69761	6.79426	7.22397	6.03751	5.49214	5.99146		5.86062	6.73523	6.21877
EDIVMTQTPLSLPVTPGEPASISCR	Dimethyl (N-term);Oxidation (M)	A0A087WW87	IGKV2-40	Immunoglobulin kappa variable 2-40	20	44	1	SP	121	S	WVPGSSEDIVMT	1	0	WVPGSSEDIVMT	49	0.229557	4.88332	4.95242	0.110831	6.78455	6.81791						4.77714		4.69112	5.05526									5.14846
EDIVMTQTPLSLPVTPGEPASISCR	Dimethyl (N-term)	A0A087WW87	IGKV2-40	Immunoglobulin kappa variable 2-40	20	44	1	SP	121	S	WVPGSSEDIVMT	0.9999	5.98964e-09	WVPGSSEDIVMT	42	0.191543	4.99073	5.04839	0.110831	6.78455	6.81791																3.77163
EDKDPAFTALLTTQTQVQR	Dimethyl (K);Dimethyl (N-term)	P54108-2	CRISP3	Isoform 2 of Cysteine-rich secretory protein 3	35	53	0	NON	258	N	PSFPANEDKDPA	1	4.13533e-08	PSFPANEDKDPA	54	0.576697	4.5838	4.75741	-1.91008	5.50876	4.93377						4.0068		3.97041	4.26446									4.62378
EDMKGHFSISIPVKSDIAPVAR	2 Dimethyl (K);Dimethyl (N-term)	P01023	A2M	Alpha-2-macroglobulin	518	539	0	NON	1474	Q	GLLVKQEDMKGH	0.9865	0.000324838	GLLVKQEDMKGH	17			4.85089	0.0985799	8.04715	8.07683
EDPEVKFNWYVDGVEVHNAKTKPR	3 Dimethyl (K);Dimethyl (N-term)	P01857	IGHG1	Immunoglobulin heavy constant gamma 1	152	175	0	NON	330	H	VVDVSHEDPEVK	0.9877	0.246715	VVDVSHEDPEVK	21	-1.78746	5.45133	4.91325	-0.0261674	5.86958	5.8617	5.37552	5.0753	4.73987	6.02282	5.72422	5.36544	5.50508	5.12792	4.96574	5.85599	5.64638	5.30647		3.86824			4.23757	4.17415	4.69547	3.79839		4.10675	4.90804			3.77078
EDPEVQFKWYVDGVEVHNAKTKPR	3 Dimethyl (K);Dimethyl (N-term)	P01860	IGHG3	Immunoglobulin heavy constant gamma 3	199	222	0	NON	377	H	VVDVSHEDPEVQ	0.8472	4.41324e-06	VVDVSHEDPEVQ	21	-0.152031	4.79353	4.74776	0.0517416	8.22973	8.24531		4.78667	5.15948	4.74907	5.3381	4.86765	5.03093	4.58381	4.76387	5.65278	5.41947	5.52943					4.29441		5.26377	4.33944		4.58982	4.93055	4.42534				3.58269
EDPEVQFNWYVDGVEVHNAKTKPR	2 Dimethyl (K);Dimethyl (N-term)	P01859	IGHG2	Immunoglobulin heavy constant gamma 2	148	171	0	NON	326	H	VVDVSHEDPEVQ	1	1.4234e-10	VVDVSHEDPEVQ	21	-3.06747	5.6859	4.7625	-0.376778	6.08484	5.97142		5.55677	5.32246	6.74356	6.2727	5.538	5.30203	5.22679	4.77615	5.7203	5.52924	5.68404			4.00671	3.88181	4.30653	4.16815	4.69015	3.9734								3.83361
EDPQGDAAQKTDTSHHDQDHPTFNKITPNLAEFAFSLYR	2 Dimethyl (K);Dimethyl (N-term)	A0A024R6I7	SERPINA1	Alpha-1-antitrypsin	25	63	1	SP	418	A	VPVSLAEDPQGD	0.9999	0	VPVSLAEDPQGD	157	0.344022	5.76231	5.86587	-0.104031	5.57623	5.54492	5.03539		4.75178	4.8284	4.33474	4.9646	5.09827	5.2992	4.78239	4.88225	5.42414		6.21318	5.53853	4.51432	5.31577	5.68401	5.83306	6.45938	5.87179	4.44364	6.13468	6.35992	5.46085	6.23679	5.47058	4.76586	4.95008
EDPQTFYYAVAVVKKDSGFQMNQLR	2 Dimethyl (K);Dimethyl (N-term)	P02787	TF	Serotransferrin	108	132	0	NON	698	K	EFYGSKEDPQTF	0.9691	1.2224e-08	EFYGSKEDPQTF	1		4.95891		-0.00909289	8.17477	8.17203				4.95891
EDRQPVPGQQMTLKIEGDHGAR	Dimethyl (K);Dimethyl (N-term);Oxidation (M)	P01024	C3	Complement C3	571	592	0	NON	1663	S	VKSGQSEDRQPV	0.9489	0.000352494	VKSGQSEDRQPV	42	0.671815	4.92685	5.12908	-0.112179	8.65178	8.61801				3.99359		4.14383	4.5365				5.10571				4.79116													2.86565
EDSAEPNSDSAEWIR	Dimethyl (N-term)	P08294	SOD3	Extracellular superoxide dismutase [Cu-Zn]	22	36	1	SP	240	G	SDAWTGEDSAEP	0.9974	0.0129455	SDAWTGEDSAEP	2			5.0035	0.360123	5.53565	5.64405
EDSLVFVQTDKSIYKPGQTVKFR	3 Dimethyl (K);Dimethyl (N-term)	P01023	A2M	Alpha-2-macroglobulin	125	147	0	NON	1474	N	TVMVKNEDSLVF	0.9937	0.00127674	TVMVKNEDSLVF	11	-2.14363	5.20153	4.55624	0.0985799	8.04715	8.07683	4.55287			5.64172	5.11765	4.76135	4.90522	4.20463		4.76001	4.45136	4.40914
EDSVTYHCSR	Dimethyl (N-term)	B4E1Z4		C3/C5 convertase	686	695	0	NON	1266	L	GSQYRLEDSVTY	0.9591	1.22964	GSQYRLEDSVTY	7			4.33055				4.67488				4.59847
EDWKQDSQLQKAR	2 Dimethyl (K);Dimethyl (N-term)	P25311	AZGP1	Zinc-alpha-2-glycoprotein	81	93	0	NON	298	M	RQVEGMEDWKQD	0.9924	1.50248	RQVEGMEDWKQD	60	-0.231131	4.85703	4.78745	0.0250763	7.31457	7.32212
EDWNGRTSTADYAMFKVGPEADKYR	2 Dimethyl (K);Dimethyl (N-term)	P02679-2	FGG	Isoform Gamma-A of Fibrinogen gamma chain	277	301	0	NON	437	L	ALRVELEDWNGR	1	1.4528e-10	ALRVELEDWNGR	19	-1.46878	5.3255	4.88335	0.270184	8.02972	8.11105																											5.20584
EDWNGRTSTADYAMFKVGPEADKYR	2 Dimethyl (K);Dimethyl (N-term);Oxidation (M)	P02679-2	FGG	Isoform Gamma-A of Fibrinogen gamma chain	277	301	0	NON	437	L	ALRVELEDWNGR	1	0.00012245	ALRVELEDWNGR	12	-3.1936	6.35719	5.39582	0.270184	8.02972	8.11105							5.51463									5.29102
EDWNYKCPSGCRMKGLIDEVNQDFTNR	2 Dimethyl (K);Dimethyl (N-term);Oxidation (M)	P02671	FGA	Fibrinogen alpha chain	58	84	0	NON	866	D	WPFCSDEDWNYK	0.9682	1.14149	WPFCSDEDWNYK	83	-0.0853431	5.31286	5.28717	0.09442	8.0919	8.12032			5.82978		5.38019	5.29869	5.19406	5.15919	4.74263								5.3802										5.24087
EDWNYKCPSGCRMKGLIDEVNQDFTNR	2 Dimethyl (K);Dimethyl (N-term)	P02671	FGA	Fibrinogen alpha chain	58	84	0	NON	866	D	WPFCSDEDWNYK	0.9975	0.124034	WPFCSDEDWNYK	19	0.285434	4.72022	4.80614	0.09442	8.0919	8.12032
EEAEALYHSKYEELQVTVGR	Dimethyl (K);Dimethyl (N-term)	P35908	KRT2	Keratin, type II cytoskeletal 2 epidermal	365	384	0	NON	639	K	IAQRSKEEAEAL	0.9807	1.74689	IAQRSKEEAEAL	3			5.01718	0.241334	6.77354	6.84619																4.94669
EEAPSLRPAPPPISGGGYR	Dimethyl (N-term)	P02675	FGB	Fibrinogen beta chain	54	72	0	NON	491	R	PLDKKREEAPSL	0.9967	0.000125352	PLDKKREEAPSL	164	0.0624232	6.90489	6.92368	0.105022	8.00447	8.03609	7.05542	6.79152	7.44406	6.08281	7.41797	7.03389	6.99803	7.14774	7.04206	5.94672	6.52737	7.24316	5.77896	6.70628	7.16095	6.84852	6.88197	6.58868	6.44406	6.93506	7.30372	5.49172		6.83572	5.9028	6.98023	7.29652	6.43357
EEDGDLQCLCVKTTSQVRPR	Dimethyl (K);Dimethyl (N-term)	P02776	PF4	Platelet factor 4	34	53	1	SP	101	A	FASAEAEEDGDL	1	2.01356e-05	FASAEAEEDGDL	41	-1.05824	4.78326	4.4647						4.66155				4.69481	4.07824								4.00495	5.06276		4.83185	5.06217	4.76479			4.40466
EEECPATLR	Dimethyl (N-term)	P25311	AZGP1	Zinc-alpha-2-glycoprotein	183	191	0	NON	298	L	RAKAYLEEECPA	0.9894	1.35277	RAKAYLEEECPA	6			4.73964	0.0250763	7.31457	7.32212
EEEIAALVIDNGSGMCKAGFAGDDAPR	Dimethyl (K);Dimethyl (N-term);Oxidation (M)	J3KT65	ACTG1	Actin, cytoplasmic 2	2	28	1	P1/P2	198	M	XXXXXMEEEIAA	1	0	XXXXXMEEEIAA	62	2.43365	3.72384	4.45644	0.381032	5.023	5.1377			3.92808				4.07491		3.53167									4.62122							4.41298
EEEIAALVIDNGSGMCKAGFAGDDAPR	Dimethyl (K);Dimethyl (N-term)	J3KT65	ACTG1	Actin, cytoplasmic 2	2	28	1	P1/P2	198	M	XXXXXMEEEIAA	1	2e-14	XXXXXMEEEIAA	18			4.1463	0.381032	5.023	5.1377
EEEMLENVSLVCPKDATR	Dimethyl (K);Dimethyl (N-term)	P04114	APOB	Apolipoprotein B-100	28	45	1	SP	4563	A	LAGARAEEEMLE	1	0	LAGARAEEEMLE	163	-0.366308	6.72294	6.61268	0.142729	7.73481	7.77777	6.67725	7.14922	5.78152	4.99495	5.83136	7.19394	7.33066	7.15582	7.12924	6.19595	5.32041	6.46079	5.9422	7.03286	6.59586	5.30116	6.53235	7.45225	5.60593	5.77306	6.1225	6.12477	5.83688	6.63298	5.82672	6.81369	5.99469	6.14075
EEEMLENVSLVCPKDATR	Dimethyl (K);Dimethyl (N-term);Oxidation (M)	P04114	APOB	Apolipoprotein B-100	28	45	1	SP	4563	A	LAGARAEEEMLE	1	0	LAGARAEEEMLE	152	0.0957921	6.34283	6.37167	0.142729	7.73481	7.77777	6.96528	7.47423	5.72643	6.25709	5.51524	5.68867	5.75638	5.74449	5.68065	6.23165		6.60548	6.81761	5.87255	5.02352	5.0065	6.60899	6.05114	6.91602	7.27662		6.9449	6.60144	4.5198	6.74077	7.37054	7.19389	6.47417
EEEMLENVSLVCPKDATRFKHLR	2 Dimethyl (K);Dimethyl (N-term);Oxidation (M)	P04114	APOB	Apolipoprotein B-100	28	50	1	SP	4563	A	LAGARAEEEMLE	0.9982	1.07437	LAGARAEEEMLE	165	0.0134903	6.34885	6.35291	0.142729	7.73481	7.77777	6.45245	6.92376	6.69845	5.76203	6.26552	6.4911	6.61658	6.54217	6.48753	5.73658	5.98565	6.12558	6.30168	6.8015	6.33152	6.20609	6.18948	6.55161	6.3994	6.75346		6.44778	6.0753	6.33933	6.22299	6.84582	6.71089	5.961
EEEMLENVSLVCPKDATRFKHLR	2 Dimethyl (K);Dimethyl (N-term)	P04114	APOB	Apolipoprotein B-100	28	50	1	SP	4563	A	LAGARAEEEMLE	0.9491	0.014155	LAGARAEEEMLE	127	-0.193349	6.41671	6.3585	0.142729	7.73481	7.77777	6.28158		6.80689	5.66688	6.64291	6.81888		4.94996	6.82888	5.79394	6.26012	6.04234			3.68756	6.36429	5.54509	4.29803	6.49857	6.66118	5.0926	5.72368		6.23942			6.80739
EEEMLENVSLVCPKDATRFKHLRKYTYNYEAESSSGVPGTADSR	3 Dimethyl (K);Dimethyl (N-term)	P04114	APOB	Apolipoprotein B-100	28	71	1	SP	4563	A	LAGARAEEEMLE	0.999	0.000108518	LAGARAEEEMLE	125	0.456196	4.36419	4.50151	0.142729	7.73481	7.77777		4.52459	4.57865	4.14061	4.42459	4.68741	4.70225	4.87199	4.72414	3.76351	4.10135			4.25873	3.95802	4.06151	5.53087	4.99896	4.67561	4.6764				4.74231		3.8546	4.73546	4.04785
EEETTALVCDNGSGLCKAGFAGDDAPR	Dimethyl (K);Dimethyl (N-term)	P63267	ACTG2	Actin, gamma-enteric smooth muscle	3	29	0	NON	376	C	XXXXMCEEETTA	0.935	2.9075e-06	XXXXMCEEETTA	2			4.70355
EEFIESNKMHAINGR	Dimethyl (K);Dimethyl (N-term)	P00450	CP	Ceruloplasmin	950	964	0	NON	1065	D	KVNKDDEEFIES	0.9815	1.10344	KVNKDDEEFIES	23	0.516478	3.93643	4.09191	-0.226723	7.73817	7.66992					4.07369				4.0385								4.38071	4.51303		4.17923
EEGFFSAR	Dimethyl (N-term)	P02675	FGB	Fibrinogen beta chain	37	44	1	SP	491	N	QGVNDNEEGFFS	0.995	1.16002	QGVNDNEEGFFS	159	-0.502284	6.01298	5.86177	0.105022	8.00447	8.03609	5.9181	5.73089	5.44176	5.99608	5.88049	5.84247	5.97494	6.01603	5.7015	6.03864	6.06757	5.88383		5.52265	5.61408	5.50478			4.83465	4.79272	3.97243	4.77158		4.67983	5.21118	5.73452	5.9321	5.85232
EEGFFSARGHRPLDKKR	2 Dimethyl (K);Dimethyl (N-term)	P02675	FGB	Fibrinogen beta chain	37	53	1	SP	491	N	QGVNDNEEGFFS	0.9803	1.4489	QGVNDNEEGFFS	138	-0.0515669	5.11277	5.09725	0.105022	8.00447	8.03609		4.53071	4.49941		5.26415	5.05129	5.02315	5.31655	5.04448		4.74761				3.81161	4.45801	5.14892	5.587	4.818	5.15124				4.51335		4.85481	4.8147
EEGTEPEAMLQVLGPKPALPAGTEDTAKEDAANR	2 Dimethyl (K);Dimethyl (N-term)	P06396	GSN	Gelsolin	262	295	0	NON	782	S	ARVHVSEEGTEP	0.9999	2.52524e-09	ARVHVSEEGTEP	1			6.2745	0.0586638	7.0344	7.05206
EEIIRKGGETSEMYLIQPDSSVKPYR	2 Dimethyl (K);Dimethyl (N-term);Oxidation (M)	P02675	FGB	Fibrinogen beta chain	242	267	0	NON	491	C	VSGKECEEIIRK	0.9977	1.01217e-05	VSGKECEEIIRK	57	-0.109686	5.53672	5.5037	0.105022	8.00447	8.03609																	5.12111	5.26116
EEIIRKGGETSEMYLIQPDSSVKPYR	2 Dimethyl (K);Dimethyl (N-term)	P02675	FGB	Fibrinogen beta chain	242	267	0	NON	491	C	VSGKECEEIIRK	0.9997	9.30132e-06	VSGKECEEIIRK	49	-0.280625	4.98548	4.901	0.105022	8.00447	8.03609			4.32044		4.44235	4.69782		4.73876	5.26575																		4.78992
EEKPCGFPHVENGR	Dimethyl (K);Dimethyl (N-term)	P05160	F13B	Coagulation factor XIII B chain	21	34	1	SP	661	A	SGELYAEEKPCG	1	6.92167e-08	SGELYAEEKPCG	165	-0.401631	6.10581	5.98491	-0.00623254	5.79322	5.79134	6.44857	6.43296	6.30378	6.21022	6.40613	6.49749	6.46025	5.64209	6.41346	6.48397	6.38941	6.33489	6.68754	6.6498	6.49991	5.36568	6.74121	5.72885	6.25953	6.45712	5.72972	6.48722	6.40191	5.53097	6.38768	6.66643	6.04165	6.28495
EELQITAGR	Dimethyl (N-term)	P04264	KRT1	Keratin, type II cytoskeletal 1	378	386	0	NON	644	Y	LYQSKYEELQIT	0.9286	0.31203	LYQSKYEELQIT	40	-0.756451	5.05397	4.82625	-0.0363173	6.9354	6.92447	5.27602		5.10217	5.17997	4.98678	4.69338		4.68094	4.67331	5.04888	5.23882	5.09584			5.12217		3.87605
EELVYELNPLDHR	Dimethyl (N-term)	P0C0L5	C4B	Complement C4-B	942	954	0	NON	1744	R	EGAIHREELVYE	1	5.81156e-09	EGAIHREELVYE	102	-0.684033	4.79861	4.59269					4.2706	5.64671		6.04133	4.83991	4.34942	3.9701	4.46099		4.88084			4.28486	4.20874	3.8366	4.657	4.87737	4.40729	3.96544				4.99248			4.78435	3.58275
EEMELYRQKVEPLRAELQEGAR	Dimethyl (K);Dimethyl (N-term);Oxidation (M)	P02647	APOA1	Apolipoprotein A-I	134	155	0	NON	267	Q	FQKKWQEEMELY	0.9975	0.00225553	FQKKWQEEMELY	42	-0.106588	5.63875	5.60667	-0.397791	8.36893	8.24918	5.71998	6.15921	6.03075		5.91289		5.54858		5.89423		5.80819	6.00139				5.82558	5.62521	5.68783		5.4392	5.81257				5.58127	4.91552
EEMELYRQKVEPLRAELQEGAR	Dimethyl (K);Dimethyl (N-term)	P02647	APOA1	Apolipoprotein A-I	134	155	0	NON	267	Q	FQKKWQEEMELY	0.9837	0.000191463	FQKKWQEEMELY	9	1.47142	5.09177	5.53471	-0.397791	8.36893	8.24918												5.1381
EEMLENVSLVCPKDATR	Dimethyl (K);Dimethyl (N-term)	P04114	APOB	Apolipoprotein B-100	29	45	1	SP	4563	E	AGARAEEEMLEN	0.9961	0.000430122	AGARAEEEMLEN	60	-0.000464183	4.33136	4.33122	0.142729	7.73481	7.77777					3.96222	4.45914	4.1329		4.23541							3.94842		5.05408		4.62414				4.7866			4.19811
EEMLENVSLVCPKDATR	Dimethyl (K);Dimethyl (N-term);Oxidation (M)	P04114	APOB	Apolipoprotein B-100	29	45	1	SP	4563	E	AGARAEEEMLEN	0.8946	1.57068	AGARAEEEMLEN	30	-0.691941	5.12317	4.91487	0.142729	7.73481	7.77777								4.81571	4.91699								5.22305		4.64424
EENCFIQKSDDKVTLEER	2 Dimethyl (K);Dimethyl (N-term)	P01024	C3	Complement C3	1515	1532	0	NON	1663	A	ELCRCAEENCFI	0.9994	4.60433e-08	ELCRCAEENCFI	137	0.154569	5.10812	5.15465	-0.112179	8.65178	8.61801		5.15311	5.4113				5.0375	4.47965	5.71693					4.80528	5.49085	5.30458	4.89765	5.68229	5.21137	5.53586	6.51226			4.79845			5.57207	4.5477
EENLTQENQDR	Dimethyl (N-term)	P01011	SERPINA3	Alpha-1-antichymotrypsin	31	41	0	NON	423	D	PNSPLDEENLTQ	0.9999	0.00128862	PNSPLDEENLTQ	95	-0.0219741	7.46132	7.45471	0.260739	7.32887	7.40736	8.51799		5.60821	7.97297	6.12968	5.33498		6.29112	4.95867	6.02987	8.44191	8.44216	7.01162	8.38828	5.87955	8.39615	6.46605	6.64313	8.80648		6.32962		8.99169	8.82449	8.85592	5.35235		5.72778
EEPHTETVR	Dimethyl (N-term)	P01023	A2M	Alpha-2-macroglobulin	724	732	0	NON	1474	V	ARLVHVEEPHTE	0.9994	0.126863	ARLVHVEEPHTE	35	-0.836673	6.04012	5.78825	0.0985799	8.04715	8.07683																		5.85426
EEPQNLIKQNCELFEQLGEYKFQNALLVR	2 Dimethyl (K);Dimethyl (N-term)	P02768	ALB	Serum albumin	406	434	0	NON	609	V	EFKPLVEEPQNL	0.9996	2.82696e-09	EFKPLVEEPQNL	67	-0.236239	4.82007	4.74895	-0.000883921	8.73736	8.73709
EEQFNSTFR	Dimethyl (N-term)	P01859	IGHG2	Immunoglobulin heavy constant gamma 2	172	180	0	NON	326	R	AKTKPREEQFNS	0.8957	1.09957	AKTKPREEQFNS	17	-0.00119696	4.48595	4.48559	-0.376778	6.08484	5.97142																												3.58426
EERLDKACEPGVDYVYKTR	2 Dimethyl (K);Dimethyl (N-term)	P01024	C3	Complement C3	1530	1548	0	NON	1663	L	DDKVTLEERLDK	0.9939	0.0167468	DDKVTLEERLDK	50	0.655268	4.72742	4.92468	-0.112179	8.65178	8.61801		5.27003	5.66766	4.83837	5.66111	5.20292	4.93929		4.9387			5.17178	4.74399		4.76289		4.77932			4.98338				5.26602	5.00742	4.53852	5.22445	5.02926
EERLPEGSVSLIILLTDGDPTVGETNPR	Dimethyl (N-term)	Q14624-3	ITIH4	Isoform 3 of Inter-alpha-trypsin inhibitor heavy chain H4	369	396	0	NON	900	Q	LDSSNQEERLPE	0.9995	3.46684e-08	LDSSNQEERLPE	81	0.134067	6.47341	6.51377	-0.0289189	7.63426	7.62555	6.31999		6.20905					5.97405			6.41674	6.36544
EESLDSDLYAELR	Dimethyl (N-term)	P02775	PPBP	Platelet basic protein	50	62	0	NON	128	K	NLAKGKEESLDS	0.97	6.37496e-08	NLAKGKEESLDS	21	0.0918256	4.58549	4.61313	-0.331206	6.23571	6.13601			4.74437				4.0891				4.62475																4.48893
EESPLLIGQQSTVSDVPR	Dimethyl (N-term)	P02751-10	FN1	Isoform 10 of Fibronectin	1435	1452	0	NON	2176	R	VALNGREESPLL	1	8.15917e-06	VALNGREESPLL	25	0.630364	4.61886	4.80862	-0.609977	7.73587	7.55225								3.99789	4.28121
EETFLKKYLYEIAR	2 Dimethyl (K);Dimethyl (N-term)	P02768	ALB	Serum albumin	155	168	0	NON	609	N	TAFHDNEETFLK	0.9609	0.132676	TAFHDNEETFLK	2			4.60537	-0.000883921	8.73736	8.73709
EETTALVCDNGSGLCKAGFAGDDAPR	Dimethyl (K);Dimethyl (N-term)	P63267	ACTG2	Actin, gamma-enteric smooth muscle	4	29	0	NON	376	E	XXXMCEEETTAL	0.9719	3.27537e-06	XXXMCEEETTAL	2			6.08686
EETTMTTQTPACPSCSRSRAPAVPAPIQAPSAILPLPGQSVER	Dimethyl (N-term)	Q14624-2	ITIH4	Isoform 2 of Inter-alpha-trypsin inhibitor heavy chain H4	687	729	0	NON	914	I	VMNMKIEETTMT	0.9846	0.000356104	VMNMKIEETTMT	6	2.37212	4.01592	4.73	-0.0289189	7.63426	7.62555									4.01592									4.98117
EETTMTTQTPAPIQAPSAILPLPGQSVER	Dimethyl (N-term);Oxidation (M)	Q14624-3	ITIH4	Isoform 3 of Inter-alpha-trypsin inhibitor heavy chain H4	687	715	0	NON	900	I	VMNMKIEETTMT	0.9901	11.3954	VMNMKIEETTMT	10	-0.0886218	4.96017	4.93349	-0.0289189	7.63426	7.62555																	4.52122
EETTMTTQTPAPIQAPSAILPLPGQSVER	Dimethyl (N-term)	Q14624-3	ITIH4	Isoform 3 of Inter-alpha-trypsin inhibitor heavy chain H4	687	715	0	NON	900	I	VMNMKIEETTMT	1	3.44581e-09	VMNMKIEETTMT	4			5.0068	-0.0289189	7.63426	7.62555																		5.31271
EETTVSPPHTSMAPAQDEER	Dimethyl (N-term)	P01042	KNG1	Kininogen-1	398	417	0	NON	644	K	RIGEIKEETTVS	0.9985	0.0132664	RIGEIKEETTVS	6	-1.00504	4.68427	4.38172	-0.0205571	8.01879	8.01261																								4.68805
EEVSGNVSPGTR	Dimethyl (N-term)	P02671	FGA	Fibrinogen alpha chain	414	425	0	NON	866	F	PDWGTFEEVSGN	1	1.05791e-09	PDWGTFEEVSGN	158	-0.554689	5.6842	5.51723	0.09442	8.0919	8.12032	5.55774	5.40703	5.83459	6.08886	5.25571	5.09524	5.6686	5.50481	5.27975	5.52359	5.9635	5.34442	4.8734	5.3151	5.38194	4.72982	4.71133	4.12214	4.98201	4.8665	5.02479		4.95365		5.46388	5.84341	5.38093	5.60265
EEVSGNVSPGTRR	Dimethyl (N-term)	P02671	FGA	Fibrinogen alpha chain	414	426	0	NON	866	F	PDWGTFEEVSGN	0.9871	0.000213735	PDWGTFEEVSGN	11	-0.577155	4.70956	4.53582	0.09442	8.0919	8.12032
EEYANCHLAR	Dimethyl (N-term)	P02787	TF	Serotransferrin	591	600	0	NON	698	V	GTRKPVEEYANC	0.9943	0.131615	GTRKPVEEYANC	5	1.10812	3.88397	4.21755	-0.00909289	8.17477	8.17203									3.88397
EEYANCHLARAPNHAVVTR	Dimethyl (N-term)	P02787	TF	Serotransferrin	591	609	0	NON	698	V	GTRKPVEEYANC	0.9851	0.015516	GTRKPVEEYANC	71	-0.420677	4.84168	4.71504	-0.00909289	8.17477	8.17203	4.91559	5.06241	4.96075	3.97204	3.95537	4.76739		5.57754	4.45806						4.92866	4.19403		3.79264		5.39004						5.1897	6.15609
EEYSNLKLPR	Dimethyl (K);Dimethyl (N-term)	O75882-2	ATRN	Isoform 2 of Attractin	332	341	0	NON	1272	R	QSFWTREEYSNL	0.9916	1.74389	QSFWTREEYSNL	82	-0.0722211	4.74249	4.72075	0.0676882	6.96814	6.98852	5.62132	4.7506	5.6008	4.21757	5.09007	4.75637	4.49401	4.28941	4.69312		4.77358	5.30712		4.62214	5.09775		4.41858	4.11253		4.28822				5.26118		4.60191	5.08352	4.26574
EFGLNWVFLVAIIKGAQCEVQLVESGGGLVQPGGSLR	Dimethyl (K);Dimethyl (N-term)	S4R3C0	IGHV3OR16-17	Immunoglobulin heavy variable 3/OR16-17 (non-functional) (Fragment)	2	38	1	P1/P2	116	M	XXXXXMEFGLNW	0.9719	0.414534	XXXXXMEFGLNW	48	0.784962	4.94245	5.17875						4.61899	4.74961	5.23167			5.48762									5.30432
EFGLSWVFLAAILKGVQCEVQLVESGGGLVQPGGSLR	Dimethyl (K);Dimethyl (N-term)	A0A0C4DH35	IGHV3-35	Probable non-functional immunoglobulin heavy variable 3-35	2	38	1	P1/P2	117	M	XXXXXMEFGLSW	0.9954	0.000122988	XXXXXMEFGLSW	99	-0.201061	5.06058	5.00005	0.160169	6.17538	6.2236		5.07242	4.55605		4.7805	4.91439	4.90335	5.15061	5.13957		4.95842			4.66719		5.19485				4.50902							4.56777
EFGLSWVFLAGILKGVQCEVQLVESGGGLVQPGGSLR	Dimethyl (K);Dimethyl (N-term)	A0A0C4DH30	IGHV3-16	Probable non-functional immunoglobulin heavy variable 3-16	2	38	1	P1/P2	117	M	XXXXXMEFGLSW	0.9993	0.0177348	XXXXXMEFGLSW	50	0.618505	5.43384	5.62003														5.47117				5.19022			5.01316		4.16213							5.17765
EFGLSWVFLVAILKGVQCEVQLVESGGGLVQPGR	Dimethyl (K);Dimethyl (N-term)	A0A0A0MS15	IGHV3-49	Immunoglobulin heavy variable 3-49	2	35	1	P1/P2	119	M	XXXXXMEFGLSW	0.9468	0.0017894	XXXXXMEFGLSW	30	0.348415	4.91731	5.02219	0.676339	5.90724	6.11084												4.39436			4.71909													4.39191
EFGLSWVFLVALLRGVQCQVQLVESGGGVVQPGGSLR	Dimethyl (N-term)	A0A0J9YY99		Ig-like domain-containing protein (Fragment)	2	38	1	P1/P2	117	M	XXXXXMEFGLSW	0.9885	1.23702	XXXXXMEFGLSW	2	-0.640931	4.24797	4.05503									4.24797
EFGLSWVFLVALLRGVQCQVQLVESGGGVVQPGR	Dimethyl (N-term)	P0DP02	IGHV3-30-3	Immunoglobulin heavy variable 3-30-3	2	35	1	P1/P2	117	M	XXXXXMEFGLSW	0.9999	0.00142257	XXXXXMEFGLSW	98	0.223945	4.60112	4.66854				4.61354	5.10393	5.04763	4.75311	4.9542	4.84664	5.12026	4.84917	4.7615	4.70907	5.02178	4.67563		4.69659	5.09946	5.07883	4.61636	4.6338									4.5553	4.51552
EFGLSWVFLVVILQGVQCEVQLVESGGGLVQPGGSLR	Dimethyl (N-term)	A0A0B4J1Y9	IGHV3-72	Immunoglobulin heavy variable 3-72	2	38	1	P1/P2	119	M	XXXXXMEFGLSW	0.9612	72.2305	XXXXXMEFGLSW	49	0.271144	5.14156	5.22319	-0.358288	5.93435	5.8265		5.42081		4.69352			5.21953	5.30194	5.50198		5.17787			5.02174	4.8762					4.61783							4.98099
EFKPLVEEPQNLIKQNCELFEQLGEYKFQNALLVR	3 Dimethyl (K);Dimethyl (N-term)	P02768	ALB	Serum albumin	400	434	0	NON	609	D	YAKVFDEFKPLV	0.9985	8.41241e-06	YAKVFDEFKPLV	43	0.0711015	4.28652	4.30792	-0.000883921	8.73736	8.73709					4.70506					4.48522												4.37498			4.72165	3.87414
EFKSEKGR	2 Dimethyl (K);Dimethyl (N-term)	P01024	C3	Complement C3	95	102	0	NON	1663	R	TIPANREFKSEK	0.9763	0.00780879	TIPANREFKSEK	72	-0.65014	5.09749	4.90178	-0.112179	8.65178	8.61801	4.87827	5.40514	5.84666		4.24481	5.01169	4.93675	4.6132	5.53873	4.89432	5.34109	5.39799	5.274	5.86164	6.11116	4.70554	4.48807		4.44277	4.50879	4.93052			4.82057	4.30256	5.10147	5.3712
EFNVKTDAPDLPEENQAR	Dimethyl (K);Dimethyl (N-term)	P01031	C5	Complement C5	432	449	0	NON	1676	L	SGVTVLEFNVKT	0.9664	0.216246	SGVTVLEFNVKT	66	0.312878	4.84064	4.93482	0.139904	7.25505	7.29716
EFPGCKIR	Dimethyl (K);Dimethyl (N-term)	P55058-2	PLTP	Isoform 2 of Phospholipid transfer protein	18	25	1	SP	441	A	LAGAHAEFPGCK	0.8408	2.36275	LAGAHAEFPGCK	164	-0.661816	6.15456	5.95534	0.200748	6.29929	6.35972	6.14865	6.30186	6.17384	6.05344	6.53045	6.53799	6.35043	6.1483	6.26497	6.45503	6.19598	5.97092	5.38375	5.69602	6.33985	6.33799	5.52514	5.10178	5.23312	5.29109	5.09184	5.04517	4.86123	5.14352	5.44295	5.84096	6.03531	6.44628
EFPSRGKSSSYSKQFTSSTSYNR	2 Dimethyl (K);Dimethyl (N-term)	P02671	FGA	Fibrinogen alpha chain	569	591	0	NON	866	A	HHPGIAEFPSRG	0.9679	0.0967299	HHPGIAEFPSRG	3			4.88675	0.09442	8.0919	8.12032
EFVSETESR	Dimethyl (N-term)	P02671	FGA	Fibrinogen alpha chain	539	547	0	NON	866	G	FSPMLGEFVSET	0.9608	0.00912639	FSPMLGEFVSET	120	-0.851783	5.47967	5.22326	0.09442	8.0919	8.12032	5.42524	4.88733	5.35964	5.9335	5.24438	5.52915	5.41643	5.67942	5.36135	5.60342	5.58646	5.62136		5.3685	5.4452	5.12899	4.96143				5.36563					5.26619	5.14556	5.30841
EFVSETESRGSESGIFTNTKESSSHHPGIAEFPSR	Dimethyl (K);Dimethyl (N-term)	P02671	FGA	Fibrinogen alpha chain	539	573	0	NON	866	G	FSPMLGEFVSET	0.9978	4.44472e-05	FSPMLGEFVSET	18	0.208914	5.24017	5.30306	0.09442	8.0919	8.12032									5.31728	5.6424																	5.58044
EFWDNLEKETEGLR	Dimethyl (K);Dimethyl (N-term)	P02647	APOA1	Apolipoprotein A-I	94	107	0	NON	267	Q	LGPVTQEFWDNL	0.9232	1.15203	LGPVTQEFWDNL	5			4.21542	-0.397791	8.36893	8.24918
EGADPGTPGEAEGPACPAACVCSYDDDADELSVFCSSR	Dimethyl (N-term)	P35858-2	IGFALS	Isoform 2 of Insulin-like growth factor-binding protein complex acid labile subunit	64	101	1	SP	643	L	LGPRSLEGADPG	0.9486	0.053814	LGPRSLEGADPG	2			4.58071	-0.127584	7.3746	7.33619																		4.48985
EGAERGLSAIRER	Dimethyl (N-term)	P02649	APOE	Apolipoprotein E	186	198	0	NON	317	R	YQAGAREGAERG	0.9982	0.0359455	YQAGAREGAERG	3	1.7296	4.47829	4.99895	0.31764	7.73048	7.8261
EGDFLAEGGGVR	Dimethyl (N-term)	P02671	FGA	Fibrinogen alpha chain	24	35	1	SP	866	G	WTADSGEGDFLA	0.9986	0.000193706	WTADSGEGDFLA	166	-0.313431	6.59923	6.50488	0.09442	8.0919	8.12032	6.92627	6.2691	6.16913	6.63321	6.79589	6.43673	6.58687	6.54594	6.56282	6.95659	6.74331	6.88686	6.49633	7.0347	6.69897	6.78075	6.01979	5.94926	5.70853	5.80803	6.11963	5.95372	6.3571	5.70131	6.43411	6.64881	6.7997	6.93236
EGDFLAEGGGVRGPR	Dimethyl (N-term)	P02671	FGA	Fibrinogen alpha chain	24	38	1	SP	866	G	WTADSGEGDFLA	0.9923	2.7183e-05	WTADSGEGDFLA	44	0.174433	4.85536	4.90787	0.09442	8.0919	8.12032		4.73851		4.26639	4.82149	4.44157	4.38477	4.82884	4.47849			4.70437				5.14378	4.58812	5.21449		5.00505
EGDTVQIICNTGYRLQNNENNISCVER	Dimethyl (N-term)	Q03591	CFHR1	Complement factor H-related protein 1	106	132	0	NON	330	L	SGQTHLEGDTVQ	0.9989	9.53945e-07	SGQTHLEGDTVQ	21	-0.0825451	4.57664	4.55179	-0.63597	6.29343	6.10198						4.25564		4.10191	4.71567																	4.68388	4.67828
EGETKAVKTVR	2 Dimethyl (K);Dimethyl (N-term)	P04217	A1BG	Alpha-1B-glycoprotein	437	447	0	NON	495	R	TFELLREGETKA	1	1.08445e-08	TFELLREGETKA	49	0.527118	4.95593	5.11461	-0.198497	8.02369	7.96393	4.88555		6.3829			4.59343	5.30491				5.28773	4.64602			5.99907			4.59525		5.44434							3.60695	5.18265
EGETKPDPDVTER	Dimethyl (K);Dimethyl (N-term)	P02790	HPX	Hemopexin	37	49	0	NON	462	A	AHGNVAEGETKP	0.9995	0.00156349	AHGNVAEGETKP	166	0.428655	6.15752	6.28656	0.00453763	7.78695	7.78832	6.71258	6.04181	5.9978	6.36536	6.15461	6.62521	6.47867	5.90179	5.84092	7.01525	6.21808	6.79655	7.18285	6.38302	6.36173	6.24806	6.47214	6.53526	6.11587	6.24669	6.2546	6.8787	6.8888	6.57173	6.72383	6.12059	5.94903	6.72538
EGFFSAR	Dimethyl (N-term)	P02675	FGB	Fibrinogen beta chain	38	44	1	SP	491	E	GVNDNEEGFFSA	0.8768	1.23729	GVNDNEEGFFSA	133	-0.0368973	5.62658	5.61547	0.105022	8.00447	8.03609	5.76181	5.94772	4.22791		4.28721	5.56387		4.14241	5.56921	5.61669	5.98887	5.78921	5.2343	5.77886		5.41736	4.36518	4.33646		4.4483	3.90791	5.19226				4.0965	4.82268
EGGFTATGQR	Dimethyl (N-term)	Q16610-4	ECM1	Isoform 4 of Extracellular matrix protein 1	22	31	1	SP	567	S	VASAASEGGFTA	0.9946	9.47695e-06	VASAASEGGFTA	117	0.0134447	5.35407	5.35811	-0.156696	6.92564	6.87847	6.02401	5.60171		5.99474	5.88911	6.41831	6.36136	5.11464	4.99986	6.18216	5.80475			5.70739	5.66586		4.65886	4.83081		4.62849	5.15848	5.0468	4.93782	4.66568		5.38994	5.4163	6.67115
EGGQTAPASTR	Dimethyl (N-term)	P06396	GSN	Gelsolin	554	564	0	NON	782	R	KGGTSREGGQTA	0.9594	0.192853	KGGTSREGGQTA	5			4.71178	0.0586638	7.0344	7.05206															4.80096					4.81544	4.39352
EGGQTAPASTRLFQVR	Dimethyl (N-term)	P06396	GSN	Gelsolin	554	569	0	NON	782	R	KGGTSREGGQTA	0.9096	14.8823	KGGTSREGGQTA	5			6.55334	0.0586638	7.0344	7.05206	6.15195									7.05127										5.96184
EGKFTDSENVCQER	Dimethyl (K);Dimethyl (N-term)	P43652	AFM	Afamin	330	343	0	NON	599	R	KDLSLREGKFTD	0.9999	6.698e-11	KDLSLREGKFTD	4			4.3539	0.194312	7.30246	7.36095												4.55992
EGLVQPGGSLR	Dimethyl (N-term)	A0A075B6Q5	IGHV3-64	Immunoglobulin heavy variable 3-64	29	39	0	NON	118	G	QLVESGEGLVQP	0.9937	2.06588	QLVESGEGLVQP	7	-0.427176	5.42661	5.29802	0.13516	6.50503	6.54572																4.91396
EGNCAEGLGTNYR	Dimethyl (N-term)	P00734	F2	Prothrombin	105	117	0	NON	622	L	KLAACLEGNCAE	0.9949	0.141673	KLAACLEGNCAE	23	1.18165	4.22108	4.5768	-0.160594	7.8068	7.75846			4.69763		3.97301			4.00563
EGPYSISVLYGDEEVPR	Dimethyl (N-term)	P21333-2	FLNA	Isoform 2 of Filamin-A	1516	1532	0	NON	2639	R	NYVPSREGPYSI	0.9799	0.261587	NYVPSREGPYSI	2			4.64327	0.454801	6.28122	6.41813			4.67379
EGQQHHLGGAKQAGDV	Dimethyl (K);Dimethyl (N-term)	P02679-2	FGG	Isoform Gamma-A of Fibrinogen gamma chain	422	437	0	NON	437	G	NRLTIGEGQQHH	0.9917	0.0001041	NRLTIGEGQQHH	94	0.14088	5.15396	5.19637	0.270184	8.02972	8.11105		5.34938	4.88907		5.36985			5.22955	5.43276						5.33923	5.02604	4.9468				4.88746					5.00035	5.24158
EGSEQKIPEATNR	Dimethyl (K);Dimethyl (N-term)	P01008	SERPINC1	Antithrombin-III	66	78	0	NON	464	D	KKATEDEGSEQK	0.9999	7.14497e-06	KKATEDEGSEQK	48	-0.0816851	4.46015	4.43556	0.376121	7.09882	7.21204	4.77824		4.79812		4.43969			3.92417	4.09865			4.85758	4.73271		4.22711		4.40745	4.85436		4.76538	4.5543			5.75438		4.09295
EGSEVDMVEEIDHIGIISFPDFKIPSNPR	Dimethyl (K);Dimethyl (N-term)	P01031	C5	Complement C5	167	195	0	NON	1676	P	LTFIDPEGSEVD	0.9491	0.00414297	LTFIDPEGSEVD	49	0.290383	6.39398	6.48139	0.139904	7.25505	7.29716															4.1208
EGSTVEKTVAPAECS	Dimethyl (K);Dimethyl (N-term)	P0CF74	IGLC6	Immunoglobulin lambda constant 6	92	106	0	NON	106	H	SCQVTHEGSTVE	0.9435	0.31063	SCQVTHEGSTVE	1			4.60906	1.00112	5.85176	6.15313
EGSTVEKTVAPTECS	Dimethyl (K);Dimethyl (N-term)	B9A064	IGLL5	Immunoglobulin lambda-like polypeptide 5	200	214	0	NON	214	H	SCQVTHEGSTVE	1	9.3e-13	SCQVTHEGSTVE	47	0.34732	5.11159	5.21614	0.254695	7.82078	7.89745	5.99339		5.6168	5.29478	6.09068	5.0011	5.0223				6.05629	6.27409	5.20406	5.79111	5.50173	5.1649				5.1831						4.79564	4.72385
EGTCPEAPTDECKPVKWCALSHHER	2 Dimethyl (K);Dimethyl (N-term)	P02787	TF	Serotransferrin	347	371	0	NON	698	R	AIRNLREGTCPE	1	5.0496e-10	AIRNLREGTCPE	14	2.6581	4.26919	5.06936	-0.00909289	8.17477	8.17203			5.32897		4.64484													4.42763									4.77856
EGTEPEAMLQVLGPKPALPAGTEDTAKEDAANR	2 Dimethyl (K);Dimethyl (N-term)	P06396	GSN	Gelsolin	263	295	0	NON	782	E	RVHVSEEGTEPE	0.9998	7.44e-12	RVHVSEEGTEPE	1			5.47691	0.0586638	7.0344	7.05206
EGTTGQSYNQYSQR	Dimethyl (N-term)	P02751-10	FN1	Isoform 10 of Fibronectin	2133	2146	0	NON	2176	P	GGEPSPEGTTGQ	0.9886	0.111069	GGEPSPEGTTGQ	12	0.445096	4.48761	4.6216	-0.609977	7.73587	7.55225
EGTYYSPNYNPQSR	Dimethyl (N-term)	P00450	CP	Ceruloplasmin	487	500	0	NON	1065	N	RFNKNNEGTYYS	0.9988	0.00118001	RFNKNNEGTYYS	49	-0.551047	4.23193	4.06605	-0.226723	7.73817	7.66992					4.12811	4.07003		4.12115	4.80728							4.05769	4.1403										4.06283	3.78561
EGVDAEDGHGPGEQQKR	Dimethyl (K);Dimethyl (N-term)	B4E1Z4		C3/C5 convertase	745	761	0	NON	1266	I	SLTETIEGVDAE	0.9982	0.00118976	SLTETIEGVDAE	116	-0.424356	5.76476	5.63701				5.21093		5.32202		5.06087				4.88064				5.31319			5.25229	5.63219	5.67999	6.02333	5.79123		5.643	5.47461	6.31808	5.74189
EGVEIKGGSFR	Dimethyl (K);Dimethyl (N-term)	B4E1Z4		C3/C5 convertase	542	552	0	NON	1266	L	QGSCSLEGVEIK	0.9431	0.00458917	QGSCSLEGVEIK	120	-0.231512	4.87601	4.80632					4.88307	5.01409		5.00589	4.73121	4.87967	4.65221	4.87154		4.43984			4.58665	4.45676	4.36882	4.47633	4.85103		4.55764	5.39894				4.76912	4.76086	4.59659	4.73283
EGVQCEVQLVESGGGLVKPGGSLR	Dimethyl (K);Dimethyl (N-term)	A0A0B4J1V1	IGHV3-21	Immunoglobulin heavy variable 3-21	15	38	1	SP	117	L	FLVAILEGVQCE	1	8.6e-13	FLVAILEGVQCE	157	-0.0625019	6.66074	6.64192	0.408644	6.12739	6.2504	6.02378	6.85903	6.75694		6.9697	6.68888	6.68104	6.96899	7.12367	5.82962	6.82863	5.87546	6.06238	6.59769	6.86365	7.2442	6.94395	6.10274		6.46259	5.91009	6.4037	6.04716	5.47803	6.48718	6.79283	6.9712	6.57301
EGVQCEVQLVESGGGLVQPGGSLR	Dimethyl (N-term)	P01763	IGHV3-48	Immunoglobulin heavy variable 3-48	15	38	1	SP	117	L	FLVAILEGVQCE	1	1.14918e-08	FLVAILEGVQCE	17	1.63077	5.43185	5.92276	0.777064	6.2018	6.43572				5.2954						5.74614																	5.83999
EGVQKEDIPPADLSDQVPDTESETR	Dimethyl (K);Dimethyl (N-term)	P01024	C3	Complement C3	955	979	0	NON	1663	R	PERLGREGVQKE	1	7.73e-12	PERLGREGVQKE	162	0.807026	7.16819	7.41112	-0.112179	8.65178	8.61801	6.49019	8.01533	6.95098	7.10079	8.03646	6.91578	7.91295	8.11865	6.77793	7.29216	6.80938	6.9711	7.09951	6.82583	7.97094	7.22327	6.55287	7.64888	8.56001	7.53338		7.47691	7.04697	6.36857	6.89144	7.18939	8.32168	7.21412
EHGDPLIEELNPGDALEPEGR	Dimethyl (N-term)	Q9NQ79-2	CRTAC1	Isoform 2 of Cartilage acidic protein 1	383	403	0	NON	645	R	FRVIRREHGDPL	1	4.10446e-07	FRVIRREHGDPL	2			4.20716	-0.123783	6.38913	6.35186					3.84896
EIAHGYVEHSVR	Dimethyl (N-term)	P00738	HP	Haptoglobin	38	49	0	NON	406	P	GCPKPPEIAHGY	0.9987	0.00151317	GCPKPPEIAHGY	120	0.363171	5.45226	5.56159	0.230085	7.71046	7.77972			3.99313		5.31174	4.56141		5.57904	5.27041							4.99601	6.47192	6.00877	5.47081	5.89101	4.40262			6.21203
EIARRHPYFYAPELLFFAKR	Dimethyl (K);Dimethyl (N-term)	P02768	ALB	Serum albumin	165	184	0	NON	609	Y	LKKYLYEIARRH	0.9996	3.43712e-08	LKKYLYEIARRH	121	0.491427	4.40643	4.55437	-0.000883921	8.73736	8.73709	4.62749	5.60284	5.44313		5.4858	5.42868	5.59395	5.24149	5.23971	5.95771				5.11415	4.96039	4.87521	5.25132	5.14276	5.88916	4.97076		5.6349	5.86616	5.62813	5.30346	4.65224	4.46925	4.48192
EIELQSQLALKQSLEASLAETEGR	Dimethyl (K);Dimethyl (N-term)	P13645	KRT10	Keratin, type I cytoskeletal 10	376	399	0	NON	584	L	RNVQALEIELQS	0.9996	0.127943	RNVQALEIELQS	57	-1.02591	5.41218	5.10335	0.100853	6.3685	6.39886	4.87307		5.59022	4.93897					4.74977	5.02547	5.88524	5.12278	4.82324		5.43601		5.01149	4.84341		4.81822			4.81794	4.54411		4.63472	5.6174	5.21052
EIEQYSVSATYELQR	Dimethyl (N-term)	P04114	APOB	Apolipoprotein B-100	1010	1024	0	NON	4563	G	ELRPTGEIEQYS	0.9502	1.22442	ELRPTGEIEQYS	2	-1.77622	5.08842	4.55373	0.142729	7.73481	7.77777				5.08842	4.55373
EIGKELEELR	Dimethyl (K);Dimethyl (N-term)	P06727	APOA4	Apolipoprotein A-IV	101	110	0	NON	396	E	SEKLKEEIGKEL	0.9572	0.00301773	SEKLKEEIGKEL	1			5.97077	-0.156536	7.83861	7.79148
EIKEETTVSPPHTSMAPAQDEER	Dimethyl (K);Dimethyl (N-term)	P01042	KNG1	Kininogen-1	395	417	0	NON	644	G	RSSRIGEIKEET	0.9972	0.149295	RSSRIGEIKEET	10	-1.56169	4.80724	4.33713	-0.0205571	8.01879	8.01261			4.44183	5.06582	4.43055
EILRGDFSSANNR	Dimethyl (N-term)	P02671	FGA	Fibrinogen alpha chain	111	123	0	NON	866	M	LTTNIMEILRGD	0.9951	0.148433	LTTNIMEILRGD	13	-0.335153	5.17191	5.07102	0.09442	8.0919	8.12032		4.5833		5.22113								5.08367											5.06309	6.3513
EILSVDCSTNNPSQAKLR	Dimethyl (K);Dimethyl (N-term)	P10909-2	CLU	Isoform 2 of Clusterin	359	376	0	NON	501	R	QCDKCREILSVD	0.9999	1.6459e-10	QCDKCREILSVD	10	1.52958	4.39384	4.85429	0.0594964	7.86712	7.88503			4.96675												4.8685												5.35026
EILSVDCSTNNPSQAKLRR	Dimethyl (K);Dimethyl (N-term)	P10909-2	CLU	Isoform 2 of Clusterin	359	377	0	NON	501	R	QCDKCREILSVD	0.9998	2.82497e-08	QCDKCREILSVD	2			5.0177	0.0594964	7.86712	7.88503
EIMENYNIALR	Dimethyl (N-term);Oxidation (M)	P08603	CFH	Complement factor H	1172	1182	0	NON	1231	R	PCVISREIMENY	0.9008	1.47362	PCVISREIMENY	47	0.305004	4.8471	4.93891	0.219079	7.38446	7.45041	5.34312	4.71862	5.51565		5.51509	4.80901	4.61722		4.39097		5.07292	5.59911		4.87042	5.15081									4.94171		4.34498	5.38645	4.35281
EIMENYNIALR	Dimethyl (N-term)	P08603	CFH	Complement factor H	1172	1182	0	NON	1231	R	PCVISREIMENY	0.9999	0.0116002	PCVISREIMENY	33	0.0783008	4.66708	4.69065	0.219079	7.38446	7.45041	4.7282	4.64209	5.07963		4.57813	4.28649					4.52842	5.31079			4.93769									4.54678
EIMKYEASILTHDSSIR	Dimethyl (K);Dimethyl (N-term)	P02679-2	FGG	Isoform Gamma-A of Fibrinogen gamma chain	118	134	0	NON	437	E	SRKMLEEIMKYE	0.8919	0.128218	SRKMLEEIMKYE	18	0.933845	4.47606	4.75718	0.270184	8.02972	8.11105	4.96398						4.44272				4.44729															4.61552		4.26841
EIPEAQIHEGFQELLR	Dimethyl (N-term)	A0A024R6I7	SERPINA1	Alpha-1-antitrypsin	110	125	0	NON	418	T	LNFNLTEIPEAQ	0.9984	0.00149977	LNFNLTEIPEAQ	31	0.763189	4.84855	5.0783	-0.104031	5.57623	5.54492																		4.01439
EIPGNSDPNMIPDGDFNSYVR	Dimethyl (N-term);Oxidation (M)	P0C0L5	C4B	Complement C4-B	959	979	0	NON	1744	L	HRGRTLEIPGNS	1	8.32169e-08	HRGRTLEIPGNS	76	-0.0431372	4.53757	4.52458								3.74015	4.18466	4.15734	4.48477	4.3504								4.16609				4.50765						4.15459
EIPGNSDPNMIPDGDFNSYVR	Dimethyl (N-term)	P0C0L5	C4B	Complement C4-B	959	979	0	NON	1744	L	HRGRTLEIPGNS	1	5e-14	HRGRTLEIPGNS	67	0.157932	4.74474	4.79228								3.96283	4.17903		4.39057	4.33513
EIQIYKKLR	2 Dimethyl (K);Dimethyl (N-term)	P04114	APOB	Apolipoprotein B-100	3767	3775	0	NON	4563	R	CKLDFREIQIYK	0.9801	10.621	CKLDFREIQIYK	123	0.26617	4.81008	4.89021	0.142729	7.73481	7.77777	4.84029	4.93448	4.30028		4.69614	4.64575	4.53773	4.91257	4.90869	4.8911				4.58932	4.3543	5.02384	3.85276				4.0167						4.85352	4.72703
EIQTYRSLLEGEGSSGGGGR	Dimethyl (N-term)	P13645	KRT10	Keratin, type I cytoskeletal 10	445	464	0	NON	584	N	KIRLENEIQTYR	0.945	1.25217	KIRLENEIQTYR	10	-0.145659	5.42661	5.38276	0.100853	6.3685	6.39886			5.3317		5.62671
EISILTAQYTTSYDPELTESSGSASHIDCR	Dimethyl (N-term)	P02748	C9	Complement component C9	15	44	0	NON	559	L	VAICILEISILT	0.9998	2e-14	VAICILEISILT	140	-0.65268	5.01488	4.8184	0.276662	7.47334	7.55663	6.05739	4.3097	4.40773	5.52078	4.63653	5.454	4.8303	4.96845	4.65671	5.9951	4.69838	5.64799			4.34635	4.6305	5.31992	5.51411		5.14432			6.09313	4.8367	6.44099		5.3022	4.06599
EITRGGSTSYGTGSETESPR	Dimethyl (N-term)	P02671	FGA	Fibrinogen alpha chain	268	287	0	NON	866	N	ERPGGNEITRGG	0.9997	0.000143987	ERPGGNEITRGG	22	-0.130112	4.63553	4.59636	0.09442	8.0919	8.12032															4.31204					4.42232				5.18097		4.56135	3.88577
EITYQCRNGFYPATR	Dimethyl (N-term)	P08603	CFH	Complement factor H	289	303	0	NON	1231	D	KHRTGDEITYQC	0.9061	0.168698	KHRTGDEITYQC	4			4.93426	0.219079	7.38446	7.45041
EIVLTQSPATLSLSPGER	Dimethyl (N-term)	A0A0A0MRZ8	IGKV3D-11	Immunoglobulin kappa variable 3D-11	21	38	1	SP	115	G	LPDTTGEIVLTQ	1	0	LPDTTGEIVLTQ	148	-0.201809	6.36202	6.30127				5.7935	5.50116	5.9799	5.42988	4.43404	6.85328	5.15676	6.35867	6.57363	5.53021	4.68314	5.68071		4.98983	5.9958	6.81128	6.0945	6.25411	5.55815	5.03701						3.93663	5.73062	5.53557
EIVLTQSPDFQSVTPKEKVTITCR	2 Dimethyl (K);Dimethyl (N-term)	A0A0A0MT36	IGKV6D-21	Immunoglobulin kappa variable 6D-21	20	43	1	SP	114	G	VPASRGEIVLTQ	0.9805	0.00511474	VPASRGEIVLTQ	102	1.12652	4.97033	5.30944	0.162376	5.17193	5.22081	4.45373	4.53708		4.55341	4.42895	4.63173		4.78834	4.75301					4.61426		4.73541	5.82582	5.4226		4.1938	5.24871
EIVLTQSPGTLSLSPGER	Dimethyl (N-term)	P01619	IGKV3-20	Immunoglobulin kappa variable 3-20	21	38	1	SP	116	G	LPDTTGEIVLTQ	1	6.23987e-08	LPDTTGEIVLTQ	150	-0.479598	6.6154	6.47102	0.437848	7.68083	7.81264		6.52333	6.32492	6.08535	4.79909	7.03474	7.06384	7.0795	7.26161	4.21732	6.61292			6.30099	5.63823	5.63296	6.89796	5.88261		5.51959	6.31494	4.98463		5.12838	5.18079	5.83927	5.4923	4.40681
EIVLTQSPGTLSLSPGERATLSCR	Dimethyl (N-term)	P01619	IGKV3-20	Immunoglobulin kappa variable 3-20	21	44	1	SP	116	G	LPDTTGEIVLTQ	0.9962	3.3939e-07	LPDTTGEIVLTQ	106	0.560854	4.97719	5.14602	0.437848	7.68083	7.81264		4.23088	4.89242	3.99455	4.5783	5.03248	4.98356	4.94766			4.48418					4.87075	4.39702	4.42955			4.36704						4.03816	4.96967
EIVLTQSPGTLSLSPGERATLSCRASQSVSSSYLAWYQQKPGQAPR	Dimethyl (K);Dimethyl (N-term)	P01619	IGKV3-20	Immunoglobulin kappa variable 3-20	21	66	1	SP	116	G	LPDTTGEIVLTQ	0.9694	0.14319	LPDTTGEIVLTQ	91	0.330222	4.58886	4.68827	0.437848	7.68083	7.81264									4.69941									4.14431
EIVMTQSPATLSLSPGER	Dimethyl (N-term);Oxidation (M)	A0A0C4DH90	IGKV3OR2-268	Immunoglobulin kappa variable 3/OR2-268 (non-functional) (Fragment)	21	38	1	SP	116	G	LPDTTGEIVMTQ	0.9988	0.242435	LPDTTGEIVMTQ	21	-0.738965	6.34259	6.12013																							5.27065				4.43816
EIVMTQSPATLSLSPGER	Dimethyl (N-term)	A0A0C4DH90	IGKV3OR2-268	Immunoglobulin kappa variable 3/OR2-268 (non-functional) (Fragment)	21	38	1	SP	116	G	LPDTTGEIVMTQ	1	0.000543187	LPDTTGEIVMTQ	4	-0.330057	5.20715	5.1078
EIVMTQSPATLSLSPGERATLSCR	Dimethyl (N-term);Oxidation (M)	A0A0C4DH90	IGKV3OR2-268	Immunoglobulin kappa variable 3/OR2-268 (non-functional) (Fragment)	21	44	1	SP	116	G	LPDTTGEIVMTQ	0.9435	0.00131336	LPDTTGEIVMTQ	92	-0.382165	6.1796	6.06456						5.43071	5.24931	5.93638	6.04108		5.79678	5.89971		5.16627			5.75887	5.539	6.14347	5.79651	5.55213		4.43859							5.89358
EIVMTQSPATLSLSPGERATLSCRASQSVSSSYLSWYQQKPGQAPR	Dimethyl (K);Dimethyl (N-term);Oxidation (M)	A0A0C4DH90	IGKV3OR2-268	Immunoglobulin kappa variable 3/OR2-268 (non-functional) (Fragment)	21	66	1	SP	116	G	LPDTTGEIVMTQ	0.9876	0.0151517	LPDTTGEIVMTQ	120	0.354226	4.66798	4.77461					4.98128			4.53273	4.46796		4.36236	4.5697		4.24595			4.77209	4.40943	4.99627										4.63283		3.9917
EIVMTQSPATLSLSPGERATLSCRASQSVSSSYLSWYQQKPGQAPR	Dimethyl (K);Dimethyl (N-term)	A0A0C4DH90	IGKV3OR2-268	Immunoglobulin kappa variable 3/OR2-268 (non-functional) (Fragment)	21	66	1	SP	116	G	LPDTTGEIVMTQ	0.9666	0.140101	LPDTTGEIVMTQ	35	0.794393	4.11931	4.35845								4.10275	4.15198		4.30252	4.26771																		3.7776
EIVMTQSPATLSVSPGER	Dimethyl (N-term);Oxidation (M)	A0A087WSY6	IGKV3D-15	Immunoglobulin kappa variable 3D-15	21	38	1	SP	115	G	LPDTTGEIVMTQ	1	5.97526e-08	LPDTTGEIVMTQ	166	-0.367152	7.09469	6.98417	0.272875	7.09504	7.17719	5.19452	7.72228	7.08256	6.84549	7.20988	6.63067	7.44701	7.32152	7.26727	6.8999	6.26308	6.81773	6.52023	6.20405	6.8993	6.84708	7.4622	6.57812	6.7117	6.60056	6.18531	6.60295	6.40496	6.22058	6.51845	7.60119	7.43146	6.83353
EIVMTQSPATLSVSPGER	Dimethyl (N-term)	A0A087WSY6	IGKV3D-15	Immunoglobulin kappa variable 3D-15	21	38	1	SP	115	G	LPDTTGEIVMTQ	1	6.712e-11	LPDTTGEIVMTQ	154	-0.0198444	6.52237	6.5164	0.272875	7.09504	7.17719	5.1712	6.26664	6.00701	5.87043	6.52125	6.52623	6.61417	6.7899	6.51098	5.37365	6.23895	5.45195		5.89797	5.62966	6.73219	6.1321	6.01469		5.29781	5.80678			4.13198		5.65081	6.4465	5.4139
EIVMTQSPATLSVSPGERATLSCR	Dimethyl (N-term);Oxidation (M)	A0A087WSY6	IGKV3D-15	Immunoglobulin kappa variable 3D-15	21	44	1	SP	115	G	LPDTTGEIVMTQ	0.989	0.000118088	LPDTTGEIVMTQ	96	0.0733667	4.54709	4.56918	0.272875	7.09504	7.17719		4.6091			4.16181	4.08218	4.12332		4.17252		6.9011		5.35911	4.4359		4.75251								4.90539			4.08805
EIVMTQSPATLSVSPGERATLSCR	Dimethyl (N-term)	A0A087WSY6	IGKV3D-15	Immunoglobulin kappa variable 3D-15	21	44	1	SP	115	G	LPDTTGEIVMTQ	0.9964	7.13028e-05	LPDTTGEIVMTQ	7			4.68896	0.272875	7.09504	7.17719
EIVMTQSPATLSVSPGERATLSCRASQSVSSNLAWYQQKPGQAPR	Dimethyl (K);Dimethyl (N-term)	A0A087WSY6	IGKV3D-15	Immunoglobulin kappa variable 3D-15	21	65	1	SP	115	G	LPDTTGEIVMTQ	0.9801	9.44527	LPDTTGEIVMTQ	21	0.0163895	4.13675	4.14168	0.272875	7.09504	7.17719						4.00865	4.17758		3.96308
EIVMTQSPPTLSLSPGER	Dimethyl (N-term);Oxidation (M)	A0A075B6H7	IGKV3-7	Probable non-functional immunoglobulin kappa variable 3-7	21	38	1	SP	116	R	LPDTTREIVMTQ	0.9988	0.00115874	LPDTTREIVMTQ	22	-1.83321	6.71383	6.16198	0.0895772	7.45071	7.47767			5.78661														4.38909		5.23278
EIVMTQSPPTLSLSPGER	Dimethyl (N-term)	A0A075B6H7	IGKV3-7	Probable non-functional immunoglobulin kappa variable 3-7	21	38	1	SP	116	R	LPDTTREIVMTQ	0.9955	0.00145456	LPDTTREIVMTQ	19	0.147156	5.47399	5.51829	0.0895772	7.45071	7.47767	6.09843														4.82684					4.75134			5.31105	5.77034
EIVMTQSPPTLSLSPGERVTLSCR	Dimethyl (N-term);Oxidation (M)	A0A075B6H7	IGKV3-7	Probable non-functional immunoglobulin kappa variable 3-7	21	44	1	SP	116	R	LPDTTREIVMTQ	0.9689	1.31883	LPDTTREIVMTQ	57	0.367244	5.1354	5.24595	0.0895772	7.45071	7.47767	4.8829	5.62052	4.87298	4.71522		5.23925		5.16688	5.14207	4.68045	5.08538	4.41184		5.53371	5.03192											5.33015		4.64154
EKAEGDVAALNR	Dimethyl (K);Dimethyl (N-term)	P67936	TPM4	Tropomyosin alpha-4 chain	43	54	0	NON	248	R	GERERREKAEGD	0.9705	0.00128373	GERERREKAEGD	48			4.92584	2.01141	6.05028	6.65577			6.52773				5.05776				5.28376	5.56315	5.33482		5.05288	4.13903				4.73956	4.58332			5.58795	4.67582	4.49662	4.97231
EKECLQTCRTVAACNLPIVR	Dimethyl (K);Dimethyl (N-term)	P02760	AMBP	Protein AMBP	274	293	0	NON	352	T	GNNFVTEKECLQ	0.8893	1.14462	GNNFVTEKECLQ	5	0.00912071	4.3037	4.30645	0.067648	7.33964	7.36									4.3037																		3.85559
EKELLVPR	Dimethyl (K);Dimethyl (N-term)	P04217	A1BG	Alpha-1B-glycoprotein	247	254	0	NON	495	G	FQLRRGEKELLV	0.9675	0.367387	FQLRRGEKELLV	8	3.07868	3.93951	4.86629	-0.198497	8.02369	7.96393																			4.62561					5.32352
EKEVGTPHGIILDSVDAAFICPGSSR	Dimethyl (K);Dimethyl (N-term)	P02790	HPX	Hemopexin	346	371	0	NON	462	L	GYPKRLEKEVGT	0.9159	0.196885	GYPKRLEKEVGT	3			4.93853	0.00453763	7.78695	7.78832															5.01405
EKKATEDEGSEQKIPEATNR	3 Dimethyl (K);Dimethyl (N-term)	P01008	SERPINC1	Antithrombin-III	59	78	0	NON	464	P	CIYRSPEKKATE	0.9996	4.7e-13	CIYRSPEKKATE	28	0.415732	4.06896	4.19411	0.376121	7.09882	7.21204												4.65651	4.53021	3.91321				3.7367						5.07798
EKLKEEIGKELEELR	3 Dimethyl (K);Dimethyl (N-term)	P06727	APOA4	Apolipoprotein A-IV	96	110	0	NON	396	S	RLAKDSEKLKEE	0.9974	0.0147729	RLAKDSEKLKEE	1			4.59546	-0.156536	7.83861	7.79148
EKLSPLGEEMR	Dimethyl (K);Dimethyl (N-term)	P02647	APOA1	Apolipoprotein A-I	163	173	0	NON	267	Q	KLHELQEKLSPL	0.9133	1.39615	KLHELQEKLSPL	14	2.32557	3.99047	4.69054	-0.397791	8.36893	8.24918
EKLVTSKGDKELR	3 Dimethyl (K);Dimethyl (N-term)	P02671	FGA	Fibrinogen alpha chain	431	443	0	NON	866	T	RREYHTEKLVTS	0.9972	0.000107448	RREYHTEKLVTS	165	0.257919	5.72964	5.80728	0.09442	8.0919	8.12032	5.71023	6.02474	6.18322	5.54809	5.81998	6.09308	6.02195	6.15668	5.81255	5.81378	5.55857	4.604	5.74838	6.14675	6.19387	5.77743	5.73995	5.82668	5.5544	5.81808	6.64108	5.70061	5.69009	5.72885	5.71512	5.9831	5.9806	5.73824
EKLVTSKGDKELRTGKEKVTSGSTTTTR	5 Dimethyl (K);Dimethyl (N-term)	P02671	FGA	Fibrinogen alpha chain	431	458	0	NON	866	T	RREYHTEKLVTS	0.9711	0.0133411	RREYHTEKLVTS	44	-1.1802	4.94124	4.58597	0.09442	8.0919	8.12032								4.18927	5.42239		5.33974			4.75637		4.11711		4.44427		4.86614						5.47048	5.54915
EKNGIDIYSLTVDSR	Dimethyl (K);Dimethyl (N-term)	Q14624-3	ITIH4	Isoform 3 of Inter-alpha-trypsin inhibitor heavy chain H4	29	43	1	SP	900	A	HQTTTAEKNGID	1	0	HQTTTAEKNGID	161	-0.0724826	6.1174	6.09558	-0.0289189	7.63426	7.62555	5.10025	5.39899	5.49643	4.64892	5.56256	5.64881	5.87304	6.19802	5.73202	4.87734	5.32878	5.38275	4.53036	5.87101	5.12452	5.48653	6.16154	5.8056	4.87865	5.28472			4.43075	4.6612	5.07335	5.97249	6.00346	5.56193
EKNGIDIYSLTVDSRVSSR	Dimethyl (K);Dimethyl (N-term)	Q14624-3	ITIH4	Isoform 3 of Inter-alpha-trypsin inhibitor heavy chain H4	29	47	1	SP	900	A	HQTTTAEKNGID	0.9961	0.191727	HQTTTAEKNGID	23	0.750447	4.25007	4.47597	-0.0289189	7.63426	7.62555							4.10732				4.70721			4.74825		4.3184	4.89042			4.39714		4.2357
EKRMDKVGKYPKELR	4 Dimethyl (K);Dimethyl (N-term)	P01024	C3	Complement C3	677	691	0	NON	1663	T	RSVQLTEKRMDK	0.97	0.181289	RSVQLTEKRMDK	76	-0.657942	5.37021	5.17215	-0.112179	8.65178	8.61801		5.04988	5.12477		5.46058	5.78978		5.19337		5.17221					5.42694		4.66001			5.23229	5.35166					5.31881	5.58983
EKSPRPSSYKVILGAHQEVNLEPHVQEIEVSR	2 Dimethyl (K);Dimethyl (N-term)	P00747	PLG	Plasminogen	625	656	0	NON	810	L	TAAHCLEKSPRP	0.9359	472.538	TAAHCLEKSPRP	103	0.294638	4.50085	4.58955	-0.190247	7.65274	7.59547		4.37767			4.15592	4.51771	4.30963	4.41532	4.25595		4.47357						4.3352	4.68968								3.75032
EKVTSGSTTTTR	Dimethyl (K);Dimethyl (N-term)	P02671	FGA	Fibrinogen alpha chain	447	458	0	NON	866	K	ELRTGKEKVTSG	0.9752	0.00110058	ELRTGKEKVTSG	12	-2.9869	5.18752	4.28837	0.09442	8.0919	8.12032				6.50137																	3.91203
EKYLTWASR	Dimethyl (K);Dimethyl (N-term)	P01876	IGHA1	Immunoglobulin heavy constant alpha 1	274	282	0	NON	353	R	SQELPREKYLTW	0.9999	10.7418	SQELPREKYLTW	153	-0.142025	5.80878	5.76603	0.00278448	8.63586	8.6367	6.0535	6.04734	6.27423	5.57517	6.68766	5.74949	5.80373	6.04644	6.10616	5.35634	5.58717	6.76323	5.05497	5.90232	6.00687	6.40463	4.79091	5.0009		5.24946	5.52312	4.53687		5.48842	5.23067	5.36863	5.98886	5.68296
EKYYVDSVKGR	2 Dimethyl (K);Dimethyl (N-term)	P01780	IGHV3-7	Immunoglobulin heavy variable 3-7	76	86	0	NON	117	S	IKQDGSEKYYVD	0.9981	1.32222	IKQDGSEKYYVD	30	-0.571911	4.36439	4.19222						4.34484		4.45785				4.40826				3.76345											4.38577				3.80793
ELAEQLEQTKR	Dimethyl (K);Dimethyl (N-term)	P35579	MYH9	Myosin-9	1200	1210	0	NON	1960	E	HSQAVEELAEQL	0.9965	0.0139918	HSQAVEELAEQL	7			4.40269	0.202973	7.15837	7.21947																					4.0293
ELCGTEVPSVPEHGR	Dimethyl (N-term)	P01023	A2M	Alpha-2-macroglobulin	881	895	0	NON	1474	Q	EALESQELCGTE	0.9999	3.32363e-05	EALESQELCGTE	125	0.500882	4.81777	4.96855	0.0985799	8.04715	8.07683	5.70596	6.04873	5.10813	4.04421	4.55167	4.23889	5.77325	4.2877	4.54528		4.10847	4.16728	4.42464	4.78316	4.34743		4.84552	4.63575	5.08515	4.96082	4.48971	4.29733	6.09264	4.37863	4.73578	5.83922	5.17444	4.48657
ELCRCAEENCFIQKSDDKVTLEER	2 Dimethyl (K);Dimethyl (N-term)	P01024	C3	Complement C3	1509	1532	0	NON	1663	D	NKLCRDELCRCA	0.9985	1.51065e-08	NKLCRDELCRCA	117	0.443282	5.5384	5.67185	-0.112179	8.65178	8.61801					5.50523	5.49306		5.09881			5.1528			5.09486		5.21279	5.75769	5.52072	5.35782									4.89485
ELDESLQVAER	Dimethyl (N-term)	P10909-2	CLU	Isoform 2 of Clusterin	378	388	0	NON	501	R	QAKLRRELDESL	1	1.3762e-09	QAKLRRELDESL	142	1.26974	5.14671	5.52894	0.0594964	7.86712	7.88503	6.55442	5.92332	7.0879	6.05795	6.26897	4.31721	5.88364	5.55301	5.68552	6.00148	6.42068	6.70314	5.9421	6.21059	6.84665	4.82105	5.67699	5.3543	5.85507	6.16129	6.23485	5.48671	5.32437	6.4401	5.39652	5.87162	6.26338	5.84535
ELEDATETADAMNR	Dimethyl (N-term)	P35579	MYH9	Myosin-9	1899	1912	0	NON	1960	R	RRKLQRELEDAT	0.9997	0.00296152	RRKLQRELEDAT	10			4.53072	0.202973	7.15837	7.21947			5.38268																	4.30024				4.5607			4.04107
ELEDATETADAMNR	Dimethyl (N-term);Oxidation (M)	P35579	MYH9	Myosin-9	1899	1912	0	NON	1960	R	RRKLQRELEDAT	0.9988	1.9248e-06	RRKLQRELEDAT	3			4.21174	0.202973	7.15837	7.21947			4.55809																	3.95
ELEEQLTPVAEETR	Dimethyl (N-term)	P02649	APOE	Apolipoprotein E	95	108	0	NON	317	S	LKAYKSELEEQL	0.9089	1.40488	LKAYKSELEEQL	6			4.87317	0.31764	7.73048	7.8261
ELERPGGNEITR	Dimethyl (N-term)	P02671	FGA	Fibrinogen alpha chain	260	271	0	NON	866	M	MPQMRMELERPG	0.9336	0.293527	MPQMRMELERPG	31	1.09897	3.8946	4.22543	0.09442	8.0919	8.12032				4.31456	3.6051				3.66422	4.45483	4.25986	4.29407		4.26465												4.25309	3.97712	4.00916
ELERPGGNEITRGGSTSYGTGSETESPR	Dimethyl (N-term)	P02671	FGA	Fibrinogen alpha chain	260	287	0	NON	866	M	MPQMRMELERPG	0.9993	2.34375e-09	MPQMRMELERPG	4			4.07179	0.09442	8.0919	8.12032
ELESQISELQEDLESER	Dimethyl (N-term)	P35579	MYH9	Myosin-9	1108	1124	0	NON	1960	R	ALKKIRELESQI	0.9993	0.00126855	ALKKIRELESQI	1			4.63744	0.202973	7.15837	7.21947
ELFEQLGEYKFQNALLVR	Dimethyl (K);Dimethyl (N-term)	P02768	ALB	Serum albumin	417	434	0	NON	609	C	LIKQNCELFEQL	0.9998	2.69767e-09	LIKQNCELFEQL	8	-0.218861	4.35836	4.29248	-0.000883921	8.73736	8.73709					4.37267
ELGGTPVQSR	Dimethyl (N-term)	P06396	GSN	Gelsolin	516	525	0	NON	782	E	TAQLDEELGGTP	0.9909	0.00297655	TAQLDEELGGTP	20	0.43281	5.94553	6.07582	0.0586638	7.0344	7.05206						5.61368		5.3573		5.5366				6.00078
ELGLCWVFLVAILEGVQCEVQLVESGGGLVQPGGSLR	Dimethyl (N-term)	P01763	IGHV3-48	Immunoglobulin heavy variable 3-48	2	38	1	P1/P2	117	M	XXXXXMELGLCW	0.9842	0.149448	XXXXXMELGLCW	5	-0.538004	4.48982	4.32787	0.777064	6.2018	6.43572						4.46029		4.31169	4.51936							4.45811
ELGLSWIFLLAILKGVQCEVQLVESGGGLVQPGR	Dimethyl (K);Dimethyl (N-term)	P01782	IGHV3-9	Immunoglobulin heavy variable 3-9	2	35	1	P1/P2	118	M	XXXXXMELGLSW	0.9851	2.55931e-05	XXXXXMELGLSW	49	-0.279258	4.965	4.88093	-0.121364	7.44753	7.411	4.62372	5.03901	4.67547			5.14046		5.37082	5.00222		4.97288			4.8789		4.98959	5.31131			4.49218						4.513
ELGLSWVFLVAILEGVQCEVQLVESGGGLVQPGGSLR	Dimethyl (N-term)	P01780	IGHV3-7	Immunoglobulin heavy variable 3-7	2	38	1	P1/P2	117	M	XXXXXMELGLSW	0.9981	2.99848e-06	XXXXXMELGLSW	31	-0.804702	5.64893	5.40669										5.75644		5.90059							5.16325	5.5238
ELKAYKSELEEQLTPVAEETR	2 Dimethyl (K);Dimethyl (N-term)	P02649	APOE	Apolipoprotein E	88	108	0	NON	317	K	MDETMKELKAYK	0.9996	0.0165121	MDETMKELKAYK	6	-0.440674	4.77521	4.64256	0.31764	7.73048	7.8261
ELKEQQDSPGNKDFLQSLKGFPR	3 Dimethyl (K);Dimethyl (N-term)	P08697	SERPINF2	Alpha-2-antiplasmin	443	465	0	NON	491	R	NPSAPRELKEQQ	1	4.3421e-10	NPSAPRELKEQQ	10	2.88961	3.90477	4.77463	0.0363775	7.26814	7.27909									3.90477												4.26028
ELKTPLGDTTHTCPR	Dimethyl (K);Dimethyl (N-term)	P01860	IGHG3	Immunoglobulin heavy constant gamma 3	99	113	0	NON	377	V	KVDKRVELKTPL	0.9873	0.0011867	KVDKRVELKTPL	14	1.55828	4.29141	4.7605	0.0517416	8.22973	8.24531
ELKTPLGDTTHTCPRCPEPKSCDTPPPCPR	2 Dimethyl (K);Dimethyl (N-term)	P01860	IGHG3	Immunoglobulin heavy constant gamma 3	99	128	0	NON	377	V	KVDKRVELKTPL	0.9997	1.13358e-05	KVDKRVELKTPL	104	-0.484281	5.76759	5.6218	0.0517416	8.22973	8.24531	5.76044	6.03457	6.22786	5.35207	5.87649	6.14456	4.60864	6.03392	5.67094	5.90446	6.12276	6.13101		5.96054		4.39929	6.87582	4.98582		4.90845	5.50469	4.8664			6.29349	4.53177
ELLCGASLISDR	Dimethyl (N-term)	P00734	F2	Prothrombin	388	399	0	NON	622	Q	FRKSPQELLCGA	0.9815	0.195637	FRKSPQELLCGA	36	0.193653	4.37755	4.43584	-0.160594	7.8068	7.75846
ELLESYIDGR	Dimethyl (N-term)	P00734	F2	Prothrombin	354	363	0	NON	622	R	EDKTERELLESY	0.9998	1.32352e-09	EDKTERELLESY	18	1.19636	5.16921	5.52935	-0.160594	7.8068	7.75846				5.53202								6.4096												5.60668	4.91	5.49813
ELLQQVDTSTR	Dimethyl (N-term)	P04264	KRT1	Keratin, type II cytoskeletal 1	213	223	0	NON	644	W	VLQTKWELLQQV	0.9921	0.000131127	VLQTKWELLQQV	1			4.71329	-0.0363173	6.9354	6.92447
ELMEEKKEEITGTLR	2 Dimethyl (K);Dimethyl (N-term)	Q9Y490	TLN1	Talin-1	132	146	0	NON	2541	R	EYSLVRELMEEK	0.9793	0.0159605	EYSLVRELMEEK	6			4.25176	0.523327	6.50235	6.65989			4.93341																					4.29069
ELNELGSKKDGER	2 Dimethyl (K);Dimethyl (N-term)	B4E1Z4		C3/C5 convertase	269	281	0	NON	1266	R	LDVDWRELNELG	0.9331	0.0377007	LDVDWRELNELG	45	-0.726893	5.26114	5.04233								5.70841	5.70806		4.5518	5.23685		6.02731	6.00061			5.57904			4.74316		4.28112	5.13907			5.11824	4.95861	4.88699	5.44238
ELNLRMSVEADINGLR	Dimethyl (N-term);Oxidation (M)	P02533	KRT14	Keratin, type I cytoskeletal 14	207	222	0	NON	472	T	RTKYETELNLRM	0.9911	0.0313588	RTKYETELNLRM	41	-0.0408732	5.50458	5.49228	0.577931	6.84175	7.01572	5.88605		5.43161					5.5511	5.90788		4.70222				6.06948	4.96958	5.21146		5.78949
ELNLRMSVEADINGLR	Dimethyl (N-term)	P02533	KRT14	Keratin, type I cytoskeletal 14	207	222	0	NON	472	T	RTKYETELNLRM	0.9091	0.113626	RTKYETELNLRM	30	-0.195105	5.35807	5.29934	0.577931	6.84175	7.01572	4.72447	5.74806	5.42327	5.16392			5.53214			5.2525		5.17352								5.09478						4.58374
ELPREKYLTWASRQEPSQGTTTFAVTSILR	Dimethyl (K);Dimethyl (N-term)	P01876	IGHA1	Immunoglobulin heavy constant alpha 1	270	299	0	NON	353	Q	WLQGSQELPREK	0.9943	0.0127605	WLQGSQELPREK	10			3.71944	0.00278448	8.63586	8.6367
ELQEGARQKLHELQEKLSPLGEEMR	2 Dimethyl (K);Dimethyl (N-term)	P02647	APOA1	Apolipoprotein A-I	149	173	0	NON	267	A	VEPLRAELQEGA	0.9995	2.32984e-09	VEPLRAELQEGA	45	1.03803	4.69379	5.00627	-0.397791	8.36893	8.24918						4.30029		4.45007	4.32177							4.18786	4.61485	4.69252			4.65723
ELQEKLSPLGEEMR	Dimethyl (K);Dimethyl (N-term);Oxidation (M)	P02647	APOA1	Apolipoprotein A-I	160	173	0	NON	267	H	ARQKLHELQEKL	0.9989	6.41968e-07	ARQKLHELQEKL	72	-0.0437473	5.02976	5.01659	-0.397791	8.36893	8.24918						4.44103		4.25521	5.02944								4.23418	4.37451	4.89342	4.07429	4.59275
ELQEKLSPLGEEMR	Dimethyl (K);Dimethyl (N-term)	P02647	APOA1	Apolipoprotein A-I	160	173	0	NON	267	H	ARQKLHELQEKL	0.9968	0.147374	ARQKLHELQEKL	14			4.84684	-0.397791	8.36893	8.24918																		4.69952			4.41432
ELQEKLSPLGEEMRDR	Dimethyl (K);Dimethyl (N-term);Oxidation (M)	P02647	APOA1	Apolipoprotein A-I	160	175	0	NON	267	H	ARQKLHELQEKL	0.9952	0.0132298	ARQKLHELQEKL	78	-0.233221	5.36118	5.29097	-0.397791	8.36893	8.24918					5.76181			4.70989	6.01501								5.74999	5.88639		4.99356	5.72389			4.92446
ELQEKLSPLGEEMRDR	Dimethyl (K);Dimethyl (N-term)	P02647	APOA1	Apolipoprotein A-I	160	175	0	NON	267	H	ARQKLHELQEKL	0.9984	0.000106489	ARQKLHELQEKL	20	1.01647	4.84015	5.14614	-0.397791	8.36893	8.24918									4.92642									5.12722
ELQQRLEPYADQLR	Dimethyl (N-term)	P06727	APOA4	Apolipoprotein A-IV	130	143	0	NON	396	R	IGDNLRELQQRL	0.9936	1e-13	IGDNLRELQQRL	75	-0.368319	5.10181	4.99093	-0.156536	7.83861	7.79148			5.1112		5.34454	4.78087	4.51891	5.03433	5.39502						4.83146	4.77947											5.76351
ELQRDSARQSTLDKEL	Dimethyl (K);Dimethyl (N-term)	P04003	C4BPA	C4b-binding protein alpha chain	582	597	0	NON	597	L	LEIEQLELQRDS	0.9349	1.42729	LEIEQLELQRDS	42	1.00913	5.85916	6.16294	0.168077	6.98514	7.03574		4.28513	7.03791	5.44845	7.22615	6.40003	4.38025		4.27267		7.20668		6.47635		6.87693				6.09496	5.64167			6.27152	5.49318			6.60294
ELRDEGKASSAKQR	2 Dimethyl (K);Dimethyl (N-term)	P02768	ALB	Serum albumin	208	221	0	NON	609	D	LLPKLDELRDEG	0.9932	0.0365661	LLPKLDELRDEG	67	-0.0794588	5.62274	5.59882	-0.000883921	8.73736	8.73709			5.84406				5.91983		5.74769		5.37105	5.90896			5.69186	5.76694		5.76506	5.53692	5.00452	5.7889	5.89334	5.74562	5.25422	5.57853		5.6412
ELRTGKEKVTSGSTTTTR	2 Dimethyl (K);Dimethyl (N-term)	P02671	FGA	Fibrinogen alpha chain	441	458	0	NON	866	K	TSKGDKELRTGK	0.988	1.01195	TSKGDKELRTGK	43	-0.0338308	4.62147	4.61128	0.09442	8.0919	8.12032					4.84295	5.09277		4.56743		5.59002					5.15851						4.56769			3.76407				5.42577
ELSEAEQATR	Dimethyl (N-term)	P01024	C3	Complement C3	430	439	0	NON	1663	Q	VRTKKQELSEAE	0.9983	0.132706	VRTKKQELSEAE	49	0.430682	4.29699	4.42663	-0.112179	8.65178	8.61801					4.73021	4.64906	4.56574		4.2852		4.88423		4.74122		4.88449	4.79738	4.80761	4.86839		4.33306	4.96479			4.4552				4.68963
ELTESSGSASHIDCR	Dimethyl (N-term)	P02748	C9	Complement component C9	30	44	0	NON	559	P	TTSYDPELTESS	0.9612	2.16709e-05	TTSYDPELTESS	50	0.347738	4.52382	4.6285	0.276662	7.47334	7.55663			4.55605		4.86389	4.43044	4.66909	4.88968									5.26799	5.50919		4.78939	4.55641							3.79188
ELTMDDDTAVLVIDNGSGMCKAGFAGDDAPR	Dimethyl (K);Dimethyl (N-term)	Q6S8J3	POTEE	POTE ankyrin domain family member E	698	728	0	NON	1075	N	KALQLNELTMDD	1	1e-14	KALQLNELTMDD	9			4.78862	1.65421	5.54197	6.03993
ELTQDPAVSVALGQTVR	Dimethyl (N-term)	P01714	IGLV3-19	Immunoglobulin lambda variable 3-19	22	38	1	SP	112	S	GSVVSSELTQDP	0.9968	0.00163861	GSVVSSELTQDP	152	-0.0374333	5.9858	5.97453	0.644636	5.74954	5.94359	5.0344	5.44353	5.7305	5.04742	5.59967	6.20252	6.34442	5.94141	5.87739	5.29477	5.81085	5.55789		5.37116	5.74136	6.38952	5.33907	5.60883	5.17851	5.08099				4.74498		5.2113	5.76882	5.34364
ELTQLPSVSVSPGQTAR	Dimethyl (N-term)	A0A075B6J6	IGLV3-22	Immunoglobulin lambda variable 3-22	22	38	1	SP	115	Y	GSVASYELTQLP	0.9337	0.362769	GSVASYELTQLP	82	0.549942	5.50159	5.66714					5.3463	4.99959	4.73335	4.4364	5.55433	5.46439										4.52082
ELTQPLSVSVALGQTAR	Dimethyl (N-term)	A0A075B6K5	IGLV3-9	Immunoglobulin lambda variable 3-9	22	38	1	SP	115	Y	GSVASYELTQPL	0.9141	0.179469	GSVASYELTQPL	10			5.08739	0.46851	7.40278	7.54381
ELTQPPSVSVSPGQTAR	Dimethyl (N-term)	P01717	IGLV3-25	Immunoglobulin lambda variable 3-25	22	38	1	SP	112	Y	GSEASYELTQPP	0.9994	0.000124877	GSEASYELTQPP	160	-0.22516	5.91897	5.85119				5.81011	5.67105	5.36071	5.72586	6.00162	6.10876	5.99316	5.86526	6.07753	5.43381	5.62173	5.36388	5.11814	6.02457	5.84497	6.1827	4.77825	5.16988	4.99993	5.146	5.55567	5.06144	4.96376	4.71878		6.15264	6.03095	5.5452
ELTQPSSVSVSPGQTAR	Dimethyl (N-term)	P01718	IGLV3-27	Immunoglobulin lambda variable 3-27	22	38	1	SP	113	Y	VSVASYELTQPS	0.9998	3e-14	VSVASYELTQPS	156	-0.528363	5.80074	5.64169	-0.339993	5.82048	5.71813	4.949	5.99709	6.00282	5.78926	5.9656	6.10026	6.08934	5.98396	6.50845	5.66661	5.73418	5.74221	5.4311	6.22864	5.53407	6.15478	4.59624	5.99888		4.63391	5.47151	5.92021	5.65737	4.59447	5.33379	5.8881	6.15416	5.55171
ELVYELNPLDHRGRTLEIPGNSDPNMIPDGDFNSYVR	Dimethyl (N-term);Oxidation (M)	P0C0L5	C4B	Complement C4-B	943	979	0	NON	1744	E	GAIHREELVYEL	0.9997	7.45254e-07	GAIHREELVYEL	13	-0.448406	4.78727	4.65229
ELYAEEKPCGFPHVENGR	Dimethyl (K);Dimethyl (N-term)	P05160	F13B	Coagulation factor XIII B chain	17	34	1	SP	661	G	ILIISGELYAEE	0.9033	8.84002	ILIISGELYAEE	52	-0.228768	5.07924	5.01037	-0.00623254	5.79322	5.79134							5.37514																			4.86487
ELYRQKVEPLRAELQEGAR	Dimethyl (K);Dimethyl (N-term)	P02647	APOA1	Apolipoprotein A-I	137	155	0	NON	267	M	KWQEEMELYRQK	0.9999	5.98779e-07	KWQEEMELYRQK	148	-0.68844	6.01296	5.80572	-0.397791	8.36893	8.24918	4.78492		5.01446	5.2368	6.34117	6.42296	5.63002	6.25575	6.2987	6.02601		6.43155			5.15942	6.02378	5.62394	6.47701	5.28702	6.41398	6.06677	5.00539		5.69985			5.14644	5.3096
EMADCCAKQEPERNECFLQHKDDNPNLPR	2 Dimethyl (K);Dimethyl (N-term)	P02768	ALB	Serum albumin	110	138	0	NON	609	G	LRETYGEMADCC	0.9981	1.41864	LRETYGEMADCC	29	-0.788786	5.85984	5.62239	-0.000883921	8.73736	8.73709		4.82332	5.04103						6.08451					4.2782			5.99818	5.92257	6.97945
EMADCCAKQEPERNECFLQHKDDNPNLPR	2 Dimethyl (K);Dimethyl (N-term);Oxidation (M)	P02768	ALB	Serum albumin	110	138	0	NON	609	G	LRETYGEMADCC	0.9863	0.0155406	LRETYGEMADCC	7			5.46417	-0.000883921	8.73736	8.73709												4.87617					5.08999							6.1037
EMHGPEGLR	Dimethyl (N-term)	P01023	A2M	Alpha-2-macroglobulin	696	704	0	NON	1474	Y	PQLQQYEMHGPE	0.9832	0.00426614	PQLQQYEMHGPE	105	0.150858	3.89896	3.94437	0.0985799	8.04715	8.07683	4.59094	4.2457	4.62591	4.00353	4.20071	4.14288	4.34174	4.05643	4.06557	3.43138	4.60507	4.23595	3.94126	4.74102	4.37622	3.72147		3.16504		3.61934				3.75255	4.15104	4.22739	3.59874	3.74529
EMVVAGKLQDR	Dimethyl (K);Dimethyl (N-term)	Q14624-3	ITIH4	Isoform 3 of Inter-alpha-trypsin inhibitor heavy chain H4	490	500	0	NON	900	S	LLFKGSEMVVAG	0.9343	1.26824	LLFKGSEMVVAG	6	-0.645798	4.75127	4.55687	-0.0289189	7.63426	7.62555				4.83706
EMYLIQPDSSVKPYR	Dimethyl (K);Dimethyl (N-term);Oxidation (M)	P02675	FGB	Fibrinogen beta chain	253	267	0	NON	491	S	KGGETSEMYLIQ	0.9998	1.08404e-09	KGGETSEMYLIQ	146	-0.348415	5.98201	5.87713	0.105022	8.00447	8.03609	5.05306	5.62782	5.51796		6.14214	5.62464	5.90521	5.93328	6.10747	4.82714	5.52047	5.32871		5.08989	4.73999	5.62765	5.89619	5.60307	5.16368	4.94795	6.33375			5.09939	4.6889	5.75717	5.4475
EMYLIQPDSSVKPYR	Dimethyl (K);Dimethyl (N-term)	P02675	FGB	Fibrinogen beta chain	253	267	0	NON	491	S	KGGETSEMYLIQ	0.9999	9.90391e-06	KGGETSEMYLIQ	15	-2.23378	6.12064	5.44821	0.105022	8.00447	8.03609		6.01973													5.17979			4.41374		5.12284						5.46207
ENAGEDPGLAR	Dimethyl (N-term)	P81605-2	DCD	Isoform 2 of Dermcidin	43	53	0	NON	121	K	ASAAQKENAGED	0.9988	8.55511e-07	ASAAQKENAGED	53	-0.49286	4.98119	4.83283				4.95007		5.26256	4.87138	5.86227		4.37403				4.88462				4.4348	4.21748				4.40635				4.04276
ENAKGQGEQGSTGGTNISSTSEPKEE	2 Dimethyl (K);Dimethyl (N-term)	Q16610-4	ECM1	Isoform 4 of Extracellular matrix protein 1	542	567	0	NON	567	T	LVSGDTENAKGQ	0.9985	0.014474	LVSGDTENAKGQ	13	2.01475	3.59914	4.20564	-0.156696	6.92564	6.87847									3.5451									3.88763		4.23646				5.04092			3.68507
ENAKNSLYLQMNSLR	Dimethyl (K);Dimethyl (N-term)	P01766	IGHV3-13	Immunoglobulin heavy variable 3-13	91	105	0	NON	116	R	RFTISRENAKNS	0.9999	0.00118471	RFTISRENAKNS	17	-1.19436	5.22302	4.86348	0.560093	6.88001	7.04861					5.74413
ENCFIQKSDDKVTLEER	2 Dimethyl (K);Dimethyl (N-term)	P01024	C3	Complement C3	1516	1532	0	NON	1663	E	LCRCAEENCFIQ	0.9958	7.87678e-07	LCRCAEENCFIQ	18	-0.469075	5.07247	4.93127	-0.112179	8.65178	8.61801			4.78893				4.41655								4.35566									5.22117
ENDDFASFR	Dimethyl (N-term)	P04196	HRG	Histidine-rich glycoprotein	168	176	0	NON	525	E	LEKYKEENDDFA	0.9983	1.29745	LEKYKEENDDFA	123	0.0946946	5.459	5.48751	-0.110141	7.43125	7.39809	5.17258	5.65417	5.25081		5.04323	5.82178	5.55367	5.54456	5.44396		5.41817	4.92828		5.64048		5.14403	5.92513	5.13163	5.49478	4.84379	5.7848	4.72482		4.68971	4.66078	5.49917	5.45108	4.77111
ENDRQQTHMLDVMQDHFSR	Dimethyl (N-term);Oxidation (M)	P10909-2	CLU	Isoform 2 of Clusterin	216	234	0	NON	501	L	RIDSLLENDRQQ	0.9995	0.000103655	RIDSLLENDRQQ	152	-0.285789	5.64258	5.55654	0.0594964	7.86712	7.88503	4.98449	5.52592	5.5961	5.14426	5.59492	5.77213	5.4749	5.8626	5.75994	4.99154	5.28625	5.22112		4.94933	5.42594	5.66636	5.4811	5.16904	4.8799	5.06726	5.58106					5.36212	5.73259	5.37242
ENEVALRQSVEADINGLR	Dimethyl (N-term)	P13645	KRT10	Keratin, type I cytoskeletal 10	239	256	0	NON	584	Y	DFRLKYENEVAL	0.9297	0.00205899	DFRLKYENEVAL	26	0.330044	4.86584	4.96519	0.100853	6.3685	6.39886			5.71795	4.72246	5.07403		5.1081				5.55225				5.30161	5.43999											4.78437	3.83706
ENGGWTVIQNRQDGSVDFGR	Dimethyl (N-term)	P02675	FGB	Fibrinogen beta chain	275	294	0	NON	491	T	YCDMNTENGGWT	0.9597	0.143077	YCDMNTENGGWT	163	-0.577416	5.72518	5.55136	0.105022	8.00447	8.03609	5.78081	5.80754	6.80891	6.15993	6.15316	6.01568	5.81912	6.10609	6.24416	5.78753	6.00553	6.11437	5.02888	5.85901	7.11279	5.84453	5.22239	5.00127	5.58168	5.67943	5.87161	4.84484		5.04803	5.34222	6.14347	6.92946	6.03888
ENLANKADRDQYELLCLDNTR	Dimethyl (K);Dimethyl (N-term)	P02787	TF	Serotransferrin	231	251	0	NON	698	F	KHSTIFENLANK	0.9986	9.74674e-05	KHSTIFENLANK	25	-1.06578	4.99954	4.67871	-0.00909289	8.17477	8.17203			5.36478					4.83933	5.20162		4.60685			4.69259			4.84479	5.10188
ENLTQENQDR	Dimethyl (N-term)	P01011	SERPINA3	Alpha-1-antichymotrypsin	32	41	0	NON	423	E	NSPLDEENLTQE	0.9814	1.47466	NSPLDEENLTQE	165	-1.05251	7.99879	7.68195	0.260739	7.32887	7.40736	8.20696	7.87712	7.90117	8.12307	8.03791	8.04981	8.13622	8.05672	8.07624	8.16053	8.008	8.14514	8.44334	7.91454	8.12169	8.25413	7.98418	6.85212	8.23018	6.32916	8.45884	8.2274	8.27656	6.60738	7.84038	7.77506	8.08813	8.02453
ENQESTPVVIQQETTGTPR	Dimethyl (N-term)	P02751-10	FN1	Isoform 10 of Fibronectin	885	903	0	NON	2176	E	TIYAVEENQEST	0.9998	2.42306e-06	TIYAVEENQEST	7	-0.804748	4.42305	4.18079	-0.609977	7.73587	7.55225																										3.56835
ENYCRNPDNDPQGPWCYTTDPEKR	Dimethyl (K);Dimethyl (N-term)	P00747	PLG	Plasminogen	149	172	0	NON	810	E	PSEGLEENYCRN	0.9748	9.91021	PSEGLEENYCRN	61	0.281191	4.22102	4.30566	-0.190247	7.65274	7.59547					4.25317	4.10721		3.97551	4.36323								4.05156	4.45417			3.5555
EPEAEKALDLINKR	2 Dimethyl (K);Dimethyl (N-term)	P04196	HRG	Histidine-rich glycoprotein	28	41	0	NON	525	V	TDCSAVEPEAEK	0.9624	0.016257	TDCSAVEPEAEK	71	1.24124	5.11983	5.49348	-0.110141	7.43125	7.39809									3.31289									4.03871
EPEAMLQVLGPKPALPAGTEDTAKEDAANR	2 Dimethyl (K);Dimethyl (N-term);Oxidation (M)	P06396	GSN	Gelsolin	266	295	0	NON	782	T	VSEEGTEPEAML	0.9967	0.000118879	VSEEGTEPEAML	13			5.16047	0.0586638	7.0344	7.05206																	5.02873	5.70866						5.76249
EPELRQQTEWQSGQR	Dimethyl (N-term)	P02649	APOE	Apolipoprotein E	29	43	0	NON	317	P	AVETEPEPELRQ	0.996	1.12889	AVETEPEPELRQ	98	0.475179	5.33607	5.47911	0.31764	7.73048	7.8261	6.14575			4.62915	5.11463	5.41148	5.43687	5.40898	5.19669	6.19566	6.33021	6.07001		5.86655	5.43261	4.97564	4.65153	4.78628		4.90015	4.81041		5.2024		6.13384		5.1799	5.82092
EPEPELRQQTEWQSGQR	Dimethyl (N-term)	P02649	APOE	Apolipoprotein E	27	43	0	NON	317	T	EQAVETEPEPEL	0.9813	0.000273157	EQAVETEPEPEL	6	-0.231418	4.38056	4.3109	0.31764	7.73048	7.8261																				4.25839
EPERNECFLQHKDDNPNLPR	Dimethyl (K);Dimethyl (N-term)	P02768	ALB	Serum albumin	119	138	0	NON	609	Q	DCCAKQEPERNE	0.9998	0.000117446	DCCAKQEPERNE	132	-0.226233	5.1922	5.1241	-0.000883921	8.73736	8.73709			5.08436	5.10534	5.12455	5.31989	5.06423	5.11315	5.62851	4.76126		5.31684	5.00756	4.57481	4.89416	4.9341	5.44823	5.71926	4.70976	4.2227		4.57762	4.85478	4.44145		4.59101
EPGTEYTIYVIALKNNQKSEPLIGR	2 Dimethyl (K);Dimethyl (N-term)	P02751-10	FN1	Isoform 10 of Fibronectin	1874	1898	0	NON	2176	L	ATITGLEPGTEY	0.9695	1.32115	ATITGLEPGTEY	3	2.41159	3.97793	4.70389	-0.609977	7.73587	7.55225
EPGVDYVYKTR	Dimethyl (K);Dimethyl (N-term)	P01024	C3	Complement C3	1538	1548	0	NON	1663	C	RLDKACEPGVDY	0.9754	0.133513	RLDKACEPGVDY	133	-0.640529	5.33041	5.13759	-0.112179	8.65178	8.61801		4.99211	5.54913	5.1478	5.70144	5.25989	5.09062	5.16224	5.66208	5.2061	5.24589	5.08952			5.15673	5.08575	5.29336	4.23836		4.24752	4.30867					4.78181	5.07274	5.32225
EPIGVRFNKNNEGTYYSPNYNPQSR	Dimethyl (K);Dimethyl (N-term)	P00450	CP	Ceruloplasmin	476	500	0	NON	1065	I	AYPLSIEPIGVR	0.9992	0.0147432	AYPLSIEPIGVR	143	-0.264191	5.31998	5.24045	-0.226723	7.73817	7.66992		5.04191	5.11203	5.35668	5.24565	5.47987	5.25224	5.37466	5.37974		4.89941	4.30645		4.67286	4.81515	5.04268	5.17925	5.06579		4.75255	5.42855					4.62172	4.93562	4.81918
EPKDKDQEVLLQTFLDDASPGDKR	3 Dimethyl (K);Dimethyl (N-term)	P04114	APOB	Apolipoprotein B-100	535	558	0	NON	4563	M	QALRKMEPKDKD	0.9238	0.000487725	QALRKMEPKDKD	65	-0.305713	4.92958	4.83755	0.142729	7.73481	7.77777
EPKSCDTPPPCPR	Dimethyl (K);Dimethyl (N-term)	P01860	IGHG3	Immunoglobulin heavy constant gamma 3	116	128	0	NON	377	P	TCPRCPEPKSCD	0.964	9.12745	TCPRCPEPKSCD	145	-0.319775	4.96946	4.8732	0.0517416	8.22973	8.24531	4.13788	4.5316	5.28372	5.05634	4.67447	5.04193	5.62652	4.74962	5.55638	4.84305	5.19099	5.69833		4.86367	5.61151	5.50054	4.28077	4.70548		4.24224			4.5923	4.84284		4.7974	5.08908	4.38154
EPLEKQHEKER	2 Dimethyl (K);Dimethyl (N-term)	P02763	ORM1	Alpha-1-acid glycoprotein 1	184	194	0	NON	201	C	WKKDKCEPLEKQ	0.9987	0.00129725	WKKDKCEPLEKQ	59	0.629251	4.72848	4.9179	1.26974	6.68415	7.06638								4.44449	4.88083								5.05	5.48613	4.77409	4.86777				4.89239
EPLRAELQEGAR	Dimethyl (N-term)	P02647	APOA1	Apolipoprotein A-I	144	155	0	NON	267	V	LYRQKVEPLRAE	0.9941	0.14282	LYRQKVEPLRAE	102	-0.216749	5.56058	5.49533	-0.397791	8.36893	8.24918	5.81144	5.16133	5.32118	5.80303	6.51597	5.50348	5.93082	5.6299	5.75353	6.78404	6.01445	6.91729		5.24566	6.17379	5.34272	5.10267	4.006	5.11555	4.96789	5.18871	4.98375		5.26627	4.587	5.34616	6.26966	6.49309
EPLRAELQEGARQKLHELQEKLSPLGEEMR	2 Dimethyl (K);Dimethyl (N-term)	P02647	APOA1	Apolipoprotein A-I	144	173	0	NON	267	V	LYRQKVEPLRAE	0.9683	2.20804	LYRQKVEPLRAE	8	0.773587	5.4872	5.72008	-0.397791	8.36893	8.24918
EPLSVTWSESGQGVTAR	Dimethyl (N-term)	P01876	IGHA1	Immunoglobulin heavy constant alpha 1	35	51	0	NON	353	Q	QGFFPQEPLSVT	0.9968	0.00138871	QGFFPQEPLSVT	8	-1.9908	5.27072	4.67142	0.00278448	8.63586	8.6367						5.27072
EPNNKEGYYGYTGAFR	Dimethyl (K);Dimethyl (N-term)	P02787	TF	Serotransferrin	526	541	0	NON	698	C	SGLNLCEPNNKE	0.981	0.170127	SGLNLCEPNNKE	4			3.9162	-0.00909289	8.17477	8.17203					4.28107
EPPKCLHPCVISREIMENYNIALR	Dimethyl (K);Dimethyl (N-term);Oxidation (M)	P08603	CFH	Complement factor H	1159	1182	0	NON	1231	S	RNGQWSEPPKCL	0.9519	0.120162	RNGQWSEPPKCL	7			4.44461	0.219079	7.38446	7.45041																											4.58583
EPPQSPWDR	Dimethyl (N-term)	P02647	APOA1	Apolipoprotein A-I	26	34	0	NON	267	D	HFWQQDEPPQSP	0.999	0.136905	HFWQQDEPPQSP	128	-0.662237	6.53286	6.33351	-0.397791	8.36893	8.24918	5.95496	4.92855	6.52391	6.68984	6.44633	6.51154	6.44344	6.46265	6.52825	6.59797	6.5127	6.6921	5.68051	6.14522	6.32054	6.71566	6.26361	5.08101	5.49067	6.30971		6.18146		5.96231		6.33636	6.68655	6.83895
EPQDRASSNPNATSSSSQDPESLQDR	Dimethyl (N-term)	P05155-3	SERPING1	Isoform 3 of Plasma protease C1 inhibitor	20	45	1	SP	505	L	LLAGFLEPQDRA	0.9992	1.59989e-06	LLAGFLEPQDRA	5			4.79238	1.8349	6.5043	7.05666																				4.75037
EPQVYTLPPSR	Dimethyl (N-term)	P01860	IGHG3	Immunoglobulin heavy constant gamma 3	275	285	0	NON	377	R	TKGQPREPQVYT	0.9999	7.72747e-05	TKGQPREPQVYT	107	0.648012	5.86758	6.06265	0.0517416	8.22973	8.24531	8.156	7.01309	7.23713	6.39216	7.26783	6.89862	6.92732	6.43228	4.74106		6.16301	7.37105	6.07655	6.72812	7.04231	4.74985	6.31271	6.87813		6.01589		5.72622	5.9554	6.9704	5.83894	6.30235	4.40861	6.04587
EPSPEGTTGQSYNQYSQR	Dimethyl (N-term)	P02751-10	FN1	Isoform 10 of Fibronectin	2129	2146	0	NON	2176	G	CRRPGGEPSPEG	0.9958	9.13006e-05	CRRPGGEPSPEG	1		4.36192		-0.609977	7.73587	7.55225
EPSQGTTTFAVTSILR	Dimethyl (N-term)	P01876	IGHA1	Immunoglobulin heavy constant alpha 1	284	299	0	NON	353	Q	TWASRQEPSQGT	0.957	0.0962083	TWASRQEPSQGT	8	-0.102863	4.15521	4.12425	0.00278448	8.63586	8.6367
EPVYVQRAKAYLEEECPATLR	Dimethyl (K);Dimethyl (N-term)	P25311	AZGP1	Zinc-alpha-2-glycoprotein	171	191	0	NON	298	A	KQKWEAEPVYVQ	0.9893	0.0122621	KQKWEAEPVYVQ	44	0.961848	4.18117	4.47072	0.0250763	7.31457	7.32212					4.32926			4.2588	4.36721							4.26684											4.24313
EQAEAEVASLNR	Dimethyl (N-term)	P06753-2	TPM3	Isoform 2 of Tropomyosin alpha-3 chain	43	54	0	NON	248	R	GERRAREQAEAE	0.9997	4.65251e-05	GERRAREQAEAE	13			4.97006	2.85042	4.45445	5.31251			5.64681								4.61282	4.93779			4.48754					4.9666			4.43701	5.17922
EQAVETEPEPELR	Dimethyl (N-term)	P02649	APOE	Apolipoprotein E	21	33	1	SP	317	V	GCQAKVEQAVET	1	4.08765e-09	GCQAKVEQAVET	165	-0.141289	5.41385	5.37132	0.31764	7.73048	7.8261	5.49562	4.87553	5.47508	5.14788	6.00522	4.91187	5.24586	5.20805	5.55709	6.08794	6.14321	5.46732	5.69933	6.02456	5.71423	5.08143	5.49995	5.43565	5.52691	5.9706	5.18944	5.55411	5.80024	5.88644	6.75109	5.34139	5.94817	5.05212
EQAVETEPEPELRQQTEWQSGQR	Dimethyl (N-term)	P02649	APOE	Apolipoprotein E	21	43	1	SP	317	V	GCQAKVEQAVET	0.9968	0.000135786	GCQAKVEQAVET	26	0.518953	4.69072	4.84695	0.31764	7.73048	7.8261					4.4548													5.0242
EQEEVYDCSHDEDAGASCENPESSFSPVPEGVR	Dimethyl (N-term)	O43866	CD5L	CD5 antigen-like	107	139	0	NON	347	C	DTLAQCEQEEVY	0.9555	0.0113761	DTLAQCEQEEVY	24	0.49976	3.94964	4.10008	-0.321242	6.14869	6.05198							3.9298		3.67403
EQEPEPILIPR	Dimethyl (N-term)	P02760	AMBP	Protein AMBP	192	202	0	NON	352	G	GECVPGEQEPEP	0.9931	0.150668	GECVPGEQEPEP	8	1.57119	4.29759	4.77056	0.067648	7.33964	7.36
EQFNWVSRLANLTQGEDQYYLR	Dimethyl (N-term)	P10909-2	CLU	Isoform 2 of Clusterin	416	437	0	NON	501	N	LLEQLNEQFNWV	0.9936	7.57272e-06	LLEQLNEQFNWV	1			4.38051	0.0594964	7.86712	7.88503
EQGVEEHETLLLR	Dimethyl (N-term)	Q9Y490	TLN1	Talin-1	182	194	0	NON	2541	R	HGRTLREQGVEE	0.999	4.69758e-05	HGRTLREQGVEE	4			4.44861	0.523327	6.50235	6.65989			4.7392								4.31868
EQKIPEATNR	Dimethyl (K);Dimethyl (N-term)	P01008	SERPINC1	Antithrombin-III	69	78	0	NON	464	S	TEDEGSEQKIPE	0.9937	0.017741	TEDEGSEQKIPE	66	0.796749	5.87367	6.11351	0.376121	7.09882	7.21204		6.09809							6.03802			6.64066		6.25149				6.20196		4.20133	6.55544		6.32942	6.29761	6.56748	6.50746
EQLGEYKFQNALLVR	Dimethyl (K);Dimethyl (N-term)	P02768	ALB	Serum albumin	420	434	0	NON	609	F	QNCELFEQLGEY	0.9812	0.000125106	QNCELFEQLGEY	21	-0.938574	4.81694	4.5344	-0.000883921	8.73736	8.73709											4.01956
EQLGPVTQEFWDNLEKETEGLR	Dimethyl (K);Dimethyl (N-term)	P02647	APOA1	Apolipoprotein A-I	86	107	0	NON	267	R	TFSKLREQLGPV	0.9985	9.93339e-05	TFSKLREQLGPV	8	-2.73965	4.98943	4.16471	-0.397791	8.36893	8.24918				4.98943	3.81703		3.89496
EQLNEQFNWVSRLANLTQGEDQYYLR	Dimethyl (N-term)	P10909-2	CLU	Isoform 2 of Clusterin	412	437	0	NON	501	L	NTSSLLEQLNEQ	0.9986	7.41445e-06	NTSSLLEQLNEQ	5			4.64686	0.0594964	7.86712	7.88503																		4.04292			4.22379			4.4994
EQLRRQLTPYAQR	Dimethyl (N-term)	P06727	APOA4	Apolipoprotein A-IV	151	163	0	NON	396	A	QVSTQAEQLRRQ	0.9576	0.00484682	QVSTQAEQLRRQ	26	0.023045	4.86046	4.8674	-0.156536	7.83861	7.79148			4.79849		4.65175				5.23675						5.37585												4.878
EQPPSLTR	Dimethyl (N-term)	P00748	F12	Coagulation factor XII	346	353	0	NON	615	R	ALPAKREQPPSL	0.9967	1.37695	ALPAKREQPPSL	143	-0.272664	5.63618	5.5541	0.18436	6.93073	6.98623	6.73819	5.5743	6.77679	5.70503	6.23148	5.75729	5.42125	5.72209	6.20558	5.95469	6.05236	6.9553	5.29082	5.61505	6.55016	5.59303	5.05948	4.83572	4.96554	5.48878	5.24856	4.5312		5.7314	5.42313	6.03582	5.9443	5.51346
EQQNQVLQTKWELLQQVDTSTR	Dimethyl (K);Dimethyl (N-term)	P04264	KRT1	Keratin, type II cytoskeletal 1	202	223	0	NON	644	L	DKVRFLEQQNQV	0.9982	0.13373	DKVRFLEQQNQV	32	0.248054	4.0572	4.13187	-0.0363173	6.9354	6.92447	4.46781													3.99984	4.05628									4.32049			4.01341
EQRISLPESLKR	Dimethyl (K);Dimethyl (N-term)	P01024	C3	Complement C3	279	290	0	NON	1663	G	FGIQDGEQRISL	0.9926	1.53326	FGIQDGEQRISL	52	-0.0749955	4.61818	4.5956	-0.112179	8.65178	8.61801			5.52494						4.35293						5.63748												5.62716
EQRISLPESLKRIPIEDGSGEVVLSR	Dimethyl (K);Dimethyl (N-term)	P01024	C3	Complement C3	279	304	0	NON	1663	G	FGIQDGEQRISL	0.9999	0.000103518	FGIQDGEQRISL	130	-0.0317515	5.44895	5.43939	-0.112179	8.65178	8.61801	4.74753		5.48935	4.70619		5.46951			5.31814	4.88662	5.27204		4.82265	5.11082	5.56347		4.98209	4.69294	5.48813	4.7554			5.03974	5.13113			5.756	4.70221
EQSHVVQDCYHGDGQSYR	Dimethyl (N-term)	P08519	LPA	Apolipoprotein(a)	20	37	1	SP	2040	P	LKSAAPEQSHVV	1	3.9326e-10	LKSAAPEQSHVV	121	0.033483	4.71819	4.72827	0.00433256	7.02285	7.02415	5.54126	4.99493	4.67362	5.11638	4.61136	3.78747	4.98954	5.41016	4.42166			4.23942		5.47875	4.60484	3.51563	4.51663	4.86793			5.36716		4.71358			4.4723
EQSPTVQDCYHGDGQSYR	Dimethyl (N-term)	P08519	LPA	Apolipoprotein(a)	1266	1283	0	NON	2040	T	SEQAPTEQSPTV	0.9018	0.00638217	SEQAPTEQSPTV	18	-0.0311196	4.61515	4.60578	0.00433256	7.02285	7.02415
EQTYVISAPKIFR	Dimethyl (K);Dimethyl (N-term)	P01031	C5	Complement C5	20	32	1	SP	1676	Q	GKTWGQEQTYVI	0.9119	12.0177	GKTWGQEQTYVI	52	0.354475	4.57112	4.67783	0.139904	7.25505	7.29716
EQVERVNEPSILEMSR	Dimethyl (N-term)	O14791-2	APOL1	Isoform 2 of Apolipoprotein L1	332	347	0	NON	414	G	ISAESGEQVERV	0.9994	0.150465	ISAESGEQVERV	91	-0.164787	5.1876	5.138	-0.176874	7.21258	7.15933		4.61803	5.05223		5.19213	4.95734	4.81349	5.02304	5.14795		4.39142	5.31506			4.45419	4.64223											4.96157	3.87386
EQVERVNEPSILEMSR	Dimethyl (N-term);Oxidation (M)	O14791-2	APOL1	Isoform 2 of Apolipoprotein L1	332	347	0	NON	414	G	ISAESGEQVERV	0.8604	10.5171	ISAESGEQVERV	9	-0.641509	5.05068	4.85756	-0.176874	7.21258	7.15933
EQWKSHRSYSCQVTHEGSTVEKTVAPTECS	2 Dimethyl (K);Dimethyl (N-term)	B9A064	IGLL5	Immunoglobulin lambda-like polypeptide 5	185	214	0	NON	214	P	YLSLTPEQWKSH	0.9996	1.8366e-10	YLSLTPEQWKSH	82	0.41916	4.94537	5.07155	0.254695	7.82078	7.89745		5.02195	5.48716		5.08604	4.95575		4.79371	5.4943		4.43707			4.59766	5.83687	5.40814	5.21283	5.57188	5.16755	5.78378	4.44863						5.80103
ERGHMLENHVER	Dimethyl (N-term)	P19827	ITIH1	Inter-alpha-trypsin inhibitor heavy chain H1	553	564	0	NON	911	R	MKKLLRERGHML	0.9999	5.7394e-10	MKKLLRERGHML	56	-0.115942	4.5454	4.5105	-0.220687	7.45497	7.38854	4.52079	4.48789	4.72365		4.82641	4.16663	4.20033	4.26826				4.86065					4.3499	4.92846			4.42185			4.99992		4.37088
ERLGPLVEQGR	Dimethyl (N-term)	P02649	APOE	Apolipoprotein E	197	207	0	NON	317	R	GLSAIRERLGPL	0.9997	5.1248e-07	GLSAIRERLGPL	93	0.0509027	4.81395	4.82927	0.31764	7.73048	7.8261	4.98325	4.60404	5.52206		4.91323	4.99881	4.77157	4.83851	5.11512		4.85935	5.92998			5.5628	4.90276	4.68869	4.09285		4.46988	5.03653			5.58243		4.56581	5.1344	4.77553
ERLGPLVEQGRVR	Dimethyl (N-term)	P02649	APOE	Apolipoprotein E	197	209	0	NON	317	R	GLSAIRERLGPL	0.9169	6.78609	GLSAIRERLGPL	1			4.84572	0.31764	7.73048	7.8261
ERMLPLLALGLLAAGFCPAVLCHPNSPLDEENLTQENQDR	Dimethyl (N-term);Oxidation (M)	P01011	SERPINA3	Alpha-1-antichymotrypsin	2	41	1	P1/P2	423	M	XXXXXMERMLPL	0.9822	9.14173e-05	XXXXXMERMLPL	90	0.17346	4.51225	4.56447	0.260739	7.32887	7.40736	4.79802	4.56996	4.96718	4.61133	4.76458	4.66305	4.89624	4.76179	4.67589	5.03321	4.93291	4.57069	5.0619	4.76493	4.94782	4.15837	5.07784	5.00662	4.7743	5.00889		5.09921		5.03879	4.66986	4.27507	4.17371	4.60694
ERMLPLLALGLLAAGFCPAVLCHPNSPLDEENLTQENQDR	Dimethyl (N-term)	P01011	SERPINA3	Alpha-1-antichymotrypsin	2	41	1	P1/P2	423	M	XXXXXMERMLPL	0.9979	3.25164e-08	XXXXXMERMLPL	22	0.00781986	5.38843	5.39078	0.260739	7.32887	7.40736			5.14423		5.06271		5.13091	5.26917					6.0773									5.61951				5.37529
ERNECFLQHKDDNPNLPR	Dimethyl (K);Dimethyl (N-term)	P02768	ALB	Serum albumin	121	138	0	NON	609	P	CAKQEPERNECF	0.9998	9.3042e-05	CAKQEPERNECF	135	-0.102748	5.55853	5.5276	-0.000883921	8.73736	8.73709	4.47983		5.2913	4.71255	5.75931	5.32092	4.54792	5.38754	6.26991			5.00305				5.53339	6.10562	4.45289	5.41208	4.30034	5.86049	5.25344		5.47656			4.96265
ERPDSRPPRVGDTLNLNLR	Dimethyl (N-term)	P0C0L5	C4B	Complement C4-B	476	494	0	NON	1744	I	PGFLSIERPDSR	0.9712	0.0161721	PGFLSIERPDSR	63	0.0110244	4.54571	4.54903					4.71267	4.72532	3.8703		4.36476	4.54584								4.89785	4.58271		3.90615	4.83258								4.21385
ERPGGNEITRGGSTSYGTGSETESPR	Dimethyl (N-term)	P02671	FGA	Fibrinogen alpha chain	262	287	0	NON	866	L	QMRMELERPGGN	0.9999	2.43516e-09	QMRMELERPGGN	69	-0.466237	4.83997	4.69962	0.09442	8.0919	8.12032			5.92311		4.08383	5.0576	4.76204	4.36464	4.49538						5.33021	3.98976	4.24958	4.11475	4.48257	5.60887	4.78346	4.75988		5.18477		4.76067	6.12339
ERPSGIPER	Dimethyl (N-term)	P01717	IGLV3-25	Immunoglobulin lambda variable 3-25	71	79	0	NON	112	S	VIYKDSERPSGI	0.9998	0.0316659	VIYKDSERPSGI	93	0.291687	4.81093	4.89874				5.23998	4.84591		5.28829		4.74762		4.95478	4.57442	5.04642			5.25523	5.41577	5.12782		4.75607		4.83621	4.45484		4.34746			4.50216	5.43684	5.00489	4.23474
ERTVDKSTGKPTLYNVSLVMSDTAGTCY	2 Dimethyl (K);Dimethyl (N-term)	P01871	IGHM	Immunoglobulin heavy constant mu	426	453	0	NON	453	T	LPNRVTERTVDK	0.994	0.00147788	LPNRVTERTVDK	2	0.760871	4.56753	4.79657	-1.04144	8.65221	8.3387
ERVMPICLPSKDYAEVGR	Dimethyl (K);Dimethyl (N-term)	P00738	HP	Haptoglobin	260	277	0	NON	406	N	QKVSVNERVMPI	0.9984	1.01482e-05	QKVSVNERVMPI	24	0.686106	4.46484	4.67138	0.230085	7.71046	7.77972									4.50717
ESDVMGRGHARLVHVEEPHTETVR	Dimethyl (N-term);Oxidation (M)	P01023	A2M	Alpha-2-macroglobulin	709	732	0	NON	1474	Y	LRVGFYESDVMG	0.9856	0.0322104	LRVGFYESDVMG	12	0.922151	4.37317	4.65076	0.0985799	8.04715	8.07683			4.84864			4.48267			4.33055						4.6268					4.77547	4.4495						5.03197
ESDVSAQMEYCR	Dimethyl (N-term);Oxidation (M)	P02675	FGB	Fibrinogen beta chain	213	224	0	NON	491	L	SKIQKLESDVSA	0.9974	0.00111615	SKIQKLESDVSA	86	0.0896136	4.73814	4.76511	0.105022	8.00447	8.03609		4.58334	4.25909		4.74984	4.53207	4.26613	4.85788	4.94252							4.54864	4.53282				5.09271					4.66253	5.1059
ESDVSAQMEYCR	Dimethyl (N-term)	P02675	FGB	Fibrinogen beta chain	213	224	0	NON	491	L	SKIQKLESDVSA	0.9977	0.0125803	SKIQKLESDVSA	14	0.437138	4.49523	4.62682	0.105022	8.00447	8.03609								4.41337	4.22429												4.44969
ESDWLGQSMFTCRVDHRGLTFQQNASSMCVPDQDTAIR	Dimethyl (N-term);Oxidation (M)	P01871	IGHM	Immunoglobulin heavy constant mu	186	223	0	NON	453	K	STLTIKESDWLG	0.9999	1.38233e-08	STLTIKESDWLG	36	-0.208067	4.82079	4.75816	-1.04144	8.65221	8.3387					4.34467																						4.86196
ESDWLGQSMFTCRVDHRGLTFQQNASSMCVPDQDTAIR	2 Oxidation (M);Dimethyl (N-term)	P01871	IGHM	Immunoglobulin heavy constant mu	186	223	0	NON	453	K	STLTIKESDWLG	0.9513	0.236978	STLTIKESDWLG	22	0.572659	4.28833	4.46072	-1.04144	8.65221	8.3387																	4.68514
ESETRILLQGTPVAQMTEDAVDAER	Dimethyl (N-term);Oxidation (M)	P01024	C3	Complement C3	975	999	0	NON	1663	T	DQVPDTESETRI	0.9959	1.12113	DQVPDTESETRI	36	-0.368758	4.96053	4.84952	-0.112179	8.65178	8.61801
ESETRILLQGTPVAQMTEDAVDAER	Dimethyl (N-term)	P01024	C3	Complement C3	975	999	0	NON	1663	T	DQVPDTESETRI	0.9998	3.59846e-08	DQVPDTESETRI	1			4.47566	-0.112179	8.65178	8.61801
ESGEGLVQPGGSLR	Dimethyl (N-term)	A0A075B6Q5	IGHV3-64	Immunoglobulin heavy variable 3-64	26	39	1	SP	118	V	CEVQLVESGEGL	0.9937	0.0503536	CEVQLVESGEGL	64	0.349471	5.07681	5.18201	0.13516	6.50503	6.54572				4.65585		4.84596								4.47442
ESGGGLIQPGGSLR	Dimethyl (N-term)	A0A0C4DH42	IGHV3-66	Immunoglobulin heavy variable 3-66	25	38	1	SP	116	V	CEVQLVESGGGL	0.97	1.6251	CEVQLVESGGGL	38	0.899925	5.01094	5.28184			5.77247					4.3925		5.5802	5.74337	4.71231		4.3988
ESGGGLVKPGGSLR	Dimethyl (K);Dimethyl (N-term)	A0A0B4J1V1	IGHV3-21	Immunoglobulin heavy variable 3-21	25	38	1	SP	117	V	CEVQLVESGGGL	0.993	0.00131181	CEVQLVESGGGL	62	-0.0168885	5.76183	5.75675	0.408644	6.12739	6.2504						5.50563											5.12145
ESGGGLVQPGGSLR	Dimethyl (N-term)	A0A0J9YX35	IGHV3-64D	Immunoglobulin heavy variable 3-64D	25	38	1	SP	117	V	CEVQLVESGGGL	0.9381	0.00863689	CEVQLVESGGGL	120	0.324742	6.73584	6.83359	1.36965	7.05283	7.46514	6.67018	6.95478		6.72321	6.91666	7.2512	6.37171	7.16084	7.32301	6.06628		6.80395		7.00374	6.72086	5.69712		6.87636	6.48845	6.25287			5.43705	5.98148		6.44163	6.68035	6.37295
ESGGGLVQPGR	Dimethyl (N-term)	A0A0A0MS15	IGHV3-49	Immunoglobulin heavy variable 3-49	25	35	1	SP	119	V	CEVQLVESGGGL	0.9999	0.000542256	CEVQLVESGGGL	147	-0.277606	6.57357	6.49	0.676339	5.90724	6.11084	6.01324	5.93409	5.90406	5.64814	6.59065	6.88512	6.17199	6.68514	6.48097	6.11833		5.95404		6.38782		6.56534	6.53952					5.74809		5.27631		5.39648	6.62749	5.68465
ESGGGLVQPR	Dimethyl (N-term)	A0A0C4DH36	IGHV3-38	Probable non-functional immunoglobulin heavy variable 3-38	25	34	1	SP	116	V	CEVQLVESGGGL	0.9427	94.732	CEVQLVESGGGL	5			5.69769	0.338922	6.13244	6.23447
ESGGGVVQPGGSLR	Dimethyl (N-term)	A0A0J9YY99		Ig-like domain-containing protein (Fragment)	25	38	1	SP	117	V	CQVQLVESGGGV	1	7.3201e-07	CQVQLVESGGGV	42	1.18988	5.96061	6.3188					5.31882				7.97336																5.65108
ESGGGVVQPGR	Dimethyl (N-term)	P0DP02	IGHV3-30-3	Immunoglobulin heavy variable 3-30-3	25	35	1	SP	117	V	CQVQLVESGGGV	0.9957	0.0159361	CQVQLVESGGGV	161	-0.230806	6.9256	6.85612				7.17089	7.48054	6.4784	6.86652	6.40278	6.3783	6.0854	7.14472	4.8035	6.27535	6.87177	6.99954	6.63535	7.03737	7.34168	7.68222	5.95456	6.05272	6.89269	6.94637		6.04504		5.65606	6.45531	6.30782	6.03997	6.89123
ESGGGVVRPGGSLR	Dimethyl (N-term)	A0A0C4DH32	IGHV3-20	Immunoglobulin heavy variable 3-20	25	38	1	SP	117	V	CEVQLVESGGGV	0.9798	1.02524	CEVQLVESGGGV	8	-0.80758	4.53362	4.29052	0.126563	6.16847	6.20656							4.41295
ESGGVVVQPGGSLR	Dimethyl (N-term)	P0DP04	IGHV3-43D	Immunoglobulin heavy variable 3-43D	25	38	1	SP	118	V	CEVQLVESGGVV	0.9747	0.0517617	CEVQLVESGGVV	11	1.20301	5.0316	5.39374
ESGRQEEQTTCTTEGWSPEPR	Dimethyl (N-term)	P05160	F13B	Coagulation factor XIII B chain	66	86	0	NON	661	T	LAGYTTESGRQE	0.9237	0.0238834	LAGYTTESGRQE	98	-0.414987	6.10715	5.98223	-0.00623254	5.79322	5.79134	5.90098	5.61021	6.22951		6.31998				6.34477		6.41528	6.58271	5.71626	5.92985	5.80951		6.05931			6.10523				5.79052		6.12199	6.18934
ESGSFRPDSPGSGNARPNNPDWGTFEEVSGNVSPGTR	Dimethyl (N-term)	P02671	FGA	Fibrinogen alpha chain	389	425	0	NON	866	S	TGQWHSESGSFR	0.9999	6.82e-12	TGQWHSESGSFR	2			3.86957	0.09442	8.0919	8.12032
ESGVPDR	Dimethyl (N-term)	P06312	IGKV4-1	Immunoglobulin kappa variable 4-1	81	87	0	NON	121	R	YWASTRESGVPD	0.9838	12.2495	YWASTRESGVPD	129	0.857947	6.09335	6.35162	2.57971	3.943	4.71957	5.37993	7.17195	6.08496	5.00652	6.88689	4.91646			6.52268	5.76942	7.03615	7.51821	6.23263	6.93024	6.3527	6.99055			5.42364					4.95931	6.10811	5.7817	6.35901	6.81417
ESHPNATFSAVGEASICEDDWNSGER	Dimethyl (N-term)	P01871	IGHM	Immunoglobulin heavy constant mu	275	300	0	NON	453	S	THTNISESHPNA	0.9807	1.10705	THTNISESHPNA	6	-1.24485	5.41031	5.03557	-1.04144	8.65221	8.3387
ESKCPLMVKVLDAVR	2 Dimethyl (K);Dimethyl (N-term)	P02766	TTR	Transthyretin	27	41	0	NON	147	G	GPTGTGESKCPL	0.9081	1.11869	GPTGTGESKCPL	19	-1.16688	5.58366	5.23239	-0.230071	8.15249	8.08323																				4.3417
ESKDVCKNYAEAKDVFLGMFLYEYAR	3 Dimethyl (K);Dimethyl (N-term);Oxidation (M)	P02768	ALB	Serum albumin	335	360	0	NON	609	V	LAADFVESKDVC	0.982	0.138823	LAADFVESKDVC	36	-0.148131	4.38282	4.33823	-0.000883921	8.73736	8.73709				4.5425	4.23822	3.49138				4.54527		4.40195		3.76678						4.03393
ESKPLTAQQTTKLDAPTNLQFVNETDSTVLVR	2 Dimethyl (K);Dimethyl (N-term)	P02751-10	FN1	Isoform 10 of Fibronectin	985	1016	0	NON	2176	R	AVSHGRESKPLT	0.9985	0.00150046	AVSHGRESKPLT	14	0.116417	5.14087	5.17591	-0.609977	7.73587	7.55225							4.53989																	5.39196	5.63602
ESKSYKMADEAGSEADHEGTHSTKR	3 Dimethyl (K);Dimethyl (N-term)	P02671	FGA	Fibrinogen alpha chain	597	621	0	NON	866	F	RGDSTFESKSYK	1	2.84093e-09	RGDSTFESKSYK	40	-0.00599825	5.11174	5.10993	0.09442	8.0919	8.12032		5.08909													5.45837	5.21205			5.65082		6.41419	4.76865		6.00264		4.45276	4.58313
ESKSYKMADEAGSEADHEGTHSTKR	3 Dimethyl (K);Dimethyl (N-term);Oxidation (M)	P02671	FGA	Fibrinogen alpha chain	597	621	0	NON	866	F	RGDSTFESKSYK	0.9975	8.99674e-06	RGDSTFESKSYK	3	-1.2405	4.58474	4.21131	0.09442	8.0919	8.12032
ESLKRIPIEDGSGEVVLSR	Dimethyl (K);Dimethyl (N-term)	P01024	C3	Complement C3	286	304	0	NON	1663	P	QRISLPESLKRI	0.9957	0.0140504	QRISLPESLKRI	27	-0.235362	4.40973	4.33888	-0.112179	8.65178	8.61801			4.6358					3.64089	4.16853						4.65709		3.82549				4.15969						5.31061
ESLYQSKYEELQITAGR	Dimethyl (K);Dimethyl (N-term)	P04264	KRT1	Keratin, type II cytoskeletal 1	370	386	0	NON	644	A	KSKAEAESLYQS	0.9966	0.000580345	KSKAEAESLYQS	2		4.50565		-0.0363173	6.9354	6.92447
ESNGQPENNYKTTPPVLDSDGSFFLYSKLTVDKSR	3 Dimethyl (K);Dimethyl (N-term)	P01857	IGHG1	Immunoglobulin heavy constant gamma 1	265	299	0	NON	330	W	DIAVEWESNGQP	0.9901	1.5095e-10	DIAVEWESNGQP	5	-0.391314	4.58683	4.46903	-0.0261674	5.86958	5.8617				5.21578	4.66313	4.46443	4.27494		4.08028
ESPRNPSSAGSWNSGSSGPGSTGNR	Dimethyl (N-term)	P02671	FGA	Fibrinogen alpha chain	284	308	0	NON	866	T	GTGSETESPRNP	0.9924	0.0123391	GTGSETESPRNP	6			4.07643	0.09442	8.0919	8.12032
ESQDQSSLCKQPPAWSIR	Dimethyl (K);Dimethyl (N-term)	P49908	SELENOP	Selenoprotein P	20	37	1	SP	381	T	LPSGGTESQDQS	0.9888	2.64083e-06	LPSGGTESQDQS	150	-0.0434558	5.49121	5.47813	0.155809	6.19095	6.23785	4.99856	5.52642	5.46377	5.21052	5.79728	5.98106	5.59257	5.87088	5.89814		5.5519	4.94199		5.20364	5.20875	6.18398	5.53036	5.69421	4.89486	5.2234	5.53296	4.60139			4.74949	5.91756	5.50626	5.34564
ESQELCGTEVPSVPEHGR	Dimethyl (N-term)	P01023	A2M	Alpha-2-macroglobulin	878	895	0	NON	1474	L	VSAEALESQELC	0.9832	0.0176969	VSAEALESQELC	44	0.16585	5.03642	5.08635	0.0985799	8.04715	8.07683
ESQSTDTQNFSSESKR	Dimethyl (K);Dimethyl (N-term)	P17936-2	IGFBP3	Isoform 2 of Insulin-like growth factor-binding protein 3	197	212	0	NON	297	Y	RYKVDYESQSTD	0.9977	1.21163e-05	RYKVDYESQSTD	7			4.63034	-0.227145	6.65295	6.58458																				4.7082	4.42688
ESRGVLVQPGGSLR	Dimethyl (N-term)	P0DTE1	IGHV3-38-3	Probable non-functional immunoglobulin heavy variable 3-38-3	25	38	0	NON	115	V	CEVQLVESRGVL	0.9592	0.0104719	CEVQLVESRGVL	121	-0.0920163	6.61872	6.59102	-0.0878569	6.4729	6.44645	6.15869				6.60787			6.65762	6.19812		6.36684		5.24918	6.48925	6.18425	6.46722	6.37906							5.58214			6.27067
ESSFSPVPEGVR	Dimethyl (N-term)	O43866	CD5L	CD5 antigen-like	128	139	0	NON	347	P	ASCENPESSFSP	0.8999	0.0265782	ASCENPESSFSP	15	0.901211	4.02876	4.30005	-0.321242	6.14869	6.05198
ESSGQPENNYNTTPPMLDSDGSFFLYSKLTVDKSR	2 Dimethyl (K);Dimethyl (N-term)	P01860	IGHG3	Immunoglobulin heavy constant gamma 3	312	346	0	NON	377	W	DIAVEWESSGQP	0.9811	1.5298e-10	DIAVEWESSGQP	9	0.213641	4.66727	4.73158	0.0517416	8.22973	8.24531		4.37006	4.41045		5.36125	4.66727	4.71507	4.275		4.88653	5.16316	4.67116
ESSKPNMIDAATLKSR	2 Dimethyl (K);Dimethyl (N-term)	P02679-2	FGG	Isoform Gamma-A of Fibrinogen gamma chain	98	113	0	NON	437	D	LTYNPDESSKPN	0.9979	0.000229658	LTYNPDESSKPN	108	0.068496	4.86744	4.88805	0.270184	8.02972	8.11105	5.08569	4.53601	4.29492		4.82759	4.97459	5.01304	5.458	4.88693		5.09785	5.13828		4.85599	4.95609	4.7829	4.93326			4.94049				4.90645	4.23401	5.0366	5.07997	4.79639
ESSKPNMIDAATLKSR	2 Dimethyl (K);Dimethyl (N-term);Oxidation (M)	P02679-2	FGG	Isoform Gamma-A of Fibrinogen gamma chain	98	113	0	NON	437	D	LTYNPDESSKPN	0.9825	0.205149	LTYNPDESSKPN	71	0.234529	4.64014	4.71074	0.270184	8.02972	8.11105					4.57969				4.38323			4.42813				4.51407
ESSSHHPGIAEFPSR	Dimethyl (N-term)	P02671	FGA	Fibrinogen alpha chain	559	573	0	NON	866	K	IFTNTKESSSHH	0.9985	2.13094e-05	IFTNTKESSSHH	45	-1.24146	4.95721	4.5835	0.09442	8.0919	8.12032				6.37687	4.835		4.52294	4.51571	4.37149								4.21396			4.67617		4.39583		4.23326
ESYSGVTLDPR	Dimethyl (N-term)	P01031	C5	Complement C5	937	947	0	NON	1676	R	PEGVKRESYSGV	0.9959	6.40601e-05	PEGVKRESYSGV	11	0.0735719	5.52818	5.55033	0.139904	7.25505	7.29716	6.07077	5.10636	5.82523											5.34032	5.69305									5.14328
ETAASLLQAGYKGR	Dimethyl (K);Dimethyl (N-term)	P00734	F2	Prothrombin	487	500	0	NON	622	R	VCLPDRETAASL	0.9972	0.0134134	VCLPDRETAASL	32	0.259989	4.37309	4.45136	-0.160594	7.8068	7.75846		4.59131			4.67496	4.40678		4.30619	4.29833		4.38605					4.09865	3.8663
ETARTPRDKLAACLEGNCAEGLGTNYR	Dimethyl (K);Dimethyl (N-term)	P00734	F2	Prothrombin	91	117	0	NON	622	C	AKYTACETARTP	0.9992	0.0137475	AKYTACETARTP	49	-0.331818	4.59857	4.49869	-0.160594	7.8068	7.75846		4.31422														4.20188	4.52638	4.67055
ETESPRNPSSAGSWNSGSSGPGSTGNR	Dimethyl (N-term)	P02671	FGA	Fibrinogen alpha chain	282	308	0	NON	866	S	SYGTGSETESPR	1	2e-14	SYGTGSETESPR	19	0.0942659	4.30724	4.33562	0.09442	8.0919	8.12032																		4.6833		4.99763
ETESRGSESGIFTNTKESSSHHPGIAEFPSR	Dimethyl (K);Dimethyl (N-term)	P02671	FGA	Fibrinogen alpha chain	543	573	0	NON	866	S	LGEFVSETESRG	0.993	0.0165699	LGEFVSETESRG	3			4.63481	0.09442	8.0919	8.12032
ETGGGLIQPGGSLR	Dimethyl (N-term)	P01767	IGHV3-53	Immunoglobulin heavy variable 3-53	25	38	1	SP	116	V	CEVQLVETGGGL	0.9888	11.3228	CEVQLVETGGGL	32	-0.420826	5.3215	5.19482	0.2073	5.98207	6.04447						4.92445		4.70373	4.87196		5.54031
ETIEGVDAEDGHGPGEQQKR	Dimethyl (K);Dimethyl (N-term)	B4E1Z4		C3/C5 convertase	742	761	0	NON	1266	T	FLSSLTETIEGV	1	1.97231e-06	FLSSLTETIEGV	163	-0.0656938	5.22895	5.20918				5.34181	5.54566	5.09157	5.26021	5.0517	5.06824	5.06602	5.23158	4.95078	5.57769	5.17448	5.35908	5.51772	5.2355	5.20354	4.82385	4.83022	5.26617	5.21141	5.3553	5.48471	5.31531	5.5429	5.57893	5.17562	5.13835		4.98304
ETKDLLFR	Dimethyl (K);Dimethyl (N-term)	P02787	TF	Serotransferrin	644	651	0	NON	698	S	FCLFRSETKDLL	0.8815	2.61169	FCLFRSETKDLL	121	-0.676178	4.70741	4.50386	-0.00909289	8.17477	8.17203	4.48536	4.42594	4.62521	4.64066	4.60166	4.88172	4.4519	4.63788	4.73225			3.74815		4.15404	4.64418	4.68048											4.59102	4.21384
ETKPDPDVTER	Dimethyl (K);Dimethyl (N-term)	P02790	HPX	Hemopexin	39	49	0	NON	462	G	GNVAEGETKPDP	0.9439	0.00640568	GNVAEGETKPDP	131	-0.579658	5.6916	5.51711	0.00453763	7.78695	7.78832	7.00043	6.16828	5.00153		4.96759	5.21947			5.28393		5.04296	5.58621	6.7337	5.26307		4.4852	5.97409	4.47586	6.58702			5.22548	4.78051	7.62278		6.56471	5.32151	4.93162
ETLLQDFR	Dimethyl (N-term)	P02760	AMBP	Protein AMBP	159	166	0	NON	352	R	RAPQLRETLLQD	0.9922	0.000348878	RAPQLRETLLQD	79	-0.17149	5.44293	5.39131	0.067648	7.33964	7.36	5.99191	5.49231	6.39834	4.82434	6.18098	5.51104	5.47298	5.42249	5.533	4.72726	5.35483	6.62168	4.81048	5.67288	5.94628	5.0238	4.72938	4.36683			4.98764			5.34774		4.75299	5.86884	5.23739
ETRARLSKELQAAQAR	Dimethyl (K);Dimethyl (N-term)	P02649	APOE	Apolipoprotein E	106	121	0	NON	317	E	LTPVAEETRARL	0.9966	25.9899	LTPVAEETRARL	21	0.343674	4.64635	4.74981	0.31764	7.73048	7.8261	4.96161										5.32078
ETRILLQGTPVAQMTEDAVDAER	Dimethyl (N-term)	P01024	C3	Complement C3	977	999	0	NON	1663	S	VPDTESETRILL	0.995	0.0129585	VPDTESETRILL	8	1.93303	3.56877	4.15067	-0.112179	8.65178	8.61801
ETRILLQGTPVAQMTEDAVDAER	Dimethyl (N-term);Oxidation (M)	P01024	C3	Complement C3	977	999	0	NON	1663	S	VPDTESETRILL	0.9999	3.35768e-08	VPDTESETRILL	10	1.27147	5.44015	5.8229	-0.112179	8.65178	8.61801
ETSEMYLIQPDSSVKPYR	Dimethyl (K);Dimethyl (N-term)	P02675	FGB	Fibrinogen beta chain	250	267	0	NON	491	G	IIRKGGETSEMY	0.9998	0.0011383	IIRKGGETSEMY	23	0.736652	4.28768	4.50943	0.105022	8.00447	8.03609								4.11717	4.05309																		3.90103
ETTCHVLDPTPVAR	Dimethyl (N-term)	C9JV77	AHSG	Alpha-2-HS-glycoprotein	86	99	0	NON	368	L	IEIDTLETTCHV	0.9636	0.00168994	IEIDTLETTCHV	74	-0.829121	4.80432	4.55473	-0.152938	7.04703	7.00099	4.89054	3.96725	4.34071	4.89042	4.49061	4.41627	4.42195	4.48991	4.6785	4.41712	4.82756	4.57838		4.35146	4.65598	4.21092										4.43195	4.78118	4.14094
ETTMTTQTPACPSCSRSRAPAVPAPIQAPSAILPLPGQSVER	Dimethyl (N-term)	Q14624-2	ITIH4	Isoform 2 of Inter-alpha-trypsin inhibitor heavy chain H4	688	729	0	NON	914	E	MNMKIEETTMTT	0.9743	0.0260187	MNMKIEETTMTT	5	1.51114	4.06314	4.51804	-0.0289189	7.63426	7.62555									4.06314
ETTVSPPHTSMAPAQDEER	Dimethyl (N-term)	P01042	KNG1	Kininogen-1	399	417	0	NON	644	E	IGEIKEETTVSP	0.981	1.17315	IGEIKEETTVSP	3			4.90177	-0.0205571	8.01879	8.01261			4.66793
ETVNSNIPTNLR	Dimethyl (N-term)	P02675	FGB	Fibrinogen beta chain	185	196	0	NON	491	D	HQLYIDETVNSN	1	4.22741e-08	HQLYIDETVNSN	136	-0.500489	5.54243	5.39176	0.105022	8.00447	8.03609	5.46129	5.14989	5.0719	4.99734	4.82266	4.14729	4.47397	4.56956	5.11361	5.3243	4.42782	5.3119		5.44312	5.40527	4.48288				3.85957					5.2133	5.01265	5.07238	4.80954
ETYGEMADCCAKQEPER	Dimethyl (K);Dimethyl (N-term)	P02768	ALB	Serum albumin	106	122	0	NON	609	R	TVATLRETYGEM	1	4.88269e-08	TVATLRETYGEM	153	-0.204766	5.68976	5.62812	-0.000883921	8.73736	8.73709	5.84723	5.55805	5.94097	5.41032	6.11649	5.67586	5.84994	4.56399	5.6136	5.43123	6.16792	5.79387	5.74855	5.91161	5.76986	6.00808	6.18198	5.56743	5.72538	5.94973	6.62177	5.29693	5.39543	5.73092	4.90049	5.49477	5.83503	4.64619
[truncated: 5,209 more rows]
[truncated: 173 more columns]
