# Supplementary material for: Proteolytic profiling of human plasma reveals an immunoactive complement C3 fragment
Source: EMBO J. 2025 Oct 27;44(24):7721–58. doi: 10.1038/s44318-025-00598-8 (PMC12706077; doi:10.1038/s44318-025-00598-8)
Supplement: Supplementary file 10 — Dataset EV8 [file 44318_2025_598_MOESM10_ESM.xlsx]

## Sheet: Dataset_EV8_Description
Dataset EV8	MOFA analysis factor weights for identified cross-sectional Aarhus SLE cohort N-termini of all determined 10 MOFA factors.
	MOFA analysis factor weights for all MOFA factors on proteome and N-termini data from the cross-sectional Aarhus SLE cohort. Presented log2FC (SLE/CTRL) is given for the exact N-terminus from the cross-sectional SLE cohort (cf. Supplementary Table 7).

## Sheet: Dataset_EV8-MOFA_Factor_Weights
Factor	Factor Weight	N-terminus	Gene	Start	Name	log2FC (SLE/CTRL)	n
Factor6	1	CAVIN2_2	CAVIN2	2	Caveolae-associated protein 2	0.7497	124
Factor7	0.961775	SERPINC1_57	SERPINC1	57	Antithrombin-III	0.661264	163
Factor6	0.90904	TPM1_2	TPM1	2	Tropomyosin alpha-1 chain	0.626632	132
Factor1	0.836464	SERPINC1_57	SERPINC1	57	Antithrombin-III	0.661264	163
Factor7	0.816358	HP_262	HP	262	Haptoglobin	-0.856856	69
Factor7	0.798334	FGB_377	FGB	377	Fibrinogen beta chain	0.625906	69
Factor7	0.763143	FGB_377	FGB	377	Fibrinogen beta chain	0.588572	64
Factor7	0.757704	C8A_412	C8A	412	Complement component C8 alpha chain	0.775772	39
Factor7	0.730492	APOE_138	APOE	138	Apolipoprotein E	0.965306	69
Factor7	0.714578	HPX_152	HPX	152	Hemopexin	0.71229	86
Factor4	0.713001	C3_1534	C3	1534	Complement C3	-0.644987	139
Factor7	0.708786	CLU_401	CLU	401	Isoform 2 of Clusterin	0.618912	51
Factor10	0.694307	FGA_24	FGA	24	Fibrinogen alpha chain	0.692116	44
Factor1	0.691168	APOA1_14	APOA1	14	Apolipoprotein A-I	0.587741	160
Factor7	0.687998	APOB_51	APOB	51	Apolipoprotein B-100	0.692657	130
Factor10	0.684199	THBS1_300	THBS1	300	Thrombospondin-1	1.07929	40
Factor7	0.672251	CAVIN2_12	CAVIN2	12	Caveolae-associated protein 2	0.619946	42
Factor7	0.670343	FGA_423	FGA	423	Fibrinogen alpha chain	0.701973	126
Factor10	0.66254	APOA1_224	APOA1	224	Apolipoprotein A-I	0.698643	43
Factor10	0.659557	SAA2-SAA4_39	SAA2-SAA4	39	SAA2-SAA4 readthrough	-0.71299	104
Factor7	0.653472	C8B_565	C8B	565	Complement component C8 beta chain	1.09369	41
Factor10	0.647472	FGA_5	FGA	5	Fibrinogen alpha chain	1.00328	37
Factor8	0.64521	IGLV3-19_24	IGLV3-19	24	Immunoglobulin lambda variable 3-19	0.616361	87
Factor8	0.640323	IGKV1-5_23	IGKV1-5	23	Immunoglobulin kappa variable 1-5	-0.586957	165
Factor9	0.635957	C3_336	C3	336	Complement C3	-0.829049	48
Factor3	0.633335	AMBP_20	AMBP	20	Protein AMBP	0.718559	74
Factor10	0.618614	FGA_19	FGA	19	Fibrinogen alpha chain	1.02134	69
Factor8	0.611076	IGHV3-11_18	IGHV3-11	18	Immunoglobulin heavy variable 3-11	0.693478	92
Factor3	0.599886	ACTB_10	ACTB	10	Actin, cytoplasmic 1	-0.654316	45
Factor4	0.596679	C3_1027	C3	1027	Complement C3	-0.936782	70
Factor10	0.589044	MYH9_843	MYH9	843	Myosin-9	-0.590269	39
Factor3	0.586148	HP_85	HP	85	Haptoglobin	1.06233	109
Factor10	0.580506	SAA2-SAA4_173	SAA2-SAA4	173	SAA2-SAA4 readthrough	0.696221	36
Factor3	0.574432	C8B_565	C8B	565	Complement component C8 beta chain	1.09369	41
Factor10	0.569986	APOA1_201	APOA1	201	Apolipoprotein A-I	0.738262	93
Factor9	0.567065	FGA_27	FGA	27	Fibrinogen alpha chain	-0.60461	101
Factor3	0.563197	IGKV2-28_25	IGKV2-28	25	Immunoglobulin kappa variable 2-28	0.967296	70
Factor3	0.561482	FGA_601	FGA	601	Fibrinogen alpha chain	1.18654	41
Factor10	0.543954	IGLC6_94	IGLC6	94	Immunoglobulin lambda constant 6	1.33192	38
Factor9	0.535239	APOL1_314	APOL1	314	Isoform 2 of Apolipoprotein L1	0.583445	55
Factor1	0.51338	APOE_24	APOE	24	Apolipoprotein E	0.609528	119
Factor3	0.511792	HP_82	HP	82	Haptoglobin	-0.65451	59
Factor10	0.506439	VTN_454	VTN	454	Vitronectin	0.629029	39
Factor10	0.50552	IGKV3D-15_45	IGKV3D-15	45	Immunoglobulin kappa variable 3D-15	-1.06432	39
Factor10	0.505385	APOE_138	APOE	138	Apolipoprotein E	0.965306	69
Factor3	0.504735	IGKV2-24_21	IGKV2-24	21	Immunoglobulin kappa variable 2-24	0.79367	37
Factor9	0.501591	A1BG_322	A1BG	322	Alpha-1B-glycoprotein	-0.580035	145
Factor7	0.499399	CFH_304	CFH	304	Complement factor H	-0.608662	82
Factor10	0.498516	IGLV3-25_30	IGLV3-25	30	Immunoglobulin lambda variable 3-25	-0.726719	87
Factor7	0.49616	KNG1_188	KNG1	188	Kininogen-1	-0.592615	79
Factor8	0.493097	IGLV3-25_30	IGLV3-25	30	Immunoglobulin lambda variable 3-25	-0.726719	87
Factor2	0.492615	APOA1_201	APOA1	201	Apolipoprotein A-I	0.738262	93
Factor3	0.492402	FGB_378	FGB	378	Fibrinogen beta chain	0.717307	37
Factor5	0.485895	IGKV1-5_23	IGKV1-5	23	Immunoglobulin kappa variable 1-5	-0.586957	165
Factor10	0.485025	APOE_108	APOE	108	Apolipoprotein E	-0.600675	40
Factor3	0.483405	FGB_207	FGB	207	Fibrinogen beta chain	0.935632	52
Factor3	0.470334	APOH_41	APOH	41	Beta-2-glycoprotein 1	0.718819	35
Factor3	0.470017	A2M_707	A2M	707	Alpha-2-macroglobulin	0.749898	57
Factor8	0.46917	IGHV3-11_15	IGHV3-11	15	Immunoglobulin heavy variable 3-11	-1.078	157
Factor3	0.458748	FGA_592	FGA	592	Fibrinogen alpha chain	1.09173	88
Factor1	0.452994	HPX_18	HPX	18	Hemopexin	-0.756509	164
Factor10	0.450088	KNG1_381	KNG1	381	Kininogen-1	0.715783	70
Factor9	0.446062	FGA_12	FGA	12	Fibrinogen alpha chain	-0.691414	165
Factor10	0.445882	IGLC6_84	IGLC6	84	Immunoglobulin lambda constant 6	-0.992729	41
Factor9	0.442419	C9_113	C9	113	Complement component C9	0.977076	41
Factor5	0.441654	HP_82	HP	82	Haptoglobin	-0.65451	59
Factor7	0.440626	HP_82	HP	82	Haptoglobin	-0.65451	59
Factor8	0.439492	C9_120	C9	120	Complement component C9	0.655299	38
Factor3	0.432214	ITIH4_648	ITIH4	648	Isoform 3 of Inter-alpha-trypsin inhibitor heavy chain H4	-1.61639	56
Factor3	0.431687	IGKV2-28_21	IGKV2-28	21	Immunoglobulin kappa variable 2-28	-0.653936	109
Factor1	0.423146	FGA_423	FGA	423	Fibrinogen alpha chain	0.701973	126
Factor9	0.421579	FGB_18	FGB	18	Fibrinogen beta chain	0.616712	166
Factor8	0.419124	IGKV1D-42_24	IGKV1D-42	24	Probable non-functional immunoglobulin kappa variable 1D-42	-0.599909	43
Factor8	0.419025	IGKV3-20_17	IGKV3-20	17	Immunoglobulin kappa variable 3-20	0.598839	76
Factor7	0.416895	IGHM_55	IGHM	55	Immunoglobulin heavy constant mu	-0.649216	62
Factor9	0.411794	APOA1_26	APOA1	26	Apolipoprotein A-I	-0.857809	128
Factor4	0.405444	APOB_51	APOB	51	Apolipoprotein B-100	0.692657	130
Factor1	0.400414	APOB_190	APOB	190	Apolipoprotein B-100	1.04509	61
Factor8	0.397374	FGA_423	FGA	423	Fibrinogen alpha chain	0.701973	126
Factor9	0.396489	IGHM_53	IGHM	53	Immunoglobulin heavy constant mu	-0.943017	70
Factor8	0.395564	IGLV3-21_25	IGLV3-21	25	Immunoglobulin lambda variable 3-21	0.737202	51
Factor8	0.392522	HP_4	HP	4	Haptoglobin	0.615635	49
Factor1	0.389714	APOB_51	APOB	51	Apolipoprotein B-100	0.692657	130
Factor8	0.386969	FGA_247	FGA	247	Fibrinogen alpha chain	-0.582241	41
Factor5	0.385532	HP_80	HP	80	Haptoglobin	0.607113	69
Factor8	0.384963	FN1_1748	FN1	1748	Isoform 10 of Fibronectin	0.600636	73
Factor5	0.384076	HP_262	HP	262	Haptoglobin	-0.856856	69
Factor1	0.382194	APOH_41	APOH	41	Beta-2-glycoprotein 1	0.718819	35
Factor8	0.381499	IGHV5-10-1_54	IGHV5-10-1	54	Immunoglobulin heavy variable 5-10-1	-1.10471	112
Factor8	0.379254	APOA1_36	APOA1	36	Apolipoprotein A-I	-0.746643	35
Factor7	0.378631	THBS4_388	THBS4	388	Thrombospondin-4	-0.772727	41
Factor8	0.372072	IGLV3-22_24	IGLV3-22	24	Immunoglobulin lambda variable 3-22	-1.242	44
Factor1	0.367557	IGKV3-20_15	IGKV3-20	15	Immunoglobulin kappa variable 3-20	-0.747921	91
Factor8	0.364013	IGLV3-21_14	IGLV3-21	14	Immunoglobulin lambda variable 3-21	0.782184	49
Factor5	0.358145	SERPINA6_11	SERPINA6	11	Corticosteroid-binding globulin	-0.784738	76
Factor1	0.35625	IGKV1-5_13	IGKV1-5	13	Immunoglobulin kappa variable 1-5	0.726864	57
Factor1	0.355213	SERPINA3_18	SERPINA3	18	Alpha-1-antichymotrypsin	1.30572	42
Factor8	0.354582	IGHV3-23_3	IGHV3-23	3	Immunoglobulin heavy variable 3-23	0.748762	59
Factor8	0.350522	IGHM_364	IGHM	364	Immunoglobulin heavy constant mu	0.586742	57
Factor10	0.350387	C3_1534	C3	1534	Complement C3	-0.644987	139
Factor4	0.347935	IGKC_96	IGKC	96	Immunoglobulin kappa constant	0.698743	149
Factor4	0.347088	APOE_138	APOE	138	Apolipoprotein E	0.607921	94
Factor4	0.344182	HP_262	HP	262	Haptoglobin	-0.856856	69
Factor3	0.343634	IGHG1_153	IGHG1	153	Immunoglobulin heavy constant gamma 1	-0.686106	75
Factor8	0.339058	IGHV3-53_76	IGHV3-53	76	Immunoglobulin heavy variable 3-53	-0.816117	129
Factor9	0.33891	APOA1_23	APOA1	23	Apolipoprotein A-I	-0.742572	72
Factor9	0.333339	APOA1_141	APOA1	141	Apolipoprotein A-I	1.01203	107
Factor7	0.329863	APOE_108	APOE	108	Apolipoprotein E	-0.600675	40
Factor1	0.329332	FGA_600	FGA	600	Fibrinogen alpha chain	-0.633045	70
Factor4	0.328106	APOA1_201	APOA1	201	Apolipoprotein A-I	0.738262	93
Factor5	0.327981	IGHV3-11_15	IGHV3-11	15	Immunoglobulin heavy variable 3-11	-1.078	157
Factor1	0.323622	IGLV3-25_14	IGLV3-25	14	Immunoglobulin lambda variable 3-25	0.59304	135
Factor4	0.321548	IGHV3OR16-10_26	IGHV3OR16-10	26	Immunoglobulin heavy variable 3/OR16-10 (non-functional) (Fragment)	-0.8309	85
Factor5	0.316716	HP_4	HP	4	Haptoglobin	0.615635	49
Factor8	0.316164	IGKV1-37_22	IGKV1-37	22	Probable non-functional immunoglobulinn kappa variable 1-37	-0.786757	36
Factor3	0.31442	THBS4_388	THBS4	388	Thrombospondin-4	-0.772727	41
Factor4	0.305774	IGLV1-47_25	IGLV1-47	25	Immunoglobulin lambda variable 1-47	-0.624677	108
Factor3	0.305072	SERPING1_65	SERPING1	65	Plasma protease C1 inhibitor	-0.709857	113
Factor3	0.304337	FGA_247	FGA	247	Fibrinogen alpha chain	-0.582241	41
Factor3	0.303305	C3_982	C3	982	Complement C3	-0.583116	147
Factor4	0.301015	CAVIN2_2	CAVIN2	2	Caveolae-associated protein 2	0.7497	124
Factor3	0.300454	APOA1_157	APOA1	157	Apolipoprotein A-I	-0.733477	84
Factor7	0.297253	C3_299	C3	299	Complement C3	-0.613139	152
Factor10	0.292185	FGA_27	FGA	27	Fibrinogen alpha chain	-0.60461	101
Factor4	0.290697	IGHV3-11_15	IGHV3-11	15	Immunoglobulin heavy variable 3-11	-1.078	157
Factor5	0.288675	IGHV1OR15-9_14	IGHV1OR15-9	14	Immunoglobulin heavy variable 1/OR15-9 (non-functional) (Fragment)	-0.682532	59
Factor1	0.286314	FGA_15	FGA	15	Fibrinogen alpha chain	0.584983	159
Factor10	0.282843	AHSG_12	AHSG	12	Alpha-2-HS-glycoprotein	-0.931408	127
Factor4	0.28253	CLU_419	CLU	419	Isoform 2 of Clusterin	1.784	36
Factor5	0.279803	CAVIN2_2	CAVIN2	2	Caveolae-associated protein 2	0.7497	124
Factor7	0.277886	GSN_22	GSN	22	Gelsolin	-0.750805	63
Factor10	0.277714	KRT1_377	KRT1	377	Keratin, type II cytoskeletal 1	-0.900329	54
Factor5	0.271293	APOB_51	APOB	51	Apolipoprotein B-100	0.692657	130
Factor5	0.268905	IGKV2-28_21	IGKV2-28	21	Immunoglobulin kappa variable 2-28	-0.653936	109
Factor5	0.259756	ACTB_188	ACTB	188	Actin, cytoplasmic 1	0.838418	39
Factor4	0.259402	FGG_427	FGG	427	Isoform Gamma-A of Fibrinogen gamma chain	0.700637	47
Factor7	0.258969	C3_1538	C3	1538	Complement C3	-0.663146	133
Factor4	0.252405	CFH_304	CFH	304	Complement factor H	-0.608662	82
Factor1	0.248873	IGKV3OR2-268_15	IGKV3OR2-268	15	Immunoglobulin kappa variable 3/OR2-268 (non-functional) (Fragment)	-1.12014	52
Factor4	0.246728	FGA_27	FGA	27	Fibrinogen alpha chain	-0.60461	101
Factor9	0.243032	IGLC6_84	IGLC6	84	Immunoglobulin lambda constant 6	-0.992729	41
Factor5	0.238619	IGHV3-11_18	IGHV3-11	18	Immunoglobulin heavy variable 3-11	0.693478	92
Factor1	0.225502	FGA_430	FGA	430	Fibrinogen alpha chain	-0.956132	148
Factor4	0.220556	SERPINC1_37	SERPINC1	37	Antithrombin-III	0.709088	78
Factor4	0.216874	A2M_710	A2M	710	Alpha-2-macroglobulin	0.58872	55
Factor5	0.216131	IGHV3-64D_20	IGHV3-64D	20	Immunoglobulin heavy variable 3-64D	0.86286	142
Factor4	0.212292	SERPINC1_68	SERPINC1	68	Antithrombin-III	0.585648	60
Factor4	0.210944	IGHV1OR15-9_27	IGHV1OR15-9	27	Immunoglobulin heavy variable 1/OR15-9 (non-functional) (Fragment)	-0.652885	127
Factor5	0.207275	F2_353	F2	353	Prothrombin	-0.620123	109
Factor5	0.199414	IGKV1-5_23	IGKV1-5	23	Immunoglobulin kappa variable 1-5	-0.722427	125
Factor5	0.198916	IGKV3-7_21	IGKV3-7	21	Probable non-functional immunoglobulin kappa variable 3-7	0.70386	106
Factor2	0.196647	F2_353	F2	353	Prothrombin	-0.620123	109
Factor2	0.196242	TF_591	TF	591	Serotransferrin	-0.697832	71
Factor1	0.195526	FGB_10	FGB	10	Fibrinogen beta chain	-0.631839	57
Factor2	0.194968	IGHM_55	IGHM	55	Immunoglobulin heavy constant mu	-0.649216	62
Factor4	0.193668	HPX_33	HPX	33	Hemopexin	0.700115	166
Factor4	0.19057	IGKV1D-33_19	IGKV1D-33	19	Immunoglobulin kappa variable 1D-33	-0.891827	66
Factor5	0.181475	C3_1538	C3	1538	Complement C3	-0.663146	133
Factor9	0.179048	APOA1_14	APOA1	14	Apolipoprotein A-I	0.587741	160
Factor9	0.171267	IGHV3-43D_21	IGHV3-43D	21	Immunoglobulin heavy variable 3-43D	0.685758	77
Factor9	0.171168	KRT9_241	KRT9	241	Keratin, type I cytoskeletal 9	-0.681768	45
Factor5	0.170939	APOA1_141	APOA1	141	Apolipoprotein A-I	1.01203	107
Factor5	0.168491	HRG_22	HRG	22	Histidine-rich glycoprotein	0.591728	74
Factor1	0.163387	KRT1_547	KRT1	547	Keratin, type II cytoskeletal 1	-0.645572	41
Factor5	0.15441	IGLV3-22_14	IGLV3-22	14	Immunoglobulin lambda variable 3-22	1.39386	44
Factor9	0.147132	KRT10_376	KRT10	376	Keratin, type I cytoskeletal 10	-0.75307	57
Factor1	0.140873	IGLL5_177	IGLL5	177	Immunoglobulin lambda-like polypeptide 5	-0.65999	35
Factor9	0.138585	FGA_24	FGA	24	Fibrinogen alpha chain	0.692116	44
Factor2	0.134976	ITIH2_348	ITIH2	348	Inter-alpha-trypsin inhibitor heavy chain H2	0.705513	38
Factor1	0.126823	FGA_576	FGA	576	Fibrinogen alpha chain	-1.15995	67
Factor9	0.12249	FGA_265	FGA	265	Fibrinogen alpha chain	0.86648	78
Factor2	0.112528	IGHV3-64D_20	IGHV3-64D	20	Immunoglobulin heavy variable 3-64D	0.86286	142
Factor1	0.11213	APOE_13	APOE	13	Apolipoprotein E	-0.660218	135
Factor2	0.112021	F2_92	F2	92	Prothrombin	0.766949	80
Factor9	0.110255	FGA_15	FGA	15	Fibrinogen alpha chain	0.584983	159
Factor2	0.106648	KRT2_46	KRT2	46	Keratin, type II cytoskeletal 2 epidermal	-1.00732	46
Factor9	0.106348	FGB_76	FGB	76	Fibrinogen beta chain	0.618813	128
Factor9	0.102341	C9_21	C9	21	Complement component C9	1.30293	38
Factor2	0.101214	SERPING1_307	SERPING1	307	Plasma protease C1 inhibitor	0.627351	34
Factor2	0.097865	HRG_259	HRG	259	Histidine-rich glycoprotein	-0.703197	43
Factor2	0.09145	C3_299	C3	299	Complement C3	-0.613139	152
Factor2	0.0899646	FGB_273	FGB	273	Fibrinogen beta chain	-0.868019	36
Factor2	0.0881535	SERPINC1_68	SERPINC1	68	Antithrombin-III	0.585648	60
Factor2	0.0838744	C3_95	C3	95	Complement C3	0.652078	72
Factor2	0.07976	IGLV1-50_12	IGLV1-50	12	Probable non-functional immunoglobulin lambda variable 1-50	-0.809499	116
Factor2	0.0730247	IGHA1_166	IGHA1	166	Immunoglobulin heavy constant alpha 1	0.765639	85
Factor2	0.0669853	IGHA1_153	IGHA1	153	Immunoglobulin heavy constant alpha 1	0.732982	114
Factor2	0.0648697	IGHG3_100	IGHG3	100	Immunoglobulin heavy constant gamma 3	0.940292	45
Factor2	0.0630861	FGB_282	FGB	282	Fibrinogen beta chain	-0.602316	130
Factor2	0.0630495	KNG1_188	KNG1	188	Kininogen-1	-0.592615	79
Factor2	0.0603459	APOE_138	APOE	138	Apolipoprotein E	0.607921	94
Factor6	0.0209191	VASP_134	VASP	134	Vasodilator-stimulated phosphoprotein	0.871488	36
Factor6	0.0127557	FGA_610	FGA	610	Fibrinogen alpha chain	0.968675	54
Factor6	0.0102736	CFH_304	CFH	304	Complement factor H	-0.608662	82
Factor6	0.00668813	IGKV1-37_17	IGKV1-37	17	Probable non-functional immunoglobulinn kappa variable 1-37	1.06549	87
Factor6	0.00583012	PPBP_48	PPBP	48	Platelet basic protein	-0.638314	65
Factor6	0.00413151	IGHV3-43D_21	IGHV3-43D	21	Immunoglobulin heavy variable 3-43D	0.685758	77
Factor6	0.00320324	FGA_267	FGA	267	Fibrinogen alpha chain	0.756549	43
Factor6	0.00318921	IGLV1-47_25	IGLV1-47	25	Immunoglobulin lambda variable 1-47	-0.624677	108
Factor6	0.00278639	SERPING1_65	SERPING1	65	Plasma protease C1 inhibitor	-0.709857	113
Factor6	0.00276191	IGKV1D-12_9	IGKV1D-12	9	Immunoglobulin kappa variable 1D-12	1.26962	66
Factor6	0.00271864	IGKV4-1_14	IGKV4-1	14	Immunoglobulin kappa variable 4-1	-1.17984	38
Factor6	0.00265813	IGHV3OR16-10_74	IGHV3OR16-10	74	Immunoglobulin heavy variable 3/OR16-10 (non-functional) (Fragment)	0.704574	36
Factor6	0.00262982	IGHG3_122	IGHG3	122	Immunoglobulin heavy constant gamma 3	-0.687339	83
Factor6	0.00203218	CLU_367	CLU	367	Isoform 2 of Clusterin	-1.13438	37
Factor6	0.00164931	IGKC_96	IGKC	96	Immunoglobulin kappa constant	0.698743	149
Factor6	0.00163095	IGHV3-16_8	IGHV3-16	8	Probable non-functional immunoglobulin heavy variable 3-16	-0.753078	91
Factor6	0.00151466	IGLL5_177	IGLL5	177	Immunoglobulin lambda-like polypeptide 5	-0.65999	35
Factor6	0.00150157	ACTG2_97	ACTG2	97	Actin, gamma-enteric smooth muscle	0.928947	42
Factor6	0.00141862	APOA1_157	APOA1	157	Apolipoprotein A-I	-0.733477	84
