# Supplementary material for: Proteolytic profiling of human plasma reveals an immunoactive complement C3 fragment
Source: EMBO J. 2025 Oct 27;44(24):7721–58. doi: 10.1038/s44318-025-00598-8 (PMC12706077; doi:10.1038/s44318-025-00598-8)
Supplement: Supplementary file 11 — Dataset EV9 [file 44318_2025_598_MOESM11_ESM.xlsx]

## Sheet: Dataset_EV9_Description
Dataset EV9	In vivo N-termini from serum of active vs. remission states of lupus nephritis (LN) patients.
	Identified N-termini of Lupus nephritis (LN) patients' EDTA-plasma from active vs. remission states. Patients were from a second site in Hamburg and independent of the cross-sectional SLE cohort from Aarhus and were used to demonstrate regulation of N-termini from the cross-sectional SLE cohort (cf. Supplementary Table 7) in a lupus nephritis setting.

## Sheet: Dataset_EV9-LN_Patients
Peptide	Modifications	Preferred razor protein	Gene	Name	Start	End	Canonical	Canonical category	Length [aa]	AA before	N-term. cleav. window	Probability	Expectation	#Int	log2FC Active/Remission	log10 Int P1_Active	log10 Int P1_Remission	log10 Int P3_Active	log10 Int P3_Remission	log10 Int P5_Active	log10 Int P5_Remission	log10 Int P6_Active	log10 Int P6_Remission	log10 Int P7_Active	log10 Int P7_Remission	log10 Int P8_Active	log10 Int P8_Remission	K Count	PSMs	ToF: Found?	ToF: P10 to P1	ToF: P1' to P10'	ToF: UniProt curated start	ToF: Alternative Spliced Start	ToF: Cleaving proteases	ToF: Start N-terminal Features (Start to P1)	ToF: Features spanning terminus (P1 to P1')	ToF: C-terminal Features (P1' to End)	ToF: Distance To signal peptide	ToF: Distance to propeptide lost	ToF: Distance to last transmembrane domain (shed)	TargetP: Type	TargetP: SP Pos	TargetP: SP Dist	Protein: Init. Met removed?	Dist. Signal Peptide	Dist. Transit Peptide	Dist. Propeptide	Dist. Mod. Residue
DELCRCAEENCFIQKSDDKVTLEER	2 Dimethyl (K);Dimethyl (N-term)	P01024	C3	Complement C3	1508	1532	0	NON	1663	R	LNKLCRDELCRC	0.9868	1.24131	8	4.91389					6.22238	4.34515	6.40341	5.04366	6.25699	4.0845	6.91307	6.40562	2	2	YES	EDGKLNKLCR	DELCRCAEEN				DISULFID (Interchain (between beta and alpha chains).);DISULFID ();PEPTIDE (Complement C3f fragment.);CROSSLNK (Isoglutamyl cysteine thioester (Cys-Gln).);SITE (Cleavage; by carboxypeptidases.);SITE (Cleavage; by C3 convertase.);SITE (Cleavage; by factor I (Potential).);SITE (Cleavage; by factor I.);DOMAIN (Anaphylatoxin-like.);SIGNAL ();CHAIN (Complement C3 beta chain.);CHAIN (C3a anaphylatoxin.…	DISULFID ();CHAIN (Complement C3.);CHAIN (Complement C3 alpha chain.);CHAIN (Complement C3b alpha' chain.);CHAIN (Complement C3c alpha' chain fragment 2.)	DISULFID ();DOMAIN (NTR.);CARBOHYD (N-linked (GlcNAc...).);DOMAIN (NTR. {ECO:0000255|PROSITE- ProRule:PRU00295}.);MOD_RES (Phosphoserine; by FAM20C. {ECO:0000269|PubMed:26091039}.);CARBOHYD (N-linked (GlcNAc...) asparagine. {ECO:0000269|PubMed:16335952}.)	1485			SP	22	1485
WLSWVLLVAILKDVQCEVQLVESGGGLVQPGGSLR	Dimethyl (K);Dimethyl (N-term)	A0A0J9YX35	IGHV3-64D	Immunoglobulin heavy variable 3-64D	4	38	0	NON	117	F	XXXMEFWLSWVL	0.9998	0.000124892	14	4.0811	6.9394	6.99035		6.07956	7.06158	4.41021	6.9746	4.99065	7.26857	6.93052	6.32437	5.10411	1	1													SP	19	-16
ALEILQEEDLIDEDDIPVR	Dimethyl (N-term)	A0A0G2JPR0	C4	Complement C4-A	757	775	0	NON	1744	R	QAGLQRALEILQ	1	0	8	3.99823					6.7707	6.3846	6.03901	5.34731	5.10536		6.46235	3.92939	0	12	YES	RDKGQAGLQR	ALEILQEEDL	X		CBPN;MASP2;C1S	DISULFID (By similarity.);DOMAIN (Anaphylatoxin-like.);SIGNAL ();CHAIN (Complement C4 beta chain.);CHAIN (C4a anaphylatoxin.);CARBOHYD (N-linked (GlcNAc...).);PROPEP ();PROPEP ({ECO:0000269|PubMed:6167582}.);DOMAIN (Anaphylatoxin-like. {ECO:0000255|PROSITE- ProRule:PRU00022}.);CARBOHYD (N-linked (GlcNAc...) asparagine. {ECO:0000269|PubMed:12754519, ECO:0000269|PubMed:18780401, ECO:0000269|PubMed:…	CHAIN (Complement C4-A alpha chain.)	DISULFID (By similarity.);CROSSLNK (Isoglutamyl cysteine thioester (Cys-Gln).);SITE (Responsible for effective binding to form amide bonds with immune aggregates or protein antigens.);DOMAIN (NTR.);MOD_RES (Sulfotyrosine.);CHAIN (C4b-A.);CHAIN (C4d-A.);CHAIN (Complement C4 gamma chain.);CARBOHYD (N-linked (GlcNAc...).);CARBOHYD (O-linked (GalNAc...).);CARBOHYD (N-linked (GlcNAc...) (complex).);PR…	737	77
ILKDVQCEVQLVESGGGLVQPGGSLR	Dimethyl (K);Dimethyl (N-term)	A0A0J9YX35	IGHV3-64D	Immunoglobulin heavy variable 3-64D	13	38	0	NON	117	A	WVLLVAILKDVQ	0.9982	3.37202e-08	12	3.74018	5.67155	5.15804		5.89206	5.73369		4.98137		6.535	4.978	6.01377	4.70657	1	7													SP	19	-7
ESGEGLVQPGGSLR	Dimethyl (N-term)	A0A075B6Q5	IGHV3-64	Immunoglobulin heavy variable 3-64	26	39	1	SP	118	V	CEVQLVESGEGL	0.7493	64.681	11	3.49417	6.97648	6.14533			8.29331	5.34911		5.54615	6.63614	7.25594		5.95052	0	1													SP	20	5
EVQLVQSGAEVKKPGESLKISCKGSGYSFTSYWIGWVR	4 Dimethyl (K);Dimethyl (N-term)	A0A0C4DH38	IGHV5-51	Immunoglobulin heavy variable 5-51	20	57	1	SP	117	A	LQGVCAEVQLVQ	0.9236	1.26563	8	3.11821	6.14438	4.62769					6.89985	5.8145		6.52209	5.99085	5.77686	4	6													SP	19	0		0
TLDPERLGREGVQKEDIPPADLSDQVPDTESETR	Dimethyl (K);Dimethyl (N-term)	P01024	C3	Complement C3	946	979	0	NON	1663	R	KTVAVRTLDPER	0.9483	10.9549	7	2.9753					5.96701	4.98484	5.94015	5.43745	5.52418	4.32208	5.70885		1	3	YES	IRMNKTVAVR	TLDPERLGRE				DISULFID (Interchain (between beta and alpha chains).);DISULFID ();SITE (Cleavage; by carboxypeptidases.);SITE (Cleavage; by C3 convertase.);DOMAIN (Anaphylatoxin-like.);SIGNAL ();CHAIN (Complement C3 beta chain.);CHAIN (C3a anaphylatoxin.);CHAIN (Acylation stimulating protein.);CARBOHYD (N-linked (GlcNAc...).);SIGNAL ({ECO:0000269|PubMed:8376604}.);CHAIN (C3-beta-c. {ECO:0000250}.);DOMAIN (Anaph…	DISULFID ();CHAIN (Complement C3.);CHAIN (Complement C3 alpha chain.);CHAIN (Complement C3b alpha' chain.);CHAIN (Complement C3c alpha' chain fragment 1.)	DISULFID ();PEPTIDE (Complement C3f fragment.);CROSSLNK (Isoglutamyl cysteine thioester (Cys-Gln).);SITE (Cleavage; by factor I (Potential).);SITE (Cleavage; by factor I.);DOMAIN (NTR.);CHAIN (Complement C3dg fragment.);CHAIN (Complement C3g fragment.);CHAIN (Complement C3d fragment.);CHAIN (Complement C3c alpha' chain fragment 2.);MUTAGEN (D->A: Minor effect on binding of C3d to CR2.);MUTAGEN (E…	923			SP	22	923
IIKGAQCEVQLVESGGGLVQPGGSLR	Dimethyl (K);Dimethyl (N-term)	S4R3C0	IGHV3OR16-17	Immunoglobulin heavy variable 3/OR16-17 (non-functional) (Fragment)	13	38	0	NON	116	A	WVFLVAIIKGAQ	0.9977	0.148962	8	2.82267	6.83784	5.74284	6.50937		6.6476	6.15356		6.60588	7.0395	6.07939			1	2													SP	19	-7
HEGSTVEKTVAPTECS	Dimethyl (K);Dimethyl (N-term)	B9A064	IGLL5	Immunoglobulin lambda-like polypeptide 5	199	214	0	NON	214	T	YSCQVTHEGSTV	0.9195	0.000120228	8	2.79505					4.63834	4.18905	4.41181	4.32296	5.48242	3.75076	5.07537	3.97961	1	1	YES	SHRSYSCQVT	HEGSTVEKTV				DISULFID ();NON_TER ();DISULFID ({ECO:0000255|PROSITE-ProRule:PRU00114}.)	CHAIN (Ig lambda-1 chain C regions.);DOMAIN (Ig-like.);CHAIN (Immunoglobulin lambda constant 1.);DOMAIN (Ig-like. {ECO:0000255|PROSITE- ProRule:PRU00114}.)	DISULFID (Interchain (with heavy chain).)				SP	37	161
DKAACLLPKLDELR	2 Dimethyl (K);Dimethyl (N-term)	P02768	ALB	Serum albumin	197	210	0	NON	609	A	ECCQAADKAACL	0.9774	0.152305	6	2.74738					5.67333	4.61939	5.22787	4.90124			5.90304	4.80247	2	7													SP	18	178
WISGAYGDIVMTQSPDSLAVSLGER	Dimethyl (N-term);Oxidation (M)	P06312	IGKV4-1	Immunoglobulin kappa variable 4-1	14	38	0	NON	121	L	FISLLLWISGAY	0.9951	0.000308125	8	2.59142					5.1819	4.90734	5.13129	4.54335	5.11213	3.99611	5.49996	4.35809	0	3	YES	QTQVFISLLL	WISGAYGDIV					SIGNAL ();SIGNAL ({ECO:0000269|PubMed:50995, ECO:0000269|PubMed:9588180}.)	DISULFID (By similarity.);NON_TER ();CHAIN (Ig kappa chain V-IV region.);REGION (Framework-1.);REGION (Complementarity-determining-1.);REGION (Framework-2.);REGION (Complementarity-determining-2.);REGION (Framework-3.);REGION (Complementarity-determining-3.);CHAIN (Immunoglobulin kappa variable 4-1. {ECO:0000269|PubMed:50995, ECO:0000269|PubMed:9588180}.);DOMAIN (Ig-like. {ECO:0000255|PROSITE- Pr…	-7			SP	20	-7
YEELQITAGR	Dimethyl (N-term)	P04264	KRT1	Keratin, type II cytoskeletal 1	377	386	0	NON	644	K	SLYQSKYEELQI	0.7563	0.0303297	12	2.5723			6.66645		6.05594	4.38078	6.13479	5.86287	6.48267	6.04587	6.00961	5.29612	0	1	YES	AEAESWYQTK	YEELQITAGR				MOD_RES (N-acetylalanine.);MOD_RES (Phosphoserine (By similarity).);REGION (Head.);REGION (Coil 1A.);REGION (Linker 1.);REGION (Coil 1B.);REGION (Linker 12.);INIT_MET (Removed.);INIT_MET (Removed. {ECO:0000269|Ref.5}.);MOD_RES (N-acetylalanine. {ECO:0000269|Ref.5}.)	CHAIN (Keratin, type II cytoskeletal 6B.);REGION (Rod.);REGION (Coil 2.);DOMAIN (IF rod. {ECO:0000255|PROSITE- ProRule:PRU01188}.)	REGION (Tail.);SITE (Stutter.)							1
VKFNWYVDGVEVHNAKTKPR	3 Dimethyl (K);Dimethyl (N-term)	P01857	IGHG1	Immunoglobulin heavy constant gamma 1	156	175	0	NON	330	E	SHEDPEVKFNWY	0.9952	9.59706e-06	12	2.53778		4.52935	5.27917		4.9039	3.92419	4.51145	4.2556	4.83498	3.77869	4.60411		3	2
VKVSCKASGYTFTSYGISWVR	2 Dimethyl (K);Dimethyl (N-term)	A0A0C4DH31	IGHV1-18	Immunoglobulin heavy variable 1-18	37	57	0	NON	117	S	KKPGASVKVSCK	0.9917	1.6076e-05	11	2.45914	6.93346	5.58707		6.20956	4.93341	4.88943	5.71925	4.88879					2	13													SP	19	17
LWLPDTTGEIVMTQSPATLSLSPGER	Dimethyl (N-term)	A0A0C4DH55	IGKV3D-7	Immunoglobulin kappa variable 3D-7	16	41	0	NON	119	L	FFFLLLLWLPDT	0.9445	0.048145	8	2.40015				5.05838	5.07504	4.38908		5.03071	5.49465	4.81126	5.18289	4.38469	0	2													SP	23	-8
TTHTCPRCPEPKSCDTPPPCPR	Dimethyl (K);Dimethyl (N-term)	P01860	IGHG3	Immunoglobulin heavy constant gamma 3	107	128	0	NON	377	D	KTPLGDTTHTCP	0.9994	8.29533e-07	16	2.37214	6.72863	6.68543	7.32686	7.75187	7.51219	6.88253	7.34192	5.46702	7.79586	5.82958	5.75569	5.56021	1	93
SDVLELTDDNFESR	Dimethyl (N-term)	P30101	PDIA3	Protein disulfide-isomerase A3	25	38	1	SP	505	A	ARLAAASDVLEL	0.9801	0.042341	6	2.36927					4.9284	3.83862	4.40332	4.74183			5.60784	4.21945	0	1													SP	24	0		0
EIVMTQSPATLSLSPGERATLSCRASQSVSSSYLSWYQQKPGQAPR	Dimethyl (K);Dimethyl (N-term)	A0A0C4DH55	IGKV3D-7	Immunoglobulin kappa variable 3D-7	24	69	1	SP	119	G	LPDTTGEIVMTQ	0.8074	0.0147429	7	2.3235					4.66853	4.07704	5.09982	4.43215	5.36767	4.52849		4.9159	1	1													SP	23	0		0
AYGDIVMTQSPDSLAVSLGER	Dimethyl (N-term);Oxidation (M)	P06312	IGKV4-1	Immunoglobulin kappa variable 4-1	18	38	1	SP	121	G	LLWISGAYGDIV	0.9981	1.63015e-05	16	2.32308	6.70172	7.01181	6.68034	6.53202	7.67691	6.34451	7.72902	7.27385	7.72807	6.90706	7.51477	5.76566	0	2	YES	FISLLLWISG	AYGDIVMTQS	X				SIGNAL ();SIGNAL ({ECO:0000269|PubMed:50995, ECO:0000269|PubMed:9588180}.)	DISULFID (By similarity.);NON_TER ();CHAIN (Ig kappa chain V-IV region.);REGION (Framework-1.);REGION (Complementarity-determining-1.);REGION (Framework-2.);REGION (Complementarity-determining-2.);REGION (Framework-3.);REGION (Complementarity-determining-3.);CHAIN (Immunoglobulin kappa variable 4-1. {ECO:0000269|PubMed:50995, ECO:0000269|PubMed:9588180}.);DOMAIN (Ig-like. {ECO:0000255|PROSITE- Pr…	-3			SP	20	-3		-1
CTGSVTSYVLTQPPSVSVAPGQTAR	Dimethyl (N-term)	P80748	IGLV3-21	Immunoglobulin lambda variable 3-21	14	38	1	SP	117	H	LGLLSHCTGSVT	0.9993	0.0007878	13	2.30515				5.99393	6.22167	5.53377	5.94733	5.60748	5.11434	4.77467	5.825	4.41675	0	1	YES	TVLLLGLLSH	CTGSVTSYVL					CHAIN (Ig lambda chain V-III region LOI.);DOMAIN (Ig-like.);SIGNAL ({ECO:0000269|PubMed:6780787}.)	DISULFID (By similarity.);NON_TER ();REGION (SCR3 binding.);BINDING (SCR3.);CHAIN (Immunoglobulin lambda variable 3-21. {ECO:0000269|PubMed:6780787}.);DOMAIN (Ig-like. {ECO:0000255|PROSITE- ProRule:PRU00114}.);DISULFID ({ECO:0000255|PROSITE-ProRule:PRU00114}.)	-4			SP	20	-7		-2
YGMHWVRQAPGKGLEWVAVISYDGSNKYYADSVKGR	3 Dimethyl (K);Dimethyl (N-term);Oxidation (M)	P01768	IGHV3-30	Immunoglobulin heavy variable 3-30	51	86	0	NON	117	S	GFTFSSYGMHWV	0.8476	0.121404	12	2.27754	6.12638			5.44588	5.18792	5.10561	6.07975	5.62325	6.87401	5.356	5.18739		3	1													SP	19	31
STVEKTVAPTECS	Dimethyl (K);Dimethyl (N-term)	B9A064	IGLL5	Immunoglobulin lambda-like polypeptide 5	202	214	0	NON	214	G	QVTHEGSTVEKT	1	6.294e-11	12	2.24356		4.37883	4.74031		4.85555	4.33696	5.03956	5.02088	6.06004	4.48162	5.50245	4.91663	1	10	YES	SYSCQVTHEG	STVEKTVAPT				DISULFID ();NON_TER ();DISULFID ({ECO:0000255|PROSITE-ProRule:PRU00114}.)	CHAIN (Ig lambda-1 chain C regions.);DOMAIN (Ig-like.);CHAIN (Immunoglobulin lambda constant 1.);DOMAIN (Ig-like. {ECO:0000255|PROSITE- ProRule:PRU00114}.)	DISULFID (Interchain (with heavy chain).)				SP	37	164
SFLGEAFDGAR	Dimethyl (N-term)	A0A096LPE2	SAA2-SAA4	SAA2-SAA4 readthrough	23	33	1	SP	208	F	SSRSFFSFLGEA	1	1.08966e-08	12	2.24354			5.24016		7.02207	6.02361	6.26963	5.47508	6.13819	5.06606	5.14857	5.31222	0	7																	4
LLATEEQSPGEGDGNCVTR	Dimethyl (N-term)	P00450	CP	Ceruloplasmin	159	177	0	NON	1065	M	EQYTYMLLATEE	0.9714	2.2493e-05	9	2.24069			5.25629		6.16167	5.90263	5.68532	3.98266	5.75466	5.69281		5.78486	0	2													SP	19	139
VHLTPEEKSAVTALWGKVNVDEVGGEALGR	2 Dimethyl (K);Dimethyl (N-term)	P68871	HBB	Hemoglobin subunit beta	2	31	1	P1/P2	147	M	XXXXXMVHLTPE	1	0	14	2.19928		7.4681	7.31584	6.54178	6.06548	6.1475	6.82134	6.5783	6.26673		6.2067	4.49359	2	13																1
LSGARCDIQMTQSPSSLSASVGDR	Dimethyl (N-term);Oxidation (M)	P01593	IGKV1D-33	Immunoglobulin kappa variable 1D-33	17	40	1	SP	117	W	GLLLLWLSGARC	0.9998	5.79295e-07	13	2.16365	5.81763	5.70551	5.38448		7.86884	4.8726	5.32704	5.12926	5.60876	5.49296	5.39016	5.55549	0	64	YES	AQLLGLLLLW	LSGARCDIQM					CHAIN (Ig kappa chain V-I region AU.);REGION (Framework-1.);SIGNAL ({ECO:0000269|PubMed:5028201}.)	DISULFID (By similarity.);NON_TER ();REGION (Complementarity-determining-1.);REGION (Framework-2.);REGION (Complementarity-determining-2.);REGION (Framework-3.);REGION (Complementarity-determining-3.);REGION (Framework-4.);CHAIN (Immunoglobulin kappa variable 1-33. {ECO:0000255}.);DOMAIN (Ig-like. {ECO:0000255|PROSITE- ProRule:PRU00114}.);REGION (Framework-1.);DISULFID ({ECO:0000255|PROSITE-ProRu…	-6			SP	22	-6		-4
DVPDHAAYHPFR	Dimethyl (N-term)	H7C0L5	ITIH4	Inter-alpha-trypsin inhibitor heavy chain H4 (Fragment)	505	516	0	NON	719	P	GLPGPPDVPDHA	0.9961	0.00133773	6	2.15403					5.73292	4.76578	5.23	4.44307			4.50653	4.31531	0	4	YES	SRQLGLPGPP	DVPDHAAYHP
RGVQCQVQLVESGGGVVQPGGSLR	Dimethyl (N-term)	A0A0J9YY99		Ig-like domain-containing protein (Fragment)	15	38	1	SP	117	L	FLVALLRGVQCQ	0.9916	3.97669e-07	11	2.12265	5.70699				4.99405	4.71613		5.54696	5.20426	5.23022	6.59108	4.9261	0	3													SP	19	-5		-3
VTHQGLSSPVTKSFNR	Dimethyl (K);Dimethyl (N-term)	P01834	IGKC	Immunoglobulin kappa constant	89	104	0	NON	107	E	KVYACEVTHQGL	0.975	0.00128938	8	2.11357					4.84603	3.99475	4.74869	3.99179	4.56681	4.26625		4.23682	1	2
RCDIQMTQSPSSVSASVGDR	Dimethyl (N-term)	P01611	IGKV1D-12	Immunoglobulin kappa variable 1D-12	21	40	1	SP	117	S	LWFPGSRCDIQM	0.9795	0.000270691	7	2.10898					4.45052	4.15474	4.47261	4.14071		4.51713	5.77818	4.50126	0	10													SP	22	-2		0
VMTQSPLSLPVTPGEPASISCR	Dimethyl (N-term);Oxidation (M)	A0A075B6P5	IGKV2-28	Immunoglobulin kappa variable 2-28	23	44	1	SP	120	I	GSSGDIVMTQSP	0.999	0.000569116	9	2.07455				6.47723	6.96187	6.23667	6.46771	6.60884	7.2983	5.90085	6.94339	6.42691	0	4	YES	LWVSGSSGDI	VMTQSPLSLP				SIGNAL ({ECO:0000269|PubMed:4596149, ECO:0000269|PubMed:4700495, ECO:0000269|PubMed:821524, ECO:0000269|Ref.3}.)	CHAIN (Ig kappa chain V-II region FR.);REGION (Framework-1.);CHAIN (Immunoglobulin kappa variable 2D-28. {ECO:0000269|PubMed:4596149, ECO:0000269|PubMed:821524, ECO:0000269|Ref.3}.);DOMAIN (Ig-like. {ECO:0000255|PROSITE- ProRule:PRU00114}.);REGION (Framework-1. {ECO:0000303|PubMed:6325927}.)	DISULFID (By similarity.);NON_TER ();REGION (Complementarity-determining-1.);REGION (Framework-2.);REGION (Complementarity-determining-2.);REGION (Framework-3.);REGION (Complementarity-determining-3.);REGION (Framework-4.);REGION (Complementarity-determining-1. {ECO:0000303|PubMed:6325927}.);REGION (Framework-2. {ECO:0000303|PubMed:6325927}.);REGION (Complementarity-determining-2. {ECO:0000303|Pu…	3			SP	20	2		3
STVSLTTKNMEVSVATTTKAQIPILR	2 Dimethyl (K);Dimethyl (N-term);Oxidation (M)	P04114	APOB	Apolipoprotein B-100	3412	3437	0	NON	4563	N	VEGSHNSTVSLT	0.9999	0	12	2.04858	5.92829	5.31301	5.42079	5.22921		5.39564	5.7762	4.73302			5.19793		2	6	YES	SNKFVEGSHN	STVSLTTKNM				DISULFID ();LIPID (S-palmitoyl cysteine.);DOMAIN (Vitellogenin.);MOD_RES (N6-acetyllysine.);SIGNAL ();CHAIN (Apolipoprotein B-48.);MUTAGEN (D->N: Impairs protein secretion.);MUTAGEN (D->Q: Does not affect protein secretion.);MUTAGEN (R->A: Impairs protein secretion.);MUTAGEN (R->K: Does not affect protein secretion.);CARBOHYD (N-linked (GlcNAc...) (Potential).);CARBOHYD (N-linked (GlcNAc...).);RE…	CHAIN (Apolipoprotein B-100.);REGION (Heparin-binding.)	CARBOHYD (N-linked (GlcNAc...).);CARBOHYD (N-linked (GlcNAc...) (Potential).);MOD_RES (Phosphoserine; by FAM20C. {ECO:0000244|PubMed:24275569, ECO:0000269|PubMed:26091039}.);MOD_RES (Phosphothreonine. {ECO:0000244|PubMed:24275569}.);CARBOHYD (N-linked (GlcNAc...) asparagine. {ECO:0000269|PubMed:16335952, ECO:0000269|PubMed:19159218}.);CARBOHYD (N-linked (GlcNAc...) asparagine. {ECO:0000255}.)	3384			SP	27	3384
SGAYGDIVMTQSPDSLAVSLGER	Dimethyl (N-term)	P06312	IGKV4-1	Immunoglobulin kappa variable 4-1	16	38	1	SP	121	I	SLLLWISGAYGD	0.9878	0.13378	8	2.0292					5.78041	5.51253	5.85863	5.2954	5.74018	4.75569	5.61592	4.98812	0	2	YES	QVFISLLLWI	SGAYGDIVMT					SIGNAL ();SIGNAL ({ECO:0000269|PubMed:50995, ECO:0000269|PubMed:9588180}.)	DISULFID (By similarity.);NON_TER ();CHAIN (Ig kappa chain V-IV region.);REGION (Framework-1.);REGION (Complementarity-determining-1.);REGION (Framework-2.);REGION (Complementarity-determining-2.);REGION (Framework-3.);REGION (Complementarity-determining-3.);CHAIN (Immunoglobulin kappa variable 4-1. {ECO:0000269|PubMed:50995, ECO:0000269|PubMed:9588180}.);DOMAIN (Ig-like. {ECO:0000255|PROSITE- Pr…	-5			SP	20	-5		-3
AEVKKPGSSVKVSCKASGGTFSSYAISWVR	4 Dimethyl (K);Dimethyl (N-term)	P01742	IGHV1-69	Immunoglobulin heavy variable 1-69	28	57	0	NON	117	G	QLVQSGAEVKKP	0.9999	1.4e-10	14	2.02641	7.60838	7.53885	6.76608		6.08827	5.68282	6.84647	6.14247	6.65487	5.3938	6.04379		4	32													SP	19	8
SVSVAPGQTAR	Dimethyl (N-term)	P80748	IGLV3-21	Immunoglobulin lambda variable 3-21	28	38	0	NON	117	P	VLTQPPSVSVAP	0.9735	0.37895	10	2.02292					6.41935	6.0872	6.45852	6.09049	5.66963	5.29868	6.29976	4.93507	0	3	YES	VTSYVLTQPP	SVSVAPGQTA				BINDING (SCR3.);SIGNAL ({ECO:0000269|PubMed:6780787}.)	DISULFID (By similarity.);CHAIN (Ig lambda chain V-III region LOI.);DOMAIN (Ig-like.);CHAIN (Immunoglobulin lambda variable 3-21. {ECO:0000269|PubMed:6780787}.);DOMAIN (Ig-like. {ECO:0000255|PROSITE- ProRule:PRU00114}.)	NON_TER ();REGION (SCR3 binding.);BINDING (SCR3.);DISULFID ({ECO:0000255|PROSITE-ProRule:PRU00114}.)	10			SP	20	7
IPSVQINFKDLKNIKIPSR	3 Dimethyl (K);Dimethyl (N-term)	P04114	APOB	Apolipoprotein B-100	2626	2644	0	NON	4563	R	PLTDLRIPSVQI	0.9993	1.01107e-05	15	1.99752	7.90814	7.54549	7.18577	7.6624	6.39755	5.16952	7.37545	6.70064	6.50466	5.7506	6.51026	5.44528	3	29	YES	DFIVPLTDLR	IPSVQINFKD				DISULFID ();LIPID (S-palmitoyl cysteine.);DOMAIN (Vitellogenin.);MOD_RES (N6-acetyllysine.);SIGNAL ();CHAIN (Apolipoprotein B-48.);MUTAGEN (D->N: Impairs protein secretion.);MUTAGEN (D->Q: Does not affect protein secretion.);MUTAGEN (R->A: Impairs protein secretion.);MUTAGEN (R->K: Does not affect protein secretion.);CARBOHYD (N-linked (GlcNAc...) (Potential).);CARBOHYD (N-linked (GlcNAc...).);RE…	CHAIN (Apolipoprotein B-100.)	DISULFID ();CARBOHYD (N-linked (GlcNAc...).);CARBOHYD (N-linked (GlcNAc...) (Potential).);REGION (Heparin-binding.);REGION (Basic (possible receptor binding region).);REGION (LDL receptor binding.);MOD_RES (Phosphoserine. {ECO:0000244|PubMed:24275569}.);MOD_RES (Phosphoserine; by FAM20C. {ECO:0000244|PubMed:24275569, ECO:0000269|PubMed:26091039}.);MOD_RES (Phosphothreonine. {ECO:0000244|PubMed:24…	2598			SP	27	2598
QQKPGQAPVLVVYDDSDRPSGIPER	Dimethyl (K);Dimethyl (N-term)	P80748	IGLV3-21	Immunoglobulin lambda variable 3-21	55	79	0	NON	117	Y	KSVHWYQQKPGQ	0.9892	0.00116702	9	1.99622				5.61581	5.97299	5.14213	5.69233	5.52712	6.05577	5.24908	5.27841		1	2	YES	NIGSKSVHWY	QQKPGQAPVL				REGION (SCR3 binding.);BINDING (SCR3.);SIGNAL ({ECO:0000269|PubMed:6780787}.)	DISULFID (By similarity.);CHAIN (Ig lambda chain V-III region LOI.);DOMAIN (Ig-like.);CHAIN (Immunoglobulin lambda variable 3-21. {ECO:0000269|PubMed:6780787}.);DOMAIN (Ig-like. {ECO:0000255|PROSITE- ProRule:PRU00114}.);DISULFID ({ECO:0000255|PROSITE-ProRule:PRU00114}.)	NON_TER ();BINDING (SCR3.)	37			SP	20	34
DVLLEACCADGHR	Dimethyl (N-term)	P23142-4	FBLN1	Isoform C of Fibulin-1	30	42	1	SP	683	A	AAGVDADVLLEA	1	4.035e-11	12	1.99013	5.18501	5.0851	6.06562	6.12048	4.96619	4.73014	6.46087	4.34564				4.7384	0	23																	0
SEASYELTQPPSVSVSPGQTAR	Dimethyl (N-term)	P01717	IGLV3-25	Immunoglobulin lambda variable 3-25	17	38	1	SP	112	G	LTLCTGSEASYE	1	8.6943e-10	11	1.98558	7.20692	6.92363	6.50179	5.37982			4.49942		6.93789	6.54999	6.67779		0	69	YES	LLPLLTLCTG	SEASYELTQP					CHAIN (Ig lambda chain V-IV region Hil.);DOMAIN (Ig-like.);SIGNAL ({ECO:0000269|PubMed:418804}.)	NON_TER ();CHAIN (Immunoglobulin lambda variable 3-25. {ECO:0000269|PubMed:418804}.);DOMAIN (Ig-like. {ECO:0000255|PROSITE- ProRule:PRU00114}.);DISULFID ({ECO:0000255|PROSITE-ProRule:PRU00114}.)	-3			SP	19	-3		-1
LLRGVQCQVQLVESGGGVVQPGR	Dimethyl (N-term)	P01768	IGHV3-30	Immunoglobulin heavy variable 3-30	13	35	0	NON	117	A	WVFLVALLRGVQ	0.9986	0.000108308	16	1.98558	6.65767	6.45892	8.09674	7.97508	7.7101	6.34235	7.9639	6.2394	7.27087	6.47402	6.67719	7.30039	0	9	YES	FGLSWVFLVA	LLRGVQCQVQ				MOD_RES (Pyrrolidone carboxylic acid.)	CHAIN (Ig heavy chain V-III region KOL.);DOMAIN (Ig-like.);SIGNAL ({ECO:0000269|PubMed:420800, ECO:0000269|PubMed:6884994}.)	DISULFID ();NON_TER ();CHAIN (Immunoglobulin heavy variable 3-33. {ECO:0000269|PubMed:420800, ECO:0000269|PubMed:6884994}.);DOMAIN (Ig-like. {ECO:0000255|PROSITE- ProRule:PRU00114}.);MOD_RES (Pyrrolidone carboxylic acid. {ECO:0000269|PubMed:420800, ECO:0000269|PubMed:6884994}.);DISULFID ({ECO:0000255|PROSITE-ProRule:PRU00114, ECO:0000269|PubMed:6884994}.)	-7			SP	19	-7
LGSEANLTCTLTGLRDASGVTFTWTPSSGKSAVQGPPER	Dimethyl (K);Dimethyl (N-term)	P01876	IGHA1	Immunoglobulin heavy constant alpha 1	139	177	0	NON	353	L	ALEDLLLGSEAN	0.999	3.43e-12	7	1.96409					7.01939	6.83795	5.37521	5.15399		5.23557	6.1324	4.7613	1	14
NDVTDIADDGCPKPPEIAHGYVEHSVR	Dimethyl (K);Dimethyl (N-term)	P00738	HP	Haptoglobin	23	49	1	SP	406	G	FAVDSGNDVTDI	1	0	14	1.95853		4.94932	5.19243		7.27634	6.29716	5.83629	5.77474	5.82741	5.90283	7.6873	6.29431	1	49													SP	18	4		4
CEVQLVESGGVVVQPGGSLR	Dimethyl (N-term)	P0DP04	IGHV3-43D	Immunoglobulin heavy variable 3-43D	19	38	1	SP	118	Q	ILKGVQCEVQLV	0.8904	0.0110662	12	1.9465	7.75338	7.54332	6.73846	6.35967			7.4699	6.01471	7.88602	7.34963	6.17495	5.8256	0	1													SP	19	-1		0
VTVTVHDFPGKKLVLSSEKTVLTPATNHMGNVTFTIPANR	3 Dimethyl (K);Dimethyl (N-term)	P01024	C3	Complement C3	55	94	0	NON	1663	P	AQGDVPVTVTVH	0.9973	6.06545e-06	13	1.93544	6.3706	6.47034	5.40073		4.91719	4.1911	5.77673	5.43274	5.80525	4.44508			3	1													SP	22	32
HVEHDGESCSNSSHQQILETGEGSPSLKIAPANADFAFR	Dimethyl (K);Dimethyl (N-term)	P29622	SERPINA4	Kallistatin	23	61	1	SP	427	L	LSHGQLHVEHDG	0.9486	0.0127339	11	1.92945			6.10062	5.65894		5.07237		5.65329	5.92535	4.79278	5.29784	5.12963	1	1	YES	GLLALSHGQL	HVEHDGESCS	X			SIGNAL (Potential.);SIGNAL ({ECO:0000255}.)	CHAIN (Kallistatin.)	CARBOHYD (N-linked (GlcNAc...) (Potential).);CARBOHYD (N-linked (GlcNAc...).);CARBOHYD (N-linked (GlcNAc...) (complex).);SITE (Reactive bond.);CARBOHYD (N-linked (GlcNAc...) asparagine. {ECO:0000255}.);CARBOHYD (N-linked (GlcNAc...) asparagine. {ECO:0000269|PubMed:16335952}.);CARBOHYD (N-linked (GlcNAc...) asparagine. {ECO:0000269|PubMed:12754519, ECO:0000269|PubMed:16335952}.);CARBOHYD (N-linked…	2			SP	20	2		2
LPLLTLCTGSEASYELTQPPSVSVSPGQTAR	Dimethyl (N-term)	P01717	IGLV3-25	Immunoglobulin lambda variable 3-25	8	38	0	NON	112	L	AWIPLLLPLLTL	0.9999	2.99949e-09	16	1.92167	7.90008	7.77029	7.51845	6.94965	7.66732	5.63604	7.4258	7.27707	7.10508	6.74964	7.77765	7.54081	0	11	YES	MAWIPLL	LPLLTLCTGS					CHAIN (Ig lambda chain V-IV region Hil.);DOMAIN (Ig-like.);SIGNAL ({ECO:0000269|PubMed:418804}.)	NON_TER ();CHAIN (Immunoglobulin lambda variable 3-25. {ECO:0000269|PubMed:418804}.);DOMAIN (Ig-like. {ECO:0000255|PROSITE- ProRule:PRU00114}.);DISULFID ({ECO:0000255|PROSITE-ProRule:PRU00114}.)	-12			SP	19	-12
IYGNSNRPSGVPDR	Dimethyl (N-term)	P01703	IGLV1-40	Immunoglobulin lambda variable 1-40	69	82	0	NON	118	L	TAPKLLIYGNSN	0.8221	0.00753965	12	1.89954					5.7643	4.52115	6.07158	5.66073	6.17578	5.76533	6.00214	5.7793	0	1	YES	QLPGTAPKLL	IYGNSNRPSG				MOD_RES (Pyrrolidone carboxylic acid.);SIGNAL ({ECO:0000269|PubMed:4814727}.);MOD_RES (Pyrrolidone carboxylic acid. {ECO:0000269|PubMed:4814727}.)	CHAIN (Ig lambda chain V-I region NEWM.);DOMAIN (Ig-like.);CHAIN (Immunoglobulin lambda variable 1-40. {ECO:0000269|PubMed:4814727}.);DOMAIN (Ig-like. {ECO:0000255|PROSITE- ProRule:PRU00114}.);DISULFID ({ECO:0000255|PROSITE-ProRule:PRU00114}.)	NON_TER ()	49			SP	19	49
VHVSEEGTEPEAMLQVLGPKPALPAGTEDTAKEDAANR	2 Dimethyl (K);Dimethyl (N-term)	P06396	GSN	Gelsolin	258	295	0	NON	782	R	RSGRARVHVSEE	0.964	0.0128694	8	1.89456					5.78317	5.42677	5.8179	5.4601	6.1515	5.66843	5.7822	4.69818	2	1													SP	27	230
QEPERNECFLQHKDDNPNLPR	Dimethyl (K);Dimethyl (N-term)	P02768	ALB	Serum albumin	118	138	0	NON	609	K	ADCCAKQEPERN	0.9999	2.30145e-09	11	1.87073			7.68752	7.72573	7.4139	7.53546	7.26613	6.95151	7.59141	5.49369		4.73746	1	196													SP	18	99
NPLDHRGRTLEIPGNSDPNMIPDGDFNSYVR	Dimethyl (N-term);Oxidation (M)	A0A0G2JPR0	C4	Complement C4-A	949	979	0	NON	1744	L	ELVYELNPLDHR	0.9805	0.017206	8	1.84661					5.27541	4.95596	5.12544	4.52478	5.0358	4.28826		4.58594	0	3	YES	IHREELVYEL	NPLDHRGRTL				DISULFID (By similarity.);DOMAIN (Anaphylatoxin-like.);SIGNAL ();CHAIN (Complement C4 beta chain.);CHAIN (C4a anaphylatoxin.);CARBOHYD (N-linked (GlcNAc...).);PROPEP ();PROPEP ({ECO:0000269|PubMed:6167582}.);DOMAIN (Anaphylatoxin-like. {ECO:0000255|PROSITE- ProRule:PRU00022}.);MOD_RES (Phosphoserine; by FAM20C. {ECO:0000269|PubMed:26091039}.);CARBOHYD (N-linked (GlcNAc...) asparagine. {ECO:000026…	CHAIN (Complement C4-A alpha chain.);CHAIN (C4b-A.)	DISULFID (By similarity.);CROSSLNK (Isoglutamyl cysteine thioester (Cys-Gln).);SITE (Responsible for effective binding to form amide bonds with immune aggregates or protein antigens.);DOMAIN (NTR.);MOD_RES (Sulfotyrosine.);CHAIN (C4d-A.);CHAIN (Complement C4 gamma chain.);CARBOHYD (O-linked (GalNAc...).);CARBOHYD (N-linked (GlcNAc...) (complex).);CARBOHYD (N-linked (GlcNAc...).);PROPEP ();DOMAIN …	929	269
SLHTLFGDKLCTVATLR	Dimethyl (K);Dimethyl (N-term)	P02768	ALB	Serum albumin	89	105	0	NON	609	K	AENCDKSLHTLF	0.9184	0.00639703	13	1.82285		5.47361	5.09645		6.33692	4.95297	5.75639	5.36667	4.70158	5.0787	5.6108	4.81241	1	1													SP	18	70
NKYAASSYLSLTPEQWKSHR	2 Dimethyl (K);Dimethyl (N-term)	B9A064	IGLL5	Immunoglobulin lambda-like polypeptide 5	172	191	0	NON	214	N	PSKQSNNKYAAS	1	0	16	1.82122	6.71234	5.0761	6.96358	6.69529	6.66342	6.35198	7.09436	6.59313	6.98039	6.7957	6.81182	6.42427	2	12													SP	37	134
ASGVAVSDGVIKVFNDMKVR	2 Dimethyl (K);Dimethyl (N-term);Oxidation (M)	E9PK25	CFL1	Cofilin, non-muscle isoform	40	59	0	NON	204	P	DGYVRPASGVAV	0.9993	2.53349e-08	10	1.80692	6.04567		5.99906				5.85453	5.12099	5.24292	5.16472	6.34993	5.52985	2	1
SIEKTISKAKGQPR	3 Dimethyl (K);Dimethyl (N-term)	P01861	IGHG4	Immunoglobulin heavy constant gamma 4	211	224	0	NON	327	S	NKGLPSSIEKTI	0.9993	1.2047e-05	14	1.80646	4.46207		6.16422	5.95172	5.84031	5.03872	6.31425	5.87629	6.54809	6.16029	5.98818	5.10902	3	55
QLPGTAPKLLIYDNNKRPSGIPDR	2 Dimethyl (K);Dimethyl (N-term)	P01701	IGLV1-51	Immunoglobulin lambda variable 1-51	58	81	0	NON	117	Q	YVSWYQQLPGTA	0.9989	0.000126264	14	1.80282	6.12366	6.18802	5.14153	5.05165	5.06731	4.27387	4.74385		5.78333	4.43147	4.37776		2	3	YES	IGNNYVSWYQ	QLPGTAPKLL				MOD_RES (Pyrrolidone carboxylic acid.);SIGNAL ({ECO:0000269|PubMed:3929803, ECO:0000269|PubMed:4177823, ECO:0000269|PubMed:6404900}.);MOD_RES (Pyrrolidone carboxylic acid. {ECO:0000269|PubMed:4177823, ECO:0000269|PubMed:6404900}.)	DISULFID (By similarity.);CHAIN (Ig lambda chain V-I region NEW.);DOMAIN (Ig-like.);CHAIN (Immunoglobulin lambda variable 1-51. {ECO:0000269|PubMed:3929803, ECO:0000269|PubMed:4177823, ECO:0000269|PubMed:6404900}.);DOMAIN (Ig-like. {ECO:0000255|PROSITE- ProRule:PRU00114}.);DISULFID ({ECO:0000255|PROSITE-ProRule:PRU00114}.)	NON_TER ()	38			SP	19	38
YTMLAHPSAIASLSLSPDGR	Dimethyl (N-term);Oxidation (M)	Q2UJ59		Striatin domain-containing protein	763	782	0	NON	844	T	NSGQCTYTMLAH	0.9947	0.0232276	8	1.79221		5.88689			5.92567	5.32726		5.41847	6.42619	5.6418	5.97318	5.73746	0	2
TRKELFYKADGESCSASMMYQEGKFR	3 Dimethyl (K);Dimethyl (N-term)	P01008	SERPINC1	Antithrombin-III	266	291	0	NON	464	N	KFSPENTRKELF	0.9998	2.38148e-09	7	1.78708					5.10816	5.36964	5.53389	4.35051		5.38838	5.49627	4.80427	3	1	YES	LWKSKFSPEN	TRKELFYKAD				DISULFID ();SIGNAL ();BINDING (Heparin.);CARBOHYD (N-linked (GlcNAc...).);CARBOHYD (N-linked (GlcNAc...) (complex).);SIGNAL ({ECO:0000269|Ref.10}.);MOD_RES (Phosphothreonine; by FAM20C. {ECO:0000269|PubMed:26091039}.);MOD_RES (Phosphoserine; by FAM20C. {ECO:0000244|PubMed:24275569, ECO:0000269|PubMed:26091039}.);CARBOHYD (N-linked (GlcNAc...) asparagine. {ECO:0000269|PubMed:14760718, ECO:0000269|…	CHAIN (Antithrombin-III.)	DISULFID ();SITE (Reactive bond.);MUTAGEN (A->K: Reduces interaction with thrombin by 99%.);MUTAGEN (A->Q: Reduces interaction with thrombin by 80%.);DISULFID ({ECO:0000269|Ref.10}.);MUTAGEN (A->K: Reduces interaction with thrombin by 99%. {ECO:0000269|PubMed:2013320}.);MUTAGEN (A->Q: Reduces interaction with thrombin by 80%. {ECO:0000269|PubMed:2013320}.)	233			SP	32	233
SGNTATLTISR	Dimethyl (N-term)	P80748	IGLV3-21	Immunoglobulin lambda variable 3-21	85	95	0	NON	117	N	RFSGSNSGNTAT	0.9994	5.78476e-06	10	1.76185			4.71721		5.23526	4.62241	5.12286	5.19649	5.92952	5.07125	5.45026	4.72627	0	9	YES	GIPERFSGSN	SGNTATLTIS				REGION (SCR3 binding.);BINDING (SCR3.);SIGNAL ({ECO:0000269|PubMed:6780787}.)	DISULFID (By similarity.);CHAIN (Ig lambda chain V-III region LOI.);DOMAIN (Ig-like.);CHAIN (Immunoglobulin lambda variable 3-21. {ECO:0000269|PubMed:6780787}.);DOMAIN (Ig-like. {ECO:0000255|PROSITE- ProRule:PRU00114}.);DISULFID ({ECO:0000255|PROSITE-ProRule:PRU00114}.)	NON_TER ();BINDING (SCR3.)	67			SP	20	64
SDMREANYIGSDKYFHAR	Dimethyl (K);Dimethyl (N-term)	A0A096LPE2	SAA2-SAA4	SAA2-SAA4 readthrough	40	57	0	NON	208	Y	DMWRAYSDMREA	0.9906	0.175208	14	1.75765	5.07324	4.7744	5.64235		6.63274	5.97177	5.92436	5.36319	5.38564	4.79019		5.45594	1	4
LWVPASRGEIVLTQSPDFQSVTPKEKVTITCR	2 Dimethyl (K);Dimethyl (N-term)	A0A0A0MT36	IGKV6D-21	Immunoglobulin kappa variable 6D-21	12	43	0	NON	114	L	LIGFLLLWVPAS	0.9945	0.00142036	12	1.75447	6.50126		5.79252		5.86753	5.32616	5.82759	5.43198	6.02549	5.37802	5.63121		2	9													SP	19	-8
SVNERVMPICLPSKDYAEVGR	Dimethyl (K);Dimethyl (N-term);Oxidation (M)	P00738	HP	Haptoglobin	257	277	0	NON	406	V	KLKQKVSVNERV	0.9999	2.73278e-09	16	1.75336	6.05423	6.2484	5.94872	6.60415	7.47226	5.66368	7.36404	6.39248	7.1522	6.39455	7.51061	7.03191	1	45													SP	18	238
NHKPSNTKVDKR	3 Dimethyl (K);Dimethyl (N-term)	P01860	IGHG3	Immunoglobulin heavy constant gamma 3	86	97	0	NON	377	V	TYTCNVNHKPSN	0.9639	13.6892	14	1.74913	5.01067	5.26932	7.098	4.62418	4.83202	4.48398	6.56151	6.30782	5.4538	5.00334	4.74553	4.85366	3	3
HNAKTKPR	2 Dimethyl (K);Dimethyl (N-term)	P01857	IGHG1	Immunoglobulin heavy constant gamma 1	168	175	0	NON	330	V	VDGVEVHNAKTK	0.9729	15.7273	11	1.73355			5.83295				5.96204	5.54608	6.2354	5.41512	5.69153	5.36222	2	1
LLIYKASSLESGVPSR	Dimethyl (K);Dimethyl (N-term)	P01602	IGKV1-5	Immunoglobulin kappa variable 1-5	68	83	0	NON	117	K	PGKAPKLLIYKA	0.9901	0.0133261	9	1.73247			5.22545		4.36433	4.29972	5.36416	4.43573	5.49811	4.87812	4.8533	4.38024	1	3													SP	22	45
AVRPGYPKLIR	Dimethyl (K);Dimethyl (N-term)	P04004	VTN	Vitronectin	187	197	0	NON	478	K	YELDEKAVRPGY	0.7239	1.42406	9	1.72811	4.71869	4.59189			5.34587	4.64953	5.63992	4.90242				4.93784	1	1	YES	GQYCYELDEK	AVRPGYPKLI				MOTIF (Cell attachment site.);DISULFID (Alternate; alternate (By similarity).);DISULFID (Alternate; alternate.);DISULFID ();MOD_RES (Phosphothreonine; by CK2; in vitro.);MOD_RES (Sulfotyrosine.);CARBOHYD (N-linked (GlcNAc...) (complex).);CARBOHYD (N-linked (GlcNAc...).);MUTAGEN (T->A: Abolishes phosphorylation by CK2 and inhibits adhesion and spreading; when associated with A-76.);MUTAGEN (T->E: …	CHAIN (Vitronectin.);CHAIN (Vitronectin V65 subunit.);REPEAT (Hemopexin 1.)	DISULFID ();REGION (Heparin-binding.);CHAIN (Vitronectin V10 subunit.);MOD_RES (Sulfotyrosine (Potential).);MOD_RES (Phosphoserine.);MOD_RES (Phosphoserine; by PKA.);SITE (Cleavage.);CARBOHYD (N-linked (GlcNAc...) (complex).);REPEAT (Hemopexin 2.);REPEAT (Hemopexin 3.);REPEAT (Hemopexin 4.);MOD_RES (Sulfotyrosine. {ECO:0000255}.);MOD_RES (Phosphoserine. {ECO:0000244|PubMed:16807684, ECO:0000244|P…	167			SP	19	167
LAGLVFVSEAGPTGTGESKCPLMVKVLDAVR	2 Dimethyl (K);Dimethyl (N-term)	P02766	TTR	Transthyretin	11	41	0	NON	147	C	RLLLLCLAGLVF	0.7809	0.000215677	11	1.72188	6.37941	5.26762	5.82892		6.00461	6.19726	6.7378	6.10194		6.17862		6.30043	2	1	YES	MASHRLLLLC	LAGLVFVSEA					SIGNAL ();SIGNAL ({ECO:0000269|PubMed:12665801, ECO:0000269|PubMed:1517749, ECO:0000269|PubMed:3135807, ECO:0000269|PubMed:4607556, ECO:0000269|PubMed:6583672, ECO:0000269|PubMed:6651852}.)	REGION (Thyroid hormone binding.);MUTAGEN (F->M: Loss of tetramerization; when associated with M-130.);MUTAGEN (L->M: Loss of tetramerization; when associated with M-107.);BINDING (Thyroid hormones.);CHAIN (Transthyretin.);MOD_RES (4-carboxyglutamate; in a patient with Moyamoya disease.);CARBOHYD (N-linked (GlcNAc...).);MOD_RES (4-carboxyglutamate; in a patient with Moyamoya disease. {ECO:0000269…	-10			SP	20	-10
VAPEEHPVLLTEAPLNPKANR	Dimethyl (K);Dimethyl (N-term)	P60709	ACTB	Actin, cytoplasmic 1	96	116	0	NON	375	R	FYNELRVAPEEH	1	4.18e-12	13	1.70714		5.47954	4.82749	5.31477	5.40198	4.69785	5.36088	4.93333	4.8616	4.64548	6.33407	4.62508	1	4																1
TFEEVSGNVSPGTR	Dimethyl (N-term)	P02671-2	FGA	Isoform 2 of Fibrinogen alpha chain	412	425	0	NON	644	G	NNPDWGTFEEVS	0.9997	8.83788e-06	12	1.70605		5.01141			6.4381	5.64722	6.07687	6.2103	6.32032	5.65339	5.87425	5.14434	0	22	YES	NARPNNPDWG	TFEEVSGNVS			CATD
GRDAVLRCEGPIPDVTFELLR	Dimethyl (N-term)	P04217	A1BG	Alpha-1B-glycoprotein	416	436	0	NON	495	A	SGAVLAGRDAVL	0.8554	0.00183347	8	1.69566					5.80512	5.35791	5.19193	5.42937	5.12256	4.14103	5.24124	4.39077	0	4	YES	RATWSGAVLA	GRDAVLRCEG										SP	21	394
HRGRTLEIPGNSDPNMIPDGDFNSYVR	Dimethyl (N-term)	A0A0G2JPR0	C4	Complement C4-A	953	979	0	NON	1744	D	ELNPLDHRGRTL	0.9735	0.000132146	8	1.68797					5.28021	5.07505	5.04105	4.667	5.10629	4.07103	4.8847	4.46665	0	4	YES	ELVYELNPLD	HRGRTLEIPG				DISULFID (By similarity.);DOMAIN (Anaphylatoxin-like.);SIGNAL ();CHAIN (Complement C4 beta chain.);CHAIN (C4a anaphylatoxin.);CARBOHYD (N-linked (GlcNAc...).);PROPEP ();PROPEP ({ECO:0000269|PubMed:6167582}.);DOMAIN (Anaphylatoxin-like. {ECO:0000255|PROSITE- ProRule:PRU00022}.);MOD_RES (Phosphoserine; by FAM20C. {ECO:0000269|PubMed:26091039}.);CARBOHYD (N-linked (GlcNAc...) asparagine. {ECO:000026…	CHAIN (Complement C4-A alpha chain.);CHAIN (C4b-A.)	DISULFID (By similarity.);CROSSLNK (Isoglutamyl cysteine thioester (Cys-Gln).);SITE (Responsible for effective binding to form amide bonds with immune aggregates or protein antigens.);DOMAIN (NTR.);MOD_RES (Sulfotyrosine.);CHAIN (C4d-A.);CHAIN (Complement C4 gamma chain.);CARBOHYD (O-linked (GalNAc...).);CARBOHYD (N-linked (GlcNAc...) (complex).);CARBOHYD (N-linked (GlcNAc...).);PROPEP ();DOMAIN …	933	273
DHRGRTLEIPGNSDPNMIPDGDFNSYVR	Dimethyl (N-term)	A0A0G2JPR0	C4	Complement C4-A	952	979	0	NON	1744	L	YELNPLDHRGRT	0.8827	0.000678393	9	1.67577					5.90218	5.63239	5.52165	5.35267	5.70863	4.63719	5.47727	4.96964	0	2	YES	EELVYELNPL	DHRGRTLEIP				DISULFID (By similarity.);DOMAIN (Anaphylatoxin-like.);SIGNAL ();CHAIN (Complement C4 beta chain.);CHAIN (C4a anaphylatoxin.);CARBOHYD (N-linked (GlcNAc...).);PROPEP ();PROPEP ({ECO:0000269|PubMed:6167582}.);DOMAIN (Anaphylatoxin-like. {ECO:0000255|PROSITE- ProRule:PRU00022}.);MOD_RES (Phosphoserine; by FAM20C. {ECO:0000269|PubMed:26091039}.);CARBOHYD (N-linked (GlcNAc...) asparagine. {ECO:000026…	CHAIN (Complement C4-A alpha chain.);CHAIN (C4b-A.)	DISULFID (By similarity.);CROSSLNK (Isoglutamyl cysteine thioester (Cys-Gln).);SITE (Responsible for effective binding to form amide bonds with immune aggregates or protein antigens.);DOMAIN (NTR.);MOD_RES (Sulfotyrosine.);CHAIN (C4d-A.);CHAIN (Complement C4 gamma chain.);CARBOHYD (O-linked (GalNAc...).);CARBOHYD (N-linked (GlcNAc...) (complex).);CARBOHYD (N-linked (GlcNAc...).);PROPEP ();DOMAIN …	932	272
SAPTTVIYEDNQRPSGVPDR	Dimethyl (N-term)	P01721	IGLV6-57	Immunoglobulin lambda variable 6-57	62	81	0	NON	117	G	YQQRPGSAPTTV	0.9944	3.76768e-05	9	1.67412			4.85068		5.27371	4.46528	4.92271	4.97953	5.83211	5.07185	5.00687		0	4	YES	YVQWYQQRPG	SAPTTVIYED				SIGNAL ({ECO:0000269|PubMed:118171, ECO:0000269|PubMed:4089539, ECO:0000269|PubMed:6797401, ECO:0000269|Ref.6}.);REGION (Framework-1. {ECO:0000303|Ref.6}.);REGION (Complementarity-determining-1. {ECO:0000303|PubMed:3923440}.)	CHAIN (Ig lambda chain V-VI region AR.);DOMAIN (Ig-like.);CHAIN (Immunoglobulin lambda variable 6-57. {ECO:0000269|PubMed:118171, ECO:0000269|PubMed:4089539, ECO:0000269|PubMed:6797401, ECO:0000269|Ref.6}.);DOMAIN (Ig-like. {ECO:0000255|PROSITE- ProRule:PRU00114}.);REGION (Framework-2. {ECO:0000303|Ref.6}.);DISULFID ({ECO:0000255|PROSITE-ProRule:PRU00114}.)	NON_TER ();REGION (Complementarity-determining-2. {ECO:0000303|PubMed:3923440}.);REGION (Framework-3. {ECO:0000303|Ref.6}.);REGION (Complementarity-determining-3. {ECO:0000303|PubMed:3923440}.)	42			SP	19	42
LCTVATLRETYGEMADCCAKQEPER	Dimethyl (K);Dimethyl (N-term);Oxidation (M)	P02768	ALB	Serum albumin	98	122	0	NON	609	K	TLFGDKLCTVAT	0.9993	3.32417e-06	15	1.67066		6.11067	6.82413	6.54436	7.28335	5.70288	7.07767	6.16264	7.27408	7.43851	7.33645	7.4327	1	5													SP	18	79
SGAEVKKPGASVR	2 Dimethyl (K);Dimethyl (N-term)	A0A0B4J2B8	IGHV1OR15-9	Immunoglobulin heavy variable 1/OR15-9 (non-functional) (Fragment)	26	38	0	NON	117	Q	QVQLMQSGAEVK	0.9856	1.07534e-05	12	1.66873			6.59366	6.94236			7.17829	6.33098	7.56444	6.33404	6.59438	6.31404	2	12													SP	19	6
TLEIPGNSDPNMIPDGDFNSYVR	Dimethyl (N-term)	A0A0G2JPR0	C4	Complement C4-A	957	979	0	NON	1744	R	LDHRGRTLEIPG	1	0	12	1.66396	6.19712		5.78927	6.09338	6.94906	6.53232	6.26235	6.30239	6.69827	4.81314	6.44137	5.89458	0	123	YES	ELNPLDHRGR	TLEIPGNSDP	X		CFAI	DISULFID (By similarity.);DOMAIN (Anaphylatoxin-like.);SIGNAL ();CHAIN (Complement C4 beta chain.);CHAIN (C4a anaphylatoxin.);CARBOHYD (N-linked (GlcNAc...).);PROPEP ();PROPEP ({ECO:0000269|PubMed:6167582}.);DOMAIN (Anaphylatoxin-like. {ECO:0000255|PROSITE- ProRule:PRU00022}.);MOD_RES (Phosphoserine; by FAM20C. {ECO:0000269|PubMed:26091039}.);CARBOHYD (N-linked (GlcNAc...) asparagine. {ECO:000026…	CHAIN (Complement C4-A alpha chain.);CHAIN (C4b-A.)	DISULFID (By similarity.);CROSSLNK (Isoglutamyl cysteine thioester (Cys-Gln).);SITE (Responsible for effective binding to form amide bonds with immune aggregates or protein antigens.);DOMAIN (NTR.);MOD_RES (Sulfotyrosine.);CHAIN (C4d-A.);CHAIN (Complement C4 gamma chain.);CARBOHYD (O-linked (GalNAc...).);CARBOHYD (N-linked (GlcNAc...) (complex).);CARBOHYD (N-linked (GlcNAc...).);PROPEP ();DOMAIN …	937	277
GDVVMTQSPLSLPVTLGQPASISCR	Dimethyl (N-term)	P06310	IGKV2-30	Immunoglobulin kappa variable 2-30	20	44	1	SP	120	S	WVPGSSGDVVMT	1	3e-14	9	1.62803				6.13031	5.96904	5.66357	4.67605	5.79779	6.2489	4.24602	5.76633	4.9926	0	46													SP	20	-1		0
KYAFELKEKLLR	3 Dimethyl (K);Dimethyl (N-term)	P02748	C9	Complement component C9	435	446	0	NON	559	R	IRGGTRKYAFEL	0.9998	9.30152e-05	16	1.62518	6.9495	7.00422	6.95512	6.68957	6.88935	6.88481	6.66714	5.82047	6.91591	6.63148	6.89222	5.30331	3	32	YES	VVSLIRGGTR	KYAFELKEKL				DISULFID ();SITE (Cleavage; by thrombin.);DOMAIN (TSP type-1.);DOMAIN (LDL-receptor class A.);TRANSMEM (Beta stranded; (Potential).);SIGNAL ();CHAIN (Complement component C9a.);CARBOHYD (C-linked (Man).);CARBOHYD (C-linked (Man); partial.);CARBOHYD (N-linked (GlcNAc...).);CARBOHYD (N-linked (GlcNAc...) (complex).);SIGNAL ({ECO:0000269|PubMed:6095282}.);TRANSMEM (Beta stranded. {ECO:0000255}.);DOM…	DOMAIN (MACPF.);CHAIN (Complement component C9.);CHAIN (Complement component C9b.);DOMAIN (MACPF. {ECO:0000255|PROSITE- ProRule:PRU00745}.)	DISULFID ();DOMAIN (EGF-like.);DISULFID ({ECO:0000244|PDB:6DLW, ECO:0000269|PubMed:30111885, ECO:0000269|PubMed:8603752}.)	413		80	SP	21	413
IQMTQSPSSLSASVGDR	Dimethyl (N-term)	A0A0C4DH72	IGKV1-6	Immunoglobulin kappa variable 1-6	24	40	1	SP	117	A	PGARCAIQMTQS	0.9957	5.0967e-08	12	1.62419			5.73737	5.69937	5.8027	5.34105	5.86364	5.81073	6.37324	4.97008		5.96924	0	10	YES	LLWLRGARCD	IQMTQSPSSL	X			SIGNAL ();SIGNAL ({ECO:0000255}.)	CHAIN (Ig kappa chain V-I region Daudi.);REGION (Framework-1.);CHAIN (Immunoglobulin kappa variable 1D-39. {ECO:0000255}.);REGION (Framework-1. {ECO:0000303|PubMed:6091049}.)	DISULFID (By similarity.);NON_TER ();REGION (Complementarity-determining-1.);REGION (Framework-2.);REGION (Complementarity-determining-2.);REGION (Framework-3.);REGION (Complementarity-determining-3.);REGION (Framework-4.);DOMAIN (Ig-like. {ECO:0000255|PROSITE- ProRule:PRU00114}.);REGION (Complementarity-determining-1. {ECO:0000303|PubMed:6091049}.);REGION (Framework-2. {ECO:0000303|PubMed:609104…	1			SP	22	1		1
LLAAGFCPAVLCHPNSPLDEENLTQENQDR	Dimethyl (N-term)	P01011	SERPINA3	Alpha-1-antichymotrypsin	12	41	0	NON	423	G	PLLALGLLAAGF	0.9979	0.00012887	11	1.6229			5.60442	5.68363	4.99351	4.33834	4.61935	4.28816	5.61908	4.36936	4.29134	4.00552	0	3	YES	ERMLPLLALG	LLAAGFCPAV					SIGNAL ();SIGNAL ({ECO:0000269|PubMed:2787670}.)	SITE (Reactive bond.);DNA_BIND ();CHAIN (Alpha-1-antichymotrypsin.);CHAIN (Alpha-1-antichymotrypsin His-Pro-less.);CARBOHYD (N-linked (GlcNAc...).);REGION (RCL.);REGION (O-glycosylated at one site.);CARBOHYD (N-linked (GlcNAc...) asparagine. {ECO:0000269|PubMed:16335952}.);CARBOHYD (N-linked (GlcNAc...) asparagine. {ECO:0000269|PubMed:12754519, ECO:0000269|PubMed:14760718, ECO:0000269|PubMed:1633…	-12			SP	23	-12
QELPQQLTSPGYPEPYGKGQESSTDIKAPEGFAVR	2 Dimethyl (K);Dimethyl (N-term)	Q9NZP8	C1RL	Complement C1r subcomponent-like protein	46	80	1	SP	487	A	GSVLLAQELPQQ	0.9638	0.000367418	10	1.59778					5.62916	5.24205		5.45351	5.14122	4.60179	5.19853	4.68213	2	1													SP	40	5
SNIVGNQGAAWLQQHQGHPPKLLSYR	Dimethyl (K);Dimethyl (N-term)	A0A075B6I4	IGLV10-54	Immunoglobulin lambda variable 10-54	45	70	0	NON	117	N	LTCTGNSNIVGN	0.9604	0.0142338	10	1.59018							5.24113	4.81018	5.83687	5.09285	5.22325	4.96215	1	2													SP	21	23
EIVMTQSPATLSVSPGERATLSCR	Dimethyl (N-term);Oxidation (M)	P01624	IGKV3-15	Immunoglobulin kappa variable 3-15	21	44	1	SP	115	G	LPDTTGEIVMTQ	0.9899	2.77285e-05	15	1.58307	6.08534	7.20616	7.35533	6.49107	6.45291	6.29671	7.15406	6.22043	5.16217		6.46248	4.91298	0	6	YES	LLLWLPDTTG	EIVMTQSPAT				SIGNAL ({ECO:0000269|PubMed:60899}.)	CHAIN (Ig kappa chain V-III region POM.)	DISULFID (By similarity.);NON_TER ();CHAIN (Immunoglobulin kappa variable 3-15. {ECO:0000269|PubMed:60899}.);DOMAIN (Ig-like. {ECO:0000255|PROSITE- ProRule:PRU00114}.);REGION (Framework-1. {ECO:0000303|PubMed:3083417}.);REGION (Complementarity-determining-1. {ECO:0000303|PubMed:3083417}.);REGION (Framework-2. {ECO:0000303|PubMed:3083417}.);REGION (Complementarity-determining-2. {ECO:0000303|PubMe…				SP	20	0		0
EQLGPVTQEFWDNLEKETEGLR	Dimethyl (K);Dimethyl (N-term)	P02647	APOA1	Apolipoprotein A-I	86	107	0	NON	267	R	TFSKLREQLGPV	0.9999	8.17206e-08	8	1.57913					4.53623	4.43016	5.06185	4.19745	4.57143	4.23332	4.89276	4.29988	1	10	YES	SVTSTFSKLR	EQLGPVTQEF				SIGNAL ();SIGNAL ({ECO:0000269|PubMed:6328445, ECO:0000269|PubMed:6409108}.)	REPEAT (1.);CHAIN (Proapolipoprotein A-I.);CHAIN (Apolipoprotein A-I.);CHAIN (Truncated apolipoprotein A-I.);REGION (10 X approximate tandem repeats.)	REPEAT (2.);REPEAT (3; half-length.);REPEAT (4.);REPEAT (5.);REPEAT (6.);REPEAT (7.);REPEAT (8.);REPEAT (9; half-length.);REPEAT (10.);MOD_RES (Methionine sulfoxide.);CARBOHYD (N-linked (Glc) (glycation).);MOD_RES (Methionine sulfoxide. {ECO:0000269|PubMed:12576517}.);CARBOHYD (N-linked (Glc) (glycation) lysine. {ECO:0000269|PubMed:8261628}.)	67			SP	18	67
WKSHRSYSCQVTHEGSTVEKTVAPTECS	2 Dimethyl (K);Dimethyl (N-term)	B9A064	IGLL5	Immunoglobulin lambda-like polypeptide 5	187	214	0	NON	214	Q	SLTPEQWKSHRS	0.9982	1.7619e-10	6	1.57789					5.54612	3.25395			4.39908	4.58032	3.96838	4.65433	2	3	YES	SSYLSLTPEQ	WKSHRSYSCQ				NON_TER ()	DISULFID ();CHAIN (Ig lambda-1 chain C regions.);DOMAIN (Ig-like.);CHAIN (Immunoglobulin lambda constant 1.);DOMAIN (Ig-like. {ECO:0000255|PROSITE- ProRule:PRU00114}.);DISULFID ({ECO:0000255|PROSITE-ProRule:PRU00114}.)	DISULFID (Interchain (with heavy chain).)				SP	37	149
GGVVQPGGSLR	Dimethyl (N-term)	A0A0J9YY99		Ig-like domain-containing protein (Fragment)	28	38	0	NON	117	G	QLVESGGGVVQP	0.7628	104.992	11	1.57433	6.40147	6.52316			6.37007	5.85956	6.42639	6.20559			6.24095	4.95488	0	1													SP	19	8
KCKVSNKALPAPIEKTISKAKGQPR	6 Dimethyl (K);Dimethyl (N-term)	A0A0A0MS07	IGHG1	Immunoglobulin heavy constant gamma 1 (Fragment)	168	192	0	NON	295	Y	VDGVEYKCKVSN	0.9876	0.00146189	10	1.57398			4.46287		4.36404	3.80304	5.23827	4.37085	5.29521	4.79099	4.55311	4.59048	6	4
LDPERLGREGVQKEDIPPADLSDQVPDTESETR	Dimethyl (K);Dimethyl (N-term)	P01024	C3	Complement C3	947	979	0	NON	1663	T	TVAVRTLDPERL	1	5.46711e-08	10	1.5732				6.67541	8.18279	7.76242	8.17491	7.75862	7.89306	7.38038	8.12174	7.57678	1	71	YES	RMNKTVAVRT	LDPERLGREG				DISULFID (Interchain (between beta and alpha chains).);DISULFID ();SITE (Cleavage; by carboxypeptidases.);SITE (Cleavage; by C3 convertase.);DOMAIN (Anaphylatoxin-like.);SIGNAL ();CHAIN (Complement C3 beta chain.);CHAIN (C3a anaphylatoxin.);CHAIN (Acylation stimulating protein.);CARBOHYD (N-linked (GlcNAc...).);SIGNAL ({ECO:0000269|PubMed:8376604}.);CHAIN (C3-beta-c. {ECO:0000250}.);DOMAIN (Anaph…	DISULFID ();CHAIN (Complement C3.);CHAIN (Complement C3 alpha chain.);CHAIN (Complement C3b alpha' chain.);CHAIN (Complement C3c alpha' chain fragment 1.)	DISULFID ();PEPTIDE (Complement C3f fragment.);CROSSLNK (Isoglutamyl cysteine thioester (Cys-Gln).);SITE (Cleavage; by factor I (Potential).);SITE (Cleavage; by factor I.);DOMAIN (NTR.);CHAIN (Complement C3dg fragment.);CHAIN (Complement C3g fragment.);CHAIN (Complement C3d fragment.);CHAIN (Complement C3c alpha' chain fragment 2.);MUTAGEN (D->A: Minor effect on binding of C3d to CR2.);MUTAGEN (E…	924			SP	22	924
SWAQSVLTQPPSVSGAPGQR	Dimethyl (N-term)	A0A075B6I6	IGLV1-50	Probable non-functional immunoglobulin lambda variable 1-50	17	36	1	SP	118	G	LAHCTGSWAQSV	0.8956	10.1389	15	1.56793	6.87016	6.61305	6.65909	6.02378	6.53474	6.13895	6.27196	5.60498	6.84775		6.40593	6.00115	0	2													SP	19	-3		-1
ASSIIDELFQDR	Dimethyl (N-term)	P10909-2	CLU	Isoform 2 of Clusterin	235	246	0	NON	501	R	QDHFSRASSIID	0.9997	7.53433e-07	8	1.56741					4.99634	5.19167	5.17043	4.90903	4.93348	3.95544	5.21362	4.37039	0	6	YES	LDVMQDHFSR	ASSIIDELFQ
NATFSAVGEASICEDDWNSGER	Dimethyl (N-term)	P01871	IGHM	Immunoglobulin heavy constant mu	279	300	0	NON	453	P	ISESHPNATFSA	0.9987	0.0136756	6	1.56451					4.08391	3.93914	4.35333	4.1028			5.08358	4.06598	0	4	YES	THTNISESHP	NATFSAVGEA
GGTTDYAAPVKGR	Dimethyl (K);Dimethyl (N-term)	A0A0B4J1V0	IGHV3-15	Immunoglobulin heavy variable 3-15	76	88	0	NON	119	D	IKSKTDGGTTDY	0.8165	67.3662	9	1.55876	5.00849	5.01947	5.47965		4.41524		4.77338	4.78587	5.44282	4.01166		4.85738	1	1													SP	19	56
LWLPDTTGEIVLTQSPATLSLSPGER	Dimethyl (N-term)	A0A0A0MRZ8	IGKV3D-11	Immunoglobulin kappa variable 3D-11	13	38	0	NON	115	L	LLFLLLLWLPDT	0.9981	9.79576e-05	8	1.55589				5.40105	5.12913	4.98622		5.65059	5.93919	5.35573	5.39663	4.71789	0	4	YES	APAQLLFLLL	LWLPDTTGEI					SIGNAL ();SIGNAL ({ECO:0000255}.)	DISULFID (By similarity.);NON_TER ();CHAIN (Ig kappa chain V-III region VG.);REGION (Framework-1.);REGION (Complementarity-determining-1.);REGION (Framework-2.);REGION (Complementarity-determining-2.);REGION (Framework-3.);REGION (Complementarity-determining-3.);CHAIN (Immunoglobulin kappa variable 3-11. {ECO:0000255}.);DOMAIN (Ig-like. {ECO:0000255|PROSITE- ProRule:PRU00114}.);REGION (Framework-…	-8			SP	20	-8
YQCKNYYKLR	2 Dimethyl (K);Dimethyl (N-term)	P00738	HP	Haptoglobin	50	59	0	NON	406	R	VEHSVRYQCKNY	0.9972	0.141966	11	1.5533			6.71806	5.47236	5.8734	5.10895	4.96462	4.82527	6.21471	5.44082	5.09324	5.67868	2	11													SP	18	31
DIQMTQSPSSVSASVGDR	Dimethyl (N-term)	P01611	IGKV1D-12	Immunoglobulin kappa variable 1D-12	23	40	1	SP	117	C	FPGSRCDIQMTQ	1	4.6e-13	16	1.5518	7.765	5.87405	7.6498	7.74074	6.62509	5.96596	6.23327	6.21478	7.20588	6.60135	6.19918	6.47851	0	249													SP	22	0		0
VNERVMPICLPSKDYAEVGR	Dimethyl (K);Dimethyl (N-term)	P00738	HP	Haptoglobin	258	277	0	NON	406	S	LKQKVSVNERVM	0.9999	6.68555e-08	14	1.5479	6.89092	5.70558		6.10334	6.88208	6.80677	6.87844	6.83474	6.66682	5.92044	6.85636	6.57728	1	20													SP	18	239
DPNMIPDGDFNSYVR	Dimethyl (N-term);Oxidation (M)	A0A0G2JPR0	C4	Complement C4-A	965	979	0	NON	1744	S	EIPGNSDPNMIP	0.9775	0.000364193	10	1.54243	5.31548				5.78869	5.2591	5.49667	5.46839	5.83297	4.99788		5.02109	0	3	YES	GRTLEIPGNS	DPNMIPDGDF				DISULFID (By similarity.);DOMAIN (Anaphylatoxin-like.);SIGNAL ();CHAIN (Complement C4 beta chain.);CHAIN (C4a anaphylatoxin.);CARBOHYD (N-linked (GlcNAc...).);PROPEP ();PROPEP ({ECO:0000269|PubMed:6167582}.);DOMAIN (Anaphylatoxin-like. {ECO:0000255|PROSITE- ProRule:PRU00022}.);MOD_RES (Phosphoserine; by FAM20C. {ECO:0000269|PubMed:26091039}.);CARBOHYD (N-linked (GlcNAc...) asparagine. {ECO:000026…	CHAIN (Complement C4-A alpha chain.);CHAIN (C4b-A.);CHAIN (C4d-A.)	DISULFID (By similarity.);CROSSLNK (Isoglutamyl cysteine thioester (Cys-Gln).);SITE (Responsible for effective binding to form amide bonds with immune aggregates or protein antigens.);DOMAIN (NTR.);MOD_RES (Sulfotyrosine.);CHAIN (Complement C4 gamma chain.);CARBOHYD (O-linked (GalNAc...).);CARBOHYD (N-linked (GlcNAc...) (complex).);CARBOHYD (N-linked (GlcNAc...).);PROPEP ();DOMAIN (NTR. {ECO:0000…	945	285
FSGSNSGNTATLTISR	Dimethyl (N-term)	P80748	IGLV3-21	Immunoglobulin lambda variable 3-21	80	95	0	NON	117	R	SGIPERFSGSNS	1	5.52256e-07	8	1.53577				5.6163	5.43031	5.01902	5.61683	5.23153	6.35581	5.76547	5.45624		0	1	YES	SDRPSGIPER	FSGSNSGNTA				REGION (SCR3 binding.);BINDING (SCR3.);SIGNAL ({ECO:0000269|PubMed:6780787}.)	DISULFID (By similarity.);CHAIN (Ig lambda chain V-III region LOI.);DOMAIN (Ig-like.);CHAIN (Immunoglobulin lambda variable 3-21. {ECO:0000269|PubMed:6780787}.);DOMAIN (Ig-like. {ECO:0000255|PROSITE- ProRule:PRU00114}.);DISULFID ({ECO:0000255|PROSITE-ProRule:PRU00114}.)	NON_TER ();BINDING (SCR3.)	62			SP	20	59
QTPDFIVPLTDLR	Dimethyl (N-term)	P04114	APOB	Apolipoprotein B-100	2613	2625	0	NON	4563	F	LQKATFQTPDFI	0.73	0.401571	8	1.53161					4.5656	5.20731	5.22661	4.76026	5.01541	4.36997	5.06092	3.68677	0	1	YES	SLQALQKATF	QTPDFIVPLT				DISULFID ();LIPID (S-palmitoyl cysteine.);DOMAIN (Vitellogenin.);MOD_RES (N6-acetyllysine.);SIGNAL ();CHAIN (Apolipoprotein B-48.);MUTAGEN (D->N: Impairs protein secretion.);MUTAGEN (D->Q: Does not affect protein secretion.);MUTAGEN (R->A: Impairs protein secretion.);MUTAGEN (R->K: Does not affect protein secretion.);CARBOHYD (N-linked (GlcNAc...) (Potential).);CARBOHYD (N-linked (GlcNAc...).);RE…	CHAIN (Apolipoprotein B-100.)	DISULFID ();CARBOHYD (N-linked (GlcNAc...).);CARBOHYD (N-linked (GlcNAc...) (Potential).);REGION (Heparin-binding.);REGION (Basic (possible receptor binding region).);REGION (LDL receptor binding.);MOD_RES (Phosphoserine. {ECO:0000244|PubMed:24275569}.);MOD_RES (Phosphoserine; by FAM20C. {ECO:0000244|PubMed:24275569, ECO:0000269|PubMed:26091039}.);MOD_RES (Phosphothreonine. {ECO:0000244|PubMed:24…	2585			SP	27	2585
DELCSYYQSCCTDYTAECKPQVTR	Dimethyl (K);Dimethyl (N-term)	P04004	VTN	Vitronectin	41	64	0	NON	478	C	DKKCQCDELCSY	0.92	1.10181	11	1.52837	6.05274			5.38721	5.71732	4.17137	5.9327	6.10056			5.83921	5.83704	1	1													SP	19	21
VGHEALPLAFTQKTIDR	Dimethyl (K);Dimethyl (N-term)	P01876	IGHA1	Immunoglobulin heavy constant alpha 1	315	331	0	NON	353	M	DTFSCMVGHEAL	1	3.86721e-06	16	1.52389	4.79235	5.47327	6.91831	5.45721	6.86689	4.75749	5.42029	5.15247	5.34593	5.28852	5.63597	6.09838	1	8
EIVMTQSPATLSVSPGER	Dimethyl (N-term);Oxidation (M)	P01624	IGKV3-15	Immunoglobulin kappa variable 3-15	21	38	1	SP	115	G	LPDTTGEIVMTQ	1	6e-14	16	1.51512	7.80186	6.36578	6.62687	6.0526	5.77878	4.93972	6.61247	6.78883	7.56013	7.35375	7.23917	7.38202	0	151	YES	LLLWLPDTTG	EIVMTQSPAT				SIGNAL ({ECO:0000269|PubMed:60899}.)	CHAIN (Ig kappa chain V-III region POM.)	DISULFID (By similarity.);NON_TER ();CHAIN (Immunoglobulin kappa variable 3-15. {ECO:0000269|PubMed:60899}.);DOMAIN (Ig-like. {ECO:0000255|PROSITE- ProRule:PRU00114}.);REGION (Framework-1. {ECO:0000303|PubMed:3083417}.);REGION (Complementarity-determining-1. {ECO:0000303|PubMed:3083417}.);REGION (Framework-2. {ECO:0000303|PubMed:3083417}.);REGION (Complementarity-determining-2. {ECO:0000303|PubMe…				SP	20	0		0
GQLFAVDSGNDVTDIADDGCPKPPEIAHGYVEHSVR	Dimethyl (K);Dimethyl (N-term)	P00738	HP	Haptoglobin	14	49	1	SP	406	W	IALLLWGQLFAV	0.9995	9.73583e-05	7	1.4897					5.21	4.67165	5.22749	4.06132	4.80104		4.53261	4.8918	1	14													SP	18	-5		-3
KGVQCEVQLVESGGGVVRPGGSLR	Dimethyl (K);Dimethyl (N-term)	A0A0C4DH32	IGHV3-20	Immunoglobulin heavy variable 3-20	15	38	1	SP	117	L	FLVAILKGVQCE	0.9996	4.696e-11	10	1.48805	8.24525	6.88549					7.83192	7.39333	7.84376	7.4134	8.06771	8.50463	1	42													SP	19	-5		-3
DLGWYQQKPGKAPKR	3 Dimethyl (K);Dimethyl (N-term)	P01599	IGKV1-17	Immunoglobulin kappa variable 1-17	54	68	0	NON	117	N	SQGIRNDLGWYQ	0.9721	10.5878	7	1.48348					4.87871	3.96238	4.80794	4.8284	5.22621	4.78237	4.32145		3	2													SP	22	31
CKVSNKALPAPIEKTISKAKGQPR	5 Dimethyl (K);Dimethyl (N-term)	A0A0A0MS07	IGHG1	Immunoglobulin heavy constant gamma 1 (Fragment)	169	192	0	NON	295	K	DGVEYKCKVSNK	0.9999	2.49464e-09	7	1.47984					4.37136		4.56965	4.58821	5.40842	4.14724	4.54065	4.44685	5	8
QSPDFQSVTPKEKVTITCR	2 Dimethyl (K);Dimethyl (N-term)	A0A0A0MT36	IGKV6D-21	Immunoglobulin kappa variable 6D-21	25	43	1	SP	114	T	GEIVLTQSPDFQ	0.9985	1.5561e-10	16	1.47125	7.39586	7.19275	6.79737	6.64292	7.03722	5.55365	6.6885	6.3567	7.49509	6.8414	6.66206	6.83134	2	9													SP	19	5
VTQSPSSLSASVGDR	Dimethyl (N-term)	A0A075B7D4	IGKV1OR2-108	Immunoglobulin kappa variable 1/OR2-108 (non-functional) (Fragment)	26	40	1	SP	117	Q	ARCDIQVTQSPS	0.9328	0.212993	14	1.47052	6.36988	6.03833	6.24808	6.22613		5.55131	6.21581	4.37722	6.45528	6.27344	6.25209	6.41267	0	4													SP	22	3		3
TYTMLAHPSAIASLSLSPDGR	Dimethyl (N-term);Oxidation (M)	Q2UJ59		Striatin domain-containing protein	762	782	0	NON	844	C	ANSGQCTYTMLA	0.9462	9.24442	7	1.4705					5.03592		5.16195	4.9773	5.47706	4.56512	5.11816	4.88675	0	1
AFHLGKCPNPPVQENFDVNKYLGR	2 Dimethyl (K);Dimethyl (N-term)	C9JF17	APOD	Apolipoprotein D (Fragment)	50	73	1	SP	215	Q	GAAEGQAFHLGK	0.9838	1.38822e-07	15	1.46899		8.27388	8.07664	6.22949	6.09217	7.92549	8.11161	7.6425	7.52558	6.10156	6.00982	5.70573	2	2																	1
QVSTPTLVEVSR	Dimethyl (N-term)	P02768	ALB	Serum albumin	441	452	0	NON	609	P	YTKKVPQVSTPT	0.9996	0.00141828	16	1.46521	7.54466	6.49521	6.75492	7.1384	7.16765	5.86506	7.21488	7.19662	6.9594	6.24201	7.17395	7.23172	0	111													SP	18	422
GGGFSSGGFSGGSFSRGSSGGGCFGGSSGGYGGLGGFGGGSFR	Dimethyl (N-term)	A0A1B0GVI3	KRT10	Keratin, type I cytoskeletal 10	44	86	0	NON	624	L	SSKGSLGGGFSS	0.9995	0.000110761	11	1.46495			5.69158	5.46882	5.1475	4.77882		5.05944		5.2119	5.75435	5.02283	0	1	YES	LRISSSKGSL	GGGFSSGGFS				MOD_RES (Phosphoserine.);MOD_RES (Phosphoserine. {ECO:0000244|PubMed:23186163}.);MOD_RES (Phosphoserine. {ECO:0000244|PubMed:18691976, ECO:0000244|PubMed:23186163}.)	COMPBIAS (Gly-rich.);CHAIN (Keratin, type I cytoskeletal 10.);REGION (Head.)	COMPBIAS (Ser-rich.);REGION (Rod.);REGION (Coil 1A.);REGION (Linker 1.);REGION (Coil 1B.);REGION (Linker 12.);REGION (Coil 2.);REGION (Tail.);DOMAIN (IF rod. {ECO:0000255|PROSITE- ProRule:PRU01188}.);MOD_RES (Phosphoserine. {ECO:0000244|PubMed:23186163}.);DISULFID (Interchain. {ECO:0000244|PDB:4ZRY, ECO:0000305|PubMed:27595935}.)
NPLDHRGRTLEIPGNSDPNMIPDGDFNSYVR	Dimethyl (N-term)	A0A0G2JPR0	C4	Complement C4-A	949	979	0	NON	1744	L	ELVYELNPLDHR	0.9799	3.10817e-05	7	1.46246					5.64101	5.37937	5.56503	4.90525	5.32188		5.04738	4.64807	0	4	YES	IHREELVYEL	NPLDHRGRTL				DISULFID (By similarity.);DOMAIN (Anaphylatoxin-like.);SIGNAL ();CHAIN (Complement C4 beta chain.);CHAIN (C4a anaphylatoxin.);CARBOHYD (N-linked (GlcNAc...).);PROPEP ();PROPEP ({ECO:0000269|PubMed:6167582}.);DOMAIN (Anaphylatoxin-like. {ECO:0000255|PROSITE- ProRule:PRU00022}.);MOD_RES (Phosphoserine; by FAM20C. {ECO:0000269|PubMed:26091039}.);CARBOHYD (N-linked (GlcNAc...) asparagine. {ECO:000026…	CHAIN (Complement C4-A alpha chain.);CHAIN (C4b-A.)	DISULFID (By similarity.);CROSSLNK (Isoglutamyl cysteine thioester (Cys-Gln).);SITE (Responsible for effective binding to form amide bonds with immune aggregates or protein antigens.);DOMAIN (NTR.);MOD_RES (Sulfotyrosine.);CHAIN (C4d-A.);CHAIN (Complement C4 gamma chain.);CARBOHYD (O-linked (GalNAc...).);CARBOHYD (N-linked (GlcNAc...) (complex).);CARBOHYD (N-linked (GlcNAc...).);PROPEP ();DOMAIN …	929	269
DDPIEKVIEGINR	Dimethyl (K);Dimethyl (N-term)	Q6UWP8-2	SBSN	Isoform 2 of Suprabasin	26	38	1	SP	247	S	SGWAASDDPIEK	0.9973	0.00117505	8	1.45293					5.06573	4.79323	5.00556	4.75266	4.84021	4.7744	5.87271	4.71442	1	1	YES	LGALSGWAAS	DDPIEKVIEG	X			SIGNAL (Potential.);SIGNAL ({ECO:0000255}.)		COMPBIAS (Ala/Gly/His-rich.);CHAIN (Suprabasin.)								0
WLPDTTGEIVLTQSPGTLSLSPGER	Dimethyl (N-term)	P01619	IGKV3-20	Immunoglobulin kappa variable 3-20	14	38	0	NON	116	L	LFLLLLWLPDTT	0.9992	0.00121962	11	1.4518					5.14713	4.26797	5.05787	4.55175	5.36068	4.85359	4.26287	4.4071	0	36	YES	PAQLLFLLLL	WLPDTTGEIV					CHAIN (Ig kappa chain V-III region B6.);SIGNAL ({ECO:0000269|PubMed:11946339, ECO:0000269|PubMed:3086710, ECO:0000269|PubMed:5027703, ECO:0000269|PubMed:6794615}.)	DISULFID (By similarity.);NON_TER ();CHAIN (Immunoglobulin kappa variable 3-20. {ECO:0000269|PubMed:11946339, ECO:0000269|PubMed:3086710, ECO:0000269|PubMed:5027703, ECO:0000269|PubMed:6794615}.);DOMAIN (Ig-like. {ECO:0000255|PROSITE- ProRule:PRU00114}.);REGION (Framework-1. {ECO:0000303|PubMed:2997711}.);REGION (Complementarity-determining-1. {ECO:0000303|PubMed:2997711}.);REGION (Framework-2. {…	-7			SP	20	-7
TLCTGSEASYELTQPPSVSVSPGQTAR	Dimethyl (N-term)	P01717	IGLV3-25	Immunoglobulin lambda variable 3-25	12	38	0	NON	112	L	LLLPLLTLCTGS	0.9999	1.09581e-05	12	1.45098	5.77147	5.54824		5.45499	6.2932	4.92841	5.25823	5.5589		5.2119	5.65338	5.19358	0	30	YES	AWIPLLLPLL	TLCTGSEASY					CHAIN (Ig lambda chain V-IV region Hil.);DOMAIN (Ig-like.);SIGNAL ({ECO:0000269|PubMed:418804}.)	NON_TER ();CHAIN (Immunoglobulin lambda variable 3-25. {ECO:0000269|PubMed:418804}.);DOMAIN (Ig-like. {ECO:0000255|PROSITE- ProRule:PRU00114}.);DISULFID ({ECO:0000255|PROSITE-ProRule:PRU00114}.)	-8			SP	19	-8
LFPPKPKDTLMISR	2 Dimethyl (K);Dimethyl (N-term)	A0A0A0MS07	IGHG1	Immunoglobulin heavy constant gamma 1 (Fragment)	125	138	0	NON	295	F	GGPSVFLFPPKP	0.9955	1.17872e-05	15	1.44828		5.26071	6.18077	5.89293	5.70989	5.45479	6.54738	5.87703	6.78193	6.28039	6.26299	5.79795	2	8
WYQQKPGQAPVLVVYDDSDRPSGIPER	Dimethyl (K);Dimethyl (N-term)	P80748	IGLV3-21	Immunoglobulin lambda variable 3-21	53	79	0	NON	117	H	GSKSVHWYQQKP	1	3.7e-13	11	1.44723				6.34283	6.70105	6.27659	7.0969	6.63589	7.12078	6.69928	6.82547		1	37	YES	GNNIGSKSVH	WYQQKPGQAP				REGION (SCR3 binding.);BINDING (SCR3.);SIGNAL ({ECO:0000269|PubMed:6780787}.)	DISULFID (By similarity.);CHAIN (Ig lambda chain V-III region LOI.);DOMAIN (Ig-like.);CHAIN (Immunoglobulin lambda variable 3-21. {ECO:0000269|PubMed:6780787}.);DOMAIN (Ig-like. {ECO:0000255|PROSITE- ProRule:PRU00114}.);DISULFID ({ECO:0000255|PROSITE-ProRule:PRU00114}.)	NON_TER ();BINDING (SCR3.)	35			SP	20	32
DKKQWINKAVGDKLPECEADDGCPKPPEIAHGYVEHSVR	5 Dimethyl (K);Dimethyl (N-term)	P00738	HP	Haptoglobin	70	108	0	NON	406	N	GVYTLNDKKQWI	0.9908	0.0123429	7	1.44566					6.03184	5.62484	5.49548	5.53226	6.25467		6.5425	5.60716	5	4													SP	18	51
GEGLVQPGGSLR	Dimethyl (N-term)	A0A075B6Q5	IGHV3-64	Immunoglobulin heavy variable 3-64	28	39	0	NON	118	S	VQLVESGEGLVQ	0.9356	0.240296	12	1.43945		6.54213	6.68852	5.87028	5.90398		5.91853	5.77162	6.28647	5.95166	7.43368		0	15													SP	20	7
TQSPLSLPVTPGEPASISCR	Dimethyl (N-term)	A0A075B6P5	IGKV2-28	Immunoglobulin kappa variable 2-28	25	44	1	SP	120	M	SGDIVMTQSPLS	0.9983	0.0155701	12	1.43424	5.90796		5.71632	5.74644	5.937	5.52102	5.90448	5.86033	6.18244	5.60085	7.23519	6.08804	0	15	YES	VSGSSGDIVM	TQSPLSLPVT				REGION (Framework-1.);SIGNAL ({ECO:0000269|PubMed:4596149, ECO:0000269|PubMed:4700495, ECO:0000269|PubMed:821524, ECO:0000269|Ref.3}.)	DISULFID (By similarity.);CHAIN (Ig kappa chain V-II region FR.);REGION (Complementarity-determining-1.);CHAIN (Immunoglobulin kappa variable 2D-28. {ECO:0000269|PubMed:4596149, ECO:0000269|PubMed:821524, ECO:0000269|Ref.3}.);DOMAIN (Ig-like. {ECO:0000255|PROSITE- ProRule:PRU00114}.);REGION (Framework-1. {ECO:0000303|PubMed:6325927}.)	NON_TER ();REGION (Framework-2.);REGION (Complementarity-determining-2.);REGION (Framework-3.);REGION (Complementarity-determining-3.);REGION (Framework-4.);REGION (Complementarity-determining-1. {ECO:0000303|PubMed:6325927}.);REGION (Framework-2. {ECO:0000303|PubMed:6325927}.);REGION (Complementarity-determining-2. {ECO:0000303|PubMed:6325927}.);REGION (Framework-3. {ECO:0000303|PubMed:6325927}.…	5			SP	20	4
AIQMTQSPSSLSASVGDR	Dimethyl (N-term);Oxidation (M)	A0A0C4DH72	IGKV1-6	Immunoglobulin kappa variable 1-6	23	40	1	SP	117	C	LPGARCAIQMTQ	1	7.74e-12	16	1.43159	5.83905	5.87817	5.94961	7.44742	5.71588	5.06508	6.94594	5.24301	5.9683	5.49619	7.11654	5.81976	0	176													SP	22	0		0
SQLQKVPPEWKALTDMPQMR	2 Dimethyl (K);Dimethyl (N-term)	P02671-2	FGA	Isoform 2 of Fibrinogen alpha chain	239	258	0	NON	644	K	VPGNFKSQLQKV	1	0	14	1.4218	6.67355	6.49896	5.36863		6.22733		5.03525	5.49914	6.97869	5.2087	5.06266	4.83133	2	7	YES	VPDLVPGNFK	SQLQKVPPEW			CATD
CEADDGCPKPPEIAHGYVEHSVR	Dimethyl (K);Dimethyl (N-term)	P00738	HP	Haptoglobin	86	108	0	NON	406	E	GDKLPECEADDG	0.9999	2.42056e-09	13	1.41221			4.52893		6.91987	5.56166	5.54897	6.79753	5.63318	5.15632	7.77199	6.65804	1	62													SP	18	67
IKKIVQKKLAGDESAD	4 Dimethyl (K);Dimethyl (N-term)	P02775	PPBP	Platelet basic protein	113	128	0	NON	128	R	DPDAPRIKKIVQ	0.9992	0.000260798	10	1.41058			4.28528	4.84573	4.65757	3.71732	4.87164	4.33004	5.04811	4.6595	4.87928	4.06615	4	4	YES	KICLDPDAPR	IKKIVQKKLA			MMP9	DISULFID ();SIGNAL ();SIGNAL ({ECO:0000269|PubMed:15340161, ECO:0000269|PubMed:2423119}.)	CHAIN (Platelet basic protein.);CHAIN (Connective tissue-activating peptide III.);CHAIN (TC-2.);CHAIN (Connective tissue-activating peptide III(1-81).);CHAIN (Beta-thromboglobulin.);CHAIN (Neutrophil-activating peptide 2(74).);CHAIN (Neutrophil-activating peptide 2(73).);CHAIN (Neutrophil-activating peptide 2.);CHAIN (TC-1.);CHAIN (Neutrophil-activating peptide 2(1-66).);CHAIN (Neutrophil-activat…		78			SP	34	78
GARCDIQLTQSPSFLSASVGDR	Dimethyl (N-term)	A0A0C4DH69	IGKV1-9	Immunoglobulin kappa variable 1-9	19	40	1	SP	117	P	LLLWLPGARCDI	0.9669	0.00018687	7	1.40473					5.86131	5.53341	6.17986	5.67473	5.6943	5.25874	5.77667		0	2													SP	22	-4		-2
CLAVSAGPVPTPPDNIQVQENFNISR	Dimethyl (N-term)	P02760	AMBP	Protein AMBP	14	39	1	SP	352	A	LLLLSACLAVSA	0.9751	1.47754e-05	12	1.40084	5.59606				5.45939	5.11591	5.16655	5.17821	5.42797	4.86365	5.40046	4.60982	0	7													SP	19	-6		-4
WIGEINHSGSTNYNPSLKSR	Dimethyl (K);Dimethyl (N-term)	P06331	IGHV4-34	Immunoglobulin heavy variable 4-34	73	92	0	NON	123	E	PGKGLEWIGEIN	1	4.4e-13	16	1.40034	6.66656	6.29635	6.46751	5.8386	6.39795	5.58063	6.70287	6.09661	6.78992	6.2336	5.85793	6.30769	1	46	YES	IRQPPGKGLE	WIGEINHSGS				SIGNAL ();SIGNAL ({ECO:0000255}.)	DISULFID (By similarity.);CHAIN (Ig heavy chain V-II region ARH-77.);REGION (V segment.);CHAIN (Immunoglobulin heavy variable 4-34. {ECO:0000255}.);DOMAIN (Ig-like. {ECO:0000255|PROSITE- ProRule:PRU00114}.);REGION (V region.);DISULFID ({ECO:0000255|PROSITE-ProRule:PRU00114}.)	NON_TER ();REGION (D segment.);REGION (J segment.);CARBOHYD (N-linked (GlcNAc...) asparagine. {ECO:0000255}.)	46			SP	26	46
ASGVAVSDGVIKVFNDMKVR	2 Dimethyl (K);Dimethyl (N-term)	E9PK25	CFL1	Cofilin, non-muscle isoform	40	59	0	NON	204	P	DGYVRPASGVAV	0.9999	1.7395e-10	15	1.39877	5.53719	6.03084	5.6353	5.38234	4.94658	5.22919	6.23044	5.42708	5.4593	4.66691	6.53262	5.07866	2	9
KGETFSCMVGHEALPLAFTQKTIDR	2 Dimethyl (K);Dimethyl (N-term)	P01877	IGHA2	Immunoglobulin heavy constant alpha 2	294	318	0	NON	340	K	AAEDWKKGETFS	0.976	9.62658e-05	13	1.39434	5.45893			5.59045	6.56825	5.66452		5.19708	5.53679	5.26051	5.97889	5.89969	2	4
LDHRGRTLEIPGNSDPNMIPDGDFNSYVR	Dimethyl (N-term);Oxidation (M)	A0A0G2JPR0	C4	Complement C4-A	951	979	0	NON	1744	P	VYELNPLDHRGR	0.8216	0.0254249	8	1.39194					5.11516	4.64391	4.83982		4.68456	4.30486	4.73365	4.32755	0	1	YES	REELVYELNP	LDHRGRTLEI				DISULFID (By similarity.);DOMAIN (Anaphylatoxin-like.);SIGNAL ();CHAIN (Complement C4 beta chain.);CHAIN (C4a anaphylatoxin.);CARBOHYD (N-linked (GlcNAc...).);PROPEP ();PROPEP ({ECO:0000269|PubMed:6167582}.);DOMAIN (Anaphylatoxin-like. {ECO:0000255|PROSITE- ProRule:PRU00022}.);MOD_RES (Phosphoserine; by FAM20C. {ECO:0000269|PubMed:26091039}.);CARBOHYD (N-linked (GlcNAc...) asparagine. {ECO:000026…	CHAIN (Complement C4-A alpha chain.);CHAIN (C4b-A.)	DISULFID (By similarity.);CROSSLNK (Isoglutamyl cysteine thioester (Cys-Gln).);SITE (Responsible for effective binding to form amide bonds with immune aggregates or protein antigens.);DOMAIN (NTR.);MOD_RES (Sulfotyrosine.);CHAIN (C4d-A.);CHAIN (Complement C4 gamma chain.);CARBOHYD (O-linked (GalNAc...).);CARBOHYD (N-linked (GlcNAc...) (complex).);CARBOHYD (N-linked (GlcNAc...).);PROPEP ();DOMAIN …	931	271
RGPLVKYSSDYFQAPSDYR	Dimethyl (K);Dimethyl (N-term)	Q08380	LGALS3BP	Galectin-3-binding protein	436	454	0	NON	585	R	LVYQSRRGPLVK	1	5.69497e-06	15	1.3735	5.84973	5.47283	5.4881	4.2589	5.7334	5.58025	5.19622	5.32951		5.2516	5.53534	5.09396	1	9	YES	RKSQLVYQSR	RGPLVKYSSD			MEP1B	DISULFID ();SIGNAL ();CARBOHYD (N-linked (GlcNAc...) (complex).);CARBOHYD (N-linked (GlcNAc...).);DOMAIN (SRCR.);DOMAIN (BTB.);DOMAIN (BACK.);SIGNAL ({ECO:0000269|PubMed:8390986, ECO:0000269|PubMed:8454062, ECO:0000269|PubMed:8757764}.);DOMAIN (SRCR. {ECO:0000255|PROSITE- ProRule:PRU00196}.);DOMAIN (BTB. {ECO:0000255|PROSITE- ProRule:PRU00037}.);CARBOHYD (N-linked (GlcNAc...) (complex) asparagine…	CHAIN (Galectin-3-binding protein.)	CARBOHYD (N-linked (GlcNAc...) (complex).);CARBOHYD (N-linked (GlcNAc...) (complex) asparagine. {ECO:0000269|PubMed:16335952, ECO:0000269|PubMed:16740002, ECO:0000269|PubMed:18780401, ECO:0000269|PubMed:19139490, ECO:0000269|PubMed:19159218}.);CARBOHYD (N-linked (GlcNAc...) (complex) asparagine. {ECO:0000269|PubMed:16335952, ECO:0000269|PubMed:16740002, ECO:0000269|PubMed:19139490}.)	417			SP	18	417
CQVQLVESGGGLVKPGGSLR	Dimethyl (K);Dimethyl (N-term)	P01762	IGHV3-11	Immunoglobulin heavy variable 3-11	19	38	1	SP	117	Q	IIKGVQCQVQLV	0.9995	6.79264e-08	16	1.37224	7.30356	7.28643	7.23738	7.26856	6.46482	5.98859	7.39469	6.30926	7.42157	7.18849	7.26581	6.56799	1	130													SP	19	-1		0
HYMSWVRQAPGKGLEWISYISGDSGYTNYADSVKGR	2 Dimethyl (K);Dimethyl (N-term)	S4R3C0	IGHV3OR16-17	Immunoglobulin heavy variable 3/OR16-17 (non-functional) (Fragment)	51	86	0	NON	116	N	GFTFSNHYMSWV	0.9468	0.000435745	13	1.37082			6.00706	6.091	5.73662	5.2863	6.13635	5.70295	6.16396	5.78575	5.89061	5.0053	2	1													SP	19	31
NVDHKPSNTKVDKR	3 Dimethyl (K);Dimethyl (N-term)	P01861	IGHG4	Immunoglobulin heavy constant gamma 4	84	97	0	NON	327	C	TKTYTCNVDHKP	0.9928	0.014723	13	1.36932			6.24575	5.81806		4.67475	6.01634	5.18176	5.83939	5.5279	5.41527	5.34019	3	4
NSGQCTYTMLAHPSAIASLSLSPDGR	Dimethyl (N-term);Oxidation (M)	Q2UJ59		Striatin domain-containing protein	757	782	0	NON	844	A	IRLFDANSGQCT	0.8457	0.00247936	10	1.36143		4.68216			4.9931	4.2116	4.89078	4.7555	5.11042	4.56038	4.8021	4.6296	0	1
TAVDGELVVLYDVKR	Dimethyl (K);Dimethyl (N-term)	P19823	ITIH2	Inter-alpha-trypsin inhibitor heavy chain H2	267	281	0	NON	946	E	CPNCRETAVDGE	0.9799	1.83482e-05	12	1.35551			4.96001	4.56852		4.83382	4.9686	4.62577		4.80234	4.943	4.45317	1	4													SP	18	248
RDAHKSEVAHR	Dimethyl (K);Dimethyl (N-term)	P02768	ALB	Serum albumin	24	34	1	SP	609	R	SRGVFRRDAHKS	0.9981	0.0161619	16	1.35488	6.8921	4.52436	6.20101	5.52282	6.26045	6.52316	6.41865	6.44612	5.94542	5.95137	6.07061	6.37324	1	58													SP	18	5
GLSWVFLVAILKGVQCEVQLVESGGGLVQPGR	Dimethyl (K);Dimethyl (N-term)	A0A0A0MS15	IGHV3-49	Immunoglobulin heavy variable 3-49	4	35	0	NON	119	F	XXXMEFGLSWVF	0.9944	0.00134717	11	1.35445		5.81419			6.0972	4.96059	6.08496	5.85934	5.56491	5.36575	5.2569	5.18736	1	5													SP	19	-16
TAYMELSSLR	Dimethyl (N-term)	A0A0B4J2B8	IGHV1OR15-9	Immunoglobulin heavy variable 1/OR15-9 (non-functional) (Fragment)	97	106	0	NON	117	G	RDTSMGTAYMEL	0.9612	0.0127459	8	1.35107			5.60926	5.14766	5.13623			5.48031	6.16025	5.59153	5.83526	5.64545	0	1													SP	19	77
EAEQATRTMQALPYSTVGNSNNYLHLSVLR	Dimethyl (N-term)	P01024	C3	Complement C3	433	462	0	NON	1663	S	KKQELSEAEQAT	1	9.16e-12	11	1.34885	5.40719	5.5731	5.10991	5.59224		5.85792	4.9347		4.94169	4.01215	5.55861	4.21574	0	10	YES	TVRTKKQELS	EAEQATRTMQ				SIGNAL ();CARBOHYD (N-linked (GlcNAc...).);SIGNAL ({ECO:0000269|PubMed:8376604}.);MOD_RES (Phosphoserine; by FAM20C. {ECO:0000269|PubMed:26091039}.);CARBOHYD (N-linked (GlcNAc...) asparagine. {ECO:0000269|PubMed:12754519, ECO:0000269|PubMed:16263699, ECO:0000269|PubMed:16335952, ECO:0000269|PubMed:17051150, ECO:0000269|PubMed:17684013, ECO:0000269|PubMed:19159218, ECO:0000269|PubMed:2579379}.)	CHAIN (Complement C3.);CHAIN (Complement C3 beta chain.)	DISULFID (Interchain (between beta and alpha chains).);DISULFID ();PEPTIDE (Complement C3f fragment.);CROSSLNK (Isoglutamyl cysteine thioester (Cys-Gln).);SITE (Cleavage; by carboxypeptidases.);SITE (Cleavage; by C3 convertase.);SITE (Cleavage; by factor I (Potential).);SITE (Cleavage; by factor I.);DOMAIN (Anaphylatoxin-like.);DOMAIN (NTR.);CHAIN (Complement C3 alpha chain.);CHAIN (C3a anaphylat…	410			SP	22	410
EPQVYTLPPSR	Dimethyl (N-term)	A0A0A0MS07	IGHG1	Immunoglobulin heavy constant gamma 1 (Fragment)	193	203	0	NON	295	R	AKGQPREPQVYT	0.9905	1.14012	14	1.34771	7.02637		7.30335	7.29909	7.74312	7.23557	6.73209	6.72715	8.33393	6.98011	7.30773	7.14978	0	14
QQKAHVSFKPTVAQQR	2 Dimethyl (K);Dimethyl (N-term)	P19823	ITIH2	Inter-alpha-trypsin inhibitor heavy chain H2	244	259	0	NON	946	G	PVISKGQQKAHV	0.9974	0.00145077	13	1.34419		5.05723	5.92401	5.57974		5.36476	5.19337		5.16882	4.92019	5.16075	4.53972	2	3													SP	18	225
NLYTGSVASYELTQLPSVSVSPGQTAR	Dimethyl (N-term)	A0A075B6J6	IGLV3-22	Immunoglobulin lambda variable 3-22	12	38	0	NON	115	L	LLLPLLNLYTGS	0.9922	0.00014721	9	1.34222					5.16202	4.8406	4.9409		5.33543	5.0569	5.61559	5.00338	0	7													SP	20	-9
QWKSHRSYSCQVTHEGSTVEKTVAPTECS	2 Dimethyl (K);Dimethyl (N-term)	B9A064	IGLL5	Immunoglobulin lambda-like polypeptide 5	186	214	0	NON	214	E	LSLTPEQWKSHR	0.995	8.0858e-07	14	1.333	6.1045	5.33431	5.2882		5.30155	5.01351	5.52435	5.34597	6.27626	5.61407	5.88239	5.77482	2	5	YES	ASSYLSLTPE	QWKSHRSYSC				NON_TER ()	DISULFID ();CHAIN (Ig lambda-1 chain C regions.);DOMAIN (Ig-like.);CHAIN (Immunoglobulin lambda constant 1.);DOMAIN (Ig-like. {ECO:0000255|PROSITE- ProRule:PRU00114}.);DISULFID ({ECO:0000255|PROSITE-ProRule:PRU00114}.)	DISULFID (Interchain (with heavy chain).)				SP	37	148
YGDIVMTQSPDSLAVSLGER	Dimethyl (N-term)	P06312	IGKV4-1	Immunoglobulin kappa variable 4-1	19	38	1	SP	121	A	LWISGAYGDIVM	0.9995	9.46925e-05	7	1.3303					5.27528	5.17404	5.29486	4.78526	5.09027		4.84714	4.2566	0	11	YES	ISLLLWISGA	YGDIVMTQSP	X				SIGNAL ();SIGNAL ({ECO:0000269|PubMed:50995, ECO:0000269|PubMed:9588180}.)	DISULFID (By similarity.);NON_TER ();CHAIN (Ig kappa chain V-IV region.);REGION (Framework-1.);REGION (Complementarity-determining-1.);REGION (Framework-2.);REGION (Complementarity-determining-2.);REGION (Framework-3.);REGION (Complementarity-determining-3.);CHAIN (Immunoglobulin kappa variable 4-1. {ECO:0000269|PubMed:50995, ECO:0000269|PubMed:9588180}.);DOMAIN (Ig-like. {ECO:0000255|PROSITE- Pr…	-2			SP	20	-2		0
MDAKMYLGYEYVTAIR	Dimethyl (K);Dimethyl (N-term);Oxidation (M)	P02787	TF	Serotransferrin	328	343	0	NON	698	R	LKVPPRMDAKMY	0.9984	10.0821	7	1.32583			6.18803	5.8358			6.09589	5.94069	5.60373	4.91383	5.62232		1	8	YES	AHGFLKVPPR	MDAKMYLGYE				MOD_RES (Omega-N-methylated arginine (By similarity).);DISULFID ();SIGNAL ();METAL (Iron 1.);BINDING (Carbonate 1.);BINDING (Carbonate 1; via amide nitrogen.);CARBOHYD (O-linked (GalNAc...).);SIGNAL ({ECO:0000269|PubMed:6833213}.);MOD_RES (Dimethylated arginine. {ECO:0000250|UniProtKB:P12346}.);CARBOHYD (O-linked (GalNAc...) serine.);DISULFID ({ECO:0000255|PROSITE-ProRule:PRU00741, ECO:0000269|Pu…	DISULFID ();DOMAIN (Transferrin-like 1.);CHAIN (Serotransferrin.);DOMAIN (Transferrin-like 1. {ECO:0000255|PROSITE- ProRule:PRU00741}.);DISULFID ({ECO:0000255|PROSITE-ProRule:PRU00741, ECO:0000269|PubMed:6953407}.)	DISULFID ();METAL (Iron 2 (By similarity).);DOMAIN (Transferrin-like 2.);BINDING (Carbonate 2 (By similarity).);BINDING (Carbonate 2; via amide nitrogen (By similarity).);CARBOHYD (N-linked (GlcNAc...) (complex).);CARBOHYD (N-linked (GlcNAc...); partial; atypical.);DOMAIN (Transferrin-like 2. {ECO:0000255|PROSITE- ProRule:PRU00741}.);METAL (Iron 2. {ECO:0000255|PROSITE- ProRule:PRU00741}.);BINDIN…	308			SP	19	308
KLHELQEKLSPLGEEMR	2 Dimethyl (K);Dimethyl (N-term)	P02647	APOA1	Apolipoprotein A-I	157	173	0	NON	267	Q	QEGARQKLHELQ	0.9977	0.0158903	11	1.32468					6.23418	6.62475	6.64515	6.50284	6.06278	4.95908	6.33473	5.5951	2	30	YES	RAELQEGARQ	KLHELQEKLS				REPEAT (1.);REPEAT (2.);REPEAT (3; half-length.);REPEAT (4.);MOD_RES (Methionine sulfoxide.);SIGNAL ();SIGNAL ({ECO:0000269|PubMed:6328445, ECO:0000269|PubMed:6409108}.);MOD_RES (Methionine sulfoxide. {ECO:0000269|PubMed:12576517}.)	REPEAT (5.);CHAIN (Proapolipoprotein A-I.);CHAIN (Apolipoprotein A-I.);CHAIN (Truncated apolipoprotein A-I.);REGION (10 X approximate tandem repeats.)	REPEAT (6.);REPEAT (7.);REPEAT (8.);REPEAT (9; half-length.);REPEAT (10.);CARBOHYD (N-linked (Glc) (glycation).);CARBOHYD (N-linked (Glc) (glycation) lysine. {ECO:0000269|PubMed:8261628}.)	138			SP	18	138
VALLRGVQCQVQLVESGGGVVQPGR	Dimethyl (N-term)	P01768	IGHV3-30	Immunoglobulin heavy variable 3-30	11	35	0	NON	117	L	LSWVFLVALLRG	0.9959	0.155638	14	1.31933	6.48069	6.11053	6.49772	6.57272	5.61033	4.58543		4.75465		5.66858	4.78919	4.52064	0	2	YES	MEFGLSWVFL	VALLRGVQCQ				MOD_RES (Pyrrolidone carboxylic acid.)	CHAIN (Ig heavy chain V-III region KOL.);DOMAIN (Ig-like.);SIGNAL ({ECO:0000269|PubMed:420800, ECO:0000269|PubMed:6884994}.)	DISULFID ();NON_TER ();CHAIN (Immunoglobulin heavy variable 3-33. {ECO:0000269|PubMed:420800, ECO:0000269|PubMed:6884994}.);DOMAIN (Ig-like. {ECO:0000255|PROSITE- ProRule:PRU00114}.);MOD_RES (Pyrrolidone carboxylic acid. {ECO:0000269|PubMed:420800, ECO:0000269|PubMed:6884994}.);DISULFID ({ECO:0000255|PROSITE-ProRule:PRU00114, ECO:0000269|PubMed:6884994}.)	-9			SP	19	-9
GSPAINVAVHVFR	Dimethyl (N-term)	P02766	TTR	Transthyretin	42	54	0	NON	147	R	VLDAVRGSPAIN	0.9999	4.66762e-08	16	1.31905	4.86135	5.07508	5.55124	5.11089	5.01406	5.60128	5.82835	5.4503	7.45292	5.38338	7.55297	7.25752	0	12													SP	20	21
AWIPLLLPLLILCTVSVASYELTQPSSVSVSPGQTAR	Dimethyl (N-term)	P01718	IGLV3-27	Immunoglobulin lambda variable 3-27	2	38	1	P1/P2	113	M	XXXXXMAWIPLL	0.9911	5.4631e-07	10	1.31634			5.06226	4.91894			5.24396	4.11693	5.50781	5.09145	5.40152	5.50319	0	2	YES	M	AWIPLLLPLL	X				CHAIN (Ig lambda chain V-IV region Kern.);DOMAIN (Ig-like.);SIGNAL ({ECO:0000269|PubMed:5549568}.)	DISULFID (By similarity.);NON_TER ();CHAIN (Immunoglobulin lambda variable 3-27. {ECO:0000269|PubMed:5549568}.);DOMAIN (Ig-like. {ECO:0000255|PROSITE- ProRule:PRU00114}.);DISULFID ({ECO:0000255|PROSITE-ProRule:PRU00114}.)	-19			SP	20	-19
SPGYPEPYGKGQESSTDIKAPEGFAVR	2 Dimethyl (K);Dimethyl (N-term)	Q9NZP8	C1RL	Complement C1r subcomponent-like protein	54	80	0	NON	487	T	LPQQLTSPGYPE	0.8463	0.0200036	14	1.3059		5.73661	5.14731		5.73941	5.46143	5.70513	5.61692	5.40972	4.63662	5.18322	4.75005	2	1													SP	40	13
IVMTQSPATLSLSPGER	Dimethyl (N-term);Oxidation (M)	A0A0C4DH55	IGKV3D-7	Immunoglobulin kappa variable 3D-7	25	41	1	SP	119	E	PDTTGEIVMTQS	1	0.000521537	12	1.30511	6.69885	6.24909	5.7139		5.62912	5.25027	6.14272	5.7927		6.38302			0	4													SP	23	1		1
SGNDVTDIADDGCPKPPEIAHGYVEHSVR	Dimethyl (K);Dimethyl (N-term)	P00738	HP	Haptoglobin	21	49	1	SP	406	D	QLFAVDSGNDVT	1	0	14	1.30375		5.27826	5.89025	5.48118		6.05821	6.10261	6.21352	6.04644	5.66983	6.50715	5.61204	1	153													SP	18	2		2
ASRGEIVLTQSPDFQSVTPKEKVTITCR	2 Dimethyl (K);Dimethyl (N-term)	A0A0A0MT36	IGKV6D-21	Immunoglobulin kappa variable 6D-21	16	43	1	SP	114	P	LLLWVPASRGEI	0.9697	4.64256e-09	12	1.30119	5.82601	5.577			5.48173	4.79672		4.77263	5.97528	5.26176	5.117	5.19777	2	3													SP	19	-4		-2
LTWYQQKPGQAPR	Dimethyl (K);Dimethyl (N-term)	A0A075B6H7	IGKV3-7	Probable non-functional immunoglobulin kappa variable 3-7	54	66	0	NON	116	Y	SVSSSYLTWYQQ	0.9821	0.159601	12	1.29783			6.24076	6.14817	5.71956	4.77096	6.09472	5.85614	7.09052	6.81657	6.29646	5.89675	1	3													SP	20	33
VTLSQPKIVKWDR	2 Dimethyl (K);Dimethyl (N-term)	P61769	B2M	Beta-2-microglobulin	105	117	0	NON	119	H	ACRVNHVTLSQP	0.9837	1.40058	10	1.2846					4.91961	4.32343	4.50031	4.49964	4.97554	4.65778	4.83351	4.20131	2	2													SP	20	84
EVQLVQSGAEVKKPGESLR	2 Dimethyl (K);Dimethyl (N-term)	A0A0J9YXX1	IGHV5-10-1	Immunoglobulin heavy variable 5-10-1	20	38	1	SP	117	A	LQGVCAEVQLVQ	1	0	16	1.28239	7.45373	7.38853	7.26629	7.47094	7.29967	6.95322	7.91678	6.97445	7.58324	7.31342	7.10165	6.20458	2	134													SP	19	0		0
STVEKTVAPAECS	Dimethyl (K);Dimethyl (N-term)	P0CF74	IGLC6	Immunoglobulin lambda constant 6	94	106	0	NON	106	G	QVTHEGSTVEKT	0.9191	0.184397	8	1.27873					4.11264	3.94826	4.52686	4.41214	5.29841	4.52283	4.72782	4.24277	1	1	YES	SYSCRVTHEG	STVEKTVAPA				DISULFID (By similarity.);NON_TER ();DISULFID ({ECO:0000255|PROSITE-ProRule:PRU00114}.)	CHAIN (Ig lambda-7 chain C region.);DOMAIN (Ig-like.);CHAIN (Immunoglobulin lambda constant 7.);DOMAIN (Ig-like. {ECO:0000255|PROSITE- ProRule:PRU00114}.)	DISULFID (Interchain (with heavy chain) (By similarity).);DISULFID (Interchain (with heavy chain).)
YSCQVTHEGSTVEKTVAPTECS	Dimethyl (K);Dimethyl (N-term)	B9A064	IGLL5	Immunoglobulin lambda-like polypeptide 5	193	214	0	NON	214	S	WKSHRSYSCQVT	0.8354	0.0119467	12	1.27387		5.24256		5.01045	5.64022	5.27124	5.44898	5.15603	5.80718	5.06882	5.46586	5.33225	1	1	YES	TPEQWKSHRS	YSCQVTHEGS				NON_TER ()	DISULFID ();CHAIN (Ig lambda-1 chain C regions.);DOMAIN (Ig-like.);CHAIN (Immunoglobulin lambda constant 1.);DOMAIN (Ig-like. {ECO:0000255|PROSITE- ProRule:PRU00114}.);DISULFID ({ECO:0000255|PROSITE-ProRule:PRU00114}.)	DISULFID (Interchain (with heavy chain).)				SP	37	155
LFPPKPKDTLMISR	2 Dimethyl (K);Dimethyl (N-term);Oxidation (M)	A0A0A0MS07	IGHG1	Immunoglobulin heavy constant gamma 1 (Fragment)	125	138	0	NON	295	F	GGPSVFLFPPKP	0.9374	0.000346091	16	1.26976	5.00497	5.06207	6.07433	5.83229	5.12405	4.87294	6.06863	5.27867	6.22591	5.73013	5.8743	5.30266	2	2
DYVEKGTQGKIVDLVKELDR	3 Dimethyl (K);Dimethyl (N-term)	P01009	SERPINA1	Alpha-1-antitrypsin	183	202	0	NON	418	N	AKKQINDYVEKG	0.9997	5.94548e-07	14	1.26543			5.71088	5.70616	5.34095	5.22625	5.91572	5.53548	6.11617	5.33104	5.70572	5.08583	3	1													SP	24	158
TLWVSCANGQVKPCDFPEIQHGGLYYKSLR	2 Dimethyl (K);Dimethyl (N-term)	Q92496-2	CFHR4	Isoform 2 of Complement factor H-related protein 4	10	39	0	NON	577	L	LINVILTLWVSC	0.9971	2.47901e-06	11	1.26481		4.87339	5.08386		5.13196	4.80514		4.45731	4.41067	4.41897	5.17918	4.35545	2	1	YES	MLLLINVIL	TLWVSCANGQ
EGKVTACHSSQPNATLYKMSSINADFAFNLYR	2 Dimethyl (K);Dimethyl (N-term);Oxidation (M)	P05543	SERPINA7	Thyroxine-binding globulin	24	55	1	SP	415	P	IHCASPEGKVTA	0.9843	0.000110837	13	1.26318	6.31901		5.71162	5.3933	5.31013		5.97363	5.61196	5.41534	4.95456	5.50963		2	1	YES	LHATIHCASP	EGKVTACHSS	X			SIGNAL ();SIGNAL ({ECO:0000269|PubMed:414747}.)	CHAIN (Thyroxine-binding globulin.)	BINDING (Thyroxine.);CARBOHYD (N-linked (GlcNAc...) (complex).);CARBOHYD (N-linked (GlcNAc...).);CARBOHYD (N-linked (GlcNAc...); in variant Gary (Probable).);BINDING (Thyroxine. {ECO:0000269|PubMed:16938877}.);CARBOHYD (N-linked (GlcNAc...) (complex) asparagine. {ECO:0000269|PubMed:16335952, ECO:0000269|PubMed:19838169}.);CARBOHYD (N-linked (GlcNAc...) asparagine.);CARBOHYD (N-linked (GlcNAc...) …	3			SP	20	3		3
YSENTFTEYKKKLAER	3 Dimethyl (K);Dimethyl (N-term)	P02774-3	GC	Isoform 3 of Vitamin D-binding protein	429	444	0	NON	493	D	QELCADYSENTF	0.9836	0.1311	14	1.26206		5.60499	5.71009	5.34163	4.46222	4.77452	5.26914	5.36078	5.39029	3.83515	3.94261		3	5	YES	IDKGQELCAD	YSENTFTEYK				DISULFID ();DISULFID (By similarity.);CARBOHYD (N-linked (GlcNAc...) (Potential).);DOMAIN (Albumin 1.);DOMAIN (Albumin 2.);SIGNAL ();SIGNAL ({ECO:0000269|PubMed:218624, ECO:0000269|PubMed:2423133}.);DOMAIN (Albumin 1. {ECO:0000255|PROSITE- ProRule:PRU00769}.);DOMAIN (Albumin 2. {ECO:0000255|PROSITE- ProRule:PRU00769}.);DISULFID ({ECO:0000255|PROSITE-ProRule:PRU00769}.)	DISULFID ();CHAIN (Vitamin D-binding protein.);DOMAIN (Albumin 3.);DOMAIN (Albumin 3. {ECO:0000255|PROSITE- ProRule:PRU00769}.)	DISULFID ()	393
LYGSEAFATDFQDSAAAKKLINDYVKNGTR	3 Dimethyl (K);Dimethyl (N-term)	P01011	SERPINA3	Alpha-1-antichymotrypsin	160	189	0	NON	423	R	TEDAKRLYGSEA	0.9489	0.000448657	10	1.25888			5.25225	5.34999	4.85971	4.8863	5.18334	4.8734	5.23042	3.90018	4.74454		3	2	YES	LDRFTEDAKR	LYGSEAFATD				SIGNAL ();CARBOHYD (N-linked (GlcNAc...).);SIGNAL ({ECO:0000269|PubMed:2787670}.);CARBOHYD (N-linked (GlcNAc...) asparagine. {ECO:0000269|PubMed:16335952}.);CARBOHYD (N-linked (GlcNAc...) asparagine. {ECO:0000269|PubMed:12754519, ECO:0000269|PubMed:14760718, ECO:0000269|PubMed:16335952, ECO:0000269|PubMed:19159218}.);CARBOHYD (N-linked (GlcNAc...) asparagine. {ECO:0000269|PubMed:12754519, ECO:000…	CHAIN (Alpha-1-antichymotrypsin.);CHAIN (Alpha-1-antichymotrypsin His-Pro-less.)	SITE (Reactive bond.);DNA_BIND ();CARBOHYD (N-linked (GlcNAc...).);REGION (RCL.);REGION (O-glycosylated at one site.);CARBOHYD (N-linked (GlcNAc...) asparagine. {ECO:0000269|PubMed:16335952}.);CARBOHYD (N-linked (GlcNAc...) asparagine. {ECO:0000269|PubMed:16335952, ECO:0000269|PubMed:19159218}.)	136			SP	23	136
GVQCEVQLVESGGGLIQPGGSLR	Dimethyl (N-term)	A0A0C4DH42	IGHV3-66	Immunoglobulin heavy variable 3-66	16	38	1	SP	116	K	LVAILKGVQCEV	0.9937	0.00279981	11	1.25271	5.56956	5.52582		5.60089	5.56845	4.94726	5.51203	5.3366	5.9226	5.57469	5.66408	4.96682	0	4													SP	19	-4		-2
QEKLSPLGEEMR	Dimethyl (K);Dimethyl (N-term);Oxidation (M)	P02647	APOA1	Apolipoprotein A-I	162	173	0	NON	267	L	QKLHELQEKLSP	0.9866	0.154298	12	1.24994			5.17423		5.72406	5.98054	6.33552	5.92858	5.71105	4.95253	5.68582	5.08971	1	9	YES	EGARQKLHEL	QEKLSPLGEE				REPEAT (1.);REPEAT (2.);REPEAT (3; half-length.);REPEAT (4.);MOD_RES (Methionine sulfoxide.);SIGNAL ();SIGNAL ({ECO:0000269|PubMed:6328445, ECO:0000269|PubMed:6409108}.);MOD_RES (Methionine sulfoxide. {ECO:0000269|PubMed:12576517}.)	REPEAT (5.);CHAIN (Proapolipoprotein A-I.);CHAIN (Apolipoprotein A-I.);CHAIN (Truncated apolipoprotein A-I.);REGION (10 X approximate tandem repeats.)	REPEAT (6.);REPEAT (7.);REPEAT (8.);REPEAT (9; half-length.);REPEAT (10.);CARBOHYD (N-linked (Glc) (glycation).);CARBOHYD (N-linked (Glc) (glycation) lysine. {ECO:0000269|PubMed:8261628}.)	143			SP	18	143
GSRCDIQMTQSPSSVSASVGDR	Dimethyl (N-term)	P01611	IGKV1D-12	Immunoglobulin kappa variable 1D-12	19	40	1	SP	117	P	LLLWFPGSRCDI	1	8.6e-12	8	1.24901					5.78761	4.78901	5.11458	5.14677	6.74466	5.6294	4.92777	5.50549	0	19													SP	22	-4		-2
AGPSVFLFPPKPKDTLMISR	2 Dimethyl (K);Dimethyl (N-term)	P01859	IGHG2	Immunoglobulin heavy constant gamma 2	115	134	0	NON	326	V	CPAPPVAGPSVF	0.9791	9.91456	14	1.24569	5.05803	5.64509	5.69821	5.26941	4.76234		5.52672	5.07912	5.90253	4.76558	4.66443	4.21577	2	9
LLTLCTGSEASYELTQPPSVSVSPGQTAR	Dimethyl (N-term)	P01717	IGLV3-25	Immunoglobulin lambda variable 3-25	10	38	0	NON	112	P	IPLLLPLLTLCT	0.9989	1.34787	6	1.24449					5.37607	5.01984			5.61183	5.07121	5.30498	5.07795	0	13	YES	MAWIPLLLP	LLTLCTGSEA					CHAIN (Ig lambda chain V-IV region Hil.);DOMAIN (Ig-like.);SIGNAL ({ECO:0000269|PubMed:418804}.)	NON_TER ();CHAIN (Immunoglobulin lambda variable 3-25. {ECO:0000269|PubMed:418804}.);DOMAIN (Ig-like. {ECO:0000255|PROSITE- ProRule:PRU00114}.);DISULFID ({ECO:0000255|PROSITE-ProRule:PRU00114}.)	-10			SP	19	-10
IYSNNQRPSGVPDR	Dimethyl (N-term)	P01700	IGLV1-47	Immunoglobulin lambda variable 1-47	68	81	0	NON	117	L	TAPKLLIYSNNQ	0.8181	0.207816	11	1.24275			5.71885		6.00687	5.45561	5.94807	5.61899	6.14563	5.90366			0	1	YES	QLPGTAPKLL	IYSNNQRPSG				MOD_RES (Pyrrolidone carboxylic acid.);SIGNAL ({ECO:0000269|PubMed:2410269, ECO:0000269|PubMed:809332}.);MOD_RES (Pyrrolidone carboxylic acid. {ECO:0000269|PubMed:2410269, ECO:0000269|PubMed:809332}.)	DISULFID (By similarity.);CHAIN (Ig lambda chain V-I region VOR.);DOMAIN (Ig-like.);CHAIN (Immunoglobulin lambda variable 1-44. {ECO:0000269|PubMed:2410269, ECO:0000269|PubMed:809332}.);DOMAIN (Ig-like. {ECO:0000255|PROSITE- ProRule:PRU00114}.);DISULFID ({ECO:0000255|PROSITE-ProRule:PRU00114}.)	NON_TER ()	48			SP	19	48
RGEIVLTQSPDFQSVTPKEKVTITCR	2 Dimethyl (K);Dimethyl (N-term)	A0A0A0MT36	IGKV6D-21	Immunoglobulin kappa variable 6D-21	18	43	1	SP	114	S	LWVPASRGEIVL	0.9027	3.38003e-09	16	1.24185	6.26655	6.02442	5.95829	5.56183	6.10163	5.4677	5.71003	5.28241	6.51379	5.71792	5.53827	5.79127	2	4													SP	19	-2		0
ACVHKILR	Dimethyl (K);Dimethyl (N-term)	P02787	TF	Serotransferrin	614	621	0	NON	698	E	TRKDKEACVHKI	0.98	1.36908	7	1.24011				4.96523	5.94116	5.24092	5.40636	4.67229	4.83741	5.1518			1	2	YES	HAVVTRKDKE	ACVHKILRQQ				MOD_RES (Omega-N-methylated arginine (By similarity).);DISULFID ();SIGNAL ();METAL (Iron 1.);METAL (Iron 2 (By similarity).);DOMAIN (Transferrin-like 1.);BINDING (Carbonate 1.);BINDING (Carbonate 1; via amide nitrogen.);BINDING (Carbonate 2 (By similarity).);BINDING (Carbonate 2; via amide nitrogen (By similarity).);CARBOHYD (O-linked (GalNAc...).);CARBOHYD (N-linked (GlcNAc...) (complex).);CARBO…	DISULFID ();DOMAIN (Transferrin-like 2.);CHAIN (Serotransferrin.);DOMAIN (Transferrin-like 2. {ECO:0000255|PROSITE- ProRule:PRU00741}.);DISULFID ({ECO:0000255|PROSITE-ProRule:PRU00741, ECO:0000269|PubMed:6953407}.)	DISULFID ();CARBOHYD (N-linked (GlcNAc...) (complex).);MOD_RES (Phosphoserine; by FAM20C. {ECO:0000269|PubMed:26091039}.);CARBOHYD (N-linked (GlcNAc...) (complex) asparagine. {ECO:0000269|PubMed:14760718, ECO:0000269|PubMed:15084671, ECO:0000269|PubMed:15536627, ECO:0000269|PubMed:16335952, ECO:0000269|PubMed:16740002, ECO:0000269|PubMed:19139490, ECO:0000269|PubMed:19159218, ECO:0000269|PubMed:1…	594			SP	19	594
MLPVADQDQCIR	Dimethyl (N-term)	P00738	HP	Haptoglobin	300	311	0	NON	406	V	DHLKYVMLPVAD	0.9983	3.65388e-05	9	1.23574			4.8418		5.56481	4.97779	5.9415	5.78403	5.48099	4.89527	5.60379	5.44603	0	9													SP	18	281
RGSVLLAQELPQQLTSPGYPEPYGKGQESSTDIKAPEGFAVR	2 Dimethyl (K);Dimethyl (N-term)	Q9NZP8	C1RL	Complement C1r subcomponent-like protein	39	80	1	SP	487	T	LQACPTRGSVLL	0.9974	0	14	1.234		5.70064	5.03953		5.84481	5.39267	5.59136	5.65835	5.30099	4.65563	5.24486	4.78949	2	12													SP	40	-2		3
SPEQQETVLDGNLIIR	Dimethyl (N-term)	H7C0L5	ITIH4	Inter-alpha-trypsin inhibitor heavy chain H4 (Fragment)	83	98	0	NON	719	K	NKTKQKSPEQQE	0.9999	0.000242792	11	1.22916			5.62393		5.41688	5.1816	5.79661	5.53107	5.42537	4.43406	5.3065	5.31858	0	4	YES	FKPTLSQQQK	SPEQQETVLD
ACEVTHQGLSSPVTKSFNR	Dimethyl (K);Dimethyl (N-term)	P01834	IGKC	Immunoglobulin kappa constant	86	104	0	NON	107	Y	EKHKVYACEVTH	1	2e-13	14	1.21958		4.7324	5.74469	5.61204	5.65437	5.06945	5.85176	5.59432	6.30409	5.84094	5.87379	5.47628	1	8
ELKTPLGDTTHTCPR	Dimethyl (K);Dimethyl (N-term)	P01860	IGHG3	Immunoglobulin heavy constant gamma 3	99	113	0	NON	377	V	KVDKRVELKTPL	0.996	0.013908	10	1.21871				5.28337	5.07099	4.47534	4.77909		5.57261	4.98576	5.06553	5.14741	1	7
QSPSFLSASVGDR	Dimethyl (N-term)	A0A075B6H8	IGKV1D-42	Probable non-functional immunoglobulin kappa variable 1D-42	28	40	1	SP	117	T	FDIQMTQSPSFL	0.981	0.00245492	9	1.2187				6.62202	6.60193	6.50083	7.3349	6.78282	6.76809	6.32067	6.55892		0	3													SP	22	5
KSLKVVPEGIR	2 Dimethyl (K);Dimethyl (N-term)	P01024	C3	Complement C3	927	937	0	NON	1663	R	ISDGVRKSLKVV	1	6.42462e-08	15	1.21755	5.52817		6.95694	6.58863	6.51759	5.63965	6.64139	5.59448	6.28122	6.60821	6.79205	6.92562	2	27	YES	YHHFISDGVR	KSLKVVPEGI				DISULFID (Interchain (between beta and alpha chains).);DISULFID ();SITE (Cleavage; by carboxypeptidases.);SITE (Cleavage; by C3 convertase.);DOMAIN (Anaphylatoxin-like.);SIGNAL ();CHAIN (Complement C3 beta chain.);CHAIN (C3a anaphylatoxin.);CHAIN (Acylation stimulating protein.);CARBOHYD (N-linked (GlcNAc...).);SIGNAL ({ECO:0000269|PubMed:8376604}.);CHAIN (C3-beta-c. {ECO:0000250}.);DOMAIN (Anaph…	DISULFID ();CHAIN (Complement C3.);CHAIN (Complement C3 alpha chain.);CHAIN (Complement C3b alpha' chain.);CHAIN (Complement C3c alpha' chain fragment 1.)	DISULFID ();PEPTIDE (Complement C3f fragment.);CROSSLNK (Isoglutamyl cysteine thioester (Cys-Gln).);SITE (Cleavage; by factor I (Potential).);SITE (Cleavage; by factor I.);DOMAIN (NTR.);CHAIN (Complement C3dg fragment.);CHAIN (Complement C3g fragment.);CHAIN (Complement C3d fragment.);CHAIN (Complement C3c alpha' chain fragment 2.);MUTAGEN (D->A: Minor effect on binding of C3d to CR2.);MUTAGEN (E…	904			SP	22	904
LPPPSEELALNELVTLTCLAR	Dimethyl (N-term)	P01876	IGHA1	Immunoglobulin heavy constant alpha 1	233	253	0	NON	353	L	RPEVHLLPPPSE	0.9178	0.0555107	12	1.21719	5.11873	4.70899		5.63875	5.72293	5.50829	5.3872	5.5966	5.62771	4.34848	5.8669	5.72906	0	1
SLPEGVANGIEVYSTKINSKVTSR	2 Dimethyl (K);Dimethyl (N-term)	Q06033-2	ITIH3	Isoform 2 of Inter-alpha-trypsin inhibitor heavy chain H3	30	53	1	PP	886	R	RLLGKRSLPEGV	1	5.05089e-07	14	1.21486	6.77163	6.30108	6.10205	5.8902	6.07438	5.36041	5.41129	5.34484	5.56543			5.80527	2	17	YES	RSPFRLLGKR	SLPEGVANGI	X		KLK4	SIGNAL (Potential.);SIGNAL ({ECO:0000255}.)	DOMAIN (VIT.);PROPEP ();DOMAIN (VIT. {ECO:0000255|PROSITE- ProRule:PRU00801}.)	CHAIN (Inter-alpha-trypsin inhibitor heavy chain H3.);CARBOHYD (N-linked (GlcNAc...).);MOD_RES (Aspartate 1-(chondroitin 4-sulfate)- ester.);DOMAIN (VWFA.);PROPEP ();DOMAIN (VWFA. {ECO:0000255|PROSITE- ProRule:PRU00219}.);CARBOHYD (N-linked (GlcNAc...) asparagine. {ECO:0000269|PubMed:16335952}.)	13	-857								3
LTCTLTGLRDASGVTFTWTPSSGKSAVQGPPER	Dimethyl (K);Dimethyl (N-term)	P01876	IGHA1	Immunoglobulin heavy constant alpha 1	145	177	0	NON	353	N	LGSEANLTCTLT	0.9994	4.0337e-09	9	1.2144			5.55626		5.15503	4.56317	5.03908		5.10509	4.81783	5.38691	5.16931	1	3
HKPSNTKVDKR	3 Dimethyl (K);Dimethyl (N-term)	P01860	IGHG3	Immunoglobulin heavy constant gamma 3	87	97	0	NON	377	N	YTCNVNHKPSNT	0.9413	0.174474	15	1.20862		4.23449	6.21278	5.7065	5.07976	4.76034	5.85131	5.22681	5.79572	5.77481	5.49018	5.14214	3	5
LVALLRGVQCQVQLVESGGGVVQPGGSLR	Dimethyl (N-term)	A0A0J9YY99		Ig-like domain-containing protein (Fragment)	10	38	0	NON	117	F	GLSWVFLVALLR	0.8967	0.942424	14	1.20817	6.21415	6.16187		5.99931	5.39184	4.79214		5.471	5.86742	5.5009	5.6111	5.17482	0	2													SP	19	-10
DIVMTQTPLSLPVTPGEPASISCR	Dimethyl (N-term);Oxidation (M)	A0A087WW87	IGKV2-40	Immunoglobulin kappa variable 2-40	21	44	1	SP	121	E	VPGSSEDIVMTQ	1	1.818e-11	14	1.20611		4.89728	6.98139	7.13483	7.33465	6.51595	7.21782	6.51892	6.85357	6.76544	7.29092		0	53	YES	LMLWVPGSSE	DIVMTQTPLS				SIGNAL ({ECO:0000269|PubMed:5586923}.)	CHAIN (Ig kappa chain V-II region Cum.);CHAIN (Immunoglobulin kappa variable 2D-40. {ECO:0000269|PubMed:5586923}.);DOMAIN (Ig-like. {ECO:0000255|PROSITE- ProRule:PRU00114}.)	DISULFID (By similarity.);NON_TER ();DISULFID ({ECO:0000255|PROSITE-ProRule:PRU00114}.)	1			SP	19	1		1
VDSGNDVTDIADDGCPKPPEIAHGYVEHSVRYQCKNYYKLR	3 Dimethyl (K);Dimethyl (N-term)	P00738	HP	Haptoglobin	19	59	1	SP	406	A	WGQLFAVDSGND	0.9939	9.33738e-05	10	1.19845			4.52727		5.51231	4.98064	4.93437	5.14318	5.36749	4.77153	5.5727	5.04843	3	31													SP	18	0		0
QKPGQAPVLVVYDDSDRPSGIPER	Dimethyl (K);Dimethyl (N-term)	P80748	IGLV3-21	Immunoglobulin lambda variable 3-21	56	79	0	NON	117	Q	SVHWYQQKPGQA	0.9813	0.0128011	10	1.19446				5.34778	5.54668	5.04054	5.83237	5.50527	6.06035	5.8149	5.46701		1	2	YES	IGSKSVHWYQ	QKPGQAPVLV				REGION (SCR3 binding.);BINDING (SCR3.);SIGNAL ({ECO:0000269|PubMed:6780787}.)	DISULFID (By similarity.);CHAIN (Ig lambda chain V-III region LOI.);DOMAIN (Ig-like.);CHAIN (Immunoglobulin lambda variable 3-21. {ECO:0000269|PubMed:6780787}.);DOMAIN (Ig-like. {ECO:0000255|PROSITE- ProRule:PRU00114}.);DISULFID ({ECO:0000255|PROSITE-ProRule:PRU00114}.)	NON_TER ();BINDING (SCR3.)	38			SP	20	35
EASYELTQPPSVSVSPGQTAR	Dimethyl (N-term)	P01717	IGLV3-25	Immunoglobulin lambda variable 3-25	18	38	1	SP	112	S	TLCTGSEASYEL	0.9993	0.000140265	16	1.19223	6.2374	7.05264	5.97939	5.47706	5.53436	5.28133	5.97468	5.19803	6.32831	6.19135	6.26038	4.96074	0	1	YES	LPLLTLCTGS	EASYELTQPP					CHAIN (Ig lambda chain V-IV region Hil.);DOMAIN (Ig-like.);SIGNAL ({ECO:0000269|PubMed:418804}.)	NON_TER ();CHAIN (Immunoglobulin lambda variable 3-25. {ECO:0000269|PubMed:418804}.);DOMAIN (Ig-like. {ECO:0000255|PROSITE- ProRule:PRU00114}.);DISULFID ({ECO:0000255|PROSITE-ProRule:PRU00114}.)	-2			SP	19	-2		0
EIVMTQSPATLSVSPGER	Dimethyl (N-term)	P01624	IGKV3-15	Immunoglobulin kappa variable 3-15	21	38	1	SP	115	G	LPDTTGEIVMTQ	0.9999	0.128215	16	1.19142	6.26511	5.55974	6.2037	5.90532	6.88761	6.28738	6.76855	6.47746	7.29399	6.94384	6.5271	6.62041	0	135	YES	LLLWLPDTTG	EIVMTQSPAT				SIGNAL ({ECO:0000269|PubMed:60899}.)	CHAIN (Ig kappa chain V-III region POM.)	DISULFID (By similarity.);NON_TER ();CHAIN (Immunoglobulin kappa variable 3-15. {ECO:0000269|PubMed:60899}.);DOMAIN (Ig-like. {ECO:0000255|PROSITE- ProRule:PRU00114}.);REGION (Framework-1. {ECO:0000303|PubMed:3083417}.);REGION (Complementarity-determining-1. {ECO:0000303|PubMed:3083417}.);REGION (Framework-2. {ECO:0000303|PubMed:3083417}.);REGION (Complementarity-determining-2. {ECO:0000303|PubMe…				SP	20	0		0
AIQLTQSPSSLSASVGDR	Dimethyl (N-term)	A0A0B4J2D9	IGKV1D-13	Immunoglobulin kappa variable 1D-13	23	40	1	SP	117	C	LPGARCAIQLTQ	1	0	16	1.18182	6.69454	7.71122	7.75893	6.53115	7.94336	5.53064	6.3762	5.85886	7.77943	7.40779	6.56845	7.94667	0	143													SP	22	0		0
DTRCDIQMTQSPSSLSASVGDR	Dimethyl (N-term)	A0A075B6S5	IGKV1-27	Immunoglobulin kappa variable 1-27	19	40	1	SP	117	P	LLLWLPDTRCDI	0.9974	4.82103e-06	14	1.1817	6.57842	6.76814		6.5407	6.13636	6.06424		5.12726	6.80424	6.23823	6.31369	5.33919	0	1													SP	22	-4		-2
NLEPHVQEIEVSR	Dimethyl (N-term)	P00747	PLG	Plasminogen	644	656	0	NON	810	V	GAHQEVNLEPHV	0.9982	0.00128511	8	1.18159			6.58633	6.19176			6.42421	6.14682	5.78913	5.39401			0	40	YES	KVILGAHQEV	NLEPHVQEIE				MOD_RES (Phosphoserine.);ACT_SITE (Charge relay system.);DISULFID ();DISULFID (Interchain (between A and B chains).);SIGNAL ();DOMAIN (PAN.);DOMAIN (Kringle 1.);DOMAIN (Kringle 2.);DOMAIN (Kringle 3.);DOMAIN (Kringle 4.);DOMAIN (Kringle 5.);CHAIN (Plasmin heavy chain A.);CHAIN (Angiostatin.);CHAIN (Plasmin heavy chain A, short form.);BINDING (Fibrin.);BINDING (Omega-aminocarboxylic acids.);CARBOH…	DISULFID (Interchain (between A and B chains).);DOMAIN (Peptidase S1.);CHAIN (Plasminogen.);CHAIN (Plasmin light chain B.);DOMAIN (Peptidase S1. {ECO:0000255|PROSITE- ProRule:PRU00274}.)	ACT_SITE (Charge relay system.);DISULFID ();MUTAGEN (S->A: Proteolytically cleaved, but abolishes plasmin activity and cell detachment.);MOD_RES (Phosphoserine. {ECO:0000244|PubMed:24275569}.);MUTAGEN (S->A: Proteolytically cleaved, but abolishes plasmin activity and cell detachment. {ECO:0000269|PubMed:14699093}.)	624			SP	19	624
EIVLTQSPATLSLSPGERATLSCGASQSVSSSYLAWYQQKPGLAPR	Dimethyl (K);Dimethyl (N-term)	A0A0C4DH25	IGKV3D-20	Immunoglobulin kappa variable 3D-20	21	66	1	SP	116	G	LPDTTGEIVLTQ	0.975	10.1476	16	1.17083	5.91948	5.82328	5.37844	5.16016	5.17391	4.88597	5.69918	5.4173	5.62919	4.88927	5.22163	4.73113	1	11													SP	20	0		0
LWLPDTTGEIVLTQSPGTLSLSPGER	Dimethyl (N-term)	P01619	IGKV3-20	Immunoglobulin kappa variable 3-20	13	38	0	NON	116	L	LLFLLLLWLPDT	0.9996	0.000105594	12	1.17018	5.89855	5.4956		6.01448	5.95077	5.47567	5.96283	6.13322	6.16537	5.27625	6.11739	5.95286	0	45	YES	TPAQLLFLLL	LWLPDTTGEI					CHAIN (Ig kappa chain V-III region B6.);SIGNAL ({ECO:0000269|PubMed:11946339, ECO:0000269|PubMed:3086710, ECO:0000269|PubMed:5027703, ECO:0000269|PubMed:6794615}.)	DISULFID (By similarity.);NON_TER ();CHAIN (Immunoglobulin kappa variable 3-20. {ECO:0000269|PubMed:11946339, ECO:0000269|PubMed:3086710, ECO:0000269|PubMed:5027703, ECO:0000269|PubMed:6794615}.);DOMAIN (Ig-like. {ECO:0000255|PROSITE- ProRule:PRU00114}.);REGION (Framework-1. {ECO:0000303|PubMed:2997711}.);REGION (Complementarity-determining-1. {ECO:0000303|PubMed:2997711}.);REGION (Framework-2. {…	-8			SP	20	-8
LPPTSAHGNVAEGETKPDPDVTER	Dimethyl (K);Dimethyl (N-term)	P02790	HPX	Hemopexin	26	49	1	SP	462	P	LAIATPLPPTSA	1	0	16	1.16967	6.46519	4.7722	7.38768	7.39346	5.97273	7.9646	6.03858	6.67961	7.59855	6.54393	8.55681	6.55312	1	193													SP	23	2		2
DVTVPCPVPSTPPTPSPSTPPTPSPSCCHPR	Dimethyl (N-term)	P01876	IGHA1	Immunoglobulin heavy constant alpha 1	96	126	0	NON	353	Q	YTNPSQDVTVPC	0.9926	0.126216	13	1.16497	4.64697		5.04795	4.88742	5.07266	4.51063	4.90425	4.63642	4.45683	4.62185	5.38287	4.45478	0	3
GNTLHLVSTTKTEVIPPLIENR	Dimethyl (K);Dimethyl (N-term)	P04114	APOB	Apolipoprotein B-100	939	960	0	NON	4563	G	VKLLSGGNTLHL	0.989	0.000110499	13	1.16426	6.18071		5.01684		5.31846	5.0006	5.80741	4.88846	5.12168		4.67313	4.85851	1	4	YES	PKRPVKLLSG	GNTLHLVSTT				DISULFID ();DOMAIN (Vitellogenin.);SIGNAL ();MUTAGEN (D->N: Impairs protein secretion.);MUTAGEN (D->Q: Does not affect protein secretion.);MUTAGEN (R->A: Impairs protein secretion.);MUTAGEN (R->K: Does not affect protein secretion.);CARBOHYD (N-linked (GlcNAc...) (Potential).);CARBOHYD (N-linked (GlcNAc...).);REGION (Heparin-binding.);DOMAIN (Vitellogenin. {ECO:0000255|PROSITE- ProRule:PRU00557}.…	CHAIN (Apolipoprotein B-100.);CHAIN (Apolipoprotein B-48.);REGION (Heparin-binding.)	DISULFID ();LIPID (S-palmitoyl cysteine.);MOD_RES (N6-acetyllysine.);CARBOHYD (N-linked (GlcNAc...) (Potential).);CARBOHYD (N-linked (GlcNAc...).);REGION (Heparin-binding.);REGION (Basic (possible receptor binding region).);REGION (LDL receptor binding.);MOD_RES (N6-acetyllysine. {ECO:0000244|PubMed:19608861}.);MOD_RES (Phosphoserine. {ECO:0000244|PubMed:24275569}.);MOD_RES (Phosphoserine; by FAM…	911			SP	27	911
AQSQVQLMQSGAEVKKPGASVR	2 Dimethyl (K);Dimethyl (N-term);Oxidation (M)	A0A0B4J2B8	IGHV1OR15-9	Immunoglobulin heavy variable 1/OR15-9 (non-functional) (Fragment)	17	38	1	SP	117	G	VVIAAGAQSQVQ	0.9928	1.21791	11	1.16213	5.46478	5.34938			5.84061	5.28862	5.47878	5.28718	5.99462	5.45427			2	1													SP	19	-3		-1
LGMFLYEYARRHPDYSVVLLLR	Dimethyl (N-term)	P02768	ALB	Serum albumin	351	372	0	NON	609	F	EAKDVFLGMFLY	0.9989	0.00107983	16	1.15988	5.97335	6.56886	6.85791	6.79709	6.25897	6.74006	7.01487	5.12716	6.6331	6.44312	7.0488	6.01576	0	90													SP	18	332
VKVSCKASGYTFTSYDINWVR	2 Dimethyl (K);Dimethyl (N-term)	P0DP01	IGHV1-8	Immunoglobulin heavy variable 1-8	37	57	0	NON	117	S	KKPGASVKVSCK	0.9977	0.134648	15	1.15926	6.76031	6.84443	6.61824	6.53317	5.46426	5.15974	5.18552	5.07453	6.21152	4.88311	5.3848		2	3													SP	19	17
TVPVEVSRKNPKFMETVAEKALQEYR	3 Dimethyl (K);Dimethyl (N-term)	P10909-2	CLU	Isoform 2 of Clusterin	470	495	0	NON	501	V	SDPITVTVPVEV	0.9293	0.135434	13	1.15882	5.87614	5.85588	5.02026		5.111	5.43179	5.90947	5.42234		5.10073	6.51062	5.30185	3	1	YES	KLFDSDPITV	TVPVEVSRKN				DISULFID (Interchain (between beta and alpha chains).);MOTIF (Nuclear localization signal (By similarity).);SIGNAL ();CHAIN (Clusterin beta chain.);CARBOHYD (N-linked (GlcNAc...) (complex).);CARBOHYD (N-linked (GlcNAc...).);SIGNAL ({ECO:0000269|PubMed:1903064, ECO:0000269|PubMed:2387851, ECO:0000269|PubMed:2601725, ECO:0000269|PubMed:2780565, ECO:0000269|PubMed:3154963, ECO:0000269|PubMed:8328966…	CHAIN (Clusterin.);CHAIN (Clusterin alpha chain.);CHAIN (Clusterin alpha chain. {ECO:0000269|PubMed:1974459}.)	MOTIF (Nuclear localization signal (By similarity).);MOTIF (Nuclear localization signal. {ECO:0000250|UniProtKB:Q06890}.)	395
AAEGQAFHLGKCPNPPVQENFDVNKYLGR	2 Dimethyl (K);Dimethyl (N-term)	C9JF17	APOD	Apolipoprotein D (Fragment)	45	73	1	SP	215	G	LAGLFGAAEGQA	0.9988	3.77458e-08	12	1.15686	6.75577	6.86782			6.22019	6.3512		6.11146	5.89	4.60219		6.01792	2	5	YES	LLSALAGLFG	AAEGQAFHLG					SIGNAL ();SIGNAL ({ECO:0000269|PubMed:7918467}.)	DISULFID ();DISULFID (Interchain (with C-29 in APOA2).);MOD_RES (Pyrrolidone carboxylic acid.);CHAIN (Apolipoprotein D.);CARBOHYD (N-linked (GlcNAc...) (complex).);MOD_RES (Pyrrolidone carboxylic acid. {ECO:0000269|PubMed:3453108, ECO:0000269|PubMed:7918467}.);CARBOHYD (N-linked (GlcNAc...) (complex) asparagine. {ECO:0000269|PubMed:19159218, ECO:0000269|PubMed:22171320, ECO:0000269|PubMed:7613477…	-4							-2
HSGSTNYNPSLKSR	Dimethyl (K);Dimethyl (N-term)	P06331	IGHV4-34	Immunoglobulin heavy variable 4-34	79	92	0	NON	123	N	WIGEINHSGSTN	0.9844	0.015152	10	1.15493			5.67041	5.51097			5.35434		5.20621	4.65394	4.82772	4.49643	1	1													SP	26	52
YELTQPLSVSVALGQTAR	Dimethyl (N-term)	A0A075B6K5	IGLV3-9	Immunoglobulin lambda variable 3-9	21	38	1	SP	115	S	TGSVASYELTQP	1	3.145e-11	16	1.15455	7.22466	7.14398	6.36627	6.81889	6.21416	5.99316	5.7958	4.93062	6.98731	6.46297	6.64538	5.79863	0	9													SP	19	1		0
QEPSQGTTTYAVTSILR	Dimethyl (N-term)	P01877	IGHA2	Immunoglobulin heavy constant alpha 2	270	286	0	NON	340	R	LTWASRQEPSQG	0.9962	0.0113809	8	1.15391			6.03213		4.39323	4.32542	4.88308	4.42025	4.72558	4.21414	5.08237		0	2
LEKEVGTPHGIILDSVDAAFICPGSSR	Dimethyl (K);Dimethyl (N-term)	P02790	HPX	Hemopexin	345	371	0	NON	462	R	SGYPKRLEKEVG	0.9999	3.66314e-06	10	1.15389			5.22033	4.79355	5.5412	5.79282	5.70691	5.85594	5.20724	4.37306	5.52762	4.65115	1	5	YES	YTLVSGYPKR	LEKEVGTPHG				DISULFID ();SIGNAL ();CARBOHYD (O-linked (GalNAc...).);CARBOHYD (N-linked (GlcNAc...) (complex).);CARBOHYD (N-linked (GlcNAc...).);METAL (Iron (heme 1 axial ligand) (By similarity).);METAL (Iron (heme 2 axial ligand) (By similarity).);REGION (O-glycosylated at one site.);REPEAT (Hemopexin 1.);REPEAT (Hemopexin 2.);REPEAT (Hemopexin 3.);REPEAT (Hemopexin 4.);REPEAT (Hemopexin 5.);SIGNAL ({ECO:0000…	DISULFID ();CHAIN (Hemopexin.);REPEAT (Hemopexin 6.);CHAIN (Hemopexin. {ECO:0000269|PubMed:3855550}.);DISULFID ({ECO:0000269|PubMed:3855550}.)	DISULFID ();CARBOHYD (N-linked (GlcNAc...) (complex).);REPEAT (Hemopexin 7.);REPEAT (Hemopexin 8.);CARBOHYD (N-linked (GlcNAc...) (complex) asparagine. {ECO:0000269|PubMed:15084671, ECO:0000269|PubMed:16740002, ECO:0000269|PubMed:19139490, ECO:0000269|PubMed:19159218, ECO:0000269|PubMed:19838169, ECO:0000269|PubMed:6371807}.);DISULFID ({ECO:0000269|PubMed:3855550}.)	321			SP	23	321
VFLVALLRGVQCQVQLVESGGGVVQPGGSLR	Dimethyl (N-term)	A0A0J9YY99		Ig-like domain-containing protein (Fragment)	8	38	0	NON	117	W	EFGLSWVFLVAL	0.9048	18.8338	12	1.15003	7.23382		6.65224		6.92544	6.34038	6.91612	6.85513	7.42615	7.03361			0	1													SP	19	-12
GLSWVFLVALLRGVQCQVQLVESGGGVVQPGGSLR	Dimethyl (N-term)	A0A0J9YY99		Ig-like domain-containing protein (Fragment)	4	38	0	NON	117	F	XXXMEFGLSWVF	0.9999	7.66e-12	11	1.14995	5.50656	5.33971		5.88364	5.27405	4.48496		5.25855	5.08877	5.25376	5.82002	5.2263	0	15													SP	19	-16
VVAQGVGIPEDSIFTMADR	Dimethyl (N-term)	P02760	AMBP	Protein AMBP	167	185	0	NON	352	R	LLQDFRVVAQGV	1	5.3854e-09	7	1.14873					4.93223	4.94347	5.1881	4.9112	5.18504	4.4133	5.06117		0	6													SP	19	147
ASYELTQPPSVSVSPGQTAR	Dimethyl (N-term)	P01717	IGLV3-25	Immunoglobulin lambda variable 3-25	19	38	1	SP	112	E	LCTGSEASYELT	0.9997	0.0016742	16	1.14762	7.08441	6.97386	6.2893	6.61949	6.53179	6.17398	6.38591	6.41849	7.37716	5.70664	6.64609	6.3494	0	17	YES	PLLTLCTGSE	ASYELTQPPS					CHAIN (Ig lambda chain V-IV region Hil.);DOMAIN (Ig-like.);SIGNAL ({ECO:0000269|PubMed:418804}.)	NON_TER ();CHAIN (Immunoglobulin lambda variable 3-25. {ECO:0000269|PubMed:418804}.);DOMAIN (Ig-like. {ECO:0000255|PROSITE- ProRule:PRU00114}.);DISULFID ({ECO:0000255|PROSITE-ProRule:PRU00114}.)	-1			SP	19	-1		0
TGKPTLYNVSLVMSDTAGTCY	Dimethyl (K);Dimethyl (N-term)	P01871	IGHM	Immunoglobulin heavy constant mu	433	453	0	NON	453	S	RTVDKSTGKPTL	0.9825	0.00155513	13	1.14741	5.21627	5.131		4.90871	4.56357	4.49499	4.48043	4.43093	4.90106	4.06343	5.32086	4.63482	1	3	YES	RVTERTVDKS	TGKPTLYNVS				DISULFID (Interchain (with light chain).);DISULFID ();DISULFID (Interchain (with heavy chain).);DISULFID (Interchain (with heavy chain of another subunit).);NON_TER ();CARBOHYD (N-linked (GlcNAc...) (complex).);CARBOHYD (N-linked (GlcNAc...).);REGION (CH1.);REGION (CH2.);REGION (CH3.);DOMAIN (Ig-like 1. {ECO:0000255|PROSITE- ProRule:PRU00114}.);DOMAIN (Ig-like 2. {ECO:0000255|PROSITE- ProRule:PRU…	CHAIN (Ig mu chain C region.);REGION (CH4.);CHAIN (Immunoglobulin heavy constant mu.)	DISULFID (Interchain (with heavy chain).);CARBOHYD (N-linked (GlcNAc...).);CARBOHYD (N-linked (GlcNAc...) asparagine. {ECO:0000269|PubMed:4742735}.);DISULFID (Interchain (with heavy chain). {ECO:0000269|PubMed:4742735}.)
GVCAEVQLVQSGAEVKKPGESLR	2 Dimethyl (K);Dimethyl (N-term)	A0A0J9YXX1	IGHV5-10-1	Immunoglobulin heavy variable 5-10-1	16	38	1	SP	117	Q	LLAVLQGVCAEV	0.9763	1.17781e-06	10	1.14736	4.74522	4.76648			4.18933	3.86776	5.87424	5.13838		4.2305	4.64654		2	1													SP	19	-4		-2
EIVLTQSPGTLSLSPGERATLSCR	Dimethyl (N-term)	P01619	IGKV3-20	Immunoglobulin kappa variable 3-20	21	44	1	SP	116	G	LPDTTGEIVLTQ	0.764	9.25155	14	1.14618	6.65801	6.48323	6.04896	5.93778	6.1413	5.71978	6.07953	6.09031	6.22411	5.19563			0	2	YES	LLLWLPDTTG	EIVLTQSPGT				SIGNAL ({ECO:0000269|PubMed:11946339, ECO:0000269|PubMed:3086710, ECO:0000269|PubMed:5027703, ECO:0000269|PubMed:6794615}.)	CHAIN (Ig kappa chain V-III region B6.)	DISULFID (By similarity.);NON_TER ();CHAIN (Immunoglobulin kappa variable 3-20. {ECO:0000269|PubMed:11946339, ECO:0000269|PubMed:3086710, ECO:0000269|PubMed:5027703, ECO:0000269|PubMed:6794615}.);DOMAIN (Ig-like. {ECO:0000255|PROSITE- ProRule:PRU00114}.);REGION (Framework-1. {ECO:0000303|PubMed:2997711}.);REGION (Complementarity-determining-1. {ECO:0000303|PubMed:2997711}.);REGION (Framework-2. {…				SP	20	0		0
EVQLVESGGGLVQPGRSLR	Dimethyl (N-term)	A0A0A0MS15	IGHV3-49	Immunoglobulin heavy variable 3-49	20	38	1	SP	119	C	LKGVQCEVQLVE	0.9511	0.0139902	16	1.14562	6.71429	6.96859	6.63328	6.88922	7.61615	6.38715	7.78922	6.9334	7.92671	7.57194	7.15225	7.01242	0	13													SP	19	0		0
EVQLVESGGVVVQPGGSLRLSCAASGFTFDDYAMHWVR	Dimethyl (N-term)	P0DP04	IGHV3-43D	Immunoglobulin heavy variable 3-43D	20	57	1	SP	118	C	LKGVQCEVQLVE	0.8009	0.00514911	9	1.144				6.04039	6.43077	5.67183	6.39209	6.4451	6.42371	6.09651	6.54885		0	1													SP	19	0		0
FPGARCAIRMTQSPFSLSASVGDR	Dimethyl (N-term)	A0A0B4J1Z2	IGKV1D-43	Immunoglobulin kappa variable 1D-43	17	40	1	SP	117	W	GLLLLWFPGARC	0.926	0.0142509	8	1.14225				5.39787	5.68475	4.93604	6.46515	5.90504	5.87372		6.05143	6.3287	0	1													SP	22	-6		-4
TDIADDGCPKPPEIAHGYVEHSVR	Dimethyl (K);Dimethyl (N-term)	P00738	HP	Haptoglobin	26	49	0	NON	406	V	DSGNDVTDIADD	1	2.38195e-09	16	1.14212	5.80304	5.92654	6.22146	6.09468	8.43647	7.05443	6.72073	7.01071	6.99332	6.36555	7.24702	6.90726	1	171													SP	18	7
QAPGKGLEYVSAISSNGGSTYYADSVKGR	2 Dimethyl (K);Dimethyl (N-term)	A0A075B6Q5	IGHV3-64	Immunoglobulin heavy variable 3-64	59	87	0	NON	118	R	AMHWVRQAPGKG	0.827	0.0289053	10	1.13163			5.81864	5.67199	5.4446		5.83415	5.38337	6.11435	5.68982		5.46689	2	1													SP	20	38
GNKEKNVPLPVIAELPPKVSVFVPPR	3 Dimethyl (K);Dimethyl (N-term)	P01871	IGHM	Immunoglobulin heavy constant mu	95	120	0	NON	453	N	KVQHPNGNKEKN	0.9961	0.000242657	14	1.13157			6.50185	6.83706	5.60682	5.36009	6.34186	5.68769	6.11345	5.34978	6.06388	5.69006	3	9	YES	HVVCKVQHPN	GNKEKNVPLP
KGVQCEVQLVESRGVLVQPGGSLR	Dimethyl (K);Dimethyl (N-term)	P0DTE1	IGHV3-38-3	Probable non-functional immunoglobulin heavy variable 3-38-3	15	38	1	SP	115	L	FLVAILKGVQCE	0.9921	0.172012	11	1.12711				7.28434	7.19887	6.64292	7.2659	7.044	7.54752	7.3713	7.69153	7.28843	1	7																	-3
ILKGVQCEVQLVESGGGLVQPGR	Dimethyl (K);Dimethyl (N-term)	A0A0A0MS15	IGHV3-49	Immunoglobulin heavy variable 3-49	13	35	0	NON	119	A	WVFLVAILKGVQ	1	3.61147e-08	10	1.12377	5.97225				4.7156	4.32482	5.3973	5.1832	6.36089	5.95091		6.11952	1	135													SP	19	-7
LVAILEGVQCEVQLVESGGGLVKPGGSLR	Dimethyl (K);Dimethyl (N-term)	A0A0B4J1V1	IGHV3-21	Immunoglobulin heavy variable 3-21	10	38	0	NON	117	F	GLRWVFLVAILE	0.9996	4.12575e-08	13	1.1202	4.93855			5.18937	5.30391	4.83979	5.82798	5.29693	5.53915	5.20017	5.41805	5.40336	1	6													SP	19	-10
INKAVGDKLPECEAVCGKPKNPANPVQR	4 Dimethyl (K);Dimethyl (N-term)	P00738	HP	Haptoglobin	134	161	0	NON	406	W	NNEKQWINKAVG	0.985	0.0132745	14	1.11961	5.52344	6.03106	6.00012	4.68324	5.32636	5.014		4.89957	4.7248	4.29598	5.12385	4.98911	4	1													SP	18	115
AVKTHTNISESHPNATFSAVGEASICEDDWNSGER	Dimethyl (K);Dimethyl (N-term)	P01871	IGHM	Immunoglobulin heavy constant mu	266	300	0	NON	453	E	TRQNGEAVKTHT	0.9999	0.00010515	10	1.11959					4.76975	4.80023	4.95689	4.90996	4.45294	3.98218	5.46819	4.60729	1	16	YES	TISWTRQNGE	AVKTHTNISE
QAPGKGLEWVAVISYDGSNKYYADSVKGR	3 Dimethyl (K);Dimethyl (N-term)	P01768	IGHV3-30	Immunoglobulin heavy variable 3-30	58	86	0	NON	117	R	GMHWVRQAPGKG	0.9999	8.59e-12	13	1.11735	6.44789	6.4843	6.25971	5.74618	5.64939	5.11744		5.77267		5.19536	5.14321		3	29													SP	19	38
YWYQQKSGQAPVLVIYEDSKRPSGIPER	2 Dimethyl (K);Dimethyl (N-term)	A0A075B6K4	IGLV3-10	Immunoglobulin lambda variable 3-10	52	79	0	NON	115	A	LPKKYAYWYQQK	0.9849	3.73124e-05	8	1.11732			6.2702	5.98228		5.38451			6.4342	5.84079	5.8644	5.73669	2	1													SP	19	32
GERAFKAWAVAR	Dimethyl (K);Dimethyl (N-term)	P02768	ALB	Serum albumin	231	242	0	NON	609	F	ASLQKFGERAFK	0.9983	0.000207538	16	1.11669	5.8424	5.85525	7.18897	7.40859	7.24705	7.36801	7.4492	7.40745	7.40282	5.90323	7.48513	6.65608	1	115													SP	18	212
TNMDPVDTATYYCAHR	Dimethyl (N-term);Oxidation (M)	P01817	IGHV2-5	Immunoglobulin heavy variable 2-5	104	119	0	NON	119	M	QVVLTMTNMDPV	0.9282	0.132773	8	1.11392					4.84239	4.4013	4.50175	4.2244	5.05333	4.63884	4.52049	4.31212	0	1													SP	19	84
EIAHGYVEHSVR	Dimethyl (N-term)	P00738	HP	Haptoglobin	38	49	0	NON	406	P	GCPKPPEIAHGY	0.9998	0.00131466	15	1.1072		5.65621	6.09193	4.85979	6.57483	6.43762	6.11794	6.02223	6.26395	6.20351	6.34482	6.20382	0	9													SP	18	19
ILLQGTPVAQMTEDAVDAER	Dimethyl (N-term)	P01024	C3	Complement C3	980	999	0	NON	1663	R	TESETRILLQGT	1	0	6	1.10445							5.81128	5.77825	5.2978	5.13634	5.93285	5.12992	0	6	YES	QVPDTESETR	ILLQGTPVAQ				DISULFID (Interchain (between beta and alpha chains).);DISULFID ();SITE (Cleavage; by carboxypeptidases.);SITE (Cleavage; by C3 convertase.);SITE (Cleavage; by factor I (Potential).);DOMAIN (Anaphylatoxin-like.);SIGNAL ();CHAIN (Complement C3 beta chain.);CHAIN (C3a anaphylatoxin.);CHAIN (Acylation stimulating protein.);CHAIN (Complement C3c alpha' chain fragment 1.);CARBOHYD (N-linked (GlcNAc...…	DISULFID ();CHAIN (Complement C3.);CHAIN (Complement C3 alpha chain.);CHAIN (Complement C3b alpha' chain.);CHAIN (Complement C3dg fragment.);CHAIN (Complement C3g fragment.)	DISULFID ();PEPTIDE (Complement C3f fragment.);CROSSLNK (Isoglutamyl cysteine thioester (Cys-Gln).);SITE (Cleavage; by factor I.);DOMAIN (NTR.);CHAIN (Complement C3d fragment.);CHAIN (Complement C3c alpha' chain fragment 2.);MUTAGEN (D->A: Minor effect on binding of C3d to CR2.);MUTAGEN (E->A: Impaired binding of C3d to CR2.);MUTAGEN (E->A: No effect on binding of C3d to CR2.);MUTAGEN (R->M: Impa…	957			SP	22	957
CEDDWNSGER	Dimethyl (N-term)	P01871	IGHM	Immunoglobulin heavy constant mu	291	300	0	NON	453	I	VGEASICEDDWN	0.9514	0.116917	7	1.10418					4.31497	4.43843	4.58171	4.46118	4.02386		5.23867	4.23857	0	7	YES	TFSAVGEASI	CEDDWNSGER
LSSVTAADTAVYYCAR	Dimethyl (N-term)	P06331	IGHV4-34	Immunoglobulin heavy variable 4-34	108	123	0	NON	123	K	NQFSLKLSSVTA	0.9622	0.0156921	8	1.1031					4.12551	3.9021	4.87621	4.40964	4.89215	4.41658	4.40539	4.24267	0	2	YES	DTSKNQFSLK	LSSVTAADTA				MOD_RES (Pyrrolidone carboxylic acid.);SIGNAL ({ECO:0000269|PubMed:407927}.);MOD_RES (Pyrrolidone carboxylic acid. {ECO:0000269|PubMed:407927}.)	CHAIN (Ig heavy chain V-II region NEWM.);DOMAIN (Ig-like.);CHAIN (Immunoglobulin heavy variable 4-59. {ECO:0000269|PubMed:407927}.);DOMAIN (Ig-like. {ECO:0000255|PROSITE- ProRule:PRU00114}.);DISULFID ({ECO:0000255|PROSITE-ProRule:PRU00114}.)	NON_TER ()	81			SP	26	81
SKCPLMVKVLDAVR	2 Dimethyl (K);Dimethyl (N-term);Oxidation (M)	P02766	TTR	Transthyretin	28	41	0	NON	147	E	PTGTGESKCPLM	0.9931	0.000120215	9	1.1004	7.36573	7.91371	6.82767		6.31265	6.7444			6.13446	4.16098		6.27151	2	30	YES	SEAGPTGTGE	SKCPLMVKVL				SIGNAL ();SIGNAL ({ECO:0000269|PubMed:12665801, ECO:0000269|PubMed:1517749, ECO:0000269|PubMed:3135807, ECO:0000269|PubMed:4607556, ECO:0000269|PubMed:6583672, ECO:0000269|PubMed:6651852}.)	CHAIN (Transthyretin.)	REGION (Thyroid hormone binding.);MUTAGEN (F->M: Loss of tetramerization; when associated with M-130.);MUTAGEN (L->M: Loss of tetramerization; when associated with M-107.);BINDING (Thyroid hormones.);MOD_RES (4-carboxyglutamate; in a patient with Moyamoya disease.);CARBOHYD (N-linked (GlcNAc...).);MOD_RES (4-carboxyglutamate; in a patient with Moyamoya disease. {ECO:0000269|PubMed:18221012}.);MOD…	7			SP	20	7
GPTGTGESKCPLMVKVLDAVR	2 Dimethyl (K);Dimethyl (N-term);Oxidation (M)	P02766	TTR	Transthyretin	21	41	1	SP	147	A	VFVSEAGPTGTG	1	0	14	1.08967	7.31173	6.93597	6.69651	6.95292	6.30708	6.68532	6.78672	5.17214		6.59643	6.71424	6.42982	2	268	YES	LAGLVFVSEA	GPTGTGESKC	X			SIGNAL ();SIGNAL ({ECO:0000269|PubMed:12665801, ECO:0000269|PubMed:1517749, ECO:0000269|PubMed:3135807, ECO:0000269|PubMed:4607556, ECO:0000269|PubMed:6583672, ECO:0000269|PubMed:6651852}.)		REGION (Thyroid hormone binding.);MUTAGEN (F->M: Loss of tetramerization; when associated with M-130.);MUTAGEN (L->M: Loss of tetramerization; when associated with M-107.);BINDING (Thyroid hormones.);CHAIN (Transthyretin.);MOD_RES (4-carboxyglutamate; in a patient with Moyamoya disease.);CARBOHYD (N-linked (GlcNAc...).);MOD_RES (4-carboxyglutamate; in a patient with Moyamoya disease. {ECO:0000269…				SP	20	0		0
QTQVFISLLLWISGAYGDIVMTQSPDSLAVSLGER	Dimethyl (N-term)	P06312	IGKV4-1	Immunoglobulin kappa variable 4-1	4	38	0	NON	121	L	XXXMVLQTQVFI	0.9998	3.97741e-08	7	1.08291					4.52266	4.24192		4.29051	4.58835	4.08566	4.57432	4.37978	0	7	YES	MVL	QTQVFISLLL					SIGNAL ();SIGNAL ({ECO:0000269|PubMed:50995, ECO:0000269|PubMed:9588180}.)	DISULFID (By similarity.);NON_TER ();CHAIN (Ig kappa chain V-IV region.);REGION (Framework-1.);REGION (Complementarity-determining-1.);REGION (Framework-2.);REGION (Complementarity-determining-2.);REGION (Framework-3.);REGION (Complementarity-determining-3.);CHAIN (Immunoglobulin kappa variable 4-1. {ECO:0000269|PubMed:50995, ECO:0000269|PubMed:9588180}.);DOMAIN (Ig-like. {ECO:0000255|PROSITE- Pr…	-17			SP	20	-17
TFQQNASSMCVPDQDTAIR	Dimethyl (N-term)	P01871	IGHM	Immunoglobulin heavy constant mu	205	223	0	NON	453	L	VDHRGLTFQQNA	0.9965	0.000118655	9	1.07823			5.08622		4.57217	4.54403	5.02965	4.60129	5.16914	4.73572	5.33948	4.93108	0	2	YES	FTCRVDHRGL	TFQQNASSMC
NEDSLVFVQTDKSIYKPGQTVKFR	3 Dimethyl (K);Dimethyl (N-term)	P01023	A2M	Alpha-2-macroglobulin	124	147	0	NON	1474	K	TTVMVKNEDSLV	1	4.6e-13	15	1.07458	6.90276	7.05459	6.78659	6.52811	5.78823	6.07616	6.68029	5.93126	6.05847	5.00881	6.08951		3	42													SP	23	100
WISWVRQMPGKGLEWMGR	Dimethyl (K);Dimethyl (N-term)	A0A0J9YXX1	IGHV5-10-1	Immunoglobulin heavy variable 5-10-1	52	69	0	NON	117	Y	YSFTSYWISWVR	0.9548	0.0368121	10	1.06945			5.17204		5.86784	5.39726	5.06941	4.92523	5.69864	5.3476	5.90169		1	1													SP	19	32
VESGGGVVRPGGSLR	Dimethyl (N-term)	A0A0C4DH32	IGHV3-20	Immunoglobulin heavy variable 3-20	24	38	1	SP	117	L	QCEVQLVESGGG	0.754	0.00012752	15	1.06929	6.58659	5.95358	6.41696	6.43153	6.19734	5.45696		6.03111	5.86091	5.55881	6.58655	6.63803	0	2													SP	19	4		4
TVRRQECSIPVCGQDQVTVAMTPR	Dimethyl (N-term)	P00734	F2	Prothrombin	175	198	0	NON	622	P	CYTTDPTVRRQE	0.9877	0.0134347	8	1.06919					5.64094	5.49138	5.70016	5.81209	5.37599	4.50222	5.54355	5.16752	0	8													SP	24	150
VTVPCPVPSTPPTPSPSTPPTPSPSCCHPR	Dimethyl (N-term)	P01876	IGHA1	Immunoglobulin heavy constant alpha 1	97	126	0	NON	353	D	TNPSQDVTVPCP	0.9459	416.871	13	1.068			5.20657	4.96757	4.85556	4.39587	5.07375	4.2644	4.91062	4.89485	5.20572	5.12204	0	4
YSDMREANYIGSDKYFHAR	Dimethyl (K);Dimethyl (N-term)	A0A096LPE2	SAA2-SAA4	SAA2-SAA4 readthrough	39	57	0	NON	208	A	RDMWRAYSDMRE	0.9969	0.0174597	15	1.06621		5.24706	6.21488	5.55251	7.25882	6.77098	6.44642	6.02202	6.31586	5.67636	5.42718	6.0365	1	3
ERVMPICLPSKDYAEVGR	Dimethyl (K);Dimethyl (N-term)	P00738	HP	Haptoglobin	260	277	0	NON	406	N	QKVSVNERVMPI	0.9998	7.36327e-07	13	1.06581	6.16832	5.59149		5.87139	6.71912	6.71931	6.64382	6.71222	6.42219	5.71525	6.7581	6.36909	1	23													SP	18	241
EVKKPGASVKVSCKVSGYTLTELSMHWVR	4 Dimethyl (K);Dimethyl (N-term)	A0A0C4DH33	IGHV1-24	Immunoglobulin heavy variable 1-24	29	57	0	NON	117	A	LVQSGAEVKKPG	0.9506	0.0239249	8	1.06547						4.90127	5.22304	4.65143	4.82925	4.81706	4.82304	4.44462	4	1													SP	19	9
FGLNWVFLVAIIKGAQCEVQLVESGGGLVQPGGSLR	Dimethyl (K);Dimethyl (N-term)	S4R3C0	IGHV3OR16-17	Immunoglobulin heavy variable 3/OR16-17 (non-functional) (Fragment)	3	38	0	NON	116	E	XXXXMEFGLNWV	0.9259	0.473212	7	1.06217					5.44331	4.97282	5.79108	5.33726	5.40549		5.34316	5.30824	1	1													SP	19	-17
DIADDGCPKPPEIAHGYVEHSVR	Dimethyl (K);Dimethyl (N-term)	P00738	HP	Haptoglobin	27	49	0	NON	406	T	SGNDVTDIADDG	1	0	16	1.06127	6.73599	6.84299	7.13261	7.01835	7.93441	7.8153	7.32679	6.1585	7.73178	7.03729	7.47562	7.54794	1	246													SP	18	8
NWYVDGVEVHNAKTKPR	2 Dimethyl (K);Dimethyl (N-term)	P01857	IGHG1	Immunoglobulin heavy constant gamma 1	159	175	0	NON	330	F	DPEVKFNWYVDG	0.9999	5.95875e-07	16	1.0606	6.20904	6.23304	6.49952	6.19998	6.29158	5.81455	6.77474	6.3086	6.93143	6.36131	6.42345	6.29663	2	49
VNVDEVGGEALGR	Dimethyl (N-term)	P68871	HBB	Hemoglobin subunit beta	19	31	0	NON	147	K	TALWGKVNVDEV	0.9977	0.017035	13	1.0569		7.66597	7.61181	6.8091	6.27242	6.24865	6.94195	6.81395	6.40824		6.44331		0	13																1
DHRGRTLEIPGNSDPNMIPDGDFNSYVR	Dimethyl (N-term);Oxidation (M)	A0A0G2JPR0	C4	Complement C4-A	952	979	0	NON	1744	L	YELNPLDHRGRT	0.7635	13.3559	8	1.0567					5.54934	5.28075	5.48331	5.02962	5.47623		5.31265	5.08064	0	1	YES	EELVYELNPL	DHRGRTLEIP				DISULFID (By similarity.);DOMAIN (Anaphylatoxin-like.);SIGNAL ();CHAIN (Complement C4 beta chain.);CHAIN (C4a anaphylatoxin.);CARBOHYD (N-linked (GlcNAc...).);PROPEP ();PROPEP ({ECO:0000269|PubMed:6167582}.);DOMAIN (Anaphylatoxin-like. {ECO:0000255|PROSITE- ProRule:PRU00022}.);MOD_RES (Phosphoserine; by FAM20C. {ECO:0000269|PubMed:26091039}.);CARBOHYD (N-linked (GlcNAc...) asparagine. {ECO:000026…	CHAIN (Complement C4-A alpha chain.);CHAIN (C4b-A.)	DISULFID (By similarity.);CROSSLNK (Isoglutamyl cysteine thioester (Cys-Gln).);SITE (Responsible for effective binding to form amide bonds with immune aggregates or protein antigens.);DOMAIN (NTR.);MOD_RES (Sulfotyrosine.);CHAIN (C4d-A.);CHAIN (Complement C4 gamma chain.);CARBOHYD (O-linked (GalNAc...).);CARBOHYD (N-linked (GlcNAc...) (complex).);CARBOHYD (N-linked (GlcNAc...).);PROPEP ();DOMAIN …	932	272
DIQMTQSPSFLSASVGDR	Dimethyl (N-term)	A0A075B6H8	IGKV1D-42	Probable non-functional immunoglobulin kappa variable 1D-42	23	40	1	SP	117	F	LPGVRFDIQMTQ	1	5.414e-11	13	1.05561		6.11416	5.7908		6.36825	5.75699	6.49315	6.35987	6.52866	6.1546	6.60628	6.4538	0	41													SP	22	0		0
QKVSVNERVMPICLPSKDYAEVGR	2 Dimethyl (K);Dimethyl (N-term)	P00738	HP	Haptoglobin	254	277	0	NON	406	K	GLIKLKQKVSVN	0.9998	4.37558e-08	16	1.05183	6.9823	7.01564	6.9344	5.50236	6.7185	6.78184	6.72858	7.05209	6.37896	5.57724	6.70451	6.61827	2	26													SP	18	235
FSGSGSGTDFTLTISR	Dimethyl (N-term)	P01619	IGKV3-20	Immunoglobulin kappa variable 3-20	83	98	0	NON	116	R	TGIPDRFSGSGS	1	1e-14	13	1.04924			6.3257	6.24258	5.86663	5.66526	6.52856	6.04114	6.575	6.08351	6.35513		0	11	YES	SSRATGIPDR	FSGSGSGTDF				SIGNAL ({ECO:0000269|PubMed:11946339, ECO:0000269|PubMed:3086710, ECO:0000269|PubMed:5027703, ECO:0000269|PubMed:6794615}.);REGION (Framework-1. {ECO:0000303|PubMed:2997711}.);REGION (Complementarity-determining-1. {ECO:0000303|PubMed:2997711}.);REGION (Framework-2. {ECO:0000303|PubMed:2997711}.);REGION (Complementarity-determining-2. {ECO:0000303|PubMed:2997711}.)	DISULFID (By similarity.);CHAIN (Ig kappa chain V-III region B6.);CHAIN (Immunoglobulin kappa variable 3-20. {ECO:0000269|PubMed:11946339, ECO:0000269|PubMed:3086710, ECO:0000269|PubMed:5027703, ECO:0000269|PubMed:6794615}.);DOMAIN (Ig-like. {ECO:0000255|PROSITE- ProRule:PRU00114}.);REGION (Framework-3. {ECO:0000303|PubMed:2997711}.);DISULFID ({ECO:0000255|PROSITE-ProRule:PRU00114}.)	NON_TER ();REGION (Complementarity-determining-3. {ECO:0000303|PubMed:2997711}.)	62			SP	20	62
GPVPTPPDNIQVQENFNISRIYGKWYNLAIGSTCPWLKKIMDR	3 Dimethyl (K);Dimethyl (N-term)	P02760	AMBP	Protein AMBP	20	62	1	SP	352	A	CLAVSAGPVPTP	0.9975	4.38861e-08	16	1.04811	5.92116	5.6022	5.48909	7.51162	7.58699	7.44636	5.92147	6.20364	7.3636	5.65289	7.50428	5.47678	3	60													SP	19	0		0
SSEDPNEDIVER	Dimethyl (N-term)	P01591	JCHAIN	Immunoglobulin J chain	47	58	0	NON	159	R	TSRIIRSSEDPN	0.9997	0.152821	7	1.04714					4.25148	4.12333	3.99141	4.38681	5.13626		5.26939	4.05647	0	8													SP	22	24
EDDIIIATKNGKVR	2 Dimethyl (K);Dimethyl (N-term)	P06276	BCHE	Cholinesterase	29	42	1	SP	602	T	IGKSHTEDDIII	0.9999	3.396e-11	16	1.04621	5.60124	5.37724	6.9855	7.38926	7.27392	6.32681	6.63962	6.60304	7.33377	6.8001	7.19362	6.64158	2	11													SP	28	0		0
KPSKQSNNKYAASSYLSLTPEQWKSHR	4 Dimethyl (K);Dimethyl (N-term)	B9A064	IGLL5	Immunoglobulin lambda-like polypeptide 5	165	191	0	NON	214	T	AGVETTKPSKQS	0.9998	4.57293e-08	11	1.04547			6.43328	5.72877	5.67004	5.60892	5.99112	5.8677	6.35944	6.03515	5.93146	5.57121	4	8													SP	37	127
VPASRGEIVLTQSPDFQSVTPKEKVTITCR	2 Dimethyl (K);Dimethyl (N-term)	A0A0A0MT36	IGKV6D-21	Immunoglobulin kappa variable 6D-21	14	43	1	SP	114	W	GFLLLWVPASRG	0.9798	0.00185759	16	1.04317	6.55649	6.32576	5.9246	5.84028	6.19942	5.57296	5.87215	5.4688	6.65423	5.9737	5.84373	5.98497	2	2													SP	19	-6		-4
DIVMTQSPDSLAVSLGER	Dimethyl (N-term)	P06312	IGKV4-1	Immunoglobulin kappa variable 4-1	21	38	1	SP	121	G	ISGAYGDIVMTQ	0.9995	0.000236306	16	1.04295	7.50165	7.75342	7.30322	7.27487	8.40769	8.23607	8.50865	7.90511	8.48863	7.7016	8.17481	7.62983	0	11	YES	LLLWISGAYG	DIVMTQSPDS	X			SIGNAL ();SIGNAL ({ECO:0000269|PubMed:50995, ECO:0000269|PubMed:9588180}.)		DISULFID (By similarity.);NON_TER ();CHAIN (Ig kappa chain V-IV region.);REGION (Framework-1.);REGION (Complementarity-determining-1.);REGION (Framework-2.);REGION (Complementarity-determining-2.);REGION (Framework-3.);REGION (Complementarity-determining-3.);CHAIN (Immunoglobulin kappa variable 4-1. {ECO:0000269|PubMed:50995, ECO:0000269|PubMed:9588180}.);DOMAIN (Ig-like. {ECO:0000255|PROSITE- Pr…				SP	20	0		0
ATTVTGTPCQDWAAQEPHR	Dimethyl (N-term)	P00747	PLG	Plasminogen	494	512	0	NON	810	R	GYRGKRATTVTG	0.9991	0.00011122	11	1.03875			4.28177		4.74041	4.59432	4.32337	4.42999	5.49415	4.33197	4.54045	4.49131	0	3	YES	GNGKGYRGKR	ATTVTGTPCQ				DISULFID ();SIGNAL ();DOMAIN (PAN.);DOMAIN (Kringle 1.);DOMAIN (Kringle 2.);DOMAIN (Kringle 3.);DOMAIN (Kringle 4.);CHAIN (Angiostatin.);BINDING (Fibrin.);BINDING (Omega-aminocarboxylic acids.);CARBOHYD (O-linked (GalNAc...).);CARBOHYD (N-linked (GlcNAc...).);PEPTIDE (Activation peptide.);SITE (Cleavage; by stromelysin-1.);SITE (Cleavage; by stromelysin-19.);SIGNAL ({ECO:0000269|PubMed:122932, EC…	DISULFID ();DOMAIN (Kringle 5.);CHAIN (Plasminogen.);CHAIN (Plasmin heavy chain A.);CHAIN (Plasmin heavy chain A, short form.);DOMAIN (Kringle 5. {ECO:0000255|PROSITE- ProRule:PRU00121}.)	MOD_RES (Phosphoserine.);ACT_SITE (Charge relay system.);DISULFID ();DISULFID (Interchain (between A and B chains).);DOMAIN (Peptidase S1.);CHAIN (Plasmin light chain B.);MUTAGEN (S->A: Proteolytically cleaved, but abolishes plasmin activity and cell detachment.);SITE (Cleavage; by plasminogen activator.);DOMAIN (Peptidase S1. {ECO:0000255|PROSITE- ProRule:PRU00274}.);MOD_RES (Phosphoserine. {ECO…	474			SP	19	474
LALIKGMTRPLSTLISSSQSCQYTLDAKR	2 Dimethyl (K);Dimethyl (N-term);Oxidation (M)	P04114	APOB	Apolipoprotein B-100	225	253	0	NON	4563	P	RTGISPLALIKG	0.9352	0.00178424	13	1.03435			5.89146	5.48502		5.77554	6.12414	5.46166	5.55081	5.58016	5.69888	5.49297	2	1													SP	27	197
SNLDEDIIAEENIVSR	Dimethyl (N-term)	P01024	C3	Complement C3	749	764	0	NON	1663	R	HLGLARSNLDED	1	0	16	1.0342	6.363	5.87688	6.01217	6.51197	7.57007	7.35864	7.68011	7.53722	7.13811	6.67146	7.83733	6.77667	0	19	YES	ARASHLGLAR	SNLDEDIIAE	X		CBPB2;CBPN;PLMN;CATG;CFAB;CO2	DISULFID ();SITE (Cleavage; by carboxypeptidases.);DOMAIN (Anaphylatoxin-like.);SIGNAL ();CHAIN (Complement C3 beta chain.);CHAIN (C3a anaphylatoxin.);CHAIN (Acylation stimulating protein.);CARBOHYD (N-linked (GlcNAc...).);SIGNAL ({ECO:0000269|PubMed:8376604}.);CHAIN (C3-beta-c. {ECO:0000250}.);DOMAIN (Anaphylatoxin-like. {ECO:0000255|PROSITE- ProRule:PRU00022}.);MOD_RES (Phosphoserine; by FAM20C…	DISULFID (Interchain (between beta and alpha chains).);SITE (Cleavage; by C3 convertase.);CHAIN (Complement C3.);CHAIN (Complement C3 alpha chain.)	DISULFID ();PEPTIDE (Complement C3f fragment.);CROSSLNK (Isoglutamyl cysteine thioester (Cys-Gln).);SITE (Cleavage; by factor I (Potential).);SITE (Cleavage; by factor I.);DOMAIN (NTR.);CHAIN (Complement C3b alpha' chain.);CHAIN (Complement C3c alpha' chain fragment 1.);CHAIN (Complement C3dg fragment.);CHAIN (Complement C3g fragment.);CHAIN (Complement C3d fragment.);CHAIN (Complement C3c alpha'…	726			SP	22	726
QAPGKGLEWVGFIR	Dimethyl (K);Dimethyl (N-term)	A0A0A0MS15	IGHV3-49	Immunoglobulin heavy variable 3-49	58	71	0	NON	119	R	AMSWVRQAPGKG	0.9895	0.00129369	10	1.03372	5.31829		5.47211		5.28714		5.47106	5.43021	5.46225	4.62722	5.32371	5.26604	1	5													SP	19	38
LCIGSVVSSELTQDPAVSVALGQTVR	Dimethyl (N-term)	P01714	IGLV3-19	Immunoglobulin lambda variable 3-19	13	38	0	NON	112	T	WLTLLTLCIGSV	0.9939	0.000435321	10	1.03023				5.29667	5.2646	4.79167	5.72666	5.36797	5.74235	5.26884	5.47971	5.54432	0	3	YES	WTPLWLTLLT	LCIGSVVSSE					CHAIN (Ig lambda chain V-III region SH.);DOMAIN (Ig-like.);SIGNAL ({ECO:0000269|PubMed:4909564}.)	DISULFID ();NON_TER ();CHAIN (Immunoglobulin lambda variable 3-19. {ECO:0000269|PubMed:4909564}.);DOMAIN (Ig-like. {ECO:0000255|PROSITE- ProRule:PRU00114}.);DISULFID ({ECO:0000255|PROSITE-ProRule:PRU00114}.)	-8			SP	20	-8
LIKLKQKVSVNERVMPICLPSKDYAEVGR	4 Dimethyl (K);Dimethyl (N-term)	P00738	HP	Haptoglobin	249	277	0	NON	406	G	SQVDIGLIKLKQ	0.9967	0.00191063	11	1.02828		5.12687	5.56477		5.35636	5.08691	5.58274	5.34596	5.48807	5.2601	5.66682	5.16285	4	8	YES	HPNYSQVDIG	LIKLKQKVSV				DISULFID (Interchain.);DISULFID ();CHAIN (Haptoglobin alpha chain.);SIGNAL ();CARBOHYD (N-linked (GlcNAc...) (complex).);CARBOHYD (N-linked (GlcNAc...).);DOMAIN (Sushi 1.);DOMAIN (Sushi 2.);SIGNAL ({ECO:0000269|PubMed:6997877}.);DOMAIN (Sushi 1. {ECO:0000255|PROSITE- ProRule:PRU00302}.);DOMAIN (Sushi 2. {ECO:0000255|PROSITE- ProRule:PRU00302}.);CARBOHYD (N-linked (GlcNAc...) (complex) asparagine.…	DISULFID (Interchain (between alpha and beta chains).);CHAIN (Haptoglobin.);CHAIN (Haptoglobin beta chain.);DOMAIN (Peptidase S1.);DOMAIN (Peptidase S1. {ECO:0000255|PROSITE- ProRule:PRU00274}.)	DISULFID ();REGION (Interaction with CD163 (By similarity).);REGION (Interaction with CD163. {ECO:0000250}.)	230			SP	18	230
SSYSKQFTSSTSYNR	Dimethyl (K);Dimethyl (N-term)	P02671-2	FGA	Isoform 2 of Fibrinogen alpha chain	577	591	0	NON	644	S	PSRGKSSSYSKQ	0.968	0.00154022	8	1.02667					4.84715	4.28721		5.24813	4.91114	4.68049	5.13972	5.00313	1	1	YES	IAEFPSRGKS	SSYSKQFTSS
YEVSNRPSGVSNR	Dimethyl (N-term)	P01704	IGLV2-14	Immunoglobulin lambda variable 2-14	70	82	0	NON	120	I	APKLMIYEVSNR	0.7774	1.20529	14	1.02542			6.02995	5.83306	5.43631	4.85783	5.82039	5.34505	5.60955	5.46753	5.56024	5.40955	0	1	YES	HPGKAPKLMI	YEVSNRPSGV				MOD_RES (Pyrrolidone carboxylic acid.);SIGNAL ({ECO:0000269|PubMed:3922791, ECO:0000269|PubMed:500108, ECO:0000269|PubMed:5087637}.);MOD_RES (Pyrrolidone carboxylic acid. {ECO:0000269|PubMed:500108}.)	DISULFID (By similarity.);CHAIN (Ig lambda chain V-II region TOG.);DOMAIN (Ig-like.);CHAIN (Immunoglobulin lambda variable 2-14. {ECO:0000269|PubMed:3922791, ECO:0000269|PubMed:500108, ECO:0000269|PubMed:5087637}.);DOMAIN (Ig-like. {ECO:0000255|PROSITE- ProRule:PRU00114}.);DISULFID ({ECO:0000255|PROSITE-ProRule:PRU00114}.)	NON_TER ()	50			SP	19	50
HCTGSVTSYVLTQPPSVSVAPGQTAR	Dimethyl (N-term)	P80748	IGLV3-21	Immunoglobulin lambda variable 3-21	13	38	1	SP	117	S	LLGLLSHCTGSV	0.9983	0.000152166	13	1.02319		4.16757	4.87415	4.84836	5.45258	4.76167	5.573	5.11577	4.42488		4.96114	4.90304	0	3	YES	WTVLLLGLLS	HCTGSVTSYV					CHAIN (Ig lambda chain V-III region LOI.);DOMAIN (Ig-like.);SIGNAL ({ECO:0000269|PubMed:6780787}.)	DISULFID (By similarity.);NON_TER ();REGION (SCR3 binding.);BINDING (SCR3.);CHAIN (Immunoglobulin lambda variable 3-21. {ECO:0000269|PubMed:6780787}.);DOMAIN (Ig-like. {ECO:0000255|PROSITE- ProRule:PRU00114}.);DISULFID ({ECO:0000255|PROSITE-ProRule:PRU00114}.)	-5			SP	20	-8		-3
TLEIPGNSDPNMIPDGDFNSYVR	Dimethyl (N-term);Oxidation (M)	A0A0G2JPR0	C4	Complement C4-A	957	979	0	NON	1744	R	LDHRGRTLEIPG	1	4.7e-12	16	1.02282	6.89593	6.92625	6.60045	6.58301	7.34083	7.11001	7.29713	6.70557	7.0359	6.41036	6.92678	6.51442	0	28	YES	ELNPLDHRGR	TLEIPGNSDP	X		CFAI	DISULFID (By similarity.);DOMAIN (Anaphylatoxin-like.);SIGNAL ();CHAIN (Complement C4 beta chain.);CHAIN (C4a anaphylatoxin.);CARBOHYD (N-linked (GlcNAc...).);PROPEP ();PROPEP ({ECO:0000269|PubMed:6167582}.);DOMAIN (Anaphylatoxin-like. {ECO:0000255|PROSITE- ProRule:PRU00022}.);MOD_RES (Phosphoserine; by FAM20C. {ECO:0000269|PubMed:26091039}.);CARBOHYD (N-linked (GlcNAc...) asparagine. {ECO:000026…	CHAIN (Complement C4-A alpha chain.);CHAIN (C4b-A.)	DISULFID (By similarity.);CROSSLNK (Isoglutamyl cysteine thioester (Cys-Gln).);SITE (Responsible for effective binding to form amide bonds with immune aggregates or protein antigens.);DOMAIN (NTR.);MOD_RES (Sulfotyrosine.);CHAIN (C4d-A.);CHAIN (Complement C4 gamma chain.);CARBOHYD (O-linked (GalNAc...).);CARBOHYD (N-linked (GlcNAc...) (complex).);CARBOHYD (N-linked (GlcNAc...).);PROPEP ();DOMAIN …	937	277
GPGHCKGRVEVKHQNQWYTVCQTGWSLR	2 Dimethyl (K);Dimethyl (N-term)	O43866	CD5L	CD5 antigen-like	143	170	0	NON	347	D	GVRLADGPGHCK	0.9485	1.2106	7	1.02208							4.17661	4.38058	4.48434	3.81555	4.60703	4.14882	2	1	YES	PVPEGVRLAD	GPGHCKGRVE				DISULFID (By similarity.);DOMAIN (SRCR 1.);SIGNAL ();SIGNAL ({ECO:0000269|PubMed:15340161, ECO:0000269|PubMed:8034987, ECO:0000269|PubMed:9045627}.);DOMAIN (SRCR 1. {ECO:0000255|PROSITE- ProRule:PRU00196}.);DISULFID ({ECO:0000255|PROSITE-ProRule:PRU00196}.);MUTAGEN (S->A: No effect; when associated with 129-A--A-132. {ECO:0000269|PubMed:23236605}.);MUTAGEN (SSFS->AAFA: No effect; when associated …	DOMAIN (SRCR 2.);CHAIN (CD5 antigen-like.);DOMAIN (SRCR 2. {ECO:0000255|PROSITE- ProRule:PRU00196}.)	DISULFID (By similarity.);DOMAIN (SRCR 3.);DOMAIN (SRCR 3. {ECO:0000255|PROSITE- ProRule:PRU00196}.);DISULFID ({ECO:0000255|PROSITE-ProRule:PRU00196}.)	123			SP	19	123
HPNATFSAVGEASICEDDWNSGER	Dimethyl (N-term)	P01871	IGHM	Immunoglobulin heavy constant mu	277	300	0	NON	453	S	TNISESHPNATF	0.9978	9.88821e-05	8	1.02193					4.45922	4.60399	4.76265	4.56584	4.28668		5.38183	4.51098	0	15	YES	VKTHTNISES	HPNATFSAVG
TKTETITGFQVDAVPANGQTPIQR	Dimethyl (K);Dimethyl (N-term)	P02751-10	FN1	Isoform 10 of Fibronectin	1746	1769	0	NON	2176	R	ITISWRTKTETI	0.9999	8.03361e-07	13	1.02055			5.54354	5.23062	5.0734	5.02779	5.09875		5.74018	5.39587	5.73003	5.204	1	9	YES	TETTITISWR	TKTETITGFQ			ELNE
YQQKPGQAPRLLIYDASNR	Dimethyl (K);Dimethyl (N-term)	A0A0A0MRZ8	IGKV3D-11	Immunoglobulin kappa variable 3D-11	56	74	0	NON	115	W	SSYLAWYQQKPG	0.8885	1.44635	16	1.018	5.28939	5.44202	5.92088	6.65277	7.33583	6.92598	6.09573	6.1928	7.63254	5.98164	7.00503	6.2455	1	1	YES	SQSVSSYLAW	YQQKPGQAPR				SIGNAL ();REGION (Framework-1.);REGION (Complementarity-determining-1.);SIGNAL ({ECO:0000255}.);REGION (Framework-1. {ECO:0000303|PubMed:6440122}.);REGION (Complementarity-determining-1. {ECO:0000303|PubMed:6440122}.)	DISULFID (By similarity.);CHAIN (Ig kappa chain V-III region VG.);REGION (Framework-2.);CHAIN (Immunoglobulin kappa variable 3-11. {ECO:0000255}.);DOMAIN (Ig-like. {ECO:0000255|PROSITE- ProRule:PRU00114}.);REGION (Framework-2. {ECO:0000303|PubMed:6440122}.);DISULFID ({ECO:0000255|PROSITE-ProRule:PRU00114}.)	NON_TER ();REGION (Complementarity-determining-2.);REGION (Framework-3.);REGION (Complementarity-determining-3.);REGION (Complementarity-determining-2. {ECO:0000303|PubMed:6440122}.);REGION (Framework-3. {ECO:0000303|PubMed:6440122}.);REGION (Complementarity-determining-3. {ECO:0000303|PubMed:6440122}.)	35			SP	20	35
GGEVSEELSLKLPPNVVEESAR	Dimethyl (K);Dimethyl (N-term)	P01023	A2M	Alpha-2-macroglobulin	924	945	0	NON	1474	S	SLLCPSGGEVSE	0.9943	0.000223838	15	1.01729	5.37497	5.33838	4.71457		5.03179	5.4283	5.73949	5.42396	5.15567	4.70822	5.46592	4.3378	1	6	YES	TTFNSLLCPS	GGEVSEELSL				DISULFID ();DISULFID (Interchain (with C-431).);DISULFID (Interchain (with C-278).);CROSSLNK (Isoglutamyl lysine isopeptide (Gln-Lys) (interchain with K-? in other proteins) (Potential).);SIGNAL ();CARBOHYD (N-linked (GlcNAc...) (complex).);CARBOHYD (N-linked (GlcNAc...).);REGION (Bait region.);REGION (Inhibitory.);SIGNAL ({ECO:0000269|PubMed:6203908}.);CARBOHYD (N-linked (GlcNAc...) (complex) as…	DISULFID ();CHAIN (Alpha-2-macroglobulin.);CHAIN (Alpha-2-macroglobulin. {ECO:0000269|PubMed:6203908}.);DISULFID ({ECO:0000269|PubMed:6203908}.)	DISULFID ();CROSSLNK (Isoglutamyl cysteine thioester (Cys-Gln).);CARBOHYD (N-linked (GlcNAc...).);CARBOHYD (N-linked (GlcNAc...) (complex).);CARBOHYD (N-linked (GlcNAc...) asparagine. {ECO:0000269|PubMed:12754519, ECO:0000269|PubMed:16335952, ECO:0000269|PubMed:19159218, ECO:0000269|PubMed:6203908}.);CARBOHYD (N-linked (GlcNAc...) (complex) asparagine. {ECO:0000269|PubMed:14760718, ECO:0000269|Pu…	900			SP	23	900
LPDTTGEIVLTQSPGTLSLSPGER	Dimethyl (N-term)	P01619	IGKV3-20	Immunoglobulin kappa variable 3-20	15	38	1	SP	116	W	FLLLLWLPDTTG	0.9995	7.92815e-06	11	1.01498					5.07682	4.62922	5.16992	5.0595	5.2307	4.94522	5.32274	4.94408	0	15	YES	AQLLFLLLLW	LPDTTGEIVL					CHAIN (Ig kappa chain V-III region B6.);SIGNAL ({ECO:0000269|PubMed:11946339, ECO:0000269|PubMed:3086710, ECO:0000269|PubMed:5027703, ECO:0000269|PubMed:6794615}.)	DISULFID (By similarity.);NON_TER ();CHAIN (Immunoglobulin kappa variable 3-20. {ECO:0000269|PubMed:11946339, ECO:0000269|PubMed:3086710, ECO:0000269|PubMed:5027703, ECO:0000269|PubMed:6794615}.);DOMAIN (Ig-like. {ECO:0000255|PROSITE- ProRule:PRU00114}.);REGION (Framework-1. {ECO:0000303|PubMed:2997711}.);REGION (Complementarity-determining-1. {ECO:0000303|PubMed:2997711}.);REGION (Framework-2. {…	-6			SP	20	-6		-4
VGGNSKGTLKVLR	2 Dimethyl (K);Dimethyl (N-term)	A0A0G2JPR0	C4	Complement C4-A	1370	1382	0	NON	1744	K	SKINVKVGGNSK	0.9724	746.58	12	1.01207		4.02666	5.05233	5.35159	5.96927	5.37919	6.06057	5.17727	5.5571	5.70795	5.48598	4.98594	2	1	YES	FSLGSKINVK	VGGNSKGTLK				DISULFID (By similarity.);CROSSLNK (Isoglutamyl cysteine thioester (Cys-Gln).);SITE (Responsible for effective binding to form amide bonds with immune aggregates or protein antigens.);DOMAIN (Anaphylatoxin-like.);SIGNAL ();CHAIN (Complement C4 beta chain.);CHAIN (C4a anaphylatoxin.);CHAIN (C4d-A.);CARBOHYD (N-linked (GlcNAc...).);CARBOHYD (O-linked (GalNAc...).);CARBOHYD (N-linked (GlcNAc...) (co…	CHAIN (Complement C4-A alpha chain.);CHAIN (C4b-A.)	DISULFID (By similarity.);DOMAIN (NTR.);MOD_RES (Sulfotyrosine.);CHAIN (Complement C4 gamma chain.);CARBOHYD (N-linked (GlcNAc...).);PROPEP ();DOMAIN (NTR. {ECO:0000255|PROSITE- ProRule:PRU00295}.);MOD_RES (Sulfotyrosine. {ECO:0000269|PubMed:3944109}.);CARBOHYD (N-linked (GlcNAc...) asparagine. {ECO:0000269|PubMed:14760718, ECO:0000269|PubMed:16335952, ECO:0000269|PubMed:19159218}.);DISULFID ({EC…	1350	690
HVVPNEVVVQR	Dimethyl (N-term)	P06396	GSN	Gelsolin	178	188	0	NON	782	K	VASGFKHVVPNE	0.9757	0.310777	8	1.01011				4.90059		4.25213	4.25279	4.43656	4.62052	4.34922	4.94974	4.12505	0	1													SP	27	150
TPPPCPRCPAPELLGGPSVFLFPPKPKDTLMISR	2 Dimethyl (K);Dimethyl (N-term);Oxidation (M)	P01860	IGHG3	Immunoglobulin heavy constant gamma 3	152	185	0	NON	377	D	EPKSCDTPPPCP	0.9956	8.16461e-06	14	1.00926	6.49008	6.66793	6.53331	6.46882	5.54232	5.33353	5.93247	5.49367	6.21257	5.22772		5.32863	2	8
QDVTVPCPVPSTPPTPSPSTPPTPSPSCCHPR	Dimethyl (N-term)	P01876	IGHA1	Immunoglobulin heavy constant alpha 1	95	126	0	NON	353	S	HYTNPSQDVTVP	0.9794	0.0055047	15	1.00623	4.99511	5.05084	5.43223	5.45816	5.13663	4.45335	5.26451	4.74019	5.19344	4.91953	5.57709	5.15951	0	7
SGYVSGWGR	Dimethyl (N-term)	P00740-2	F9	Isoform 2 of Coagulation factor IX	312	320	0	NON	423	G	IFLKFGSGYVSG	0.9983	1.55854	15	1.00417	7.22619	7.04092	7.55594	7.04539	7.3966	7.09203	7.06771		7.51868	7.0261	7.25121	7.23277	0	58	YES	EYTNIFLKFG	SGYVSGWGRV				DISULFID ();CHAIN (Coagulation factor IXa light chain.);SIGNAL (Potential.);CARBOHYD (O-linked (Glc...); alternate.);CARBOHYD (O-linked (Xyl...); alternate.);CARBOHYD (O-linked (Fuc...).);CARBOHYD (N-linked (GlcNAc...).);CARBOHYD (O-linked (GalNAc...).);MOD_RES (4-carboxyglutamate.);MOD_RES ((3R)-3-hydroxyaspartate.);MOD_RES (Phosphoserine.);MOD_RES (Sulfotyrosine.);ACT_SITE (Charge relay system.…	CHAIN (Coagulation factor IX.);CHAIN (Coagulation factor IXa heavy chain.);DOMAIN (Peptidase S1.);DOMAIN (Peptidase S1. {ECO:0000255|PROSITE- ProRule:PRU00274}.)	DISULFID ();ACT_SITE (Charge relay system.);ACT_SITE (Charge relay system. {ECO:0000269|PubMed:20004170, ECO:0000269|PubMed:659613}.);DISULFID ({ECO:0000244|PDB:1RFN, ECO:0000244|PDB:2WPH, ECO:0000244|PDB:2WPI, ECO:0000244|PDB:2WPJ, ECO:0000244|PDB:2WPK, ECO:0000244|PDB:2WPL, ECO:0000244|PDB:2WPM, ECO:0000244|PDB:3KCG, ECO:0000244|PDB:3LC3, ECO:0000244|PDB:3LC5, ECO:0000269|PubMed:20004170, ECO:0…	321	303
EGVQCEVQLVESGGGLVKPGGSLR	Dimethyl (K);Dimethyl (N-term)	A0A0B4J1V1	IGHV3-21	Immunoglobulin heavy variable 3-21	15	38	1	SP	117	L	FLVAILEGVQCE	1	8.8e-13	16	1.00336	7.39379	6.97484	6.89343	6.90312	7.50972	6.97424	7.65868	7.30484	7.77838	7.54826	7.44182	7.15828	1	331													SP	19	-5		-3
QLLGLLLLWFPGSRCDIQMTQSPSSVSASVGDR	Dimethyl (N-term)	P01611	IGKV1D-12	Immunoglobulin kappa variable 1D-12	8	40	0	NON	117	A	DMMVPAQLLGLL	0.9987	0.000108083	8	1.00333					5.07113	4.55175	4.72868	4.72504	5.85772	4.97754	4.88549	5.08056	0	10													SP	22	-15
SSLSASPGASASLTCTLR	Dimethyl (N-term)	A0A0G2JSC0	IGLV5-45	Immunoglobulin lambda variable 5-45 (Fragment)	27	44	0	NON	123	P	AVLTQPSSLSAS	0.9498	0.122559	9	1.00275	4.9328			4.7735	5.07809	4.7952	4.85267	4.84943	5.22896		5.0342	4.41476	0	3
QVDSQHVGHSVLTAKGMALFGEGKAEFTGR	2 Dimethyl (K);Dimethyl (N-term);Oxidation (M)	P04114	APOB	Apolipoprotein B-100	2991	3020	0	NON	4563	S	KLEIQSQVDSQH	0.9917	3.79417e-07	11	1.0016	5.23889				5.23369	4.81223	5.39535	4.87965	5.26656		4.90325	4.93587	2	1	YES	LNFSKLEIQS	QVDSQHVGHS				DISULFID ();LIPID (S-palmitoyl cysteine.);DOMAIN (Vitellogenin.);MOD_RES (N6-acetyllysine.);SIGNAL ();CHAIN (Apolipoprotein B-48.);MUTAGEN (D->N: Impairs protein secretion.);MUTAGEN (D->Q: Does not affect protein secretion.);MUTAGEN (R->A: Impairs protein secretion.);MUTAGEN (R->K: Does not affect protein secretion.);CARBOHYD (N-linked (GlcNAc...) (Potential).);CARBOHYD (N-linked (GlcNAc...).);RE…	CHAIN (Apolipoprotein B-100.)	DISULFID ();CARBOHYD (N-linked (GlcNAc...).);CARBOHYD (N-linked (GlcNAc...) (Potential).);REGION (Heparin-binding.);REGION (Basic (possible receptor binding region).);REGION (LDL receptor binding.);MOD_RES (Phosphoserine. {ECO:0000244|PubMed:24275569}.);MOD_RES (Phosphoserine; by FAM20C. {ECO:0000244|PubMed:24275569, ECO:0000269|PubMed:26091039}.);MOD_RES (Phosphothreonine. {ECO:0000244|PubMed:24…	2963			SP	27	2963
GAEVKKPGASVR	2 Dimethyl (K);Dimethyl (N-term)	A0A0B4J2B8	IGHV1OR15-9	Immunoglobulin heavy variable 1/OR15-9 (non-functional) (Fragment)	27	38	0	NON	117	S	VQLMQSGAEVKK	0.9594	0.14854	14	1.0013	6.24361	6.20933	5.8204	7.45202	7.16221	4.51822		7.02861	6.82672	6.66769		7.36461	2	1													SP	19	7
AWTPLLLPLLTFCTVSEASYELTQPPSVSVSPGQTAR	Dimethyl (N-term)	A0A075B6K4	IGLV3-10	Immunoglobulin lambda variable 3-10	2	38	1	P1/P2	115	M	XXXXXMAWTPLL	0.9965	1.1443e-05	8	0.998781					6.92457	6.50633	6.66266	6.56039	7.0694		6.95058	6.5691	0	4													SP	19	-18
DNSKNTLYLQMNSLR	Dimethyl (K);Dimethyl (N-term)	A0A0C4DH42	IGHV3-66	Immunoglobulin heavy variable 3-66	91	105	0	NON	116	R	RFTISRDNSKNT	0.9558	0.0215831	13	0.998757			5.59581	5.34561	5.34561	5.22618	6.05837	5.94286	6.41609	5.67429	5.81469	5.53835	1	1	YES	SVKGRFTISR	DNSKNTLYLQ				MOD_RES (Pyrrolidone carboxylic acid.);SIGNAL ({ECO:0000269|PubMed:420800, ECO:0000269|PubMed:6884994}.);MOD_RES (Pyrrolidone carboxylic acid. {ECO:0000269|PubMed:420800, ECO:0000269|PubMed:6884994}.)	DISULFID ();CHAIN (Ig heavy chain V-III region KOL.);DOMAIN (Ig-like.);CHAIN (Immunoglobulin heavy variable 3-33. {ECO:0000269|PubMed:420800, ECO:0000269|PubMed:6884994}.);DOMAIN (Ig-like. {ECO:0000255|PROSITE- ProRule:PRU00114}.);DISULFID ({ECO:0000255|PROSITE-ProRule:PRU00114, ECO:0000269|PubMed:6884994}.)	DISULFID ();NON_TER ()	72			SP	19	71
TVAPTECS	Dimethyl (N-term)	B9A064	IGLL5	Immunoglobulin lambda-like polypeptide 5	207	214	0	NON	214	K	GSTVEKTVAPTE	0.8891	0.560099	16	0.997628	6.929	6.97952	6.79525	6.70133	6.86502	6.52277	6.50617	5.23257	7.04196	6.86146	6.77692	6.81478	0	6	YES	VTHEGSTVEK	TVAPTECS				DISULFID ();NON_TER ();DISULFID ({ECO:0000255|PROSITE-ProRule:PRU00114}.)	CHAIN (Ig lambda-1 chain C regions.);DOMAIN (Ig-like.);CHAIN (Immunoglobulin lambda constant 1.);DOMAIN (Ig-like. {ECO:0000255|PROSITE- ProRule:PRU00114}.)	DISULFID (Interchain (with heavy chain).)				SP	37	169
MLDVMQDHFSR	Dimethyl (N-term)	P10909-2	CLU	Isoform 2 of Clusterin	224	234	0	NON	501	H	DRQQTHMLDVMQ	0.9982	0.130527	7	0.996362					4.96626		5.15594	5.29567	5.21806	4.87055	5.242	4.54997	0	5	YES	LLENDRQQTH	MLDVMQDHFS
QGYFVEAQPKIVLGQEQDSYGGKFDR	2 Dimethyl (K);Dimethyl (N-term)	P02743	APCS	Serum amyloid P-component	140	165	0	NON	223	R	VKKGLRQGYFVE	1	2e-14	16	0.994707	6.726	7.02053	6.72783	6.41805	6.53881	5.45909	6.57476	5.75441	6.39532	6.82922	6.7711	6.4559	2	10	YES	GTPLVKKGLR	QGYFVEAQPK				DISULFID ();SIGNAL ();METAL (Calcium 1.);CARBOHYD (N-linked (GlcNAc...).);SIGNAL ({ECO:0000269|PubMed:4055725, ECO:0000269|PubMed:81686}.);METAL (Calcium 1. {ECO:0000255|PROSITE- ProRule:PRU01172}.);CARBOHYD (N-linked (GlcNAc...) asparagine. {ECO:0000269|PubMed:16335952, ECO:0000269|PubMed:19159218}.);DISULFID ({ECO:0000255|PROSITE-ProRule:PRU01172, ECO:0000269|PubMed:4055725}.)	DOMAIN (Pentaxin.);CHAIN (Serum amyloid P-component.);CHAIN (Serum amyloid P-component(1-203).);DOMAIN (Pentraxin (PTX). {ECO:0000255|PROSITE- ProRule:PRU01172}.)	METAL (Calcium 1.);METAL (Calcium 2.);METAL (Calcium 1; via carbonyl oxygen.);METAL (Calcium 1. {ECO:0000255|PROSITE- ProRule:PRU01172}.);METAL (Calcium 2. {ECO:0000255|PROSITE- ProRule:PRU01172}.);METAL (Calcium 1; via carbonyl oxygen. {ECO:0000255|PROSITE-ProRule:PRU01172}.)	120			SP	19	120
TQSPDSLAVSLGER	Dimethyl (N-term)	P06312	IGKV4-1	Immunoglobulin kappa variable 4-1	25	38	1	SP	121	M	YGDIVMTQSPDS	0.8965	0.356569	9	0.994389			4.79684		5.37535	4.77172	5.16915	5.0223	5.62258	5.23587	5.3213	5.26113	0	4	YES	ISGAYGDIVM	TQSPDSLAVS				SIGNAL ();SIGNAL ({ECO:0000269|PubMed:50995, ECO:0000269|PubMed:9588180}.)	CHAIN (Ig kappa chain V-IV region.);REGION (Framework-1.);CHAIN (Immunoglobulin kappa variable 4-1. {ECO:0000269|PubMed:50995, ECO:0000269|PubMed:9588180}.);DOMAIN (Ig-like. {ECO:0000255|PROSITE- ProRule:PRU00114}.);REGION (Framework-1. {ECO:0000303|PubMed:2997712}.)	DISULFID (By similarity.);NON_TER ();REGION (Complementarity-determining-1.);REGION (Framework-2.);REGION (Complementarity-determining-2.);REGION (Framework-3.);REGION (Complementarity-determining-3.);REGION (Complementarity-determining-1. {ECO:0000303|PubMed:2997712}.);REGION (Framework-2. {ECO:0000303|PubMed:2997712}.);REGION (Complementarity-determining-2. {ECO:0000303|PubMed:2997712}.);REGION…	4			SP	20	4		4
AKVEQAVETEPEPELR	Dimethyl (K);Dimethyl (N-term)	P02649	APOE	Apolipoprotein E	18	33	1	SP	317	Q	FLAGCQAKVEQA	0.9992	8.695e-05	13	0.994259			7.46153	7.45873	4.99124	5.29786	5.05953	5.25399	4.84393	5.01774	7.32582	5.15721	1	7													SP	18	-1		0
YVTSAPMPEPQAPGR	Dimethyl (N-term);Oxidation (M)	P01871	IGHM	Immunoglobulin heavy constant mu	377	391	0	NON	453	K	PLSPEKYVTSAP	0.9979	0.0154364	14	0.992691	6.94674	6.55257	6.86928	6.83897	5.79149	5.55478	6.3684	5.87036	6.30262	5.9677		6.3203	0	4	YES	QRGQPLSPEK	YVTSAPMPEP
SEKLKEEIGKELEELR	3 Dimethyl (K);Dimethyl (N-term)	P06727	APOA4	Apolipoprotein A-IV	95	110	0	NON	396	D	ERLAKDSEKLKE	0.9929	0.14738	12	0.991709		5.96882	5.08621		5.47348	5.31163	5.41415	5.07689	5.3612		5.24106	4.84456	3	9	YES	TELHERLAKD	SEKLKEEIGK				REPEAT (1.);REPEAT (2.);SIGNAL ();SIGNAL ({ECO:0000269|PubMed:6706947}.)	REPEAT (3.);CHAIN (Apolipoprotein A-IV.);REGION (13 X 22 AA approximate tandem repeats.)	COMPBIAS (Gln/Glu-rich.);REPEAT (4.);REPEAT (5.);REPEAT (6.);REPEAT (7.);REPEAT (8.);REPEAT (9.);REPEAT (10.);REPEAT (11.);REPEAT (12.);REPEAT (13.)	74			SP	20	74
LFFAKRYKAAFTECCQAADKAACLLPKLDELR	4 Dimethyl (K);Dimethyl (N-term)	P02768	ALB	Serum albumin	179	210	0	NON	609	L	FYAPELLFFAKR	0.9914	0.00218701	15	0.988313		4.74706	4.5499	4.86629	5.00299	5.15121	5.31254	5.15983	5.23495	4.18214	5.36571	4.61906	4	1													SP	18	160
QHMDSDSSPSSSSTYCNQMMR	Dimethyl (N-term)	P07998	RNASE1	Ribonuclease pancreatic	39	59	0	NON	156	R	AKKFQRQHMDSD	0.9999	7.64617e-06	7	0.98827					4.97566	4.70278		4.71676	5.18949	4.5674	4.53723	4.53971	0	10	YES	KESRAKKFQR	QHMDSDSSPS		X		SIGNAL ();BINDING (Substrate (By similarity).);SIGNAL ({ECO:0000269|PubMed:1587793, ECO:0000269|PubMed:2049798, ECO:0000269|PubMed:2383019, ECO:0000269|PubMed:3202829, ECO:0000269|PubMed:6201087, ECO:0000269|PubMed:8280059}.);BINDING (Substrate. {ECO:0000250}.)	CHAIN (Ribonuclease pancreatic.)	ACT_SITE (Proton acceptor.);ACT_SITE (Proton donor.);DISULFID ();REGION (Substrate binding (By similarity).);MUTAGEN (R->D: Substantially decreases binding affinity for RNH1 but maintains high conformational stability; when associated with D-95, A-116, D-117 and D-119.);MUTAGEN (N->D: Substantially decreases binding affinity for RNH1 but maintains high conformational stability; when associated wi…	10			SP	28	10
ADKAACLLPKLDELR	2 Dimethyl (K);Dimethyl (N-term)	P02768	ALB	Serum albumin	196	210	0	NON	609	A	TECCQAADKAAC	0.9977	0.0158805	15	0.988152	6.73707	5.89579	6.81538	6.7975	6.24029	5.43516		6.6445	6.23331	6.63899	6.60298	6.37427	2	43													SP	18	177
ETYGEMADCCAKQEPER	Dimethyl (K);Dimethyl (N-term)	P02768	ALB	Serum albumin	106	122	0	NON	609	R	TVATLRETYGEM	1	4.38454e-08	16	0.987677	5.58143	5.08064	6.20853	5.87974	5.98008	5.54269	6.61992	6.44652	6.87661	6.38646	6.02978	6.17638	1	69													SP	18	87
GEIVMTQSPATLSLSPGER	Dimethyl (N-term);Oxidation (M)	A0A0C4DH55	IGKV3D-7	Immunoglobulin kappa variable 3D-7	23	41	1	SP	119	T	WLPDTTGEIVMT	0.9973	0.00121262	11	0.985637			4.9052		5.47111		5.75464	5.19924	5.64541	5.25993	5.17101	5.22178	0	7													SP	23	-1		0
GEIVLTQSPDFQSVTPKEKVTITCR	2 Dimethyl (K);Dimethyl (N-term)	A0A0A0MT36	IGKV6D-21	Immunoglobulin kappa variable 6D-21	19	43	1	SP	114	R	WVPASRGEIVLT	0.9997	1.4399e-10	15	0.985532	6.27999	5.94048	5.42156		5.54914	4.99229	5.40721	4.83449	5.86314	5.33819	5.03201	5.54267	2	11													SP	19	-1		0
SGTGSTGNQNPGSPRPGSTGTWNPGSSER	Dimethyl (N-term)	P02671-2	FGA	Isoform 2 of Fibrinogen alpha chain	339	367	0	NON	644	S	SWNSGSSGTGST	0.9986	0.000119647	9	0.984023			4.83309		5.0786	4.43766	4.52783	4.90583	5.16076		4.62866	4.00294	0	8	YES	GSTGSWNSGS	SGTGSTGNQN
IFSCSVMHEALHNR	Dimethyl (N-term)	P01860	IGHG3	Immunoglobulin heavy constant gamma 3	352	365	0	NON	377	N	RWQQGNIFSCSV	0.9976	0.011925	8	0.983936					4.73572	3.84756	3.84597	4.59265	4.80293	4.4545	4.84767	4.15279	0	4
CLAYDFYPGKIDVHWTR	Dimethyl (K);Dimethyl (N-term)	P25311	AZGP1	Zinc-alpha-2-glycoprotein	225	241	0	NON	298	K	EKKKLKCLAYDF	0.9975	8.55888e-06	12	0.981651	5.8703		5.10367		5.09985	5.41599	5.72138	5.50575	5.08761	4.10058	5.16523		1	2	YES	QAPGEKKKLK	CLAYDFYPGK				DISULFID ();MOD_RES (Pyrrolidone carboxylic acid.);CARBOHYD (N-linked (GlcNAc...) (complex).);CARBOHYD (N-linked (GlcNAc...).);SIGNAL ();SIGNAL ({ECO:0000269|PubMed:15340161, ECO:0000269|PubMed:3422450}.);MOD_RES (Pyrrolidone carboxylic acid. {ECO:0000269|PubMed:3422450}.);CARBOHYD (N-linked (GlcNAc...) (complex) asparagine. {ECO:0000269|PubMed:10206894, ECO:0000269|PubMed:16740002, ECO:0000269|P…	CHAIN (Zinc-alpha-2-glycoprotein.);DOMAIN (Ig-like C1-type.)	DISULFID ();CARBOHYD (N-linked (GlcNAc...).);CARBOHYD (N-linked (GlcNAc...) asparagine. {ECO:0000269|PubMed:10206894, ECO:0000269|PubMed:15477100, ECO:0000269|PubMed:18930737}.)	204			SP	20	204
VSNKALPAPIEKTISKAKGQPR	4 Dimethyl (K);Dimethyl (N-term)	A0A0A0MS07	IGHG1	Immunoglobulin heavy constant gamma 1 (Fragment)	171	192	0	NON	295	K	VEYKCKVSNKAL	0.9985	1.2329e-10	12	0.9815			6.65569		6.35442	5.96765	6.64909	5.62418	5.63437	6.57989	6.3624	5.64671	4	8
QLVQSGAEVKKPGESLR	2 Dimethyl (K);Dimethyl (N-term)	A0A0J9YXX1	IGHV5-10-1	Immunoglobulin heavy variable 5-10-1	22	38	1	SP	117	V	GVCAEVQLVQSG	0.9452	0.0131627	16	0.98095	5.59687	5.45209	5.38655	5.5893	5.61021	4.80504	6.41303	6.21414	5.79082	5.29657	5.91834	5.58692	2	1													SP	19	2		2
QCEVQLVESGGGLVKPGGSLR	Dimethyl (K);Dimethyl (N-term)	A0A0B4J1V1	IGHV3-21	Immunoglobulin heavy variable 3-21	18	38	1	SP	117	V	AILEGVQCEVQL	0.9989	1.06405e-05	15	0.979094	6.53259	6.3848	5.83575	6.02604	6.40513	5.76071	6.60486	5.94658	6.75659	6.48343	6.55228	6.31722	1	4													SP	19	-2		0
LVFVQTDKSIYKPGQTVKFR	3 Dimethyl (K);Dimethyl (N-term)	P01023	A2M	Alpha-2-macroglobulin	128	147	0	NON	1474	S	VKNEDSLVFVQT	0.9998	4.5e-13	14	0.977975	6.2479	6.07895	6.25504	6.07314	5.17766	5.33747	6.30736	5.3208	5.58281		5.83183		3	14													SP	23	104
VEAALQPQTLR	Dimethyl (N-term)	Q86U17	SERPINA11	Serpin A11	287	297	0	NON	422	Q	PGKMKQVEAALQ	0.8681	1.74835	11	0.977815	6.54344		6.26538	6.0279			5.86398	5.77747	5.98356	5.42449		6.51928	0	1	YES	VLPDPGKMKQ	VEAALQPQTL				SIGNAL (Potential.);CARBOHYD (N-linked (GlcNAc...) (Potential).);SIGNAL ({ECO:0000255}.);CARBOHYD (N-linked (GlcNAc...) asparagine. {ECO:0000255}.)	CHAIN (Serpin A11.)	CARBOHYD (N-linked (GlcNAc...) (Potential).);CARBOHYD (N-linked (GlcNAc...) asparagine. {ECO:0000255}.)	267			SP	19	267
EKYLGEEYVKAVGNLR	2 Dimethyl (K);Dimethyl (N-term)	P02787	TF	Serotransferrin	667	682	0	NON	698	Y	HDRNTYEKYLGE	0.9999	4.156e-11	15	0.976267		4.18795	5.50837	4.82191	4.47487	4.826	5.35675	4.99131	4.76719	4.88981	5.29053	4.39925	2	7	YES	LAKLHDRNTY	EKYLGEEYVK				MOD_RES (Omega-N-methylated arginine (By similarity).);DISULFID ();SIGNAL ();METAL (Iron 1.);METAL (Iron 2 (By similarity).);DOMAIN (Transferrin-like 1.);BINDING (Carbonate 1.);BINDING (Carbonate 1; via amide nitrogen.);BINDING (Carbonate 2 (By similarity).);BINDING (Carbonate 2; via amide nitrogen (By similarity).);CARBOHYD (O-linked (GalNAc...).);CARBOHYD (N-linked (GlcNAc...) (complex).);CARBO…	DISULFID ();DOMAIN (Transferrin-like 2.);CHAIN (Serotransferrin.);DOMAIN (Transferrin-like 2. {ECO:0000255|PROSITE- ProRule:PRU00741}.);DISULFID ({ECO:0000255|PROSITE-ProRule:PRU00741, ECO:0000269|PubMed:6953407}.)	MOD_RES (Phosphoserine; by FAM20C. {ECO:0000269|PubMed:26091039}.)	647			SP	19	647
GESKCPLMVKVLDAVR	2 Dimethyl (K);Dimethyl (N-term)	P02766	TTR	Transthyretin	26	41	1	SP	147	T	AGPTGTGESKCP	0.9631	0.0167913	16	0.975127	7.24553	4.54423	7.08894	7.04935	6.75462	7.04888	7.10706	6.96954	6.39076	7.06667	6.68766	6.83465	2	3	YES	FVSEAGPTGT	GESKCPLMVK				SIGNAL ();SIGNAL ({ECO:0000269|PubMed:12665801, ECO:0000269|PubMed:1517749, ECO:0000269|PubMed:3135807, ECO:0000269|PubMed:4607556, ECO:0000269|PubMed:6583672, ECO:0000269|PubMed:6651852}.)	CHAIN (Transthyretin.)	REGION (Thyroid hormone binding.);MUTAGEN (F->M: Loss of tetramerization; when associated with M-130.);MUTAGEN (L->M: Loss of tetramerization; when associated with M-107.);BINDING (Thyroid hormones.);MOD_RES (4-carboxyglutamate; in a patient with Moyamoya disease.);CARBOHYD (N-linked (GlcNAc...).);MOD_RES (4-carboxyglutamate; in a patient with Moyamoya disease. {ECO:0000269|PubMed:18221012}.);MOD…	5			SP	20	5
LSWVFLVAILEGVQCEVQLVESGGGLVQPGGSLR	Dimethyl (N-term)	P01780	IGHV3-7	Immunoglobulin heavy variable 3-7	5	38	0	NON	117	G	XXMELGLSWVFL	0.9319	0.00144249	7	0.97235					5.31846	4.91441	5.49578	4.52897		4.51766	5.35878	5.85153	0	3													SP	19	-15
EHVAHLLFLR	Dimethyl (N-term)	P19652	ORM2	Alpha-1-acid glycoprotein 2	114	123	0	NON	201	R	RYEGGREHVAHL	0.9996	0.0074943	11	0.970818			5.07504		4.90436	5.09629	5.21513	4.67887	4.90617	4.5835	5.0076	4.50563	0	5	YES	GTVSRYEGGR	EHVAHLLFLR				MOD_RES (Pyrrolidone carboxylic acid.);SIGNAL ();CARBOHYD (N-linked (GlcNAc...) (complex).);CARBOHYD (N-linked (GlcNAc...).);MOD_RES (Pyrrolidone carboxylic acid. {ECO:0000269|PubMed:15253437}.);CARBOHYD (N-linked (GlcNAc...) (complex) asparagine. {ECO:0000269|PubMed:14760718, ECO:0000269|PubMed:15084671, ECO:0000269|PubMed:15253437, ECO:0000269|PubMed:1567356, ECO:0000269|PubMed:16335952, ECO:00…	DISULFID ();CHAIN (Alpha-1-acid glycoprotein 2.)		95			SP	18	95
QIVVDKYYQENFCEQICSKQETR	2 Dimethyl (K);Dimethyl (N-term)	P13671	C6	Complement component C6	49	71	0	NON	934	R	TQSRHRQIVVDK	0.9998	1.4014e-10	16	0.969235	5.98088	5.09633	5.33426	5.02788	4.99922	4.87549	5.42956	5.43139	4.69416	5.17935	5.3323	4.40933	2	2													SP	21	27
NFGTQTYTCNVDHKPSNTKVDKTVER	3 Dimethyl (K);Dimethyl (N-term)	P01859	IGHG2	Immunoglobulin heavy constant gamma 2	75	100	0	NON	326	S	VTVPSSNFGTQT	0.9652	1.17598	11	0.9692		4.5667		4.67589	4.38409	3.9099	4.74139	4.85541	4.63768	4.33284	5.15106	4.64903	3	1
SVQLTEKR	Dimethyl (K);Dimethyl (N-term)	P01024	C3	Complement C3	672	679	0	NON	1663	R	AARRRRSVQLTE	0.9999	5.88061e-06	16	0.968632	5.75761	5.98961	7.04857	5.12471	5.85467	5.97622	6.0968	6.60831	5.90099	5.5147	5.92311	5.61866	1	24	YES	CPQPAARRRR	SVQLTEKRMD	X			DISULFID ();SIGNAL ();CHAIN (Complement C3 beta chain.);CARBOHYD (N-linked (GlcNAc...).);SIGNAL ({ECO:0000269|PubMed:8376604}.);CHAIN (C3-beta-c. {ECO:0000250}.);MOD_RES (Phosphoserine; by FAM20C. {ECO:0000269|PubMed:26091039}.);CARBOHYD (N-linked (GlcNAc...) asparagine. {ECO:0000269|PubMed:12754519, ECO:0000269|PubMed:16263699, ECO:0000269|PubMed:16335952, ECO:0000269|PubMed:17051150, ECO:000026…	DISULFID (Interchain (between beta and alpha chains).);CHAIN (Complement C3.)	DISULFID ();PEPTIDE (Complement C3f fragment.);CROSSLNK (Isoglutamyl cysteine thioester (Cys-Gln).);SITE (Cleavage; by carboxypeptidases.);SITE (Cleavage; by C3 convertase.);SITE (Cleavage; by factor I (Potential).);SITE (Cleavage; by factor I.);DOMAIN (Anaphylatoxin-like.);DOMAIN (NTR.);CHAIN (Complement C3 alpha chain.);CHAIN (C3a anaphylatoxin.);CHAIN (Acylation stimulating protein.);CHAIN (Co…	649			SP	22	649
NSGQCTYTMLAHPSAIASLSLSPDGR	Dimethyl (N-term)	Q2UJ59		Striatin domain-containing protein	757	782	0	NON	844	A	IRLFDANSGQCT	0.9678	1.11925	10	0.965085				4.79139	4.83746		5.32125	4.8114	5.25123	5.03339	4.95924	4.81538	0	1
TVEKTVAPTECS	Dimethyl (K);Dimethyl (N-term)	B9A064	IGLL5	Immunoglobulin lambda-like polypeptide 5	203	214	0	NON	214	S	VTHEGSTVEKTV	0.9999	7.35101e-09	13	0.955108	4.3741	3.86624	4.93272		4.00236	4.40714	4.72416	4.4052	5.93209	4.79585	4.95364	5.07433	1	9													SP	37	165
AHGYVEHSVR	Dimethyl (N-term)	P00738	HP	Haptoglobin	40	49	0	NON	406	I	PKPPEIAHGYVE	0.9939	0.000264992	14	0.954391		5.55162		5.97088	5.97842	4.98574	6.42583	6.00089	6.11661	6.18515	6.47073	6.6706	0	12													SP	18	21
GDVVMTQSPLSLPVTLGQPASISCR	Dimethyl (N-term);Oxidation (M)	P06310	IGKV2-30	Immunoglobulin kappa variable 2-30	20	44	1	SP	120	S	WVPGSSGDVVMT	1	5.647e-10	8	0.953575				6.59019	5.85364		5.80724	5.77923	5.90156	5.3152	6.09019	5.8434	0	34													SP	20	-1		0
WVFLVALLRGVQCQVQLVESGGGVVQPGR	Dimethyl (N-term)	P01768	IGHV3-30	Immunoglobulin heavy variable 3-30	7	35	0	NON	117	S	MEFGLSWVFLVA	0.9995	8.2916e-06	16	0.951895	6.43765	6.39918	6.60645	6.31819	6.35914	6.12984	6.53577	6.48671	6.96684	6.27378	6.50149	6.08035	0	48	YES	MEFGLS	WVFLVALLRG				MOD_RES (Pyrrolidone carboxylic acid.)	CHAIN (Ig heavy chain V-III region KOL.);DOMAIN (Ig-like.);SIGNAL ({ECO:0000269|PubMed:420800, ECO:0000269|PubMed:6884994}.)	DISULFID ();NON_TER ();CHAIN (Immunoglobulin heavy variable 3-33. {ECO:0000269|PubMed:420800, ECO:0000269|PubMed:6884994}.);DOMAIN (Ig-like. {ECO:0000255|PROSITE- ProRule:PRU00114}.);MOD_RES (Pyrrolidone carboxylic acid. {ECO:0000269|PubMed:420800, ECO:0000269|PubMed:6884994}.);DISULFID ({ECO:0000255|PROSITE-ProRule:PRU00114, ECO:0000269|PubMed:6884994}.)	-13			SP	19	-13
IVMTQSPDSLAVSLGER	Dimethyl (N-term)	P06312	IGKV4-1	Immunoglobulin kappa variable 4-1	22	38	1	SP	121	D	SGAYGDIVMTQS	0.9991	8.46955e-06	9	0.951831					6.44866	6.16187	5.22529	5.77748	6.4291	5.46221	6.11211	5.66747	0	5	YES	LLWISGAYGD	IVMTQSPDSL	X			SIGNAL ();SIGNAL ({ECO:0000269|PubMed:50995, ECO:0000269|PubMed:9588180}.)	CHAIN (Ig kappa chain V-IV region.);REGION (Framework-1.);CHAIN (Immunoglobulin kappa variable 4-1. {ECO:0000269|PubMed:50995, ECO:0000269|PubMed:9588180}.);DOMAIN (Ig-like. {ECO:0000255|PROSITE- ProRule:PRU00114}.);REGION (Framework-1. {ECO:0000303|PubMed:2997712}.)	DISULFID (By similarity.);NON_TER ();REGION (Complementarity-determining-1.);REGION (Framework-2.);REGION (Complementarity-determining-2.);REGION (Framework-3.);REGION (Complementarity-determining-3.);REGION (Complementarity-determining-1. {ECO:0000303|PubMed:2997712}.);REGION (Framework-2. {ECO:0000303|PubMed:2997712}.);REGION (Complementarity-determining-2. {ECO:0000303|PubMed:2997712}.);REGION…	1			SP	20	1		1
VESGGGLIQPGGSLR	Dimethyl (N-term)	A0A0C4DH42	IGHV3-66	Immunoglobulin heavy variable 3-66	24	38	1	SP	116	L	QCEVQLVESGGG	0.9252	0.00897916	12	0.951823	7.84834	7.73019	5.97022	5.63309	7.6131		7.12349		7.47472	7.07042	7.30228		0	2													SP	19	4		4
GSSEDIVMTQTPLSLPVTPGEPASISCR	Dimethyl (N-term);Oxidation (M)	A0A087WW87	IGKV2-40	Immunoglobulin kappa variable 2-40	17	44	1	SP	121	P	LMLWVPGSSEDI	0.8663	1.95544	9	0.951397				5.36649	5.63636	5.39256	5.74246	5.41636	5.9917	5.12674	5.43735	5.72661	0	1	YES	LLGLLMLWVP	GSSEDIVMTQ					CHAIN (Ig kappa chain V-II region Cum.);SIGNAL ({ECO:0000269|PubMed:5586923}.)	DISULFID (By similarity.);NON_TER ();CHAIN (Immunoglobulin kappa variable 2D-40. {ECO:0000269|PubMed:5586923}.);DOMAIN (Ig-like. {ECO:0000255|PROSITE- ProRule:PRU00114}.);DISULFID ({ECO:0000255|PROSITE-ProRule:PRU00114}.)	-3			SP	19	-3		-1
QALPSSLVPLEKPVTLR	Dimethyl (K);Dimethyl (N-term)	Q9HCN6-3	GP6	Isoform 3 of Platelet glycoprotein VI	31	47	0	NON	620	L	LPKPSLQALPSS	0.8261	81.5062	10	0.950221	4.94496	4.96403	5.1377	5.69264			4.99079		5.34449	3.95609	5.1081	4.77831	1	2	YES	QSGPLPKPSL	QALPSSLVPL
NERVMPICLPSKDYAEVGR	Dimethyl (K);Dimethyl (N-term);Oxidation (M)	P00738	HP	Haptoglobin	259	277	0	NON	406	V	KQKVSVNERVMP	0.9915	5.1907e-07	8	0.948149					5.79883	5.80625	5.77215	5.74702	5.5408	4.73177	5.80768	5.49273	1	2													SP	18	240
EALPLAFTQKTIDR	Dimethyl (K);Dimethyl (N-term)	P01876	IGHA1	Immunoglobulin heavy constant alpha 1	318	331	0	NON	353	H	SCMVGHEALPLA	1	1.01022e-05	10	0.948049				6.43747	5.77006	5.85971	6.48422	5.98387	6.45177	6.31249	6.62525	6.03368	1	47
GGGRFSSCGGGGGSFGAGGGFGSR	Dimethyl (N-term)	P04264	KRT1	Keratin, type II cytoskeletal 1	42	65	0	NON	644	G	TRRSGGGGGRFS	1	1.4094e-10	9	0.946779			4.62591	4.8987	4.7522	4.21075		4.51009	4.61564	4.84292	5.59274	4.49408	0	9	YES	TSSSTRRSGG	GGGRFSSCGG				MOD_RES (Phosphoserine.);INIT_MET (Removed.);INIT_MET (Removed. {ECO:0000269|PubMed:12665801}.);MOD_RES (Omega-N-methylarginine. {ECO:0000250|UniProtKB:P04104}.);MOD_RES (Phosphoserine. {ECO:0000250|UniProtKB:P04104}.);MOD_RES (Phosphoserine. {ECO:0000244|PubMed:19690332, ECO:0000244|PubMed:20068231}.)	COMPBIAS (Gly/Phe/Ser-rich.);CHAIN (Keratin, type II cytoskeletal 1.);REGION (Head.)	COMPBIAS (Gly/Ser-rich.);MOD_RES (Phosphoserine.);MOD_RES (Omega-N-methylarginine.);MOD_RES (N6,N6-dimethyllysine.);REGION (Rod.);REGION (Coil 1A.);REGION (Linker 1.);REGION (Coil 1B.);REGION (Linker 12.);REGION (Coil 2.);REGION (Tail.);SITE (Stutter.);DOMAIN (IF rod. {ECO:0000255|PROSITE- ProRule:PRU01188}.);MOD_RES (Omega-N-methylarginine. {ECO:0000250|UniProtKB:P04104}.);MOD_RES (Phosphoserine…							1
QIQVSWLR	Dimethyl (N-term)	P01871	IGHM	Immunoglobulin heavy constant mu	143	150	0	NON	453	R	TGFSPRQIQVSW	0.9962	0.459157	16	0.945334	6.32263	6.15926	6.83693	6.90254	6.11788	5.95749	6.73252	6.07537	6.7537	6.34954	6.88079	6.49282	0	12	YES	ICQATGFSPR	QIQVSWLREG
SPVTLGQPASISCR	Dimethyl (N-term)	A0A0C4DH68	IGKV2-24	Immunoglobulin kappa variable 2-24	31	44	0	NON	120	S	TQTPLSSPVTLG	0.9125	0.0901531	8	0.942206					4.7403	4.25781	4.51226	4.44653	4.6803	4.37338	4.55553	4.27614	0	1													SP	20	10
DNAKNSLYLQMNSLR	Dimethyl (K);Dimethyl (N-term)	A0A0B4J1V1	IGHV3-21	Immunoglobulin heavy variable 3-21	92	106	0	NON	117	R	RFTISRDNAKNS	1	4.1963e-08	12	0.942151			5.75671	5.32617	5.98144	5.64505	5.98736	5.87375	6.49513	6.0979	5.97552	5.8352	1	5	YES	SVKGRFTISR	DNAKNSLYLQ				CARBOHYD (N-linked (GlcNAc...).);MOD_RES (Pyrrolidone carboxylic acid.);MOD_RES (Phosphothreonine.);MOD_RES (Phosphoserine.);SIGNAL ({ECO:0000269|PubMed:6410398}.)	CHAIN (Ig heavy chain V-III region WEA.);DOMAIN (Ig-like.);CHAIN (Immunoglobulin heavy variable 3-48. {ECO:0000269|PubMed:6410398}.);DOMAIN (Ig-like. {ECO:0000255|PROSITE- ProRule:PRU00114}.);DISULFID ({ECO:0000255|PROSITE-ProRule:PRU00114}.)	NON_TER ()	72			SP	19	72
QEPSQGTTTFAVTSILR	Dimethyl (N-term)	P01876	IGHA1	Immunoglobulin heavy constant alpha 1	283	299	0	NON	353	R	LTWASRQEPSQG	1	6.8e-13	16	0.934442	6.61714	6.58109	7.10766	6.98892	6.60716	6.45908	6.9585	6.54984	6.8809	6.49113	7.22595	6.6395	0	57
YKCKVSNKALPAPIEKTISKAKGQPR	6 Dimethyl (K);Dimethyl (N-term)	A0A0A0MS07	IGHG1	Immunoglobulin heavy constant gamma 1 (Fragment)	167	192	0	NON	295	E	YVDGVEYKCKVS	0.743	0.0916434	15	0.932886	4.99211	5.07904	5.44872	5.47539	5.37535	4.43031	5.69723	5.3769	6.20386	5.62334	5.41258	5.4599	6	1
EGVQKEDIPPADLSDQVPDTESETR	Dimethyl (K);Dimethyl (N-term)	P01024	C3	Complement C3	955	979	0	NON	1663	R	PERLGREGVQKE	1	0.00215943	16	0.930505	6.25936	6.21661	6.69273	6.96794	8.44593	7.98699	8.44841	8.02894	8.14279	7.61681	8.31172	7.80298	1	8	YES	RTLDPERLGR	EGVQKEDIPP	X			DISULFID (Interchain (between beta and alpha chains).);DISULFID ();SITE (Cleavage; by carboxypeptidases.);SITE (Cleavage; by C3 convertase.);DOMAIN (Anaphylatoxin-like.);SIGNAL ();CHAIN (Complement C3 beta chain.);CHAIN (C3a anaphylatoxin.);CHAIN (Acylation stimulating protein.);CHAIN (Complement C3c alpha' chain fragment 1.);CARBOHYD (N-linked (GlcNAc...).);SIGNAL ({ECO:0000269|PubMed:8376604}.)…	DISULFID ();SITE (Cleavage; by factor I (Potential).);CHAIN (Complement C3.);CHAIN (Complement C3 alpha chain.);CHAIN (Complement C3b alpha' chain.);SITE (Cleavage; by factor I. {ECO:0000255}.)	DISULFID ();PEPTIDE (Complement C3f fragment.);CROSSLNK (Isoglutamyl cysteine thioester (Cys-Gln).);SITE (Cleavage; by factor I.);DOMAIN (NTR.);CHAIN (Complement C3dg fragment.);CHAIN (Complement C3g fragment.);CHAIN (Complement C3d fragment.);CHAIN (Complement C3c alpha' chain fragment 2.);MUTAGEN (D->A: Minor effect on binding of C3d to CR2.);MUTAGEN (E->A: Impaired binding of C3d to CR2.);MUTA…	932			SP	22	932
SNRFSGVPDRFSGSGSGTDFTLKISR	Dimethyl (K);Dimethyl (N-term)	A0A0A0MRZ7	IGKV2D-26	Immunoglobulin kappa variable 2D-26	77	102	0	NON	120	V	LLIYEVSNRFSG	0.9313	0.000294613	11	0.93025	6.61218		6.46815	6.35272		5.71571		5.86331	6.32903	5.9204	6.19996	5.88393	1	1													SP	20	56
TGKAAQVTIQSSGTFSSKFQVDNNNR	2 Dimethyl (K);Dimethyl (N-term)	P01023	A2M	Alpha-2-macroglobulin	1272	1297	0	NON	1474	R	AATFTRTGKAAQ	1	4.26898e-08	16	0.929081	5.61479	5.44221	5.95412	5.71838	5.91286	5.99263	6.40877	6.07534	5.80547	5.73496	6.06365	5.11807	2	28	YES	SKYGAATFTR	TGKAAQVTIQ				DISULFID ();DISULFID (Interchain (with C-431).);DISULFID (Interchain (with C-278).);CROSSLNK (Isoglutamyl lysine isopeptide (Gln-Lys) (interchain with K-? in other proteins) (Potential).);CROSSLNK (Isoglutamyl cysteine thioester (Cys-Gln).);SIGNAL ();CARBOHYD (N-linked (GlcNAc...) (complex).);CARBOHYD (N-linked (GlcNAc...).);REGION (Bait region.);REGION (Inhibitory.);SIGNAL ({ECO:0000269|PubMed:6…	DISULFID ();CHAIN (Alpha-2-macroglobulin.);CHAIN (Alpha-2-macroglobulin. {ECO:0000269|PubMed:6203908}.);DISULFID ({ECO:0000269|PubMed:6203908}.)	DISULFID ();CARBOHYD (N-linked (GlcNAc...) (complex).);CARBOHYD (N-linked (GlcNAc...) (complex) asparagine. {ECO:0000269|PubMed:14760718, ECO:0000269|PubMed:16335952, ECO:0000269|PubMed:19139490, ECO:0000269|PubMed:19159218}.);DISULFID ({ECO:0000269|PubMed:6203908}.)	1248			SP	23	1248
IGEIKEETTSHLR	Dimethyl (K);Dimethyl (N-term)	P01042-3	KNG1	Isoform 3 of Kininogen-1	357	369	0	NON	391	R	PFRSSRIGEIKE	0.9999	8.35764e-09	11	0.925612			6.10259	5.41363	6.05344	5.8511	6.24755	6.40342	6.05135	5.60356	6.15734	5.94736	1	6	YES	PGFSPFRSSR	IGEIKEETTS			KLKB1;HABP2;CAN2;KLK2;CAN1
KGVQCEVQLVESGGGLVKPGGSLR	2 Dimethyl (K);Dimethyl (N-term)	A0A0B4J1V0	IGHV3-15	Immunoglobulin heavy variable 3-15	15	38	1	SP	119	L	FLAAILKGVQCE	1	2.56808e-07	11	0.923675	4.80624		7.04653	7.37001	7.13321		5.21125	4.63199	5.15526	4.57689	5.01562		2	31													SP	19	-5		-3
NKALPAPIEKTISKAKGQPR	4 Dimethyl (K);Dimethyl (N-term)	A0A0A0MS07	IGHG1	Immunoglobulin heavy constant gamma 1 (Fragment)	173	192	0	NON	295	S	YKCKVSNKALPA	0.9998	5.56002e-07	15	0.920023	6.31025	6.68711	6.52683	7.2923	4.91847	5.09585	6.41131	5.85592	6.68602	4.53693	5.54198		4	84
QSPATLSLSPGER	Dimethyl (N-term)	A0A0C4DH55	IGKV3D-7	Immunoglobulin kappa variable 3D-7	29	41	1	SP	119	T	GEIVMTQSPATL	0.9987	0.0123489	9	0.91591					4.47039	3.62856	5.58614	5.58856	4.88853	4.3066	4.12554	4.44401	0	15	YES	PDTTGEIVLT	QSPATLSLSP				SIGNAL ();SIGNAL ({ECO:0000255}.)	CHAIN (Ig kappa chain V-III region VG.);REGION (Framework-1.);CHAIN (Immunoglobulin kappa variable 3-11. {ECO:0000255}.);DOMAIN (Ig-like. {ECO:0000255|PROSITE- ProRule:PRU00114}.);REGION (Framework-1. {ECO:0000303|PubMed:6440122}.)	DISULFID (By similarity.);NON_TER ();REGION (Complementarity-determining-1.);REGION (Framework-2.);REGION (Complementarity-determining-2.);REGION (Framework-3.);REGION (Complementarity-determining-3.);REGION (Complementarity-determining-1. {ECO:0000303|PubMed:6440122}.);REGION (Framework-2. {ECO:0000303|PubMed:6440122}.);REGION (Complementarity-determining-2. {ECO:0000303|PubMed:6440122}.);REGION…	5			SP	23	5
QEDPEVQFNWYVDGVEVHNAKTKPR	2 Dimethyl (K);Dimethyl (N-term)	P01861	IGHG4	Immunoglobulin heavy constant gamma 4	148	172	0	NON	327	S	VVVDVSQEDPEV	0.9744	0.00514155	16	0.915351	5.27308	5.5264	5.5252	5.14909	5.88842	5.20525	5.98595	5.57823	5.94221	5.5384	5.22135	5.18556	2	1
NHVTLSQPKIVKWDR	2 Dimethyl (K);Dimethyl (N-term)	P61769	B2M	Beta-2-microglobulin	103	117	0	NON	119	V	EYACRVNHVTLS	0.9966	0.000123542	16	0.913403	5.9829	5.91726	6.14035	6.15597	6.50494	5.85572	6.3453	6.3831	6.61192	6.20823	6.37375	5.7891	2	12													SP	20	82
KGVQCEVQLVESGGGLIQPGGSLR	Dimethyl (K);Dimethyl (N-term)	A0A0C4DH42	IGHV3-66	Immunoglobulin heavy variable 3-66	15	38	1	SP	116	L	FLVAILKGVQCE	0.9997	3.29167e-06	14	0.912993	7.89396	7.81451		7.58019	7.52479	7.20731	7.66138	7.48926	8.08621	7.55591	7.71926		1	62													SP	19	-5		-3
SHKSYSCQVTHEGSTVEKTVAPTECS	2 Dimethyl (K);Dimethyl (N-term)	P0DOY3	IGLC3	Immunoglobulin lambda constant 3	81	106	0	NON	106	K	TPEQWKSHKSYS	0.9993	4.25331e-06	8	0.906399					4.69908	4.29216	4.5439	4.79414	5.24494	4.54385	4.76817	4.53454	2	1
LTQNTYQHFYDGSEIVVAGR	Dimethyl (N-term)	Q06033-2	ITIH3	Isoform 2 of Inter-alpha-trypsin inhibitor heavy chain H3	483	502	0	NON	886	D	ENAILDLTQNTY	0.9714	1.12252	15	0.905634		4.86839	5.15871	4.91341	5.65206	5.29234	5.71378	5.38096	5.55906	5.43283	5.40113	5.10207	0	4	YES	MEYPENAILD	LTQNTYQHFY				SIGNAL (Potential.);CARBOHYD (N-linked (GlcNAc...).);DOMAIN (VIT.);DOMAIN (VWFA.);PROPEP ();SIGNAL ({ECO:0000255}.);DOMAIN (VIT. {ECO:0000255|PROSITE- ProRule:PRU00801}.);DOMAIN (VWFA. {ECO:0000255|PROSITE- ProRule:PRU00219}.);CARBOHYD (N-linked (GlcNAc...) asparagine. {ECO:0000269|PubMed:16335952}.)	CHAIN (Inter-alpha-trypsin inhibitor heavy chain H3.)	CARBOHYD (N-linked (GlcNAc...).);MOD_RES (Aspartate 1-(chondroitin 4-sulfate)- ester.);PROPEP ();CARBOHYD (N-linked (GlcNAc...) asparagine. {ECO:0000269|PubMed:16335952}.)	466	-404
KQKVSVNERVMPICLPSKDYAEVGR	3 Dimethyl (K);Dimethyl (N-term)	P00738	HP	Haptoglobin	253	277	0	NON	406	L	IGLIKLKQKVSV	0.9906	0.0224096	9	0.905162					6.25541	6.29989	6.27835	6.256	6.08377	5.29475	6.27646	5.95343	3	2													SP	18	234
QVFISLLLWISGAYGDIVMTQSPDSLAVSLGER	Dimethyl (N-term)	P06312	IGKV4-1	Immunoglobulin kappa variable 4-1	6	38	0	NON	121	T	XMVLQTQVFISL	0.9196	1.30908e-05	8	0.904379					4.58551	4.46449	4.55492	4.28706	4.57362	4.04463	4.5631	4.392	0	2	YES	MVLQT	QVFISLLLWI					SIGNAL ();SIGNAL ({ECO:0000269|PubMed:50995, ECO:0000269|PubMed:9588180}.)	DISULFID (By similarity.);NON_TER ();CHAIN (Ig kappa chain V-IV region.);REGION (Framework-1.);REGION (Complementarity-determining-1.);REGION (Framework-2.);REGION (Complementarity-determining-2.);REGION (Framework-3.);REGION (Complementarity-determining-3.);CHAIN (Immunoglobulin kappa variable 4-1. {ECO:0000269|PubMed:50995, ECO:0000269|PubMed:9588180}.);DOMAIN (Ig-like. {ECO:0000255|PROSITE- Pr…	-15			SP	20	-15
VPCPVPSTPPTPSPSTPPTPSPSCCHPR	Dimethyl (N-term)	P01876	IGHA1	Immunoglobulin heavy constant alpha 1	99	126	0	NON	353	T	PSQDVTVPCPVP	0.918	1.24804	12	0.900936		4.50233	5.27944	5.14414	5.01677	4.45707	4.97934	4.82236		4.77007	5.22178	4.98894	0	1
GSFFLYSR	Dimethyl (N-term)	P01861	IGHG4	Immunoglobulin heavy constant gamma 4	282	289	0	NON	327	D	PVLDSDGSFFLY	0.9862	0.052893	13	0.899999			5.09895	4.90332	5.17022	4.60279	5.04719	4.83893	5.20844	4.79611	5.06456	5.09358	0	1
SVVTVPSSSLGTQTYTCNVNHKPSNTKVDKR	3 Dimethyl (K);Dimethyl (N-term)	P01860	IGHG3	Immunoglobulin heavy constant gamma 3	67	97	0	NON	377	S	GLYSLSSVVTVP	0.7693	0.261515	8	0.899145					3.9938	3.70654	4.25412	3.84375	4.5664	4.12549	3.90043	3.95628	3	1
EVQLVESGGGLVQPGGSLRLSCAASGFTFSSYAMSWVR	Dimethyl (N-term)	P01764	IGHV3-23	Immunoglobulin heavy variable 3-23	20	57	1	SP	117	C	LKGVQCEVQLVE	0.8053	0.0050157	9	0.894266					5.65178	5.35758	5.71459	5.3551	5.90039	5.37644	5.78533	5.88616	0	3	YES	LVAILKGVQC	EVQLVESGGG	X			SIGNAL ();SIGNAL ({ECO:0000269|PubMed:409716, ECO:0000269|PubMed:4139708, ECO:0000269|PubMed:4522793}.)		NON_TER ();CHAIN (Ig heavy chain V-III region VH26.);DOMAIN (Ig-like.);CHAIN (Immunoglobulin heavy variable 3-23. {ECO:0000269|PubMed:409716, ECO:0000269|PubMed:4139708, ECO:0000269|PubMed:4522793}.);DISULFID ({ECO:0000244|PDB:1OHQ, ECO:0000244|PDB:3BN9, ECO:0000244|PDB:3UPC, ECO:0000244|PDB:3ZHD, ECO:0000244|PDB:3ZHK, ECO:0000244|PDB:3ZHL, ECO:0000255|PROSITE-ProRule:PRU00114, ECO:0000269|PubMed…				SP	19	0		0
YAASSYLSLTPEQWKSHR	Dimethyl (K);Dimethyl (N-term)	B9A064	IGLL5	Immunoglobulin lambda-like polypeptide 5	174	191	0	NON	214	K	KQSNNKYAASSY	0.9991	0.0162134	16	0.892185	6.05318	5.58014	5.98968	5.88654	5.73504	5.39099	6.08944	5.74669	6.10386	5.95843	5.99754	5.79452	1	13													SP	37	136
AALGKLPQQANDYLNSFNWER	Dimethyl (K);Dimethyl (N-term)	P04114	APOB	Apolipoprotein B-100	2113	2133	0	NON	4563	R	FVRKYRAALGKL	1	5.2e-13	13	0.891446		5.30844	4.87584		4.58554	5.28204	5.51343	4.9777	5.00038	4.52383	4.94776	4.19012	1	10	YES	NIDQFVRKYR	AALGKLPQQA				DISULFID ();LIPID (S-palmitoyl cysteine.);DOMAIN (Vitellogenin.);MOD_RES (N6-acetyllysine.);SIGNAL ();MUTAGEN (D->N: Impairs protein secretion.);MUTAGEN (D->Q: Does not affect protein secretion.);MUTAGEN (R->A: Impairs protein secretion.);MUTAGEN (R->K: Does not affect protein secretion.);CARBOHYD (N-linked (GlcNAc...) (Potential).);CARBOHYD (N-linked (GlcNAc...).);REGION (Heparin-binding.);DOMAI…	CHAIN (Apolipoprotein B-100.);CHAIN (Apolipoprotein B-48.);REGION (Heparin-binding.)	DISULFID ();CARBOHYD (N-linked (GlcNAc...).);CARBOHYD (N-linked (GlcNAc...) (Potential).);REGION (Heparin-binding.);REGION (Basic (possible receptor binding region).);REGION (LDL receptor binding.);MOD_RES (Phosphoserine. {ECO:0000244|PubMed:24275569}.);MOD_RES (Phosphoserine; by FAM20C. {ECO:0000244|PubMed:24275569, ECO:0000269|PubMed:26091039}.);MOD_RES (Phosphothreonine. {ECO:0000244|PubMed:24…	2085			SP	27	2085
LLGVLGDLQAAPEAQVSVQPNFQQDKFLGR	Dimethyl (K);Dimethyl (N-term)	P41222	PTGDS	Prostaglandin-H2 D-isomerase	13	42	0	NON	190	A	LWMGLALLGVLG	1	4e-14	12	0.890752	5.75894	5.44927		5.55549	5.88504	5.58881	5.64028	5.56195	5.47875		5.56506	5.17672	1	15													SP	22	-10
DAVGDRRQCVPTEPCEDAEDDCGNDFQCSTGR	Dimethyl (N-term)	P02748	C9	Complement component C9	80	111	0	NON	559	T	NGKRCTDAVGDR	0.782	0.151732	7	0.889476					5.31749	4.83736		4.868	4.82378	4.69952	4.83587	4.63699	0	1	YES	FGQFNGKRCT	DAVGDRRQCV				DISULFID ();SIGNAL ();CARBOHYD (C-linked (Man).);CARBOHYD (C-linked (Man); partial.);SIGNAL ({ECO:0000269|PubMed:6095282}.);CARBOHYD (C-linked (Man) tryptophan. {ECO:0000269|PubMed:10551839}.);CARBOHYD (C-linked (Man) tryptophan; partial. {ECO:0000269|PubMed:10551839}.);DISULFID ({ECO:0000244|PDB:6DLW, ECO:0000269|PubMed:30111885, ECO:0000269|PubMed:8603752}.)	DOMAIN (TSP type-1.);CHAIN (Complement component C9.);CHAIN (Complement component C9a.);DOMAIN (TSP type-1. {ECO:0000255|PROSITE- ProRule:PRU00210}.);DISULFID ({ECO:0000244|PDB:6DLW, ECO:0000269|PubMed:30111885}.)	DISULFID ();SITE (Cleavage; by thrombin.);DOMAIN (LDL-receptor class A.);DOMAIN (MACPF.);DOMAIN (EGF-like.);TRANSMEM (Beta stranded; (Potential).);CHAIN (Complement component C9b.);CARBOHYD (N-linked (GlcNAc...).);CARBOHYD (N-linked (GlcNAc...) (complex).);TRANSMEM (Beta stranded. {ECO:0000255}.);DOMAIN (LDL-receptor class A. {ECO:0000255|PROSITE-ProRule:PRU00124}.);DOMAIN (MACPF. {ECO:0000255|PR…	58		-275	SP	21	58
GSVASYELTQLPSVSVSPGQTAR	Dimethyl (N-term)	A0A075B6J6	IGLV3-22	Immunoglobulin lambda variable 3-22	16	38	1	SP	115	T	LLNLYTGSVASY	0.993	1.26868	10	0.888853			5.79633	5.78951	5.18777	4.92437	5.81676	5.62376	5.16804		5.84876	5.2417	0	8													SP	20	-5		-3
SNNKYAASSYLSLTPEQWKSHR	2 Dimethyl (K);Dimethyl (N-term)	B9A064	IGLL5	Immunoglobulin lambda-like polypeptide 5	170	191	0	NON	214	Q	TKPSKQSNNKYA	0.9998	0	16	0.888794	5.82167	5.99075	6.09313	5.89511	5.85415	5.40251	6.27607	5.71898	6.31112	5.83282	5.88278	5.79341	2	12	YES	GVETTKPSKQ	SNNKYAASSY				NON_TER ()	DISULFID ();CHAIN (Ig lambda-1 chain C regions.);DOMAIN (Ig-like.);CHAIN (Immunoglobulin lambda constant 1.);DOMAIN (Ig-like. {ECO:0000255|PROSITE- ProRule:PRU00114}.);DISULFID ({ECO:0000255|PROSITE-ProRule:PRU00114}.)	DISULFID (Interchain (with heavy chain).)				SP	37	132
VSNKGLPAPIEKTISKTKGQPR	4 Dimethyl (K);Dimethyl (N-term)	P01859	IGHG2	Immunoglobulin heavy constant gamma 2	202	223	0	NON	326	K	KEYKCKVSNKGL	0.9849	69.6326	11	0.887493	5.68445	5.83406			5.87745	5.34011	5.80428		6.03033	5.61658		5.34674	4	1
WLPGARCAIQMTQSPSSLSASVGDRVTITCR	Dimethyl (N-term)	A0A0C4DH72	IGKV1-6	Immunoglobulin kappa variable 1-6	16	46	0	NON	117	L	LGLLLLWLPGAR	0.778	0.123191	12	0.886538	6.31005	5.98979	5.63141		5.74455	5.28322	5.87569	5.85666		5.96676	6.0867		0	1													SP	22	-7
EEEMLENVSLVCPKDATRFKHLR	2 Dimethyl (K);Dimethyl (N-term)	P04114	APOB	Apolipoprotein B-100	28	50	1	SP	4563	A	LAGARAEEEMLE	0.8375	0.000747245	8	0.885179					5.70819	4.41039	7.53573	7.55506	6.91693	7.39599		5.64186	2	2													SP	27	0		0
AEYHAKATEHLSTLSEKAKPALEDLR	3 Dimethyl (K);Dimethyl (N-term)	P02647	APOA1	Apolipoprotein A-I	214	239	0	NON	267	L	NGGARLAEYHAK	0.922	0.0446117	16	0.884712	6.10734	6.07243	6.71912	6.63268	6.52364	6.36665	6.67239	6.42162	6.58948	5.95539	7.11432	6.67957	3	1	YES	ALKENGGARL	AEYHAKATEH			MMP12;MMP3	REPEAT (1.);REPEAT (2.);REPEAT (3; half-length.);REPEAT (4.);REPEAT (5.);REPEAT (6.);REPEAT (7.);MOD_RES (Methionine sulfoxide.);SIGNAL ();SIGNAL ({ECO:0000269|PubMed:6328445, ECO:0000269|PubMed:6409108}.);MOD_RES (Methionine sulfoxide. {ECO:0000269|PubMed:12576517}.)	REPEAT (8.);CHAIN (Proapolipoprotein A-I.);CHAIN (Apolipoprotein A-I.);CHAIN (Truncated apolipoprotein A-I.);REGION (10 X approximate tandem repeats.)	REPEAT (9; half-length.);REPEAT (10.);CARBOHYD (N-linked (Glc) (glycation).);CARBOHYD (N-linked (Glc) (glycation) lysine. {ECO:0000269|PubMed:8261628}.)	195			SP	18	195
LTVVLGQER	Dimethyl (N-term)	P00748	F12	Coagulation factor XII	423	431	0	NON	615	D	RPAPEDLTVVLG	0.9892	1.25847	10	0.882818				5.53021	5.64821	5.73676	6.08356	6.02673		5.46018	5.90432	5.07534	0	3	YES	CLQDRPAPED	LTVVLGQERR				DISULFID (By similarity.);DISULFID ();COMPBIAS (Pro-rich.);CHAIN (Coagulation factor XIIa heavy chain.);CHAIN (Beta-factor XIIa part 1.);SIGNAL ();CARBOHYD (O-linked (Fuc).);CARBOHYD (N-linked (GlcNAc...).);CARBOHYD (O-linked (GalNAc...).);ACT_SITE (Charge relay system (By similarity).);DOMAIN (Fibronectin type-II.);DOMAIN (EGF-like 1.);DOMAIN (Fibronectin type-I.);DOMAIN (EGF-like 2.);DOMAIN (Kr…	DISULFID (By similarity.);CHAIN (Beta-factor XIIa part 2.);CHAIN (Coagulation factor XIIa light chain.);DOMAIN (Peptidase S1.);DOMAIN (Peptidase S1. {ECO:0000255|PROSITE- ProRule:PRU00274}.);DISULFID ({ECO:0000250}.)	DISULFID (By similarity.);CARBOHYD (N-linked (GlcNAc...).);ACT_SITE (Charge relay system (By similarity).);ACT_SITE (Charge relay system. {ECO:0000250}.);CARBOHYD (N-linked (GlcNAc...) asparagine. {ECO:0000269|PubMed:14760718, ECO:0000269|PubMed:16335952}.);DISULFID ({ECO:0000250}.)	403			SP	19	403
DPGTPGEAEGPACPAACVCSYDDDADELSVFCSSR	Dimethyl (N-term)	P35858-2	IGFALS	Isoform 2 of Insulin-like growth factor-binding protein complex acid labile subunit	67	101	1	SP	643	A	RSLEGADPGTPG	0.9995	7.15307e-06	8	0.882622					4.9284	5.20066	5.09587	5.31174	4.37675	3.76545	5.17847	4.23886	0	19	YES	ALGPRSLEGA	DPGTPGEAEG	X			SIGNAL ();SIGNAL ({ECO:0000269|PubMed:2473065}.)	CHAIN (Insulin-like growth factor-binding protein complex acid labile subunit.)	REPEAT (LRR 1.);REPEAT (LRR 2.);REPEAT (LRR 3.);REPEAT (LRR 4.);REPEAT (LRR 5.);REPEAT (LRR 6.);REPEAT (LRR 7.);REPEAT (LRR 8.);REPEAT (LRR 9.);REPEAT (LRR 10.);REPEAT (LRR 11.);REPEAT (LRR 12.);REPEAT (LRR 13.);REPEAT (LRR 14.);REPEAT (LRR 15.);REPEAT (LRR 16.);REPEAT (LRR 17.);REPEAT (LRR 18.);REPEAT (LRR 19.);DOMAIN (LRRNT.);DOMAIN (LRRCT.);CARBOHYD (N-linked (GlcNAc...) (Potential).);CARBOHYD…	1
VELKTPLGDTTHTCPR	Dimethyl (K);Dimethyl (N-term)	P01860	IGHG3	Immunoglobulin heavy constant gamma 3	98	113	0	NON	377	R	TKVDKRVELKTP	1	6e-14	16	0.8762	4.25571	4.50554	5.40336	6.37821	5.98303	4.93655	5.98421	6.11551	6.96834	5.61496	6.47038	5.93168	1	12
NGKEYKCKVSNKALPAPIEKTISKAKGQPR	7 Dimethyl (K);Dimethyl (N-term)	P01857	IGHG1	Immunoglobulin heavy constant gamma 1	198	227	0	NON	330	L	LHQDWLNGKEYK	0.9155	129.47	7	0.875804					5.13359		5.40498	5.17767	5.8968	5.29656	5.19671	5.23333	7	1
VPSTPPTPSPSTPPTPSPSCCHPR	Dimethyl (N-term)	P01876	IGHA1	Immunoglobulin heavy constant alpha 1	103	126	0	NON	353	P	VTVPCPVPSTPP	0.7478	9.60435	13	0.874698	4.99718		5.45583	5.2908	4.86247		5.25063	4.89653	5.26917	5.09269	5.48103	5.12341	0	1
DIQLTQSPSFLSASVGDR	Dimethyl (N-term)	A0A0C4DH69	IGKV1-9	Immunoglobulin kappa variable 1-9	23	40	1	SP	117	C	LPGARCDIQLTQ	0.9991	3.87985e-05	14	0.871817	7.58906	7.56935		6.5582	7.63698	7.52121	8.24222	7.72873	7.66259	7.26181	7.61422		0	13													SP	22	0		0
YELTQLPSVSVSPGQTAR	Dimethyl (N-term)	A0A075B6J6	IGLV3-22	Immunoglobulin lambda variable 3-22	21	38	1	SP	115	S	TGSVASYELTQL	1	3.18037e-09	12	0.866034		5.32469			5.32963	4.9588	5.34518	5.0865	5.61153	5.36559	5.51747	5.35011	0	21													SP	20	0		0
ERATLSCRASQSVSSYLAWYQQKPGQAPR	Dimethyl (K);Dimethyl (N-term)	A0A0A0MRZ8	IGKV3D-11	Immunoglobulin kappa variable 3D-11	37	65	0	NON	115	G	LSLSPGERATLS	0.9587	9.25016e-05	16	0.864961	6.42633	6.24365	6.19108	5.82967	6.14882	5.77791	6.29878	6.04785	6.64197	6.1819	6.03018	6.0939	1	2	YES	SPATLSLSPG	ERATLSCRAS				SIGNAL ();SIGNAL ({ECO:0000255}.)	CHAIN (Ig kappa chain V-III region VG.);REGION (Framework-1.);CHAIN (Immunoglobulin kappa variable 3-11. {ECO:0000255}.);DOMAIN (Ig-like. {ECO:0000255|PROSITE- ProRule:PRU00114}.);REGION (Framework-1. {ECO:0000303|PubMed:6440122}.)	DISULFID (By similarity.);NON_TER ();REGION (Complementarity-determining-1.);REGION (Framework-2.);REGION (Complementarity-determining-2.);REGION (Framework-3.);REGION (Complementarity-determining-3.);REGION (Complementarity-determining-1. {ECO:0000303|PubMed:6440122}.);REGION (Framework-2. {ECO:0000303|PubMed:6440122}.);REGION (Complementarity-determining-2. {ECO:0000303|PubMed:6440122}.);REGION…	16			SP	20	16
SLPVTPGEPASISCR	Dimethyl (N-term)	A0A075B6P5	IGKV2-28	Immunoglobulin kappa variable 2-28	30	44	0	NON	120	L	MTQSPLSLPVTP	0.9994	0.0129642	15	0.863642	5.1958	5.02099	5.65779	5.56547	6.09815	5.70599	5.6791	6.02374	6.393	5.52436	6.11623	5.73961	0	7	YES	GDIVMTQSPL	SLPVTPGEPA				REGION (Framework-1.);SIGNAL ({ECO:0000269|PubMed:4596149, ECO:0000269|PubMed:4700495, ECO:0000269|PubMed:821524, ECO:0000269|Ref.3}.)	DISULFID (By similarity.);CHAIN (Ig kappa chain V-II region FR.);REGION (Complementarity-determining-1.);CHAIN (Immunoglobulin kappa variable 2D-28. {ECO:0000269|PubMed:4596149, ECO:0000269|PubMed:821524, ECO:0000269|Ref.3}.);DOMAIN (Ig-like. {ECO:0000255|PROSITE- ProRule:PRU00114}.);REGION (Framework-1. {ECO:0000303|PubMed:6325927}.)	NON_TER ();REGION (Framework-2.);REGION (Complementarity-determining-2.);REGION (Framework-3.);REGION (Complementarity-determining-3.);REGION (Framework-4.);REGION (Complementarity-determining-1. {ECO:0000303|PubMed:6325927}.);REGION (Framework-2. {ECO:0000303|PubMed:6325927}.);REGION (Complementarity-determining-2. {ECO:0000303|PubMed:6325927}.);REGION (Framework-3. {ECO:0000303|PubMed:6325927}.…	10			SP	20	9
KSVHWYQQKPGQAPVLVVYDDSDRPSGIPER	2 Dimethyl (K);Dimethyl (N-term)	P80748	IGLV3-21	Immunoglobulin lambda variable 3-21	49	79	0	NON	117	S	GNNIGSKSVHWY	0.9831	0.0140866	10	0.861326	5.88555	5.97261		5.42962	5.46225		5.50942	5.4382	5.85923	5.06553			2	2	YES	ITCGGNNIGS	KSVHWYQQKP				BINDING (SCR3.);SIGNAL ({ECO:0000269|PubMed:6780787}.)	DISULFID (By similarity.);CHAIN (Ig lambda chain V-III region LOI.);REGION (SCR3 binding.);DOMAIN (Ig-like.);CHAIN (Immunoglobulin lambda variable 3-21. {ECO:0000269|PubMed:6780787}.);DOMAIN (Ig-like. {ECO:0000255|PROSITE- ProRule:PRU00114}.);DISULFID ({ECO:0000255|PROSITE-ProRule:PRU00114}.)	NON_TER ();BINDING (SCR3.)	31			SP	20	28
SRQEPSQGTTTFAVTSILR	Dimethyl (N-term)	P01876	IGHA1	Immunoglobulin heavy constant alpha 1	281	299	0	NON	353	A	KYLTWASRQEPS	1	4.82724e-08	9	0.860594			5.94839	5.41614			5.71066	5.44959		5.24353	5.84232	5.85843	0	3
SSSYLAWYQQKPGQAPR	Dimethyl (K);Dimethyl (N-term)	P01619	IGKV3-20	Immunoglobulin kappa variable 3-20	50	66	0	NON	116	V	RASQSVSSSYLA	0.857	0.0875589	10	0.85948	5.73239		5.82525		5.31144	4.87892	5.67688	5.44081	6.15125	5.77558	5.63511	5.64445	1	1	YES	TLSCRASQSV	SSSYLAWYQQ				SIGNAL ({ECO:0000269|PubMed:11946339, ECO:0000269|PubMed:3086710, ECO:0000269|PubMed:5027703, ECO:0000269|PubMed:6794615}.);REGION (Framework-1. {ECO:0000303|PubMed:2997711}.)	DISULFID (By similarity.);CHAIN (Ig kappa chain V-III region B6.);CHAIN (Immunoglobulin kappa variable 3-20. {ECO:0000269|PubMed:11946339, ECO:0000269|PubMed:3086710, ECO:0000269|PubMed:5027703, ECO:0000269|PubMed:6794615}.);DOMAIN (Ig-like. {ECO:0000255|PROSITE- ProRule:PRU00114}.);REGION (Complementarity-determining-1. {ECO:0000303|PubMed:2997711}.);DISULFID ({ECO:0000255|PROSITE-ProRule:PRU001…	NON_TER ();REGION (Framework-2. {ECO:0000303|PubMed:2997711}.);REGION (Complementarity-determining-2. {ECO:0000303|PubMed:2997711}.);REGION (Framework-3. {ECO:0000303|PubMed:2997711}.);REGION (Complementarity-determining-3. {ECO:0000303|PubMed:2997711}.)	29			SP	20	29
TASLTITGAQAEDEADYYCNSR	Dimethyl (N-term)	P01714	IGLV3-19	Immunoglobulin lambda variable 3-19	88	109	0	NON	112	N	GSSSGNTASLTI	1	3.17179e-08	9	0.849621					4.42238	3.83949	4.71212	4.677	4.84242	4.36824	4.3405	4.40964	0	6	YES	DRFSGSSSGN	TASLTITGAQ				DISULFID ();SIGNAL ({ECO:0000269|PubMed:4909564}.)	CHAIN (Ig lambda chain V-III region SH.);DOMAIN (Ig-like.);CHAIN (Immunoglobulin lambda variable 3-19. {ECO:0000269|PubMed:4909564}.);DOMAIN (Ig-like. {ECO:0000255|PROSITE- ProRule:PRU00114}.);DISULFID ({ECO:0000255|PROSITE-ProRule:PRU00114}.)	NON_TER ()	67			SP	20	67
VRWLQGSQELPR	Dimethyl (N-term)	P01876	IGHA1	Immunoglobulin heavy constant alpha 1	262	273	0	NON	353	L	SPKDVLVRWLQG	0.949	0.00865901	9	0.849364			5.92786		6.171	5.78972	6.01187	6.09423	6.0594	5.81223	6.21957	5.74293	0	1
GKPTLYNVSLVMSDTAGTCY	Dimethyl (K);Dimethyl (N-term)	P01871	IGHM	Immunoglobulin heavy constant mu	434	453	0	NON	453	T	TVDKSTGKPTLY	0.968	0.0170922	10	0.847761	4.98041	4.83492	4.41887		4.15132	4.07359	4.26415	4.05239		3.62307	4.89175	4.30592	1	1	YES	VTERTVDKST	GKPTLYNVSL				DISULFID (Interchain (with light chain).);DISULFID ();DISULFID (Interchain (with heavy chain).);DISULFID (Interchain (with heavy chain of another subunit).);NON_TER ();CARBOHYD (N-linked (GlcNAc...) (complex).);CARBOHYD (N-linked (GlcNAc...).);REGION (CH1.);REGION (CH2.);REGION (CH3.);DOMAIN (Ig-like 1. {ECO:0000255|PROSITE- ProRule:PRU00114}.);DOMAIN (Ig-like 2. {ECO:0000255|PROSITE- ProRule:PRU…	CHAIN (Ig mu chain C region.);REGION (CH4.);CHAIN (Immunoglobulin heavy constant mu.)	DISULFID (Interchain (with heavy chain).);CARBOHYD (N-linked (GlcNAc...).);CARBOHYD (N-linked (GlcNAc...) asparagine. {ECO:0000269|PubMed:4742735}.);DISULFID (Interchain (with heavy chain). {ECO:0000269|PubMed:4742735}.)
YELTQPSSVSVSPGQTAR	Dimethyl (N-term)	P01718	IGLV3-27	Immunoglobulin lambda variable 3-27	21	38	1	SP	113	S	TVSVASYELTQP	1	5.73784e-06	16	0.847655	7.01349	6.11057	6.68012	7.18437	6.76576	6.38462	6.93451	6.87629	7.23567	6.91646	7.12965	6.75588	0	45	YES	LILCTVSVAS	YELTQPSSVS				SIGNAL ({ECO:0000269|PubMed:5549568}.)	CHAIN (Ig lambda chain V-IV region Kern.);DOMAIN (Ig-like.)	DISULFID (By similarity.);NON_TER ();CHAIN (Immunoglobulin lambda variable 3-27. {ECO:0000269|PubMed:5549568}.);DOMAIN (Ig-like. {ECO:0000255|PROSITE- ProRule:PRU00114}.);DISULFID ({ECO:0000255|PROSITE-ProRule:PRU00114}.)				SP	20	0		0
IVLTQSPDFQSVTPKEKVTITCR	2 Dimethyl (K);Dimethyl (N-term)	A0A0A0MT36	IGKV6D-21	Immunoglobulin kappa variable 6D-21	21	43	1	SP	114	E	PASRGEIVLTQS	0.9784	0.130485	16	0.847307	5.91983	5.85234	5.45223	5.24142	5.87482	5.46389	5.88686	5.15008	6.16215	5.92245	5.73362	5.86893	2	7													SP	19	1		1
FEQLGEYKFQNALLVRYTKKVPQVSTPTLVEVSR	3 Dimethyl (K);Dimethyl (N-term)	P02768	ALB	Serum albumin	419	452	0	NON	609	L	KQNCELFEQLGE	0.79	0.000447406	12	0.845875	6.10493	6.06338			5.44139	4.74326	5.52307	5.5078	5.34856	4.97321	5.51859	5.37571	3	1													SP	18	400
QKAHVSFKPTVAQQR	2 Dimethyl (K);Dimethyl (N-term)	P19823	ITIH2	Inter-alpha-trypsin inhibitor heavy chain H2	245	259	0	NON	946	Q	VISKGQQKAHVS	0.9878	0.153794	7	0.843323					5.17445	3.84248	4.4773	4.96244	4.56782	4.65306		4.49562	2	1													SP	18	226
TQGKIVDLVKELDR	2 Dimethyl (K);Dimethyl (N-term)	P01009	SERPINA1	Alpha-1-antitrypsin	189	202	0	NON	418	G	DYVEKGTQGKIV	0.9584	0.0260909	13	0.84208	5.4081		6.09178	6.0122	5.19299	4.97728	5.88912	5.98991	5.89631	5.67092	5.9445	5.09693	2	4													SP	24	164
SKYVNKEIQNAVNGVKQIKTLIEKTNEER	5 Dimethyl (K);Dimethyl (N-term)	P10909-2	CLU	Isoform 2 of Clusterin	91	119	0	NON	501	G	EMSNQGSKYVNK	0.9284	0.140328	13	0.837817		5.00518	5.03125	5.68042	4.90114	4.57129	5.76287	4.68694	5.63726		4.53164		5	1	YES	NELQEMSNQG	SKYVNKEIQN				SIGNAL ();SIGNAL ({ECO:0000269|PubMed:1903064, ECO:0000269|PubMed:2387851, ECO:0000269|PubMed:2601725, ECO:0000269|PubMed:2780565, ECO:0000269|PubMed:3154963, ECO:0000269|PubMed:8328966}.)	CHAIN (Clusterin.);CHAIN (Clusterin beta chain.);CHAIN (Clusterin beta chain. {ECO:0000269|PubMed:1974459}.)	DISULFID (Interchain (between beta and alpha chains).);MOTIF (Nuclear localization signal (By similarity).);CHAIN (Clusterin alpha chain.);CARBOHYD (N-linked (GlcNAc...) (complex).);CARBOHYD (N-linked (GlcNAc...).);CHAIN (Clusterin alpha chain. {ECO:0000269|PubMed:1974459}.);MOTIF (Nuclear localization signal. {ECO:0000250|UniProtKB:Q06890}.);SITE (Cleavage. {ECO:0000269|PubMed:25402950}.);MOD_RE…	16
TCKMSQLER	Dimethyl (K);Dimethyl (N-term)	P06702	S100A9	Protein S100-A9	2	10	1	P1/P2	114	M	XXXXXMTCKMSQ	0.856	100.547	9	0.836384				4.9611	4.9023	4.98676	5.70213	5.05631	5.58582	5.2654	5.14651	5.02118	1	2	YES	M	TCKMSQLERN	X			INIT_MET (Removed (By similarity).)	CHAIN (Protein S100-A9.)	MOD_RES (Blocked amino end (Thr).);MOD_RES (Pros-methylhistidine (By similarity).);MOD_RES (Phosphothreonine; by MAPK14.);METAL (Zinc (Probable).);DOMAIN (EF-hand 1.);DOMAIN (EF-hand 2.);CHAIN (Protein S100-A9.);MUTAGEN (E->Q: Loss of resistance to bacterial invasion; when associated with Q-78.);MUTAGEN (M->A: Loss of antifungal activity.);MUTAGEN (E->Q: Loss of resistance to bacterial invasion; …
CTVSEASYELTQPPSVSVSPGQTAR	Dimethyl (N-term)	A0A075B6K4	IGLV3-10	Immunoglobulin lambda variable 3-10	14	38	1	SP	115	F	LPLLTFCTVSEA	0.9999	8.12581e-06	15	0.836171	5.45581	5.16745	5.24561	5.39218	5.69895	5.06612	5.11147	4.89557	5.80946	5.68167	5.41237	5.02041	0	27													SP	19	-6		-4
SAEAEEDGDLQCLCVKTTSQVRPR	Dimethyl (K);Dimethyl (N-term)	P02776	PF4	Platelet factor 4	30	53	1	SP	101	A	LVVAFASAEAEE	1	0	12	0.836138	5.12447	4.21366	5.36	5.35994				4.94334		5.48281	5.65814	5.8139	1	29	YES	LLLPLVVAFA	SAEAEEDGDL	X				SIGNAL ();SIGNAL ({ECO:0000269|PubMed:267922, ECO:0000269|PubMed:601757, ECO:0000269|PubMed:6445090, ECO:0000269|PubMed:7644496, ECO:0000269|PubMed:893407}.)	DISULFID ();REGION (Heparin-binding.);CHAIN (Platelet factor 4.);CHAIN (Platelet factor 4, short form.);CHAIN (Platelet factor 4, short form. {ECO:0000269|PubMed:7644496}.);MOD_RES (Phosphoserine. {ECO:0000250|UniProtKB:P06765}.);DISULFID ({ECO:0000269|PubMed:6445090}.)	-2			SP	33	-4		0
GVPDRFSGSGSGTDFTLKISR	Dimethyl (K);Dimethyl (N-term)	A0A075B6P5	IGKV2-28	Immunoglobulin kappa variable 2-28	82	102	0	NON	120	S	GSNRASGVPDRF	0.9998	5.15507e-07	15	0.835999	6.44879	6.37977	6.39249	6.24591	5.6839	5.52269	5.72182	5.59084	6.24378	5.6163	6.09224	5.71754	1	30	YES	LIYLGSNRAS	GVPDRFSGSG				REGION (Framework-1.);REGION (Complementarity-determining-1.);REGION (Framework-2.);REGION (Complementarity-determining-2.);SIGNAL ({ECO:0000269|PubMed:4596149, ECO:0000269|PubMed:4700495, ECO:0000269|PubMed:821524, ECO:0000269|Ref.3}.);REGION (Framework-1. {ECO:0000303|PubMed:6325927}.);REGION (Complementarity-determining-1. {ECO:0000303|PubMed:6325927}.);REGION (Framework-2. {ECO:0000303|PubMed…	DISULFID (By similarity.);CHAIN (Ig kappa chain V-II region FR.);REGION (Framework-3.);CHAIN (Immunoglobulin kappa variable 2D-28. {ECO:0000269|PubMed:4596149, ECO:0000269|PubMed:821524, ECO:0000269|Ref.3}.);DOMAIN (Ig-like. {ECO:0000255|PROSITE- ProRule:PRU00114}.);DISULFID ({ECO:0000255|PROSITE-ProRule:PRU00114}.)	NON_TER ();REGION (Complementarity-determining-3.);REGION (Framework-4.);REGION (Framework-3. {ECO:0000303|PubMed:6325927}.);REGION (Complementarity-determining-3. {ECO:0000303|PubMed:6325927}.)	62			SP	20	61
STIYYADSVKGR	Dimethyl (K);Dimethyl (N-term)	P01763	IGHV3-48	Immunoglobulin heavy variable 3-48	75	86	0	NON	117	G	YISSSGSTIYYA	0.8042	1.26099	16	0.835213	4.8855	4.57427	5.20051	4.76887	4.07754	3.98568	4.68219	4.41872	4.8955	4.62993	4.30974	4.16496	1	2	YES	EWVSYISSSG	STIYYADSVK				CARBOHYD (N-linked (GlcNAc...).);MOD_RES (Pyrrolidone carboxylic acid.);MOD_RES (Phosphothreonine.);SIGNAL ({ECO:0000269|PubMed:6410398}.)	CHAIN (Ig heavy chain V-III region WEA.);DOMAIN (Ig-like.);CHAIN (Immunoglobulin heavy variable 3-48. {ECO:0000269|PubMed:6410398}.);DOMAIN (Ig-like. {ECO:0000255|PROSITE- ProRule:PRU00114}.);DISULFID ({ECO:0000255|PROSITE-ProRule:PRU00114}.)	NON_TER ();MOD_RES (Phosphoserine.)	55			SP	19	55
LWLPDTTGEIVMTQSPATLSVSPGER	Dimethyl (N-term)	P01624	IGKV3-15	Immunoglobulin kappa variable 3-15	13	38	0	NON	115	L	LLFLLLLWLPDT	0.998	0.000195935	9	0.834361		5.9512	5.56503		4.86702	5.20533	6.20944	5.06786		5.77606	5.18691	5.23668	0	13	YES	APAQLLFLLL	LWLPDTTGEI					CHAIN (Ig kappa chain V-III region POM.);SIGNAL ({ECO:0000269|PubMed:60899}.)	DISULFID (By similarity.);NON_TER ();CHAIN (Immunoglobulin kappa variable 3-15. {ECO:0000269|PubMed:60899}.);DOMAIN (Ig-like. {ECO:0000255|PROSITE- ProRule:PRU00114}.);REGION (Framework-1. {ECO:0000303|PubMed:3083417}.);REGION (Complementarity-determining-1. {ECO:0000303|PubMed:3083417}.);REGION (Framework-2. {ECO:0000303|PubMed:3083417}.);REGION (Complementarity-determining-2. {ECO:0000303|PubMe…	-8			SP	20	-8
VDKRVELKTPLGDTTHTCPR	2 Dimethyl (K);Dimethyl (N-term)	P01860	IGHG3	Immunoglobulin heavy constant gamma 3	94	113	0	NON	377	K	KPSNTKVDKRVE	0.9836	0.0148788	10	0.826106				5.35351	5.55554	5.00923	5.21308	5.37055	5.81633		5.67595	5.31874	2	1
VQLSPDLLATLPEPASPGR	Dimethyl (N-term)	Q04756	HGFAC	Hepatocyte growth factor activator	373	391	0	NON	655	R	CESLTRVQLSPD	1	9.4169e-10	9	0.824181				5.37922	5.34479	5.4886	5.68074	5.72603	5.11595		5.71341	4.78	0	4													SP	35	337
GDKLCTVATLRETYGEMADCCAKQEPER	2 Dimethyl (K);Dimethyl (N-term)	P02768	ALB	Serum albumin	95	122	0	NON	609	F	SLHTLFGDKLCT	0.8761	92.062	14	0.823992	4.80272		5.79941	5.77801	5.83696	5.82252	5.47566	5.26621	5.90727	5.19413	5.95345	5.67166	2	2													SP	18	76
LDQLVSENR	Dimethyl (N-term)	Q2TZD6		Uncharacterized protein	4055	4063	0	NON	4529	R	QELETRLDQLVS	0.9973	0.0102443	14	0.823283	4.91902	5.32658	5.72144		5.6271	4.78305	5.14781	5.70645	6.18867	5.26437	6.01176	5.57474	0	10
GPLPKPTLWAEPGSVITQGSPVTLR	Dimethyl (K);Dimethyl (N-term)	Q8N6C8-2	LILRA3	Isoform 2 of Leukocyte immunoglobulin-like receptor subfamily A member 3	24	48	1	SP	375	A	RTHVQAGPLPKP	0.9974	3.74947e-05	14	0.821498	6.53163	6.31491	6.06333	5.2305	5.72584	5.41814	5.79208	5.7455	6.12822	5.49171	5.11566	5.67224	1	6	YES	SLDPRTHVQA	GPLPKPTLWA	X			SIGNAL ();SIGNAL ({ECO:0000269|PubMed:15340161}.)		DISULFID (By similarity.);DISULFID (Potential.);CHAIN (Leukocyte immunoglobulin-like receptor subfamily A member 3.);CARBOHYD (N-linked (GlcNAc...).);DOMAIN (Ig-like C2-type 1.);DOMAIN (Ig-like C2-type 2.);DOMAIN (Ig-like C2-type 3.);DOMAIN (Ig-like C2-type 4.);CARBOHYD (N-linked (GlcNAc...) asparagine. {ECO:0000269|PubMed:24085305}.);DISULFID ({ECO:0000244|PDB:3Q2C, ECO:0000269|PubMed:21559424}.…								0
HPNYSQVDIGLIKLKQKVSVNERVMPICLPSKDYAEVGR	4 Dimethyl (K);Dimethyl (N-term)	P00738	HP	Haptoglobin	239	277	0	NON	406	L	IEKVVLHPNYSQ	0.769	0.1497	10	0.821208			5.39063		5.77446	5.50318	5.92336	5.82788	5.6335	5.20166	5.68304	5.4928	4	1													SP	18	220
AGALPLSGPPRSRTFNVALNAR	Dimethyl (N-term)	Q14766-4	LTBP1	Isoform 4 of Latent-transforming growth factor beta-binding protein 1	40	61	0	NON	1722	A	PGPGLAAGALPL	0.766	2.4109	11	0.819767	5.78756	5.56061			5.19027	4.65247	4.68129	4.56851	5.49629	4.83558	4.88159	5.18596	0	1	YES	YVVHPGPGLA	AGALPLSGPP				SIGNAL (Potential.);SIGNAL ({ECO:0000255}.)	CHAIN (Latent-transforming growth factor beta- binding protein 1.)	DISULFID (By similarity.);DISULFID ();DISULFID (Alternate; alternate.);DISULFID (Interchain (with C-33 in TGFB1); alternate (By similarity).);COMPBIAS (Pro-rich.);CARBOHYD (N-linked (GlcNAc...) (Potential).);CARBOHYD (N-linked (GlcNAc...).);MOTIF (Cell attachment site (Potential).);MOD_RES ((3R)-3-hydroxyasparagine.);MOD_RES (Phosphoserine.);DOMAIN (EGF-like 1.);DOMAIN (EGF-like 2.);DOMAIN (TB 1.…	16
GFSLDEATNLNGGLLR	Dimethyl (N-term)	P19827	ITIH1	Inter-alpha-trypsin inhibitor heavy chain H1	361	376	0	NON	911	R	AQDFVRGFSLDE	0.9961	9.29938e-05	11	0.819072			5.28005		5.51839	5.56774	5.44158	5.37015	5.61702	5.07703	5.75112	5.32692	0	4	YES	NLQAAQDFVR	GFSLDEATNL										SP	29	331
EVKFNWYVDGVEVHNAKTKPR	3 Dimethyl (K);Dimethyl (N-term)	P01857	IGHG1	Immunoglobulin heavy constant gamma 1	155	175	0	NON	330	P	VSHEDPEVKFNW	0.9456	1.05891e-06	13	0.817293		5.45652	5.66376	5.52732	4.54074	4.5033	4.77552		4.38888	3.82467		4.31114	3	1
GEVSEELSLKLPPNVVEESAR	Dimethyl (K);Dimethyl (N-term)	P01023	A2M	Alpha-2-macroglobulin	925	945	0	NON	1474	G	LLCPSGGEVSEE	0.9997	4.088e-11	15	0.817185	5.4457	5.48314	4.8129		5.26775	5.60654	5.84822	5.65888	5.27602	4.89436	5.60998	4.57476	1	5	YES	TFNSLLCPSG	GEVSEELSLK				DISULFID ();DISULFID (Interchain (with C-431).);DISULFID (Interchain (with C-278).);CROSSLNK (Isoglutamyl lysine isopeptide (Gln-Lys) (interchain with K-? in other proteins) (Potential).);SIGNAL ();CARBOHYD (N-linked (GlcNAc...) (complex).);CARBOHYD (N-linked (GlcNAc...).);REGION (Bait region.);REGION (Inhibitory.);SIGNAL ({ECO:0000269|PubMed:6203908}.);CARBOHYD (N-linked (GlcNAc...) (complex) as…	DISULFID ();CHAIN (Alpha-2-macroglobulin.);CHAIN (Alpha-2-macroglobulin. {ECO:0000269|PubMed:6203908}.);DISULFID ({ECO:0000269|PubMed:6203908}.)	DISULFID ();CROSSLNK (Isoglutamyl cysteine thioester (Cys-Gln).);CARBOHYD (N-linked (GlcNAc...).);CARBOHYD (N-linked (GlcNAc...) (complex).);CARBOHYD (N-linked (GlcNAc...) asparagine. {ECO:0000269|PubMed:12754519, ECO:0000269|PubMed:16335952, ECO:0000269|PubMed:19159218, ECO:0000269|PubMed:6203908}.);CARBOHYD (N-linked (GlcNAc...) (complex) asparagine. {ECO:0000269|PubMed:14760718, ECO:0000269|Pu…	901			SP	23	901
LWLPGARCAIQLTQSPSSLSASVGDR	Dimethyl (N-term)	A0A0B4J2D9	IGKV1D-13	Immunoglobulin kappa variable 1D-13	15	40	0	NON	117	L	LLGLLLLWLPGA	0.9999	5.12e-12	12	0.816831			6.82878	5.83064	5.15626		4.9114	4.85741	5.42609	5.41767	5.41237	5.48936	0	5													SP	22	-8
KHATKTAKDALSSVQESQVAQQAR	3 Dimethyl (K);Dimethyl (N-term)	P02656	APOC3	Apolipoprotein C-III	37	60	0	NON	99	M	FMQGYMKHATKT	1	2.57657e-09	15	0.816704	7.72872	6.24512	7.32715		7.13746	7.27542	7.54199	7.23293	7.09472	6.97224	6.72825	7.27617	3	207													SP	20	16
DIVMTQSPLSLPVTPGEPASISCR	Dimethyl (N-term)	A0A075B6P5	IGKV2-28	Immunoglobulin kappa variable 2-28	21	44	1	SP	120	G	VSGSSGDIVMTQ	1	4.4e-13	9	0.814848				7.14657	7.70364	7.57011	6.87221	7.3884	7.96832		7.75391	6.63537	0	23	YES	LMLWVSGSSG	DIVMTQSPLS				SIGNAL ({ECO:0000269|PubMed:4596149, ECO:0000269|PubMed:4700495, ECO:0000269|PubMed:821524, ECO:0000269|Ref.3}.)	CHAIN (Ig kappa chain V-II region FR.);REGION (Framework-1.);CHAIN (Immunoglobulin kappa variable 2D-28. {ECO:0000269|PubMed:4596149, ECO:0000269|PubMed:821524, ECO:0000269|Ref.3}.);DOMAIN (Ig-like. {ECO:0000255|PROSITE- ProRule:PRU00114}.)	DISULFID (By similarity.);NON_TER ();REGION (Complementarity-determining-1.);REGION (Framework-2.);REGION (Complementarity-determining-2.);REGION (Framework-3.);REGION (Complementarity-determining-3.);REGION (Framework-4.);REGION (Framework-1. {ECO:0000303|PubMed:6325927}.);REGION (Complementarity-determining-1. {ECO:0000303|PubMed:6325927}.);REGION (Framework-2. {ECO:0000303|PubMed:6325927}.);RE…	1			SP	20	0		1
KSPIFGPEEVNSVEGNSVSITCYYPPTSVNR	Dimethyl (K);Dimethyl (N-term)	P01833	PIGR	Polymeric immunoglobulin receptor	19	49	1	SP	764	T	FPAISTKSPIFG	1	0	16	0.814509	6.5436	6.61884	6.17629	5.6744	6.44248	6.10979	6.39075	6.31715	6.25885	5.89743	6.14329	5.86652	1	18	YES	LLAVFPAIST	KSPIFGPEEV	X			SIGNAL ();SIGNAL ({ECO:0000269|PubMed:1859628, ECO:0000269|PubMed:6526384}.)		MOD_RES (Phosphoserine (By similarity).);DISULFID ();DOMAIN (Ig-like V-type 1.);DOMAIN (Ig-like V-type 2.);DOMAIN (Ig-like V-type 3.);DOMAIN (Ig-like V-type 4.);DOMAIN (Ig-like V-type 5.);CHAIN (Polymeric immunoglobulin receptor.);CHAIN (Secretory component.);TOPO_DOM (Extracellular (Potential).);TOPO_DOM (Cytoplasmic (Potential).);CARBOHYD (N-linked (GlcNAc...).);CARBOHYD (N-linked (GlcNAc...) (…			-643	SP	18	0		0
LVDGKGVPIPNKVIFIR	2 Dimethyl (K);Dimethyl (N-term)	P01023	A2M	Alpha-2-macroglobulin	371	387	0	NON	1474	R	FFGQVRLVDGKG	1	2.47051e-06	16	0.812605	6.7868	7.88181	7.12092	6.29803	6.55965	6.61271	7.09088	6.69985	6.88956	6.17912	6.7913	6.09989	2	33	YES	QGIPFFGQVR	LVDGKGVPIP				DISULFID ();DISULFID (Interchain (with C-431).);SIGNAL ();CARBOHYD (N-linked (GlcNAc...) (complex).);CARBOHYD (N-linked (GlcNAc...).);SIGNAL ({ECO:0000269|PubMed:6203908}.);CARBOHYD (N-linked (GlcNAc...) (complex) asparagine. {ECO:0000269|PubMed:16335952, ECO:0000269|PubMed:19139490}.);CARBOHYD (N-linked (GlcNAc...) asparagine. {ECO:0000269|PubMed:6203908}.);CARBOHYD (N-linked (GlcNAc...) asparag…	CHAIN (Alpha-2-macroglobulin.);CHAIN (Alpha-2-macroglobulin. {ECO:0000269|PubMed:6203908}.)	DISULFID (Interchain (with C-278).);DISULFID ();CROSSLNK (Isoglutamyl lysine isopeptide (Gln-Lys) (interchain with K-? in other proteins) (Potential).);CROSSLNK (Isoglutamyl cysteine thioester (Cys-Gln).);CARBOHYD (N-linked (GlcNAc...).);CARBOHYD (N-linked (GlcNAc...) (complex).);REGION (Bait region.);REGION (Inhibitory.);CARBOHYD (N-linked (GlcNAc...) asparagine. {ECO:0000269|PubMed:16335952, EC…	347			SP	23	347
TGETYTCVVAHEALPNR	Dimethyl (N-term)	P01871	IGHM	Immunoglobulin heavy constant mu	407	423	0	NON	453	N	SEEEWNTGETYT	1	3e-14	11	0.812343	5.07024	4.86646		5.68627	5.41939	4.99726	5.50765	5.39995		5.36511	5.95328		0	11
ELTQLPSVSVSPGQTAR	Dimethyl (N-term)	A0A075B6J6	IGLV3-22	Immunoglobulin lambda variable 3-22	22	38	1	SP	115	Y	GSVASYELTQLP	0.922	0.356909	11	0.811783		5.44248		5.5096	5.48069	5.09671	5.22005	5.07373		5.46055	5.50352	5.3007	0	5													SP	20	1		1
DWGTFEEVSGNVSPGTR	Dimethyl (N-term)	P02671-2	FGA	Isoform 2 of Fibrinogen alpha chain	409	425	0	NON	644	P	ARPNNPDWGTFE	0.9997	1.4599e-08	8	0.811008					5.6984	4.86119	4.97817	5.31589	5.18375	4.95083	5.16623		0	6	YES	GSGNARPNNP	DWGTFEEVSG
SVFLFPPKPKDTLMISR	2 Dimethyl (K);Dimethyl (N-term)	A0A0A0MS07	IGHG1	Immunoglobulin heavy constant gamma 1 (Fragment)	122	138	0	NON	295	P	ELLGGPSVFLFP	0.9951	0.145984	16	0.809362	6.52281	6.97322	5.66032	5.02106	5.49308	4.78423	5.92167	5.483	6.09298	5.79881	5.44975	5.61845	2	32
LKTPLGDTTHTCPR	Dimethyl (K);Dimethyl (N-term)	P01860	IGHG3	Immunoglobulin heavy constant gamma 3	100	113	0	NON	377	E	VDKRVELKTPLG	0.9971	0.131101	14	0.806906	4.45502	4.37921		4.97334	4.90644	4.37404	4.83168	4.84373	5.25251	4.96328	5.16381	4.83467	1	7
FKWYVDGVEVHNAKTKPR	3 Dimethyl (K);Dimethyl (N-term)	P01860	IGHG3	Immunoglobulin heavy constant gamma 3	205	222	0	NON	377	Q	EDPEVQFKWYVD	0.793	12.2528	6	0.806284					4.33499	3.87522			5.07315	4.28242	3.89058	4.41293	3	1
AEGTTGLAPAGQTSEESRPR	Dimethyl (N-term)	A0A140T902	TNXB	Tenascin-X	3616	3635	0	NON	4222	S	RLGPLSAEGTTG	1	9.8579e-10	9	0.805838				5.15537	5.06289	4.31601	4.93441	5.18117	4.64962	4.49124	4.95837	4.64655	0	6	YES	HEGKRLGPLS	AEGTTGLAPA				DISULFID (By similarity.);SIGNAL (Potential.);DOMAIN (EGF-like 1; incomplete.);DOMAIN (EGF-like 2.);DOMAIN (EGF-like 3.);DOMAIN (EGF-like 4.);DOMAIN (EGF-like 5.);DOMAIN (EGF-like 6.);DOMAIN (EGF-like 7.);DOMAIN (EGF-like 8.);DOMAIN (EGF-like 9.);DOMAIN (EGF-like 10.);DOMAIN (EGF-like 11.);DOMAIN (EGF-like 12.);DOMAIN (EGF-like 13.);DOMAIN (EGF-like 14.);DOMAIN (EGF-like 15.);DOMAIN (EGF-like 16.…	DOMAIN (Fibronectin type-III 28.);CHAIN (Tenascin-X.);DOMAIN (Fibronectin type-III 26. {ECO:0000255|PROSITE-ProRule:PRU00316}.)	DISULFID (By similarity.);DOMAIN (Fibronectin type-III 29.);DOMAIN (Fibronectin type-III 30.);DOMAIN (Fibronectin type-III 31.);DOMAIN (Fibronectin type-III 32.);DOMAIN (Fibrinogen C-terminal.);CARBOHYD (N-linked (GlcNAc...) (Potential).);CARBOHYD (N-linked (GlcNAc...).);DOMAIN (Fibronectin type-III 27. {ECO:0000255|PROSITE-ProRule:PRU00316}.);DOMAIN (Fibronectin type-III 28. {ECO:0000255|PROSITE…	3614
FSPKDVLVRWLQGSQELPR	Dimethyl (K);Dimethyl (N-term)	P01876	IGHA1	Immunoglobulin heavy constant alpha 1	255	273	0	NON	353	G	TCLARGFSPKDV	0.9561	0.121701	8	0.804946					4.9166	4.72	4.57203	4.89325	4.86686	4.50119	5.22595	4.49776	1	3
TFSCMVGHEALPLAFTQKTIDR	Dimethyl (K);Dimethyl (N-term)	P01876	IGHA1	Immunoglobulin heavy constant alpha 1	310	331	0	NON	353	D	DWKKGDTFSCMV	0.9924	0.0155268	13	0.8019		5.52618	5.62272	5.26311	5.20722	5.26453	5.62606	5.4517	5.76065		5.65883	5.16992	1	1
LAIHQTTTAEKNGIDIYSLTVDSR	Dimethyl (K);Dimethyl (N-term)	Q14624-2	ITIH4	Isoform 2 of Inter-alpha-trypsin inhibitor heavy chain H4	20	43	0	NON	914	L	LVLLSLLAIHQT	0.9198	1.18933	8	0.80108					5.33775	5.40976			5.25722	4.29675	5.06787	5.23289	1	1	YES	CSKVLVLLSL	LAIHQTTTAE
SSNFGTQTYTCNVDHKPSNTKVDKTVER	3 Dimethyl (K);Dimethyl (N-term)	P01859	IGHG2	Immunoglobulin heavy constant gamma 2	73	100	0	NON	326	P	SVVTVPSSNFGT	0.9992	0.000162343	9	0.79908	4.02324	3.95768		4.7208			5.10947	4.74091	4.76677	5.09302	4.93068	4.07638	3	1
QAPGKGLEWVGR	Dimethyl (K);Dimethyl (N-term)	A0A0B4J1V0	IGHV3-15	Immunoglobulin heavy variable 3-15	58	69	0	NON	119	R	WMSWVRQAPGKG	0.9982	2.23371e-05	15	0.798927	5.08956		6.72405	6.63624	6.81221	6.45258	6.84353	6.60408	7.29998	6.73926	6.6574	6.70253	1	10													SP	19	38
SHDEDAGASCENPESSFSPVPEGVR	Dimethyl (N-term)	O43866	CD5L	CD5 antigen-like	115	139	0	NON	347	C	EEVYDCSHDEDA	0.9977	0.00114481	9	0.79874			4.29412	4.99583	5.4028	4.27952		4.31294	4.5971	4.15285	4.8303	4.73434	0	2	YES	QCEQEEVYDC	SHDEDAGASC				DISULFID (By similarity.);SIGNAL ();SIGNAL ({ECO:0000269|PubMed:15340161, ECO:0000269|PubMed:8034987, ECO:0000269|PubMed:9045627}.);DISULFID ({ECO:0000255|PROSITE-ProRule:PRU00196}.)	DISULFID (By similarity.);DOMAIN (SRCR 1.);CHAIN (CD5 antigen-like.);DOMAIN (SRCR 1. {ECO:0000255|PROSITE- ProRule:PRU00196}.);DISULFID ({ECO:0000255|PROSITE-ProRule:PRU00196}.)	DISULFID (By similarity.);DOMAIN (SRCR 2.);DOMAIN (SRCR 3.);DOMAIN (SRCR 2. {ECO:0000255|PROSITE- ProRule:PRU00196}.);DOMAIN (SRCR 3. {ECO:0000255|PROSITE- ProRule:PRU00196}.);DISULFID ({ECO:0000255|PROSITE-ProRule:PRU00196}.);MUTAGEN (S->A: No effect; when associated with 129-A--A-132. {ECO:0000269|PubMed:23236605}.);MUTAGEN (SSFS->AAFA: No effect; when associated with A-123. {ECO:0000269|PubMed…	95			SP	19	95
KPTLYNVSLVMSDTAGTCY	Dimethyl (K);Dimethyl (N-term)	P01871	IGHM	Immunoglobulin heavy constant mu	435	453	0	NON	453	G	VDKSTGKPTLYN	0.7552	0.00340893	11	0.798442	5.18489	5.31553	4.6166		4.35995	4.3996	4.74646	4.69652	4.56872	3.91946	5.09259	4.41973	1	1	YES	TERTVDKSTG	KPTLYNVSLV				DISULFID (Interchain (with light chain).);DISULFID ();DISULFID (Interchain (with heavy chain).);DISULFID (Interchain (with heavy chain of another subunit).);NON_TER ();CARBOHYD (N-linked (GlcNAc...) (complex).);CARBOHYD (N-linked (GlcNAc...).);REGION (CH1.);REGION (CH2.);REGION (CH3.);DOMAIN (Ig-like 1. {ECO:0000255|PROSITE- ProRule:PRU00114}.);DOMAIN (Ig-like 2. {ECO:0000255|PROSITE- ProRule:PRU…	CHAIN (Ig mu chain C region.);REGION (CH4.);CHAIN (Immunoglobulin heavy constant mu.)	DISULFID (Interchain (with heavy chain).);CARBOHYD (N-linked (GlcNAc...).);CARBOHYD (N-linked (GlcNAc...) asparagine. {ECO:0000269|PubMed:4742735}.);DISULFID (Interchain (with heavy chain). {ECO:0000269|PubMed:4742735}.)
LLGLLLLWLPGARCDIQLTQSPSFLSASVGDR	Dimethyl (N-term)	A0A0C4DH69	IGKV1-9	Immunoglobulin kappa variable 1-9	9	40	0	NON	117	Q	MRVPAQLLGLLL	0.8312	0.00116996	7	0.792277					4.68631	4.47242	5.06747	4.76496	4.71232	4.51322	4.94755		0	1													SP	22	-14
YYVDSVKGRFTISRDNAKNSLYLQMNSLR	2 Dimethyl (K);Dimethyl (N-term)	P01780	IGHV3-7	Immunoglobulin heavy variable 3-7	78	106	0	NON	117	K	QDGSEKYYVDSV	0.8622	1.81421	13	0.788345	5.91379	5.73171	5.27418		5.52309	5.42096	5.86192	5.47695			5.60506	5.32498	2	1													SP	19	58
TISKAKGQPR	2 Dimethyl (K);Dimethyl (N-term)	A0A0A0MS07	IGHG1	Immunoglobulin heavy constant gamma 1 (Fragment)	183	192	0	NON	295	K	PAPIEKTISKAK	0.9682	1.66214	16	0.786225	5.6512	5.70068	6.23587	6.12686	5.43045	4.90484	6.08305	5.53715	6.08345	5.93068	5.57135	5.43509	2	10
FVSEAGPTGTGESKCPLMVKVLDAVR	2 Dimethyl (K);Dimethyl (N-term);Oxidation (M)	P02766	TTR	Transthyretin	16	41	1	SP	147	V	CLAGLVFVSEAG	0.9895	1.42713	16	0.785837	7.26483	5.97084	5.86269	6.41363	6.42365	6.55122	6.66758	6.44634	5.88775	6.48613	6.33224	5.15122	2	1	YES	LLLLCLAGLV	FVSEAGPTGT					SIGNAL ();SIGNAL ({ECO:0000269|PubMed:12665801, ECO:0000269|PubMed:1517749, ECO:0000269|PubMed:3135807, ECO:0000269|PubMed:4607556, ECO:0000269|PubMed:6583672, ECO:0000269|PubMed:6651852}.)	REGION (Thyroid hormone binding.);MUTAGEN (F->M: Loss of tetramerization; when associated with M-130.);MUTAGEN (L->M: Loss of tetramerization; when associated with M-107.);BINDING (Thyroid hormones.);CHAIN (Transthyretin.);MOD_RES (4-carboxyglutamate; in a patient with Moyamoya disease.);CARBOHYD (N-linked (GlcNAc...).);MOD_RES (4-carboxyglutamate; in a patient with Moyamoya disease. {ECO:0000269…	-5			SP	20	-5		-3
KLHTEAQIQEEGTVVELTGR	Dimethyl (K);Dimethyl (N-term)	P01023	A2M	Alpha-2-macroglobulin	319	338	0	NON	1474	M	RKEYEMKLHTEA	0.9999	0.0156205	13	0.78545		5.47613	5.82898	5.42066	5.31864	5.79691	5.81561	5.28499	5.41784	4.93274			1	25	YES	FQLKRKEYEM	KLHTEAQIQE				DISULFID ();DISULFID (Interchain (with C-431).);SIGNAL ();CARBOHYD (N-linked (GlcNAc...) (complex).);CARBOHYD (N-linked (GlcNAc...).);SIGNAL ({ECO:0000269|PubMed:6203908}.);CARBOHYD (N-linked (GlcNAc...) (complex) asparagine. {ECO:0000269|PubMed:16335952, ECO:0000269|PubMed:19139490}.);CARBOHYD (N-linked (GlcNAc...) asparagine. {ECO:0000269|PubMed:6203908}.);CARBOHYD (N-linked (GlcNAc...) asparag…	CHAIN (Alpha-2-macroglobulin.);CHAIN (Alpha-2-macroglobulin. {ECO:0000269|PubMed:6203908}.)	DISULFID (Interchain (with C-278).);DISULFID ();CROSSLNK (Isoglutamyl lysine isopeptide (Gln-Lys) (interchain with K-? in other proteins) (Potential).);CROSSLNK (Isoglutamyl cysteine thioester (Cys-Gln).);CARBOHYD (N-linked (GlcNAc...).);CARBOHYD (N-linked (GlcNAc...) (complex).);REGION (Bait region.);REGION (Inhibitory.);CARBOHYD (N-linked (GlcNAc...) asparagine. {ECO:0000269|PubMed:16335952, EC…	295			SP	23	295
LNIKSPAFTDLHLR	Dimethyl (K);Dimethyl (N-term)	P04114	APOB	Apolipoprotein B-100	3976	3989	0	NON	4563	H	WEGKAHLNIKSP	0.9635	0.037827	14	0.78505			5.06648	4.64116	5.02598	5.45521	5.26147	5.57855	5.46246	4.88646	4.84464	3.91801	1	3	YES	GLQEWEGKAH	LNIKSPAFTD				DISULFID ();LIPID (S-palmitoyl cysteine.);DOMAIN (Vitellogenin.);MOD_RES (N6-acetyllysine.);SIGNAL ();CHAIN (Apolipoprotein B-48.);MUTAGEN (D->N: Impairs protein secretion.);MUTAGEN (D->Q: Does not affect protein secretion.);MUTAGEN (R->A: Impairs protein secretion.);MUTAGEN (R->K: Does not affect protein secretion.);CARBOHYD (N-linked (GlcNAc...) (Potential).);CARBOHYD (N-linked (GlcNAc...).);RE…	CHAIN (Apolipoprotein B-100.)	CARBOHYD (N-linked (GlcNAc...) (Potential).);MOD_RES (Phosphoserine; by FAM20C. {ECO:0000244|PubMed:24275569, ECO:0000269|PubMed:26091039}.);MOD_RES (Phosphothreonine. {ECO:0000244|PubMed:24275569}.);CARBOHYD (N-linked (GlcNAc...) asparagine. {ECO:0000255}.)	3948			SP	27	3948
NLAWYQQKPGQAPR	Dimethyl (K);Dimethyl (N-term)	P01624	IGKV3-15	Immunoglobulin kappa variable 3-15	52	65	0	NON	115	S	SQSVSSNLAWYQ	0.992	0.00132136	16	0.783056	5.9367	5.73006	6.23547	5.80799	5.81996	5.39584	5.82952	5.67095	6.55339	6.19765	5.8851	6.0433	1	15	YES	SCRASQSVSS	NLAWYQQKPG				SIGNAL ({ECO:0000269|PubMed:60899}.);REGION (Framework-1. {ECO:0000303|PubMed:3083417}.)	DISULFID (By similarity.);CHAIN (Ig kappa chain V-III region POM.);CHAIN (Immunoglobulin kappa variable 3-15. {ECO:0000269|PubMed:60899}.);DOMAIN (Ig-like. {ECO:0000255|PROSITE- ProRule:PRU00114}.);REGION (Complementarity-determining-1. {ECO:0000303|PubMed:3083417}.);DISULFID ({ECO:0000255|PROSITE-ProRule:PRU00114}.)	NON_TER ();REGION (Framework-2. {ECO:0000303|PubMed:3083417}.);REGION (Complementarity-determining-2. {ECO:0000303|PubMed:3083417}.);REGION (Framework-3. {ECO:0000303|PubMed:3083417}.)	31			SP	20	31
VLVRWLQGSQELPR	Dimethyl (N-term)	P01876	IGHA1	Immunoglobulin heavy constant alpha 1	260	273	0	NON	353	D	GFSPKDVLVRWL	0.7722	657.348	8	0.780999					5.22771	4.95807	5.32129	5.25456	5.16767	5.0628	5.3676	4.86842	0	1
EFGLSWVFLVALLRGVQCQVQLVESGGGVVQPGGSLR	Dimethyl (N-term)	A0A0J9YY99		Ig-like domain-containing protein (Fragment)	2	38	1	P1/P2	117	M	XXXXXMEFGLSW	0.9695	0.161167	9	0.77965	5.3129			5.1642	4.949	4.60626		4.98853	5.02684	5.13478	5.29428	4.82499	0	2													SP	19	-18
GSSTSYADSVKGRFTISRDNAKNTLYLQMNSLR	2 Dimethyl (K);Dimethyl (N-term)	A0A0B4J1X5	IGHV3-74	Immunoglobulin heavy variable 3-74	74	106	0	NON	117	D	SRINSDGSSTSY	0.9838	2.14608e-05	10	0.779113			4.81661		5.23503	4.90292	5.36315	5.18652	5.76521	5.2346	5.22652	5.32773	2	1													SP	19	54
GTRCDIQMTQSPSSLSASVGDR	Dimethyl (N-term)	A0A0G2JRQ6		Ig-like domain-containing protein (Fragment)	19	40	1	SP	117	P	LLLWLPGTRCDI	0.9246	0.00187661	10	0.778154				6.00205	5.66053	5.09172	5.7873	5.34657	6.00278	5.85614	5.78961	6.00879	0	1													SP	22	-4		-2
EYTDASFTNR	Dimethyl (N-term)	P00450	CP	Ceruloplasmin	427	436	0	NON	1065	R	KKLVYREYTDAS	0.998	4.51903e-05	11	0.776042			5.76207	4.99822	5.18014	5.46361	5.33483	5.8177	5.82473	5.22796	5.47962	4.90583	0	7													SP	19	407
IVMTQSPATLSVSPGER	Dimethyl (N-term)	P01624	IGKV3-15	Immunoglobulin kappa variable 3-15	22	38	1	SP	115	E	PDTTGEIVMTQS	1	6.7874e-10	16	0.775385	6.21837	6.20994	5.92522	5.80672	6.38039	5.44459	6.68693	6.59188	6.99421	6.35254	6.08955	6.48852	0	23	YES	LLWLPDTTGE	IVMTQSPATL				SIGNAL ({ECO:0000269|PubMed:60899}.)	CHAIN (Ig kappa chain V-III region POM.);CHAIN (Immunoglobulin kappa variable 3-15. {ECO:0000269|PubMed:60899}.);DOMAIN (Ig-like. {ECO:0000255|PROSITE- ProRule:PRU00114}.);REGION (Framework-1. {ECO:0000303|PubMed:3083417}.)	DISULFID (By similarity.);NON_TER ();REGION (Complementarity-determining-1. {ECO:0000303|PubMed:3083417}.);REGION (Framework-2. {ECO:0000303|PubMed:3083417}.);REGION (Complementarity-determining-2. {ECO:0000303|PubMed:3083417}.);REGION (Framework-3. {ECO:0000303|PubMed:3083417}.);DISULFID ({ECO:0000255|PROSITE-ProRule:PRU00114}.)	1			SP	20	1		1
DDGCPKPPEIAHGYVEHSVR	Dimethyl (K);Dimethyl (N-term)	P00738	HP	Haptoglobin	30	49	0	NON	406	A	DVTDIADDGCPK	1	2.49316e-09	16	0.77425	7.11169	7.27859	7.53058	7.37565	7.72086	7.87104	7.88594	7.90785	7.86001	7.64991	8.11471	6.74232	1	246													SP	18	11
NIEKISMLEKIYIHPR	2 Dimethyl (K);Dimethyl (N-term)	P00734	F2	Prothrombin	437	452	0	NON	622	R	RTRYERNIEKIS	0.9995	9.38328e-05	16	0.774115	6.2701	6.65131	6.03111	5.92055	5.02521	5.31862	5.99215	5.59486	5.23047	4.77762	5.57574	4.46363	2	9	YES	GKHSRTRYER	NIEKISMLEK				MOD_RES (4-carboxyglutamate.);PROPEP ();ACT_SITE (Charge relay system.);DISULFID ();SIGNAL (Potential.);DOMAIN (Gla.);DOMAIN (Kringle 1.);DOMAIN (Kringle 2.);CHAIN (Thrombin light chain.);CARBOHYD (N-linked (GlcNAc...) (complex).);PEPTIDE (Activation peptide fragment 1.);PEPTIDE (Activation peptide fragment 2.);SITE (Cleavage; by thrombin.);SITE (Cleavage; by factor Xa.);SIGNAL ({ECO:0000255}.);P…	DISULFID (Interchain (between light and heavy chains).);DOMAIN (Peptidase S1.);CHAIN (Prothrombin.);CHAIN (Thrombin heavy chain.);DOMAIN (Peptidase S1. {ECO:0000255|PROSITE- ProRule:PRU00274}.)	ACT_SITE (Charge relay system.);DISULFID (By similarity.);REGION (High affinity receptor-binding region which is also known as the TP508 peptide.);DISULFID ({ECO:0000250}.)	412	393		SP	24	412
LYSKLTVDKSR	2 Dimethyl (K);Dimethyl (N-term)	A0A0A0MS07	IGHG1	Immunoglobulin heavy constant gamma 1 (Fragment)	254	264	0	NON	295	F	SDGSFFLYSKLT	0.9621	0.0383382	12	0.773657			5.5373	5.68334	5.12022	4.72498	5.50704	5.40372	6.12299	5.81792	5.65973	5.15285	2	2
LEGVQCEVQLVESGGGLVQPGGSLR	Dimethyl (N-term)	P01763	IGHV3-48	Immunoglobulin heavy variable 3-48	14	38	1	SP	117	I	VFLVAILEGVQC	0.9999	0.00162595	15	0.772222	6.0549	6.04012		5.79228	6.0185	5.95212	6.10428	5.91406	6.293	5.90718	5.95146	5.44636	0	72													SP	19	-6		-4
GVFRRDAHKSEVAHR	Dimethyl (K);Dimethyl (N-term)	P02768	ALB	Serum albumin	20	34	1	PP	609	R	SSAYSRGVFRRD	0.9857	0.014519	16	0.772171	7.01184	7.15305	6.53898	6.82655	5.73978	6.06963	7.331	5.75624	5.96741	5.90505	7.25723	6.74104	1	32													SP	18	1		1		-3
MQRGQPLSPEKYVTSAPMPEPQAPGR	Dimethyl (K);Dimethyl (N-term);Oxidation (M)	P01871	IGHM	Immunoglobulin heavy constant mu	366	391	0	NON	453	W	DVFVQWMQRGQP	0.9985	0.000163935	12	0.771818		5.56482	5.71913		5.39574	5.45421	5.50638	5.23229	5.65871	5.33615	5.9619	5.57073	1	6	YES	FSPADVFVQW	MQRGQPLSPE
DASGATFTWTPSSGKSAVQGPPER	Dimethyl (K);Dimethyl (N-term)	A0A0G2JMB2	IGHA2	Immunoglobulin heavy constant alpha 2 (Fragment)	141	164	0	NON	340	R	TLTGLRDASGAT	0.97	0.147263	16	0.771339	6.62909	5.48781	5.52059	6.5683	6.42237	5.51192	6.40153	6.50129	6.72265	6.64248	6.8665	6.45775	1	3
SVTAADTAVYYCAR	Dimethyl (N-term)	P06331	IGHV4-34	Immunoglobulin heavy variable 4-34	110	123	0	NON	123	S	FSLKLSSVTAAD	0.9998	5.379e-11	10	0.768685	4.22671				5.02955	4.59525	5.08102	4.97032	5.63333	5.01204	4.95227	5.19298	0	6	YES	SKNQFSLKLS	SVTAADTAVY				MOD_RES (Pyrrolidone carboxylic acid.);SIGNAL ({ECO:0000269|PubMed:407927}.);MOD_RES (Pyrrolidone carboxylic acid. {ECO:0000269|PubMed:407927}.)	CHAIN (Ig heavy chain V-II region NEWM.);DOMAIN (Ig-like.);CHAIN (Immunoglobulin heavy variable 4-59. {ECO:0000269|PubMed:407927}.);DOMAIN (Ig-like. {ECO:0000255|PROSITE- ProRule:PRU00114}.);DISULFID ({ECO:0000255|PROSITE-ProRule:PRU00114}.)	NON_TER ()	83			SP	26	83
LTLLAHCTGSWAQSVLTQPPSVSGAPGQR	Dimethyl (N-term)	A0A075B6I6	IGLV1-50	Probable non-functional immunoglobulin lambda variable 1-50	8	36	0	NON	118	L	AWSSLLLTLLAH	0.7292	10.4545	15	0.766705	5.93772	5.99881	5.7212	5.65305	6.0509	5.13346	4.79679	5.22627	6.10824	5.44927		4.89747	0	1													SP	19	-12
LKGVQCEVQLVESGGGVVRPGGSLR	Dimethyl (K);Dimethyl (N-term)	A0A0C4DH32	IGHV3-20	Immunoglobulin heavy variable 3-20	14	38	1	SP	117	I	VFLVAILKGVQC	0.953	9.6525e-08	14	0.766405	7.06959	6.85052	6.8541	6.64563	6.35289	5.73098	6.34303		6.53968	5.99208	6.62511	7.0686	1	1													SP	19	-6		-4
VQLVESGGGLVKPGGSLR	Dimethyl (K);Dimethyl (N-term)	A0A0B4J1V0	IGHV3-15	Immunoglobulin heavy variable 3-15	21	38	1	SP	119	E	KGVQCEVQLVES	1	1.6018e-10	16	0.766352	5.86393	5.7428	5.91177	5.5369	6.23356	5.93055	5.57693	5.39822	6.18753	5.86204	6.2214	6.14045	1	32													SP	19	1		1
TYLNVQR	Dimethyl (N-term)	P02763	ORM1	Alpha-1-acid glycoprotein 1	95	101	0	NON	201	T	QCIYNTTYLNVQ	0.9706	0.00385108	10	0.764773			5.67506		5.82306	5.40773	5.15712	5.42108	5.73283	5.07921	5.62816	5.51226	0	4	YES	TRQDQCIYNT	TYLNVQRENG				MOD_RES (Pyrrolidone carboxylic acid.);SIGNAL ();CARBOHYD (N-linked (GlcNAc...) (complex).);CARBOHYD (N-linked (GlcNAc...).);SIGNAL ({ECO:0000269|PubMed:4711474}.);MOD_RES (Pyrrolidone carboxylic acid. {ECO:0000269|PubMed:4711474}.);CARBOHYD (N-linked (GlcNAc...) (complex) asparagine. {ECO:0000269|PubMed:12754519, ECO:0000269|PubMed:14760718, ECO:0000269|PubMed:15084671, ECO:0000269|PubMed:152534…	DISULFID ();CHAIN (Alpha-1-acid glycoprotein 1.);DISULFID ({ECO:0000269|PubMed:4603214}.)	CARBOHYD (N-linked (GlcNAc...).);CARBOHYD (N-linked (GlcNAc...) asparagine. {ECO:0000269|PubMed:14760718, ECO:0000269|PubMed:1567356, ECO:0000269|PubMed:16335952, ECO:0000269|PubMed:19159218}.)	76			SP	18	76
NVPLPVIAELPPKVSVFVPPR	Dimethyl (K);Dimethyl (N-term)	P01871	IGHM	Immunoglobulin heavy constant mu	100	120	0	NON	453	K	NGNKEKNVPLPV	0.9541	1.33889	16	0.762256	6.30518	6.07699	5.88466	6.39908	5.38437	5.13814	5.69562	5.3594	5.74402	5.25032	5.8935	5.30665	1	2	YES	VQHPNGNKEK	NVPLPVIAEL
QPLSPEKYVTSAPMPEPQAPGR	Dimethyl (K);Dimethyl (N-term)	P01871	IGHM	Immunoglobulin heavy constant mu	370	391	0	NON	453	G	QWMQRGQPLSPE	0.998	0.01431	11	0.761475		5.37143		5.19582	4.95978	4.99672		4.84255	5.17399	4.64213	5.4339	5.24115	1	3	YES	DVFVQWMQRG	QPLSPEKYVT
MEFGLSWVFLVALLRGVQCQVQLVESGGGVVQPGGSLR	Dimethyl (N-term)	A0A0J9YY99		Ig-like domain-containing protein (Fragment)	1	38	1	P1/P2	117	-	XXXXXXMEFGLS	0.9882	3.54793e-06	10	0.760249	6.46511	6.16049		6.31019		5.09027	5.78002	5.67945	5.99883	5.71744			0	1													SP	19	-19
NNKYAASSYLSLTPEQWKSHKSYSCQVTHEGSTVEKTVAPTECS	4 Dimethyl (K);Dimethyl (N-term)	P0DOY3	IGLC3	Immunoglobulin lambda constant 3	63	106	0	NON	106	S	TPSKQSNNKYAA	0.9287	0.00144651	8	0.75938					4.1988	3.71178	4.01133	3.92197	5.73583	4.99058	4.78372	5.19096	4	1
SPPTLSLSPGER	Dimethyl (N-term)	A0A075B6H7	IGKV3-7	Probable non-functional immunoglobulin kappa variable 3-7	27	38	0	NON	116	Q	EIVMTQSPPTLS	0.9692	0.146248	9	0.757886	7.7539	7.86181		7.64429	7.58765	7.37597			8.40015	7.81948			0	37													SP	20	6
KTISKTKGQPR	3 Dimethyl (K);Dimethyl (N-term)	P01860	IGHG3	Immunoglobulin heavy constant gamma 3	264	274	0	NON	377	E	LPAPIEKTISKT	0.9273	0.200366	16	0.755861	6.27832	6.48785	6.87404	7.06516	6.01597	5.87348	6.75566	6.17507	6.7058	6.27233	6.56626	5.95693	3	12
LPGARCDIQLTQSPSFLSASVGDR	Dimethyl (N-term)	A0A0C4DH69	IGKV1-9	Immunoglobulin kappa variable 1-9	17	40	1	SP	117	W	GLLLLWLPGARC	0.9986	0.000203125	7	0.754942					4.63237	4.47064	4.90473	4.56679	4.62891	4.44681	4.82429		0	90													SP	22	-6		-4
VESGGGLVQPGR	Dimethyl (N-term)	A0A0A0MS15	IGHV3-49	Immunoglobulin heavy variable 3-49	24	35	1	SP	119	L	QCEVQLVESGGG	0.9033	0.140925	16	0.754584	6.46958	6.18289	6.65634	6.53515	6.79633	6.46257	6.29731	5.73878	6.89002	6.56289	6.61432	6.87871	0	2													SP	19	4		4
DIQMTQSPSTLSASVGDRVTITCR	Dimethyl (N-term)	P01602	IGKV1-5	Immunoglobulin kappa variable 1-5	23	46	1	SP	117	C	LPGAKCDIQMTQ	0.9999	6.21249e-07	16	0.754551	6.96135	6.83749	6.20372	6.03743	5.99283	6.03432	6.11238	6.06075	6.164	5.73431	6.27821	5.64534	0	19	YES	LLLWLPGAKC	DIQMTQSPST	X			SIGNAL ();SIGNAL ({ECO:0000269|PubMed:112021, ECO:0000269|PubMed:4216454, ECO:0000269|PubMed:5489770}.)		DISULFID (By similarity.);NON_TER ();CHAIN (Ig kappa chain V-I region HK102.);REGION (Framework-1.);REGION (Complementarity-determining-1.);REGION (Framework-2.);REGION (Complementarity-determining-2.);REGION (Framework-3.);REGION (Complementarity-determining-3.);CHAIN (Immunoglobulin kappa variable 1-5. {ECO:0000269|PubMed:112021, ECO:0000269|PubMed:4216454, ECO:0000269|PubMed:5489770}.);DOMAIN …				SP	22	0		0
FSNAWMSWVRQAPGKGLEWVGR	Dimethyl (K);Dimethyl (N-term);Oxidation (M)	A0A0B4J1V0	IGHV3-15	Immunoglobulin heavy variable 3-15	48	69	0	NON	119	T	AASGFTFSNAWM	0.9882	0.000110048	11	0.753823	6.30212		6.69731	6.50679			6.57236	6.51584	6.94459	6.51086	6.64139		1	4													SP	19	28
HTFMGVVSLGSPSGEVSHPR	Dimethyl (N-term)	P02765	AHSG	Alpha-2-HS-glycoprotein	318	337	1	PP	367	R	AHYDLRHTFMGV	1	2.02671e-06	15	0.752206		5.51217	6.47127	5.89732	6.24057	6.46084	6.25303	5.41582	5.99494	6.14329	6.16002	6.07038	0	10	YES	QLHRAHYDLR	HTFMGVVSLG				DISULFID ();CHAIN (Alpha-2-HS-glycoprotein chain A.);SIGNAL ();CARBOHYD (N-linked (GlcNAc...) (complex).);CARBOHYD (O-linked (GalNAc...).);MOD_RES (Phosphoserine.);DOMAIN (Cystatin fetuin-A-type 1.);DOMAIN (Cystatin fetuin-A-type 2.);SIGNAL ({ECO:0000269|PubMed:12665801, ECO:0000269|PubMed:3944104}.);CHAIN (Alpha-2-HS-glycoprotein chain A. {ECO:0000269|PubMed:3944104}.);DOMAIN (Cystatin fetuin-A-…	DISULFID (Interchain (between A and B chains).);PROPEP (Connecting peptide.);PROPEP (Connecting peptide. {ECO:0000269|PubMed:6833285}.)	CHAIN (Alpha-2-HS-glycoprotein chain B.);CARBOHYD (O-linked (GalNAc...).);MOD_RES (Phosphoserine (By similarity).);MOD_RES (Phosphoserine.);MOD_RES (Phosphothreonine; by FAM20C. {ECO:0000244|PubMed:24275569, ECO:0000269|PubMed:26091039}.);MOD_RES (Phosphoserine; by FAM20C. {ECO:0000269|PubMed:26091039}.);MOD_RES (Phosphoserine; by FAM20C. {ECO:0000244|PubMed:24275569, ECO:0000269|PubMed:11439093,…	299	-23		SP	18	299				3
GSEGALSPGGVASLLR	Dimethyl (N-term)	A0A0G2JPR0	C4	Complement C4-A	990	1005	0	NON	1744	L	DPLDTLGSEGAL	0.9981	0.000183509	14	0.751243	5.92675		4.99238		5.44353	4.88937	5.43608	5.13077	5.41425	5.32187	5.04679	5.09407	0	5
QAAPEAQVSVQPNFQQDKFLGR	Dimethyl (K);Dimethyl (N-term)	P41222	PTGDS	Prostaglandin-H2 D-isomerase	21	42	1	SP	190	L	GVLGDLQAAPEA	0.9021	0.00475818	12	0.751149	6.12595				6.06156	5.77018	5.87427	5.80916		5.01016	5.09774	4.77588	1	1													SP	22	-2		0
HQGLSSPVTKSFNR	Dimethyl (K);Dimethyl (N-term)	P01834	IGKC	Immunoglobulin kappa constant	91	104	0	NON	107	T	YACEVTHQGLSS	0.9898	0.00171811	13	0.747755	5.3683	5.8727	6.42832	6.77702			5.54176	5.01514	5.78237	4.55549	5.29195		1	8
SDGSFFLYSKLTVDKSR	2 Dimethyl (K);Dimethyl (N-term)	A0A0A0MS07	IGHG1	Immunoglobulin heavy constant gamma 1 (Fragment)	248	264	0	NON	295	D	TPPVLDSDGSFF	1	2.68e-12	16	0.747209	6.09834	6.05219	6.00843	5.98988	5.07788	5.02717	5.57133	5.25305	5.6937	5.42992	5.54023	4.8881	2	16
FSCMVGHEALPLAFTQKTIDRLAGKPTHVNVSVVMAEVDGTCY	2 Dimethyl (K);Dimethyl (N-term);Oxidation (M)	P01876	IGHA1	Immunoglobulin heavy constant alpha 1	311	353	0	NON	353	T	WKKGDTFSCMVG	0.9836	3.20594e-05	8	0.746348				4.96049	4.78092	4.79251	4.55256	4.8535	5.05757		5.41256	4.426	2	7	YES	AAEDWKKGDT	FSCMVGHEAL				DISULFID (Interchain (with light chain).);DISULFID ();DISULFID (Interchain (with heavy chain).);DISULFID (Or C-123 with C-182.);DISULFID (Interchain (with heavy chain) (or with C- 180).);DISULFID (Interchain (with heavy chain of another subunit) (Probable).);NON_TER ();CARBOHYD (O-linked (GalNAc...).);CARBOHYD (N-linked (GlcNAc...) (complex).);DOMAIN (Ig-like 1.);DOMAIN (Ig-like 2.);DOMAIN (Ig-li…	DISULFID ();CHAIN (Ig alpha-1 chain C region.);DOMAIN (Ig-like 3.);CHAIN (Immunoglobulin heavy constant alpha 1.);DOMAIN (Ig-like 3. {ECO:0000255|PROSITE- ProRule:PRU00114}.);DISULFID ({ECO:0000255|PROSITE-ProRule:PRU00114}.)	DISULFID (Interchain (with J chain); in oligomeric form.);CARBOHYD (N-linked (GlcNAc...) (complex).);BINDING (Multimeric 3-hydroxykynurenine chromophore (covalent); in form alpha-1- microglobulin complex.);CARBOHYD (N-linked (GlcNAc...) (complex) asparagine. {ECO:0000269|PubMed:19139490}.);DISULFID (Interchain (with J chain); in oligomeric form. {ECO:0000269|PubMed:393607}.)
TEIPEAQIHEGFQELLR	Dimethyl (N-term)	P01009	SERPINA1	Alpha-1-antitrypsin	109	125	0	NON	418	L	GLNFNLTEIPEA	1	4.3e-13	9	0.745642					5.73895	5.57343	5.65751	5.79534	5.29581		5.33895	4.69326	0	8	YES	EILEGLNFNL	TEIPEAQIHE				SIGNAL ();CARBOHYD (N-linked (GlcNAc...) (complex).);SIGNAL ({ECO:0000269|PubMed:1906855}.);MOD_RES (Phosphoserine; by FAM20C. {ECO:0000269|PubMed:26091039}.);CARBOHYD (N-linked (GlcNAc...) (complex) asparagine. {ECO:0000269|PubMed:12754519, ECO:0000269|PubMed:14760718, ECO:0000269|PubMed:15084671, ECO:0000269|PubMed:16263699, ECO:0000269|PubMed:16335952, ECO:0000269|PubMed:16622833, ECO:0000269|…	CHAIN (Alpha-1-antitrypsin.);CHAIN (Alpha-1-antitrypsin. {ECO:0000269|PubMed:6093867}.)	PEPTIDE (Short peptide from AAT.);SITE (Reactive bond.);MOD_RES (S-cysteinyl cysteine.);MUTAGEN (M->V: Oxidation-resistant inhibitor of therapeutic importance.);CARBOHYD (N-linked (GlcNAc...) (complex).);REGION (RCL.);SITE ((Microbial infection) Cleavage; by Staphylococcus aureus aureolysin/Aur. {ECO:0000269|PubMed:3533918}.);SITE ((Microbial infection) Cleavage; by Staphylococcus aureus serine a…	84			SP	24	84
ASQSVSSYLAWYQQKPGQAPR	Dimethyl (K);Dimethyl (N-term)	A0A0A0MRZ8	IGKV3D-11	Immunoglobulin kappa variable 3D-11	45	65	0	NON	115	R	ATLSCRASQSVS	0.9495	0.141889	10	0.744448			5.1454	5.06727	4.8594		5.72167	5.01686	5.56002	5.67066		4.69934	1	1	YES	PGERATLSCR	ASQSVSSYLA				SIGNAL ();REGION (Framework-1.);SIGNAL ({ECO:0000255}.);REGION (Framework-1. {ECO:0000303|PubMed:6440122}.)	DISULFID (By similarity.);CHAIN (Ig kappa chain V-III region VG.);REGION (Complementarity-determining-1.);CHAIN (Immunoglobulin kappa variable 3-11. {ECO:0000255}.);DOMAIN (Ig-like. {ECO:0000255|PROSITE- ProRule:PRU00114}.);REGION (Complementarity-determining-1. {ECO:0000303|PubMed:6440122}.);DISULFID ({ECO:0000255|PROSITE-ProRule:PRU00114}.)	NON_TER ();REGION (Framework-2.);REGION (Complementarity-determining-2.);REGION (Framework-3.);REGION (Complementarity-determining-3.);REGION (Framework-2. {ECO:0000303|PubMed:6440122}.);REGION (Complementarity-determining-2. {ECO:0000303|PubMed:6440122}.);REGION (Framework-3. {ECO:0000303|PubMed:6440122}.);REGION (Complementarity-determining-3. {ECO:0000303|PubMed:6440122}.)	24			SP	20	24
QVQLMQSGAEVKKPGASVR	2 Dimethyl (K);Dimethyl (N-term);Oxidation (M)	A0A0B4J2B8	IGHV1OR15-9	Immunoglobulin heavy variable 1/OR15-9 (non-functional) (Fragment)	20	38	1	SP	117	S	AAGAQSQVQLMQ	0.9967	2.13983e-06	9	0.741229	5.25222	5.06814	5.61545	5.04337			4.81311		5.77625	5.29347	5.37489	5.7213	2	9													SP	19	0		0
GNDVTDIADDGCPKPPEIAHGYVEHSVR	Dimethyl (K);Dimethyl (N-term)	P00738	HP	Haptoglobin	22	49	1	SP	406	S	LFAVDSGNDVTD	1	0	16	0.74066	5.80228	6.06618	6.54789	6.31836	6.71265	6.25339	6.77976	6.10687	6.88495	6.48733	6.28626	6.4439	1	73													SP	18	3		3
SSLGTQTYTCNVNHKPSNTKVDKR	3 Dimethyl (K);Dimethyl (N-term)	P01860	IGHG3	Immunoglobulin heavy constant gamma 3	74	97	0	NON	377	S	VVTVPSSSLGTQ	0.9728	0.000255235	7	0.734581					4.51339	3.95285	4.54457	4.43356	4.91474	4.9229		4.61029	3	6
EIVLTQSPDFQSVTPKEKVTITCR	2 Dimethyl (K);Dimethyl (N-term)	A0A0A0MT36	IGKV6D-21	Immunoglobulin kappa variable 6D-21	20	43	1	SP	114	G	VPASRGEIVLTQ	1	6e-13	16	0.73062	7.92404	7.82863	6.68114	7.28736	6.26135	6.94021	7.32345	6.46301	6.94362	6.51542	7.24677	6.02612	2	128													SP	19	0		0
GVVQPGGSLR	Dimethyl (N-term)	A0A0J9YY99		Ig-like domain-containing protein (Fragment)	29	38	0	NON	117	G	LVESGGGVVQPG	0.9702	1.44344	13	0.729768	6.73448	6.6579		6.34931	6.58129		6.66767	6.48728	6.99548	6.59341	6.52097		0	3													SP	19	9
LVAIIKGAQCEVQLVESGGGLVQPGGSLR	Dimethyl (K);Dimethyl (N-term)	S4R3C0	IGHV3OR16-17	Immunoglobulin heavy variable 3/OR16-17 (non-functional) (Fragment)	10	38	0	NON	116	F	GLNWVFLVAIIK	0.9942	0.000969474	14	0.72751	6.0494	5.82682	5.99249	5.85193	5.76713	5.40929		5.78012	5.96115	5.80612	5.99778		1	2													SP	19	-10
ENESLLLEDNIR	Dimethyl (N-term)	P00450	CP	Ceruloplasmin	587	598	0	NON	1065	D	FPTVFDENESLL	1	6.0218e-08	9	0.727131					5.73612	5.67973	5.63446	6.10713	5.5681	5.2516	5.48549	4.51017	0	6													SP	19	567
LLNNFYPR	Dimethyl (N-term)	P01834	IGKC	Immunoglobulin kappa constant	28	35	0	NON	107	C	TASVVCLLNNFY	0.7713	60.6212	10	0.726968			4.89023		4.05756	3.92698	4.71517	4.58363	5.03801	4.77843	4.81908	4.46541	0	2
DEYKDCHLAQVPSHTVVAR	Dimethyl (K);Dimethyl (N-term)	P02787	TF	Serotransferrin	255	273	0	NON	698	V	NTRKPVDEYKDC	0.9985	1.00288e-05	10	0.726949				5.02988	5.63007	4.65797		5.0308	4.76217	4.62036	5.45038	5.90779	1	3	YES	LCLDNTRKPV	DEYKDCHLAQ				MOD_RES (Omega-N-methylated arginine (By similarity).);DISULFID ();SIGNAL ();METAL (Iron 1.);BINDING (Carbonate 1.);BINDING (Carbonate 1; via amide nitrogen.);CARBOHYD (O-linked (GalNAc...).);SIGNAL ({ECO:0000269|PubMed:6833213}.);MOD_RES (Dimethylated arginine. {ECO:0000250|UniProtKB:P12346}.);CARBOHYD (O-linked (GalNAc...) serine.);DISULFID ({ECO:0000255|PROSITE-ProRule:PRU00741, ECO:0000269|Pu…	DISULFID ();DOMAIN (Transferrin-like 1.);CHAIN (Serotransferrin.);DOMAIN (Transferrin-like 1. {ECO:0000255|PROSITE- ProRule:PRU00741}.);DISULFID ({ECO:0000255|PROSITE-ProRule:PRU00741, ECO:0000269|PubMed:6953407}.)	DISULFID ();METAL (Iron 1.);METAL (Iron 2 (By similarity).);DOMAIN (Transferrin-like 2.);BINDING (Carbonate 2 (By similarity).);BINDING (Carbonate 2; via amide nitrogen (By similarity).);CARBOHYD (N-linked (GlcNAc...) (complex).);CARBOHYD (N-linked (GlcNAc...); partial; atypical.);DOMAIN (Transferrin-like 2. {ECO:0000255|PROSITE- ProRule:PRU00741}.);METAL (Iron 2. {ECO:0000255|PROSITE- ProRule:PR…	235			SP	19	235
AEGQAFHLGKCPNPPVQENFDVNKYLGR	2 Dimethyl (K);Dimethyl (N-term)	C9JF17	APOD	Apolipoprotein D (Fragment)	46	73	1	SP	215	A	AGLFGAAEGQAF	1	3.2e-13	13	0.726778	5.2771	5.51077			5.11483	5.12148	5.42278	4.98541	6.24909	5.49706	5.07697	4.93214	2	9	YES	LSALAGLFGA	AEGQAFHLGK	X				SIGNAL ();SIGNAL ({ECO:0000269|PubMed:7918467}.)	DISULFID ();DISULFID (Interchain (with C-29 in APOA2).);MOD_RES (Pyrrolidone carboxylic acid.);CHAIN (Apolipoprotein D.);CARBOHYD (N-linked (GlcNAc...) (complex).);MOD_RES (Pyrrolidone carboxylic acid. {ECO:0000269|PubMed:3453108, ECO:0000269|PubMed:7918467}.);CARBOHYD (N-linked (GlcNAc...) (complex) asparagine. {ECO:0000269|PubMed:19159218, ECO:0000269|PubMed:22171320, ECO:0000269|PubMed:7613477…	-3							-1
SYELTQPSSVSVSPGQTAR	Dimethyl (N-term)	P01718	IGLV3-27	Immunoglobulin lambda variable 3-27	20	38	1	SP	113	A	CTVSVASYELTQ	0.999	3.80965e-05	15	0.724873	6.28153	7.02092	7.02266	7.41323	6.15856	4.60339	3.97139	5.84121	6.52406		6.97642	4.44076	0	57	YES	LLILCTVSVA	SYELTQPSSV					CHAIN (Ig lambda chain V-IV region Kern.);DOMAIN (Ig-like.);SIGNAL ({ECO:0000269|PubMed:5549568}.)	DISULFID (By similarity.);NON_TER ();CHAIN (Immunoglobulin lambda variable 3-27. {ECO:0000269|PubMed:5549568}.);DOMAIN (Ig-like. {ECO:0000255|PROSITE- ProRule:PRU00114}.);DISULFID ({ECO:0000255|PROSITE-ProRule:PRU00114}.)	-1			SP	20	-1		0
SYAMHWVRQAPGKGLEYVSAISSNGGSTYYADSVKGR	2 Dimethyl (K);Dimethyl (N-term)	A0A075B6Q5	IGHV3-64	Immunoglobulin heavy variable 3-64	51	87	0	NON	118	S	SGFTFSSYAMHW	0.7625	0.0337639	12	0.723026	5.50487	5.39774	4.89525		5.3469		5.37224	5.20967	5.58177	5.19852		5.46794	2	1													SP	20	30
QSQVQLMQSGAEVKKPGASVR	2 Dimethyl (K);Dimethyl (N-term)	A0A0B4J2B8	IGHV1OR15-9	Immunoglobulin heavy variable 1/OR15-9 (non-functional) (Fragment)	18	38	1	SP	117	A	VIAAGAQSQVQL	0.999	6.41084e-07	16	0.722464	6.19799	5.99296	6.42225	6.0674	6.48967	5.95758	6.18087	6.10586	6.66753	6.31362	6.33442	6.55041	2	37													SP	19	-2		0
QGVCAEVQLVQSGAEVKKPGESLR	2 Dimethyl (K);Dimethyl (N-term)	A0A0J9YXX1	IGHV5-10-1	Immunoglobulin heavy variable 5-10-1	15	38	1	SP	117	L	LLLAVLQGVCAE	0.9992	7.95144e-08	16	0.722154	6.67475	6.54378	6.45003	6.68861	6.49268	5.97047	7.43286	7.26011	6.8915	6.35973	6.83725	6.65203	2	5													SP	19	-5		-3
LKLLDNWDSVTSTFSKLR	2 Dimethyl (K);Dimethyl (N-term)	P02647	APOA1	Apolipoprotein A-I	68	85	0	NON	267	N	LGKQLNLKLLDN	1	4.09e-12	16	0.720574	4.75692	5.75877	6.08482	6.30383	4.89192	5.05909	6.56345	5.00168	4.73375	4.58661	5.56294	4.58235	2	22	YES	EGSALGKQLN	LKLLDNWDSV				SIGNAL ();SIGNAL ({ECO:0000269|PubMed:6328445, ECO:0000269|PubMed:6409108}.)	CHAIN (Proapolipoprotein A-I.);CHAIN (Apolipoprotein A-I.);CHAIN (Truncated apolipoprotein A-I.)	REPEAT (1.);REPEAT (2.);REPEAT (3; half-length.);REPEAT (4.);REPEAT (5.);REPEAT (6.);REPEAT (7.);REPEAT (8.);REPEAT (9; half-length.);REPEAT (10.);MOD_RES (Methionine sulfoxide.);CARBOHYD (N-linked (Glc) (glycation).);REGION (10 X approximate tandem repeats.);MOD_RES (Methionine sulfoxide. {ECO:0000269|PubMed:12576517}.);CARBOHYD (N-linked (Glc) (glycation) lysine. {ECO:0000269|PubMed:8261628}.)	49			SP	18	49
IAAGAQSQVQLMQSGAEVKKPGASVR	2 Dimethyl (K);Dimethyl (N-term)	A0A0B4J2B8	IGHV1OR15-9	Immunoglobulin heavy variable 1/OR15-9 (non-functional) (Fragment)	13	38	0	NON	117	V	ILFLVVIAAGAQ	0.9997	1.06847e-05	11	0.71935	6.3306		6.17603		6.96976	6.42294		6.26678	6.29468	6.74354	6.59978	6.04811	2	80													SP	19	-7
DNAKNSLYLQMNSLR	Dimethyl (K);Dimethyl (N-term);Oxidation (M)	A0A0B4J1V1	IGHV3-21	Immunoglobulin heavy variable 3-21	92	106	0	NON	117	R	RFTISRDNAKNS	1	4.84768e-07	12	0.718999			5.06972	5.26277	4.72219	4.47637	4.92458		5.5067	4.83614	4.84039	4.69796	1	6	YES	SVKGRFTISR	DNAKNSLYLQ				CARBOHYD (N-linked (GlcNAc...).);MOD_RES (Pyrrolidone carboxylic acid.);MOD_RES (Phosphothreonine.);MOD_RES (Phosphoserine.);SIGNAL ({ECO:0000269|PubMed:6410398}.)	CHAIN (Ig heavy chain V-III region WEA.);DOMAIN (Ig-like.);CHAIN (Immunoglobulin heavy variable 3-48. {ECO:0000269|PubMed:6410398}.);DOMAIN (Ig-like. {ECO:0000255|PROSITE- ProRule:PRU00114}.);DISULFID ({ECO:0000255|PROSITE-ProRule:PRU00114}.)	NON_TER ()	72			SP	19	72
TGEIVMTQSPATLSVSPGER	Dimethyl (N-term);Oxidation (M)	P01624	IGKV3-15	Immunoglobulin kappa variable 3-15	19	38	1	SP	115	T	LWLPDTTGEIVM	0.8201	0.446241	16	0.718815	5.96736	5.26266	5.8285	5.51536	5.61805	5.27311	5.85417	5.43989	5.6849	5.61855	5.17179	5.71688	0	3	YES	FLLLLWLPDT	TGEIVMTQSP					CHAIN (Ig kappa chain V-III region POM.);SIGNAL ({ECO:0000269|PubMed:60899}.)	DISULFID (By similarity.);NON_TER ();CHAIN (Immunoglobulin kappa variable 3-15. {ECO:0000269|PubMed:60899}.);DOMAIN (Ig-like. {ECO:0000255|PROSITE- ProRule:PRU00114}.);REGION (Framework-1. {ECO:0000303|PubMed:3083417}.);REGION (Complementarity-determining-1. {ECO:0000303|PubMed:3083417}.);REGION (Framework-2. {ECO:0000303|PubMed:3083417}.);REGION (Complementarity-determining-2. {ECO:0000303|PubMe…	-2			SP	20	-2		0
EIGELYLPKFSISR	Dimethyl (K);Dimethyl (N-term)	P01011	SERPINA3	Alpha-1-antichymotrypsin	307	320	0	NON	423	R	DSLEFREIGELY	1	3.08506e-09	15	0.717975	5.82773		6.48866	6.17812	5.97021	4.67989	4.66041	5.99032	4.3245	3.82773	4.33594	4.02301	1	16													SP	23	283
SNFGTQTYTCNVDHKPSNTKVDKTVER	3 Dimethyl (K);Dimethyl (N-term)	P01859	IGHG2	Immunoglobulin heavy constant gamma 2	74	100	0	NON	326	S	VVTVPSSNFGTQ	0.9993	1.93675e-06	11	0.716598	4.24597		4.34196		4.99702	4.56022	4.69555	5.11392	5.23092	4.69927	5.1389	4.82613	3	8
GSTNYNPSLKSR	Dimethyl (K);Dimethyl (N-term)	P06331	IGHV4-34	Immunoglobulin heavy variable 4-34	81	92	0	NON	123	S	GEINHSGSTNYN	0.989	0.164734	16	0.716198	6.36761	6.15628	6.37738	6.47258	5.26576	4.93011	5.9575	5.58781	5.7585	5.47827	5.69521	5.50333	1	2	YES	LEWIGYIYYS	GSTNYNPSLK				MOD_RES (Pyrrolidone carboxylic acid.);SIGNAL ({ECO:0000269|PubMed:407927}.);MOD_RES (Pyrrolidone carboxylic acid. {ECO:0000269|PubMed:407927}.)	CHAIN (Ig heavy chain V-II region NEWM.);DOMAIN (Ig-like.);CHAIN (Immunoglobulin heavy variable 4-59. {ECO:0000269|PubMed:407927}.);DOMAIN (Ig-like. {ECO:0000255|PROSITE- ProRule:PRU00114}.);DISULFID ({ECO:0000255|PROSITE-ProRule:PRU00114}.)	NON_TER ()	54			SP	26	54
QGLSSPVTKSFNR	Dimethyl (K);Dimethyl (N-term)	P01834	IGKC	Immunoglobulin kappa constant	92	104	0	NON	107	H	ACEVTHQGLSSP	0.9958	0.0136626	15	0.712638	4.70189	4.67738	6.04692	6.12961	5.95079	5.58862	6.0332	6.0152	6.98908	6.34143	6.15925	5.84173	1	9
GSGSGTDFTLKISR	Dimethyl (K);Dimethyl (N-term)	A0A075B6P5	IGKV2-28	Immunoglobulin kappa variable 2-28	89	102	0	NON	120	S	VPDRFSGSGSGT	0.9943	0.133957	9	0.711398			5.26001	5.17555	4.64422		4.63047	4.62789	5.09384	4.71198	5.02351	4.63579	1	2	YES	RASGVPDRFS	GSGSGTDFTL				REGION (Framework-1.);REGION (Complementarity-determining-1.);REGION (Framework-2.);REGION (Complementarity-determining-2.);SIGNAL ({ECO:0000269|PubMed:4596149, ECO:0000269|PubMed:4700495, ECO:0000269|PubMed:821524, ECO:0000269|Ref.3}.);REGION (Framework-1. {ECO:0000303|PubMed:6325927}.);REGION (Complementarity-determining-1. {ECO:0000303|PubMed:6325927}.);REGION (Framework-2. {ECO:0000303|PubMed…	DISULFID (By similarity.);CHAIN (Ig kappa chain V-II region FR.);REGION (Framework-3.);CHAIN (Immunoglobulin kappa variable 2D-28. {ECO:0000269|PubMed:4596149, ECO:0000269|PubMed:821524, ECO:0000269|Ref.3}.);DOMAIN (Ig-like. {ECO:0000255|PROSITE- ProRule:PRU00114}.);REGION (Framework-3. {ECO:0000303|PubMed:6325927}.);DISULFID ({ECO:0000255|PROSITE-ProRule:PRU00114}.)	NON_TER ();REGION (Complementarity-determining-3.);REGION (Framework-4.);REGION (Complementarity-determining-3. {ECO:0000303|PubMed:6325927}.)	69			SP	20	68
GDIVMTQSPLSLPVTPGEPASISCR	Dimethyl (N-term);Oxidation (M)	A0A075B6P5	IGKV2-28	Immunoglobulin kappa variable 2-28	20	44	1	SP	120	S	WVSGSSGDIVMT	0.8558	66.0647	10	0.711215		6.051		6.62248	6.6663	6.26305	5.87154	6.32343	6.34167	5.67554	6.18177	5.94287	0	1	YES	LLMLWVSGSS	GDIVMTQSPL				SIGNAL ({ECO:0000269|PubMed:4596149, ECO:0000269|PubMed:4700495, ECO:0000269|PubMed:821524, ECO:0000269|Ref.3}.)	CHAIN (Ig kappa chain V-II region FR.);REGION (Framework-1.)	DISULFID (By similarity.);NON_TER ();REGION (Complementarity-determining-1.);REGION (Framework-2.);REGION (Complementarity-determining-2.);REGION (Framework-3.);REGION (Complementarity-determining-3.);REGION (Framework-4.);CHAIN (Immunoglobulin kappa variable 2D-28. {ECO:0000269|PubMed:4596149, ECO:0000269|PubMed:821524, ECO:0000269|Ref.3}.);DOMAIN (Ig-like. {ECO:0000255|PROSITE- ProRule:PRU00114…				SP	20	-1		0
GLGISSTASLR	Dimethyl (N-term)	P01023	A2M	Alpha-2-macroglobulin	777	787	0	NON	1474	A	CLSEDAGLGISS	0.9949	0.00171829	13	0.708704		4.51728	5.7455	5.06561	5.75942	5.61427	6.1736	6.17016	5.76613	5.74125		5.53241	0	9	YES	AGAFCLSEDA	GLGISSTASL										SP	23	753
ALPAPIEKTISKAKGQPR	3 Dimethyl (K);Dimethyl (N-term)	A0A0A0MS07	IGHG1	Immunoglobulin heavy constant gamma 1 (Fragment)	175	192	0	NON	295	K	CKVSNKALPAPI	0.9996	9.27917e-06	16	0.708198	7.5656	7.6319	7.07798	6.862	7.5326	7.15411	7.68536	6.83695	7.46119	7.74096	7.58222	7.39991	3	63
IQVTQSPSSLSASVGDR	Dimethyl (N-term)	A0A075B7D4	IGKV1OR2-108	Immunoglobulin kappa variable 1/OR2-108 (non-functional) (Fragment)	24	40	1	SP	117	D	RGARCDIQVTQS	0.9999	1.78002e-06	10	0.708152	7.2416	7.09064	7.11857	6.68269				6.67311	7.10555		6.94838	6.8957	0	45													SP	22	1		1
QSGAEVKKPGASVR	2 Dimethyl (K);Dimethyl (N-term)	A0A0B4J2B8	IGHV1OR15-9	Immunoglobulin heavy variable 1/OR15-9 (non-functional) (Fragment)	25	38	1	SP	117	M	SQVQLMQSGAEV	0.9967	0.00137753	15	0.70683		5.55948	5.44847	6.04918	5.84028	4.92648	5.56905	5.45224	6.28464	6.01097	6.32263	5.96232	2	8													SP	19	5
EVQLVQSGAEVKKPGESLRISCKGSGYSFTSYWISWVR	3 Dimethyl (K);Dimethyl (N-term)	A0A0J9YXX1	IGHV5-10-1	Immunoglobulin heavy variable 5-10-1	20	57	1	SP	117	A	LQGVCAEVQLVQ	0.78	0.0116566	14	0.704776		5.99291	5.99365	6.01315	6.08286	5.36873	5.99615	5.83618	6.13005	6.13602		6.36225	3	1													SP	19	0		0
SCENPESSFSPVPEGVR	Dimethyl (N-term)	O43866	CD5L	CD5 antigen-like	123	139	0	NON	347	A	DEDAGASCENPE	0.9985	1.59242e-05	7	0.704043					4.38445		4.18611	4.14354	4.54177	4.19231	4.7561	4.51231	0	1	YES	DCSHDEDAGA	SCENPESSFS				DISULFID (By similarity.);SIGNAL ();SIGNAL ({ECO:0000269|PubMed:15340161, ECO:0000269|PubMed:8034987, ECO:0000269|PubMed:9045627}.);DISULFID ({ECO:0000255|PROSITE-ProRule:PRU00196}.)	DISULFID (By similarity.);DOMAIN (SRCR 1.);CHAIN (CD5 antigen-like.);DOMAIN (SRCR 1. {ECO:0000255|PROSITE- ProRule:PRU00196}.);DISULFID ({ECO:0000255|PROSITE-ProRule:PRU00196}.)	DISULFID (By similarity.);DOMAIN (SRCR 2.);DOMAIN (SRCR 3.);DOMAIN (SRCR 2. {ECO:0000255|PROSITE- ProRule:PRU00196}.);DOMAIN (SRCR 3. {ECO:0000255|PROSITE- ProRule:PRU00196}.);DISULFID ({ECO:0000255|PROSITE-ProRule:PRU00196}.);MUTAGEN (S->A: No effect; when associated with 129-A--A-132. {ECO:0000269|PubMed:23236605}.);MUTAGEN (SSFS->AAFA: No effect; when associated with A-123. {ECO:0000269|PubMed…	103			SP	19	103
EIVLTQSPATLSLSPGER	Dimethyl (N-term)	A0A0A0MRZ8	IGKV3D-11	Immunoglobulin kappa variable 3D-11	21	38	1	SP	115	G	LPDTTGEIVLTQ	1	1.66e-12	16	0.70341	7.17271	6.6869	6.79252	7.11589	7.19151	6.58173	7.03993	7.33316	7.47399	6.9269	7.21603	6.97163	0	90	YES	LLLWLPDTTG	EIVLTQSPAT	X			SIGNAL ();SIGNAL ({ECO:0000255}.)		DISULFID (By similarity.);NON_TER ();CHAIN (Ig kappa chain V-III region VG.);REGION (Framework-1.);REGION (Complementarity-determining-1.);REGION (Framework-2.);REGION (Complementarity-determining-2.);REGION (Framework-3.);REGION (Complementarity-determining-3.);CHAIN (Immunoglobulin kappa variable 3-11. {ECO:0000255}.);DOMAIN (Ig-like. {ECO:0000255|PROSITE- ProRule:PRU00114}.);REGION (Framework-…				SP	20	0		0
DVEGHLSFLEKDLR	Dimethyl (K);Dimethyl (N-term)	P06727	APOA4	Apolipoprotein A-IV	335	348	0	NON	396	G	LGPHAGDVEGHL	0.9862	0.0166484	8	0.702859					4.63194	5.09849	5.17219	4.59096	4.70544	4.8349	5.07489	4.21378	1	2	YES	LRQKLGPHAG	DVEGHLSFLE				REPEAT (1.);REPEAT (2.);REPEAT (3.);REPEAT (4.);REPEAT (5.);REPEAT (6.);REPEAT (7.);REPEAT (8.);REPEAT (9.);REPEAT (10.);REPEAT (11.);REPEAT (12.);REPEAT (13.);SIGNAL ();REGION (13 X 22 AA approximate tandem repeats.);SIGNAL ({ECO:0000269|PubMed:6706947}.)	CHAIN (Apolipoprotein A-IV.)	COMPBIAS (Gln/Glu-rich.)	314			SP	20	314
FDIQMTQSPSFLSASVGDR	Dimethyl (N-term);Oxidation (M)	A0A075B6H8	IGKV1D-42	Probable non-functional immunoglobulin kappa variable 1D-42	22	40	1	SP	117	R	WLPGVRFDIQMT	0.9476	1.48083	9	0.702679	6.55694	6.71119		7.52849	6.5912				6.75461	6.48185	7.59753	7.08146	0	1													SP	22	-1		0
ESGGGLVQPGR	Dimethyl (N-term)	A0A0A0MS15	IGHV3-49	Immunoglobulin heavy variable 3-49	25	35	1	SP	119	V	CEVQLVESGGGL	0.9997	0.0140088	16	0.701213	6.94511	6.20788	6.82887	6.79595	7.13336	6.64906	6.69595	6.44129	7.28273	7.14583	6.92395	7.30343	0	55													SP	19	5
SKRPSGIPER	Dimethyl (K);Dimethyl (N-term)	A0A075B6K4	IGLV3-10	Immunoglobulin lambda variable 3-10	70	79	0	NON	115	D	LVIYEDSKRPSG	0.7611	0.416512	10	0.69796			5.63132	5.84958	5.19778	4.91746	5.30931	5.35061	6.18994	5.7818	5.75901	5.13738	1	1													SP	19	50
GTSASLAISGLR	Dimethyl (N-term)	P01700	IGLV1-47	Immunoglobulin lambda variable 1-47	88	99	0	NON	117	S	FSGSKSGTSASL	0.9996	3.34872e-05	11	0.696636			4.78882	4.82873	5.12111	4.6526	5.30963	5.20371	5.34122	5.03692		5.21967	0	10	YES	VPDRFSGSKS	GTSASLAISG				MOD_RES (Pyrrolidone carboxylic acid.);SIGNAL ({ECO:0000269|PubMed:5532227, ECO:0000269|PubMed:6407018}.);MOD_RES (Pyrrolidone carboxylic acid. {ECO:0000269|PubMed:5532227}.)	DISULFID (By similarity.);CHAIN (Ig lambda chain V-I region HA.);DOMAIN (Ig-like.);CHAIN (Immunoglobulin lambda variable 1-47. {ECO:0000269|PubMed:5532227, ECO:0000269|PubMed:6407018}.);DOMAIN (Ig-like. {ECO:0000255|PROSITE- ProRule:PRU00114}.);DISULFID ({ECO:0000255|PROSITE-ProRule:PRU00114}.)	NON_TER ()	68			SP	19	68
VRYQCKNYYKLR	2 Dimethyl (K);Dimethyl (N-term)	P00738	HP	Haptoglobin	48	59	0	NON	406	S	GYVEHSVRYQCK	0.9111	389.62	6	0.696008					4.86058	4.36283			5.04512	4.70541	4.51439	4.72328	2	1													SP	18	29
MPICLPSKDYAEVGR	Dimethyl (K);Dimethyl (N-term)	P00738	HP	Haptoglobin	263	277	0	NON	406	V	SVNERVMPICLP	0.9755	0.207603	14	0.6953		5.14362	6.35863	6.37902	6.99267	5.57587	5.7302	6.12689	5.95349	5.98148	6.04341	5.96859	1	9													SP	18	244
APGKGLEWVAVISYDGSNKYYADSVKGR	3 Dimethyl (K);Dimethyl (N-term)	P01768	IGHV3-30	Immunoglobulin heavy variable 3-30	59	86	0	NON	117	Q	MHWVRQAPGKGL	0.857	0.0137122	11	0.693656			6.152	5.9881	5.81045	5.64419	6.22247	5.9262	6.13893		5.9817		3	1													SP	19	39
QCQVQLVESGGGVVQPGGSLR	Dimethyl (N-term)	A0A0J9YY99		Ig-like domain-containing protein (Fragment)	18	38	1	SP	117	V	ALLRGVQCQVQL	0.8997	11.4125	16	0.690777	6.51765	6.39019	5.77967	6.38923	5.62097	5.30266	6.0954	5.72771	6.30328	5.8734	6.24964	5.63574	0	2													SP	19	-2		0
VWVSRINSDGSSTSYADSVKGR	Dimethyl (K);Dimethyl (N-term)	A0A0B4J1X5	IGHV3-74	Immunoglobulin heavy variable 3-74	65	86	0	NON	117	L	APGKGLVWVSRI	0.994	0.00491453	9	0.687256			5.13039		5.03762	4.68169	4.8953	4.95359	5.65474	5.26535	5.19811	5.05762	1	3													SP	19	45
SLGTKTYTCNVDHKPSNTKVDKR	4 Dimethyl (K);Dimethyl (N-term)	P01861	IGHG4	Immunoglobulin heavy constant gamma 4	75	97	0	NON	327	S	VTVPSSSLGTKT	0.9826	0.265827	7	0.686663					4.15587	3.41011	4.11651	4.09416	4.45521	4.60321		4.62294	4	1
ELTQDPAVSVALGQTVR	Dimethyl (N-term)	P01714	IGLV3-19	Immunoglobulin lambda variable 3-19	22	38	1	SP	112	S	GSVVSSELTQDP	0.9592	0.05182	16	0.686461	7.12887	7.00443	6.79669	6.49109	6.84375	6.24749	7.1126	6.96778	7.25921	6.89078	6.82638	7.12607	0	5	YES	TLCIGSVVSS	ELTQDPAVSV				SIGNAL ({ECO:0000269|PubMed:4909564}.)	DISULFID ();CHAIN (Ig lambda chain V-III region SH.);DOMAIN (Ig-like.);CHAIN (Immunoglobulin lambda variable 3-19. {ECO:0000269|PubMed:4909564}.);DOMAIN (Ig-like. {ECO:0000255|PROSITE- ProRule:PRU00114}.)	NON_TER ();DISULFID ({ECO:0000255|PROSITE-ProRule:PRU00114}.)	1			SP	20	1		1
ELVYEELLKR	Dimethyl (K);Dimethyl (N-term)	H7C0L5	ITIH4	Inter-alpha-trypsin inhibitor heavy chain H4 (Fragment)	13	22	0	NON	719	F	XXXXXXELVYEE	0.9589	0.0342146	7	0.68619					4.62867	4.58852	5.03496	4.81793	5.0008	4.63829	4.81464		1	2	YES	SVAPNAKITF	ELVYEELLKR
ACLLPKLDELR	Dimethyl (K);Dimethyl (N-term)	P02768	ALB	Serum albumin	200	210	0	NON	609	A	QAADKAACLLPK	0.9924	0.0164267	16	0.686129	6.85351	7.06031	6.72165	6.25905	6.51233	6.44005	6.59912	6.61165	6.32456	6.15182	6.67258	5.9216	1	13													SP	18	181
VCAEVQLVQSGAEVKKPGESLR	2 Dimethyl (K);Dimethyl (N-term)	A0A0J9YXX1	IGHV5-10-1	Immunoglobulin heavy variable 5-10-1	17	38	1	SP	117	G	LAVLQGVCAEVQ	0.8727	0.00553325	12	0.684648	5.50242	5.3701		5.57169	5.73036		6.1202	6.00023	5.64213	5.24048	5.65678	5.48631	2	3													SP	19	-3		-1
GFCPAVLCHPNSPLDEENLTQENQDR	Dimethyl (N-term)	P01011	SERPINA3	Alpha-1-antichymotrypsin	16	41	0	NON	423	A	LGLLAAGFCPAV	0.9995	0.000186539	12	0.684505					7.33955	6.92694	6.59203	6.45405	6.55795	6.29962	6.49024	6.47493	0	3	YES	PLLALGLLAA	GFCPAVLCHP					SIGNAL ();SIGNAL ({ECO:0000269|PubMed:2787670}.)	SITE (Reactive bond.);DNA_BIND ();CHAIN (Alpha-1-antichymotrypsin.);CHAIN (Alpha-1-antichymotrypsin His-Pro-less.);CARBOHYD (N-linked (GlcNAc...).);REGION (RCL.);REGION (O-glycosylated at one site.);CARBOHYD (N-linked (GlcNAc...) asparagine. {ECO:0000269|PubMed:16335952}.);CARBOHYD (N-linked (GlcNAc...) asparagine. {ECO:0000269|PubMed:12754519, ECO:0000269|PubMed:14760718, ECO:0000269|PubMed:1633…	-8			SP	23	-8
GSIASNYVQWYQQRPGSAPTTVIYEDNQRPSGVPDR	Dimethyl (N-term)	P01721	IGLV6-57	Immunoglobulin lambda variable 6-57	46	81	0	NON	117	S	SCTGSSGSIASN	0.9653	0.000108558	15	0.684254	7.18285		6.59917	7.15752	6.85691	6.21838	6.75922	6.49284	7.17561	6.89941	7.21358	6.80642	0	1	YES	TVTISCTGSS	GSIASNYVQW				SIGNAL ({ECO:0000269|PubMed:118171, ECO:0000269|PubMed:4089539, ECO:0000269|PubMed:6797401, ECO:0000269|Ref.6}.);REGION (Framework-1. {ECO:0000303|Ref.6}.)	CHAIN (Ig lambda chain V-VI region AR.);DOMAIN (Ig-like.);CHAIN (Immunoglobulin lambda variable 6-57. {ECO:0000269|PubMed:118171, ECO:0000269|PubMed:4089539, ECO:0000269|PubMed:6797401, ECO:0000269|Ref.6}.);DOMAIN (Ig-like. {ECO:0000255|PROSITE- ProRule:PRU00114}.);REGION (Complementarity-determining-1. {ECO:0000303|PubMed:3923440}.);DISULFID ({ECO:0000255|PROSITE-ProRule:PRU00114}.)	NON_TER ();REGION (Framework-2. {ECO:0000303|Ref.6}.);REGION (Complementarity-determining-2. {ECO:0000303|PubMed:3923440}.);REGION (Framework-3. {ECO:0000303|Ref.6}.);REGION (Complementarity-determining-3. {ECO:0000303|PubMed:3923440}.)	26			SP	19	26
LASRPYTFHSHGITYYKEHEGAIYPDNTTDFQR	Dimethyl (K);Dimethyl (N-term)	P00450	CP	Ceruloplasmin	112	144	0	NON	1065	N	YVHLKNLASRPY	0.9917	0.0154473	10	0.683625					5.19	5.04968	5.61479	5.53944	4.90767	4.72708	5.18113	4.75423	1	5													SP	19	92
TPKEKVTITCR	2 Dimethyl (K);Dimethyl (N-term)	A0A0A0MT36	IGKV6D-21	Immunoglobulin kappa variable 6D-21	33	43	0	NON	114	V	PDFQSVTPKEKV	0.9556	0.159283	15	0.683576	7.23392	7.1717	6.78002	5.79423	5.85322	6.19172	6.66688	6.26789	7.13959	6.83227	6.54866	6.72981	2	2													SP	19	13
LLLLWLPGAKCDIQMTQSPSTLSASVGDR	Dimethyl (K);Dimethyl (N-term)	P01602	IGKV1-5	Immunoglobulin kappa variable 1-5	12	40	0	NON	117	G	PAQLLGLLLLWL	0.9721	0.25424	10	0.682152	5.96122	5.96319			6.11957	5.64272			6.17922	6.03806	6.12013		1	4	YES	DMRVPAQLLG	LLLLWLPGAK					SIGNAL ();SIGNAL ({ECO:0000269|PubMed:112021, ECO:0000269|PubMed:4216454, ECO:0000269|PubMed:5489770}.)	DISULFID (By similarity.);NON_TER ();CHAIN (Ig kappa chain V-I region HK102.);REGION (Framework-1.);REGION (Complementarity-determining-1.);REGION (Framework-2.);REGION (Complementarity-determining-2.);REGION (Framework-3.);REGION (Complementarity-determining-3.);CHAIN (Immunoglobulin kappa variable 1-5. {ECO:0000269|PubMed:112021, ECO:0000269|PubMed:4216454, ECO:0000269|PubMed:5489770}.);DOMAIN …	-11			SP	22	-11
TGSVASYELTQLPSVSVSPGQTAR	Dimethyl (N-term)	A0A075B6J6	IGLV3-22	Immunoglobulin lambda variable 3-22	15	38	1	SP	115	Y	PLLNLYTGSVAS	0.7029	14.9077	7	0.682046					5.71985		5.50556	5.38501	5.89827	5.71409	5.89553	5.58431	0	1													SP	20	-6		-4
EVTHQGLSSPVTKSFNR	Dimethyl (K);Dimethyl (N-term)	P01834	IGKC	Immunoglobulin kappa constant	88	104	0	NON	107	C	HKVYACEVTHQG	0.8409	7.01047e-05	15	0.681951	5.03352	5.94512	5.87397	5.76835	4.52505	4.54562	4.9772		6.02313	5.51241	5.41137	4.0691	1	3
SGTDFTLTISR	Dimethyl (N-term)	P01619	IGKV3-20	Immunoglobulin kappa variable 3-20	88	98	0	NON	116	G	RFSGSGSGTDFT	0.9994	7.75789e-06	14	0.679562		6.22167	6.54762	6.46964	6.34942	6.02445	6.73478	6.70235	6.91684	6.65175	6.68076	6.3584	0	16	YES	GIPDRFSGSG	SGTDFTLTIS				SIGNAL ({ECO:0000269|PubMed:11946339, ECO:0000269|PubMed:3086710, ECO:0000269|PubMed:5027703, ECO:0000269|PubMed:6794615}.);REGION (Framework-1. {ECO:0000303|PubMed:2997711}.);REGION (Complementarity-determining-1. {ECO:0000303|PubMed:2997711}.);REGION (Framework-2. {ECO:0000303|PubMed:2997711}.);REGION (Complementarity-determining-2. {ECO:0000303|PubMed:2997711}.)	DISULFID (By similarity.);CHAIN (Ig kappa chain V-III region B6.);CHAIN (Immunoglobulin kappa variable 3-20. {ECO:0000269|PubMed:11946339, ECO:0000269|PubMed:3086710, ECO:0000269|PubMed:5027703, ECO:0000269|PubMed:6794615}.);DOMAIN (Ig-like. {ECO:0000255|PROSITE- ProRule:PRU00114}.);REGION (Framework-3. {ECO:0000303|PubMed:2997711}.);DISULFID ({ECO:0000255|PROSITE-ProRule:PRU00114}.)	NON_TER ();REGION (Complementarity-determining-3. {ECO:0000303|PubMed:2997711}.)	67			SP	20	67
SYFSIESSTKGDVKGSVLSREYSGTIASEANTYLNSKSTR	3 Dimethyl (K);Dimethyl (N-term)	P04114	APOB	Apolipoprotein B-100	3488	3527	0	NON	4563	T	SLESLTSYFSIE	0.9975	9.8884e-05	7	0.679348					5.60104	5.0581	5.87935	5.73274	5.54537	5.6214	5.65942		3	3	YES	DHKLSLESLT	SYFSIESSTK				DISULFID ();LIPID (S-palmitoyl cysteine.);DOMAIN (Vitellogenin.);MOD_RES (N6-acetyllysine.);SIGNAL ();CHAIN (Apolipoprotein B-48.);MUTAGEN (D->N: Impairs protein secretion.);MUTAGEN (D->Q: Does not affect protein secretion.);MUTAGEN (R->A: Impairs protein secretion.);MUTAGEN (R->K: Does not affect protein secretion.);CARBOHYD (N-linked (GlcNAc...) (Potential).);CARBOHYD (N-linked (GlcNAc...).);RE…	CHAIN (Apolipoprotein B-100.);REGION (Heparin-binding.)	CARBOHYD (N-linked (GlcNAc...).);CARBOHYD (N-linked (GlcNAc...) (Potential).);MOD_RES (Phosphoserine; by FAM20C. {ECO:0000244|PubMed:24275569, ECO:0000269|PubMed:26091039}.);MOD_RES (Phosphothreonine. {ECO:0000244|PubMed:24275569}.);CARBOHYD (N-linked (GlcNAc...) asparagine. {ECO:0000269|PubMed:16335952, ECO:0000269|PubMed:19159218}.);CARBOHYD (N-linked (GlcNAc...) asparagine. {ECO:0000255}.)	3460			SP	27	3460
LWLPGAKCDIQMTQSPSTLSASVGDR	Dimethyl (K);Dimethyl (N-term);Oxidation (M)	P01602	IGKV1-5	Immunoglobulin kappa variable 1-5	15	40	0	NON	117	L	LLGLLLLWLPGA	0.9999	0.0151743	15	0.674383	6.28529	6.23869	6.58821	6.42187	6.25807	5.65812	6.20427	5.92862	6.50814		6.31584	6.38935	1	40	YES	VPAQLLGLLL	LWLPGAKCDI					SIGNAL ();SIGNAL ({ECO:0000269|PubMed:112021, ECO:0000269|PubMed:4216454, ECO:0000269|PubMed:5489770}.)	DISULFID (By similarity.);NON_TER ();CHAIN (Ig kappa chain V-I region HK102.);REGION (Framework-1.);REGION (Complementarity-determining-1.);REGION (Framework-2.);REGION (Complementarity-determining-2.);REGION (Framework-3.);REGION (Complementarity-determining-3.);CHAIN (Immunoglobulin kappa variable 1-5. {ECO:0000269|PubMed:112021, ECO:0000269|PubMed:4216454, ECO:0000269|PubMed:5489770}.);DOMAIN …	-8			SP	22	-8
TASVVCLLNNFYPR	Dimethyl (N-term)	P01834	IGKC	Immunoglobulin kappa constant	22	35	0	NON	107	G	EQLKSGTASVVC	0.9988	0.00427735	11	0.674031	4.50998		5.05369	5.4405	4.94193	4.75345	5.25432	5.1111	5.49873	4.71865	5.19782	4.90825	0	1
ISILTAQYTTSYDPELTESSGSASHIDCR	Dimethyl (N-term)	P02748	C9	Complement component C9	16	44	1	SP	559	E	AICILEISILTA	1	0	13	0.67324			6.50308	6.10797	7.08108	5.92944	6.69348	6.98117	6.86171	6.86938	6.78734	7.0254	0	86	YES	SFAVAICILE	ISILTAQYTT					SIGNAL ();SIGNAL ({ECO:0000269|PubMed:6095282}.)	DISULFID ();SITE (Cleavage; by thrombin.);DOMAIN (TSP type-1.);DOMAIN (LDL-receptor class A.);DOMAIN (MACPF.);DOMAIN (EGF-like.);TRANSMEM (Beta stranded; (Potential).);CHAIN (Complement component C9.);CHAIN (Complement component C9a.);CHAIN (Complement component C9b.);CARBOHYD (C-linked (Man).);CARBOHYD (C-linked (Man); partial.);CARBOHYD (N-linked (GlcNAc...).);CARBOHYD (N-linked (GlcNAc...) (co…	-6		-339	SP	21	-6		-4
GIQDGEQRISLPESLKR	Dimethyl (K);Dimethyl (N-term)	P01024	C3	Complement C3	274	290	0	NON	1663	F	TAFVIFGIQDGE	0.7414	0.571593	9	0.670771		4.60714	5.24993			5.47462	5.55959	5.45218	5.51603	5.4531	5.81309	5.37766	1	1	YES	KVEGTAFVIF	GIQDGEQRIS				SIGNAL ();CARBOHYD (N-linked (GlcNAc...).);SIGNAL ({ECO:0000269|PubMed:8376604}.);MOD_RES (Phosphoserine; by FAM20C. {ECO:0000269|PubMed:26091039}.);CARBOHYD (N-linked (GlcNAc...) asparagine. {ECO:0000269|PubMed:12754519, ECO:0000269|PubMed:16263699, ECO:0000269|PubMed:16335952, ECO:0000269|PubMed:17051150, ECO:0000269|PubMed:17684013, ECO:0000269|PubMed:19159218, ECO:0000269|PubMed:2579379}.)	CHAIN (Complement C3.);CHAIN (Complement C3 beta chain.)	DISULFID (Interchain (between beta and alpha chains).);DISULFID ();PEPTIDE (Complement C3f fragment.);CROSSLNK (Isoglutamyl cysteine thioester (Cys-Gln).);SITE (Cleavage; by carboxypeptidases.);SITE (Cleavage; by C3 convertase.);SITE (Cleavage; by factor I (Potential).);SITE (Cleavage; by factor I.);DOMAIN (Anaphylatoxin-like.);DOMAIN (NTR.);CHAIN (Complement C3 alpha chain.);CHAIN (C3a anaphylat…	251			SP	22	251
AEDTAVYYCAR	Dimethyl (N-term)	A0A0B4J1V1	IGHV3-21	Immunoglobulin heavy variable 3-21	107	117	0	NON	117	R	QMNSLRAEDTAV	1	7.13425e-09	8	0.668853			5.41854		5.15792	5.0567	5.284	5.41987	6.22236	5.58367		4.76065	0	4	YES	TLYLQMNSLR	AEDTAVYYCA				DISULFID ();MOD_RES (Pyrrolidone carboxylic acid.);SIGNAL ({ECO:0000269|PubMed:420800, ECO:0000269|PubMed:6884994}.);MOD_RES (Pyrrolidone carboxylic acid. {ECO:0000269|PubMed:420800, ECO:0000269|PubMed:6884994}.)	DISULFID ();CHAIN (Ig heavy chain V-III region KOL.);DOMAIN (Ig-like.);CHAIN (Immunoglobulin heavy variable 3-33. {ECO:0000269|PubMed:420800, ECO:0000269|PubMed:6884994}.);DOMAIN (Ig-like. {ECO:0000255|PROSITE- ProRule:PRU00114}.);DISULFID ({ECO:0000255|PROSITE-ProRule:PRU00114, ECO:0000269|PubMed:6884994}.)	NON_TER ()	87			SP	19	87
ELDEKAVRPGYPKLIR	2 Dimethyl (K);Dimethyl (N-term)	P04004	VTN	Vitronectin	182	197	0	NON	478	Y	RGQYCYELDEKA	0.7342	0.00269192	13	0.667688	6.47467	6.21246	5.85868	5.35553		5.54031	5.69605	5.85842		5.46465		5.61365	2	1	YES	LFAFRGQYCY	ELDEKAVRPG				MOTIF (Cell attachment site.);DISULFID (Alternate; alternate (By similarity).);DISULFID (Alternate; alternate.);DISULFID ();MOD_RES (Phosphothreonine; by CK2; in vitro.);MOD_RES (Sulfotyrosine.);CARBOHYD (N-linked (GlcNAc...) (complex).);CARBOHYD (N-linked (GlcNAc...).);MUTAGEN (T->A: Abolishes phosphorylation by CK2 and inhibits adhesion and spreading; when associated with A-76.);MUTAGEN (T->E: …	CHAIN (Vitronectin.);CHAIN (Vitronectin V65 subunit.);REPEAT (Hemopexin 1.)	DISULFID ();REGION (Heparin-binding.);CHAIN (Vitronectin V10 subunit.);MOD_RES (Sulfotyrosine (Potential).);MOD_RES (Phosphoserine.);MOD_RES (Phosphoserine; by PKA.);SITE (Cleavage.);CARBOHYD (N-linked (GlcNAc...) (complex).);REPEAT (Hemopexin 2.);REPEAT (Hemopexin 3.);REPEAT (Hemopexin 4.);MOD_RES (Sulfotyrosine. {ECO:0000255}.);MOD_RES (Phosphoserine. {ECO:0000244|PubMed:16807684, ECO:0000244|P…	162			SP	19	162
DVQDNSISVKWLPSSSPVTGYR	Dimethyl (K);Dimethyl (N-term)	P02751-10	FN1	Isoform 10 of Fibronectin	1552	1573	0	NON	2176	T	SQMQVTDVQDNS	0.9983	0.000198513	10	0.664264					4.52833	4.53897		4.57373	4.8353	4.4116	4.7652	4.57836	1	4	YES	IDKPSQMQVT	DVQDNSISVK
WVFLVAILKGVQCEVQLVESGGGLVQPGR	Dimethyl (K);Dimethyl (N-term)	A0A0A0MS15	IGHV3-49	Immunoglobulin heavy variable 3-49	7	35	0	NON	119	S	MEFGLSWVFLVA	0.9999	4.00993e-08	12	0.664124			6.57051	6.74136	7.37951	6.85943		6.69808	7.17532	6.92478	6.86074		1	173													SP	19	-13
WSLAQPQGSCSLEGVEIKGGSFR	Dimethyl (K);Dimethyl (N-term)	A0A0G2JH38	CFB	C3/C5 convertase (Fragment)	28	50	1	SP	589	P	GVTTTPWSLAQP	0.9375	1.50728	9	0.663854			4.9556	5.06514	4.78403	4.29398		5.35334	5.08243		5.21667	4.99767	1	1																	2
VQCEVQLVESGGGLVQPGGSLR	Dimethyl (N-term)	A0A0J9YX35	IGHV3-64D	Immunoglobulin heavy variable 3-64D	17	38	1	SP	117	D	VAILKDVQCEVQ	0.9997	8.42182e-06	12	0.663745	6.44097	6.44277			6.28942	5.94321	6.40006	6.35057		6.33578	6.97359	6.56826	0	14													SP	19	-3		-1
EDIVMTQTPLSLPVTPGEPASISCR	Dimethyl (N-term);Oxidation (M)	A0A087WW87	IGKV2-40	Immunoglobulin kappa variable 2-40	20	44	1	SP	121	S	WVPGSSEDIVMT	0.9981	5.9179e-05	16	0.663653	6.78455	6.74949	6.63765	6.54752	6.91003	6.41547	6.86119	6.64822	6.83793	6.2111	6.71093	6.97182	0	2	YES	LLMLWVPGSS	EDIVMTQTPL				SIGNAL ({ECO:0000269|PubMed:5586923}.)	CHAIN (Ig kappa chain V-II region Cum.)	DISULFID (By similarity.);NON_TER ();CHAIN (Immunoglobulin kappa variable 2D-40. {ECO:0000269|PubMed:5586923}.);DOMAIN (Ig-like. {ECO:0000255|PROSITE- ProRule:PRU00114}.);DISULFID ({ECO:0000255|PROSITE-ProRule:PRU00114}.)				SP	19	0		0
TVSEASYELTQPPSVSVSPGQTAR	Dimethyl (N-term)	A0A075B6K4	IGLV3-10	Immunoglobulin lambda variable 3-10	15	38	1	SP	115	C	PLLTFCTVSEAS	0.9997	0.00174161	16	0.661425	5.35617	5.29702	5.57196	5.15813	5.48802	5.18472	5.09592	5.23793	5.36731	5.52798	5.61677	4.89571	0	15													SP	19	-5		-3
KAVGDKLPECEADDGCPKPPEIAHGYVEHSVR	3 Dimethyl (K);Dimethyl (N-term)	P00738	HP	Haptoglobin	77	108	0	NON	406	N	KKQWINKAVGDK	0.9965	8.73763e-06	8	0.661218					5.95566	5.57671	5.53952	5.51974	5.49419	4.9733	5.67167	5.79511	3	19													SP	18	58
SQDVTVPCPVPSTPPTPSPSTPPTPSPSCCHPR	Dimethyl (N-term)	P01876	IGHA1	Immunoglobulin heavy constant alpha 1	94	126	0	NON	353	P	KHYTNPSQDVTV	0.998	0.0136814	10	0.660428			5.08375	5.07968	4.60356		5.37586	4.61222		5.06555	5.19638	5.36765	0	22
KNEDSLVFVQTDKSIYKPGQTVKFR	4 Dimethyl (K);Dimethyl (N-term)	P01023	A2M	Alpha-2-macroglobulin	123	147	0	NON	1474	V	RTTVMVKNEDSL	0.7406	1.26175	11	0.660091	5.79156		5.73529	5.31404	4.51303	4.80508	5.65982	5.1929	4.85136		5.07367		4	1													SP	23	99
AVLQGVCAEVQLVQSGAEVKKPGESLR	2 Dimethyl (K);Dimethyl (N-term)	A0A0J9YXX1	IGHV5-10-1	Immunoglobulin heavy variable 5-10-1	12	38	0	NON	117	L	ILALLLAVLQGV	0.998	2.77238e-07	15	0.658318	6.1994	6.79457	5.45389		5.28222	5.01103	6.89983	6.48587	6.12875	5.19953	5.47019	5.49852	2	14													SP	19	-8
TNPSQDVTVPCPVPSTPPTPSPSTPPTPSPSCCHPR	Dimethyl (N-term)	P01876	IGHA1	Immunoglobulin heavy constant alpha 1	91	126	0	NON	353	Y	CHVKHYTNPSQD	0.9239	0.148721	14	0.657315	5.07406		5.35557	5.76178	5.48113	5.19175	5.8524	5.47851	5.97218	5.68571	6.00553	5.55972	0	1
YIYYADSVKGR	Dimethyl (K);Dimethyl (N-term)	A0A0B4J1V1	IGHV3-21	Immunoglobulin heavy variable 3-21	76	86	0	NON	117	S	ISSSSSYIYYAD	0.9961	0.00386512	8	0.656752				5.18689	5.21207	4.78182	5.16463	4.79271	5.32055	5.52962	4.97702		1	4													SP	19	56
ALLLAVLQGVCAEVQLVQSGAEVKKPGESLR	2 Dimethyl (K);Dimethyl (N-term)	A0A0J9YXX1	IGHV5-10-1	Immunoglobulin heavy variable 5-10-1	8	38	0	NON	117	L	GSTAILALLLAV	0.9771	5.81979e-08	8	0.655278						5.24194	6.68927	6.48331	5.91622	5.5906	5.62596	5.56576	2	1													SP	19	-12
RGFSPKDVLVRWLQGSQELPR	Dimethyl (K);Dimethyl (N-term)	P01876	IGHA1	Immunoglobulin heavy constant alpha 1	253	273	0	NON	353	A	TLTCLARGFSPK	0.8957	0.000520543	16	0.654762	6.6626	6.61639	6.85815	6.56983	7.15269	6.96738	7.0593	7.10958	7.14197	6.93675	7.36075	6.85292	1	10
LLFLLLLWLPDTTGEIVMTQSPATLSVSPGER	Dimethyl (N-term)	P01624	IGKV3-15	Immunoglobulin kappa variable 3-15	7	38	0	NON	115	Q	MEAPAQLLFLLL	0.9767	9.85071e-05	7	0.653403					4.40647		4.67547	4.47592	5.20693	4.63858	4.58458	4.76239	0	3	YES	MEAPAQ	LLFLLLLWLP					CHAIN (Ig kappa chain V-III region POM.);SIGNAL ({ECO:0000269|PubMed:60899}.)	DISULFID (By similarity.);NON_TER ();CHAIN (Immunoglobulin kappa variable 3-15. {ECO:0000269|PubMed:60899}.);DOMAIN (Ig-like. {ECO:0000255|PROSITE- ProRule:PRU00114}.);REGION (Framework-1. {ECO:0000303|PubMed:3083417}.);REGION (Complementarity-determining-1. {ECO:0000303|PubMed:3083417}.);REGION (Framework-2. {ECO:0000303|PubMed:3083417}.);REGION (Complementarity-determining-2. {ECO:0000303|PubMe…	-14			SP	20	-14
CQVQLVESGGGVVQPGGSLR	Dimethyl (N-term)	A0A0J9YY99		Ig-like domain-containing protein (Fragment)	19	38	1	SP	117	Q	LLRGVQCQVQLV	0.999	3.58102e-05	15	0.652149	6.87456	6.7119	6.18839	6.76457	6.53878	6.12989	6.67672	6.12028	6.8766	6.44681	6.65864		0	17													SP	19	-1		0
QSPATLSVSPGER	Dimethyl (N-term)	P01624	IGKV3-15	Immunoglobulin kappa variable 3-15	26	38	1	SP	115	T	GEIVMTQSPATL	0.9996	7.65503e-07	10	0.651386			5.35367	4.95775	5.08136	5.06491	5.13069	4.78052	5.56056	5.30874	5.09267	5.12659	0	6	YES	PDTTGEIVMT	QSPATLSVSP				SIGNAL ({ECO:0000269|PubMed:60899}.)	DISULFID (By similarity.);CHAIN (Ig kappa chain V-III region POM.);CHAIN (Immunoglobulin kappa variable 3-15. {ECO:0000269|PubMed:60899}.);DOMAIN (Ig-like. {ECO:0000255|PROSITE- ProRule:PRU00114}.);REGION (Framework-1. {ECO:0000303|PubMed:3083417}.)	NON_TER ();REGION (Complementarity-determining-1. {ECO:0000303|PubMed:3083417}.);REGION (Framework-2. {ECO:0000303|PubMed:3083417}.);REGION (Complementarity-determining-2. {ECO:0000303|PubMed:3083417}.);REGION (Framework-3. {ECO:0000303|PubMed:3083417}.);DISULFID ({ECO:0000255|PROSITE-ProRule:PRU00114}.)	5			SP	20	5
KPPEIAHGYVEHSVR	Dimethyl (K);Dimethyl (N-term)	P00738	HP	Haptoglobin	35	49	0	NON	406	P	ADDGCPKPPEIA	0.9999	1.65908e-07	13	0.650873	4.42558	4.30088	5.56459		7.15746	6.92436	6.1159	6.02233	5.98115	5.80386	6.39595	6.04497	1	13													SP	18	16
CCVECPPCPAPPVAGPSVFLFPPKPKDTLMISR	2 Dimethyl (K);Dimethyl (N-term);Oxidation (M)	P01859	IGHG2	Immunoglobulin heavy constant gamma 2	102	134	0	NON	326	K	KTVERKCCVECP	0.9432	9.34861	12	0.650678	6.956	7.00246	6.1356	6.36166	5.71569	5.0035	5.78191	5.40849		5.46315	5.49032	5.32403	2	2
VTPGEPASISCR	Dimethyl (N-term)	A0A075B6P5	IGKV2-28	Immunoglobulin kappa variable 2-28	33	44	0	NON	120	P	SPLSLPVTPGEP	0.8399	1.13092	9	0.650238	6.15975	6.3037	5.8415	6.0401	5.89924	5.5405	6.29795	5.53118		5.48575			0	3	YES	VMTQSPLSLP	VTPGEPASIS				REGION (Framework-1.);SIGNAL ({ECO:0000269|PubMed:4596149, ECO:0000269|PubMed:4700495, ECO:0000269|PubMed:821524, ECO:0000269|Ref.3}.)	DISULFID (By similarity.);CHAIN (Ig kappa chain V-II region FR.);REGION (Complementarity-determining-1.);CHAIN (Immunoglobulin kappa variable 2D-28. {ECO:0000269|PubMed:4596149, ECO:0000269|PubMed:821524, ECO:0000269|Ref.3}.);DOMAIN (Ig-like. {ECO:0000255|PROSITE- ProRule:PRU00114}.);REGION (Framework-1. {ECO:0000303|PubMed:6325927}.)	NON_TER ();REGION (Framework-2.);REGION (Complementarity-determining-2.);REGION (Framework-3.);REGION (Complementarity-determining-3.);REGION (Framework-4.);REGION (Complementarity-determining-1. {ECO:0000303|PubMed:6325927}.);REGION (Framework-2. {ECO:0000303|PubMed:6325927}.);REGION (Complementarity-determining-2. {ECO:0000303|PubMed:6325927}.);REGION (Framework-3. {ECO:0000303|PubMed:6325927}.…	13			SP	20	12
VQWMQRGQPLSPEKYVTSAPMPEPQAPGR	Dimethyl (K);Dimethyl (N-term)	P01871	IGHM	Immunoglobulin heavy constant mu	363	391	0	NON	453	F	SPADVFVQWMQR	1	4.6e-13	14	0.648112	7.13515	7.00384		6.94793	6.69237	6.73793		6.74021	7.14348	6.74476	7.38286	7.08693	1	41	YES	VTGFSPADVF	VQWMQRGQPL
LSALEEYTKKLNTQ	2 Dimethyl (K);Dimethyl (N-term)	P02647	APOA1	Apolipoprotein A-I	254	267	0	NON	267	F	SFKVSFLSALEE	1	7.90407e-09	15	0.647796		5.68286	7.46869	7.18016	5.76684	6.43727	7.30274	6.72883	6.9969	7.11196	7.14853	6.25045	2	1	YES	PVLESFKVSF	LSALEEYTKK				REPEAT (1.);REPEAT (2.);REPEAT (3; half-length.);REPEAT (4.);REPEAT (5.);REPEAT (6.);REPEAT (7.);REPEAT (8.);REPEAT (9; half-length.);MOD_RES (Methionine sulfoxide.);SIGNAL ();SIGNAL ({ECO:0000269|PubMed:6328445, ECO:0000269|PubMed:6409108}.);MOD_RES (Methionine sulfoxide. {ECO:0000269|PubMed:12576517}.)	REPEAT (10.);CHAIN (Proapolipoprotein A-I.);CHAIN (Apolipoprotein A-I.);CHAIN (Truncated apolipoprotein A-I.);REGION (10 X approximate tandem repeats.)	CARBOHYD (N-linked (Glc) (glycation).);CARBOHYD (N-linked (Glc) (glycation) lysine. {ECO:0000269|PubMed:8261628}.)	235			SP	18	235
LRIPSVQINFKDLKNIKIPSR	3 Dimethyl (K);Dimethyl (N-term)	P04114	APOB	Apolipoprotein B-100	2624	2644	0	NON	4563	D	IVPLTDLRIPSV	0.9638	1.08489e-05	9	0.647052	6.42121	6.27047	5.95224	6.22052		6.0291	6.11538	5.41349					3	2	YES	TPDFIVPLTD	LRIPSVQINF				DISULFID ();LIPID (S-palmitoyl cysteine.);DOMAIN (Vitellogenin.);MOD_RES (N6-acetyllysine.);SIGNAL ();CHAIN (Apolipoprotein B-48.);MUTAGEN (D->N: Impairs protein secretion.);MUTAGEN (D->Q: Does not affect protein secretion.);MUTAGEN (R->A: Impairs protein secretion.);MUTAGEN (R->K: Does not affect protein secretion.);CARBOHYD (N-linked (GlcNAc...) (Potential).);CARBOHYD (N-linked (GlcNAc...).);RE…	CHAIN (Apolipoprotein B-100.)	DISULFID ();CARBOHYD (N-linked (GlcNAc...).);CARBOHYD (N-linked (GlcNAc...) (Potential).);REGION (Heparin-binding.);REGION (Basic (possible receptor binding region).);REGION (LDL receptor binding.);MOD_RES (Phosphoserine. {ECO:0000244|PubMed:24275569}.);MOD_RES (Phosphoserine; by FAM20C. {ECO:0000244|PubMed:24275569, ECO:0000269|PubMed:26091039}.);MOD_RES (Phosphothreonine. {ECO:0000244|PubMed:24…	2596			SP	27	2596
SWVFLVALLRGVQCQVQLVESGGGVVQPGGSLR	Dimethyl (N-term)	A0A0J9YY99		Ig-like domain-containing protein (Fragment)	6	38	0	NON	117	L	XMEFGLSWVFLV	0.9985	5.91389e-07	7	0.645304	5.74195	5.72807		5.66185					5.3391	5.30116	5.53253	5.00157	0	12													SP	19	-14
SALGAVIALLLWGQLFAVDSGNDVTDIADDGCPKPPEIAHGYVEHSVR	Dimethyl (K);Dimethyl (N-term)	P00738	HP	Haptoglobin	2	49	1	P1/P2	406	M	XXXXXMSALGAV	0.9999	0	13	0.644863		4.7187	4.76273		6.71149	6.27197	6.23602	6.18258	6.36813	5.86711	6.2889	6.50638	1	8													SP	18	-17
LLNNMRSQYEQLAEQNR	Dimethyl (N-term)	A0A1B0GVI3	KRT10	Keratin, type I cytoskeletal 10	317	333	0	NON	624	Q	GVDLTQLLNNMR	0.9873	0.000808658	13	0.641972			5.51425	5.27166	4.56523	4.71364	4.74168	4.90093	5.21058	5.62269	6.06111	4.61767	0	6	YES	NAAPGVDLTQ	LLNNMRSQYE				MOD_RES (Phosphoserine.);REGION (Head.);REGION (Coil 1A.);REGION (Linker 1.);REGION (Coil 1B.);MOD_RES (Phosphoserine. {ECO:0000244|PubMed:23186163}.);MOD_RES (Phosphoserine. {ECO:0000244|PubMed:18691976, ECO:0000244|PubMed:23186163}.)	COMPBIAS (Gly-rich.);CHAIN (Keratin, type I cytoskeletal 10.);REGION (Rod.);REGION (Linker 12.);DOMAIN (IF rod. {ECO:0000255|PROSITE- ProRule:PRU01188}.)	COMPBIAS (Ser-rich.);REGION (Coil 2.);REGION (Tail.);DISULFID (Interchain. {ECO:0000244|PDB:4ZRY, ECO:0000305|PubMed:27595935}.)
HTCPRCPEPKSCDTPPPCPR	Dimethyl (K);Dimethyl (N-term)	P01860	IGHG3	Immunoglobulin heavy constant gamma 3	109	128	0	NON	377	T	PLGDTTHTCPRC	0.9944	0.0175965	16	0.641445	6.85775	5.92469	6.53648	7.10232	6.68547	6.13471	6.10981	6.56674	7.03969	6.81135	6.87082	6.40163	1	3
SYVLTQPPSVSVAPGQTAR	Dimethyl (N-term)	P80748	IGLV3-21	Immunoglobulin lambda variable 3-21	20	38	1	SP	117	T	CTGSVTSYVLTQ	0.964	1.18897	16	0.640302	6.3175	6.11177	5.85369	5.62965	5.92501	5.47344	6.12901	5.91085	6.2239	6.36736	5.9002	5.69975	0	4	YES	LLSHCTGSVT	SYVLTQPPSV				BINDING (SCR3.);SIGNAL ({ECO:0000269|PubMed:6780787}.)	CHAIN (Ig lambda chain V-III region LOI.);DOMAIN (Ig-like.);CHAIN (Immunoglobulin lambda variable 3-21. {ECO:0000269|PubMed:6780787}.);DOMAIN (Ig-like. {ECO:0000255|PROSITE- ProRule:PRU00114}.)	DISULFID (By similarity.);NON_TER ();REGION (SCR3 binding.);BINDING (SCR3.);DISULFID ({ECO:0000255|PROSITE-ProRule:PRU00114}.)	2			SP	20	-1		2
LLIYDASNR	Dimethyl (N-term)	A0A0A0MRZ8	IGKV3D-11	Immunoglobulin kappa variable 3D-11	66	74	0	NON	115	R	PGQAPRLLIYDA	0.9509	0.130661	10	0.635946			6.19545	6.09211	6.26248	5.71509		6.08553	6.82681	6.24647	5.71152	6.17682	0	7	YES	YQQKPGQAPR	LLIYDASNRA				SIGNAL ();REGION (Framework-1.);REGION (Complementarity-determining-1.);SIGNAL ({ECO:0000255}.);REGION (Framework-1. {ECO:0000303|PubMed:6440122}.);REGION (Complementarity-determining-1. {ECO:0000303|PubMed:6440122}.)	DISULFID (By similarity.);CHAIN (Ig kappa chain V-III region VG.);REGION (Framework-2.);CHAIN (Immunoglobulin kappa variable 3-11. {ECO:0000255}.);DOMAIN (Ig-like. {ECO:0000255|PROSITE- ProRule:PRU00114}.);REGION (Framework-2. {ECO:0000303|PubMed:6440122}.);DISULFID ({ECO:0000255|PROSITE-ProRule:PRU00114}.)	NON_TER ();REGION (Complementarity-determining-2.);REGION (Framework-3.);REGION (Complementarity-determining-3.);REGION (Complementarity-determining-2. {ECO:0000303|PubMed:6440122}.);REGION (Framework-3. {ECO:0000303|PubMed:6440122}.);REGION (Complementarity-determining-3. {ECO:0000303|PubMed:6440122}.)	45			SP	20	45
EIVMTQSPPTLSLSPGER	Dimethyl (N-term)	A0A075B6H7	IGKV3-7	Probable non-functional immunoglobulin kappa variable 3-7	21	38	1	SP	116	R	LPDTTREIVMTQ	0.9852	0.000314939	14	0.634459		5.13544	5.1849		5.68618	5.1928	5.56126	5.40552	5.76394	5.84533	5.56749	5.37125	0	4													SP	20	0		0
VNHVTLSQPKIVKWDR	2 Dimethyl (K);Dimethyl (N-term)	P61769	B2M	Beta-2-microglobulin	102	117	0	NON	119	R	DEYACRVNHVTL	0.998	0.00134419	14	0.634361	5.59541	5.6168	5.60704	5.98546	6.2673	5.28797		5.2212	5.9342	5.74987	5.51179		2	7													SP	20	81
CPVPPPPPCCHPR	Dimethyl (N-term)	A0A0G2JMB2	IGHA2	Immunoglobulin heavy constant alpha 2 (Fragment)	101	113	0	NON	340	P	QDVTVPCPVPPP	0.8926	10.2778	16	0.63388	5.45727	5.53101	5.9196	5.90674	5.29998	5.29429	5.99133	5.68598	5.75635	5.59236	6.15391	5.42316	0	2
LLFKGSEMVVAGKLQDR	2 Dimethyl (K);Dimethyl (N-term);Oxidation (M)	H7C0L5	ITIH4	Inter-alpha-trypsin inhibitor heavy chain H4 (Fragment)	342	358	0	NON	719	R	TQNNFRLLFKGS	1	3.40818e-07	11	0.633635	5.58411		6.08485	5.7631	5.56	5.76611	6.07538	5.61879			5.17265		2	1	YES	VEEVTQNNFR	LLFKGSEMVV
NQRPSGVPDR	Dimethyl (N-term)	P01700	IGLV1-47	Immunoglobulin lambda variable 1-47	72	81	0	NON	117	N	LLIYSNNQRPSG	0.8307	1.33763	16	0.633215	5.4324	5.69246	5.98461	6.031	4.7408	4.41926	5.37234	4.94487	5.88704	5.43843	5.41013	5.1576	0	1	YES	TAPKLLIYSN	NQRPSGVPDR				MOD_RES (Pyrrolidone carboxylic acid.);SIGNAL ({ECO:0000269|PubMed:2410269, ECO:0000269|PubMed:809332}.);MOD_RES (Pyrrolidone carboxylic acid. {ECO:0000269|PubMed:2410269, ECO:0000269|PubMed:809332}.)	DISULFID (By similarity.);CHAIN (Ig lambda chain V-I region VOR.);DOMAIN (Ig-like.);CHAIN (Immunoglobulin lambda variable 1-44. {ECO:0000269|PubMed:2410269, ECO:0000269|PubMed:809332}.);DOMAIN (Ig-like. {ECO:0000255|PROSITE- ProRule:PRU00114}.);DISULFID ({ECO:0000255|PROSITE-ProRule:PRU00114}.)	NON_TER ()	52			SP	19	52
TPPPCPRCPAPELLGGPSVFLFPPKPKDTLMISR	2 Dimethyl (K);Dimethyl (N-term)	P01860	IGHG3	Immunoglobulin heavy constant gamma 3	152	185	0	NON	377	D	EPKSCDTPPPCP	1	0	16	0.63316	6.4285	7.00079	6.47419	6.21132	5.7271	5.62936	6.33836	6.06765	6.68652	5.43424	5.47439	5.64208	2	6
GETYTCVVAHEALPNR	Dimethyl (N-term)	P01871	IGHM	Immunoglobulin heavy constant mu	408	423	0	NON	453	T	EEEWNTGETYTC	0.9793	0.0177267	10	0.632797			4.84991	4.82157	5.06701	4.41906	4.55728	4.57977	4.90168	4.95139	5.20031	4.85194	0	5
EVQLVESGGGLVQPRGSLR	Dimethyl (N-term)	A0A0C4DH36	IGHV3-38	Probable non-functional immunoglobulin heavy variable 3-38	20	38	1	SP	116	C	LKGVQCEVQLVE	0.9723	0.00340232	12	0.630413	5.53375			5.31027	5.58744	5.06718	5.40169	5.31517	6.09258	5.63789	5.60693	5.9093	0	1													SP	19	0		0
SELTQDPAVSVALGQTVR	Dimethyl (N-term)	P01714	IGLV3-19	Immunoglobulin lambda variable 3-19	21	38	1	SP	112	S	IGSVVSSELTQD	0.9999	7.0918e-07	16	0.630268	7.53613	7.46963	7.34258	7.1181	6.91177	6.53024	7.47059	7.19161	7.45151	7.16904	7.19683	7.29242	0	26	YES	LTLCIGSVVS	SELTQDPAVS				SIGNAL ({ECO:0000269|PubMed:4909564}.)	CHAIN (Ig lambda chain V-III region SH.);DOMAIN (Ig-like.)	DISULFID ();NON_TER ();CHAIN (Immunoglobulin lambda variable 3-19. {ECO:0000269|PubMed:4909564}.);DOMAIN (Ig-like. {ECO:0000255|PROSITE- ProRule:PRU00114}.);DISULFID ({ECO:0000255|PROSITE-ProRule:PRU00114}.)				SP	20	0		0
LLSFMQGYMKHATKTAKDALSSVQESQVAQQAR	3 Dimethyl (K);Dimethyl (N-term)	P02656	APOC3	Apolipoprotein C-III	28	60	0	NON	99	S	EAEDASLLSFMQ	0.9833	1.43222	11	0.629355	5.15864		4.70677		4.93241	5.25715	5.65568	5.01317	5.00991	4.75932		5.14691	3	1	YES	ARASEAEDAS	LLSFMQGYMK				SIGNAL ();SIGNAL ({ECO:0000269|PubMed:3949020, ECO:0000269|PubMed:4846755}.)	CHAIN (Apolipoprotein C-III.);CHAIN (Apolipoprotein C-III. {ECO:0000269|PubMed:3949020}.)	CARBOHYD (O-linked (GalNAc...).);REGION (Lipid-binding.);SITE (May interact with the LDL receptor. {ECO:0000305|PubMed:18408013}.);CARBOHYD (O-linked (GalNAc...) threonine. {ECO:0000269|PubMed:19838169, ECO:0000269|PubMed:23527852, ECO:0000269|PubMed:3123586}.)	7			SP	20	7
DVAFVKHSTIFENLANKADR	2 Dimethyl (K);Dimethyl (N-term)	P02787	TF	Serotransferrin	220	239	0	NON	698	G	LKDGAGDVAFVK	0.9552	0.000765802	13	0.628797	7.20207	7.14691	6.37682	6.69658	6.73707	6.42645	6.79962				6.66634	5.9552	2	2													SP	19	200
AIGPSQTHTIR	Dimethyl (N-term)	Q92954-2	PRG4	Isoform B of Proteoglycan 4	1266	1276	0	NON	1363	R	RRRFERAIGPSQ	0.9497	0.000837619	11	0.628653			4.94693		5.16219	4.88911	4.66594	4.85261	4.85364	4.3825	4.89535	4.69592	0	2	YES	TQVRRRRFER	AIGPSQTHTI
SVSVSPGQTAR	Dimethyl (N-term)	P01717	IGLV3-25	Immunoglobulin lambda variable 3-25	28	38	0	NON	112	P	ELTQPPSVSVSP	0.9895	1.37066	11	0.627436	6.27978	6.39723		6.51538	5.94414	5.87834		5.25266	6.41969	5.1904	5.53542	5.95756	0	3													SP	19	8
TPPPCPRCPEPKSCDTPPPCPR	Dimethyl (K);Dimethyl (N-term)	P01860	IGHG3	Immunoglobulin heavy constant gamma 3	122	143	0	NON	377	D	EPKSCDTPPPCP	0.9781	0.189013	16	0.626965	5.53895	4.88199	5.72544	6.28499	5.9165	5.1834	5.73514	5.83867	6.50038	6.18349	6.14014	6.05161	1	22
TFVKSMEDKGMTNINDGLLR	2 Dimethyl (K);Dimethyl (N-term);Oxidation (M)	Q06033-2	ITIH3	Isoform 2 of Inter-alpha-trypsin inhibitor heavy chain H3	345	364	0	NON	886	R	NLQEARTFVKSM	0.9734	0.138429	10	0.625377		6.13795				5.5444	5.34404	5.34352	5.62052	5.06382	5.2934	5.28585	2	1	YES	ATPENLQEAR	TFVKSMEDKG				SIGNAL (Potential.);CARBOHYD (N-linked (GlcNAc...).);DOMAIN (VIT.);PROPEP ();SIGNAL ({ECO:0000255}.);DOMAIN (VIT. {ECO:0000255|PROSITE- ProRule:PRU00801}.);CARBOHYD (N-linked (GlcNAc...) asparagine. {ECO:0000269|PubMed:16335952}.)	CHAIN (Inter-alpha-trypsin inhibitor heavy chain H3.);DOMAIN (VWFA.);DOMAIN (VWFA. {ECO:0000255|PROSITE- ProRule:PRU00219}.)	CARBOHYD (N-linked (GlcNAc...).);MOD_RES (Aspartate 1-(chondroitin 4-sulfate)- ester.);PROPEP ();CARBOHYD (N-linked (GlcNAc...) asparagine. {ECO:0000269|PubMed:16335952}.)	328	-542
EHEGAIYPDNTTDFQR	Dimethyl (N-term)	P00450	CP	Ceruloplasmin	129	144	0	NON	1065	K	GITYYKEHEGAI	0.9349	1.30744	10	0.624583					5.39983	5.22606	5.32964	5.35511	5.39375	5.20012	5.29435	4.8842	0	1													SP	19	109
QGTTTFAVTSILR	Dimethyl (N-term)	P01876	IGHA1	Immunoglobulin heavy constant alpha 1	287	299	0	NON	353	S	SRQEPSQGTTTF	0.992	0.000171274	13	0.623146		5.74999	5.37426	5.44954	5.28873	4.87376	5.18067	5.00332	5.15213	4.94549	5.52547	5.31122	0	4
HVKHYTNPSQDVTVPCPVPSTPPTPSPSTPPTPSPSCCHPR	Dimethyl (K);Dimethyl (N-term)	P01876	IGHA1	Immunoglobulin heavy constant alpha 1	86	126	0	NON	353	C	GKSVTCHVKHYT	0.9827	1.16112	14	0.622481	4.59643	4.7039	5.30759	5.04654	4.51602	4.51797	4.92074	4.65696	4.98882	4.69842	5.39299	4.97448	1	3
NPSQDVTVPCPVPSTPPTPSPSTPPTPSPSCCHPR	Dimethyl (N-term)	P01876	IGHA1	Immunoglobulin heavy constant alpha 1	92	126	0	NON	353	T	HVKHYTNPSQDV	0.9844	9.44469	11	0.622274	5.26882	5.20873	5.7071	5.53733			5.1875			4.86987	5.52313	5.19102	0	12
DIQLTQSPSSLSASVGDR	Dimethyl (N-term)	A0A075B6S9	IGKV1-37	Probable non-functional immunoglobulinn kappa variable 1-37	23	40	1	SP	117	C	VPGARCDIQLTQ	1	1e-14	16	0.620079	5.94882	6.06798	6.15052	6.14398	6.11113	5.59595	6.02271	5.72896	6.46804	6.09822	6.16551	6.11168	0	72													SP	22	0		0
LCTGSEASYELTQPPSVSVSPGQTAR	Dimethyl (N-term)	P01717	IGLV3-25	Immunoglobulin lambda variable 3-25	13	38	0	NON	112	T	LLPLLTLCTGSE	0.9979	8.83254e-06	15	0.617352	5.60483		7.71679	7.22545	6.49971	6.48796	6.52659	6.25177	6.50941	6.77962	7.18268	6.76118	0	6	YES	WIPLLLPLLT	LCTGSEASYE					CHAIN (Ig lambda chain V-IV region Hil.);DOMAIN (Ig-like.);SIGNAL ({ECO:0000269|PubMed:418804}.)	NON_TER ();CHAIN (Immunoglobulin lambda variable 3-25. {ECO:0000269|PubMed:418804}.);DOMAIN (Ig-like. {ECO:0000255|PROSITE- ProRule:PRU00114}.);DISULFID ({ECO:0000255|PROSITE-ProRule:PRU00114}.)	-7			SP	19	-7
LMASRQQLAKETSNFGFSLLR	Dimethyl (K);Dimethyl (N-term);Oxidation (M)	Q9UK55	SERPINA10	Protein Z-dependent protease inhibitor	68	88	0	NON	444	W	EEEKAWLMASRQ	0.9973	1.26761	6	0.615823					5.30393	5.26638	5.42464	5.17478			5.03085	4.76212	1	1													SP	21	46
VESGGGVVQPGR	Dimethyl (N-term)	P01768	IGHV3-30	Immunoglobulin heavy variable 3-30	24	35	1	SP	117	L	QCQVQLVESGGG	0.9896	0.141823	12	0.614599	5.65327	5.56941	5.53402		5.00306	4.40445	4.77188	4.89932		5.16831			0	11	YES	LRGVQCQVQL	VESGGGVVQP				MOD_RES (Pyrrolidone carboxylic acid.);SIGNAL ({ECO:0000269|PubMed:420800, ECO:0000269|PubMed:6884994}.);MOD_RES (Pyrrolidone carboxylic acid. {ECO:0000269|PubMed:420800, ECO:0000269|PubMed:6884994}.)	DISULFID ();CHAIN (Ig heavy chain V-III region KOL.);DOMAIN (Ig-like.);CHAIN (Immunoglobulin heavy variable 3-33. {ECO:0000269|PubMed:420800, ECO:0000269|PubMed:6884994}.);DOMAIN (Ig-like. {ECO:0000255|PROSITE- ProRule:PRU00114}.)	DISULFID ();NON_TER ();DISULFID ({ECO:0000255|PROSITE-ProRule:PRU00114, ECO:0000269|PubMed:6884994}.)	4			SP	19	4		4			3
DWHGVPGQVDAAMAGR	Dimethyl (N-term);Oxidation (M)	P04004	VTN	Vitronectin	338	353	0	NON	478	R	PQFISRDWHGVP	0.9914	0.0807335	13	0.614152			5.4126	4.91953	4.9378	4.9686	5.17859	4.66486	4.76113	4.88437	4.72299	4.65137	0	2	YES	GTRQPQFISR	DWHGVPGQVD				MOTIF (Cell attachment site.);DISULFID (Alternate; alternate (By similarity).);DISULFID (Alternate; alternate.);DISULFID ();MOD_RES (Phosphothreonine; by CK2; in vitro.);MOD_RES (Sulfotyrosine.);MOD_RES (Sulfotyrosine (Potential).);MOD_RES (Phosphoserine.);CARBOHYD (N-linked (GlcNAc...) (complex).);CARBOHYD (N-linked (GlcNAc...).);MUTAGEN (T->A: Abolishes phosphorylation by CK2 and inhibits adhes…	DISULFID ();CHAIN (Vitronectin.);CHAIN (Vitronectin V65 subunit.);DISULFID ({ECO:0000255|PROSITE-ProRule:PRU00350, ECO:0000269|PubMed:12019263}.)	REGION (Heparin-binding.);CHAIN (Vitronectin V10 subunit.);MOD_RES (Phosphoserine; by PKA.);MOD_RES (Sulfotyrosine (Potential).);SITE (Cleavage.);REPEAT (Hemopexin 4.);MOD_RES (Phosphoserine; by PKA. {ECO:0000269|PubMed:1696913, ECO:0000269|PubMed:2448300}.);MOD_RES (Sulfotyrosine. {ECO:0000255}.)	318			SP	19	318
WKKDKCEPLEKQHEKER	5 Dimethyl (K);Dimethyl (N-term)	P02763	ORM1	Alpha-1-acid glycoprotein 1	178	194	0	NON	201	D	DVVYTDWKKDKC	0.9994	0.00136917	16	0.612238	6.04065	6.20654	6.71093	6.05975	6.59254	6.6061	6.28517	6.1239	6.23575	5.83929	6.37918	6.30282	5	54	YES	IPKSDVVYTD	WKKDKCEPLE				DISULFID ();MOD_RES (Pyrrolidone carboxylic acid.);SIGNAL ();CARBOHYD (N-linked (GlcNAc...) (complex).);CARBOHYD (N-linked (GlcNAc...).);SIGNAL ({ECO:0000269|PubMed:4711474}.);MOD_RES (Pyrrolidone carboxylic acid. {ECO:0000269|PubMed:4711474}.);CARBOHYD (N-linked (GlcNAc...) (complex) asparagine. {ECO:0000269|PubMed:12754519, ECO:0000269|PubMed:14760718, ECO:0000269|PubMed:15084671, ECO:0000269|P…	DISULFID ();CHAIN (Alpha-1-acid glycoprotein 1.);DISULFID ({ECO:0000269|PubMed:4603214}.)		159			SP	18	159
WVFLVVILQGVQCEVQLVESGGGLVQPGGSLR	Dimethyl (N-term)	A0A0B4J1Y9	IGHV3-72	Immunoglobulin heavy variable 3-72	7	38	0	NON	119	S	MEFGLSWVFLVV	0.9668	0.00146211	9	0.611702					5.17373	4.66844	5.08148	5.02193	5.08947	5.10189			0	1													SP	19	-13
RIPSVQINFKDLKNIKIPSR	3 Dimethyl (K);Dimethyl (N-term)	P04114	APOB	Apolipoprotein B-100	2625	2644	0	NON	4563	L	VPLTDLRIPSVQ	0.9859	0.00153739	12	0.61107	6.18077	5.90761	5.63373	5.86049		5.76849	5.68747	5.18202	4.92435				3	9	YES	PDFIVPLTDL	RIPSVQINFK				DISULFID ();LIPID (S-palmitoyl cysteine.);DOMAIN (Vitellogenin.);MOD_RES (N6-acetyllysine.);SIGNAL ();CHAIN (Apolipoprotein B-48.);MUTAGEN (D->N: Impairs protein secretion.);MUTAGEN (D->Q: Does not affect protein secretion.);MUTAGEN (R->A: Impairs protein secretion.);MUTAGEN (R->K: Does not affect protein secretion.);CARBOHYD (N-linked (GlcNAc...) (Potential).);CARBOHYD (N-linked (GlcNAc...).);RE…	CHAIN (Apolipoprotein B-100.)	DISULFID ();CARBOHYD (N-linked (GlcNAc...).);CARBOHYD (N-linked (GlcNAc...) (Potential).);REGION (Heparin-binding.);REGION (Basic (possible receptor binding region).);REGION (LDL receptor binding.);MOD_RES (Phosphoserine. {ECO:0000244|PubMed:24275569}.);MOD_RES (Phosphoserine; by FAM20C. {ECO:0000244|PubMed:24275569, ECO:0000269|PubMed:26091039}.);MOD_RES (Phosphothreonine. {ECO:0000244|PubMed:24…	2597			SP	27	2597
SELQWPVPDIYLR	Dimethyl (N-term)	P04114	APOB	Apolipoprotein B-100	2682	2694	0	NON	4563	N	IDQMLNSELQWP	0.845	0.335244	8	0.610542					4.55936	4.60001	4.34115	4.44441	4.06452		4.19906	3.50378	0	1	YES	IIRTIDQMLN	SELQWPVPDI				DISULFID ();LIPID (S-palmitoyl cysteine.);DOMAIN (Vitellogenin.);MOD_RES (N6-acetyllysine.);SIGNAL ();CHAIN (Apolipoprotein B-48.);MUTAGEN (D->N: Impairs protein secretion.);MUTAGEN (D->Q: Does not affect protein secretion.);MUTAGEN (R->A: Impairs protein secretion.);MUTAGEN (R->K: Does not affect protein secretion.);CARBOHYD (N-linked (GlcNAc...) (Potential).);CARBOHYD (N-linked (GlcNAc...).);RE…	CHAIN (Apolipoprotein B-100.)	DISULFID ();CARBOHYD (N-linked (GlcNAc...).);CARBOHYD (N-linked (GlcNAc...) (Potential).);REGION (Heparin-binding.);REGION (Basic (possible receptor binding region).);REGION (LDL receptor binding.);MOD_RES (Phosphoserine. {ECO:0000244|PubMed:24275569}.);MOD_RES (Phosphoserine; by FAM20C. {ECO:0000244|PubMed:24275569, ECO:0000269|PubMed:26091039}.);MOD_RES (Phosphothreonine. {ECO:0000244|PubMed:24…	2654			SP	27	2654
RKCYGPGVGR	Dimethyl (K);Dimethyl (N-term)	O43866	CD5L	CD5 antigen-like	298	307	0	NON	347	D	SPSFRDRKCYGP	0.9652	10.526	16	0.609719	5.29571	5.37998	5.86015	5.50174	4.28873	4.64056	5.11275	4.73841	5.27726	4.94449	5.32868	4.85683	1	1	YES	GKSLSPSFRD	RKCYGPGVGR				DISULFID (By similarity.);DOMAIN (SRCR 1.);DOMAIN (SRCR 2.);SIGNAL ();SIGNAL ({ECO:0000269|PubMed:15340161, ECO:0000269|PubMed:8034987, ECO:0000269|PubMed:9045627}.);DOMAIN (SRCR 1. {ECO:0000255|PROSITE- ProRule:PRU00196}.);DOMAIN (SRCR 2. {ECO:0000255|PROSITE- ProRule:PRU00196}.);DISULFID ({ECO:0000255|PROSITE-ProRule:PRU00196}.);MUTAGEN (S->A: No effect; when associated with 129-A--A-132. {ECO:…	DISULFID (By similarity.);DOMAIN (SRCR 3.);CHAIN (CD5 antigen-like.);DOMAIN (SRCR 3. {ECO:0000255|PROSITE- ProRule:PRU00196}.);DISULFID ({ECO:0000255|PROSITE-ProRule:PRU00196}.)	DISULFID (By similarity.);DISULFID ({ECO:0000255|PROSITE-ProRule:PRU00196}.)	278			SP	19	278
QVEGMEDWKQDSQLQKAR	2 Dimethyl (K);Dimethyl (N-term);Oxidation (M)	P25311	AZGP1	Zinc-alpha-2-glycoprotein	76	93	0	NON	298	R	PMGLWRQVEGME	0.9522	9.86269	12	0.609567	4.61715		5.0738		5.32582	5.19098	5.05918	4.68133			4.69294	4.65515	2	1													SP	20	55
CEVQLVESGGGLVQPGR	Dimethyl (N-term)	A0A0A0MS15	IGHV3-49	Immunoglobulin heavy variable 3-49	19	35	1	SP	119	Q	ILKGVQCEVQLV	0.9755	0.239244	15	0.607576	7.02162	7.18613	7.49472	7.42525	6.81361	5.52857	5.03375	4.72322	6.63523	5.45361	6.27213	7.85688	0	5													SP	19	-1		0
TGEIVLTQSPATLSLSPGER	Dimethyl (N-term)	A0A0A0MRZ8	IGKV3D-11	Immunoglobulin kappa variable 3D-11	19	38	1	SP	115	T	LWLPDTTGEIVL	1	5.398e-11	15	0.605901	6.37544	6.14281	6.3047	6.2996	6.37972	5.82521	6.39246	6.16962	6.45547	6.15942	6.5009	6.71767	0	34	YES	FLLLLWLPDT	TGEIVLTQSP	X				SIGNAL ();SIGNAL ({ECO:0000255}.)	DISULFID (By similarity.);NON_TER ();CHAIN (Ig kappa chain V-III region VG.);REGION (Framework-1.);REGION (Complementarity-determining-1.);REGION (Framework-2.);REGION (Complementarity-determining-2.);REGION (Framework-3.);REGION (Complementarity-determining-3.);CHAIN (Immunoglobulin kappa variable 3-11. {ECO:0000255}.);DOMAIN (Ig-like. {ECO:0000255|PROSITE- ProRule:PRU00114}.);REGION (Framework-…	-2			SP	20	-2		0
AILKDVQCEVQLVESGGGLVQPGGSLR	Dimethyl (K);Dimethyl (N-term)	A0A0J9YX35	IGHV3-64D	Immunoglobulin heavy variable 3-64D	12	38	0	NON	117	V	SWVLLVAILKDV	1	8.09e-12	14	0.605489	7.2444		7.52209	7.1536	7.22395	6.81502	7.30019	7.17026	7.36039	7.19804	7.20437	7.3627	1	52													SP	19	-8
LGSNRASGVPDRFSGSGSGTDFTLKISR	Dimethyl (K);Dimethyl (N-term)	A0A075B6P5	IGKV2-28	Immunoglobulin kappa variable 2-28	75	102	0	NON	120	Y	PQLLIYLGSNRA	0.9211	1.2359e-07	9	0.604048		6.39415	6.42552	6.36184	5.78148	5.60719		5.75892		5.81465	6.11468	5.80714	1	1	YES	PGQSPQLLIY	LGSNRASGVP				REGION (Framework-1.);REGION (Complementarity-determining-1.);REGION (Framework-2.);REGION (Complementarity-determining-2.);SIGNAL ({ECO:0000269|PubMed:4596149, ECO:0000269|PubMed:4700495, ECO:0000269|PubMed:821524, ECO:0000269|Ref.3}.);REGION (Framework-1. {ECO:0000303|PubMed:6325927}.);REGION (Complementarity-determining-1. {ECO:0000303|PubMed:6325927}.);REGION (Framework-2. {ECO:0000303|PubMed…	DISULFID (By similarity.);CHAIN (Ig kappa chain V-II region FR.);REGION (Framework-3.);CHAIN (Immunoglobulin kappa variable 2D-28. {ECO:0000269|PubMed:4596149, ECO:0000269|PubMed:821524, ECO:0000269|Ref.3}.);DOMAIN (Ig-like. {ECO:0000255|PROSITE- ProRule:PRU00114}.);DISULFID ({ECO:0000255|PROSITE-ProRule:PRU00114}.)	NON_TER ();REGION (Complementarity-determining-3.);REGION (Framework-4.);REGION (Complementarity-determining-2. {ECO:0000303|PubMed:6325927}.);REGION (Framework-3. {ECO:0000303|PubMed:6325927}.);REGION (Complementarity-determining-3. {ECO:0000303|PubMed:6325927}.)	55			SP	20	54
EKHKVYACEVTHQGLSSPVTKSFNR	3 Dimethyl (K);Dimethyl (N-term)	P01834	IGKC	Immunoglobulin kappa constant	80	104	0	NON	107	Y	LSKADYEKHKVY	0.997	0.00125218	14	0.603415	5.94471	6.36111	6.06552		5.44117	4.96298	6.15931	5.93886	6.1694		5.76672	5.32237	3	13
SLTPEQWKSHR	Dimethyl (K);Dimethyl (N-term)	B9A064	IGLL5	Immunoglobulin lambda-like polypeptide 5	181	191	0	NON	214	L	AASSYLSLTPEQ	0.9956	0.0161662	16	0.60302	6.452	6.62705	5.9983	6.12666	5.03767	5.49121	6.74949	4.75195	6.36664	6.49986	5.91892	5.93713	1	16													SP	37	143
GKSVTCHVKHYTNPSQDVTVPCPVPSTPPTPSPSTPPTPSPSCCHPR	2 Dimethyl (K);Dimethyl (N-term)	P01876	IGHA1	Immunoglobulin heavy constant alpha 1	80	126	0	NON	353	A	ATQCLAGKSVTC	0.9994	0.0126554	16	0.602094	5.25916	5.16216	5.51724	5.22655	5.06218	4.72063	5.22285	5.00485	4.75365	4.86512	5.47526	5.22354	2	33
DASGVTFTWTPSSGKSAVQGPPER	Dimethyl (K);Dimethyl (N-term)	P01876	IGHA1	Immunoglobulin heavy constant alpha 1	154	177	0	NON	353	R	TLTGLRDASGVT	1	2.2393e-10	16	0.601699	6.22366	6.35797	7.40282	7.04017	6.62413	6.56343	7.41285	6.66294	7.02486	6.76013	7.29479	7.51168	1	12
YELTQPPSVSVSPGQTAR	Dimethyl (N-term)	P01717	IGLV3-25	Immunoglobulin lambda variable 3-25	21	38	1	SP	112	S	TGSEASYELTQP	1	1e-14	16	0.601579	7.79354	7.54687	6.17506	7.67999	7.56236	7.1913	7.35946	7.3068	7.93674	6.17792	7.75689	7.59461	0	75	YES	LTLCTGSEAS	YELTQPPSVS				SIGNAL ({ECO:0000269|PubMed:418804}.)	CHAIN (Ig lambda chain V-IV region Hil.);DOMAIN (Ig-like.);CHAIN (Immunoglobulin lambda variable 3-25. {ECO:0000269|PubMed:418804}.);DOMAIN (Ig-like. {ECO:0000255|PROSITE- ProRule:PRU00114}.)	NON_TER ();DISULFID ({ECO:0000255|PROSITE-ProRule:PRU00114}.)	1			SP	19	1		1
TPEQWKSHR	Dimethyl (K);Dimethyl (N-term)	B9A064	IGLL5	Immunoglobulin lambda-like polypeptide 5	183	191	0	NON	214	L	SSYLSLTPEQWK	0.8365	0.125804	15	0.601042	7.09026	6.9726	7.19248	6.8028	6.49276	6.41668	6.65993	6.65403	7.08384		6.76607	6.45074	1	2	YES	KYAASSYLSL	TPEQWKSHRS				NON_TER ()	DISULFID ();CHAIN (Ig lambda-1 chain C regions.);DOMAIN (Ig-like.);CHAIN (Immunoglobulin lambda constant 1.);DOMAIN (Ig-like. {ECO:0000255|PROSITE- ProRule:PRU00114}.);DISULFID ({ECO:0000255|PROSITE-ProRule:PRU00114}.)	DISULFID (Interchain (with heavy chain).)				SP	37	145
LSWVFLVALLRGVQCQVQLVESGGGVVQPGGSLR	Dimethyl (N-term)	A0A0J9YY99		Ig-like domain-containing protein (Fragment)	5	38	0	NON	117	G	XXMEFGLSWVFL	0.9997	1.35055e-09	12	0.600549	5.73613	4.86304	5.39939	5.57698	5.08542	4.79445		5.15223	5.27448	5.47122	5.65986	5.54566	0	12													SP	19	-15
CGPPPTLSFAAPMDITLTETR	Dimethyl (N-term);Oxidation (M)	P04003	C4BPA	C4b-binding protein alpha chain	50	70	1	SP	597	N	PAVLGNCGPPPT	0.9658	9.40364	13	0.600301	4.99615				5.3418	5.15665	5.28979	5.14893	5.09044	4.83074	5.03868	4.90156	0	2													SP	48	1		1
TLSCRASQSVSSSYLAWYQQKPGQAPR	Dimethyl (K);Dimethyl (N-term)	P01619	IGKV3-20	Immunoglobulin kappa variable 3-20	40	66	0	NON	116	A	SPGERATLSCRA	0.9913	2.95557e-05	15	0.600093	5.79798	5.65181	5.84654	5.65366	5.79192	5.54944	5.86224		6.16955	5.80518	5.7601	5.80277	1	3	YES	TLSLSPGERA	TLSCRASQSV				SIGNAL ({ECO:0000269|PubMed:11946339, ECO:0000269|PubMed:3086710, ECO:0000269|PubMed:5027703, ECO:0000269|PubMed:6794615}.)	DISULFID (By similarity.);CHAIN (Ig kappa chain V-III region B6.);CHAIN (Immunoglobulin kappa variable 3-20. {ECO:0000269|PubMed:11946339, ECO:0000269|PubMed:3086710, ECO:0000269|PubMed:5027703, ECO:0000269|PubMed:6794615}.);DOMAIN (Ig-like. {ECO:0000255|PROSITE- ProRule:PRU00114}.);REGION (Framework-1. {ECO:0000303|PubMed:2997711}.)	NON_TER ();REGION (Complementarity-determining-1. {ECO:0000303|PubMed:2997711}.);REGION (Framework-2. {ECO:0000303|PubMed:2997711}.);REGION (Complementarity-determining-2. {ECO:0000303|PubMed:2997711}.);REGION (Framework-3. {ECO:0000303|PubMed:2997711}.);REGION (Complementarity-determining-3. {ECO:0000303|PubMed:2997711}.);DISULFID ({ECO:0000255|PROSITE-ProRule:PRU00114}.)	19			SP	20	19
WKNFPSPVDAAFR	Dimethyl (K);Dimethyl (N-term)	P02790	HPX	Hemopexin	90	102	0	NON	462	R	ELISERWKNFPS	0.961	10.1689	16	0.599938	6.27819	6.29553	6.43034	5.81023	6.40545	6.21258	6.72235	6.59011	6.14499	6.22266	6.18841	5.95501	1	3													SP	23	66
IEKTISKAKGQPR	3 Dimethyl (K);Dimethyl (N-term)	A0A0A0MS07	IGHG1	Immunoglobulin heavy constant gamma 1 (Fragment)	180	192	0	NON	295	P	KALPAPIEKTIS	0.7108	59.8538	12	0.597796	5.56358	5.85119	5.91071	5.79263			5.68684	4.97744	5.68706		4.83923		3	1
ECPPCPAPPVAGPSVFLFPPKPKDTLMISR	2 Dimethyl (K);Dimethyl (N-term);Oxidation (M)	P01859	IGHG2	Immunoglobulin heavy constant gamma 2	105	134	0	NON	326	V	ERKCCVECPPCP	0.9582	9.69489	13	0.5974	7.25608	7.30222		6.93334	5.75797	5.63358		5.92352	5.87612	5.41485		5.82495	2	2
CQCDELCSYYQSCCTDYTAECKPQVTR	Dimethyl (K);Dimethyl (N-term)	P04004	VTN	Vitronectin	38	64	0	NON	478	K	FNVDKKCQCDEL	1	0	16	0.596681	7.20181	7.05166	7.02964	6.50518	7.04534	7.15404	7.06585	7.15112	6.66883	6.906	6.7791	5.94485	1	543													SP	19	18
ATEEQSPGEGDGNCVTR	Dimethyl (N-term)	P00450	CP	Ceruloplasmin	161	177	0	NON	1065	L	YTYMLLATEEQS	0.995	0.00811057	9	0.595651			4.49254		3.79878	3.66915	4.12277	4.88398	4.46066	3.6922	4.34977	3.76942	0	3													SP	19	141
GSEMVVAGKLQDR	Dimethyl (K);Dimethyl (N-term);Oxidation (M)	H7C0L5	ITIH4	Inter-alpha-trypsin inhibitor heavy chain H4 (Fragment)	346	358	0	NON	719	K	FRLLFKGSEMVV	1	8.84e-12	13	0.595138			6.3234	6.44576	6.342	5.87199	6.65827	5.88492	5.80887	5.94261	6.01457	6.10605	1	25	YES	TQNNFRLLFK	GSEMVVAGKL
LLAILKGVQCEVQLVESGGGLVQPGR	Dimethyl (K);Dimethyl (N-term)	P01782	IGHV3-9	Immunoglobulin heavy variable 3-9	10	35	0	NON	118	F	GLSWIFLLAILK	0.9636	0.0124115	9	0.59186	6.27434		5.85755	6.08383	5.51784	5.13079			5.91012	5.53638		5.54694	1	1													SP	19	-10
HPEFLKAGKEPGLQIWR	2 Dimethyl (K);Dimethyl (N-term)	P06396	GSN	Gelsolin	56	72	0	NON	782	E	NSMVVEHPEFLK	0.9493	3.02785e-06	14	0.589828		6.386	6.34255	5.99458	5.95477	5.94691	6.13895	5.90289		5.95384	5.79391	5.67557	2	1													SP	27	28
MPIDCELSSWSSWTTCDPCQKKR	2 Dimethyl (K);Dimethyl (N-term)	P07358	C8B	Complement component C8 beta chain	61	83	0	NON	591	L	SVDVTLMPIDCE	0.9406	4.46478e-05	14	0.589546		6.41897	6.08169	5.89594	6.53262	5.95143	6.65067	6.88479	6.2453	6.19091	6.71317	6.41304	2	2													SP	32	28
LARGFSPKDVLVR	Dimethyl (K);Dimethyl (N-term)	P01876	IGHA1	Immunoglobulin heavy constant alpha 1	251	263	0	NON	353	C	LVTLTCLARGFS	0.9936	0.0157562	11	0.589168	5.69061		5.69065		6.38646	5.93781	5.91168		6.22568	5.97496	6.49978	6.66709	1	8
YVLTQPPSVSVAPGQTAR	Dimethyl (N-term)	P80748	IGLV3-21	Immunoglobulin lambda variable 3-21	21	38	1	SP	117	S	TGSVTSYVLTQP	1	0	16	0.589015	8.07422	7.80965	7.4506	9.02055	8.98236	8.54924	8.9536	8.65883	8.13633	7.84248	8.81748	7.46996	0	161	YES	LSHCTGSVTS	YVLTQPPSVS				BINDING (SCR3.);SIGNAL ({ECO:0000269|PubMed:6780787}.)	CHAIN (Ig lambda chain V-III region LOI.);DOMAIN (Ig-like.);CHAIN (Immunoglobulin lambda variable 3-21. {ECO:0000269|PubMed:6780787}.);DOMAIN (Ig-like. {ECO:0000255|PROSITE- ProRule:PRU00114}.)	DISULFID (By similarity.);NON_TER ();REGION (SCR3 binding.);BINDING (SCR3.);DISULFID ({ECO:0000255|PROSITE-ProRule:PRU00114}.)	3			SP	20	0		3
QNTGGKNPDPWAKNLNEKDYELLCLDGTR	3 Dimethyl (K);Dimethyl (N-term)	P02787	TF	Serotransferrin	559	587	0	NON	698	P	KHQTVPQNTGGK	0.9988	0.00136749	14	0.588281		6.24416	5.65159	5.16333	5.36483	5.58146	5.66478	5.94869	5.3601	4.63946	5.89485		3	4	YES	VAFVKHQTVP	QNTGGKNPDP				MOD_RES (Omega-N-methylated arginine (By similarity).);DISULFID ();SIGNAL ();METAL (Iron 1.);METAL (Iron 2 (By similarity).);DOMAIN (Transferrin-like 1.);BINDING (Carbonate 1.);BINDING (Carbonate 1; via amide nitrogen.);BINDING (Carbonate 2 (By similarity).);BINDING (Carbonate 2; via amide nitrogen (By similarity).);CARBOHYD (O-linked (GalNAc...).);CARBOHYD (N-linked (GlcNAc...) (complex).);CARBO…	DISULFID ();DOMAIN (Transferrin-like 2.);CHAIN (Serotransferrin.);DOMAIN (Transferrin-like 2. {ECO:0000255|PROSITE- ProRule:PRU00741}.);DISULFID ({ECO:0000255|PROSITE-ProRule:PRU00741, ECO:0000269|PubMed:6953407}.)	DISULFID ();METAL (Iron 2 (By similarity).);CARBOHYD (N-linked (GlcNAc...) (complex).);METAL (Iron 2. {ECO:0000255|PROSITE- ProRule:PRU00741}.);MOD_RES (Phosphoserine; by FAM20C. {ECO:0000269|PubMed:26091039}.);CARBOHYD (N-linked (GlcNAc...) (complex) asparagine. {ECO:0000269|PubMed:14760718, ECO:0000269|PubMed:15084671, ECO:0000269|PubMed:15536627, ECO:0000269|PubMed:16335952, ECO:0000269|PubMed…	539			SP	19	539
AQLLFLLLLWLPDTTGEIVMTQSPATLSVSPGER	Dimethyl (N-term)	P01624	IGKV3-15	Immunoglobulin kappa variable 3-15	5	38	0	NON	115	P	XXMEAPAQLLFL	0.9469	3.33108e-05	7	0.584535					4.44247		5.38936	5.17702	5.60062	5.1448	5.19072	5.331	0	1	YES	MEAP	AQLLFLLLLW					CHAIN (Ig kappa chain V-III region POM.);SIGNAL ({ECO:0000269|PubMed:60899}.)	DISULFID (By similarity.);NON_TER ();CHAIN (Immunoglobulin kappa variable 3-15. {ECO:0000269|PubMed:60899}.);DOMAIN (Ig-like. {ECO:0000255|PROSITE- ProRule:PRU00114}.);REGION (Framework-1. {ECO:0000303|PubMed:3083417}.);REGION (Complementarity-determining-1. {ECO:0000303|PubMed:3083417}.);REGION (Framework-2. {ECO:0000303|PubMed:3083417}.);REGION (Complementarity-determining-2. {ECO:0000303|PubMe…	-16			SP	20	-16
FLVAIIKGAQCEVQLVESGGGLVQPGGSLR	Dimethyl (K);Dimethyl (N-term)	S4R3C0	IGHV3OR16-17	Immunoglobulin heavy variable 3/OR16-17 (non-functional) (Fragment)	9	38	0	NON	116	V	FGLNWVFLVAII	0.9776	0.000106759	12	0.583837	5.48609	5.40069	5.11563		5.00726	4.72593		4.85996	5.57219	5.41166	5.08567		1	2													SP	19	-11
SNKALPAPIEKTISKAKGQPR	4 Dimethyl (K);Dimethyl (N-term)	A0A0A0MS07	IGHG1	Immunoglobulin heavy constant gamma 1 (Fragment)	172	192	0	NON	295	V	EYKCKVSNKALP	0.9999	2.53122e-08	14	0.583004	6.08546		6.27255	6.39841	6.09952	5.71321	6.58651		6.87168	6.47011	6.32638	6.2864	4	21
REGVQKEDIPPADLSDQVPDTESETR	Dimethyl (K);Dimethyl (N-term)	P01024	C3	Complement C3	954	979	0	NON	1663	G	DPERLGREGVQK	1	3e-14	9	0.581292					6.54077	6.99789	5.99874	6.48046	5.62166	5.01405	6.78532	5.75414	1	38	YES	VRTLDPERLG	REGVQKEDIP	X			DISULFID (Interchain (between beta and alpha chains).);DISULFID ();SITE (Cleavage; by carboxypeptidases.);SITE (Cleavage; by C3 convertase.);DOMAIN (Anaphylatoxin-like.);SIGNAL ();CHAIN (Complement C3 beta chain.);CHAIN (C3a anaphylatoxin.);CHAIN (Acylation stimulating protein.);CARBOHYD (N-linked (GlcNAc...).);SIGNAL ({ECO:0000269|PubMed:8376604}.);CHAIN (C3-beta-c. {ECO:0000250}.);DOMAIN (Anaph…	DISULFID ();CHAIN (Complement C3.);CHAIN (Complement C3 alpha chain.);CHAIN (Complement C3b alpha' chain.);CHAIN (Complement C3c alpha' chain fragment 1.)	DISULFID ();PEPTIDE (Complement C3f fragment.);CROSSLNK (Isoglutamyl cysteine thioester (Cys-Gln).);SITE (Cleavage; by factor I (Potential).);SITE (Cleavage; by factor I.);DOMAIN (NTR.);CHAIN (Complement C3dg fragment.);CHAIN (Complement C3g fragment.);CHAIN (Complement C3d fragment.);CHAIN (Complement C3c alpha' chain fragment 2.);MUTAGEN (D->A: Minor effect on binding of C3d to CR2.);MUTAGEN (E…	931			SP	22	931
LVAILKDVQCEVQLVESGGGLVQPGGSLR	Dimethyl (K);Dimethyl (N-term)	A0A0J9YX35	IGHV3-64D	Immunoglobulin heavy variable 3-64D	10	38	0	NON	117	L	WLSWVLLVAILK	0.9827	0.00127573	11	0.580566	6.70426		5.34442	5.725	5.22668	5.109	6.12354	5.44546	5.64776	5.52453	5.95159	5.61617	1	1													SP	19	-10
KDQEVLLQTFLDDASPGDKR	2 Dimethyl (K);Dimethyl (N-term)	P04114	APOB	Apolipoprotein B-100	539	558	0	NON	4563	D	KMEPKDKDQEVL	0.9998	0.00124769	13	0.577296		5.22353			5.51608	5.64281	5.46648	5.40047	5.13394	4.82772	5.31452	4.86489	2	14													SP	27	511
KAAFTECCQAADKAACLLPKLDELR	3 Dimethyl (K);Dimethyl (N-term)	P02768	ALB	Serum albumin	186	210	0	NON	609	Y	FFAKRYKAAFTE	0.9998	0.0154332	16	0.575888	7.77972	8.47448	7.03056	7.0759	7.27052	6.88101	7.04647	6.94575	6.81978	6.07721	6.97997	6.43252	3	179													SP	18	167
DIQMTQSPSSLSASVGDRVTITCRASQGIR	Dimethyl (N-term);Oxidation (M)	P01599	IGKV1-17	Immunoglobulin kappa variable 1-17	23	52	1	SP	117	C	FPGARCDIQMTQ	0.9951	0.00137343	11	0.575163			6.14981	6.32448	5.92959	5.5395	6.03566	5.73166		6.12926	6.02419		0	47													SP	22	0		0
LWLPDTTGEIVMTQSPATLSVSPGER	Dimethyl (N-term);Oxidation (M)	P01624	IGKV3-15	Immunoglobulin kappa variable 3-15	13	38	0	NON	115	L	LLFLLLLWLPDT	0.9943	1.78171e-06	14	0.575063		5.52957	5.59925		5.53053	5.17468	5.61675	5.55775	5.99546	5.46889	5.3709	5.61988	0	8	YES	APAQLLFLLL	LWLPDTTGEI					CHAIN (Ig kappa chain V-III region POM.);SIGNAL ({ECO:0000269|PubMed:60899}.)	DISULFID (By similarity.);NON_TER ();CHAIN (Immunoglobulin kappa variable 3-15. {ECO:0000269|PubMed:60899}.);DOMAIN (Ig-like. {ECO:0000255|PROSITE- ProRule:PRU00114}.);REGION (Framework-1. {ECO:0000303|PubMed:3083417}.);REGION (Complementarity-determining-1. {ECO:0000303|PubMed:3083417}.);REGION (Framework-2. {ECO:0000303|PubMed:3083417}.);REGION (Complementarity-determining-2. {ECO:0000303|PubMe…	-8			SP	20	-8
EVQLVESGR	Dimethyl (N-term)	A0A075B7B8	IGHV3OR16-12	Immunoglobulin heavy variable 3/OR16-12 (non-functional) (Fragment)	20	28	1	SP	117	C	LQGVHCEVQLVE	0.9997	0.000316176	14	0.574037	4.611		5.8735		4.77175	4.31248	5.30667	5.33384	5.93807	4.88323	5.25998	6.05571	0	5													SP	19	0		0
EYSGTIASEANTYLNSKSTR	Dimethyl (K);Dimethyl (N-term)	P04114	APOB	Apolipoprotein B-100	3508	3527	0	NON	4563	R	GSVLSREYSGTI	1	8.7256e-10	12	0.57398			5.84193	5.68253		6.05466	6.28179	5.86464	5.90413	5.96232	6.12441		1	20	YES	GDVKGSVLSR	EYSGTIASEA				DISULFID ();LIPID (S-palmitoyl cysteine.);DOMAIN (Vitellogenin.);MOD_RES (N6-acetyllysine.);SIGNAL ();CHAIN (Apolipoprotein B-48.);MUTAGEN (D->N: Impairs protein secretion.);MUTAGEN (D->Q: Does not affect protein secretion.);MUTAGEN (R->A: Impairs protein secretion.);MUTAGEN (R->K: Does not affect protein secretion.);CARBOHYD (N-linked (GlcNAc...) (Potential).);CARBOHYD (N-linked (GlcNAc...).);RE…	CHAIN (Apolipoprotein B-100.);REGION (Heparin-binding.)	CARBOHYD (N-linked (GlcNAc...).);CARBOHYD (N-linked (GlcNAc...) (Potential).);MOD_RES (Phosphoserine; by FAM20C. {ECO:0000244|PubMed:24275569, ECO:0000269|PubMed:26091039}.);MOD_RES (Phosphothreonine. {ECO:0000244|PubMed:24275569}.);CARBOHYD (N-linked (GlcNAc...) asparagine. {ECO:0000269|PubMed:16335952, ECO:0000269|PubMed:19159218}.);CARBOHYD (N-linked (GlcNAc...) asparagine. {ECO:0000255}.)	3480			SP	27	3480
GEIVMTQSPATLSVSPGER	Dimethyl (N-term)	P01624	IGKV3-15	Immunoglobulin kappa variable 3-15	20	38	1	SP	115	T	WLPDTTGEIVMT	0.7045	68.8471	12	0.571058		7.58191	7.74197	7.69598	6.94009	6.6815	7.53312	7.32198	6.42742		5.35519		0	1	YES	LLLLWLPDTT	GEIVMTQSPA					CHAIN (Ig kappa chain V-III region POM.);SIGNAL ({ECO:0000269|PubMed:60899}.)	DISULFID (By similarity.);NON_TER ();CHAIN (Immunoglobulin kappa variable 3-15. {ECO:0000269|PubMed:60899}.);DOMAIN (Ig-like. {ECO:0000255|PROSITE- ProRule:PRU00114}.);REGION (Framework-1. {ECO:0000303|PubMed:3083417}.);REGION (Complementarity-determining-1. {ECO:0000303|PubMed:3083417}.);REGION (Framework-2. {ECO:0000303|PubMed:3083417}.);REGION (Complementarity-determining-2. {ECO:0000303|PubMe…	-1			SP	20	-1		0
QAPGQELGWMGR	Dimethyl (N-term)	A0A075B7D0	IGHV1OR15-1	Immunoglobulin heavy variable 1/OR15-1 (non-functional) (Fragment)	58	69	0	NON	117	R	YMHWVRQAPGQE	0.8301	0.136862	10	0.570532			5.37131		5.8742	5.41421	5.05467	4.8826	5.81031	5.4641	5.88082	6.17211	0	3													SP	19	38
SNKGLPAPIEKTISKTKGQPR	4 Dimethyl (K);Dimethyl (N-term)	P01859	IGHG2	Immunoglobulin heavy constant gamma 2	203	223	0	NON	326	V	EYKCKVSNKGLP	0.9486	0.0184718	16	0.568667	6.46573	6.49254	6.54543	6.64794	6.34143	6.08139	5.91089	5.67847	6.05165	6.2553	6.64864	5.78101	4	2
LLLWLRGARCDIQMTQSPSSLSASVGDR	Dimethyl (N-term);Oxidation (M)	P01597	IGKV1-39	Immunoglobulin kappa variable 1-39	13	40	0	NON	117	L	AQLLGLLLLWLR	0.9301	0.00219276	9	0.565867					5.8669	5.41485	5.9841	5.67362	6.20245	6.09447	6.03708	6.22622	0	5	YES	MRVPAQLLGL	LLLWLRGARC					SIGNAL ();SIGNAL ({ECO:0000255}.)	DISULFID (By similarity.);NON_TER ();CHAIN (Ig kappa chain V-I region Daudi.);REGION (Framework-1.);REGION (Complementarity-determining-1.);REGION (Framework-2.);REGION (Complementarity-determining-2.);REGION (Framework-3.);REGION (Complementarity-determining-3.);REGION (Framework-4.);CHAIN (Immunoglobulin kappa variable 1D-39. {ECO:0000255}.);DOMAIN (Ig-like. {ECO:0000255|PROSITE- ProRule:PRU001…	-10			SP	22	-10
GLTQPPSVSKGLR	Dimethyl (K);Dimethyl (N-term)	A0A075B6I4	IGLV10-54	Immunoglobulin lambda variable 10-54	22	34	1	SP	117	A	VSVVQAGLTQPP	1	1.436e-11	16	0.565838	6.1929	6.0472	7.53703	7.85047	7.86323	7.58187	7.33946	7.54507	8.27678	7.95039	7.65908	6.87148	1	29													SP	21	0		0
VMTQSPATLSVSPGER	Dimethyl (N-term)	P01624	IGKV3-15	Immunoglobulin kappa variable 3-15	23	38	1	SP	115	I	DTTGEIVMTQSP	0.9969	0.202106	14	0.56333	6.04229	5.75587	6.0194	5.94677	5.44202	5.00227			5.8987	5.78026	5.7427	5.81204	0	1	YES	LWLPDTTGEI	VMTQSPATLS				SIGNAL ({ECO:0000269|PubMed:60899}.)	CHAIN (Ig kappa chain V-III region POM.);CHAIN (Immunoglobulin kappa variable 3-15. {ECO:0000269|PubMed:60899}.);DOMAIN (Ig-like. {ECO:0000255|PROSITE- ProRule:PRU00114}.);REGION (Framework-1. {ECO:0000303|PubMed:3083417}.)	DISULFID (By similarity.);NON_TER ();REGION (Complementarity-determining-1. {ECO:0000303|PubMed:3083417}.);REGION (Framework-2. {ECO:0000303|PubMed:3083417}.);REGION (Complementarity-determining-2. {ECO:0000303|PubMed:3083417}.);REGION (Framework-3. {ECO:0000303|PubMed:3083417}.);DISULFID ({ECO:0000255|PROSITE-ProRule:PRU00114}.)	2			SP	20	2		2
KSYSCQVTHEGSTVEKTVAPTECS	2 Dimethyl (K);Dimethyl (N-term)	P0DOY3	IGLC3	Immunoglobulin lambda constant 3	83	106	0	NON	106	H	EQWKSHKSYSCQ	0.9997	0.000149389	8	0.562316			4.93256		3.99438	4.50633	5.14781	4.91316	5.91118	5.12607	5.45806		2	2
VLLAQELPQQLTSPGYPEPYGKGQESSTDIKAPEGFAVR	2 Dimethyl (K);Dimethyl (N-term)	Q9NZP8	C1RL	Complement C1r subcomponent-like protein	42	80	1	SP	487	S	CPTRGSVLLAQE	0.9986	1.5789e-10	15	0.562074	5.93981	6.40223	5.81122		6.78424	6.26357	6.24842	6.53597	6.13216	5.39302	5.96518	5.62901	2	12													SP	40	1
ISSSKGSLGGGFSSGGFSGGSFSR	Dimethyl (K);Dimethyl (N-term)	A0A1B0GVI3	KRT10	Keratin, type I cytoskeletal 10	36	59	0	NON	624	R	GVSSLRISSSKG	1	0	14	0.561498	5.29125	5.75266	5.85948	6.55345			6.34574	5.52881	6.04132	6.4438	7.25355	5.66747	1	24	YES	GGGGGVSSLR	ISSSKGSLGG				MOD_RES (Phosphoserine.);MOD_RES (Phosphoserine. {ECO:0000244|PubMed:23186163}.);MOD_RES (Phosphoserine. {ECO:0000244|PubMed:18691976, ECO:0000244|PubMed:23186163}.)	COMPBIAS (Gly-rich.);CHAIN (Keratin, type I cytoskeletal 10.);REGION (Head.)	COMPBIAS (Ser-rich.);MOD_RES (Phosphoserine.);REGION (Rod.);REGION (Coil 1A.);REGION (Linker 1.);REGION (Coil 1B.);REGION (Linker 12.);REGION (Coil 2.);REGION (Tail.);DOMAIN (IF rod. {ECO:0000255|PROSITE- ProRule:PRU01188}.);MOD_RES (Phosphoserine. {ECO:0000244|PubMed:18691976, ECO:0000244|PubMed:23186163}.);MOD_RES (Phosphoserine. {ECO:0000244|PubMed:23186163}.);DISULFID (Interchain. {ECO:000024…
FLVALLRGVQCQVQLVESGGGVVQPGR	Dimethyl (N-term)	P01768	IGHV3-30	Immunoglobulin heavy variable 3-30	9	35	0	NON	117	V	FGLSWVFLVALL	0.9901	0.0012867	15	0.560218	5.2275	5.64978	5.3868	5.16488	6.06322	5.49736	5.85216	5.52817	5.31481	5.1611		5.73999	0	1	YES	MEFGLSWV	FLVALLRGVQ				MOD_RES (Pyrrolidone carboxylic acid.)	CHAIN (Ig heavy chain V-III region KOL.);DOMAIN (Ig-like.);SIGNAL ({ECO:0000269|PubMed:420800, ECO:0000269|PubMed:6884994}.)	DISULFID ();NON_TER ();CHAIN (Immunoglobulin heavy variable 3-33. {ECO:0000269|PubMed:420800, ECO:0000269|PubMed:6884994}.);DOMAIN (Ig-like. {ECO:0000255|PROSITE- ProRule:PRU00114}.);MOD_RES (Pyrrolidone carboxylic acid. {ECO:0000269|PubMed:420800, ECO:0000269|PubMed:6884994}.);DISULFID ({ECO:0000255|PROSITE-ProRule:PRU00114, ECO:0000269|PubMed:6884994}.)	-11			SP	19	-11
CEVTHQGLSSPVTKSFNR	Dimethyl (K);Dimethyl (N-term)	P01834	IGKC	Immunoglobulin kappa constant	87	104	0	NON	107	A	KHKVYACEVTHQ	0.997	0.0013007	15	0.556411	5.69927	5.25628	6.53903	6.50343	6.52088	5.93674	6.47794	6.42591		6.66255	6.35977	6.63706	1	2
AYRPSETLCGGELVDTLQFVCGDR	Dimethyl (N-term)	P01344	IGF2	Insulin-like growth factor II	25	48	1	SP	180	A	ASCCIAAYRPSE	1	5.24146e-08	9	0.555315					4.81244	4.67763	5.19105	4.92892	4.78065	4.61746	4.68326	4.57472	0	5	YES	FLAFASCCIA	AYRPSETLCG	X			SIGNAL ();SIGNAL ({ECO:0000269|PubMed:658418, ECO:0000269|PubMed:7633596}.)		DISULFID ();PEPTIDE (Preptin.);CHAIN (Insulin-like growth factor II.);CHAIN (Insulin-like growth factor II Ala-25 Del.);CARBOHYD (O-linked (GalNAc...).);REGION (B.);REGION (C.);REGION (A.);REGION (D.);PROPEP (E peptide.);SITE (Important for interaction with integrin. {ECO:0000269|PubMed:28873464}.);CARBOHYD (O-linked (GalNAc...) threonine. {ECO:0000269|PubMed:22171320, ECO:0000269|PubMed:23234360…		-156		SP	24	0		0
GVQTESSTVTPTLPGETLTYVWKIPER	Dimethyl (K);Dimethyl (N-term)	P00450	CP	Ceruloplasmin	838	864	0	NON	1065	H	YSIHAHGVQTES	0.9994	1.77983e-07	9	0.554916			4.72327		4.27512	4.54966	5.22524	4.90511	4.51846	4.06291	4.55847		1	3													SP	19	818
SKFQPTLLTLPR	Dimethyl (K);Dimethyl (N-term)	E9PGN7	SERPING1	Plasma protease C1 inhibitor	432	443	0	NON	543	M	MEKLEMSKFQPT	0.9993	0.000260064	15	0.552912	4.58556		5.55333	5.27016	4.65743	4.96037	5.23719	4.92013	5.04237	5.26829	5.33196	4.57109	1	14	YES	FKAIMEKLEM	SKFQPTLLTL				DISULFID ();SIGNAL ();CARBOHYD (N-linked (GlcNAc...) (complex).);CARBOHYD (O-linked (GalNAc...).);CARBOHYD (N-linked (GlcNAc...).);CARBOHYD (N-linked (GlcNAc...); in variant TA.);REGION (7 X 4 AA tandem repeats of [QE]-P-T-[TQ].);REPEAT (1.);REPEAT (2.);REPEAT (3.);REPEAT (4.);REPEAT (5.);REPEAT (6.);REPEAT (7.);SIGNAL ({ECO:0000269|PubMed:6416294}.);CARBOHYD (N-linked (GlcNAc...) (complex) aspar…	DISULFID ();CHAIN (Plasma protease C1 inhibitor.);CHAIN (Plasma protease C1 inhibitor. {ECO:0000269|PubMed:3756141}.);DISULFID ({ECO:0000269|PubMed:17488724, ECO:0000269|PubMed:3756141}.)	SITE (Reactive bond for chymotrypsin.);SITE (Reactive bond.)	366
TQDPAVSVALGQTVR	Dimethyl (N-term)	P01714	IGLV3-19	Immunoglobulin lambda variable 3-19	24	38	1	SP	112	L	VVSSELTQDPAV	0.9519	0.0660673	10	0.552					4.80746		5.42396	5.00895	5.42826	5.14592	4.93979	5.13864	0	2	YES	CIGSVVSSEL	TQDPAVSVAL				SIGNAL ({ECO:0000269|PubMed:4909564}.)	DISULFID ();CHAIN (Ig lambda chain V-III region SH.);DOMAIN (Ig-like.);CHAIN (Immunoglobulin lambda variable 3-19. {ECO:0000269|PubMed:4909564}.);DOMAIN (Ig-like. {ECO:0000255|PROSITE- ProRule:PRU00114}.)	NON_TER ();DISULFID ({ECO:0000255|PROSITE-ProRule:PRU00114}.)	3			SP	20	3		3
LASYLDKVR	Dimethyl (K);Dimethyl (N-term)	A0A1B0GVI3	KRT10	Keratin, type I cytoskeletal 10	157	165	0	NON	624	R	QNLNDRLASYLD	0.9955	0.171901	16	0.549193	5.25774	5.49362	6.38794	6.15549	5.42228	5.67631	5.71142	5.93864	6.02861	6.21152	7.19268	5.53315	1	3	YES	KVTMQNLNDR	LASYLDKVRA				MOD_RES (Phosphoserine.);REGION (Head.);MOD_RES (Phosphoserine. {ECO:0000244|PubMed:23186163}.);MOD_RES (Phosphoserine. {ECO:0000244|PubMed:18691976, ECO:0000244|PubMed:23186163}.)	COMPBIAS (Gly-rich.);CHAIN (Keratin, type I cytoskeletal 10.);REGION (Rod.);REGION (Coil 1A.);DOMAIN (IF rod. {ECO:0000255|PROSITE- ProRule:PRU01188}.)	COMPBIAS (Ser-rich.);REGION (Linker 1.);REGION (Coil 1B.);REGION (Linker 12.);REGION (Coil 2.);REGION (Tail.);MOD_RES (Phosphoserine. {ECO:0000244|PubMed:23186163}.);DISULFID (Interchain. {ECO:0000244|PDB:4ZRY, ECO:0000305|PubMed:27595935}.)
LFAVDSGNDVTDIADDGCPKPPEIAHGYVEHSVR	Dimethyl (K);Dimethyl (N-term)	P00738	HP	Haptoglobin	16	49	1	SP	406	Q	LLLWGQLFAVDS	0.9989	7.14508e-08	10	0.548685			5.23284		6.56274	6.1972	6.13931	6.10347	6.20728	5.86714	6.28054	6.36139	1	13													SP	18	-3		-1
SVQPNFQQDKFLGR	Dimethyl (K);Dimethyl (N-term)	P41222	PTGDS	Prostaglandin-H2 D-isomerase	29	42	0	NON	190	V	APEAQVSVQPNF	0.9982	0.0180051	9	0.548564					6.60111	6.15639	6.21449		6.09228	6.10018	6.11043	6.05186	1	1													SP	22	6
FTISTDNSKNTLYLQMNSLR	Dimethyl (K);Dimethyl (N-term)	A0A075B7B8	IGHV3OR16-12	Immunoglobulin heavy variable 3/OR16-12 (non-functional) (Fragment)	87	106	0	NON	117	R	DSVKGRFTISTD	0.9928	1.16383	13	0.548387	6.46829	6.16151	5.75125		5.95215	5.77265	6.18972	6.02343	6.56614		6.03195	6.02419	1	2													SP	19	67
QLVESRGVLVQPGGSLR	Dimethyl (N-term)	P0DTE1	IGHV3-38-3	Probable non-functional immunoglobulin heavy variable 3-38-3	22	38	1	SP	115	V	GVQCEVQLVESR	0.8709	0.127749	10	0.547801	6.3478			5.97639	6.33055	5.85534	6.39676	6.15696	6.08837	6.30867	6.25992		0	3																	2
ASGVTFTWTPSSGKSAVQGPPER	Dimethyl (K);Dimethyl (N-term)	P01876	IGHA1	Immunoglobulin heavy constant alpha 1	155	177	0	NON	353	D	LTGLRDASGVTF	1	0	16	0.547441	5.92423	5.8573	6.25358	6.21447	6.11336	5.67883	6.02365	5.88315	6.10729	5.8031	6.25565	6.25214	1	23
KPSNTKVDKTVER	3 Dimethyl (K);Dimethyl (N-term)	P01859	IGHG2	Immunoglobulin heavy constant gamma 2	88	100	0	NON	326	H	TCNVDHKPSNTK	0.9942	0.0185226	16	0.547059	5.23138	5.53638	6.11343	5.77499	5.10986	4.89756	5.85245	5.11657	5.05068	5.30652	5.93189	5.66959	3	2
TGTGESKCPLMVKVLDAVR	2 Dimethyl (K);Dimethyl (N-term);Oxidation (M)	P02766	TTR	Transthyretin	23	41	1	SP	147	P	VSEAGPTGTGES	0.8455	0.246502	15	0.547054	7.40269	6.36917	6.46765	5.93658	6.2924	6.16924	6.95483		6.23924	6.67775	6.3186	6.74445	2	1	YES	GLVFVSEAGP	TGTGESKCPL	X			SIGNAL ();SIGNAL ({ECO:0000269|PubMed:12665801, ECO:0000269|PubMed:1517749, ECO:0000269|PubMed:3135807, ECO:0000269|PubMed:4607556, ECO:0000269|PubMed:6583672, ECO:0000269|PubMed:6651852}.)	CHAIN (Transthyretin.)	REGION (Thyroid hormone binding.);MUTAGEN (F->M: Loss of tetramerization; when associated with M-130.);MUTAGEN (L->M: Loss of tetramerization; when associated with M-107.);BINDING (Thyroid hormones.);MOD_RES (4-carboxyglutamate; in a patient with Moyamoya disease.);CARBOHYD (N-linked (GlcNAc...).);MOD_RES (4-carboxyglutamate; in a patient with Moyamoya disease. {ECO:0000269|PubMed:18221012}.);MOD…	2			SP	20	2		2
CMVGHEALPLAFTQKTIDR	Dimethyl (K);Dimethyl (N-term);Oxidation (M)	P01876	IGHA1	Immunoglobulin heavy constant alpha 1	313	331	0	NON	353	S	KGDTFSCMVGHE	0.9995	4.87224e-08	15	0.547003	6.80929	7.01199	7.01209	7.18272	7.43802	6.24124	6.51007		6.36776	6.24532	6.53219	6.65477	1	2
VMPICLPSKDYAEVGR	Dimethyl (K);Dimethyl (N-term)	P00738	HP	Haptoglobin	262	277	0	NON	406	R	VSVNERVMPICL	1	2.85928e-09	16	0.545627	6.09057	6.78323	6.82288	6.26577	6.55995	6.28059	7.02672	6.52462	6.60689	6.66813	6.76328	6.36244	1	33													SP	18	243
DTTGEIVLTQSPGTLSLSPGER	Dimethyl (N-term)	P01619	IGKV3-20	Immunoglobulin kappa variable 3-20	17	38	1	SP	116	P	LLLWLPDTTGEI	0.9944	1.58946e-06	12	0.545026			4.9178		4.70321	4.47976	5.10454	4.81271	4.88965	4.80092	4.6834	4.63112	0	12	YES	LLFLLLLWLP	DTTGEIVLTQ					CHAIN (Ig kappa chain V-III region B6.);SIGNAL ({ECO:0000269|PubMed:11946339, ECO:0000269|PubMed:3086710, ECO:0000269|PubMed:5027703, ECO:0000269|PubMed:6794615}.)	DISULFID (By similarity.);NON_TER ();CHAIN (Immunoglobulin kappa variable 3-20. {ECO:0000269|PubMed:11946339, ECO:0000269|PubMed:3086710, ECO:0000269|PubMed:5027703, ECO:0000269|PubMed:6794615}.);DOMAIN (Ig-like. {ECO:0000255|PROSITE- ProRule:PRU00114}.);REGION (Framework-1. {ECO:0000303|PubMed:2997711}.);REGION (Complementarity-determining-1. {ECO:0000303|PubMed:2997711}.);REGION (Framework-2. {…	-4			SP	20	-4		-2
CVADESAENCDKSLHTLFGDKLCTVATLR	2 Dimethyl (K);Dimethyl (N-term)	P02768	ALB	Serum albumin	77	105	0	NON	609	T	TEFAKTCVADES	0.8798	0.0168912	11	0.544343			4.78764		5.76419	5.15051	5.18193	5.27644	4.89544	5.05584	5.23965	4.94296	2	1													SP	18	58
AILKGVQCEVQLVESGGGLVQPGGSLR	Dimethyl (K);Dimethyl (N-term)	P01764	IGHV3-23	Immunoglobulin heavy variable 3-23	12	38	0	NON	117	V	SWLFLVAILKGV	0.9998	0.00155482	11	0.54369			6.23072	6.27179	6.24244	5.88317	6.79173	6.51963	6.44229	6.17662	6.56542	6.60305	1	11	YES	EFGLSWLFLV	AILKGVQCEV					SIGNAL ();SIGNAL ({ECO:0000269|PubMed:409716, ECO:0000269|PubMed:4139708, ECO:0000269|PubMed:4522793}.)	NON_TER ();CHAIN (Ig heavy chain V-III region VH26.);DOMAIN (Ig-like.);CHAIN (Immunoglobulin heavy variable 3-23. {ECO:0000269|PubMed:409716, ECO:0000269|PubMed:4139708, ECO:0000269|PubMed:4522793}.);DISULFID ({ECO:0000244|PDB:1OHQ, ECO:0000244|PDB:3BN9, ECO:0000244|PDB:3UPC, ECO:0000244|PDB:3ZHD, ECO:0000244|PDB:3ZHK, ECO:0000244|PDB:3ZHL, ECO:0000255|PROSITE-ProRule:PRU00114, ECO:0000269|PubMed…	-8			SP	19	-8
SYSCQVTHEGSTVEKTVAPTECS	Dimethyl (K);Dimethyl (N-term)	B9A064	IGLL5	Immunoglobulin lambda-like polypeptide 5	192	214	0	NON	214	R	QWKSHRSYSCQV	1	0	16	0.54333	5.72691	5.87915	6.39671	6.30571	6.419	5.99826	6.35507	6.17541	7.11427	6.57217	6.33211	6.43202	1	29	YES	LTPEQWKSHR	SYSCQVTHEG				NON_TER ()	DISULFID ();CHAIN (Ig lambda-1 chain C regions.);DOMAIN (Ig-like.);CHAIN (Immunoglobulin lambda constant 1.);DOMAIN (Ig-like. {ECO:0000255|PROSITE- ProRule:PRU00114}.);DISULFID ({ECO:0000255|PROSITE-ProRule:PRU00114}.)	DISULFID (Interchain (with heavy chain).)				SP	37	154
KSEVAHR	Dimethyl (K);Dimethyl (N-term)	P02768	ALB	Serum albumin	28	34	1	PP	609	H	FRRDAHKSEVAH	0.9835	0.165143	15	0.542363	5.31959	4.82746	5.73238		4.38948	4.0327	4.64436	5.02331	5.19894	4.99837	5.0755	4.9297	1	2													SP	18	9				3
QSPSSLSASVGDR	Dimethyl (N-term)	A0A075B6S9	IGKV1-37	Probable non-functional immunoglobulinn kappa variable 1-37	28	40	1	SP	117	T	CDIQLTQSPSSL	0.9997	0.0001019	11	0.541889		6.69311	6.90141	7.10028	6.47431	6.03106	6.58759		6.46437	6.21937			0	61	YES	RGARCDIQMT	QSPSSLSASV				SIGNAL ();SIGNAL ({ECO:0000255}.)	CHAIN (Ig kappa chain V-I region Daudi.);REGION (Framework-1.);CHAIN (Immunoglobulin kappa variable 1D-39. {ECO:0000255}.);DOMAIN (Ig-like. {ECO:0000255|PROSITE- ProRule:PRU00114}.);REGION (Framework-1. {ECO:0000303|PubMed:6091049}.)	DISULFID (By similarity.);NON_TER ();REGION (Complementarity-determining-1.);REGION (Framework-2.);REGION (Complementarity-determining-2.);REGION (Framework-3.);REGION (Complementarity-determining-3.);REGION (Framework-4.);REGION (Complementarity-determining-1. {ECO:0000303|PubMed:6091049}.);REGION (Framework-2. {ECO:0000303|PubMed:6091049}.);REGION (Complementarity-determining-2. {ECO:0000303|Pu…	5			SP	22	5
IQMTQSPSSVSASVGDR	Dimethyl (N-term)	P01611	IGKV1D-12	Immunoglobulin kappa variable 1D-12	24	40	1	SP	117	D	PGSRCDIQMTQS	0.9709	0.00240408	9	0.541472					5.43467	4.96109	5.85418	5.66248	5.9797	5.67227	5.21819	5.53891	0	1													SP	22	1		1
CADYSENTFTEYKKKLAER	3 Dimethyl (K);Dimethyl (N-term)	P02774-3	GC	Isoform 3 of Vitamin D-binding protein	426	444	0	NON	493	L	DKGQELCADYSE	0.999	1.1478	14	0.538384	4.82538	4.60427	5.00102		5.80278	4.74592	4.55556	5.02976		4.74615	4.51884	4.67433	3	4	YES	SSFIDKGQEL	CADYSENTFT				DISULFID ();DISULFID (By similarity.);CARBOHYD (N-linked (GlcNAc...) (Potential).);DOMAIN (Albumin 1.);DOMAIN (Albumin 2.);SIGNAL ();SIGNAL ({ECO:0000269|PubMed:218624, ECO:0000269|PubMed:2423133}.);DOMAIN (Albumin 1. {ECO:0000255|PROSITE- ProRule:PRU00769}.);DOMAIN (Albumin 2. {ECO:0000255|PROSITE- ProRule:PRU00769}.);DISULFID ({ECO:0000255|PROSITE-ProRule:PRU00769}.)	CHAIN (Vitamin D-binding protein.);DOMAIN (Albumin 3.);DOMAIN (Albumin 3. {ECO:0000255|PROSITE- ProRule:PRU00769}.)	DISULFID ()	390
VEKLNAAKALPQPQNVTSLLGCTH	2 Dimethyl (K);Dimethyl (N-term)	P02790	HPX	Hemopexin	439	462	0	NON	462	D	LYCYSDVEKLNA	0.9788	0.00119874	10	0.53834			4.81789		5.22794	4.77383	4.99935	4.84316	4.36158	4.56062	4.75346	4.51649	2	6	YES	HGPNLYCYSD	VEKLNAAKAL				DISULFID ();SIGNAL ();CARBOHYD (O-linked (GalNAc...).);CARBOHYD (N-linked (GlcNAc...) (complex).);CARBOHYD (N-linked (GlcNAc...).);METAL (Iron (heme 1 axial ligand) (By similarity).);METAL (Iron (heme 2 axial ligand) (By similarity).);REGION (O-glycosylated at one site.);REPEAT (Hemopexin 1.);REPEAT (Hemopexin 2.);REPEAT (Hemopexin 3.);REPEAT (Hemopexin 4.);REPEAT (Hemopexin 5.);REPEAT (Hemopexin…	DISULFID ();CHAIN (Hemopexin.);REPEAT (Hemopexin 8.);CHAIN (Hemopexin. {ECO:0000269|PubMed:3855550}.);DISULFID ({ECO:0000269|PubMed:3855550}.)	CARBOHYD (N-linked (GlcNAc...) (complex).);CARBOHYD (N-linked (GlcNAc...) (complex) asparagine. {ECO:0000269|PubMed:15084671, ECO:0000269|PubMed:16740002, ECO:0000269|PubMed:19139490, ECO:0000269|PubMed:19159218, ECO:0000269|PubMed:19838169, ECO:0000269|PubMed:6371807}.)	415			SP	23	415
ELVTLTCLAR	Dimethyl (N-term)	P01876	IGHA1	Immunoglobulin heavy constant alpha 1	244	253	0	NON	353	N	EELALNELVTLT	0.9973	0.0107191	16	0.538172	5.7574	5.58372	5.94094	5.88898	5.941	5.55219	5.94385	5.84306	5.95757	5.6422	6.03858	6.09715	0	6
VPGSSEDIVMTQTPLSLPVTPGEPASISCR	Dimethyl (N-term)	A0A087WW87	IGKV2-40	Immunoglobulin kappa variable 2-40	15	44	1	SP	121	W	GLLMLWVPGSSE	0.9862	0.0014365	9	0.535375				6.53411	6.67365	6.53146	6.73717	6.30956	6.84474	6.42881	6.44791	6.78899	0	1	YES	AQLLGLLMLW	VPGSSEDIVM					CHAIN (Ig kappa chain V-II region Cum.);SIGNAL ({ECO:0000269|PubMed:5586923}.)	DISULFID (By similarity.);NON_TER ();CHAIN (Immunoglobulin kappa variable 2D-40. {ECO:0000269|PubMed:5586923}.);DOMAIN (Ig-like. {ECO:0000255|PROSITE- ProRule:PRU00114}.);DISULFID ({ECO:0000255|PROSITE-ProRule:PRU00114}.)	-5			SP	19	-5		-3
WLQGSQELPR	Dimethyl (N-term)	P01876	IGHA1	Immunoglobulin heavy constant alpha 1	264	273	0	NON	353	R	KDVLVRWLQGSQ	0.9998	0.000260515	14	0.535228			6.43971	6.42256	6.21528	5.91054	5.99189	6.08494	6.65714	6.27056	6.52534	6.33516	0	38
WYVDGVEVHNAKTKPR	2 Dimethyl (K);Dimethyl (N-term)	P01857	IGHG1	Immunoglobulin heavy constant gamma 1	160	175	0	NON	330	N	PEVKFNWYVDGV	0.8257	75.5795	16	0.534823	4.63901	5.01888	5.98231	5.45541	5.96953	5.56997	5.88445	5.70119	6.62549	5.95873	5.66574	6.09636	2	1
CAEVQLVQSGAEVKKPGESLR	2 Dimethyl (K);Dimethyl (N-term)	A0A0J9YXX1	IGHV5-10-1	Immunoglobulin heavy variable 5-10-1	18	38	1	SP	117	V	AVLQGVCAEVQL	0.9575	0.00224868	14	0.531641	5.80745	5.73455	5.55398	5.85819	5.97849		7.00624	6.82557	6.38595	6.04414	6.323	5.81397	2	4													SP	19	-2		0
SGVPDRFSGSGSGTDFTLKISR	Dimethyl (K);Dimethyl (N-term)	A0A075B6P5	IGKV2-28	Immunoglobulin kappa variable 2-28	81	102	0	NON	120	A	LGSNRASGVPDR	0.9994	0.0011866	14	0.531326	7.18525	7.16401	7.23171	7.06574	6.4507	6.53025	6.5939	6.57006	7.11615	6.6528	6.91473	6.54989	1	13	YES	LLIYLGSNRA	SGVPDRFSGS				REGION (Framework-1.);REGION (Complementarity-determining-1.);REGION (Framework-2.);REGION (Complementarity-determining-2.);SIGNAL ({ECO:0000269|PubMed:4596149, ECO:0000269|PubMed:4700495, ECO:0000269|PubMed:821524, ECO:0000269|Ref.3}.);REGION (Framework-1. {ECO:0000303|PubMed:6325927}.);REGION (Complementarity-determining-1. {ECO:0000303|PubMed:6325927}.);REGION (Framework-2. {ECO:0000303|PubMed…	DISULFID (By similarity.);CHAIN (Ig kappa chain V-II region FR.);REGION (Framework-3.);CHAIN (Immunoglobulin kappa variable 2D-28. {ECO:0000269|PubMed:4596149, ECO:0000269|PubMed:821524, ECO:0000269|Ref.3}.);DOMAIN (Ig-like. {ECO:0000255|PROSITE- ProRule:PRU00114}.);REGION (Complementarity-determining-2. {ECO:0000303|PubMed:6325927}.);DISULFID ({ECO:0000255|PROSITE-ProRule:PRU00114}.)	NON_TER ();REGION (Complementarity-determining-3.);REGION (Framework-4.);REGION (Framework-3. {ECO:0000303|PubMed:6325927}.);REGION (Complementarity-determining-3. {ECO:0000303|PubMed:6325927}.)	61			SP	20	60
LTQDPAVSVALGQTVR	Dimethyl (N-term)	P01714	IGLV3-19	Immunoglobulin lambda variable 3-19	23	38	1	SP	112	E	SVVSSELTQDPA	0.7663	0.00380715	16	0.529349	6.07799	5.99919	5.53807	5.60833	6.05472	5.389	5.84017	5.78152	6.117	5.88985	5.58363	5.58759	0	1	YES	LCIGSVVSSE	LTQDPAVSVA				SIGNAL ({ECO:0000269|PubMed:4909564}.)	DISULFID ();CHAIN (Ig lambda chain V-III region SH.);DOMAIN (Ig-like.);CHAIN (Immunoglobulin lambda variable 3-19. {ECO:0000269|PubMed:4909564}.);DOMAIN (Ig-like. {ECO:0000255|PROSITE- ProRule:PRU00114}.)	NON_TER ();DISULFID ({ECO:0000255|PROSITE-ProRule:PRU00114}.)	2			SP	20	2		2
LAWYQQKPGQAPR	Dimethyl (K);Dimethyl (N-term)	P01619	IGKV3-20	Immunoglobulin kappa variable 3-20	54	66	0	NON	116	Y	SVSSSYLAWYQQ	0.7222	0.427991	14	0.529088			5.67606	5.74139	5.49449	5.02085	5.64286	5.55664	6.62374	6.3317	5.65461	5.64482	1	1													SP	20	33
QVQLVESGGGVVQPGRSLR	Dimethyl (N-term)	P01768	IGHV3-30	Immunoglobulin heavy variable 3-30	20	38	1	SP	117	C	LRGVQCQVQLVE	0.8617	0.0545127	13	0.528817	6.41532	6.15781	6.10368	5.8151	5.92888	5.75822	6.02291				5.96539	6.04538	0	1													SP	19	0		0
ELQEKLSPLGEEMR	Dimethyl (K);Dimethyl (N-term);Oxidation (M)	P02647	APOA1	Apolipoprotein A-I	160	173	0	NON	267	H	ARQKLHELQEKL	0.9943	0.0464992	15	0.528286		5.21398	5.82152	5.51703	5.51218	5.45213	6.22187	5.63918	5.51413	5.55927	5.65134	5.75827	1	3	YES	LQEGARQKLH	ELQEKLSPLG				REPEAT (1.);REPEAT (2.);REPEAT (3; half-length.);REPEAT (4.);MOD_RES (Methionine sulfoxide.);SIGNAL ();SIGNAL ({ECO:0000269|PubMed:6328445, ECO:0000269|PubMed:6409108}.);MOD_RES (Methionine sulfoxide. {ECO:0000269|PubMed:12576517}.)	REPEAT (5.);CHAIN (Proapolipoprotein A-I.);CHAIN (Apolipoprotein A-I.);CHAIN (Truncated apolipoprotein A-I.);REGION (10 X approximate tandem repeats.)	REPEAT (6.);REPEAT (7.);REPEAT (8.);REPEAT (9; half-length.);REPEAT (10.);CARBOHYD (N-linked (Glc) (glycation).);CARBOHYD (N-linked (Glc) (glycation) lysine. {ECO:0000269|PubMed:8261628}.)	141			SP	18	141
KGHFSISIPVKSDIAPVAR	2 Dimethyl (K);Dimethyl (N-term)	P01023	A2M	Alpha-2-macroglobulin	521	539	0	NON	1474	M	VKQEDMKGHFSI	0.9999	2.34099e-08	15	0.525977	5.92727	5.91524	5.24093		4.90276	4.73769	5.04392	4.96184	5.31133	4.73342	4.61378	4.6592	2	15													SP	23	497
VLNQLCVLHEKTPVSDR	Dimethyl (K);Dimethyl (N-term)	P02768	ALB	Serum albumin	480	496	0	NON	609	V	EDYLSVVLNQLC	0.9825	0.0189655	14	0.525967		5.39093	4.62857		4.2844	4.66225	5.46562	4.93857	4.43362	4.1582	4.72984	4.52113	1	6													SP	18	461
KESDWLGQSMFTCRVDHRGLTFQQNASSMCVPDQDTAIR	Dimethyl (K);Dimethyl (N-term)	P01871	IGHM	Immunoglobulin heavy constant mu	185	223	0	NON	453	I	TSTLTIKESDWL	0.9854	0.000304111	7	0.525663							5.22133	5.08864	5.09926	5.11813	5.68279	5.32189	1	1	YES	TYKVTSTLTI	KESDWLGQSM
DGCPKPPEIAHGYVEHSVR	Dimethyl (K);Dimethyl (N-term)	P00738	HP	Haptoglobin	31	49	0	NON	406	D	VTDIADDGCPKP	1	0.000126601	15	0.524857	5.61576	5.92571	5.93184	5.94918	6.85863	6.10069	6.81601	6.47883	6.72078	6.5383	6.77796	6.78029	1	172													SP	18	12
WYQQKPGQAPR	Dimethyl (K);Dimethyl (N-term)	P01619	IGKV3-20	Immunoglobulin kappa variable 3-20	56	66	0	NON	116	A	SSSYLAWYQQKP	0.9318	1.24943	13	0.523351	5.30269	5.12537	6.37897	6.19066	5.51077	5.30969	6.05942				5.82817	5.7647	1	2													SP	20	35
YLDGLTAER	Dimethyl (N-term)	P35908	KRT2	Keratin, type II cytoskeletal 2 epidermal	239	247	0	NON	639	R	IDSLKRYLDGLT	0.8617	1.20357	9	0.520866			4.99554		4.85051	4.79343	5.20678	5.22001	5.29672	5.27494	5.48214	4.92059	0	2	YES	FQGYIDSLKR	YLDGLTAERT				MOD_RES (Phosphoserine.);REGION (Head.);REGION (Coil 1A.);REGION (Linker 1.);MOD_RES (Omega-N-methylarginine. {ECO:0000250|UniProtKB:P04104}.);MOD_RES (Asymmetric dimethylarginine. {ECO:0000250|UniProtKB:Q3TTY5}.);MOD_RES (Phosphoserine. {ECO:0000250|UniProtKB:P04104}.);MOD_RES (Phosphoserine. {ECO:0000244|PubMed:18691976}.)	CHAIN (Keratin, type II cytoskeletal 2 epidermal.);REGION (Rod.);REGION (Coil 1B.);DOMAIN (IF rod. {ECO:0000255|PROSITE- ProRule:PRU01188}.)	REGION (Linker 12.);REGION (Coil 2.);REGION (Tail.);SITE (Stutter.)
IVLTQSPGTLSLSPGERATLSCR	Dimethyl (N-term)	P01619	IGKV3-20	Immunoglobulin kappa variable 3-20	22	44	1	SP	116	E	PDTTGEIVLTQS	0.8048	0.00143029	14	0.519309	6.60838	6.66063	6.38842	5.87796	6.36321	6.2132	6.48854	6.2642	6.29346	6.34438		6.63989	0	1	YES	LLWLPDTTGE	IVLTQSPGTL				SIGNAL ({ECO:0000269|PubMed:11946339, ECO:0000269|PubMed:3086710, ECO:0000269|PubMed:5027703, ECO:0000269|PubMed:6794615}.)	CHAIN (Ig kappa chain V-III region B6.);CHAIN (Immunoglobulin kappa variable 3-20. {ECO:0000269|PubMed:11946339, ECO:0000269|PubMed:3086710, ECO:0000269|PubMed:5027703, ECO:0000269|PubMed:6794615}.);DOMAIN (Ig-like. {ECO:0000255|PROSITE- ProRule:PRU00114}.);REGION (Framework-1. {ECO:0000303|PubMed:2997711}.)	DISULFID (By similarity.);NON_TER ();REGION (Complementarity-determining-1. {ECO:0000303|PubMed:2997711}.);REGION (Framework-2. {ECO:0000303|PubMed:2997711}.);REGION (Complementarity-determining-2. {ECO:0000303|PubMed:2997711}.);REGION (Framework-3. {ECO:0000303|PubMed:2997711}.);REGION (Complementarity-determining-3. {ECO:0000303|PubMed:2997711}.);DISULFID ({ECO:0000255|PROSITE-ProRule:PRU00114}…	1			SP	20	1		1
VFLVALLRGVQCQVQLVESGGGVVQPGR	Dimethyl (N-term)	P01768	IGHV3-30	Immunoglobulin heavy variable 3-30	8	35	0	NON	117	W	EFGLSWVFLVAL	0.9598	1.16793	15	0.51888		5.85586	5.78512	5.81211	5.25473	4.88002	5.17316	5.08461	5.36293	5.75693	5.68096	4.94224	0	3	YES	MEFGLSW	VFLVALLRGV				MOD_RES (Pyrrolidone carboxylic acid.)	CHAIN (Ig heavy chain V-III region KOL.);DOMAIN (Ig-like.);SIGNAL ({ECO:0000269|PubMed:420800, ECO:0000269|PubMed:6884994}.)	DISULFID ();NON_TER ();CHAIN (Immunoglobulin heavy variable 3-33. {ECO:0000269|PubMed:420800, ECO:0000269|PubMed:6884994}.);DOMAIN (Ig-like. {ECO:0000255|PROSITE- ProRule:PRU00114}.);MOD_RES (Pyrrolidone carboxylic acid. {ECO:0000269|PubMed:420800, ECO:0000269|PubMed:6884994}.);DISULFID ({ECO:0000255|PROSITE-ProRule:PRU00114, ECO:0000269|PubMed:6884994}.)	-12			SP	19	-12
KMVMLLLLLSALAGLFGAAEGQAFHLGKCPNPPVQENFDVNKYLGR	3 Dimethyl (K);Dimethyl (N-term)	C9JF17	APOD	Apolipoprotein D (Fragment)	28	73	0	NON	215	P	LQPPSPKMVMLL	0.9844	9.1273e-06	12	0.518684	5.33101	4.90434			4.63949	4.6939	5.21213	4.84031	5.30208	5.00612	4.67558	4.93492	3	7
RMKFACYYPRVEYGFQVKVLR	2 Dimethyl (K);Dimethyl (N-term);Oxidation (M)	A0A0G2JPR0	C4	Complement C4-A	1613	1633	0	NON	1744	Y	QDEDGYRMKFAC	0.9765	0.00040731	12	0.517995		5.80352			5.0401	6.3358	5.4582	4.51006		5.07036	5.69211	4.87675	2	1	YES	ERGLQDEDGY	RMKFACYYPR				DISULFID (By similarity.);CROSSLNK (Isoglutamyl cysteine thioester (Cys-Gln).);SITE (Responsible for effective binding to form amide bonds with immune aggregates or protein antigens.);DOMAIN (Anaphylatoxin-like.);MOD_RES (Sulfotyrosine.);SIGNAL ();CHAIN (Complement C4 beta chain.);CHAIN (Complement C4-A alpha chain.);CHAIN (C4a anaphylatoxin.);CHAIN (C4b-A.);CHAIN (C4d-A.);CARBOHYD (N-linked (Glc…	DISULFID (By similarity.);DOMAIN (NTR.);CHAIN (Complement C4 gamma chain.);DOMAIN (NTR. {ECO:0000255|PROSITE- ProRule:PRU00295}.);DISULFID ({ECO:0000250}.)	DISULFID (By similarity.);DISULFID ({ECO:0000250}.)	1593	933
ETGEGSPSLKIAPANADFAFR	Dimethyl (K);Dimethyl (N-term)	P29622	SERPINA4	Kallistatin	41	61	0	NON	427	L	SHQQILETGEGS	0.9875	0.00123423	8	0.516522					4.64688	4.91259	4.78255	4.24069	4.28594	4.43202	4.8333	4.34143	1	2	YES	CSNSSHQQIL	ETGEGSPSLK				SIGNAL (Potential.);CARBOHYD (N-linked (GlcNAc...) (Potential).);SIGNAL ({ECO:0000255}.);CARBOHYD (N-linked (GlcNAc...) asparagine. {ECO:0000255}.)	CHAIN (Kallistatin.)	CARBOHYD (N-linked (GlcNAc...).);CARBOHYD (N-linked (GlcNAc...) (complex).);SITE (Reactive bond.);CARBOHYD (N-linked (GlcNAc...) asparagine. {ECO:0000269|PubMed:16335952}.);CARBOHYD (N-linked (GlcNAc...) asparagine. {ECO:0000269|PubMed:12754519, ECO:0000269|PubMed:16335952}.);CARBOHYD (N-linked (GlcNAc...) (complex) asparagine. {ECO:0000269|PubMed:16335952, ECO:0000269|PubMed:19139490}.)	20			SP	20	20
TMQALPYSTVGNSNNYLHLSVLR	Dimethyl (N-term)	P01024	C3	Complement C3	440	462	0	NON	1663	R	AEQATRTMQALP	1	9.263e-11	12	0.515328		5.84883	5.35637	5.3794	4.65614	5.15906	5.34662	5.18803		4.90727	5.46264	4.47476	0	13	YES	ELSEAEQATR	TMQALPYSTV				SIGNAL ();CARBOHYD (N-linked (GlcNAc...).);SIGNAL ({ECO:0000269|PubMed:8376604}.);MOD_RES (Phosphoserine; by FAM20C. {ECO:0000269|PubMed:26091039}.);CARBOHYD (N-linked (GlcNAc...) asparagine. {ECO:0000269|PubMed:12754519, ECO:0000269|PubMed:16263699, ECO:0000269|PubMed:16335952, ECO:0000269|PubMed:17051150, ECO:0000269|PubMed:17684013, ECO:0000269|PubMed:19159218, ECO:0000269|PubMed:2579379}.)	CHAIN (Complement C3.);CHAIN (Complement C3 beta chain.)	DISULFID (Interchain (between beta and alpha chains).);DISULFID ();PEPTIDE (Complement C3f fragment.);CROSSLNK (Isoglutamyl cysteine thioester (Cys-Gln).);SITE (Cleavage; by carboxypeptidases.);SITE (Cleavage; by C3 convertase.);SITE (Cleavage; by factor I (Potential).);SITE (Cleavage; by factor I.);DOMAIN (Anaphylatoxin-like.);DOMAIN (NTR.);CHAIN (Complement C3 alpha chain.);CHAIN (C3a anaphylat…	417			SP	22	417
TLQGIPQMIGEVIR	Dimethyl (N-term);Oxidation (M)	P04114	APOB	Apolipoprotein B-100	805	818	0	NON	4563	R	LLMGARTLQGIP	0.9999	6.54652e-06	15	0.515051	6.06926		5.92568	5.65019	6.02175	6.14554	5.86203	5.91953	5.64578	5.51938	5.95921	5.40458	0	12	YES	LGKLLLMGAR	TLQGIPQMIG				DISULFID ();DOMAIN (Vitellogenin.);SIGNAL ();MUTAGEN (D->N: Impairs protein secretion.);MUTAGEN (D->Q: Does not affect protein secretion.);MUTAGEN (R->A: Impairs protein secretion.);MUTAGEN (R->K: Does not affect protein secretion.);CARBOHYD (N-linked (GlcNAc...) (Potential).);CARBOHYD (N-linked (GlcNAc...).);REGION (Heparin-binding.);DOMAIN (Vitellogenin. {ECO:0000255|PROSITE- ProRule:PRU00557}.…	CHAIN (Apolipoprotein B-100.);CHAIN (Apolipoprotein B-48.)	DISULFID ();LIPID (S-palmitoyl cysteine.);MOD_RES (N6-acetyllysine.);CARBOHYD (N-linked (GlcNAc...) (Potential).);CARBOHYD (N-linked (GlcNAc...).);REGION (Heparin-binding.);REGION (Basic (possible receptor binding region).);REGION (LDL receptor binding.);MOD_RES (N6-acetyllysine. {ECO:0000244|PubMed:19608861}.);MOD_RES (Phosphoserine. {ECO:0000244|PubMed:24275569}.);MOD_RES (Phosphoserine; by FAM…	777			SP	27	777
TLIYSTNTR	Dimethyl (N-term)	A0A075B6I0	IGLV8-61	Immunoglobulin lambda variable 8-61	72	80	0	NON	122	R	PGQAPRTLIYST	0.9979	1.60949	11	0.514496			5.16453		4.74531		5.01106	4.94022	5.24165	5.25224	5.63843	5.23404	0	4													SP	24	47
CLVDEEEMKKLLR	2 Dimethyl (K);Dimethyl (N-term)	P19827	ITIH1	Inter-alpha-trypsin inhibitor heavy chain H1	540	552	0	NON	911	T	QEFSITCLVDEE	0.9971	0.015974	8	0.513583					5.47079	4.86523	4.43608	4.73844		4.66762	4.6517	4.49109	2	3	YES	HGEGQEFSIT	CLVDEEEMKK										SP	29	510
EQWKSHRSYSCQVTHEGSTVEKTVAPTECS	2 Dimethyl (K);Dimethyl (N-term)	B9A064	IGLL5	Immunoglobulin lambda-like polypeptide 5	185	214	0	NON	214	P	YLSLTPEQWKSH	0.9857	9.85839e-06	11	0.512484	4.70746	4.56405	4.71729		5.17243	4.71212	4.60589	4.80293	5.18697	4.97656		5.03677	2	4	YES	AASSYLSLTP	EQWKSHRSYS				NON_TER ()	DISULFID ();CHAIN (Ig lambda-1 chain C regions.);DOMAIN (Ig-like.);CHAIN (Immunoglobulin lambda constant 1.);DOMAIN (Ig-like. {ECO:0000255|PROSITE- ProRule:PRU00114}.);DISULFID ({ECO:0000255|PROSITE-ProRule:PRU00114}.)	DISULFID (Interchain (with heavy chain).)				SP	37	147
TKGPSVFPLAPCSR	Dimethyl (K);Dimethyl (N-term)	P01860	IGHG3	Immunoglobulin heavy constant gamma 3	3	16	0	NON	377	S	XXXXASTKGPSV	1	5.96484e-06	16	0.510335	5.79986	5.71719	6.0258	6.17421	6.09581	5.72303	6.13327	6.07371	6.32999	6.01739	6.35777	6.11521	1	17	YES	AS	TKGPSVFPLA	X				CHAIN (Ig gamma-3 chain C region.);REGION (CH1.);CHAIN (Immunoglobulin heavy constant gamma 3.)	DISULFID ();DISULFID (Interchain (with heavy chain dimer).);CARBOHYD (N-linked (GlcNAc...).);REGION (Hinge.);REGION (CH2.);REGION (CH3.);REPEAT ();DOMAIN (Ig-like 1. {ECO:0000255|PROSITE- ProRule:PRU00114}.);DOMAIN (Ig-like 2. {ECO:0000255|PROSITE- ProRule:PRU00114}.);DOMAIN (Ig-like 3. {ECO:0000255|PROSITE- ProRule:PRU00114}.);CARBOHYD (O-linked (GalNAc...) threonine. {ECO:0000269|PubMed:2575950…
AIHQTTTAEKNGIDIYSLTVDSR	Dimethyl (K);Dimethyl (N-term)	Q14624-2	ITIH4	Isoform 2 of Inter-alpha-trypsin inhibitor heavy chain H4	21	43	0	NON	914	L	VLLSLLAIHQTT	0.9996	5.92351e-07	16	0.508709	5.40575	5.76562	5.63853	5.20202	6.11467	5.83911	6.12174	6.05961	5.93914	5.81679	5.99415	5.61199	1	26	YES	SKVLVLLSLL	AIHQTTTAEK
RPSCDIDKPPPNIELTGNGYNELTGQFR	Dimethyl (K);Dimethyl (N-term)	P10643	C7	Complement component C7	125	152	0	NON	843	R	CEDSERRPSCDI	0.9994	0.00131788	9	0.50827	6.00055	5.58113			5.20741	5.38534	5.32004	5.34346	4.91873	4.52479			1	2	YES	DEDRCEDSER	RPSCDIDKPP				DISULFID (By similarity.);DOMAIN (TSP type-1 1.);DOMAIN (LDL-receptor class A.);SIGNAL ();CARBOHYD (C-linked (Man).);DOMAIN (TSP type-1 1. {ECO:0000255|PROSITE- ProRule:PRU00210}.);DOMAIN (LDL-receptor class A. {ECO:0000255|PROSITE-ProRule:PRU00124}.);CARBOHYD (C-linked (Man) tryptophan. {ECO:0000269|PubMed:10551839}.);DISULFID ({ECO:0000250}.)	DOMAIN (MACPF.);CHAIN (Complement component C7.);DOMAIN (MACPF. {ECO:0000255|PROSITE- ProRule:PRU00745}.)	DISULFID (By similarity.);DISULFID ();DOMAIN (EGF-like.);DOMAIN (TSP type-1 2.);DOMAIN (Sushi 1.);DOMAIN (Sushi 2.);CARBOHYD (N-linked (GlcNAc...).);CARBOHYD (C-linked (Man); partial.);CARBOHYD (O-linked (GalNAc...).);CARBOHYD (N-linked (GlcNAc...) (complex).);REGION (CCP 1.);REGION (CCP 2.);REGION (Factor I module (FIM) 1.);REGION (Factor I module (FIM) 2.);DOMAIN (TSP type-1 2. {ECO:0000255|PRO…	102			SP	22	102
RCPGCGQGVQAGCPGGCVEEEDGGSPAEGCAEAEGCLR	Dimethyl (N-term)	P24592	IGFBP6	Insulin-like growth factor-binding protein 6	28	65	1	SP	240	A	PGGALARCPGCG	1	0	12	0.507841				4.59412	5.62573	5.4371	5.41378	5.1904	5.26563	5.16183	5.3012	5.2055	0	19													SP	27	0		0
DGKLNKLCRDELCRCAEENCFIQKSDDKVTLEER	4 Dimethyl (K);Dimethyl (N-term)	P01024	C3	Complement C3	1499	1532	0	NON	1663	E	YHPEKEDGKLNK	0.8725	9.95494	8	0.507733					5.64078	5.80347	6.16	5.5547	5.79012	5.05697	5.52174	6.08614	4	1	YES	CTRFYHPEKE	DGKLNKLCRD				DISULFID (Interchain (between beta and alpha chains).);DISULFID ();PEPTIDE (Complement C3f fragment.);CROSSLNK (Isoglutamyl cysteine thioester (Cys-Gln).);SITE (Cleavage; by carboxypeptidases.);SITE (Cleavage; by C3 convertase.);SITE (Cleavage; by factor I (Potential).);SITE (Cleavage; by factor I.);DOMAIN (Anaphylatoxin-like.);SIGNAL ();CHAIN (Complement C3 beta chain.);CHAIN (C3a anaphylatoxin.…	DISULFID ();CHAIN (Complement C3.);CHAIN (Complement C3 alpha chain.);CHAIN (Complement C3b alpha' chain.);CHAIN (Complement C3c alpha' chain fragment 2.)	DISULFID ();DOMAIN (NTR.);CARBOHYD (N-linked (GlcNAc...).);DOMAIN (NTR. {ECO:0000255|PROSITE- ProRule:PRU00295}.);MOD_RES (Phosphoserine; by FAM20C. {ECO:0000269|PubMed:26091039}.);CARBOHYD (N-linked (GlcNAc...) asparagine. {ECO:0000269|PubMed:16335952}.)	1476			SP	22	1476
SCDNPYIPNGDYSPLR	Dimethyl (N-term)	P08603	CFH	Complement factor H	266	281	0	NON	1231	K	PSCEEKSCDNPY	0.9964	1.28448e-06	10	0.506206			5.4687	5.29327	5.77627	5.82689	5.91836	6.18983	5.86499	5.57885	6.05691	5.43446	0	3	YES	WRPLPSCEEK	SCDNPYIPNG				DISULFID (By similarity.);DOMAIN (Sushi 1.);DOMAIN (Sushi 2.);DOMAIN (Sushi 3.);DOMAIN (Sushi 4.);SIGNAL ();CARBOHYD (N-linked (GlcNAc...) (complex).);SIGNAL ({ECO:0000269|PubMed:6215918}.);DOMAIN (Sushi 1. {ECO:0000255|PROSITE- ProRule:PRU00302}.);DOMAIN (Sushi 2. {ECO:0000255|PROSITE- ProRule:PRU00302}.);DOMAIN (Sushi 3. {ECO:0000255|PROSITE- ProRule:PRU00302}.);DOMAIN (Sushi 4. {ECO:0000255|PR…	DOMAIN (Sushi 5.);CHAIN (Complement factor H.);DOMAIN (Sushi 5. {ECO:0000255|PROSITE- ProRule:PRU00302}.)	DISULFID (By similarity.);DOMAIN (Sushi 6.);DOMAIN (Sushi 7.);DOMAIN (Sushi 8.);DOMAIN (Sushi 9.);DOMAIN (Sushi 10.);DOMAIN (Sushi 11.);DOMAIN (Sushi 12.);DOMAIN (Sushi 13.);DOMAIN (Sushi 14.);DOMAIN (Sushi 15.);DOMAIN (Sushi 16.);DOMAIN (Sushi 17.);DOMAIN (Sushi 18.);DOMAIN (Sushi 19.);DOMAIN (Sushi 20.);CARBOHYD (N-linked (GlcNAc...).);CARBOHYD (N-linked (GlcNAc...) (complex).);DOMAIN (Sushi 6.…	247			SP	18	247
SGVTFTWTPSSGKSAVQGPPER	Dimethyl (K);Dimethyl (N-term)	P01876	IGHA1	Immunoglobulin heavy constant alpha 1	156	177	0	NON	353	A	TGLRDASGVTFT	1	0	16	0.505678	5.74195	5.6399	6.02625	5.98522	5.81513	5.65459	5.88139	5.64005	5.73825	5.63199	6.22292	5.96078	1	23
MGLWRQVEGMEDWKQDSQLQKAR	2 Dimethyl (K);Dimethyl (N-term);Oxidation (M)	P25311	AZGP1	Zinc-alpha-2-glycoprotein	71	93	0	NON	298	P	DRKSQPMGLWRQ	0.9997	4.02079e-08	15	0.505566	5.86586	6.04202	6.19681	6.72154	6.52046	6.46943	6.55171	6.1554	6.36905	5.56646	6.39343	6.02933	2	32	YES	YNSKDRKSQP	MGLWRQVEGM				MOD_RES (Pyrrolidone carboxylic acid.);SIGNAL ();SIGNAL ({ECO:0000269|PubMed:15340161, ECO:0000269|PubMed:3422450}.);MOD_RES (Pyrrolidone carboxylic acid. {ECO:0000269|PubMed:3422450}.)	CHAIN (Zinc-alpha-2-glycoprotein.)	DISULFID ();CARBOHYD (N-linked (GlcNAc...) (complex).);CARBOHYD (N-linked (GlcNAc...).);DOMAIN (Ig-like C1-type.);CARBOHYD (N-linked (GlcNAc...) (complex) asparagine. {ECO:0000269|PubMed:10206894, ECO:0000269|PubMed:16740002, ECO:0000269|PubMed:18780401, ECO:0000269|PubMed:19139490, ECO:0000269|PubMed:19159218}.);CARBOHYD (N-linked (GlcNAc...) asparagine. {ECO:0000269|PubMed:14760718, ECO:0000269…	50			SP	20	50
SDHYMDWVRQAPGKGLEWVGR	Dimethyl (K);Dimethyl (N-term);Oxidation (M)	A0A0B4J1Y9	IGHV3-72	Immunoglobulin heavy variable 3-72	49	69	0	NON	119	F	ASGFTFSDHYMD	0.9359	0.0455887	13	0.505496	5.66281	5.52153	6.08887	5.89587	5.91794	5.46865		5.45975	5.66814	5.39317	6.00647	6.30416	1	1													SP	19	29
CPAPEFLGGPSVFLFPPKPKDTLMISR	2 Dimethyl (K);Dimethyl (N-term)	P01861	IGHG4	Immunoglobulin heavy constant gamma 4	109	135	0	NON	327	S	GPPCPSCPAPEF	0.9953	1.31689	12	0.505206	6.0761	6.68569	6.47738	6.39032	5.48813	5.37794		5.6877	6.45903	5.43837		5.21457	2	36
DIVMTQSPDSLAVSLGER	Dimethyl (N-term);Oxidation (M)	P06312	IGKV4-1	Immunoglobulin kappa variable 4-1	21	38	1	SP	121	G	ISGAYGDIVMTQ	1	1.2043e-10	16	0.50361	6.88265	7.10413	6.8735	6.68844	7.39835	6.93052	7.21085	7.16529	7.33116	7.15667	7.38153	7.12338	0	52	YES	LLLWISGAYG	DIVMTQSPDS	X			SIGNAL ();SIGNAL ({ECO:0000269|PubMed:50995, ECO:0000269|PubMed:9588180}.)		DISULFID (By similarity.);NON_TER ();CHAIN (Ig kappa chain V-IV region.);REGION (Framework-1.);REGION (Complementarity-determining-1.);REGION (Framework-2.);REGION (Complementarity-determining-2.);REGION (Framework-3.);REGION (Complementarity-determining-3.);CHAIN (Immunoglobulin kappa variable 4-1. {ECO:0000269|PubMed:50995, ECO:0000269|PubMed:9588180}.);DOMAIN (Ig-like. {ECO:0000255|PROSITE- Pr…				SP	20	0		0
ISNYLAWYQQKPGKVPKLLIYAASTLQSGVPSR	3 Dimethyl (K);Dimethyl (N-term)	A0A075B6S5	IGKV1-27	Immunoglobulin kappa variable 1-27	51	83	0	NON	117	G	CRASQGISNYLA	0.987	1.81315e-05	10	0.503535		5.6727	6.11216	6.05855	4.78956	4.55	4.54024	4.37867		4.29633			3	2													SP	22	28
GSGLNLCEPNNKEGYYGYTGAFR	Dimethyl (K);Dimethyl (N-term)	P02787	TF	Serotransferrin	519	541	0	NON	698	M	LCKLCMGSGLNL	1	0	16	0.503346	5.54652	5.41995	6.18411	5.47529	5.04379	5.42574	6.16501	6.00124	5.33937	5.4876	5.68626	5.24611	1	34													SP	19	499
HQTTTAEKNGIDIYSLTVDSR	Dimethyl (K);Dimethyl (N-term)	Q14624-2	ITIH4	Isoform 2 of Inter-alpha-trypsin inhibitor heavy chain H4	23	43	1	SP	914	I	LSLLAIHQTTTA	0.9984	0.0133898	13	0.502407			5.56837	5.42051	5.88025	5.72388	5.6837	5.5479		5.55266	5.64995	5.48501	1	10	YES	VLVLLSLLAI	HQTTTAEKNG														-4
GSWAQSALTQPPSVSGSPGQSVTISCTGTSSDVGSYNR	Dimethyl (N-term)	A0A075B6J9	IGLV2-18	Immunoglobulin lambda variable 2-18	16	53	1	SP	118	T	LLTQGTGSWAQS	1	5e-14	7	0.501984	5.20569						4.90306	4.61883	5.19439	4.79133	4.51829	4.75225	0	6													SP	19	-4		-2			-3
TGEIVLTQSPGTLSLSPGER	Dimethyl (N-term)	P01619	IGKV3-20	Immunoglobulin kappa variable 3-20	19	38	1	SP	116	T	LWLPDTTGEIVL	0.9188	0.0420067	16	0.500486	6.56678	6.49895	6.63508	6.19216	6.61758	6.06469	6.72596	6.59531	6.82164	6.51399	6.23658	6.83454	0	2	YES	FLLLLWLPDT	TGEIVLTQSP					CHAIN (Ig kappa chain V-III region B6.);SIGNAL ({ECO:0000269|PubMed:11946339, ECO:0000269|PubMed:3086710, ECO:0000269|PubMed:5027703, ECO:0000269|PubMed:6794615}.)	DISULFID (By similarity.);NON_TER ();CHAIN (Immunoglobulin kappa variable 3-20. {ECO:0000269|PubMed:11946339, ECO:0000269|PubMed:3086710, ECO:0000269|PubMed:5027703, ECO:0000269|PubMed:6794615}.);DOMAIN (Ig-like. {ECO:0000255|PROSITE- ProRule:PRU00114}.);REGION (Framework-1. {ECO:0000303|PubMed:2997711}.);REGION (Complementarity-determining-1. {ECO:0000303|PubMed:2997711}.);REGION (Framework-2. {…	-2			SP	20	-2		0
CAVSPTDCSAVEPEAEKALDLINKR	2 Dimethyl (K);Dimethyl (N-term)	P04196	HRG	Histidine-rich glycoprotein	17	41	1	SP	525	S	ITLQYSCAVSPT	0.9703	10.5848	10	0.500396		5.28616			4.84659	4.82344	4.95465	4.8376			4.95143	4.63974	2	1	YES	ALLLITLQYS	CAVSPTDCSA	X				SIGNAL ();SIGNAL ({ECO:0000269|PubMed:1459097}.)	DISULFID (By similarity.);COMPBIAS (Pro-rich.);COMPBIAS (His/Pro-rich (HRR).);CHAIN (Histidine-rich glycoprotein.);CARBOHYD (N-linked (GlcNAc...).);CARBOHYD (N-linked (GlcNAc...) (Potential).);REGION (Interaction with ATP5A1.);REGION (Necessary for endothelial cell focal adhesions and anti-angiogenic activities.);DOMAIN (Cystatin 1.);DOMAIN (Cystatin 2.);SITE (Cleavage; by plasmin (By similarity)…	-2			SP	18	-2		0
DLQAAPEAQVSVQPNFQQDKFLGR	Dimethyl (K);Dimethyl (N-term)	P41222	PTGDS	Prostaglandin-H2 D-isomerase	19	42	1	SP	190	G	LLGVLGDLQAAP	0.9998	0.000199199	16	0.499855	6.17795	5.65461	6.74018	6.41292	6.01932	5.56534	5.58529	5.55482	5.6658	6.18513	5.57365	5.48655	1	9													SP	22	-4		-2
NNKYAASSYLSLTPEQWKSHR	2 Dimethyl (K);Dimethyl (N-term)	B9A064	IGLL5	Immunoglobulin lambda-like polypeptide 5	171	191	0	NON	214	S	KPSKQSNNKYAA	0.9832	1.13537	16	0.499669	6.68586	6.57705	6.52725	6.44525	6.38932	6.13613	6.59789	6.2155	6.73745	6.47097	6.51285	6.70322	2	1	YES	VETTKPSKQS	NNKYAASSYL				NON_TER ()	DISULFID ();CHAIN (Ig lambda-1 chain C regions.);DOMAIN (Ig-like.);CHAIN (Immunoglobulin lambda constant 1.);DOMAIN (Ig-like. {ECO:0000255|PROSITE- ProRule:PRU00114}.);DISULFID ({ECO:0000255|PROSITE-ProRule:PRU00114}.)	DISULFID (Interchain (with heavy chain).)				SP	37	133
ISVAGGGGGFGAAGGFGGR	Dimethyl (N-term)	P35908	KRT2	Keratin, type II cytoskeletal 2 epidermal	74	92	0	NON	639	S	GTKSISISVAGG	0.9991	9.61805e-08	14	0.499494		5.18192	5.78006	5.99218	5.45718	5.22661	5.61719	5.40363	5.5409	5.44485	5.53611	5.11235	0	8	YES	VGLGGTKSIS	ISVAGGGGGF				MOD_RES (Phosphoserine.);MOD_RES (Omega-N-methylarginine. {ECO:0000250|UniProtKB:P04104}.);MOD_RES (Asymmetric dimethylarginine. {ECO:0000250|UniProtKB:Q3TTY5}.);MOD_RES (Phosphoserine. {ECO:0000250|UniProtKB:P04104}.);MOD_RES (Phosphoserine. {ECO:0000244|PubMed:18691976}.)	CHAIN (Keratin, type II cytoskeletal 2 epidermal.);REGION (Head.)	REGION (Rod.);REGION (Coil 1A.);REGION (Linker 1.);REGION (Coil 1B.);REGION (Linker 12.);REGION (Coil 2.);REGION (Tail.);SITE (Stutter.);DOMAIN (IF rod. {ECO:0000255|PROSITE- ProRule:PRU01188}.)
ITDNMFCAGYKPDEGKR	2 Dimethyl (K);Dimethyl (N-term)	P00734	F2	Prothrombin	544	560	0	NON	622	R	DSTRIRITDNMF	0.9997	4.01154e-08	16	0.498642	5.39545	4.54362	5.9374	5.51979	5.80681	5.43861	5.4978	5.8404	5.3775	5.80044	5.68463	5.65608	2	19													SP	24	519
CQVQLVESGGGVVQPGR	Dimethyl (N-term)	P01768	IGHV3-30	Immunoglobulin heavy variable 3-30	19	35	1	SP	117	Q	LLRGVQCQVQLV	0.9944	0.000119123	10	0.498252		6.52349		5.3809	6.44534	5.23174	5.54336	5.69175		6.48459	5.79046	6.4057	0	9	YES	FLVALLRGVQ	CQVQLVESGG				MOD_RES (Pyrrolidone carboxylic acid.)	CHAIN (Ig heavy chain V-III region KOL.);DOMAIN (Ig-like.);SIGNAL ({ECO:0000269|PubMed:420800, ECO:0000269|PubMed:6884994}.)	DISULFID ();NON_TER ();CHAIN (Immunoglobulin heavy variable 3-33. {ECO:0000269|PubMed:420800, ECO:0000269|PubMed:6884994}.);DOMAIN (Ig-like. {ECO:0000255|PROSITE- ProRule:PRU00114}.);MOD_RES (Pyrrolidone carboxylic acid. {ECO:0000269|PubMed:420800, ECO:0000269|PubMed:6884994}.);DISULFID ({ECO:0000255|PROSITE-ProRule:PRU00114, ECO:0000269|PubMed:6884994}.)	-1			SP	19	-1		0
TVCLAKLHDR	Dimethyl (K);Dimethyl (N-term)	P02787	TF	Serotransferrin	654	663	0	NON	698	D	LLFRDDTVCLAK	0.918	0.0406751	9	0.497713				5.18239	5.12466	4.90522	4.76979	5.24133	5.01237	4.28915	5.17076	5.04258	1	2	YES	ETKDLLFRDD	TVCLAKLHDR				MOD_RES (Omega-N-methylated arginine (By similarity).);DISULFID ();SIGNAL ();METAL (Iron 1.);METAL (Iron 2 (By similarity).);DOMAIN (Transferrin-like 1.);BINDING (Carbonate 1.);BINDING (Carbonate 1; via amide nitrogen.);BINDING (Carbonate 2 (By similarity).);BINDING (Carbonate 2; via amide nitrogen (By similarity).);CARBOHYD (O-linked (GalNAc...).);CARBOHYD (N-linked (GlcNAc...) (complex).);CARBO…	DISULFID ();DOMAIN (Transferrin-like 2.);CHAIN (Serotransferrin.);DOMAIN (Transferrin-like 2. {ECO:0000255|PROSITE- ProRule:PRU00741}.);DISULFID ({ECO:0000255|PROSITE-ProRule:PRU00741, ECO:0000269|PubMed:6953407}.)	MOD_RES (Phosphoserine; by FAM20C. {ECO:0000269|PubMed:26091039}.)	634			SP	19	634
EPLEKQHEKER	2 Dimethyl (K);Dimethyl (N-term)	P02763	ORM1	Alpha-1-acid glycoprotein 1	184	194	0	NON	201	C	WKKDKCEPLEKQ	0.9961	0.144622	16	0.497559	6.16319	6.16527	6.66466	6.0808	6.6121	6.71476	6.42827	6.14648	6.10986	5.90074	6.36485	6.4362	2	24	YES	VYTDWKKDKC	EPLEKQHEKE				DISULFID ();MOD_RES (Pyrrolidone carboxylic acid.);SIGNAL ();CARBOHYD (N-linked (GlcNAc...) (complex).);CARBOHYD (N-linked (GlcNAc...).);SIGNAL ({ECO:0000269|PubMed:4711474}.);MOD_RES (Pyrrolidone carboxylic acid. {ECO:0000269|PubMed:4711474}.);CARBOHYD (N-linked (GlcNAc...) (complex) asparagine. {ECO:0000269|PubMed:12754519, ECO:0000269|PubMed:14760718, ECO:0000269|PubMed:15084671, ECO:0000269|P…	CHAIN (Alpha-1-acid glycoprotein 1.)		165			SP	18	165
WSGQTAICDNGAGYCSNPGIPIGTR	Dimethyl (N-term)	A0A0G2JH38	CFB	C3/C5 convertase (Fragment)	151	175	0	NON	589	R	CQVNGRWSGQTA	1	9.758e-11	12	0.495927			5.29098	4.99842	4.79611	4.98307	4.8938	4.88543	4.74822	4.68056	5.15854	4.59372	0	9	YES	ANRTCQVNGR	WSGQTAICDN				DISULFID ();DOMAIN (Sushi 1.);SIGNAL ();CARBOHYD (N-linked (GlcNAc...).);SIGNAL ({ECO:0000269|PubMed:6546754}.);DOMAIN (Sushi 1. {ECO:0000255|PROSITE- ProRule:PRU00302}.);CARBOHYD (N-linked (GlcNAc...) asparagine. {ECO:0000269|PubMed:16335952, ECO:0000269|PubMed:17310251, ECO:0000269|PubMed:19159218, ECO:0000269|PubMed:6546754}.);CARBOHYD (N-linked (GlcNAc...) asparagine. {ECO:0000269|PubMed:1731…	DISULFID ();DOMAIN (Sushi 2.);CHAIN (Complement factor B.);CHAIN (Complement factor B Ba fragment.);DOMAIN (Sushi 2. {ECO:0000255|PROSITE- ProRule:PRU00302}.);DISULFID ({ECO:0000269|PubMed:19574954}.)	DISULFID ();DOMAIN (Sushi 3.);DOMAIN (VWFA.);DOMAIN (Peptidase S1.);ACT_SITE (Charge relay system.);CHAIN (Complement factor B Bb fragment.);CARBOHYD (N-linked (GlcNAc...).);CARBOHYD (N-linked (Glc) (glycation).);DOMAIN (Sushi 3. {ECO:0000255|PROSITE- ProRule:PRU00302}.);DOMAIN (VWFA. {ECO:0000255|PROSITE- ProRule:PRU00219}.);DOMAIN (Peptidase S1. {ECO:0000255|PROSITE- ProRule:PRU00274}.);CARBOHY…	125
QCQVQLVESGGGVVQPGR	Dimethyl (N-term)	P01768	IGHV3-30	Immunoglobulin heavy variable 3-30	18	35	1	SP	117	V	ALLRGVQCQVQL	0.9798	0.0135962	13	0.49581	5.85258	5.96716	5.88215	5.87023	4.92785			5.35251		5.56025	5.25144	4.70103	0	7	YES	VFLVALLRGV	QCQVQLVESG				MOD_RES (Pyrrolidone carboxylic acid.)	CHAIN (Ig heavy chain V-III region KOL.);DOMAIN (Ig-like.);SIGNAL ({ECO:0000269|PubMed:420800, ECO:0000269|PubMed:6884994}.)	DISULFID ();NON_TER ();CHAIN (Immunoglobulin heavy variable 3-33. {ECO:0000269|PubMed:420800, ECO:0000269|PubMed:6884994}.);DOMAIN (Ig-like. {ECO:0000255|PROSITE- ProRule:PRU00114}.);MOD_RES (Pyrrolidone carboxylic acid. {ECO:0000269|PubMed:420800, ECO:0000269|PubMed:6884994}.);DISULFID ({ECO:0000255|PROSITE-ProRule:PRU00114, ECO:0000269|PubMed:6884994}.)	-2			SP	19	-2		0			-1
LLWLPDTRCDIQMTQSPSSLSASVGDR	Dimethyl (N-term)	A0A075B6S5	IGKV1-27	Immunoglobulin kappa variable 1-27	14	40	0	NON	117	L	QLLGLLLLWLPD	0.7638	0.293672	7	0.495582					5.26955	5.03593	4.9703	5.07616	5.11081		5.48104	5.16125	0	1													SP	22	-9
SGGGVVQPGGSLR	Dimethyl (N-term)	A0A0J9YY99		Ig-like domain-containing protein (Fragment)	26	38	0	NON	117	E	QVQLVESGGGVV	0.791	1.33648	16	0.494528	7.68625	7.26719	6.92132	7.92096	6.99902	6.58383	7.25146	6.93843	7.4331	7.13744	7.62694	7.17703	0	1													SP	19	6
LRGARCDIQMTQSPSSLSASVGDR	Dimethyl (N-term)	P01597	IGKV1-39	Immunoglobulin kappa variable 1-39	17	40	1	SP	117	W	GLLLLWLRGARC	0.991	0.0142798	12	0.493682	5.11108	5.06855		7.08216	5.03786	6.54432	6.75343	4.84366		7.05378		4.84889	0	9	YES	AQLLGLLLLW	LRGARCDIQM					SIGNAL ();SIGNAL ({ECO:0000255}.)	DISULFID (By similarity.);NON_TER ();CHAIN (Ig kappa chain V-I region Daudi.);REGION (Framework-1.);REGION (Complementarity-determining-1.);REGION (Framework-2.);REGION (Complementarity-determining-2.);REGION (Framework-3.);REGION (Complementarity-determining-3.);REGION (Framework-4.);CHAIN (Immunoglobulin kappa variable 1D-39. {ECO:0000255}.);DOMAIN (Ig-like. {ECO:0000255|PROSITE- ProRule:PRU001…	-6			SP	22	-6		-4
FGLSWVFLVALLRGVQCQVQLVESGGGVVQPGGSLR	Dimethyl (N-term)	A0A0J9YY99		Ig-like domain-containing protein (Fragment)	3	38	0	NON	117	E	XXXXMEFGLSWV	0.9965	7.32865e-07	15	0.493543	6.07346	5.8837	5.91414	6.01097	5.4098	5.06037	5.44471	5.42347	5.67966	5.61904	5.86997	5.50279	0	2													SP	19	-17
STKGPSVFPLAPCSR	Dimethyl (K);Dimethyl (N-term)	P01860	IGHG3	Immunoglobulin heavy constant gamma 3	2	16	1	P1/P2	377	A	XXXXXASTKGPS	1	8.62889e-09	16	0.492822	6.10062	6.00868	6.15281	6.47541	6.52844	5.95674	6.50334	6.346	6.52244	6.2054	6.59265	6.51795	1	16	YES	A	STKGPSVFPL	X				CHAIN (Ig gamma-3 chain C region.);REGION (CH1.);CHAIN (Immunoglobulin heavy constant gamma 3.)	DISULFID ();DISULFID (Interchain (with heavy chain dimer).);CARBOHYD (N-linked (GlcNAc...).);REGION (Hinge.);REGION (CH2.);REGION (CH3.);REPEAT ();DOMAIN (Ig-like 1. {ECO:0000255|PROSITE- ProRule:PRU00114}.);DOMAIN (Ig-like 2. {ECO:0000255|PROSITE- ProRule:PRU00114}.);DOMAIN (Ig-like 3. {ECO:0000255|PROSITE- ProRule:PRU00114}.);CARBOHYD (O-linked (GalNAc...) threonine. {ECO:0000269|PubMed:2575950…
LLFLLLLWLPDTTGEIVLTQSPGTLSLSPGER	Dimethyl (N-term)	P01619	IGKV3-20	Immunoglobulin kappa variable 3-20	7	38	0	NON	116	Q	METPAQLLFLLL	0.9494	0.0127308	9	0.49187		4.97731				4.48655	4.93206	4.89686	5.03538	4.79586	4.8855	4.71602	0	5	YES	METPAQ	LLFLLLLWLP					CHAIN (Ig kappa chain V-III region B6.);SIGNAL ({ECO:0000269|PubMed:11946339, ECO:0000269|PubMed:3086710, ECO:0000269|PubMed:5027703, ECO:0000269|PubMed:6794615}.)	DISULFID (By similarity.);NON_TER ();CHAIN (Immunoglobulin kappa variable 3-20. {ECO:0000269|PubMed:11946339, ECO:0000269|PubMed:3086710, ECO:0000269|PubMed:5027703, ECO:0000269|PubMed:6794615}.);DOMAIN (Ig-like. {ECO:0000255|PROSITE- ProRule:PRU00114}.);REGION (Framework-1. {ECO:0000303|PubMed:2997711}.);REGION (Complementarity-determining-1. {ECO:0000303|PubMed:2997711}.);REGION (Framework-2. {…	-14			SP	20	-14
MEFGLSWVFLAAILKGVQCEVQLVESGGGLVQPGGSLR	Dimethyl (K);Dimethyl (N-term)	A0A0C4DH35	IGHV3-35	Probable non-functional immunoglobulin heavy variable 3-35	1	38	1	P1/P2	117	-	XXXXXXMEFGLS	0.8059	0.000112255	14	0.490921			6.84689	6.6499	6.63764	6.28505	6.7611	6.72318	6.88284	6.71851	6.82659	6.8395	1	1													SP	19	-19
DEGSEQKIPEATNR	Dimethyl (K);Dimethyl (N-term)	P01008	SERPINC1	Antithrombin-III	65	78	0	NON	464	E	EKKATEDEGSEQ	0.997	0.00113926	13	0.489316			5.23165	4.84169	5.82766	5.99525	5.67347	5.75835	5.5966	5.36166	5.80282	5.43875	1	8	YES	YRSPEKKATE	DEGSEQKIPE				SIGNAL ();SIGNAL ({ECO:0000269|Ref.10}.);MOD_RES (Phosphothreonine; by FAM20C. {ECO:0000269|PubMed:26091039}.)	DISULFID ();CHAIN (Antithrombin-III.);DISULFID ({ECO:0000269|Ref.10}.)	DISULFID ();SITE (Reactive bond.);MUTAGEN (A->K: Reduces interaction with thrombin by 99%.);MUTAGEN (A->Q: Reduces interaction with thrombin by 80%.);BINDING (Heparin.);CARBOHYD (N-linked (GlcNAc...).);CARBOHYD (N-linked (GlcNAc...) (complex).);MOD_RES (Phosphoserine; by FAM20C. {ECO:0000244|PubMed:24275569, ECO:0000269|PubMed:26091039}.);CARBOHYD (N-linked (GlcNAc...) asparagine. {ECO:0000269|Pu…	32			SP	32	32
LELHVDGPPPRPQLR	Dimethyl (N-term)	P04217	A1BG	Alpha-1B-glycoprotein	392	406	0	NON	495	R	SAPSERLELHVD	0.9995	0.000325294	16	0.487571	6.07543	6.14944	6.53468	6.16627	6.50768	6.61712	6.78073	6.52733	6.46109	6.33011	6.45931	6.14801	0	17	YES	PFGGSAPSER	LELHVDGPPP										SP	21	370
ECELPKIDVHLVPDR	Dimethyl (K);Dimethyl (N-term)	P08603	CFH	Complement factor H	568	582	0	NON	1231	R	PICYERECELPK	0.9798	0.00704939	9	0.487094					5.31858	5.20421	5.05418	5.06726	4.97409	4.72095	5.1587	4.9266	1	1	YES	WSDLPICYER	ECELPKIDVH				DISULFID (By similarity.);DOMAIN (Sushi 1.);DOMAIN (Sushi 2.);DOMAIN (Sushi 3.);DOMAIN (Sushi 4.);DOMAIN (Sushi 5.);DOMAIN (Sushi 6.);DOMAIN (Sushi 7.);DOMAIN (Sushi 8.);DOMAIN (Sushi 9.);SIGNAL ();CARBOHYD (N-linked (GlcNAc...) (complex).);CARBOHYD (N-linked (GlcNAc...).);SIGNAL ({ECO:0000269|PubMed:6215918}.);DOMAIN (Sushi 1. {ECO:0000255|PROSITE- ProRule:PRU00302}.);DOMAIN (Sushi 2. {ECO:00002…	DOMAIN (Sushi 10.);CHAIN (Complement factor H.);DOMAIN (Sushi 10. {ECO:0000255|PROSITE- ProRule:PRU00302}.)	DISULFID (By similarity.);DOMAIN (Sushi 11.);DOMAIN (Sushi 12.);DOMAIN (Sushi 13.);DOMAIN (Sushi 14.);DOMAIN (Sushi 15.);DOMAIN (Sushi 16.);DOMAIN (Sushi 17.);DOMAIN (Sushi 18.);DOMAIN (Sushi 19.);DOMAIN (Sushi 20.);CARBOHYD (N-linked (GlcNAc...).);CARBOHYD (N-linked (GlcNAc...) (complex).);DOMAIN (Sushi 11. {ECO:0000255|PROSITE- ProRule:PRU00302}.);DOMAIN (Sushi 12. {ECO:0000255|PROSITE- ProRule…	549			SP	18	549
CEYKDAAKAATGECTATVGKR	3 Dimethyl (K);Dimethyl (N-term)	P01042	KNG1	Kininogen-1	94	114	0	NON	644	D	GKTWQDCEYKDA	1	3e-14	16	0.486897	5.68123	6.36671	5.92058	4.91953	5.46139	5.03678	5.48124	5.87818	5.3474	4.83668	5.01449	4.98903	3	8	YES	PVQSGKTWQD	CEYKDAAKAA										SP	18	75
THQGLSSPVTKSFNR	Dimethyl (K);Dimethyl (N-term)	P01834	IGKC	Immunoglobulin kappa constant	90	104	0	NON	107	V	VYACEVTHQGLS	0.9985	0.00011365	11	0.486893			5.25299	5.41279	5.73035	5.0792	5.15217	5.26577	5.85317	5.65613	5.56548	5.40743	1	27
QGIPFFGQVR	Dimethyl (N-term)	P01023	A2M	Alpha-2-macroglobulin	361	370	0	NON	1474	R	VDSHFRQGIPFF	0.9905	0.0404194	16	0.484871	5.67809	5.86497	6.28123	5.89586	5.62062	5.82324	6.25803	5.81335	5.80819	5.94226	5.87358	5.3043	0	16	YES	SFVKVDSHFR	QGIPFFGQVR				DISULFID ();DISULFID (Interchain (with C-431).);SIGNAL ();CARBOHYD (N-linked (GlcNAc...) (complex).);CARBOHYD (N-linked (GlcNAc...).);SIGNAL ({ECO:0000269|PubMed:6203908}.);CARBOHYD (N-linked (GlcNAc...) (complex) asparagine. {ECO:0000269|PubMed:16335952, ECO:0000269|PubMed:19139490}.);CARBOHYD (N-linked (GlcNAc...) asparagine. {ECO:0000269|PubMed:6203908}.);CARBOHYD (N-linked (GlcNAc...) asparag…	CHAIN (Alpha-2-macroglobulin.);CHAIN (Alpha-2-macroglobulin. {ECO:0000269|PubMed:6203908}.)	DISULFID (Interchain (with C-278).);DISULFID ();CROSSLNK (Isoglutamyl lysine isopeptide (Gln-Lys) (interchain with K-? in other proteins) (Potential).);CROSSLNK (Isoglutamyl cysteine thioester (Cys-Gln).);CARBOHYD (N-linked (GlcNAc...).);CARBOHYD (N-linked (GlcNAc...) (complex).);REGION (Bait region.);REGION (Inhibitory.);CARBOHYD (N-linked (GlcNAc...) asparagine. {ECO:0000269|PubMed:16335952, EC…	337			SP	23	337
KWYNDYAVSVKSR	2 Dimethyl (K);Dimethyl (N-term)	A0A0B4J1U7	IGHV6-1	Immunoglobulin heavy variable 6-1	78	90	0	NON	121	S	RTYYRSKWYNDY	0.9945	1.16253	13	0.482086			4.65649	4.97568	4.67122	3.94819	4.92265	5.0617	5.78521	6.05134	5.1728	4.44584	2	10													SP	20	57
HKVYACEVTHQGLSSPVTKSFNR	2 Dimethyl (K);Dimethyl (N-term)	P01834	IGKC	Immunoglobulin kappa constant	82	104	0	NON	107	K	KADYEKHKVYAC	0.9757	0.000139928	16	0.481956	5.28994	5.78302	6.22654	6.00346	6.75824	5.41345	5.93397	6.00214	6.40878	6.08122	5.73997	6.20363	2	1
LIYEVSNR	Dimethyl (N-term)	A0A0A0MRZ7	IGKV2D-26	Immunoglobulin kappa variable 2D-26	72	79	0	NON	120	L	RPVSTLLIYEVS	0.8019	64.7183	12	0.481674		5.25154	5.6035	5.21157	5.30049	5.09004	5.34003	5.22788	5.62093	5.39549	5.57371	5.7887	0	1													SP	20	51
TYYNPSLKSR	Dimethyl (K);Dimethyl (N-term)	P01824	IGHV4-39	Immunoglobulin heavy variable 4-39	85	94	0	NON	125	S	IYYSGSTYYNPS	0.9564	0.0102747	8	0.481264					4.6338	4.31075	5.03509	4.96824	5.28262	5.21414	4.7077	4.58658	1	3													SP	26	58
KQSNNKYAASSYLSLTPEQWKSHR	3 Dimethyl (K);Dimethyl (N-term)	B9A064	IGLL5	Immunoglobulin lambda-like polypeptide 5	168	191	0	NON	214	S	ETTKPSKQSNNK	0.9969	0.000101049	15	0.47959	6.24761	6.22586	5.59658	5.31357	5.53375		5.50427	5.4848	5.99274	5.75488	5.49123	5.33147	3	6													SP	37	130
APIEKTISKAKGQPR	3 Dimethyl (K);Dimethyl (N-term)	A0A0A0MS07	IGHG1	Immunoglobulin heavy constant gamma 1 (Fragment)	178	192	0	NON	295	P	SNKALPAPIEKT	0.9779	1.56879	14	0.478158	6.06257	6.17914	7.19967	7.10792	6.23727	6.14294	7.21641		5.34992		6.97773	6.47148	3	12
QPSSVSVSPGQTAR	Dimethyl (N-term)	P01718	IGLV3-27	Immunoglobulin lambda variable 3-27	25	38	1	SP	113	T	ASYELTQPSSVS	0.8656	2.04078	12	0.477708		5.68177	6.07943	6.39885	6.05542	5.84796		5.6965	6.08239	5.89243	6.46977	5.97256	0	2	YES	TVSVASYELT	QPSSVSVSPG				SIGNAL ({ECO:0000269|PubMed:5549568}.)	DISULFID (By similarity.);CHAIN (Ig lambda chain V-IV region Kern.);DOMAIN (Ig-like.);CHAIN (Immunoglobulin lambda variable 3-27. {ECO:0000269|PubMed:5549568}.);DOMAIN (Ig-like. {ECO:0000255|PROSITE- ProRule:PRU00114}.)	NON_TER ();DISULFID ({ECO:0000255|PROSITE-ProRule:PRU00114}.)	4			SP	20	4		4
TTDYAAPVKGR	Dimethyl (K);Dimethyl (N-term)	A0A0B4J1V0	IGHV3-15	Immunoglobulin heavy variable 3-15	78	88	0	NON	119	G	SKTDGGTTDYAA	0.9921	2.0096	10	0.477301			4.70571		5.07149	4.38383	5.13342	5.14149	5.89119	5.23747	4.54017	5.29875	1	4													SP	19	58
QQKPGQAPRLLIYGASTR	Dimethyl (K);Dimethyl (N-term)	P01624	IGKV3-15	Immunoglobulin kappa variable 3-15	57	74	0	NON	115	Y	SNLAWYQQKPGQ	0.7028	0.0168309	14	0.477263	6.07791	6.14793	6.3528		5.57287	5.33587	6.34236	6.07682	6.27552	5.71064	5.88902	6.16806	1	1													SP	20	36
AQTIDVNQETSDLDPSKSVTR	Dimethyl (K);Dimethyl (N-term)	P01031	C5	Complement C5	392	412	0	NON	1676	N	VPVTLNAQTIDV	1	2.2894e-10	12	0.47719	4.93849	5.06539			5.07726	5.08123	5.9015	5.50871		5.04225	5.24334	4.93065	1	6	YES	LVGGVPVTLN	AQTIDVNQET				SIGNAL (Potential.);SIGNAL ({ECO:0000255}.)	CHAIN (Complement C5 beta chain.)	DISULFID ();DOMAIN (Anaphylatoxin-like.);DOMAIN (NTR.);CHAIN (Complement C5 alpha chain.);CHAIN (C5a anaphylatoxin.);CHAIN (Complement C5 alpha' chain.);CARBOHYD (N-linked (GlcNAc...).);CARBOHYD (N-linked (GlcNAc...) (Potential).);PROPEP ();PROPEP ({ECO:0000269|PubMed:690134}.);DOMAIN (Anaphylatoxin-like. {ECO:0000255|PROSITE- ProRule:PRU00022}.);DOMAIN (NTR. {ECO:0000255|PROSITE- ProRule:PRU0029…	373	-286		SP	18	373
SGSGTDFTLKISR	Dimethyl (K);Dimethyl (N-term)	A0A075B6P5	IGKV2-28	Immunoglobulin kappa variable 2-28	90	102	0	NON	120	G	PDRFSGSGSGTD	0.9958	0.0156272	11	0.477127			5.96015	5.71083	5.74904	5.36749	5.72241	5.52981	6.04228	5.68888	5.67807	6.1368	1	1	YES	ASGVPDRFSG	SGSGTDFTLK				REGION (Framework-1.);REGION (Complementarity-determining-1.);REGION (Framework-2.);REGION (Complementarity-determining-2.);SIGNAL ({ECO:0000269|PubMed:4596149, ECO:0000269|PubMed:4700495, ECO:0000269|PubMed:821524, ECO:0000269|Ref.3}.);REGION (Framework-1. {ECO:0000303|PubMed:6325927}.);REGION (Complementarity-determining-1. {ECO:0000303|PubMed:6325927}.);REGION (Framework-2. {ECO:0000303|PubMed…	DISULFID (By similarity.);CHAIN (Ig kappa chain V-II region FR.);REGION (Framework-3.);CHAIN (Immunoglobulin kappa variable 2D-28. {ECO:0000269|PubMed:4596149, ECO:0000269|PubMed:821524, ECO:0000269|Ref.3}.);DOMAIN (Ig-like. {ECO:0000255|PROSITE- ProRule:PRU00114}.);REGION (Framework-3. {ECO:0000303|PubMed:6325927}.);DISULFID ({ECO:0000255|PROSITE-ProRule:PRU00114}.)	NON_TER ();REGION (Complementarity-determining-3.);REGION (Framework-4.);REGION (Complementarity-determining-3. {ECO:0000303|PubMed:6325927}.)	70			SP	20	69
KCEPLEKQHEKER	3 Dimethyl (K);Dimethyl (N-term)	P02763	ORM1	Alpha-1-acid glycoprotein 1	182	194	0	NON	201	D	TDWKKDKCEPLE	0.9909	0.144854	16	0.476749	5.55325	5.56937	6.54537	6.16079	6.45717	6.47825	6.31881	6.20719	6.13882	5.79624	6.36052	6.301	3	4	YES	DVVYTDWKKD	KCEPLEKQHE				DISULFID ();MOD_RES (Pyrrolidone carboxylic acid.);SIGNAL ();CARBOHYD (N-linked (GlcNAc...) (complex).);CARBOHYD (N-linked (GlcNAc...).);SIGNAL ({ECO:0000269|PubMed:4711474}.);MOD_RES (Pyrrolidone carboxylic acid. {ECO:0000269|PubMed:4711474}.);CARBOHYD (N-linked (GlcNAc...) (complex) asparagine. {ECO:0000269|PubMed:12754519, ECO:0000269|PubMed:14760718, ECO:0000269|PubMed:15084671, ECO:0000269|P…	DISULFID ();CHAIN (Alpha-1-acid glycoprotein 1.);DISULFID ({ECO:0000269|PubMed:4603214}.)		163			SP	18	163
QLLGLLLLWFPGARCDIQMTQSPSSLSASVGDR	Dimethyl (N-term)	P01599	IGKV1-17	Immunoglobulin kappa variable 1-17	8	40	0	NON	117	A	DMRVPAQLLGLL	0.8956	0.00123174	9	0.475994			4.83006	4.75572	5.09464	4.53818	4.85173	4.67243		4.84856	4.72869	4.96564	0	1													SP	22	-15
AGFLEPQDRASSNPNATSSSSQDPESLQDR	Dimethyl (N-term)	P05155-3	SERPING1	Isoform 3 of Plasma protease C1 inhibitor	16	45	0	NON	505	L	LLLLLLAGFLEP	0.999	0.000119816	11	0.474774				5.20548	4.82907	4.75183	4.37357	4.47145	4.6935	4.62853	4.7079	4.18055	0	17	YES	TLLTLLLLLL	AGFLEPQDRA
TGEIVMTQSPATLSVSPGER	Dimethyl (N-term)	P01624	IGKV3-15	Immunoglobulin kappa variable 3-15	19	38	1	SP	115	T	LWLPDTTGEIVM	0.9734	0.11914	7	0.473115					4.36505		4.71818	4.47115	4.71893	4.54899	4.81531	4.80502	0	2	YES	FLLLLWLPDT	TGEIVMTQSP					CHAIN (Ig kappa chain V-III region POM.);SIGNAL ({ECO:0000269|PubMed:60899}.)	DISULFID (By similarity.);NON_TER ();CHAIN (Immunoglobulin kappa variable 3-15. {ECO:0000269|PubMed:60899}.);DOMAIN (Ig-like. {ECO:0000255|PROSITE- ProRule:PRU00114}.);REGION (Framework-1. {ECO:0000303|PubMed:3083417}.);REGION (Complementarity-determining-1. {ECO:0000303|PubMed:3083417}.);REGION (Framework-2. {ECO:0000303|PubMed:3083417}.);REGION (Complementarity-determining-2. {ECO:0000303|PubMe…	-2			SP	20	-2		0
HLKNLASRPYTFHSHGITYYKEHEGAIYPDNTTDFQR	2 Dimethyl (K);Dimethyl (N-term)	P00450	CP	Ceruloplasmin	108	144	0	NON	1065	V	GDKVYVHLKNLA	0.9797	1.33878	14	0.472744		4.48013	5.21202		5.48937	5.41206	5.59015	5.52441	5.4061	5.24079	5.42108	5.1602	2	1													SP	19	88
TVLRYRCHPGYKPTTDEPTTVICQKNLR	2 Dimethyl (K);Dimethyl (N-term)	P04003	C4BPA	C4b-binding protein alpha chain	326	353	0	NON	597	G	DVYVVGTVLRYR	0.9999	2.53082e-09	15	0.472224		4.55735	5.19429	4.42494	5.45176	5.29518	5.29741	5.44666	5.23141	5.13675	5.17318	5.33377	2	15	YES	PTKEDVYVVG	TVLRYRCHPG				DISULFID ();DISULFID (By similarity.);DOMAIN (Sushi 1.);DOMAIN (Sushi 2.);DOMAIN (Sushi 3.);DOMAIN (Sushi 4.);SIGNAL ();CARBOHYD (N-linked (GlcNAc...).);SIGNAL ({ECO:0000269|PubMed:4033666}.);DOMAIN (Sushi 1. {ECO:0000255|PROSITE- ProRule:PRU00302}.);DOMAIN (Sushi 2. {ECO:0000255|PROSITE- ProRule:PRU00302}.);DOMAIN (Sushi 3. {ECO:0000255|PROSITE- ProRule:PRU00302}.);DOMAIN (Sushi 4. {ECO:0000255|…	DISULFID (By similarity.);DOMAIN (Sushi 5.);CHAIN (C4b-binding protein alpha chain.);DOMAIN (Sushi 5. {ECO:0000255|PROSITE- ProRule:PRU00302}.);DISULFID ({ECO:0000255|PROSITE-ProRule:PRU00302}.)	DISULFID (By similarity.);DISULFID (Interchain (with beta chain) (Potential).);DOMAIN (Sushi 6.);DOMAIN (Sushi 7.);DOMAIN (Sushi 8.);CARBOHYD (N-linked (GlcNAc...).);DOMAIN (Sushi 6. {ECO:0000255|PROSITE- ProRule:PRU00302}.);DOMAIN (Sushi 7. {ECO:0000255|PROSITE- ProRule:PRU00302}.);DOMAIN (Sushi 8. {ECO:0000255|PROSITE- ProRule:PRU00302}.);CARBOHYD (N-linked (GlcNAc...) asparagine. {ECO:0000269|…	277			SP	48	277
HSTIFENLANKADR	Dimethyl (K);Dimethyl (N-term)	P02787	TF	Serotransferrin	226	239	0	NON	698	K	DVAFVKHSTIFE	0.8576	0.274883	8	0.471707					4.0847	4.38527	4.62483	4.42559		4.24848	4.63902	4.11171	1	1													SP	19	206
TTGEIVLTQSPGTLSLSPGER	Dimethyl (N-term)	P01619	IGKV3-20	Immunoglobulin kappa variable 3-20	18	38	1	SP	116	D	LLWLPDTTGEIV	0.8123	0.894515	15	0.4713	6.93274	6.91796	7.13204	6.76061	6.44081	6.38939	7.07056	6.91577	7.29518	7.00039	6.97618	7.01214	0	1	YES	LFLLLLWLPD	TTGEIVLTQS					CHAIN (Ig kappa chain V-III region B6.);SIGNAL ({ECO:0000269|PubMed:11946339, ECO:0000269|PubMed:3086710, ECO:0000269|PubMed:5027703, ECO:0000269|PubMed:6794615}.)	DISULFID (By similarity.);NON_TER ();CHAIN (Immunoglobulin kappa variable 3-20. {ECO:0000269|PubMed:11946339, ECO:0000269|PubMed:3086710, ECO:0000269|PubMed:5027703, ECO:0000269|PubMed:6794615}.);DOMAIN (Ig-like. {ECO:0000255|PROSITE- ProRule:PRU00114}.);REGION (Framework-1. {ECO:0000303|PubMed:2997711}.);REGION (Complementarity-determining-1. {ECO:0000303|PubMed:2997711}.);REGION (Framework-2. {…	-3			SP	20	-3		-1
FLVALLRGVQCQVQLVESGGGVVQPGGSLR	Dimethyl (N-term)	A0A0J9YY99		Ig-like domain-containing protein (Fragment)	9	38	0	NON	117	V	FGLSWVFLVALL	0.9972	0.00011782	13	0.469014	6.05653			5.87322	5.11772	4.82182	4.93483	5.16327	5.4736	5.3368	5.57501	5.21452	0	4													SP	19	-11
CHRGECQAEGVLFFQGDR	Dimethyl (N-term)	P02790	HPX	Hemopexin	149	166	0	NON	462	E	LDAAVECHRGEC	0.9968	0.00117732	14	0.468542			5.41105	5.15534	5.92632	5.16897	5.65742	5.72766	4.98057	5.48213	5.4307	5.16673	0	6													SP	23	125
VALLRGVQCQVQLVESGGGVVQPGGSLR	Dimethyl (N-term)	A0A0J9YY99		Ig-like domain-containing protein (Fragment)	11	38	0	NON	117	L	LSWVFLVALLRG	1	1.4737e-10	12	0.468029	5.86805	6.10096	6.72396	6.10664	5.78515	5.24341	5.844		5.75485	6.11744	5.80018		0	19													SP	19	-9
HGVRAKVQPQAR	Dimethyl (K);Dimethyl (N-term)	P15169	CPN1	Carboxypeptidase N catalytic chain	433	444	0	NON	458	R	RAPSRRHGVRAK	0.9417	9.99111	15	0.467553	4.93259		5.55013	5.48678	4.88333	4.6579	5.25071	5.19866	5.164	5.05716	5.0788	4.82275	1	1	YES	SPVRRAPSRR	HGVRAKVQPQ				DISULFID ();ACT_SITE ();ACT_SITE (Nucleophile.);SIGNAL ();METAL (Zinc; catalytic.);CARBOHYD (O-linked (GalNAc...) (Probable).);REGION (Catalytic.);SIGNAL ({ECO:0000269|PubMed:3408501}.);ACT_SITE (Proton donor/acceptor. {ECO:0000250|UniProtKB:P14384}.);METAL (Zinc; catalytic. {ECO:0000250|UniProtKB:P00730}.);CARBOHYD (O-linked (GalNAc...) threonine. {ECO:0000305|PubMed:17157876}.);DISULFID ({ECO:0…	CHAIN (Carboxypeptidase N catalytic chain.)		412			SP	20	412
VPAQLLGLLLLWLPGAKCDIQMTQSPSTLSASVGDR	Dimethyl (K);Dimethyl (N-term)	P01602	IGKV1-5	Immunoglobulin kappa variable 1-5	5	40	0	NON	117	R	XXMDMRVPAQLL	0.9997	0.000100961	14	0.467533	6.0032	5.85302	5.45914		5.809	5.42627	5.71478	5.67509	5.9946	5.8532	5.78721	5.7975	1	13	YES	MDMR	VPAQLLGLLL					SIGNAL ();SIGNAL ({ECO:0000269|PubMed:112021, ECO:0000269|PubMed:4216454, ECO:0000269|PubMed:5489770}.)	DISULFID (By similarity.);NON_TER ();CHAIN (Ig kappa chain V-I region HK102.);REGION (Framework-1.);REGION (Complementarity-determining-1.);REGION (Framework-2.);REGION (Complementarity-determining-2.);REGION (Framework-3.);REGION (Complementarity-determining-3.);CHAIN (Immunoglobulin kappa variable 1-5. {ECO:0000269|PubMed:112021, ECO:0000269|PubMed:4216454, ECO:0000269|PubMed:5489770}.);DOMAIN …	-18			SP	22	-18
SYELTQPLSVSVALGQTAR	Dimethyl (N-term)	A0A075B6K5	IGLV3-9	Immunoglobulin lambda variable 3-9	20	38	1	SP	115	A	FTGSVASYELTQ	0.8916	0.00198959	12	0.467248	6.45844	6.49958	6.44291	6.3973	6.23312	5.80259			6.3321	6.20448		6.22843	0	4													SP	19	0		0
SWLFLVAILKGVQCEVQLVESGGGLVQPGGSLR	Dimethyl (K);Dimethyl (N-term)	P01764	IGHV3-23	Immunoglobulin heavy variable 3-23	6	38	0	NON	117	L	XMEFGLSWLFLV	0.9562	1.06991e-09	16	0.467033	6.21613	6.12312	6.13688	5.94446	5.94087	5.61412	6.03477	5.94749	6.16887	6.02301	6.11684	6.11862	1	1	YES	MEFGL	SWLFLVAILK					SIGNAL ();SIGNAL ({ECO:0000269|PubMed:409716, ECO:0000269|PubMed:4139708, ECO:0000269|PubMed:4522793}.)	NON_TER ();CHAIN (Ig heavy chain V-III region VH26.);DOMAIN (Ig-like.);CHAIN (Immunoglobulin heavy variable 3-23. {ECO:0000269|PubMed:409716, ECO:0000269|PubMed:4139708, ECO:0000269|PubMed:4522793}.);DISULFID ({ECO:0000244|PDB:1OHQ, ECO:0000244|PDB:3BN9, ECO:0000244|PDB:3UPC, ECO:0000244|PDB:3ZHD, ECO:0000244|PDB:3ZHK, ECO:0000244|PDB:3ZHL, ECO:0000255|PROSITE-ProRule:PRU00114, ECO:0000269|PubMed…	-14			SP	19	-14
LSLTPEQWKSHR	Dimethyl (K);Dimethyl (N-term)	B9A064	IGLL5	Immunoglobulin lambda-like polypeptide 5	180	191	0	NON	214	Y	YAASSYLSLTPE	0.9936	0.0173085	16	0.465415	5.15073	5.2237	6.36461	6.19221	5.82306	5.75747	6.14304	6.00782	6.60725	6.38037	6.25539	5.94188	1	14	YES	SNNKYAASSY	LSLTPEQWKS				NON_TER ()	DISULFID ();CHAIN (Ig lambda-1 chain C regions.);DOMAIN (Ig-like.);CHAIN (Immunoglobulin lambda constant 1.);DOMAIN (Ig-like. {ECO:0000255|PROSITE- ProRule:PRU00114}.);DISULFID ({ECO:0000255|PROSITE-ProRule:PRU00114}.)	DISULFID (Interchain (with heavy chain).)				SP	37	142
EVPLNTIIFMGR	Dimethyl (N-term);Oxidation (M)	P01008	SERPINC1	Antithrombin-III	446	457	0	NON	464	R	FLVFIREVPLNT	0.9844	0.19356	16	0.463953	6.05179	5.80859	5.55705	5.24478	5.46698	5.67181	5.62179	5.51129	5.33105	5.00651	5.37169	5.3194	0	1	YES	ANRPFLVFIR	EVPLNTIIFM				DISULFID ();SITE (Reactive bond.);SIGNAL ();MUTAGEN (A->K: Reduces interaction with thrombin by 99%.);MUTAGEN (A->Q: Reduces interaction with thrombin by 80%.);BINDING (Heparin.);CARBOHYD (N-linked (GlcNAc...).);CARBOHYD (N-linked (GlcNAc...) (complex).);SIGNAL ({ECO:0000269|Ref.10}.);MOD_RES (Phosphothreonine; by FAM20C. {ECO:0000269|PubMed:26091039}.);MOD_RES (Phosphoserine; by FAM20C. {ECO:000…	DISULFID ();CHAIN (Antithrombin-III.);DISULFID ({ECO:0000269|Ref.10}.)		413			SP	32	413
VGNLRKCSTSSLLEACTFR	Dimethyl (K);Dimethyl (N-term)	P02787	TF	Serotransferrin	678	696	0	NON	698	A	EEYVKAVGNLRK	0.9417	0.27387	7	0.463719					4.71062	4.5077	5.38464	5.36265	5.02359		5.14465	4.95078	1	1	YES	KYLGEEYVKA	VGNLRKCSTS				MOD_RES (Omega-N-methylated arginine (By similarity).);DISULFID ();SIGNAL ();METAL (Iron 1.);METAL (Iron 2 (By similarity).);DOMAIN (Transferrin-like 1.);BINDING (Carbonate 1.);BINDING (Carbonate 1; via amide nitrogen.);BINDING (Carbonate 2 (By similarity).);BINDING (Carbonate 2; via amide nitrogen (By similarity).);CARBOHYD (O-linked (GalNAc...).);CARBOHYD (N-linked (GlcNAc...) (complex).);CARBO…	DISULFID ();DOMAIN (Transferrin-like 2.);CHAIN (Serotransferrin.);DOMAIN (Transferrin-like 2. {ECO:0000255|PROSITE- ProRule:PRU00741}.);DISULFID ({ECO:0000255|PROSITE-ProRule:PRU00741, ECO:0000269|PubMed:6953407}.)	MOD_RES (Phosphoserine; by FAM20C. {ECO:0000269|PubMed:26091039}.)	658			SP	19	658
ARCPGCGQGVQAGCPGGCVEEEDGGSPAEGCAEAEGCLR	Dimethyl (N-term)	P24592	IGFBP6	Insulin-like growth factor-binding protein 6	27	65	1	SP	240	L	SPGGALARCPGC	0.9998	8.88956e-08	9	0.462637					5.65294	5.49635	5.30677	5.15432	5.26267	5.15391		5.08987	0	8													SP	27	-1		0
QGISSYLAWYQQKPAKAPKLFIYYASSLQSGVPSR	3 Dimethyl (K);Dimethyl (N-term)	A0A0B4J1Z2	IGKV1D-43	Immunoglobulin kappa variable 1D-43	49	83	0	NON	117	S	ITCWASQGISSY	0.9787	0.00994591	14	0.459614		4.8198	5.45141	5.47595	4.61111	4.32982	4.59989	4.52392	4.57439	4.35368	4.42105		3	1													SP	22	26
EADDGCPKPPEIAHGYVEHSVR	Dimethyl (K);Dimethyl (N-term)	P00738	HP	Haptoglobin	87	108	0	NON	406	C	DKLPECEADDGC	0.9999	1.5624e-10	16	0.458979	6.18141	6.52351	6.69846	6.59605	7.45252	6.81147	7.41989	7.21898	7.16854	6.8621	7.42833	7.50806	1	16													SP	18	68
VQLVQSGAEVKKPGESLR	2 Dimethyl (K);Dimethyl (N-term)	A0A0J9YXX1	IGHV5-10-1	Immunoglobulin heavy variable 5-10-1	21	38	1	SP	117	E	QGVCAEVQLVQS	0.9995	6.0088e-10	15	0.458631	5.06534	5.00689	5.2611	5.59687	5.87877	5.4169	6.27226	6.24986	5.93008	5.66462	5.7036	5.34764	2	6													SP	19	1		1
HSFFFLLLLWLPDTTGEIVMTQSPATLSLSPGER	Dimethyl (N-term)	A0A0C4DH55	IGKV3D-7	Immunoglobulin kappa variable 3D-7	8	41	0	NON	119	Q	EPWKPQHSFFFL	0.9746	3.99781e-05	16	0.457392	6.13783	6.34265	6.15161	5.777	6.47742	6.0015	6.54378	6.38006	6.61585	6.40389	6.36009	6.55536	0	1													SP	23	-16
GGSTSYGTGSETESPR	Dimethyl (N-term)	P02671-2	FGA	Isoform 2 of Fibrinogen alpha chain	272	287	0	NON	644	R	GNEITRGGSTSY	1	1.01e-12	8	0.455482			5.1373		3.75243		4.03603	4.52977	4.3695	3.90241	4.18578	3.74779	0	7	YES	ERPGGNEITR	GGSTSYGTGS			MMP7
SVSPGQTAR	Dimethyl (N-term)	P01717	IGLV3-25	Immunoglobulin lambda variable 3-25	30	38	0	NON	112	V	TQPPSVSVSPGQ	0.9708	0.306939	13	0.453815	5.98521	5.82707	5.56947	5.78164	5.80324	5.41511		5.24212	6.1352		5.87815	5.66581	0	5													SP	19	10
YGKPVPGHVTVSICR	Dimethyl (K);Dimethyl (N-term)	P01023	A2M	Alpha-2-macroglobulin	256	270	0	NON	1474	T	VCGLYTYGKPVP	0.9492	0.0607936	9	0.453457					4.50683	4.41226	4.93783	4.60185	4.17593	4.2225	4.35222	4.19018	1	1	YES	MNVSVCGLYT	YGKPVPGHVT				DISULFID ();SIGNAL ();CARBOHYD (N-linked (GlcNAc...) (complex).);CARBOHYD (N-linked (GlcNAc...).);SIGNAL ({ECO:0000269|PubMed:6203908}.);CARBOHYD (N-linked (GlcNAc...) (complex) asparagine. {ECO:0000269|PubMed:16335952, ECO:0000269|PubMed:19139490}.);CARBOHYD (N-linked (GlcNAc...) asparagine. {ECO:0000269|PubMed:6203908}.);CARBOHYD (N-linked (GlcNAc...) asparagine. {ECO:0000269|PubMed:16335952, E…	DISULFID ();CHAIN (Alpha-2-macroglobulin.);CHAIN (Alpha-2-macroglobulin. {ECO:0000269|PubMed:6203908}.);DISULFID ({ECO:0000269|PubMed:6203908}.)	DISULFID ();DISULFID (Interchain (with C-431).);DISULFID (Interchain (with C-278).);CROSSLNK (Isoglutamyl lysine isopeptide (Gln-Lys) (interchain with K-? in other proteins) (Potential).);CROSSLNK (Isoglutamyl cysteine thioester (Cys-Gln).);CARBOHYD (N-linked (GlcNAc...).);CARBOHYD (N-linked (GlcNAc...) (complex).);REGION (Bait region.);REGION (Inhibitory.);CARBOHYD (N-linked (GlcNAc...) asparagi…	232			SP	23	232
SYKADTVAKVQGVEFSHR	2 Dimethyl (K);Dimethyl (N-term)	P04114	APOB	Apolipoprotein B-100	1850	1867	0	NON	4563	A	SAALSASYKADT	0.9988	4.97e-12	9	0.453104					4.8204	4.63663	5.59963	5.19698	4.97024	4.97751	4.83957	4.87313	2	4	YES	YAISSAALSA	SYKADTVAKV				DISULFID ();LIPID (S-palmitoyl cysteine.);DOMAIN (Vitellogenin.);SIGNAL ();MUTAGEN (D->N: Impairs protein secretion.);MUTAGEN (D->Q: Does not affect protein secretion.);MUTAGEN (R->A: Impairs protein secretion.);MUTAGEN (R->K: Does not affect protein secretion.);CARBOHYD (N-linked (GlcNAc...) (Potential).);CARBOHYD (N-linked (GlcNAc...).);REGION (Heparin-binding.);DOMAIN (Vitellogenin. {ECO:00002…	CHAIN (Apolipoprotein B-100.);CHAIN (Apolipoprotein B-48.)	DISULFID ();MOD_RES (N6-acetyllysine.);CARBOHYD (N-linked (GlcNAc...).);CARBOHYD (N-linked (GlcNAc...) (Potential).);REGION (Heparin-binding.);REGION (Basic (possible receptor binding region).);REGION (LDL receptor binding.);MOD_RES (N6-acetyllysine. {ECO:0000244|PubMed:19608861}.);MOD_RES (Phosphoserine. {ECO:0000244|PubMed:24275569}.);MOD_RES (Phosphoserine; by FAM20C. {ECO:0000244|PubMed:24275…	1822			SP	27	1822
GASVKVSCKASGYTFTSYGISWVR	2 Dimethyl (K);Dimethyl (N-term)	A0A0C4DH31	IGHV1-18	Immunoglobulin heavy variable 1-18	34	57	0	NON	117	P	AEVKKPGASVKV	1	7.01353e-06	12	0.451582	6.66081	6.50908	5.94256	5.93092			4.85628		4.80883		4.50637	4.26192	2	21													SP	19	14
CDIQMTQSPSTLSASVGDR	Dimethyl (N-term);Oxidation (M)	P01602	IGKV1-5	Immunoglobulin kappa variable 1-5	22	40	1	SP	117	K	WLPGAKCDIQMT	0.9629	0.174858	14	0.450698	5.52787	5.47055	5.42069	5.1591		5.24585	5.84455		5.99031	5.69567	5.79328	5.86414	0	3	YES	LLLLWLPGAK	CDIQMTQSPS	X				SIGNAL ();SIGNAL ({ECO:0000269|PubMed:112021, ECO:0000269|PubMed:4216454, ECO:0000269|PubMed:5489770}.)	DISULFID (By similarity.);NON_TER ();CHAIN (Ig kappa chain V-I region HK102.);REGION (Framework-1.);REGION (Complementarity-determining-1.);REGION (Framework-2.);REGION (Complementarity-determining-2.);REGION (Framework-3.);REGION (Complementarity-determining-3.);CHAIN (Immunoglobulin kappa variable 1-5. {ECO:0000269|PubMed:112021, ECO:0000269|PubMed:4216454, ECO:0000269|PubMed:5489770}.);DOMAIN …	-1			SP	22	-1		0
RGVLVQPGGSLR	Dimethyl (N-term)	P0DTE1	IGHV3-38-3	Probable non-functional immunoglobulin heavy variable 3-38-3	27	38	0	NON	115	S	VQLVESRGVLVQ	0.8723	0.0169981	13	0.449799		7.83895	6.73639	8.67179	8.68621	6.65433	8.73276	8.61441	9.09569	8.6865	8.143	8.09001	0	7
EQLKSGTASVVCLLNNFYPR	Dimethyl (K);Dimethyl (N-term)	P01834	IGKC	Immunoglobulin kappa constant	16	35	0	NON	107	D	IFPPSDEQLKSG	0.9289	0.243903	16	0.448728	6.57667	6.57347	6.88466	6.85433	6.83893	6.01301	6.71398	6.71788	6.7736	6.81302	6.65891	6.66456	1	3
LDEENLTQENQDR	Dimethyl (N-term)	P01011	SERPINA3	Alpha-1-antichymotrypsin	29	41	1	SP	423	P	CHPNSPLDEENL	0.9903	14.1701	8	0.448391					5.87248	5.67646	5.24037	5.63864	5.44173	5.23231	5.61642	5.08366	0	1	YES	PAVLCHPNSP	LDEENLTQEN	X			SIGNAL ();SIGNAL ({ECO:0000269|PubMed:2787670}.)	CHAIN (Alpha-1-antichymotrypsin.);CHAIN (Alpha-1-antichymotrypsin His-Pro-less.)	SITE (Reactive bond.);DNA_BIND ();CARBOHYD (N-linked (GlcNAc...).);REGION (RCL.);REGION (O-glycosylated at one site.);CARBOHYD (N-linked (GlcNAc...) asparagine. {ECO:0000269|PubMed:16335952}.);CARBOHYD (N-linked (GlcNAc...) asparagine. {ECO:0000269|PubMed:12754519, ECO:0000269|PubMed:14760718, ECO:0000269|PubMed:16335952, ECO:0000269|PubMed:19159218}.);CARBOHYD (N-linked (GlcNAc...) asparagine. {…	5			SP	23	5
AVALADFYPFGAER	Dimethyl (N-term)	Q8TER0-5	SNED1	Isoform 4 of Sushi, nidogen and EGF-like domain-containing protein 1	25	38	1	SP	1324	G	ARGVRGAVALAD	0.9995	3.93234e-08	8	0.447713					4.72112	4.71403	4.66227	4.55037	4.51021	4.02895	4.39447	4.45562	0	3	YES	LGLGARGVRG	AVALADFYPF	X			SIGNAL (Potential.);SIGNAL ({ECO:0000255}.)		DISULFID (By similarity.);DOMAIN (NIDO.);DOMAIN (EGF-like 1.);DOMAIN (EGF-like 2.);DOMAIN (EGF-like 3.);DOMAIN (Follistatin-like 1.);DOMAIN (EGF-like 4; calcium-binding (Potential).);DOMAIN (EGF-like 5.);DOMAIN (EGF-like 6.);DOMAIN (Follistatin-like 2.);DOMAIN (EGF-like 7.);DOMAIN (EGF-like 8.);DOMAIN (EGF-like 9.);DOMAIN (EGF-like 10.);DOMAIN (Sushi.);DOMAIN (EGF-like 11; calcium-binding (Potent…								0
GALELIKKGYTQQLAFR	2 Dimethyl (K);Dimethyl (N-term)	P01024	C3	Complement C3	1044	1060	0	NON	1663	Q	GLEKRQGALELI	0.9882	0.00107467	13	0.447648		5.04669		5.43506	4.32559	5.02303	4.35307	4.43323	3.896		4.9768	3.79493	2	13	YES	WEKFGLEKRQ	GALELIKKGY				DISULFID (Interchain (between beta and alpha chains).);DISULFID ();CROSSLNK (Isoglutamyl cysteine thioester (Cys-Gln).);SITE (Cleavage; by carboxypeptidases.);SITE (Cleavage; by C3 convertase.);SITE (Cleavage; by factor I (Potential).);DOMAIN (Anaphylatoxin-like.);SIGNAL ();CHAIN (Complement C3 beta chain.);CHAIN (C3a anaphylatoxin.);CHAIN (Acylation stimulating protein.);CHAIN (Complement C3c al…	DISULFID ();CHAIN (Complement C3.);CHAIN (Complement C3 alpha chain.);CHAIN (Complement C3b alpha' chain.);CHAIN (Complement C3dg fragment.);CHAIN (Complement C3d fragment.)	DISULFID ();PEPTIDE (Complement C3f fragment.);SITE (Cleavage; by factor I.);DOMAIN (NTR.);CHAIN (Complement C3c alpha' chain fragment 2.);MUTAGEN (IL->RR: Impaired binding of C3d to CR2; when associated with A-1163.);MUTAGEN (E->A: No effect on binding of C3d to CR2.);MUTAGEN (D->A: No effect on binding of C3d to CR2.);MUTAGEN (E->A: Impaired binding of C3d to CR2.);MUTAGEN (D->A: Impaired bindi…	1021			SP	22	1021
APGKGLEWVSVIYSCGSTYYADSVKGR	2 Dimethyl (K);Dimethyl (N-term)	A0A0C4DH42	IGHV3-66	Immunoglobulin heavy variable 3-66	59	85	0	NON	116	Q	MSWVRQAPGKGL	0.7688	0.00207038	10	0.446821	6.37506	6.1575	5.77578	5.82829		5.05265	5.99184	5.64897	5.95775	5.92763	5.91295		2	1													SP	19	39
DGGTTDYAAPVKGR	Dimethyl (K);Dimethyl (N-term)	A0A0B4J1V0	IGHV3-15	Immunoglobulin heavy variable 3-15	75	88	0	NON	119	T	RIKSKTDGGTTD	0.9923	0.130861	13	0.446796		4.7499	5.05205		4.99765	4.93378	5.0905	4.42068	4.84626		4.44529	4.77548	1	1													SP	19	55
SLSQAVLTQPSSLSASPGASASLTCTLR	Dimethyl (N-term)	A0A0G2JSC0	IGLV5-45	Immunoglobulin lambda variable 5-45 (Fragment)	17	44	1	SP	123	G	LSHCTGSLSQAV	0.9998	1.8195e-10	9	0.443653			5.51943	6.16551	5.99256	5.77446	5.99248		6.40865	5.98099	6.09796	5.56343	0	8																	-1
GPSVFLFPPKPKDTLMISR	2 Dimethyl (K);Dimethyl (N-term);Oxidation (M)	A0A0A0MS07	IGHG1	Immunoglobulin heavy constant gamma 1 (Fragment)	120	138	0	NON	295	G	APELLGGPSVFL	0.9836	0.0114449	8	0.44289	6.46162	6.20697	5.51988	5.76704					5.29222	4.89974		4.7257	2	2
FKDSAHGFLKVPPR	2 Dimethyl (K);Dimethyl (N-term)	P02787	TF	Serotransferrin	314	327	0	NON	698	L	HGKDLLFKDSAH	0.9827	9.7617	14	0.442889			6.28099	6.13791	5.61216	5.36018	6.26732	5.79686	5.75216	6.05657	5.90481	5.79931	2	3	YES	FSSPHGKDLL	FKDSAHGFLK				MOD_RES (Omega-N-methylated arginine (By similarity).);DISULFID ();SIGNAL ();METAL (Iron 1.);BINDING (Carbonate 1.);BINDING (Carbonate 1; via amide nitrogen.);CARBOHYD (O-linked (GalNAc...).);SIGNAL ({ECO:0000269|PubMed:6833213}.);MOD_RES (Dimethylated arginine. {ECO:0000250|UniProtKB:P12346}.);CARBOHYD (O-linked (GalNAc...) serine.);DISULFID ({ECO:0000255|PROSITE-ProRule:PRU00741, ECO:0000269|Pu…	DISULFID ();DOMAIN (Transferrin-like 1.);CHAIN (Serotransferrin.);DOMAIN (Transferrin-like 1. {ECO:0000255|PROSITE- ProRule:PRU00741}.);DISULFID ({ECO:0000255|PROSITE-ProRule:PRU00741, ECO:0000269|PubMed:6953407}.)	DISULFID ();METAL (Iron 2 (By similarity).);DOMAIN (Transferrin-like 2.);BINDING (Carbonate 2 (By similarity).);BINDING (Carbonate 2; via amide nitrogen (By similarity).);CARBOHYD (N-linked (GlcNAc...) (complex).);CARBOHYD (N-linked (GlcNAc...); partial; atypical.);DOMAIN (Transferrin-like 2. {ECO:0000255|PROSITE- ProRule:PRU00741}.);METAL (Iron 2. {ECO:0000255|PROSITE- ProRule:PRU00741}.);BINDIN…	294			SP	19	294
EEEMLENVSLVCPKDATRFKHLR	2 Dimethyl (K);Dimethyl (N-term);Oxidation (M)	P04114	APOB	Apolipoprotein B-100	28	50	1	SP	4563	A	LAGARAEEEMLE	0.842	0.000101695	16	0.441902	6.10714	5.87933	6.13254	6.13648	6.69398	6.68456	6.98918	6.47165	6.56331	6.56507	6.58738	6.53827	2	3													SP	27	0		0
TIFENLANKADR	Dimethyl (K);Dimethyl (N-term)	P02787	TF	Serotransferrin	228	239	0	NON	698	S	AFVKHSTIFENL	0.9973	0.000121977	14	0.441566	5.58209	5.68396		6.48834	4.97862	4.99081	6.3908	5.27733	6.02982	6.49753	6.18078		1	4													SP	19	208
SQEAAKAKEVLPAIR	2 Dimethyl (K);Dimethyl (N-term)	O00391-2	QSOX1	Isoform 2 of Sulfhydryl oxidase 1	426	440	0	NON	604	H	RQNVDHSQEAAK	0.988	0.0164854	16	0.441353	5.19924	5.01231	5.10247	5.29705	4.78048	4.23366	5.41273	4.85648	5.03989	5.3246	5.05428	5.06782	2	1	YES	VQAARQNVDH	SQEAAKAKEV				ACT_SITE (Nucleophile (Probable).);DISULFID (Redox-active (Probable).);DISULFID ();SIGNAL (Potential.);DOMAIN (Thioredoxin.);MUTAGEN (C->S: Reduces activity by 93%.);BINDING (FAD.);CARBOHYD (N-linked (GlcNAc...) (complex).);CARBOHYD (N-linked (GlcNAc...) (Potential).);SIGNAL ({ECO:0000255}.);DOMAIN (Thioredoxin. {ECO:0000255|PROSITE- ProRule:PRU00691}.);ACT_SITE (Nucleophile. {ECO:0000305|PubMed:…	DOMAIN (ERV/ALR sulfhydryl oxidase.);CHAIN (Sulfhydryl oxidase 1.);DOMAIN (ERV/ALR sulfhydryl oxidase. {ECO:0000255|PROSITE-ProRule:PRU00654}.)	NP_BIND (FAD.);DISULFID ();MUTAGEN (C->S: Reduces activity by 96%.);MUTAGEN (C->S: Loss of activity.);MUTAGEN (C->S: No effect. Reduces activity by 70%; when associated with S-512.);MUTAGEN (C->S: Reduces activity by 40%. Reduces activity by 70%; when associated with S- 509.);BINDING (FAD.);CARBOHYD (N-linked (GlcNAc...) (Potential).);TRANSMEM (Helical; (Potential).);TRANSMEM (Helical. {ECO:00002…	396		-305
INFKDLKNIKIPSR	3 Dimethyl (K);Dimethyl (N-term)	P04114	APOB	Apolipoprotein B-100	2631	2644	0	NON	4563	Q	RIPSVQINFKDL	0.9903	0.00160281	16	0.440406	6.6446	6.6259	6.0733	5.92544	5.4996	5.91369	5.9327	5.71359	5.58787	5.52596	5.74086	4.9789	3	16	YES	LTDLRIPSVQ	INFKDLKNIK				DISULFID ();LIPID (S-palmitoyl cysteine.);DOMAIN (Vitellogenin.);MOD_RES (N6-acetyllysine.);SIGNAL ();CHAIN (Apolipoprotein B-48.);MUTAGEN (D->N: Impairs protein secretion.);MUTAGEN (D->Q: Does not affect protein secretion.);MUTAGEN (R->A: Impairs protein secretion.);MUTAGEN (R->K: Does not affect protein secretion.);CARBOHYD (N-linked (GlcNAc...) (Potential).);CARBOHYD (N-linked (GlcNAc...).);RE…	CHAIN (Apolipoprotein B-100.)	DISULFID ();CARBOHYD (N-linked (GlcNAc...).);CARBOHYD (N-linked (GlcNAc...) (Potential).);REGION (Heparin-binding.);REGION (Basic (possible receptor binding region).);REGION (LDL receptor binding.);MOD_RES (Phosphoserine. {ECO:0000244|PubMed:24275569}.);MOD_RES (Phosphoserine; by FAM20C. {ECO:0000244|PubMed:24275569, ECO:0000269|PubMed:26091039}.);MOD_RES (Phosphothreonine. {ECO:0000244|PubMed:24…	2603			SP	27	2603
DGFFGNPR	Dimethyl (N-term)	P01871	IGHM	Immunoglobulin heavy constant mu	121	128	0	NON	453	R	VFVPPRDGFFGN	0.9958	0.000456631	16	0.439242	4.77476	4.85854	6.41276	6.62912	5.90589	5.72603	6.10187	5.88757	6.63469	6.39835	6.61042	6.14742	0	11	YES	PKVSVFVPPR	DGFFGNPRKS
TVSAEALESQELCGTEVPSVPEHGR	Dimethyl (N-term)	P01023	A2M	Alpha-2-macroglobulin	871	895	0	NON	1474	F	LGNVNFTVSAEA	1	5.48867e-07	11	0.438561					5.21416	5.30324	5.4544	5.38163	5.07425	4.93214	5.34835	4.94606	0	14	YES	TPKSLGNVNF	TVSAEALESQ				DISULFID ();DISULFID (Interchain (with C-431).);DISULFID (Interchain (with C-278).);CROSSLNK (Isoglutamyl lysine isopeptide (Gln-Lys) (interchain with K-? in other proteins) (Potential).);SIGNAL ();CARBOHYD (N-linked (GlcNAc...) (complex).);CARBOHYD (N-linked (GlcNAc...).);REGION (Bait region.);REGION (Inhibitory.);SIGNAL ({ECO:0000269|PubMed:6203908}.);CARBOHYD (N-linked (GlcNAc...) (complex) as…	DISULFID ();CHAIN (Alpha-2-macroglobulin.);CHAIN (Alpha-2-macroglobulin. {ECO:0000269|PubMed:6203908}.);DISULFID ({ECO:0000269|PubMed:6203908}.)	DISULFID ();CROSSLNK (Isoglutamyl cysteine thioester (Cys-Gln).);CARBOHYD (N-linked (GlcNAc...).);CARBOHYD (N-linked (GlcNAc...) (complex).);CARBOHYD (N-linked (GlcNAc...) asparagine. {ECO:0000269|PubMed:12754519, ECO:0000269|PubMed:16335952, ECO:0000269|PubMed:19159218, ECO:0000269|PubMed:6203908}.);CARBOHYD (N-linked (GlcNAc...) (complex) asparagine. {ECO:0000269|PubMed:14760718, ECO:0000269|Pu…	847			SP	23	847
CLLPKLDELRDEGKASSAKQR	3 Dimethyl (K);Dimethyl (N-term)	P02768	ALB	Serum albumin	201	221	0	NON	609	A	AADKAACLLPKL	0.9695	2.54e-09	14	0.438441	6.54172	5.17911	5.68047	5.81689	4.19887	4.38269	5.77271		5.75355	5.90147	5.89315	6.12767	3	13													SP	18	182
LLLWLPDTTGEIVLTQSPGTLSLSPGER	Dimethyl (N-term)	P01619	IGKV3-20	Immunoglobulin kappa variable 3-20	11	38	0	NON	116	L	AQLLFLLLLWLP	0.9706	0.124667	14	0.438401			6.02336	6.40098	6.24656	5.58729	6.47022	6.10937	6.23607	6.25275	6.40439	6.37036	0	2	YES	METPAQLLFL	LLLWLPDTTG					CHAIN (Ig kappa chain V-III region B6.);SIGNAL ({ECO:0000269|PubMed:11946339, ECO:0000269|PubMed:3086710, ECO:0000269|PubMed:5027703, ECO:0000269|PubMed:6794615}.)	DISULFID (By similarity.);NON_TER ();CHAIN (Immunoglobulin kappa variable 3-20. {ECO:0000269|PubMed:11946339, ECO:0000269|PubMed:3086710, ECO:0000269|PubMed:5027703, ECO:0000269|PubMed:6794615}.);DOMAIN (Ig-like. {ECO:0000255|PROSITE- ProRule:PRU00114}.);REGION (Framework-1. {ECO:0000303|PubMed:2997711}.);REGION (Complementarity-determining-1. {ECO:0000303|PubMed:2997711}.);REGION (Framework-2. {…	-10			SP	20	-10
SSIEKTISKAKGQPR	3 Dimethyl (K);Dimethyl (N-term)	P01861	IGHG4	Immunoglobulin heavy constant gamma 4	210	224	0	NON	327	P	SNKGLPSSIEKT	0.832	1.71855	15	0.437086	5.78686	5.96828	5.99278	5.74553	5.74421	5.43636	6.01623	6.22863	7.05632	6.6729	5.77363	5.52888	3	1
QRLAARLEALKENGGAR	Dimethyl (K);Dimethyl (N-term)	P02647	APOA1	Apolipoprotein A-I	196	212	0	NON	267	R	YSDELRQRLAAR	0.9902	2.00007	13	0.436894	5.0747	5.33959		5.02827	5.45695	5.90008	5.80495	5.71386	5.13764	4.02877	5.52804	5.36238	1	2	YES	HLAPYSDELR	QRLAARLEAL				REPEAT (1.);REPEAT (2.);REPEAT (3; half-length.);REPEAT (4.);REPEAT (5.);REPEAT (6.);MOD_RES (Methionine sulfoxide.);SIGNAL ();SIGNAL ({ECO:0000269|PubMed:6328445, ECO:0000269|PubMed:6409108}.);MOD_RES (Methionine sulfoxide. {ECO:0000269|PubMed:12576517}.)	REPEAT (7.);CHAIN (Proapolipoprotein A-I.);CHAIN (Apolipoprotein A-I.);CHAIN (Truncated apolipoprotein A-I.);REGION (10 X approximate tandem repeats.)	REPEAT (8.);REPEAT (9; half-length.);REPEAT (10.);CARBOHYD (N-linked (Glc) (glycation).);CARBOHYD (N-linked (Glc) (glycation) lysine. {ECO:0000269|PubMed:8261628}.)	177			SP	18	177
SGSGTDFTLTISR	Dimethyl (N-term)	P01619	IGKV3-20	Immunoglobulin kappa variable 3-20	86	98	0	NON	116	G	PDRFSGSGSGTD	0.9999	7.8824e-08	15	0.435441	5.06896	5.02909	5.55312	5.82071	5.51486	5.07463	5.82986	5.6203		5.70823	5.98488	5.75157	0	7	YES	ATGIPDRFSG	SGSGTDFTLT				SIGNAL ({ECO:0000269|PubMed:11946339, ECO:0000269|PubMed:3086710, ECO:0000269|PubMed:5027703, ECO:0000269|PubMed:6794615}.);REGION (Framework-1. {ECO:0000303|PubMed:2997711}.);REGION (Complementarity-determining-1. {ECO:0000303|PubMed:2997711}.);REGION (Framework-2. {ECO:0000303|PubMed:2997711}.);REGION (Complementarity-determining-2. {ECO:0000303|PubMed:2997711}.)	DISULFID (By similarity.);CHAIN (Ig kappa chain V-III region B6.);CHAIN (Immunoglobulin kappa variable 3-20. {ECO:0000269|PubMed:11946339, ECO:0000269|PubMed:3086710, ECO:0000269|PubMed:5027703, ECO:0000269|PubMed:6794615}.);DOMAIN (Ig-like. {ECO:0000255|PROSITE- ProRule:PRU00114}.);REGION (Framework-3. {ECO:0000303|PubMed:2997711}.);DISULFID ({ECO:0000255|PROSITE-ProRule:PRU00114}.)	NON_TER ();REGION (Complementarity-determining-3. {ECO:0000303|PubMed:2997711}.)	65			SP	20	65
AIFKGVQCEVQLVESGEGLVQPGGSLR	Dimethyl (K);Dimethyl (N-term)	A0A075B6Q5	IGHV3-64	Immunoglobulin heavy variable 3-64	13	39	0	NON	118	V	SWVFLVAIFKGV	0.9833	0.146373	9	0.435379	5.29955				5.58997	5.14188	5.29075	5.59936	5.45188	5.73007	5.92776	5.26481	1	1													SP	20	-8
LPDTTGEIVMTQSPATLSLSPGER	Dimethyl (N-term);Oxidation (M)	A0A0C4DH55	IGKV3D-7	Immunoglobulin kappa variable 3D-7	18	41	1	SP	119	W	FLLLLWLPDTTG	0.9311	0.0341641	14	0.434727			7.0452	7.35197	7.06098	6.61129	7.30016	7.1278	7.26607	6.98694	7.30996	7.25004	0	1													SP	23	-6		-4
IAASMQDSVLVFR	Dimethyl (N-term)	Q2TZD6		Uncharacterized protein	4208	4220	0	NON	4529	Q	KELQQQIAASMQ	0.8827	0.00782278	14	0.433032	6.15168	6.26727	6.06786	5.58017	5.11115	5.31621	5.95627	5.60189	5.41721		5.40337		0	4
LLLPLLTLCTGSEASYELTQPPSVSVSPGQTAR	Dimethyl (N-term)	P01717	IGLV3-25	Immunoglobulin lambda variable 3-25	6	38	0	NON	112	P	XMAWIPLLLPLL	0.9342	0.00167994	14	0.43282	5.56856	5.57018			5.57471	5.32305	5.43991	5.47233	5.53229	5.61991	5.57819	5.05672	0	1	YES	MAWIP	LLLPLLTLCT					CHAIN (Ig lambda chain V-IV region Hil.);DOMAIN (Ig-like.);SIGNAL ({ECO:0000269|PubMed:418804}.)	NON_TER ();CHAIN (Immunoglobulin lambda variable 3-25. {ECO:0000269|PubMed:418804}.);DOMAIN (Ig-like. {ECO:0000255|PROSITE- ProRule:PRU00114}.);DISULFID ({ECO:0000255|PROSITE-ProRule:PRU00114}.)	-14			SP	19	-14
EKNGIDIYSLTVDSRVSSR	Dimethyl (K);Dimethyl (N-term)	Q14624-2	ITIH4	Isoform 2 of Inter-alpha-trypsin inhibitor heavy chain H4	29	47	1	SP	914	A	HQTTTAEKNGID	0.9771	0.00437773	14	0.432529	5.211	4.91078	4.93456	5.41722	5.08501	4.97321	5.23546	4.99223			4.71568	4.23724	1	1	YES	LLAIHQTTTA	EKNGIDIYSL														0
SHCTGSLSQAVLTQPSSLSASPGASASLTCTLR	Dimethyl (N-term)	A0A0G2JSC0	IGLV5-45	Immunoglobulin lambda variable 5-45 (Fragment)	12	44	0	NON	123	L	LLLLFLSHCTGS	1	0	11	0.432322			6.08178	6.52825	6.36714	6.04745	6.34914	6.32346	6.68721	6.36555	6.45414	6.02398	0	32
CPAPPVAGPSVFLFPPKPKDTLMISR	2 Dimethyl (K);Dimethyl (N-term)	P01859	IGHG2	Immunoglobulin heavy constant gamma 2	109	134	0	NON	326	P	CVECPPCPAPPV	0.8886	11.4465	16	0.432275	6.8474	7.09776	6.21935	6.24476	5.93513	5.63149	6.23285	6.08053	6.15228	5.60164	5.91349	5.86355	2	5
ICLPNRQHVVYGPWNLPQSSYSHLTR	Dimethyl (N-term)	Q16610-2	ECM1	Isoform 2 of Extracellular matrix protein 1	180	205	0	NON	415	Q	PDNLNQICLPNR	0.9999	3.23557e-09	15	0.432143	6.69807	6.2527	6.13534	5.91516	5.98283	5.90287		5.96952	5.88429	5.85471	5.80344	5.92808	0	18	YES	GRPSPDNLNQ	ICLPNRQHVV
RDSGVPDRFSGSGSGTDFTLKISR	Dimethyl (K);Dimethyl (N-term)	P06310	IGKV2-30	Immunoglobulin kappa variable 2-30	79	102	0	NON	120	N	IYKVSNRDSGVP	0.9842	0.000170186	12	0.430516	6.8228	6.92521		6.795	6.13692	6.23533		6.31016	6.80505	6.40217	6.58768	6.27135	1	2	YES	PRRLIYKVSN	RDSGVPDRFS				SIGNAL ();REGION (Framework-1.);REGION (Complementarity-determining-1.);REGION (Framework-2.);SIGNAL ({ECO:0000255}.);REGION (Framework-1. {ECO:0000303|PubMed:2997711}.);REGION (Complementarity-determining-1. {ECO:0000303|PubMed:2997711}.);REGION (Framework-2. {ECO:0000303|PubMed:2997711}.)	DISULFID (By similarity.);CHAIN (Ig kappa chain V-II region RPMI 6410.);REGION (Complementarity-determining-2.);CHAIN (Immunoglobulin kappa variable 2-30. {ECO:0000255}.);DOMAIN (Ig-like. {ECO:0000255|PROSITE- ProRule:PRU00114}.);REGION (Complementarity-determining-2. {ECO:0000303|PubMed:2997711}.);DISULFID ({ECO:0000255|PROSITE-ProRule:PRU00114}.)	NON_TER ();REGION (Framework-3.);REGION (Complementarity-determining-3.);REGION (Framework-4.);REGION (Framework-3. {ECO:0000303|PubMed:2997711}.);REGION (Complementarity-determining-3. {ECO:0000303|PubMed:2997711}.)	58			SP	20	58
[truncated: 4,737 more rows]
[truncated: 13 more columns]
