# Supplementary material for: Proteolytic profiling of human plasma reveals an immunoactive complement C3 fragment
Source: EMBO J. 2025 Oct 27;44(24):7721–58. doi: 10.1038/s44318-025-00598-8 (PMC12706077; doi:10.1038/s44318-025-00598-8)
Supplement: Supplementary file 12 — Dataset EV10 [file 44318_2025_598_MOESM12_ESM.xlsx]

## Sheet: Dataset_EV10_Description
Dataset EV10	In vitro N-termini from recombinant protease assays with C1r, C1s, MASP-1, MASP-3 on human EDTA-plasma, digested with trypsin.
	N-termini identified by in-vitro SHUNTER assays to characterize the protease specificity of recombinant proteases (C1r, C1s, MASP-1, MASP-3) in a 1:85 ratio for 2h at 37 °C on heat-inactivated human EDTA-plasma (n=4 biol. replicates, 2x female & 2x male). Only N-termini, which have been significantly cleaved by at least one of the recombinant proteases (limma moderated t-test p-value < 0.05 & log…

## Sheet: Dataset_EV10-InVitro_Trypsin
Gene	Start	AA.before	Peptide	MASP1_Act_Inact_logFC	MASP3_Act_Inact_logFC	C1r_CTRL_logFC	C1s_CTRL_logFC
IGLV3-22	20	A	SYELTQLPSVSVSPGQTAR	-1.22095	0.709562	4.12532	0.970856
IGHG2	78	G	TQTYTCNVDHKPSNTKVDKTVER	0.110429	-0.177888	3.49254	1.86143
C1R	487	R	GGGALLGDR	4.24322	0.157622	3.39093	0.12394
C1R	287	L	FFTDESGDSR	0.184713	-1.35117	3.16286	0.811869
IGLV2-11	16	T	GSWAQSALTQPR	0.154312	-1.31847	3.07031	3.14666
TF	529	N	NKEGYYGYTGAFR	-1.20005	-0.234502	2.99014	1.16163
ITIH4	488	K	GSEMVVAGKLQDR	3.46307	-1.92793	2.96887	1.24028
IGHM	132	K	LICQATGFSPR	5.88038	-2.43437	2.91296	1.48525
HRG	160	N	KALEKYKEENDDFASFR	-0.256511	-0.193797	2.89665	-0.514433
IGKV1-12	23	C	DIQMTQSPSSVSASVGDR	0.00437747	-0.837372	2.66246	1.28923
IGLL5	196	C	QVTHEGSTVEKTVAPTECS	0.431829	0.634447	2.47043	0.00331069
CP	416	R	IGGSYKKLVYR	0.685423	-0.885342	2.37601	0.238408
ALB	22	V	FRRDAHKSEVAHR	-2.61934	-2.38086	2.36519	2.87753
C3	80	A	TNHMGNVTFTIPANR	0.267646	0.0724602	0.73923	0.463706
IGHG2	287	Y	SKLTVDKSR	-0.724863	0.706248	2.16993	-0.131038
IGLV6-57	55	Q	WYQQRPGSAPTTVIYEDNQRPSGVPDR	0.455246	-0.0549532	2.12073	-0.407208
IGHV3-9	96	K	NSLYLQMNSLR	-0.52408	1.3465	1.98421	2.7978
PHB	106	R	IFTSIGEDYDER	0.354698	-0.542614	1.9628	1.01554
SERPINC1	33	C	HGSPVDICTAKPR	-1.25713	-0.741831	1.94308	0.725567
SERPING1	39	R	LTLLTLLLLLLAGDRASSNPNATSSSSQDPESLQDR	0.431191	0.219317	1.9268	0.329681
C4B; C4B_2	1337	R	NGFKSHALQLNNR	-3.11175	-0.0975044	1.90415	0.192021
TF	648	D	LLFRDDTVCLAKLHDR	0.33789	1.18508	1.87094	0.815384
LBP	26	G	ANPGLVAR	-0.364456	-0.843602	1.87076	0.976639
VTN	259	L	ALPAHSYSGR	-1.44294	-2	1.86828	2.00034
HP	91	C	GKPKNPANPVQR	0.949497	0.476322	1.85682	1.18245
GSN	272	L	QVLGPKPALPAGTEDTAKEDAANR	-1.62274	1.14377	1.84224	-0.241385
IGLV2-11	73	V	SKRPSGVPDR	0.378448	-0.572009	1.77649	1.58269
FGA	272	R	GGSTSYGTGSETESPR	4.53434	-2.24287	1.76439	1.76906
C4B; C4B_2	1370	K	VGGNSKGTLKVLR	0.118814	-0.7486	1.76171	1.06055
ITIH4	760	L	LSDPEQGVEVTGQYER	-2.26417	-1.09819	1.75276	2.16385
TF	29	C	AVSEHEATKCQSFR	0.955741	-2.31051	1.72677	1.2912
IGHV3-15	64	G	LEWVGRIKSKTDGGTTDYAAPVKGR	0.318798	1.67368	1.70168	-0.785192
ALB	443	V	STPTLVEVSR	-0.900338	1.90599	1.68983	-0.45459
FGA	427	R	EYHTEKLVTSKGDKELR	-0.655043	-0.0984034	1.67576	-0.413873
ALB	457	K	VGSKCCKHPEAKR	6.24191	1.00592	1.67229	-0.957115
ALB	271	C	HGDLLECADDR	0.603386	-0.848662	1.66964	-1.39497
IGFBP3	28	A	GASSAGLGPVVR	-1.45548	-1.0944	1.6565	0.0712202
TF	18	C	LAVPDKTVR	0.163239	-1.0564	1.65581	1.12838
IGLV3-27	21	S	YELTQPSSVSVSPGQTAR	-0.0928537	-0.814333	1.63794	1.04334
PLG	301	S	AQTPHTHNR	0.0910489	0.346695	1.61618	1.30179
PZP	346	K	LKFVKVDSHFR	-0.53361	-0.959789	1.61594	-0.934889
IGHV3-74	76	S	STSYADSVKGR	0.044198	0.796713	1.59447	-0.500878
ITSN2	983	L	VTQKDGEWWTGSIGDR	-0.0813528	0.162586	1.59232	1.49513
A2M	62	S	ASLESVR	-2.04705	-1.95927	1.58655	0.444293
HRG	271	R	SSTTKPPFKPHGSR	4.57842	-0.941274	1.578	2.77177
ITIH2	627	T	SLVIENEAGDER	1.40749	-1.77407	1.52384	0.75423
TF	640	C	LFRSETKDLLFR	-0.883686	0.266924	1.51633	-0.245409
FCGBP	2074	Q	AWGDPHYVTLDGHR	0.740248	0.118022	1.48759	1.48938
C3	137	K	TIYTPGSTVLYR	-0.723087	-1.16301	-0.319539	-0.278196
SERPINC1	38	V	DICTAKPR	-1.35288	-0.190466	1.46702	0.82563
LDHA	331	S	DLVKVTLTSEEEAR	0.47155	-0.918109	1.4583	1.81105
APOH	271	K	ATVVYQGER	-0.198107	0.255156	1.44444	0.989682
FGA	603	K	MADEAGSEADHEGTHSTKR	1.73416	-3.20273	1.44186	0.818356
FGA	3	F	SMRIVCLVLSVVGTAWTADSGEGDFLAEGGGVR	0.14044	0.126036	1.42997	0.645839
ITIH4	326	S	LVPASAENVNKAR	-2.22883	-0.939029	1.42433	-0.00746588
A2M	532	K	SDIAPVAR	-0.813759	-1.27804	1.38224	-0.758002
PGK2	112	P	APGSVILLENLR	-1.59166	1.6039	1.33955	-0.236856
IGHV3-15	74	K	TDGGTTDYAAPVKGR	0.525119	0.30463	1.31341	0.306268
FGA	273	G	GSTSYGTGSETESPR	0.008466	-1.20181	1.29527	0.29087
IGLV1-51	67	L	LIYDNNKRPSGIPDR	0.563173	1.1669	1.29486	2.07416
ITIH4	796	H	ASPEHVVVTR	-0.559289	-0.236622	1.29455	0.244214
ITIH2	597	R	SLAPTAAAKR	1.77623	-0.739752	1.29349	-1.12256
ITIH2	360	R	NDLISATKTQVADAKR	0.753691	-1.33426	1.29239	-0.688328
C3	149	R	IFTVNHKLLPVGR	0.492396	2.19923	-1.65001	-1.36944
LPA	1731	G	KKATTVTGTPCQEWAAQEPHR	0.114921	0.0741853	1.24679	-0.0354629
IGHV3-11	77	Y	TNYADSVKGR	-0.287202	0.27934	1.24362	2.0063
GPLD1	24	P	CGLSTHVEIGHR	1.7411	-0.899916	1.23549	0.531279
ITIH4	109	A	VAKGKSAGLVKATGR	-2.85149	-2.01795	1.22845	-0.289111
FGA	115	R	GDFSSANNR	-1.48149	2.16542	1.22365	0.876153
FGB	76	P	AKAAATQKKVER	-0.116216	1.48344	1.22229	0.976978
IGHV3OR16-12	20	C	EVQLVESGR	-0.0192201	-0.131252	1.21825	0.846516
C9orf16	53	L	HARLQELLESNR	0.194927	0.589426	1.21671	-0.141151
IGHV3-48	24	L	VESGGGLVQPGGSLR	-0.240837	-0.427146	1.21584	1.39726
C3	282	R	ISLPESLKR	-0.986081	0.656847	1.46948	0.383789
IGHM	412	Y	TCVVAHEALPNR	1.75934	0.818559	1.19683	0.399304
A1BG	80	H	QFLLTGDTQGR	-0.619943	-0.517322	1.19225	0.569723
ALB	442	Q	VSTPTLVEVSR	-1.99053	1.49309	1.19051	-1.27138
C3	291	R	IPIEDGSGEVVLSR	-0.297143	1.10783	0.0697848	-0.142186
KRT19	147	I	ENSRIVLQIDNAR	-0.117544	-1.28371	1.18765	-0.128883
C8A	470	R	HTSLGPLEAKR	1.12798	-0.728053	1.17143	-1.05322
APCS	87	R	VGEYSLYIGR	0.0224738	-0.670086	1.16105	0.575475
FGA	431	T	EKLVTSKGDKELR	-2.51679	-1.24996	1.16048	-0.318497
ALDH4A1	460	S	TGSIVGQQPFGGAR	-0.582875	-2.12659	1.15776	0.137688
IGLV3-25	20	A	SYELTQPPSVSVSPGQTAR	-1.57099	-0.95114	1.15747	0.416727
FGA	601	S	YKMADEAGSEADHEGTHSTKR	0.915005	-3.93622	1.15074	0.826589
C3	301	V	VLSRKVLLDGVQNPR	-0.325753	0.994784	-1.00144	-1.15026
HRG	263	P	FHWGGHERSSTTKPPFKPHGSR	2.31534	0.830579	1.13006	0.519289
IGLV2-8	69	M	IYEVSKRPSGVPDR	-0.726079	-1.56107	1.1251	1.90327
IGHV3-48	10	F	LVAILEGVQCEVQLVESGGGLVQPGGSLR	0.48425	-0.896535	1.11949	-0.430836
IGKV1D-16	67	P	KSLIYAASSLQSGVPSR	0.872855	0.620188	1.11066	-0.0838661
C3	304	S	RKVLLDGVQNPR	-0.729201	-0.752436	-0.296695	0.877949
IGHG2	160	D	GVEVHNAKTKPR	0.59583	-0.914034	1.10957	2.11735
TF	593	E	YANCHLARAPNHAVVTR	-1.60447	0.456742	1.09395	0.867583
SDHA	266	G	EGGILINSQGER	0.253051	-0.480078	1.08804	-0.387481
ITIH2	491	Y	NQVSTPLLR	-1.92512	0.649725	1.08573	0.372599
ITIH1	635	L	EMLGPRRTFVLSALQPSPTHSSSNTQR	0.531195	1.14512	1.07695	-0.857864
APOB	3231	F	DKYKAEKSHDELPR	0.843996	-0.85006	1.0724	1.10859
APOB	4122	R	QIDDIDVR	-0.12186	-0.960611	1.06265	0.295614
A2M	528	S	IPVKSDIAPVAR	-2.52027	-1.65045	1.05564	0.418639
HNRNPM	361	M	GPAMGPALGAGIERMGLAMGGGG	0.2731	-0.130415	1.05425	0.0115603
APOB	2339	R	AKVHELIER	-0.210377	0.317013	1.0526	1.53871
SERPINC1	57	R	SPEKKATEDEGSEQKIPEATNR	0.895453	-0.296191	1.05117	0.520225
IDH3A	46	N	VRPCVSIEGYKTPYTDVNIVTIR	1.41045	-0.745268	1.04849	0.370336
APOH	265	C	KVPVKKATVVYQGER	0.755966	0.0802095	1.02929	0.524215
FGB	53	K	REEAPSLRPAPPPISGGGYR	1.45057	2.07864	1.02296	0.792002
IGHV3-15	65	L	EWVGRIKSKTDGGTTDYAAPVKGR	0.295586	0.118726	1.01777	0.0583921
IGKV3D-15	19	T	TGEIVMTQSPATLSVSPGER	0.532355	3.60967	1.01549	0.213928
IGHV3-64	75	N	GGSTYYADSVKGR	0.194827	0.290966	1.00344	1.51415
PLG	141	A	THPSEGLEENYCR	-1.07925	-0.826925	1.00104	1.36955
CLU	215	L	LENDRQQTHMLDVMQDHFSR	-0.16763	-0.33954	0.995102	0.467662
APOB	196	R	KGNVATEISTER	-0.347739	-0.497612	0.990386	-0.380984
IGLV3-25	71	S	ERPSGIPER	-0.53758	-0.263332	0.980618	0.0840335
CP	488	E	GTYYSPNYNPQSR	-1.71053	-1.80441	0.97803	-0.51339
IGLV1-40	21	Q	SVLTQPPSVSGAPGQR	0.362689	0.0552925	0.976527	0.66419
COL1A1	767	T	GPIGPPGPAGAPGDKGESGPSGPAGPTGAR	-0.723884	0.822184	0.975306	-0.0861494
IGHV3-33	15	L	RGVQCQVQLVESGGGVVQPGR	0.122616	-0.718818	0.971028	0.873554
ALB	502	C	TESLVNR	0.830615	0.298263	0.970774	-0.655893
C4B; C4B_2	1341	K	SHALQLNNR	2.06085	-3.1829	0.966417	4.05804
C9	367	S	MKRKGVELKDIKR	-0.604749	-0.214626	0.963896	-0.434964
IGLV3-21	71	S	DRPSGIPER	0.127266	-0.042991	0.951139	0.38936
IGLV1-47	13	T	HCAGSWAQSVLTQPPSASGTPGQR	1.06126	0.591109	0.941996	-0.0552908
ITIH1	497	T	QNHHKQYYEGSEIVVAGR	0.866353	-1.59148	0.937338	0.586548
SERPINC1	206	L	DFKENAEQSR	-0.164445	0.722324	0.929544	1.50948
ITIH2	628	S	LVIENEAGDER	2.2359	-0.685479	0.922032	0.848392
TF	262	H	LAQVPSHTVVAR	-0.0607495	-0.0641883	0.921952	0.43675
ATP5F1B	402	L	DSTSRIMDPNIVGSEHYDVAR	0.533757	-2.26931	0.918044	1.1905
ACTB	16	G	MCKAGFAGDDAPR	0.514282	-1.11916	0.884901	-0.951414
IGLV1-47	20	A	QSVLTQPPSASGTPGQR	0.352477	0.321292	0.879967	0.63061
FGA	426	R	REYHTEKLVTSKGDKELR	5.63734	-0.0660345	0.871029	1.38426
IGLV3-25	22	Y	ELTQPPSVSVSPGQTAR	0.307178	-0.3286	0.870854	0.367915
C3	305	R	KVLLDGVQNPR	1.34273	-0.505393	-0.60743	0.55498
C3	306	K	VLLDGVQNPR	0.814133	-2.46807	-0.474933	0.0819771
IGKV3-7	21	R	EIVMTQSPPTLSLSPGERVTLSCR	-1.14869	-0.726403	0.859106	-0.152972
TF	652	R	DDTVCLAKLHDR	1.96988	-1.41524	0.856713	-0.523681
IGLV3-25	16	T	GSEASYELTQPPSVSVSPGQTAR	-2.5094	0.296378	0.854692	1.76119
CFH	1141	N	LYQLEGNKR	-0.606239	-0.311431	0.845551	1.08596
ALB	598	K	KLVAASQAALGL	1.52932	-0.62537	0.842559	0.610723
IGHV3-15	73	S	KTDGGTTDYAAPVKGR	-0.379291	0.218188	0.841677	-0.389235
ALDOB	108	I	KLDQGGAPLAGTNKETTIQGLDGLSER	-0.0735515	-0.753494	0.841261	-0.388015
PLG	514	H	SIFTPETNPR	-1.14468	1.07334	0.833427	0.929418
A2M	713	V	MGRGHARLVHVEEPHTETVR	-1.35432	0.486931	0.833292	-0.824696
IGHG2	80	Q	TYTCNVDHKPSNTKVDKTVER	0.980615	-0.100112	0.833253	1.3941
IGLV1-40	11	L	LAHCTGSWAQSVLTQPPSVSGAPGQR	0.804206	-0.385186	0.82806	0.460786
IGHV5-10-1	19	C	AEVQLVQSGAEVKKPGESLR	0.0810642	-1.02826	0.82774	-0.25196
SERPINA3	26	P	NSPLDEENLTQENQDR	1.0511	0.340576	0.82758	1.11976
ALB	26	D	AHKSEVAHR	-0.8433	-0.386336	0.826052	0.817564
TUBB	50	V	YYNEATGGKYVPRAILVDLEPGTMDSVR	-0.618278	-1.52314	0.825867	-0.191618
ITIH2	147	R	AKGKTAGLVR	0.418334	-3.28297	0.816622	1.28112
ACTB	197	R	GYSFTTTAER	-0.401168	-1.08073	0.81584	-0.267839
H2BC12	85	Y	NKRSTITSREIQTAVR	-0.481241	0.220325	0.813752	-1.03831
ACAA2	341	K	TNVNGGAIALGHPLGGSGSR	0.553484	-0.476426	0.807918	0.680989
ALDH6A1	108	A	KLITLEQGKTLADAEGDVFR	0.532294	0.426343	0.807307	1.33234
IGHV3-64	69	V	SAISSNGGSTYYADSVKGR	-0.597817	-1.01905	0.805696	-0.0777199
AKR1A1	148	L	EALVAKGLVQALGLSNFNSR	-0.635571	-1.26703	0.804779	0.164724
HSP90B1	494	K	LGVIEDHSNR	0.594564	-1.98317	0.804457	0.654764
IGLV10-54	22	A	GLTQPPSVSKGLR	0.531368	-0.040266	0.80204	0.0635536
C3	316	R	AEDLVGKSLYVSATVILHSGSDMVQAER	0.592971	3.32533	-0.309968	-1.72828
FGB	279	G	WTVIQNRQDGSVDFGR	-3.5256	1.69876	0.796072	0.615976
IGLV1-40	22	S	VLTQPPSVSGAPGQR	0.542874	0.123922	0.794045	0.821807
IGHV5-10-1	25	V	QSGAEVKKPGESLR	0.578628	-1.58867	0.789343	0.936208
IGHV5-10-1	21	E	VQLVQSGAEVKKPGESLR	-0.072	0.229523	0.77397	0.113958
FGB	286	R	QDGSVDFGR	0.855975	-1.37631	0.773278	-0.311551
PLG	399	C	QSWSSMTPHR	-0.650433	0.795732	0.771768	-0.770433
A2M	326	Q	IQEEGTVVELTGR	0.944464	0.914991	0.767608	0.347606
FGB	23	L	LCVFLVKSQGVNDNEEGFFSAR	-4.37236	2.41194	0.766362	-0.833546
C4BPA	590	R	QSTLDKEL	0.233601	0.831288	0.764934	-0.322433
PLG	513	R	HSIFTPETNPR	-1.90701	0.252727	0.7635	0.413986
FGB	33	G	VNDNEEGFFSAR	-6.41702	2.63313	0.762825	-0.0732261
CP	721	R	QSEDSTFYLGER	0.603932	-1.52467	0.762464	-0.42704
HPX	33	H	GNVAEGETKPDPDVTER	-0.645208	1.03824	0.761835	2.13975
ALB	474	A	EDYLSVVLNQLCVLHEKTPVSDR	0.756295	-0.882519	0.750507	-1.3691
HPX	29	P	TSAHGNVAEGETKPDPDVTER	1.108	-0.687555	0.746627	1.18429
IGLV3-10	13	T	FCTVSEASYELTQPPSVSVSPGQTAR	-0.271622	0.0428649	0.741819	-0.233845
IGLV1-47	21	Q	SVLTQPPSASGTPGQR	0.415186	0.109562	0.740711	0.657476
C3	374	M	VFVTNPDGSPAYR	-0.845052	0.420636	-0.780829	1.06895
MYH9	629	R	AGVLAHLEEER	0.349562	0.20998	0.735324	-0.305137
VIM	187	R	EKLQEEMLQREEAENTLQSFR	0.18213	-1.66561	0.733591	-0.377601
KNG1	393	R	IGEIKEETTSHLR	4.92517	-1.04345	0.729503	4.30356
IGKC	88	C	EVTHQGLSSPVTKSFNR	-0.0771008	0.422588	0.729315	-1.56276
IGHV3-16	20	C	EVQLVESGGGLVQPGGSLRLSCAASGFTFSNSDMNWAR	-0.636976	-1.39122	0.727488	-0.161328
CFH	19	A	EDCNELPPRR	0.067421	-0.261704	0.719476	0.792919
ALB	501	C	CTESLVNR	-0.26725	1.85031	0.719112	-0.340178
ITIH2	465	R	LSNENHGIAQR	-1.5807	0.472425	0.715449	-1.58465
APOB	28	A	EEEMLENVSLVCPKDATR	-0.541084	0.156128	0.714836	0.455521
HRG	425	Q	GHCCHGHGPPPGHLR	0.880685	-0.189505	0.712785	0.916362
SLC25A3	189	R	IQTQPGYANTLR	0.0425154	-1.14131	0.71046	-0.0152475
ALB	21	G	VFRRDAHKSEVAHR	0.510264	-0.667365	0.709176	0.643809
IGHG2	86	V	DHKPSNTKVDKTVER	1.62014	0.1024	0.70888	0.404361
IGKV1-5	23	C	DIQMTQSPSTLSASVGDR	1.24044	-0.564866	0.705938	0.397287
GC	99	C	SQYAAYGEKKSR	-0.0736419	-0.286293	0.705441	-0.545247
APOB	1325	K	SVGFHLPSR	4.28211	-0.33909	0.705187	1.01778
ATP5F1B	104	L	GESTVRTIAMDGTEGLVR	-0.514548	-2.25959	0.702725	-0.323
IGHV3-43	15	L	KGVQCEVQLVESGGVVVQPGGSLR	0.758508	0.762801	0.702342	-2.00134
CP	161	L	ATEEQSPGEGDGNCVTR	0.00289406	-1.22925	0.697151	1.61893
HSPA5	47	K	NGRVEIIANDQGNRITPSYVAFTPEGER	0.156079	-0.521826	0.694779	0.406229
HPX	6	L	GAPVALGLWSLCWSLAIATPLPPTSAHGNVAEGETKPDPDVTER	-0.216992	-0.464327	0.689797	0.397364
ALB	437	T	KKVPQVSTPTLVEVSR	-2.13059	0.93927	0.689312	0.142074
SERPING1	61	A	TSSSSQDPESLQDR	-0.46378	0.372927	0.686977	-1.19165
IGHV4-4	76	G	STNYNPSLKSR	0.247351	-0.0706064	0.686248	0.609672
FGA	582	K	QFTSSTSYNR	5.10582	-1.66123	0.680685	1.8781
FGA	559	K	ESSSHHPGIAEFPSR	2.3438	-4.45414	0.67826	0.127842
ITIH4	362	Q	LLDSSNQEER	-0.766356	-1.06725	0.678184	1.03977
ALB	25	R	DAHKSEVAHR	-0.0217396	-0.980041	0.672783	0.905696
CLTC	355	R	NNLAGAEELFAR	-0.97124	-0.148195	0.663193	-0.839495
CD14	20	A	TTPEPCELDDEDFR	-1.03323	0.335816	0.662596	0.886439
A2M	705	R	VGFYESDVMGR	0.0310959	0.480888	0.66157	2.59674
GSN	540	F	GGKPMIIYKGGTSR	-0.165795	-0.236649	0.656908	0.565158
ZNF711	320	I	VGEEEGTSLPEIQLEDSDVNKTVVPVVWAAAYGNTLDSALESR	0.46518	-0.0909672	0.655422	0.154767
FGG	413	I	IPFNRLTIGEGQQHHLGGAKQAGDV	-3.55183	3.2268	0.650432	-2.17346
STXBP4	438	I	QEVFSDNSTPLSNLSER	0.0239506	0.348597	0.649404	0.849492
PC	125	R	ADFAQACQDAGVR	-1.76713	-1.18715	0.648318	-1.80709
ALB	162	K	YLYEIAR	-0.13095	-1.05084	0.645412	0.32618
C3	376	F	VTNPDGSPAYR	0.174632	-0.518603	-1.01636	-0.0810661
SERPING1	311	R	LLDSLPSDTR	1.18871	1.76755	0.643194	-0.470389
HPX	10	V	ALGLWSLCWSLAIATPLPPTSAHGNVAEGETKPDPDVTER	0.265135	-0.00588691	0.641844	0.550935
F2	492	S	LLQAGYKGR	-1.16728	0.802014	0.635976	0.627884
FGB	18	H	LLLLLLCVFLVKSQGVNDNEEGFFSAR	-4.71517	2.63692	0.635664	-0.960334
ITIH2	157	R	SSALDMENFR	5.68387	-2.47955	0.632594	2.00318
APOA1	185	R	THLAPYSDELR	1.0742	0.38516	0.628196	-0.209667
FGB	35	N	DNEEGFFSAR	-3.81445	3.40284	0.627003	-0.405747
IGHV1OR15-9	13	V	IAAGAQSQVQLMQSGAEVKKPGASVR	-0.442202	1.58812	0.618608	-0.669271
IGHG4	204	V	SNKGLPSSIEKTISKAKGQPR	1.44588	0.195639	0.617994	0.360194
TCP1	134	N	ENLIVNTDELGR	1.85993	0.263835	0.615836	0.0407894
SERPINA1	299	K	FLENEDR	1.83162	-1.32879	0.61568	0.452658
CP	44	K	LISVDTEHSNIYLQNGPDR	2.38767	1.02058	0.614102	-0.774445
ALB	460	S	KCCKHPEAKR	0.694613	-1.00036	0.613128	0.785401
LYZ	69	R	STDYGIFQINSR	0.911066	-0.355767	0.611664	0.660742
APOB	1074	L	GTILRVNDESTEGKTSYR	-0.44616	-0.628139	0.608163	-0.853561
FGA	279	G	TGSETESPRNPSSAGSWNSGSSGPGSTGNR	-0.851825	1.27238	0.607707	-0.184061
TF	123	K	DSGFQMNQLR	-0.956691	-0.866549	0.603276	-0.372477
CFH	19	A	EDCNELPPR	0.700786	0.224653	0.600852	0.599658
FGB	25	C	VFLVKSQGVNDNEEGFFSAR	-4.68871	2.48088	0.600428	-0.987985
FGA	296	W	NSGSSGPGSTGNR	-0.750575	-0.0897414	0.599495	0.362371
IGHV3-38-3	20	C	EVQLVESR	-0.768355	-0.925946	0.598927	-0.283138
LYZ	67	G	DRSTDYGIFQINSR	0.755941	-0.810949	0.596634	0.365394
PLG	272	P	TYQCLKGTGENYR	0.753797	-0.430766	0.595756	-0.388353
FGA	600	K	SYKMADEAGSEADHEGTHSTKR	0.0719775	-1.98088	0.589219	2.43065
F13B	21	A	EEKPCGFPHVENGR	0.0938964	-0.190215	0.584299	0.81947
HPX	333	K	GGYTLVSGYPKR	-0.0258475	0.129902	0.580908	0.573423
ACTB	19	K	AGFAGDDAPR	0.146849	-1.08721	0.580191	0.168012
IGHV3-74	77	S	TSYADSVKGR	0.983782	0.349497	0.579175	0.723946
ATP5F1B	220	L	INNVAKAHGGYSVFAGVGER	-0.103405	0.598946	0.575571	-0.414444
HPX	39	G	ETKPDPDVTER	-0.318374	-0.490442	0.572973	-0.259017
CP	482	R	FNKNNEGTYYSPNYNPQSR	-0.855425	0.227504	0.570707	-0.284889
IGHV3-13	20	C	EVQLVESGGGLVQPGGSLRLSCAASGFTFSSYDMHWVR	-1.11045	-0.126317	0.565793	-0.989571
BCHE	29	T	EDDIIIATKNGKVR	-0.55764	-0.887444	0.560435	0.191569
HSD17B10	206	C	NFLASQVPFPSR	-0.734716	-1.32981	0.541154	0.688357
IGKV3D-15	23	I	VMTQSPATLSVSPGER	-0.801789	-1.51726	0.538657	-0.909543
IGLV1-47	17	G	SWAQSVLTQPPSASGTPGQR	0.338665	0.172435	0.536534	0.434961
APOH	272	A	TVVYQGER	-0.598655	0.361667	0.526898	0.468613
IDH3A	91	I	KLITEGASKRIAEFAFEYAR	-0.143282	-0.913977	0.5268	0.0580626
ALB	430	N	ALLVRYTKKVPQVSTPTLVEVSR	-0.446015	0.668243	0.521414	0.604579
RBP4	25	V	SSFRVKENFDKAR	-0.626325	0.125998	0.521134	-0.637055
HSP90B1	435	K	GVVDSDDLPLNVSR	0.97595	-1.31201	0.517097	-0.0600425
IGHV3-38	20	C	EVQLVESGGGLVQPR	-0.0515156	0.308442	0.516713	0.364813
ALB	427	K	FQNALLVRYTKKVPQVSTPTLVEVSR	-0.615945	0.584155	0.514811	-0.581456
APOB	986	S	STDSASYYPLTGDTR	-0.691578	-1.03737	0.508969	1.13464
C8A	466	H	EVLRHTSLGPLEAKR	-0.959868	-0.333239	0.507403	-0.300739
IGHV3-48	26	E	SGGGLVQPGGSLR	-0.343488	-1.25957	0.506214	0.553156
HPX	32	A	HGNVAEGETKPDPDVTER	0.919572	-0.0965837	0.505415	0.608803
FGA	281	G	SETESPRNPSSAGSWNSGSSGPGSTGNR	0.0533466	0.44622	0.505299	0.0994294
PLG	126	Q	KWSSTSPHRPR	0.972143	1.12502	0.504945	0.431494
IGLV3-25	23	E	LTQPPSVSVSPGQTAR	0.55834	0.411493	0.49229	0.666777
IGKV1-5	72	Y	KASSLESGVPSR	-0.156788	-1.49819	0.490968	0.429682
ITIH2	151	K	TAGLVRSSALDMENFR	-0.683758	-0.134555	0.489381	0.336329
IGKV1-12	25	I	QMTQSPSSVSASVGDR	0.0177769	0.135078	0.489177	0.0492777
FGA	428	E	YHTEKLVTSKGDKELR	-0.793315	-0.495416	0.481636	0.996463
IGKV1-27	23	C	DIQMTQSPSSLSASVGDR	-0.227916	0.381408	0.476112	1.2185
MENT	62	R	IILEDENDAMADADR	1.55618	0.859843	0.469988	0.850905
FGB	73	R	ARPAKAAATQKKVER	-0.980078	-0.581577	0.46608	-1.16998
IGKV1-6	28	T	QSPSSLSASVGDR	0.195482	-2.26006	0.465988	1.24605
SERPINA3	29	P	LDEENLTQENQDR	-0.357143	-0.159981	0.464892	-1.07285
ALB	259	L	VTDLTKVHTECCHGDLLECADDR	0.245981	-0.574182	0.463921	-0.20606
PROM1	313	L	SLSQLNSNPELR	0.526886	0.0274948	0.46269	0.666664
IGHA1	166	S	SGKSAVQGPPER	0.961741	-1.82539	0.455738	-0.102962
A1BG	79	K	HQFLLTGDTQGR	-0.305233	-0.370154	0.455475	0.186434
SERPINA3	11	L	GLLAAGFCPAVLCHPNSPLDEENLTQENQDR	0.350535	-0.448129	0.450006	-0.508475
C4B; C4B_2	942	R	EELVYELNPLDHR	0.878536	-0.108419	0.449973	-0.283021
CLTC	1211	M	YDAAKLLYNNVSNFGR	-0.468795	-0.526046	0.448164	-0.582368
ABCC3	1295	M	IRMMSDLESNIVAVER	1.7088	-0.771921	0.445725	0.719419
FGG	293	K	VGPEADKYR	3.04402	-3.91493	0.443816	0.293662
SERPINA3	24	C	HPNSPLDEENLTQENQDR	-0.701283	0.19325	0.439728	-1.00155
ALB	163	Y	LYEIARRHPYFYAPELLFFAKR	-1.4311	-1.0739	0.438051	-0.9982
ATP5MD	8	D	AQYQFTGIKKYFNSYTLTGR	1.33492	-0.783777	0.437331	0.547759
VTN	453	R	RVDTVDPPYPR	1.64063	0.381736	0.43638	-0.21567
ITIH1	42	R	QAVDTAVDGVFIR	3.18693	-3.85398	0.435135	-1.32518
AZGP1	242	R	AGEVQEPELR	-0.182816	0.218887	0.433845	-2.01435
SERPINA3	27	N	SPLDEENLTQENQDR	0.196685	0.555141	0.432042	0.394675
ALB	458	V	GSKCCKHPEAKR	2.20658	-0.505147	0.423643	0.485563
APOB	1018	S	ATYELQR	-1.12144	-0.839657	0.419179	1.28892
A2M	1018	N	YKHYDGSYSTFGER	0.50074	0.0243473	0.416744	-0.412181
SERPINA3	34	N	LTQENQDR	0.625533	0.825535	0.416575	0.0460758
IGHV3-48	20	C	EVQLVESGGGLVQPGGSLR	-0.837035	0.286626	0.416089	-0.296441
IGKV3D-15	22	E	IVMTQSPATLSVSPGER	-0.207691	0.0079929	0.411723	0.676509
FGA	603	K	MADEAGSEADHEGTHSTKR	3.91862	-6.40011	0.408942	2.28351
IGKV1D-33	16	L	WLSGARCDIQMTQSPSSLSASVGDR	-0.296766	-0.53819	0.404903	-0.322619
IGHV4-4	74	H	SGSTNYNPSLKSR	-0.0958279	0.293318	0.404624	0.0472239
ALB	211	R	DEGKASSAKQR	0.597368	-0.769951	0.402952	1.24677
IGLV3-21	22	Y	VLTQPPSVSVAPGQTAR	0.403378	0.552435	0.392924	0.398257
IGHG2	92	N	TKVDKTVER	-1.20119	1.28461	0.390435	1.44065
ALB	127	F	LQHKDDNPNLPR	-0.447315	-0.631841	0.389056	0.570977
ALB	216	A	SSAKQRLKCASLQKFGER	1.78645	0.710453	0.387528	-1.06269
AHSG	302	L	AAPPGHQLHR	-0.841608	-1.58604	0.382864	0.507945
TF	643	R	SETKDLLFR	1.036	0.313296	0.368304	-0.556963
HSPA8	131	I	AEAYLGKATKDAGTIAGLNVLR	-0.626167	-1.80835	0.367242	0.540862
ATP5F1A	41	N	THLQKTGTAEMSSILEER	-0.788713	-1.10671	0.365645	-0.697867
FGA	19	W	TADSGEGDFLAEGGGVR	-3.96807	2.78563	0.364935	-0.196655
AHSG	341	R	TVVQPSVGAAAGPVVPPCPGR	-1.07635	0.3516	0.364086	0.126568
ALB	23	F	RRDAHKSEVAHR	-0.713001	-0.507073	0.36355	0.0209958
PLTP	18	A	EFPGCKIR	0.417463	-0.106178	0.362947	0.575273
C9orf16	56	R	LQELLESNR	-0.601571	1.40309	0.360341	-1.6347
IGHV3-20	24	L	VESGGGVVRPGGSLR	0.236257	1.16775	0.356653	0.389176
HPX	15	W	SLCWSLAIATPLPPTSAHGNVAEGETKPDPDVTER	0.372838	-0.119414	0.346148	0.0256553
FGG	122	K	YEASILTHDSSIR	0.0791289	-1.74198	0.345394	-0.228763
PROC	255	R	DTEDQEDQVDPR	-0.362547	-0.503938	0.345252	0.0740551
HPX	226	R	DYFMPCPGR	1.0456	-0.360454	0.344835	0.00560562
IGLV1-40	16	T	GSWAQSVLTQPPSVSGAPGQR	-0.166994	0.187288	0.34007	-0.0904545
ITIH4	486	L	FKGSEMVVAGKLQDR	-0.583196	-0.510128	0.338316	-1.45613
A2M	884	C	GTEVPSVPEHGR	0.479313	-0.390937	0.335695	0.887925
A2M	677	K	AFTNSKIR	-2.60624	-2.0859	0.335561	0.875257
APOA4	267	R	LAPLAEDVR	2.92521	-0.625339	0.333437	0.870112
HSPA5	354	K	SDIDEIVLVGGSTR	-1.76337	-1.68536	0.32552	0.71237
IGHV3-48	27	S	GGGLVQPGGSLR	0.979177	-1.16768	0.323251	1.33619
ALDOB	29	K	GILAADESVGTMGNR	0.447681	-0.769414	0.322894	-1.2911
VIM	172	V	EVERDNLAEDIMR	0.217179	-1.24778	0.322791	-0.051791
FGA	538	L	GEFVSETESR	0.334029	-0.621342	0.319568	1.15209
FGA	22	D	SGEGDFLAEGGGVR	-3.27569	1.30847	0.318719	0.0798654
APOA1	202	R	LEALKENGGAR	0.223985	0.320871	0.317691	-0.621305
IGLV1-40	20	A	QSVLTQPPSVSGAPGQR	0.0271307	-0.261121	0.30936	-0.00568054
IGHV3-66	95	K	NTLYLQMNSLR	-0.265713	-0.668698	0.30811	-0.220162
C3	410	L	SINTHPSQKPLSITVR	-2.18745	-0.20571	-1.04655	0.0307376
A2M	721	L	VHVEEPHTETVR	6.25002	-1.16268	0.299429	1.0918
IGHV3OR16-10	71	I	GTGGGTYYADSVKGR	-0.318223	0.79846	0.297562	-0.768428
IGHG1	222	K	AKGQPREPQVYTLPPSR	-0.138998	0.293013	0.295544	-1.08183
ATP5F1B	258	N	LKDATSKVALVYGQMNEPPGAR	0.209039	-0.745554	0.291847	0.124934
IGLV3-25	17	V	SEASYELTQPPSVSVSPGQTAR	0.0791781	1.48364	0.289351	-0.761508
GC	98	V	CSQYAAYGEKKSR	-0.214821	-0.167369	0.288604	0.210705
IGHV3-64	21	C	EVQLVESGEGLVQPGGSLR	-1.91231	-2.64294	0.288095	-0.428912
APOB	3038	L	FFSAQPFEITASTNNEGNLKVR	1.16064	-1.34718	0.286188	1.30033
IGHV3-33	14	L	LRGVQCQVQLVESGGGVVQPGR	-0.120461	-0.733156	0.281118	-0.00739717
IGKV1-12	23	C	DIQMTQSPSSVSASVGDR	1.82841	0.13171	0.279579	-2.2595
APOA1	20	R	HFWQQDEPPQSPWDR	0.775822	-0.0259075	0.276987	0.489684
IGKV1-5	24	D	IQMTQSPSTLSASVGDR	0.0916816	0.568329	0.274858	0.176904
HSPD1	220	R	GYISPYFINTSK	0.604638	0.0738473	0.268907	0.434596
FGA	555	F	TNTKESSSHHPGIAEFPSR	-1.39874	0.201826	0.267775	-0.574298
IGHV4-4	78	T	NYNPSLKSR	0.319551	-0.619547	0.267723	0.178588
IGKV3D-11	66	R	LLIYDASNR	0.318652	-0.958753	0.265639	-0.0104092
A2M	722	V	HVEEPHTETVR	-0.558857	-0.696599	0.260097	1.71443
AUH	81	R	HLEEENRGIVVLGINR	0.847814	0.0577391	0.259314	0.0635177
IGHM	129	R	KSKLICQATGFSPR	0.705162	-0.384863	0.254297	0.270023
ALDOB	244	K	YTPEQVAMATVTALHR	0.493893	-0.385897	0.253932	0.162542
FGA	347	N	QNPGSPRPGSTGTWNPGSSER	1.4827	1.07542	0.249482	0.34067
PDHB	19	R	DAINQGMDEELER	0.29054	-0.0346247	0.245625	-0.301729
SUCLG2	250	P	EGQVVCFDAKINFDDNAEFR	-0.532387	-2.16047	0.242403	-1.06224
A2M	694	Q	QYEMHGPEGLRVGFYESDVMGR	-1.3811	0.648088	0.240203	-1.34291
ITIH4	43	S	RVSSRFAHTVVTSR	-1.00754	0.572456	0.238074	-0.510444
A2M	886	T	EVPSVPEHGR	1.0462	-0.369217	0.229564	0.635036
IGLV3-10	6	P	LLLPLLTFCTVSEASYELTQPPSVSVSPGQTAR	-0.452607	0.284832	0.229287	0.21124
CP	485	K	NNEGTYYSPNYNPQSR	1.12459	-4.01436	0.225656	0.817899
ITIH1	651	P	SPTHSSSNTQR	0.406002	-1.8973	0.223989	-0.1895
LPA	1627	G	TFSTTVTGRTCQSWSSMTPHR	-0.180253	0.814799	0.223758	-0.171939
PPIAL4A	48	G	YKGSCFHRIIPGFMCQGGDFTR	0.0306922	-0.458844	0.222447	0.13105
C3	411	S	INTHPSQKPLSITVR	-0.486939	-0.273337	0.219571	-0.180456
FGB	248	K	GGETSEMYLIQPDSSVKPYR	1.86164	-4.49019	0.216824	0.0352823
IGKV2-28	80	R	ASGVPDR	1.15522	-0.548435	0.213942	-0.392207
IGLV1-47	22	S	VLTQPPSASGTPGQR	0.426301	-0.0745198	0.213269	0.277236
ACTB	329	K	LIAPPER	0.260342	-0.529814	0.211637	0.628114
C4B; C4B_2	485	R	VGDTLNLNLR	-0.242703	-0.743321	0.211383	-0.319508
C9	146	R	VVEESELAR	-0.765572	-1.10175	0.207804	0.124483
AHSG	12	A	QLWGCHSAPHGPGLIYR	-0.0680475	-0.277485	0.20737	0.177427
APOB	1015	Y	SVSATYELQR	-0.241343	-0.767359	0.206984	1.28084
A2M	706	V	GFYESDVMGRGHARLVHVEEPHTETVR	0.0251838	0.840977	0.205307	-1.07564
C7	362	K	AASGTQNNVLR	0.653395	-3.29263	0.203687	0.905584
A2M	718	H	ARLVHVEEPHTETVR	2.08248	-0.989574	0.200807	1.39898
AK4	58	Y	IEKSLLVPDHVITR	-0.151805	-1.84649	0.198868	0.109911
CP	427	R	EYTDASFTNR	0.345341	0.196149	0.19735	-1.017
IGHV3-48	28	G	GGLVQPGGSLR	0.610655	0.326579	0.192294	-0.267063
AHSG	21	P	HGPGLIYR	0.318904	0.905235	0.191881	-0.371258
IGKV1-6	23	C	AIQMTQSPSSLSASVGDR	-0.00352608	-1.59859	0.190771	-0.145779
ITIH4	37	Y	SLTVDSR	-0.236219	-0.371138	0.18995	0.0773875
A1BG	245	R	RGEKELLVPR	1.00503	-0.217791	0.186776	-0.449199
IGHM	414	C	VVAHEALPNR	-0.021784	-1.80131	0.183829	0.966392
ITIH4	300	K	IIDDLSPR	1.02976	-1.69609	0.180224	0.758054
COX5B	32	M	ASGGGVPTDEEQATGLER	0.197208	-0.533477	0.174474	0.138598
IGLV3-25	21	S	YELTQPPSVSVSPGQTAR	-0.219753	0.20432	0.172922	-1.62553
POTEKP	18	C	KAGFAGDDAPQAVFPSIVGRPR	0.0296276	-1.25251	0.170296	0.168273
IGKV3-20	25	L	TQSPGTLSLSPGER	1.22604	-0.818214	0.168393	1.46693
CLU	107	K	QIKTLIEKTNEER	-0.265246	-0.833497	0.167502	-0.00512203
GCC2	525	R	TAFTEKDALLETVNR	-0.052588	-0.0356411	0.167212	0.280765
FGA	13	S	VVGTAWTADSGEGDFLAEGGGVR	-2.95662	0.852003	0.165499	-1.0616
ITIH1	631	D	SPPLEMLGPRRTFVLSALQPSPTHSSSNTQR	-0.454785	-1.67722	0.164505	0.251585
IGHV3-66	76	S	TYYADSVKGR	0.593956	0.548299	0.163774	0.49904
HSPA6	28	K	VEIIANDQGNR	-0.205555	-0.854365	0.16343	-1.56389
RBP4	30	V	KENFDKAR	-0.123414	-1.36544	0.163202	0.663529
SERPINA3	18	F	CPAVLCHPNSPLDEENLTQENQDR	1.61739	-0.0167049	0.163081	-0.166576
FGA	270	I	TRGGSTSYGTGSETESPRNPSSAGSWNSGSSGPGSTGNR	1.76246	0.312335	0.162587	0.887315
ALDH6A1	252	K	AGEYIFER	0.0621865	-2.00942	0.161638	0.407373
POTEKP	21	G	FAGDDAPQAVFPSIVGRPR	-0.0516897	-0.985312	0.161196	0.0236573
ATP5F1A	334	G	REAYPGDVFYLHSR	-0.562041	-1.64561	0.150913	0.0347631
ACTB	360	K	QEYDESGPSIVHR	0.0300537	-0.190915	0.148675	0.358034
IGKV1D-42	28	T	QSPSFLSASVGDR	-0.41626	-0.480891	0.14663	0.413306
KCNH4	513	M	LEYFQTTWAVNSGIDANELLRDFPDELR	0.102219	-2.6881	0.146303	-1.8049
ATP1A1	606	E	GNETVEDIAARLNIPVSQVNPR	0.340049	0.0688146	0.146097	-0.396747
HPX	35	N	VAEGETKPDPDVTER	-0.27802	-1.03582	0.145344	-0.85274
ALB	105	L	RETYGEMADCCAKQEPER	0.212017	-0.312334	0.142387	-0.00484567
FGA	558	T	KESSSHHPGIAEFPSR	-2.57678	-0.012122	0.141951	-0.49969
SERPINC1	65	E	DEGSEQKIPEATNR	0.145181	-1.37544	0.1417	-0.717584
IGLV3-21	20	T	SYVLTQPPSVSVAPGQTAR	-0.911472	0.156129	0.141022	-0.876759
IGHV3-9	23	Q	LVESGGGLVQPGR	0.303074	-0.666977	0.140588	0.136283
ATP1A1	191	E	SEPQTRSPDFTNENPLETR	0.26505	-0.885876	0.139983	-0.105736
ACTB	231	V	ASSSSLEKSYELPDGQVITIGNER	0.275537	-1.32461	0.137701	0.356989
IGHG2	82	Y	TCNVDHKPSNTKVDKTVER	1.17802	-0.51025	0.136316	-0.28516
FGA	600	K	SYKMADEAGSEADHEGTHSTKR	0.187752	-0.17105	0.134159	-1.75196
GPX5	177	V	HDIRWNFEKFLVGPDGIPVMR	0.426825	-0.835822	0.130744	0.0565836
IGLV1-40	15	C	TGSWAQSVLTQPPSVSGAPGQR	0.0611206	1.31588	0.130719	-0.42692
FGB	59	S	LRPAPPPISGGGYR	-2.93795	2.02934	0.128347	-0.146738
ITIH4	631	Q	GAKIPKPEASFSPR	-0.36524	-0.460594	0.126912	0.289636
IGHG3	204	V	QFKWYVDGVEVHNAKTKPR	1.32099	3.48197	0.118648	-2.29432
CPB2	23	A	FQSGQVLAALPR	-0.841132	0.292397	0.116259	-1.2056
FGA	61	W	NYKCPSGCRMKGLIDEVNQDFTNR	-0.0360372	-1.03595	0.114365	0.295165
APOB	3230	K	FDKYKAEKSHDELPR	0.0200322	-1.77344	0.11381	0.397184
ITIH4	359	M	AVQLLDSSNQEER	-1.53448	-0.952104	0.113727	-0.412628
IGHV3-33	20	C	QVQLVESGGGVVQPGR	0.0446767	0.118066	0.110828	-0.493381
IGKV1-17	72	Y	AASSLQSGVPSR	1.70417	-1.08221	0.109185	0.678329
A2M	720	R	LVHVEEPHTETVR	6.27222	-0.605436	0.106212	0.662992
AHSG	313	A	HYDLRHTFMGVVSLGSPSGEVSHPR	1.09821	0.281904	0.105802	0.0459224
APOA1	165	K	LSPLGEEMR	-0.141416	-0.893392	0.105354	-0.295029
C5	756	K	TLLPVSKPEIR	4.00827	-3.83903	0.105085	1.04048
HPX	26	P	LPPTSAHGNVAEGETKPDPDVTER	1.30246	1.09762	0.101348	-1.72609
A2M	1004	K	AIGYLNTGYQR	0.170047	-0.147082	0.0969301	-0.0714049
IGKV3D-15	15	W	LPDTTGEIVMTQSPATLSVSPGER	0.134246	0.170603	0.0960001	-0.304326
MYH9	606	V	LMIKALELDSNLYR	-0.51563	-0.796507	0.0915115	-1.01546
AHSG	19	S	APHGPGLIYR	0.634987	0.205222	0.0912975	0.558713
IGHV3-43	78	T	YYADSVKGRFTISRDNSKNSLYLQMNSLR	1.10379	0.0681401	0.0911757	2.2407
ALB	217	S	SAKQRLKCASLQKFGER	-1.38132	-0.025355	0.0906728	-0.584662
IGHV3-33	23	Q	LVESGGGVVQPGR	0.656492	-0.765869	0.0877088	0.552992
ATRN	1182	N	FVATPDEQNR	0.834971	-1.45613	0.0858606	1.05521
SLC25A5	73	R	GNLANVIR	0.432425	-2.24116	0.0853896	-0.805001
IGLV1-47	14	H	CAGSWAQSVLTQPPSASGTPGQR	0.487018	-0.0376123	0.0810395	0.195774
ITIH1	495	A	LTQNHHKQYYEGSEIVVAGR	-0.726154	0.475205	0.0807387	0.671057
FGG	289	Y	AMFKVGPEADKYR	-1.11322	1.31712	0.0804625	1.0079
FCGBP	24	E	ASVDLKNTGR	1.38033	0.237037	0.0788073	0.295932
ALB	106	R	ETYGEMADCCAKQEPER	-0.597039	0.0659748	0.078738	0.273256
IGHA1	324	A	FTQKTIDR	1.20276	-0.105407	0.0786409	0.721785
IGLV3-10	71	S	KRPSGIPER	0.761087	-0.710264	0.0761864	-0.0366447
HSP90AB1	451	R	LSELLRYHTSQSGDEMTSLSEYVSR	-0.843938	-0.426576	0.0752689	-0.371906
PLG	122	G	ITCQKWSSTSPHRPR	1.43947	-0.385511	0.0744276	-0.555201
ALB	207	L	DELRDEGKASSAKQR	1.94814	-1.61543	0.0734923	1.97019
ALB	436	Y	TKKVPQVSTPTLVEVSR	-1.47436	0.582677	0.0711627	-0.888906
C3	413	N	THPSQKPLSITVR	-1.40088	-1.26304	-0.831903	0.902202
KRT32	169	V	VNIDNAKLAADDFR	0.637271	-1.44615	0.0665109	0.719322
SERPINC1	446	R	EVPLNTIIFMGR	1.06846	-0.20646	0.0649877	-0.0289647
IGLV3-19	95	T	GAQAEDEADYYCNSR	0.351456	-1.32423	0.0628915	2.0935
IGHV1OR15-9	14	I	AAGAQSQVQLMQSGAEVKKPGASVR	0.761942	-0.00918297	0.0585689	0.449231
AGT	82	L	VAAKLDTEDKLR	-0.748274	-2.50286	0.058493	0.68699
TF	583	C	LDGTRKPVEEYANCHLAR	-0.625185	0.977643	0.0561849	0.0708139
TNFAIP2	105	L	AAAAAAGGVSEEELVRR	0.64133	-0.484512	0.0556045	-0.811289
HPX	23	I	ATPLPPTSAHGNVAEGETKPDPDVTER	0.0809967	0.0249974	0.0546701	-0.124601
IGHV3-74	14	I	LKGVQCEVQLVESGGGLVQPGGSLR	1.62193	2.53425	0.0516944	-0.887844
IGKV3D-15	13	L	LWLPDTTGEIVMTQSPATLSVSPGER	0.836634	0.87773	0.050616	0.673635
IGHV3-9	92	R	DNAKNSLYLQMNSLR	0.235499	-1.06493	0.0506041	-0.429274
PDHA2	44	R	LEEGPPVTTVLTR	0.0808045	-0.859761	0.0500883	-0.358292
FGB	189	N	SNIPTNLR	-1.5716	0.97891	0.0474661	-0.144117
ATP5F1A	335	R	EAYPGDVFYLHSR	-0.231868	-0.131937	0.0332408	-0.200428
FGB	52	K	KREEAPSLRPAPPPISGGGYR	1.28255	-0.954463	0.0314227	-0.0115139
HPX	30	T	SAHGNVAEGETKPDPDVTER	0.101643	-0.591602	0.0309328	-0.687436
IGHG3	98	R	VELKTPLGDTTHTCPR	-0.312309	0.236273	0.0287495	0.835249
FGB	484	K	IRPFFPQQ	0.11565	-1.02616	0.027321	-0.0530691
ALB	79	V	ADESAENCDKSLHTLFGDKLCTVATLR	0.811086	0.637174	0.0253539	-0.0650659
FGA	20	T	ADSGEGDFLAEGGGVR	-2.8543	1.31567	0.0249511	-0.531823
IGLV3-21	25	T	QPPSVSVAPGQTAR	0.757511	-0.899278	0.0228791	-0.0620728
C3	424	T	VRTKKQELSEAEQATR	-5.07057	-1.07882	-0.945148	0.181214
PEBP1	49	N	RPTSISWDGLDSGKLYTLVLTDPDAPSR	0.149988	-1.08737	0.0198379	0.0849117
FGA	21	A	DSGEGDFLAEGGGVR	-3.0589	1.0649	0.0184579	-0.376124
IGKV1-6	26	Q	MTQSPSSLSASVGDR	0.0590255	-0.11365	0.0120694	0.0456035
ALB	433	L	VRYTKKVPQVSTPTLVEVSR	-3.831	0.87509	0.0102793	-0.151041
APOA1	228	L	SEKAKPALEDLR	-0.557779	0.137322	0.010136	-0.690609
A2M	719	A	RLVHVEEPHTETVR	4.0521	0.389039	0.00157056	1.81373
IGHV3-11	15	I	KGVQCQVQLVESGGGLVKPGGSLR	-0.265863	-0.138147	-0.000909051	-0.454516
TF	634	D	CSGNFCLFRSETKDLLFR	-0.61403	1.46023	-0.00109525	-0.76921
ITIH2	626	L	TSLVIENEAGDER	2.10443	-0.676528	-0.00186597	0.66974
FGB	396	R	TMTIHNGMFFSTYDR	0.317706	-0.360236	-0.0023674	-0.888721
IGHM	55	R	GFPSVLR	0.238578	0.0765133	-0.00324189	0.0734345
C3	426	R	TKKQELSEAEQATR	1.65745	1.27604	-0.454037	-0.0980399
ITIH1	637	M	LGPRRTFVLSALQPSPTHSSSNTQR	0.137799	-0.826439	-0.00661749	0.418153
IGHV3-66	25	V	ESGGGLIQPGGSLR	0.0972009	-1.01454	-0.00707751	1.15325
TF	320	H	GFLKVPPRMDAKMYLGYEYVTAIR	0.0963955	0.081457	-0.0112849	-0.123032
TUBB4A	301	M	AACDPRHGRYLTVAAVFR	-0.202645	-0.926842	-0.0131717	-0.037505
APOA1	144	V	EPLRAELQEGAR	-0.217035	-1.19857	-0.0133207	1.33368
IGHG2	84	C	NVDHKPSNTKVDKTVER	1.33527	0.919512	-0.0156471	0.0182894
IGHV3-15	78	G	TTDYAAPVKGR	0.469157	0.332699	-0.0162236	-0.426899
IGHV3-9	20	C	EVQLVESGGGLVQPGR	0.246934	0.355225	-0.0162946	-0.0760379
ITIH1	354	Q	AAQDFVR	-2.17651	-1.44392	-0.0216151	0.0539579
ALB	155	N	EETFLKKYLYEIAR	-0.0658144	0.257222	-0.0226881	0.327179
IGHV3-33	6	L	SWVFLVALLRGVQCQVQLVESGGGVVQPGR	0.482243	-2.18161	-0.0266932	-0.261299
IGLV1-51	68	L	IYDNNKRPSGIPDR	0.218213	-0.744738	-0.0305018	0.503079
IGKC	96	S	SPVTKSFNR	0.129802	0.793917	-0.0311943	-0.794608
IGHM	121	R	DGFFGNPR	2.63846	0.935469	-0.0323196	-0.24037
IGLV3-21	24	L	TQPPSVSVAPGQTAR	0.189558	-0.455953	-0.0368642	0.327167
HPX	18	C	WSLAIATPLPPTSAHGNVAEGETKPDPDVTER	0.158127	-0.0204055	-0.0403355	-0.277349
IGHV3-35	11	L	AAILKGVQCEVQLVESGGGLVQPGGSLR	-1.38758	0.69363	-0.0496585	-1.31512
PGK2	153	A	SLSKLGDVYVNDAFGTAHR	0.21577	-0.915705	-0.0519917	0.208096
ITIH2	356	I	RTWRNDLISATKTQVADAKR	-1.14264	1.04399	-0.0538237	-0.0493659
NEK8	369	V	CLGWWAGHPPAAANAQHRGGPGGSWAHAESRR	-1.81532	-0.0400669	-0.0541981	-0.275366
IGKV1D-16	17	W	FPGARCDIQMTQSPSSLSASVGDR	0.221941	0.647745	-0.0545878	-0.161579
FGB	54	R	EEAPSLRPAPPPISGGGYR	-2.13822	1.88531	-0.0548007	-1.19135
TF	595	A	NCHLARAPNHAVVTR	0.847055	-0.308912	-0.0582096	-1.56317
VCAM1	25	A	FKIETTPESR	0.737981	1.08891	-0.0590978	1.06007
IGLV3-10	15	C	TVSEASYELTQPPSVSVSPGQTAR	-0.0620458	0.587787	-0.0596201	-0.0616064
SERPINC1	200	G	AKLQPLDFKENAEQSR	-0.278517	-1.64078	-0.0641044	0.499278
CP	469	K	GAYPLSIEPIGVR	1.75458	-0.0162366	-0.0666896	-0.390161
EEF1A1	248	R	LPLQDVYKIGGIGTVPVGR	0.529145	-0.609197	-0.0694866	0.00261479
H2AZ1	25	A	GLQFPVGR	0.0682524	-0.732883	-0.0710278	-0.306105
F13B	414	A	SYATGSSVEYR	0.999627	-1.6815	-0.0741044	-0.799488
TF	153	G	LLYCDLPEPR	0.0188351	-0.0374986	-0.0748043	1.17661
IGHV3-48	23	Q	LVESGGGLVQPGGSLR	0.0613567	0.677235	-0.0766334	-0.448558
A2M	587	R	VTAAPQSVCALR	-1.3315	-1.33257	-0.0784687	-0.333415
ATP5F1A	46	K	TGTAEMSSILEER	1.07177	0.234256	-0.079369	-0.162773
ALB	172	P	YFYAPELLFFAKR	0.786623	0.11798	-0.0795346	0.33313
FGA	276	T	SYGTGSETESPR	1.93371	-0.358773	-0.0813096	1.28379
PROS1	102	R	QSTNAYPDLR	6.39526	0.465679	-0.0821067	2.77893
IGHV3-64	26	V	ESGEGLVQPGGSLR	0.101893	-1.38576	-0.0835081	0.750299
VTN	230	R	FEDGVLDPDYPR	0.614617	-1.86359	-0.08488	-0.692797
SERPINA3	20	P	AVLCHPNSPLDEENLTQENQDR	0.422484	0.274854	-0.0853473	-0.00457725
IGHA1	264	R	WLQGSQELPR	0.858691	0.154731	-0.0863599	0.692675
IGKV3-20	27	Q	SPGTLSLSPGER	-0.132229	-1.181	-0.0887264	0.401891
POTEKP	25	D	DAPQAVFPSIVGRPR	-0.00432496	-1.06015	-0.089439	0.0680411
IGLV3-21	21	S	YVLTQPPSVSVAPGQTAR	-0.803141	0.157603	-0.0907365	-1.11396
IGHV3-33	21	Q	VQLVESGGGVVQPGR	1.10619	0.596302	-0.0952306	0.611472
CP	418	G	GSYKKLVYREYTDASFTNR	-0.199605	-0.963064	-0.0956693	-0.497709
A2M	589	T	AAPQSVCALR	-1.9349	-1.67141	-0.0975749	0.422565
SERPINA3	35	L	TQENQDR	-0.415636	-0.356657	-0.10263	0.282836
IGHG2	5	K	GPSVFPLAPCSR	0.545716	-0.733141	-0.103086	-0.161408
IGKV3D-7	28	L	TQSPATLSLSPGER	-0.00804202	-0.6376	-0.10419	0.560604
IGKV3D-7	30	Q	SPATLSLSPGER	0.0441129	-2.34802	-0.106401	-0.00176227
MTMR3	437	R	TIEGFQVLVEMEWLDFGHKFADR	1.01613	-0.982784	-0.111845	-3.36116
VTN	220	T	YLFKGSQYWRFEDGVLDPDYPR	0.0650355	0.32913	-0.116899	-0.274614
APOB	3428	T	TTKAQIPILR	0.306225	-0.164787	-0.117772	0.292459
FGA	24	G	EGDFLAEGGGVR	-2.39619	1.68244	-0.120106	-0.287409
TF	531	K	EGYYGYTGAFR	0.735111	-0.199916	-0.121161	0.594219
ITIH2	682	L	AQGSQVLESTPPPHVMR	0.0049356	-0.834344	-0.121277	0.700249
TF	588	R	KPVEEYANCHLAR	0.9394	-1.43149	-0.124887	0.374224
FGB	36	D	NEEGFFSAR	-3.90991	1.77914	-0.125486	-1.48404
C3	428	K	KQELSEAEQATR	3.80395	-3.1181	1.11056	2.62273
IGHV4-4	75	S	GSTNYNPSLKSR	0.327641	0.904505	-0.13197	0.21232
IGHG2	128	K	DTLMISR	0.242142	-0.654096	-0.134855	-0.26742
HSPA9	86	R	TTPSVVAFTADGER	0.121257	-2.75249	-0.135196	-0.0417552
IGKV1D-13	17	W	LPGARCAIQLTQSPSSLSASVGDR	0.97025	2.1646	-0.136514	0.110445
CP	786	R	QYTDSTFR	0.211121	-0.831038	-0.136976	1.70954
C3	429	K	QELSEAEQATR	-0.534827	-1.64399	0.801667	0.701013
OGDH	303	I	MGMPHRGRLNVLANVIR	0.851153	-0.470233	-0.142799	-0.735299
IGKV3D-11	57	Y	QQKPGQAPRLLIYDASNR	0.178548	-0.221099	-0.142817	-0.633673
LDHA	120	K	LVIITAGAR	0.23366	0.143458	-0.143085	-0.878218
APOA1	25	Q	DEPPQSPWDR	0.699156	-0.330305	-0.152644	0.104214
ALB	438	R	KVPQVSTPTLVEVSR	3.34961	-0.639731	-0.15266	-0.109163
IGKV1-8	26	T	QSPSSFSASTGDR	-0.396378	0.777432	-0.158444	0.942675
FGA	430	H	TEKLVTSKGDKELR	-1.44426	-0.817073	-0.160097	-0.475068
FGA	339	S	SGTGSTGNQNPGSPRPGSTGTWNPGSSER	1.63422	-0.0417936	-0.168378	-0.116669
ITIH1	647	S	ALQPSPTHSSSNTQR	0.387671	-1.76746	-0.169539	-1.32686
ALB	223	L	KCASLQKFGER	0.347586	0.768253	-0.171792	-1.51071
ATP5F1B	110	R	TIAMDGTEGLVR	-0.0331334	-0.0173297	-0.17407	-0.971557
FGA	574	R	GKSSSYSKQFTSSTSYNR	-0.698038	0.803972	-0.176697	-1.93828
IGHV3-64	30	E	GLVQPGGSLR	0.946747	0.80872	-0.178113	0.5018
HSPA1A	294	K	LLQDFFNGR	-0.679332	-1.41312	-0.178488	0.356374
IGLV3-27	22	Y	ELTQPSSVSVSPGQTAR	0.145546	-0.528184	-0.18222	-0.210647
ACO2	634	R	NAVTQEFGPVPDTAR	-0.0633513	-2.13862	-0.182887	-0.50362
ALB	444	S	TPTLVEVSR	0.201684	-0.34472	-0.18854	-0.132787
PROS1	103	Q	STNAYPDLR	-0.505103	0.841582	-0.189332	-1.26487
A2M	707	G	FYESDVMGR	-2.21749	1.48802	-0.190202	-1.00486
FGB	364	N	EANKYQISVNKYR	0.124065	1.66347	-0.190338	-0.87796
SERPIND1	368	K	TLEAQLTPR	0.554007	-3.35686	-0.191803	3.25602
IGKV1-12	26	Q	MTQSPSSVSASVGDR	0.495567	-1.58176	-0.197406	-0.309825
HS3ST3A1	56	G	LSGGGEEAGAPGGGVLAGGPR	0.197681	0.538301	-0.200566	-0.419144
IGKV3-20	26	T	QSPGTLSLSPGER	0.259734	-2.0429	-0.214206	0.422966
CP	476	I	EPIGVRFNKNNEGTYYSPNYNPQSR	-0.00447055	0.0611261	-0.214618	-0.306556
FGB	187	T	VNSNIPTNLR	-1.29935	1.61042	-0.217924	0.171049
IGKV3D-15	21	G	EIVMTQSPATLSVSPGER	-0.804195	-0.921005	-0.218564	-1.44681
IGLV1-47	24	L	TQPPSASGTPGQR	0.290267	-0.758372	-0.220477	1.1964
IGLV1-40	4	W	SPLLLTLLAHCTGSWAQSVLTQPPSVSGAPGQR	0.212505	0.124612	-0.221964	0.271229
ALB	500	K	CCTESLVNR	0.780332	-1.11712	-0.223895	-0.151704
APOE	19	A	KVEQAVETEPEPELR	-0.346694	0.136479	-0.228136	-0.0530918
SLC25A10	140	R	NYAHALDGLYR	0.090717	-1.68919	-0.232352	0.440303
ALB	206	K	LDELRDEGKASSAKQR	0.714503	-0.507021	-0.233336	-0.647325
IGHV1OR15-9	25	M	QSGAEVKKPGASVR	0.221985	-1.49748	-0.242044	-1.0799
H2AZ1	24	R	AGLQFPVGR	0.749736	-0.751224	-0.243316	0.0161985
IGLV10-54	18	S	VVQAGLTQPPSVSKGLR	-0.0754119	-0.305769	-0.245238	-2.14789
IGKV1-17	15	L	LWFPGARCDIQMTQSPSSLSASVGDR	-0.212471	-0.549058	-0.246371	-0.0525068
NAV3	1615	Q	SLTMTAEQKESELIELR	1.80715	-0.258207	-0.250478	0.221851
IGLV2-11	69	M	IYDVSKRPSGVPDR	-0.480251	-0.984737	-0.252885	1.42963
A2M	361	R	QGIPFFGQVR	0.909126	-0.966494	-0.255884	-0.685008
IGHV3-15	77	G	GTTDYAAPVKGR	-0.0698974	0.0123057	-0.256367	1.78654
ALB	483	N	QLCVLHEKTPVSDR	0.0666831	1.397	-0.257023	-0.288839
IGLV3-21	85	N	SGNTATLTISR	1.33714	0.903081	-0.258769	0.13839
IGHV3-15	20	C	EVQLVESGGGLVKPGGSLR	0.241294	1.72677	-0.264467	-0.265156
IGKV1-12	27	M	TQSPSSVSASVGDR	0.218612	0.398155	-0.264828	0.35163
C5	147	Y	SLNDDLKPAKR	0.866097	-1.15172	-0.265123	0.891776
APOB	2251	Q	NVDTKYQIR	-1.03659	-1.00936	-0.266901	0.560684
HPX	92	K	NFPSPVDAAFR	0.0957579	-0.657104	-0.268211	-0.363357
PLG	492	G	KRATTVTGTPCQDWAAQEPHR	2.11035	0.689922	-0.269101	-0.3368
IGHG2	85	N	VDHKPSNTKVDKTVER	1.5166	-0.901015	-0.269798	0.455442
HPX	31	S	AHGNVAEGETKPDPDVTER	0.723807	1.01132	-0.270821	-0.260815
IGKV1-12	28	T	QSPSSVSASVGDR	0.685	-0.734914	-0.274144	1.22364
KNG1	188	R	QVVAGLNFR	0.509982	-0.0474942	-0.274436	-0.247342
FGA	288	R	NPSSAGSWNSGSSGPGSTGNR	-0.000732784	0.916841	-0.274792	-0.649655
SERPING1	260	F	HSPDLAIR	-0.0413675	-2.52252	-0.288484	0.305194
HSPA1A	37	R	TTPSYVAFTDTER	0.0437824	-0.963018	-0.289452	0.00647957
ALB	459	G	SKCCKHPEAKR	0.540945	-0.231056	-0.290306	-1.41115
IGHV5-10-1	26	Q	SGAEVKKPGESLR	0.133842	-0.573692	-0.29368	0.722405
ALB	123	R	NECFLQHKDDNPNLPR	-0.488678	0.437977	-0.295275	-1.40508
C3	531	R	LVAYYTLIGASGQR	-0.400164	1.07569	-1.37649	-1.27388
HP	239	K	YVMLPVADQDQCIR	0.317988	-0.619486	-0.302581	-0.127002
IGKV3-7	21	R	EIVMTQSPPTLSLSPGER	-0.795669	5.11901	-0.303199	-2.61179
HSPA1A	268	R	DAKLDKAQIHDLVLVGGSTR	0.824654	-1.39914	-0.303261	0.516385
C3	568	S	GQSEDRQPVPGQQMTLKIEGDHGAR	-0.204839	-0.0608205	1.21503	0.340737
TCP1	1	-	MEGPLSVFGDR	-0.0485102	-0.93329	-0.313229	-0.335614
HPX	20	S	LAIATPLPPTSAHGNVAEGETKPDPDVTER	0.137935	-0.13245	-0.314802	-0.377792
IGHV3-64	31	G	LVQPGGSLR	0.825739	-0.0727598	-0.314837	0.815691
ALB	494	V	SDRVTKCCTESLVNR	-0.467304	-0.203968	-0.316549	0.201569
IGKV1-5	26	Q	MTQSPSTLSASVGDR	0.465025	-0.167861	-0.316708	0.0791702
MST1R	201	A	SSLDAAVAASFSPR	-0.0184707	-1.35052	-0.317944	0.05976
C4B; C4B_2	513	R	GQIVFMNR	-0.00734472	0.394452	-0.318074	-0.110078
C3	574	R	QPVPGQQMTLKIEGDHGAR	-0.745802	1.07863	2.18479	-1.02368
COX5B	122	K	LVPQQLAH	0.301812	-0.942811	-0.320035	-0.0704143
ALB	498	V	TKCCTESLVNR	-2.06067	-0.733739	-0.327006	-0.880194
APOC3	49	S	SVQESQVAQQAR	-0.961887	-1.37141	-0.327298	-0.852443
VIL1	802	A	FGMTPAAFSALPR	1.00006	0.354277	-0.328826	0.919197
TUBB4A	63	R	AVLVDLEPGTMDSVR	-0.11655	-1.2492	-0.33069	-0.805178
ACAT1	88	K	EAYMGNVLQGGEGQAPTR	-0.191848	-1.33206	-0.338123	-0.999184
APOA1	26	D	EPPQSPWDR	0.316863	-0.176102	-0.341384	0.569082
TF	264	A	QVPSHTVVAR	-0.137458	-0.556798	-0.341853	0.933891
ALB	145	V	DVMCTAFHDNEETFLKKYLYEIAR	0.332583	-0.490918	-0.344474	-0.701329
SERPINA3	30	L	DEENLTQENQDR	1.27055	-0.876745	-0.350717	-0.00754334
ALB	106	R	ETYGEMADCCAKQEPER	0.023795	0.00199927	-0.351723	-0.884027
CFH	1172	R	EIMENYNIALR	0.561027	1.14271	-0.352216	1.16321
ALDOB	122	K	ETTIQGLDGLSER	0.912836	0.10037	-0.353054	-0.40784
HPX	24	A	TPLPPTSAHGNVAEGETKPDPDVTER	-0.326974	-0.631983	-0.353188	-0.673034
IGHG2	77	F	GTQTYTCNVDHKPSNTKVDKTVER	1.07855	3.90758	-0.354148	-0.186283
FGB	182	L	YIDETVNSNIPTNLR	-1.4759	-1.70491	-0.356561	0.391916
APOA1	15	T	GSQARHFWQQDEPPQSPWDR	0.78043	0.00604232	-0.361328	-0.155573
ALB	129	Q	HKDDNPNLPR	0.127135	-2.42842	-0.367916	0.45487
KRT19	178	Q	SVEADINGLR	-1.16269	-0.503055	-0.369191	0.360823
IGHV3-15	80	T	DYAAPVKGR	-0.24201	0.429561	-0.371133	0.838081
FGA	539	G	EFVSETESR	0.394421	-0.444183	-0.37201	-0.124491
FGB	256	Y	LIQPDSSVKPYR	-2.53158	-1.2033	-0.397876	-0.0204573
EFEMP1	141	R	IPSNPSHR	0.566092	-0.135417	-0.397924	-0.30069
CP	722	Q	SEDSTFYLGER	-0.0774592	0.974657	-0.399389	-0.661074
ALB	270	C	CHGDLLECADDR	0.197061	-0.367781	-0.406105	-0.313148
TF	254	P	VDEYKDCHLAQVPSHTVVAR	0.673477	0.920754	-0.407303	-0.323537
C3	581	Q	MTLKIEGDHGAR	0.517663	0.438422	1.18765	0.453247
IGKV3D-15	30	A	TLSVSPGER	0.628286	-0.175492	-0.408708	1.2183
ALB	441	P	QVSTPTLVEVSR	-1.09968	0.92672	-0.413072	-1.26598
IGLV3-27	25	T	QPSSVSVSPGQTAR	0.629609	-0.286811	-0.413512	0.805933
GAPDH	311	L	ISWYDNEFGYSNR	-0.0859308	1.24789	-0.414453	0.523096
C4B; C4B_2	1454	R	EAPKVVEEQESR	0.984951	0.88013	-0.415753	0.17227
HSPA8	160	K	DAGTIAGLNVLR	0.428822	0.17236	-0.416694	-1.02696
ALB	486	C	VLHEKTPVSDR	0.246689	0.351522	-0.423391	-1.70627
C5	145	R	VYSLNDDLKPAKR	4.83235	-0.514216	-0.426416	0.552589
MARCO	19	L	LQSAHPGEHLAQGASR	-0.0985073	-0.245747	-0.429937	-0.425604
ALB	100	C	TVATLRETYGEMADCCAKQEPER	0.716788	-0.0432127	-0.430715	-0.420527
HSD17B10	161	E	GQVGQAAYSASKGGIVGMTLPIAR	0.686255	-0.788932	-0.430904	0.332683
APOB	2003	K	DKIGVELTGR	-0.977881	-1.6706	-0.431007	-0.102811
HBB	88	A	TLSELHCDKLHVDPENFR	0.858901	-0.422321	-0.43515	0.126728
ALB	414	K	QNCELFEQLGEYKFQNALLVR	1.33897	2.43004	-0.44016	1.50338
C3	672	R	SVQLTEKR	-1.75059	-0.240283	0.862889	-0.0573447
IGKV1-5	28	T	QSPSTLSASVGDR	0.51937	-0.0272359	-0.444945	0.832662
HSPA1L	328	K	MDKAKIHDIVLVGGSTR	1.44471	-0.381126	-0.445424	-0.38038
C3	680	R	MDKVGKYPKELR	1.13928	1.14283	-0.96661	0.4344
IGHV3OR16-10	75	G	GTYYADSVKGR	-1.61413	0.849243	-0.457721	1.72068
APOB	546	L	QTFLDDASPGDKR	0.84068	-0.520924	-0.458048	0.868776
C9	201	A	SLIYETKGEKNFR	1.32484	-1.57351	-0.458454	1.45403
ALB	195	Q	AADKAACLLPKLDELR	2.25917	1.20547	-0.459108	-2.52374
IGKV1-17	14	L	LLWFPGARCDIQMTQSPSSLSASVGDR	-0.242921	1.06023	-0.459652	-0.420569
VCL	314	C	AGKERREILGTCKMLGQMTDQVADLR	0.456913	0.121726	-0.462839	-0.350201
AGPS	278	H	VEAGITGQELER	-0.225169	0.121288	-0.463648	-0.612544
ITIH1	126	K	AAISGENAGLVR	4.88856	-2.46077	-0.46981	1.42471
ACTB	239	K	SYELPDGQVITIGNER	-0.0098096	-1.05531	-0.469971	0.123107
ACY1	282	R	AVGVPALGFSPMNR	0.299404	-0.46112	-0.473818	-0.356773
C3	749	R	SNLDEDIIAEENIVSR	0.590498	1.67222	-1.78152	-1.77567
IGKV1-6	26	Q	MTQSPSSLSASVGDR	0.619049	-0.968728	-0.4761	0.295977
TUBB	63	R	AILVDLEPGTMDSVR	-0.145951	-0.990764	-0.479096	0.0237882
IGKV4-1	21	G	DIVMTQSPDSLAVSLGER	0.163772	1.92232	-0.479231	-0.782041
A1BG	246	R	GEKELLVPR	1.81977	-0.113248	-0.482972	-0.234644
MB	18	K	VEADIPGHGQEVLIR	0.26397	0.220052	-0.484753	-0.558035
ALB	484	Q	LCVLHEKTPVSDR	0.501258	0.0430451	-0.488624	-0.983831
IGLV8-61	61	S	WYQQTPGQAPR	0.871262	0.232887	-0.490445	1.22974
HBB	19	K	VNVDEVGGEALGR	-0.61527	-3.87114	-0.494947	-0.700808
ACAT1	41	K	EVVIVSATR	0.150941	0.323073	-0.495594	0.583636
HPX	37	A	EGETKPDPDVTER	-0.358053	-0.140416	-0.495855	-0.211959
IGHV3-15	72	K	SKTDGGTTDYAAPVKGR	0.589332	-2.17536	-0.502939	0.50521
IGHG2	224	R	EPQVYTLPPSR	0.0507351	0.892697	-0.504169	-0.969148
FGA	433	K	LVTSKGDKELR	-1.99691	-2.82113	-0.504337	-1.15044
IGLV3-10	68	Y	EDSKRPSGIPER	-0.081067	-0.442071	-0.505037	0.595799
IGHA1	169	K	SAVQGPPER	0.0736316	-0.154103	-0.507178	-0.521303
FGA	502	S	GIGTLDGFR	-0.774841	-0.372262	-0.507382	-0.785095
IGKV1-5	29	Q	SPSTLSASVGDR	0.48739	-0.6894	-0.507945	1.2578
FGB	285	N	RQDGSVDFGR	-3.80918	0.490818	-0.508589	-0.265073
FGA	258	M	RMELERPGGNEITRGGSTSYGTGSETESPR	0.00954356	0.794341	-0.515104	-0.721274
FGA	14	V	VGTAWTADSGEGDFLAEGGGVR	-2.35503	1.99256	-0.52212	-0.500694
ALB	439	K	VPQVSTPTLVEVSR	0.209915	-0.721012	-0.522841	-0.246015
C4BPA	360	G	CEALCCPEPKLNNGEITQHR	0.169792	0.162539	-0.535449	-0.744543
GSN	409	S	YLSSHIANVER	1.18562	-0.502678	-0.536906	-0.146269
PBLD	31	L	DEDMHQKIAREMNLSETAFIR	0.0568754	-0.951033	-0.544374	-0.858818
ACTB	355	Q	MWISKQEYDESGPSIVHR	-0.353536	-0.984803	-0.547142	-1.03487
ALB	231	F	GERAFKAWAVAR	0.980361	0.679681	-0.549637	-1.059
C1QB	129	R	TINVPLR	4.48883	-1.21013	-0.553589	2.49646
GSN	510	L	TAQLDEELGGTPVQSR	0.0379256	-1.59296	-0.555651	0.348247
CYB5A	46	P	GGEEVLREQAGGDATENFEDVGHSTDAR	-1.25753	3.2291	-0.556041	-0.311429
C1QC	127	R	QTHQPPAPNSLIR	0.868339	-1.36699	-0.557613	0.214677
ALDH4A1	459	K	STGSIVGQQPFGGAR	0.122188	2.17826	-0.558466	-0.576336
PC	138	R	FIGPSPEVVR	0.551621	-0.229253	-0.559802	-0.537419
IGKV1-5	27	M	TQSPSTLSASVGDR	0.662834	-0.9999	-0.563402	-0.994843
ITIH1	73	T	SQVVNTANEAR	-1.0811	-1.1465	-0.569661	1.23863
A2M	694	Q	QYEMHGPEGLR	-1.82083	-0.194772	-0.573259	0.428313
CPN2	154	Q	GNQLQALPR	-1.21373	-1.32831	-0.578107	-0.265568
IGHV3-66	101	Q	MNSLRAEDTAVYYCAR	0.0255641	-0.640037	-0.579702	-1.32519
C4B; C4B_2	1229	L	YWGSVTGSQSNAVSPTPAPR	-0.812062	-2.70627	-0.581017	0.453418
APOA1	226	S	TLSEKAKPALEDLR	1.8003	0.476546	-0.583007	0.836349
FGA	412	G	TFEEVSGNVSPGTR	-0.157289	-0.911067	-0.586925	-1.34182
A2M	715	G	RGHARLVHVEEPHTETVR	-2.43845	0.436504	-0.596438	0.816534
IGHG4	84	C	NVDHKPSNTKVDKR	-1.59534	0.141444	-0.598084	-0.240807
GSN	275	L	GPKPALPAGTEDTAKEDAANR	-0.862664	-0.88886	-0.602523	0.0899979
APOA1	231	K	AKPALEDLR	1.31341	-3.40248	-0.605357	0.00839199
ALB	218	S	AKQRLKCASLQKFGER	-0.266069	0.701667	-0.606259	-1.00137
C3	849	R	AVLYNYR	-0.167979	-0.433324	-1.04845	0.0874413
A2M	107	Q	VKGPTQEFKKR	-0.0177463	-2.23661	-0.608326	0.631789
IGHG2	158	Y	VDGVEVHNAKTKPR	0.409495	-0.379211	-0.611504	0.524227
NDRG1	53	L	AEMLPGVLQQFGLKSIIGMGTGAGAYILTR	0.154813	-0.384498	-0.612195	-0.376107
C5	843	K	GTVYNYR	1.932	-4.3379	-0.6127	1.27095
IGHV3-15	70	R	IKSKTDGGTTDYAAPVKGR	1.34841	-0.0144768	-0.615239	0.141401
FGB	27	F	LVKSQGVNDNEEGFFSAR	-3.24193	2.41495	-0.618016	-2.02797
IGHV3-11	20	C	QVQLVESGGGLVKPGGSLR	-0.308044	0.123429	-0.623269	-1.63281
IGLV3-25	28	P	SVSVSPGQTAR	1.02512	-0.823955	-0.631784	0.816279
VCL	228	L	KNRNFTVEKMSAEINEIIR	0.144925	-1.53135	-0.631878	0.227301
FGA	537	M	LGEFVSETESR	0.375647	0.25911	-0.632701	0.634359
APOA1	43	Y	VDVLKDSGR	-0.389451	-1.306	-0.633313	0.79384
TNXB	3788	S	YQLADGGEPQSVQVDGQAR	-0.814991	0.0876824	-0.636361	-0.0345182
IGHG2	87	D	HKPSNTKVDKTVER	0.932536	-0.313964	-0.639026	-0.249611
FGB	284	Q	NRQDGSVDFGR	-3.13848	-0.813071	-0.641555	0.630087
ITIH4	384	L	TDGDPTVGETNPR	-4.51895	-1.75721	-0.641967	0.0607042
BHMT	309	R	AIAEELAPER	0.603037	-0.518918	-0.642236	-0.991877
IGKV1-5	23	C	DIQMTQSPSTLSASVGDR	0.137409	-0.828409	-0.649281	-0.793406
FGB	200	R	SLIENIR	0.266887	0.498572	-0.65097	-0.550834
IGHM	380	T	SAPMPEPQAPGR	-0.293747	-0.563954	-0.651905	0.301881
APOE	212	A	TVGSLAGQPLQER	-1.38986	1.01452	-0.65661	-0.153201
ALB	531	T	FTFHADICTLSEKER	-0.0279986	0.847565	-0.65966	0.472088
AKR1A1	204	R	GLEVTAYSPLGSSDR	0.354934	-0.266104	-0.661167	-0.264521
ALB	453	R	NLGKVGSKCCKHPEAKR	0.634379	1.48983	-0.663355	-0.507944
FGA	432	E	KLVTSKGDKELR	-1.46109	-0.435679	-0.665117	0.920857
LMNA	403	W	KAQNTWGCGNSLRTALINSTGEEVAMR	1.24033	0.596056	-0.672304	-0.0613173
A2M	717	G	HARLVHVEEPHTETVR	6.50454	-0.303349	-0.67333	0.551243
ATRN	603	V	LPRPDLHHDVNR	1.39231	-0.130484	-0.674036	-0.573797
IGHG2	219	A	KGQPREPQVYTLPPSR	0.248199	-0.449066	-0.679962	-0.889918
TUBB6	38	V	GDSALQLER	0.479756	0.178234	-0.680814	-0.615463
ACLY	640	S	KLYRPGSVAYVSRSGGMSNELNNIISR	0.566494	0.733723	-0.682849	-0.942179
CLU	108	Q	IKTLIEKTNEER	0.437451	1.64277	-0.684718	0.492479
IGHV3-66	26	E	SGGGLIQPGGSLR	-0.377482	0.206252	-0.684926	0.477722
FGB	212	K	LESDVSAQMEYCR	0.125317	-0.341576	-0.685437	-0.670785
IGHG3	151	C	DTPPPCPRCPAPELLGGPSVFLFPPKPKDTLMISR	-0.0832688	0.452251	-0.687438	-0.610622
FGA	501	L	SGIGTLDGFR	-0.545808	-0.206807	-0.691463	-0.435045
ALB	341	C	KNYAEAKDVFLGMFLYEYAR	0.891236	-0.235517	-0.695961	-2.56332
KNG1	304	N	VKKARVQVVAGKKYFIDFVAR	1.27066	1.43114	-0.700037	-1.09754
FGB	363	Q	NEANKYQISVNKYR	0.0046136	1.43181	-0.701752	-1.27158
C3	922	I	SDGVRKSLKVVPEGIR	-0.874889	0.605934	-0.407555	0.345145
C4B; C4B_2	1235	T	GSQSNAVSPTPAPR	-0.650898	-1.05921	-0.70416	0.430799
IGKV1-6	27	M	TQSPSSLSASVGDR	0.816811	-0.333072	-0.704314	0.576103
ITIH4	385	T	DGDPTVGETNPR	-2.9836	0.355747	-0.708054	0.0264774
IGHV3-15	26	E	SGGGLVKPGGSLR	0.537713	-0.128305	-0.712598	0.794122
APOB	184	Y	GNCSTHFTVKTRKGNVATEISTER	1.01821	-0.345604	-0.718924	-0.568045
F2	354	R	ELLESYIDGR	0.864601	0.123558	-0.718934	0.0680158
FGA	152	H	IQLLQKNVR	-0.170477	2.73774	-0.719015	-0.312667
HP	50	R	YQCKNYYKLR	-0.444534	1.26247	-0.72235	0.119291
IGKV3-20	76	R	ATGIPDR	0.60633	0.858724	-0.723532	-0.610643
IGLV3-21	68	Y	DDSDRPSGIPER	-0.20958	-0.88351	-0.726756	0.385598
ITIH1	648	A	LQPSPTHSSSNTQR	1.00889	-1.45742	-0.727753	0.162091
APCS	20	A	HTDLSGKVFVFPR	-0.815377	0.238177	-0.730862	-0.323465
C4B; C4B_2	1605	R	GLQDEDGYR	1.44142	-0.466969	-0.738292	-0.641379
HSPA9	366	P	CQKAMQDAEVSKSDIGEVILVGGMTR	0.124559	-0.384847	-0.741563	-0.98425
ITIH1	646	L	SALQPSPTHSSSNTQR	0.335119	-1.78056	-0.743777	0.61205
CLU	110	K	TLIEKTNEER	1.02493	-0.549451	-0.746699	0.246664
IGHV3-21	14	I	LEGVQCEVQLVESGGGLVKPGGSLR	2.62122	1.26658	-0.748416	0.0341533
MASP1	118	T	FRSDFSNEER	0.539533	0.461413	-0.750039	1.12297
APOH	83	R	VCPFAGILENGAVR	-0.546546	-0.221978	-0.756106	-0.745148
MYL12B	152	K	GNFNYIEFTR	0.920733	-0.656213	-0.767543	-0.621869
IGHA1	308	K	GDTFSCMVGHEALPLAFTQKTIDR	0.118468	-0.0583084	-0.772372	-1.59414
HPX	187	G	NCSSALRWLGRYYCFQGNQFLR	0.585159	0.975732	-0.772805	-0.740218
MDH1	210	K	FVEGLPINDFSR	-0.864422	-0.906679	-0.773143	-0.0613157
IGHA1	254	R	GFSPKDVLVR	0.192569	0.509372	-0.773528	-0.779353
UBB	64	K	ESTLHLVLR	-0.165273	-0.454131	-0.778225	-0.954445
C3	923	S	DGVRKSLKVVPEGIR	-1.70596	1.34312	-0.900704	-2.90884
FGA	557	N	TKESSSHHPGIAEFPSR	-1.78207	-0.653553	-0.783921	-0.0675199
TF	261	C	HLAQVPSHTVVAR	0.910058	0.454917	-0.801056	-0.167738
ALB	193	C	CQAADKAACLLPKLDELR	1.40088	0.651967	-0.80212	-0.566508
IGHV3-48	25	V	ESGGGLVQPGGSLR	0.744641	-0.719487	-0.804807	0.869809
ALB	173	Y	FYAPELLFFAKR	0.350346	0.496192	-0.809442	-0.71904
FGA	291	S	SAGSWNSGSSGPGSTGNR	0.573997	-2.06656	-0.811419	0.478052
GSN	512	A	QLDEELGGTPVQSR	-0.567904	-1.51346	-0.812429	0.278259
TUBA4B	152	I	CHCNLDIERPTYTNLNR	0.114331	0.862067	-0.829628	-0.637818
C3	927	R	KSLKVVPEGIR	-0.111053	0.421344	-0.442248	-0.571493
TF	332	K	MYLGYEYVTAIR	1.73674	0.464082	-0.834775	-0.677382
IGLV1-40	24	L	TQPPSVSGAPGQR	0.514059	0.194402	-0.83523	0.541999
CFH	564	I	CYERECELPKIDVHLVPDR	0.635425	0.635537	-0.837063	-0.989055
ALB	126	C	FLQHKDDNPNLPR	-0.16532	0.393467	-0.838272	-1.29234
IRF7	56	A	DARIFKAWAVAR	0.832262	0.8883	-0.838763	-1.07
IGHV5-10-1	20	A	EVQLVQSGAEVKKPGESLR	-0.0943168	-0.345142	-0.845098	-0.114269
ALB	435	R	YTKKVPQVSTPTLVEVSR	-0.253554	0.905974	-0.847426	-1.46551
APOA4	148	S	TQAEQLRRQLTPYAQR	-0.577914	0.865868	-0.849973	-0.075151
AHSG	325	V	SLGSPSGEVSHPR	0.0993899	-0.547367	-0.860805	0.0546101
IGHV3OR16-12	76	C	STNYADSVKGR	2.32187	0.037876	-0.861068	-0.427215
C3	928	K	SLKVVPEGIR	0.321178	-1.54749	-1.03389	0.772447
SERPINA3	145	K	EQLSLLDR	0.5956	-0.354295	-0.866029	-0.123553
IGHV4-4	77	S	TNYNPSLKSR	0.996398	-0.0886657	-0.875608	-0.265618
ALB	190	F	TECCQAADKAACLLPKLDELR	0.143198	-0.207442	-0.877264	-0.642659
IGHM	369	R	GQPLSPEKYVTSAPMPEPQAPGR	-0.895514	0.645072	-0.884474	-1.53765
PC	930	A	EAEAQAEELSFPR	0.546814	0.870624	-0.886221	-0.436625
FGA	609	G	SEADHEGTHSTKR	0.147217	0.519257	-0.889569	0.198119
IGHV3-9	7	S	WIFLLAILKGVQCEVQLVESGGGLVQPGR	-0.097622	0.424166	-0.891541	-1.01229
C3	931	K	VVPEGIR	-0.3718	-2.55731	0.303093	0.319662
ALB	95	F	GDKLCTVATLR	0.638334	-0.814855	-0.895012	0.380441
A2M	324	E	AQIQEEGTVVELTGR	-2.38827	-0.779859	-0.895674	1.22469
C5	1215	R	EALVKGNPPIYR	1.69861	0.368804	-0.896099	-0.930639
GSN	511	T	AQLDEELGGTPVQSR	-0.354186	-0.879644	-0.896508	1.11043
ACO2	412	K	SQFTITPGSEQIR	0.441688	0.603306	-0.897001	0.6879
IGHV3-48	22	V	QLVESGGGLVQPGGSLR	0.630781	0.384695	-0.899438	0.173993
C3	955	R	EGVQKEDIPPADLSDQVPDTESETR	0.320456	0.253223	-0.00331784	-1.24423
IGHV3-9	91	S	RDNAKNSLYLQMNSLR	-1.16518	-1.48691	-0.908666	0.119438
A2M	353	F	VKVDSHFR	0.0941874	-0.250852	-0.909758	-0.277503
FGG	291	M	FKVGPEADKYR	-0.147722	1.95215	-0.910176	-0.412724
C5	437	K	TDAPDLPEENQAR	-0.164746	-2.2004	-0.915524	-0.80143
A2M	572	S	FSPSQSLPASHAHLR	-1.54924	-2.06048	-0.915639	0.114646
AHSG	301	L	LAAPPGHQLHR	-1.70984	0.446337	-0.924551	0.190841
A2M	352	S	FVKVDSHFR	-0.998206	-0.469218	-0.931612	0.228641
IGHG2	153	V	QFNWYVDGVEVHNAKTKPR	-1.28946	0.0712053	-0.933026	0.476745
ALB	330	L	AADFVESKDVCKNYAEAKDVFLGMFLYEYAR	0.714631	1.09261	-0.934126	-1.13171
FGG	104	N	MIDAATLKSR	1.34292	-1.30969	-0.935176	0.245754
A2M	699	H	GPEGLRVGFYESDVMGR	0.502219	0.317874	-0.937353	-0.685993
ALB	170	R	HPYFYAPELLFFAKR	0.69692	0.399811	-0.940057	-1.06621
KRT8	357	R	ASLEAAIADAEQR	-0.125206	-0.0814179	-0.940081	-1.96217
FGA	414	F	EEVSGNVSPGTR	-4.50597	-0.616107	-0.943912	0.305681
C3	966	A	DLSDQVPDTESETR	-0.32732	0.0383445	1.29104	0.732774
MAPK1	2	M	AAAAAAGAGPEMVR	-0.0712469	0.731894	-0.948405	-1.8948
A2M	138	I	YKPGQTVKFR	1.01996	-3.14859	-0.94882	0.508307
A2M	133	Q	TDKSIYKPGQTVKFR	-0.908724	-0.129133	-0.950432	-0.996594
ALB	362	R	HPDYSVVLLLR	0.194408	0.195474	-0.957998	-0.892617
IGHG2	121	F	LFPPKPKDTLMISR	-1.25872	-0.338914	-0.95916	-1.27121
AMBP	141	R	HHGPTITAKLYGR	0.822968	-0.835703	-0.960966	-0.228372
ALB	139	R	LVRPEVDVMCTAFHDNEETFLKKYLYEIAR	-0.150956	-0.015794	-0.961216	-1.00235
ITIH1	402	L	TDGDPTEGVTDR	-1.15127	-0.695317	-0.963673	0.77617
FGG	266	Q	SAIPYALR	0.695207	-1.56045	-0.966169	0.214664
C4B; C4B_2	938	G	AIHREELVYELNPLDHR	0.559646	0.600159	-0.966217	-1.62281
C3	967	D	LSDQVPDTESETR	-0.021601	-0.125362	1.14871	1.23405
HRG	328	C	QHATFGTNGAQR	-1.08898	-0.883927	-0.969971	-0.473046
C2	97	L	GATNPTQKTKESLGR	-0.25513	-0.647064	-0.970597	-0.100928
IGKV2-28	93	S	GTDFTLKISR	-0.430484	1.06269	-0.974968	0.81447
FGA	23	S	GEGDFLAEGGGVR	-2.90353	2.95766	-0.976218	-0.82291
TGFBI	397	R	QAGLGNHLSGSER	0.692778	-0.77163	-0.986625	0.0023299
A2M	105	T	VQVKGPTQEFKKR	0.381786	-0.978152	-0.991144	0.416621
APOB	3491	F	SIESSTKGDVKGSVLSR	-0.73066	-1.78382	-0.994184	0.863749
THBS4	208	Q	SEPLAATGTGDFNR	0.497139	-0.138864	-0.995968	-0.700055
C3	968	L	SDQVPDTESETR	1.55163	0.171085	-1.24314	0.175075
CP	70	K	ALYLQYTDETFR	0.212725	-1.10543	-1.00434	-1.25345
TMCO3	390	L	SSTPLVSR	0.183089	-1.17121	-1.00513	-1.22111
IGKV3D-15	25	M	TQSPATLSVSPGER	0.660662	0.0734456	-1.00545	0.655504
IGKV1-5	73	D	ASSLESGVPSR	1.36775	-2.55057	-1.00766	-1.34137
ITIH4	383	L	LTDGDPTVGETNPR	-3.58498	-0.256883	-1.01096	0.390144
MYL12B	36	K	EAFNMIDQNR	-0.553479	-0.45744	-1.01206	0.0143032
CP	162	A	TEEQSPGEGDGNCVTR	-0.895965	-1.4879	-1.0129	0.0385059
C3	969	S	DQVPDTESETR	0.261254	-0.254025	0.0220236	0.247345
ALDH6A1	417	E	TLDEAIQIVNNNPYGNGTAIFTTNGATAR	1.32834	0.534535	-1.01761	0.526464
ALB	202	C	LLPKLDELRDEGKASSAKQR	0.716479	0.551411	-1.02251	-1.33196
AGT	84	A	AKLDTEDKLR	-0.260843	-1.53484	-1.02282	0.509281
NLRP1	1309	P	GDLMPATTLIPPAR	-0.794482	-1.2388	-1.02298	-0.730083
APOA1	140	Y	RQKVEPLR	0.662998	-2.55371	-1.02391	0.525593
IGHG2	151	P	EVQFNWYVDGVEVHNAKTKPR	-0.461357	0.250426	-1.02539	-0.344826
IGKC	83	H	KVYACEVTHQGLSSPVTKSFNR	-2.27931	1.97751	-1.03158	-1.62101
A2M	874	S	AEALESQELCGTEVPSVPEHGR	-0.333629	0.485015	-1.03287	0.785528
C3	980	R	ILLQGTPVAQMTEDAVDAER	1.15731	0.23781	-0.138218	-0.292124
IGHG2	2	A	STKGPSVFPLAPCSR	-0.134735	0.448216	-1.03432	-0.696594
H4C1; H4C2; H4C3; H4C4; H4C5; H4C6; H4C8; H4C9; H4C11; H4C12; H4C13; H4C14; H4C15; H4-16	61	K	VFLENVIR	0.636099	-1.03687	-1.03658	-0.89385
A2M	322	H	TEAQIQEEGTVVELTGR	0.568398	-1.7707	-1.04054	-0.782507
ALB	222	R	LKCASLQKFGER	-0.844424	0.611746	-1.04317	-0.328622
ALB	131	K	DDNPNLPR	1.34802	0.424483	-1.0435	-1.77559
ALB	496	D	RVTKCCTESLVNR	0.968718	1.20543	-1.04442	-1.0993
ALB	491	K	TPVSDRVTKCCTESLVNR	0.271994	0.257793	-1.04615	-1.65526
C3	982	L	LQGTPVAQMTEDAVDAER	-1.2879	0.836542	-1.38616	-0.598245
C3	983	L	QGTPVAQMTEDAVDAER	-1.49393	-0.593712	-0.127874	0.19787
A2M	576	S	QSLPASHAHLR	-1.10535	-1.43156	-1.05194	-0.00882852
FGA	72	K	GLIDEVNQDFTNR	1.08686	0.150461	-1.05744	-0.712531
TF	256	D	EYKDCHLAQVPSHTVVAR	-0.717754	0.144442	-1.0602	-1.22666
HRG	53	R	IADAHLDR	1.45023	-0.370608	-1.06221	0.445981
HPR	233	K	QKVLVNER	1.71133	-1.94609	-1.0738	1.62416
ALB	151	A	FHDNEETFLKKYLYEIAR	0.171591	0.358366	-1.07659	-1.24804
FGG	292	F	KVGPEADKYR	-0.155441	0.620503	-1.08781	1.17078
A2M	1002	K	SKAIGYLNTGYQR	1.9454	-2.55666	-1.08894	0.329109
LDHA	177	A	WKISGFPKNRVIGSGCNLDSAR	-0.666798	0.0445836	-1.09121	-1.26796
A2M	102	M	FLTVQVKGPTQEFKKR	0.580918	-1.11345	-1.09335	0.389233
ALB	147	V	MCTAFHDNEETFLKKYLYEIAR	0.537863	0.062778	-1.09466	-1.29943
A2M	723	H	VEEPHTETVR	3.77313	-0.647789	-1.10258	0.329143
ALB	128	L	QHKDDNPNLPR	0.0697206	0.720633	-1.12547	-0.707479
A2M	106	V	QVKGPTQEFKKR	0.0104283	-0.493668	-1.12724	0.409216
IGHG2	88	H	KPSNTKVDKTVER	1.80224	-0.921923	-1.1409	-0.555964
FGG	287	A	DYAMFKVGPEADKYR	-0.927694	-0.0848905	-1.15984	0.0317754
TF	336	G	YEYVTAIR	0.17433	-2.47259	-1.16	0.115049
IGHV3-15	25	V	ESGGGLVKPGGSLR	1.10006	1.2139	-1.1639	-0.190307
LRG1	230	K	DLLLPQPDLR	-0.609113	-0.859042	-1.17295	-0.736579
ALB	470	R	MPCAEDYLSVVLNQLCVLHEKTPVSDR	0.178886	0.500891	-1.17742	-1.73616
ALB	470	R	MPCAEDYLSVVLNQLCVLHEKTPVSDR	-0.281038	1.36931	-1.18755	-1.87988
TF	323	L	KVPPRMDAKMYLGYEYVTAIR	1.25785	4.57009	-1.19524	-2.29131
C4B; C4B_2	49	R	GQVVKGSVFLR	-0.0996779	1.15273	-1.19864	0.0056501
PRDX2	140	R	QITVNDLPVGR	1.05573	0.55107	-1.19958	-0.714533
A2M	694	Q	QYEMHGPEGLR	-0.706767	-1.35674	-1.20031	0.421824
IGKC	84	K	VYACEVTHQGLSSPVTKSFNR	0.725527	1.02938	-1.20785	-0.307947
HP	203	R	VMPICLPSKDYAEVGR	0.431696	0.718951	-1.2083	-1.64926
ATP1A1	9	V	SMDDHKLSLDELHR	0.944048	-2.61935	-1.20874	0.16112
ALB	146	D	VMCTAFHDNEETFLKKYLYEIAR	-0.211241	2.20971	-1.21706	-0.980477
ALB	115	C	CAKQEPERNECFLQHKDDNPNLPR	0.19697	1.05345	-1.21811	-0.949675
TF	116	Y	AVAVVKKDSGFQMNQLR	0.460306	-1.24937	-1.22299	0.104733
A2M	577	Q	SLPASHAHLR	-1.78612	-0.950492	-1.22326	0.517174
TF	265	Q	VPSHTVVAR	0.427725	0.371968	-1.22679	-1.45515
IGKV4-1	26	T	QSPDSLAVSLGER	0.200319	0.435536	-1.22861	0.119321
ITIH2	251	S	FKPTVAQQR	-1.00506	-0.724096	-1.23391	-0.213143
HNRNPA2B1	189	R	SGRGGNFGFGDSRGGGGNFGPGPGSNFR	0.902014	-0.446068	-1.23394	-0.566815
ITIH2	685	G	SQVLESTPPPHVMR	0.962861	-0.0359149	-1.23412	0.956021
C3	984	Q	GTPVAQMTEDAVDAER	-1.18936	-0.441218	-0.893555	-0.203739
ALB	225	C	ASIQKFGER	1.86799	0.724089	-1.25096	-1.40017
HSPA9	197	Y	FNDSQRQATKDAGQISGLNVLR	0.265314	-0.80377	-1.25505	-0.956401
ITIH1	638	L	GPRRTFVLSALQPSPTHSSSNTQR	0.641867	-0.726971	-1.25566	1.44568
HPX	34	G	NVAEGETKPDPDVTER	-1.834	-2.95417	-1.26102	-1.32174
IGSF21	423	T	DTHTRLIVFENPNIPR	0.677317	-0.265038	-1.2637	-1.14972
APOB	547	Q	TFLDDASPGDKR	-0.505775	-1.88589	-1.26443	0.130248
ALB	214	G	KASSAKQRLKCASLQKFGER	0.752231	1.275	-1.26734	-1.37794
IGKV3D-15	27	Q	SPATLSVSPGER	0.72926	1.16379	-1.26778	0.987025
GSN	135	Q	LDDYLNGR	-0.405189	0.226127	-1.28917	0.51367
IGHM	214	M	CVPDQDTAIR	0.472111	-1.15242	-1.29484	0.0490426
A2M	323	T	EAQIQEEGTVVELTGR	0.741185	1.17958	-1.31553	-0.670308
IGHG3	84	C	NVNHKPSNTKVDKR	1.87625	-3.66218	-1.32047	-0.437544
ALB	169	R	RHPYFYAPELLFFAKR	1.07127	0.344522	-1.32141	-0.881347
ALB	158	T	FLKKYLYEIAR	0.257405	0.471175	-1.32217	-1.413
ALB	497	K	VTKCCTESLVNR	0.143838	0.487017	-1.32269	-1.73819
AHSG	299	H	VLLAAPPGHQLHR	0.433415	-0.00943469	-1.32766	-1.45594
IGKC	93	Q	GLSSPVTKSFNR	0.757724	0.496538	-1.33466	-0.0109997
C4B; C4B_2	143	F	LQTDQPIYNPGQR	-0.191797	-1.11438	-1.33863	-0.249679
C5	392	N	AQTIDVNQETSDLDPSKSVTR	-0.228814	-2.44666	-1.3399	-1.17245
ALB	357	Y	EYARRHPDYSVVLLLR	0.452126	-0.527401	-1.34123	-0.0978099
CP	160	L	LATEEQSPGEGDGNCVTR	-1.04739	-1.58668	-1.34754	-0.777535
FGA	271	T	RGGSTSYGTGSETESPR	-0.794692	-2.70643	-1.35932	-0.682635
IGKV3D-7	29	T	QSPATLSLSPGER	-0.566042	0.208291	-1.36292	-0.235929
IGHG4	111	P	APEFLGGPSVFLFPPKPKDTLMISR	-0.202967	-0.804854	-1.37046	-1.12601
IGHA1	35	Q	EPLSVTWSESGQGVTAR	1.30553	-1.7008	-1.37268	-1.43405
C3	984	Q	GTPVAQMTEDAVDAER	-0.422821	-0.281785	-3.65443	1.6436
AHSG	287	P	GLPPAGSPPDSHVLLAAPPGHQLHR	0.47957	-0.147755	-1.37661	-1.62782
FGA	274	G	STSYGTGSETESPR	0.658013	0.569077	-1.3777	-0.792398
APOA1	198	R	LAARLEALKENGGAR	0.168136	2.01982	-1.38309	-3.4919
C3	1172	K	AGDFLEANYMNLQR	0.923518	-0.862623	-0.863722	0.358765
FGA	576	K	SSSYSKQFTSSTSYNR	1.55378	-0.389315	-1.38961	1.46442
KRT19	151	R	IVLQIDNAR	0.60946	0.448605	-1.39264	-0.64059
ZNF711	275	H	SVAGVLDQSR	0.891357	1.154	-1.39754	-0.354855
A2M	565	L	ANKVDLSFSPSQSLPASHAHLR	-1.03286	-2.05777	-1.40325	-0.222526
APOB	543	E	VLLQTFLDDASPGDKR	0.131112	-0.179995	-1.40732	-0.550751
TPM1	23	R	ETAEADVASLNR	0.324753	-0.884823	-1.42701	0.224392
IGHV3-15	23	Q	LVESGGGLVKPGGSLR	1.19062	-0.502912	-1.43475	0.206889
TF	257	E	YKDCHLAQVPSHTVVAR	0.178456	0.329321	-1.44928	-2.52249
FGB	247	R	KGGETSEMYLIQPDSSVKPYR	-0.666287	-1.22874	-1.45236	-1.73468
C4BPA	63	M	DITLTETR	-0.0395328	0.338174	-1.4567	0.739006
IGHG3	161	P	APELLGGPSVFLFPPKPKDTLMISR	0.30799	-0.843635	-1.4651	-1.32562
IGKV3D-15	26	T	QSPATLSVSPGER	0.139445	-0.0840538	-1.46898	0.730219
IGHA2	294	K	KGETFSCMVGHEALPLAFTQKTIDR	-1.67236	-0.732669	-1.49075	2.37503
A2M	371	R	LVDGKGVPIPNKVIFIR	0.715366	1.62151	-1.49275	-1.14706
ALB	166	E	IARRHPYFYAPELLFFAKR	0.223289	0.14647	-1.49838	-1.55126
IGHV1OR15-9	26	Q	SGAEVKKPGASVR	-0.888888	-1.99511	-1.51919	-0.787552
ALB	192	E	CCQAADKAACLLPKLDELR	0.00860993	0.33836	-1.52344	-0.912426
TTR	13	A	GLVFVSEAGPTGTGESKCPLMVKVLDAVR	0.423527	0.853266	-1.53107	-1.76903
APOA1	69	L	KLLDNWDSVTSTFSKLR	0.184718	1.04179	-1.53676	-2.57453
GATM	34	P	VSSYNEWDPLEEVIVGR	0.890167	0.162656	-1.53926	-1.87616
ALB	168	A	RRHPYFYAPELLFFAKR	0.397003	0.180235	-1.5516	-1.41587
IGKV1-6	29	Q	SPSSLSASVGDR	0.0393886	-0.547904	-1.55455	-0.454665
IGLV3-12	66	V	IYSDSNRPSGIPERFSGSNPGNTATLTISR	1.08218	0.794295	-1.55687	-1.56497
A2M	104	L	TVQVKGPTQEFKKR	0.73514	-0.917648	-1.56134	0.306183
APOB	3427	A	TTTKAQIPILR	0.274805	-0.685944	-1.56471	0.112935
SERPINA1	44	D	HPTFNKITPNLAEFAFSLYR	-0.88243	1.41889	-1.57285	-2.62076
IGHA1	314	C	MVGHEALPLAFTQKTIDR	0.526925	0.8686	-1.57291	-1.4045
IGHG1	155	P	EVKFNWYVDGVEVHNAKTKPR	-0.943464	0.227602	-1.57836	-0.978554
C7	390	S	YLELDNPAGNKR	-0.538097	-1.24585	-1.5791	-0.0700969
PON1	293	F	FYDSENPPASEVLR	-0.324465	-1.17598	-1.58027	-0.74483
IGHV3-33	75	G	SNKYYADSVKGR	-0.306695	-0.823481	-1.58297	-1.48256
IGHG3	206	F	KWYVDGVEVHNAKTKPR	0.366521	0.753371	-1.5842	-2.06985
ALB	121	P	ERNECFLQHKDDNPNLPR	0.721246	0.407609	-1.58615	-1.57843
APOB	3425	S	VATTTKAQIPILR	0.00954052	-1.05779	-1.59111	0.54784
IGKV3D-7	24	G	EIVMTQSPATLSLSPGER	-1.60638	-1.03608	-1.595	-1.7859
IGKV4-1	27	Q	SPDSLAVSLGER	0.306843	0.254821	-1.59682	0.0290398
ALB	485	L	CVLHEKTPVSDRVTKCCTESLVNR	0.2317	-0.884009	-1.59827	-1.87704
ALB	165	Y	EIARRHPYFYAPELLFFAKR	-2.03021	-1.98402	-1.5988	-0.523019
IGKV3-20	30	P	TLSLSPGER	0.351879	0.456619	-1.60603	1.05012
IGHV3-66	90	S	RDNSKNTLYLQMNSLR	-1.95151	-1.04676	-1.60657	-0.342871
ALB	517	E	VDETYVPKEFNAETFTFHADICTLSEKER	-0.27974	0.955883	-1.61063	-1.54585
IGHG4	114	E	FLGGPSVFLFPPKPKDTLMISR	-0.171695	0.0495634	-1.63125	-1.46804
TF	119	A	VVKKDSGFQMNQLR	0.0699375	-1.50935	-1.63696	0.0566492
ALB	119	Q	EPERNECFLQHKDDNPNLPR	0.726885	-0.262403	-1.64994	-2.18801
C3	1208	L	NKFLTTAKDKNR	-1.45457	0.751861	0.861018	0.516503
HBA1; HBA2	18	K	VGAHAGEYGAEALER	0.958311	-1.76893	-1.65034	0.531164
ALB	226	A	SIQKFGER	0.512519	-0.072546	-1.6576	-2.09764
TF	328	R	MDAKMYLGYEYVTAIR	0.265889	2.38797	-1.66252	-1.74192
ALB	149	C	TAFHDNEETFLKKYLYEIAR	0.293936	-0.451429	-1.66674	-1.20213
ITIH2	460	Y	DFLKRLSNENHGIAQR	-0.882592	0.802495	-1.67342	-1.43544
APOA1	61	S	ALGKQLNLKLLDNWDSVTSTFSKLR	0.155704	0.562091	-1.67347	-1.78041
IGHV3-64	71	A	ISSNGGSTYYADSVKGR	-0.144738	0.62063	-1.67558	1.41021
ALB	351	F	LGMFLYEYARRHPDYSVVLLLR	-0.0851491	0.209978	-1.67828	-1.3197
ITIH4	761	L	SDPEQGVEVTGQYER	-0.58942	-1.66242	-1.68047	0.102935
HP	204	V	MPICLPSKDYAEVGR	0.545321	1.05866	-1.68799	-1.1984
ITIH1	401	M	LTDGDPTEGVTDR	-0.725712	-1.13125	-1.69613	0.380472
ALB	486	C	VLHEKTPVSDRVTKCCTESLVNR	0.0632693	0.491607	-1.69963	-1.86417
FGB	185	D	ETVNSNIPTNLR	-1.17881	-0.427989	-1.7101	0.275554
IGKV4-1	25	M	TQSPDSLAVSLGER	-0.143737	-0.167773	-1.7447	-0.058819
AHSG	15	W	GCHSAPHGPGLIYR	-0.0741365	0.572624	-1.7488	0.206229
APOC3	38	K	HATKTAKDALSSVQESQVAQQAR	1.32858	-3.05666	-1.7491	0.601916
FGB	263	S	VKPYRVYCDMNTENGGWTVIQNR	0.774924	2.73361	-1.74933	-2.56739
IGLV1-40	25	T	QPPSVSGAPGQR	-0.221505	-1.27966	-1.76274	0.629708
ITIH3	389	M	LTDGDANVGESRPEKIQENVR	-2.27749	0.788363	-1.76982	0.122874
ALB	418	E	LFEQLGEYKFQNALLVR	0.401114	2.08037	-1.77505	-1.53791
ALB	260	V	TDLTKVHTECCHGDLLECADDR	0.457184	0.563941	-1.78108	-1.26656
C3	1523	K	SDDKVTLEER	2.36282	-5.54148	-0.704046	-0.581706
IGHA1	161	F	TWTPSSGKSAVQGPPER	0.86211	-0.50077	-1.78948	-0.553839
A2M	707	G	FYESDVMGR	0.201444	2.52644	-1.80362	-0.111005
IGHV3-11	12	V	AIIKGVQCQVQLVESGGGLVKPGGSLR	0.831368	-0.389739	-1.84028	-0.995649
IGHV3-33	25	V	ESGGGVVQPGR	1.18065	-0.00961197	-1.8562	-0.590192
IGHV3-9	25	V	ESGGGLVQPGRSLR	0.612088	0.504206	-1.86539	0.178751
HRG	147	D	FFEDTER	-0.276023	-2.01447	-1.88372	-0.392787
TF	258	Y	KDCHLAQVPSHTVVAR	0.943826	1.10086	-1.88914	-1.4164
GSN	273	Q	VLGPKPALPAGTEDTAKEDAANR	-0.297645	0.358802	-1.89298	-1.24587
IGHG2	156	N	WYVDGVEVHNAKTKPR	0.454259	-0.231169	-1.8945	-0.35657
A2M	136	K	SIYKPGQTVKFR	0.934129	-1.63707	-1.90299	0.186566
FGB	183	Y	IDETVNSNIPTNLR	-1.5689	-2.02345	-1.91514	-0.784128
IGHG2	279	D	SDGSFFLYSKLTVDKSR	2.76404	3.74682	-1.91958	-1.63368
C4B; C4B_2	1291	T	RQGSFQGGFR	0.707409	-0.3097	-1.93055	0.140073
ALB	202	C	LLPKLDELR	0.454559	0.74941	-1.93535	-2.25667
ALB	349	D	VFLGMFLYEYAR	0.777225	2.49427	-1.94699	-1.51899
ALB	167	I	ARRHPYFYAPELLFFAKR	-1.90733	1.21403	-1.95406	-1.68195
IGHV3-20	20	C	EVQLVESGGGVVRPGGSLR	-0.274707	-1.14676	-1.95421	1.68332
C4B; C4B_2	145	Q	TDQPIYNPGQR	-0.143678	-0.583018	-1.97945	0.54079
APOB	3048	T	ASTNNEGNLKVR	0.367009	-1.32197	-2.0068	0.334739
ALB	124	N	ECFLQHKDDNPNLPR	0.614043	-0.0587521	-2.03591	-1.26803
ALB	90	S	LHTLFGDKLCTVATLR	0.0764437	0.829373	-2.04019	-1.94858
ALB	345	A	EAKDVFLGMFLYEYAR	0.299818	-0.159717	-2.04698	-1.71073
TF	119	A	VVKKDSGFQMNQLR	0.297603	-1.64212	-2.05899	0.59001
HPX	152	R	GECQAEGVLFFQGDR	0.115981	0.427136	-2.06205	-1.68525
ALB	412	L	IKQNCELFEQLGEYKFQNALLVR	0.147022	1.94692	-2.06788	-1.60169
SERPINC1	202	K	LQPLDFKENAEQSR	0.244887	-0.76082	-2.07027	-0.738994
A2M	1462	A	EYNAPCSKDLGNA	0.729962	-0.878295	-2.07217	-0.324066
C4B; C4B_2	1553	A	SATLYDYYNPER	-0.780185	-1.58098	-2.07456	-1.20103
TF	117	A	VAVVKKDSGFQMNQLR	-1.76949	-0.933119	-2.12819	-3.10763
A2M	1020	K	HYDGSYSTFGER	1.53107	0.293644	-2.13215	-1.73479
C5	1381	K	IDTQDIEASHYR	0.558339	1.50928	-2.13789	0.710851
ALB	116	C	AKQEPERNECFLQHKDDNPNLPR	-0.246348	-1.0379	-2.13884	-2.25709
IGKV1D-33	70	L	IYDASNLETGVPSR	-0.35414	-1.26248	-2.14711	-0.00102377
A2M	128	S	LVFVQTDKSIYKPGQTVKFR	-0.0307659	0.39922	-2.15102	-1.68374
FGB	255	M	YLIQPDSSVKPYR	-2.00125	-0.955084	-2.15174	-0.882836
IGHG2	155	F	NWYVDGVEVHNAKTKPR	1.29522	1.11188	-2.15378	-0.670971
ALB	339	D	VCKNYAEAKDVFLGMFLYEYAR	-0.473865	1.43826	-2.15774	-3.00434
APOB	3494	E	SSTKGDVKGSVLSR	0.940036	0.201272	-2.16921	-1.00991
IGKV1-5	32	S	TLSASVGDR	-0.488237	-0.627577	-2.23779	-0.906764
ATP10B	262	R	TGFGCESLLLR	0.731719	0.127697	-2.24228	-2.19428
C1QB	142	R	FDHVITNMNNNYEPR	1.37585	0.736465	-2.24676	-0.573288
C9	144	R	DRVVEESELAR	0.961235	-2.44999	-2.24775	-1.38393
TF	252	R	KPVDEYKDCHLAQVPSHTVVAR	-0.192479	1.32018	-2.26929	-2.15736
ALB	225	C	ASLQKFGERAFKAWAVAR	0.224445	1.08306	-2.27296	-0.498608
IGHA1	41	T	WSESGQGVTAR	2.13312	-1.43675	-2.36367	-0.0561418
HSP90AA1	497	C	EELIPEYLNFIRGVVDSEDLPLNISR	0.243308	0.581385	-2.39272	-0.462692
A2M	328	Q	EEGTVVELTGR	-0.825534	-1.35499	-2.43303	0.0741436
A2M	165	L	VYIQDPKGNR	0.220019	-0.716031	-2.45748	-0.620531
ALB	421	E	QLGEYKFQNALLVR	1.12506	2.32746	-2.46723	-3.73558
TF	664	R	NTYEKYLGEEYVKAVGNLR	0.253431	0.536107	-2.4675	-2.98863
ALB	342	K	NYAEAKDVFLGMFLYEYAR	0.746427	2.41345	-2.47428	-1.75351
ALB	338	K	DVCKNYAEAKDVFLGMFLYEYAR	0.283269	0.885531	-2.49268	-2.79283
ALB	175	Y	APELLFFAKR	-0.699734	0.379566	-2.64278	-1.87514
FGA	60	D	WNYKCPSGCRMKGLIDEVNQDFTNR	1.795	-1.11913	-2.69627	-0.379181
KNG1	309	R	VQVVAGKKYFIDFVAR	0.0595884	1.79544	-2.79414	-2.10788
GSN	132	F	TVQLDDYLNGR	0.334647	-0.715418	-2.82971	-0.463394
ALB	348	K	DVFLGMFLYEYAR	-0.612282	0.927394	-2.83521	-3.07631
TTR	21	A	GPTGTGESKCPLMVKVLDAVR	0.423798	0.561412	-2.87409	-1.82049
ALB	118	K	QEPERNECFLQHKDDNPNLPR	0.431173	-1.1396	-2.90747	-2.19538
ALB	427	G	FQNALIVR	-0.594186	-0.663391	-2.92043	-2.1527
C5	604	A	AVDSAVYGVQR	1.03178	-0.862822	-2.99315	0.277636
ALB	347	A	KDVFLGMFLYEYAR	0.598553	1.59614	-3.17901	-3.1211
IGKV1-27	23	C	DIQMTQSPSSLSASVGDR	-2.03584	1.4527	-3.23227	-0.420058
IGLV3-21	80	R	FSGSNSGNTATLTISR	1.23909	1.76476	-3.2622	-1.86218
ALB	98	K	LCTVATLRETYGEMADCCAKQEPER	5.85509	-0.893404	-3.3254	-2.11179
SERPINC1	62	K	ATEDEGSEQKIPEATNR	-0.953106	-0.456577	-3.34699	-3.51669
C3	1538	C	EPGVDYVYKTR	1.43645	1.57056	0.643323	-0.983933
C4BPA	361	C	EALCCPEPKLNNGEITQHR	0.191747	0.27971	-3.69019	-0.311988
ALB	341	C	KNYAEAKDVFLGMFLYEYAR	0.173491	-0.0965004	-3.7351	-1.69534
