# Supplementary material for: Proteolytic profiling of human plasma reveals an immunoactive complement C3 fragment
Source: EMBO J. 2025 Oct 27;44(24):7721–58. doi: 10.1038/s44318-025-00598-8 (PMC12706077; doi:10.1038/s44318-025-00598-8)
Supplement: Supplementary file 13 — Dataset EV11 [file 44318_2025_598_MOESM13_ESM.xlsx]

## Sheet: Dataset_EV11_Description
Dataset EV11	In vitro N-termini from recombinant protease assays with C1r, C1s, MASP-1, MASP-3 on human EDTA-plasma, digested with GluC as a complementary dataset for the in-vitro cleavages
	N-termini identified by in-vitro SHUNTER assays to characterize the protease specificity of recombinant proteases (C1r, C1s, MASP-1, MASP-3) in a 1:85 ratio for 2h at 37 °C on heat-inactivated human EDTA-plasma (n=4 biol. replicates, 2x female & 2x male). Only N-termini, which have been significantly cleaved by at least one of the recombinant proteases (limma moderated t-test p-value < 0.05 & log…

## Sheet: Dataset_EV11-InVitro_GluC
Gene	Start	AA.before	Peptide	MASP1_Act_Inact_logFC	MASP3_Act_Inact_logFC	C1r_CTRL_logFC	C1s_CTRL_logFC
IGHM	151	R	EGKQVGSGVTTDQVQAE	10.1924	-2.09097	0.348054	2.45254
ITIH1	373	R	IADNKQSSFKADVQAHGE	9.76207	-1.33381	9.59309	11.3788
A2M	720	R	LVHVEEPHTE	8.96046	-2.1293	0.694466	2.55731
C4A	1380	K	VLRTYNVLD	8.01024	-0.926774	-0.608128	5.31508
IGHM	135	C	QATGFSPRQIQVSWLREGKQVGSGVTTDQVQAE	7.97352	0.298018	-0.812569	-1.08947
APOA4	306	R	RVEPYGE	7.77671	-1.36097	1.26902	3.51176
FGA	460	R	SCSKTVTKTVIGPDGHKE	7.74175	-0.533514	0.739159	-0.32537
FGA	459	R	RSCSKTVTKTVIGPDGHKE	7.58995	-2.29814	-0.285967	1.53567
SERPINA4	228	R	TTPKDFYVDE	7.58823	-1.57957	1.41477	0.612143
FGA	582	K	QFTSSTSYNRGDSTFE	7.54358	-3.39729	1.93825	6.15255
FGA	467	T	KTVIGPDGHKE	7.43995	-2.25421	0.630832	2.55579
FGA	115	R	GDFSSANNRDNTYNRVSE	7.31635	-6.41341	0.778381	1.13096
CP	492	Y	SPNYNPQSRSVPPSASHVAPTE	7.3062	-0.991353	2.05987	2.42549
C5	756	K	TLLPVSKPE	6.86966	-4.83214	0.269225	2.54953
C3	980	R	ILLQGTPVAQMTE	6.85625	-4.49942	0.509565	2.95525
FGA	259	R	MELERPGGNE	6.70416	-6.29886	1.81466	3.41357
FGA	462	C	SKTVTKTVIGPDGHKE	6.62841	-1.43599	1.36097	2.30061
ITIH2	500	R	NVQFNYPHTSVTD	6.62321	-3.36988	0.27654	1.48339
GSN	33	R	GASQAGAPQGRVPE	6.60569	-0.389605	1.19758	0.527635
FGG	433	K	QVRPEHPAETE	6.53961	-9.03305	1.37813	8.81816
ITIH3	365	R	GISMLNKARE	6.43245	1.20596	-0.202992	4.9575
A1BG	285	R	ATWSGAVLAGRD	6.40698	0.248626	0.428453	2.84228
CP	494	P	NYNPQSRSVPPSASHVAPTE	6.2848	-0.875281	0.953437	1.21531
ITIH2	151	K	TAGLVRSSALDME	6.21322	-1.12349	1.94214	6.00993
ALB	243	R	LSQRFPKAE	6.14948	-0.854373	4.05267	5.18243
ITIH4	895	R	RLDYQEGPPGVE	6.09022	-0.180837	3.70059	2.85147
C3	162	R	TVMVNIENPE	6.0472	-1.39302	3.17198	2.30342
LPA	125	L	EAPSEQAPTE	5.96319	-0.651123	0.508243	1.00335
FGA	468	K	TVIGPDGHKE	5.90859	-2.48902	0.18509	1.91999
C3	162	R	TVMVNIENPE	5.9055	-1.52765	3.54833	1.39636
FGG	419	L	TIGEGQQHHLGGAKQAGDV	5.88899	0.759101	0.90907	0.604774
C3	711	R	TRFISLGE	5.87996	-4.4689	-0.473184	1.54157
FGB	354	K	AHYGGFTVQNE	5.79573	-5.852	-1.18306	2.71977
GSN	14	A	LSLALCALSLPVRAATASRGASQAGAPQGRVPE	5.76317	1.04395	0.883519	0.319277
C4A	980	R	VTASDPLDTLGSE	5.7503	-1.79879	0.601969	1.01865
GSN	653	R	TSPRLKDKKMD	5.52858	-3.44811	0.0983405	0.486154
A1BG	323	K	TVRTPGAAANLE	5.44872	-5.7839	0.568196	-0.45149
CFH	405	R	KFVQGKSID	5.39663	2.6236	1.38132	2.39743
ALB	435	R	YTKKVPQVSTPTLVE	5.38941	-2.49621	0.441271	3.08554
APOA1	185	R	THLAPYSDE	5.34926	-3.7709	0.495584	2.18531
FGG	89	K	AIQLTYNPDE	5.28227	-8.5032	0.263584	1.07602
CP	501	R	SVPPSASHVAPTE	5.23627	-0.290154	0.576391	0.899416
ECM1	351	R	NLPATDPLQRE	5.19221	3.7259	0.396231	0.829854
CLU	121	K	TLLSNLEE	5.06785	-6.12226	0.647112	1.55999
C2	306	R	VNVGDPKSQWGKE	4.98395	-1.99294	0.699124	4.11152
SERPINA3	24	C	HPNSPLDEE	4.89909	0.792692	0.114375	-3.98811
APOB	1325	K	SVGFHLPSRE	4.64164	-0.679926	-0.0807571	2.15885
FGA	101	K	DSHSLTTNIME	4.57083	-4.82227	-0.39733	0.669617
FGA	464	K	TVTKTVIGPDGHKE	4.5203	-3.3594	0.0701869	0.75656
IGHA1	222	K	SGNTFRPE	4.5193	-1.2322	-0.491901	3.93467
C3	928	K	SLKVVPE	4.45417	-4.56293	-0.0132123	5.52971
KNG1	270	R	DIPTNSPE	4.45101	0.351951	-0.167533	0.795992
FGA	101	K	DSHSLTTNIME	4.42552	-6.40837	-0.001866	0.231946
FGA	466	V	TKTVIGPDGHKE	4.35637	-2.30773	1.23576	2.1828
FGA	368	R	GSAGHWTSE	4.30904	-2.84704	0.835345	-0.38011
ALB	509	R	RPCFSALE	4.27233	1.18849	-0.140052	1.45504
LRG1	251	R	VAAGAFQGLRQLD	4.26503	-5.14567	2.96078	3.04481
FGA	566	P	GIAEFPSRGKSSSYSKQFTSSTSYNRGDSTFE	4.25891	-1.23874	1.06507	2.31701
FGG	239	K	EGFGHLSPTGTTE	4.25144	-5.74323	0.172241	0.96029
IGKV3D-15	20	T	GEIVMTQSPATLSVSPGE	4.24001	0.18934	-0.202125	-1.99866
C1S	87	R	SSNNPHSPIVE	4.13316	-6.52963	0.439894	8.35226
SERPINC1	381	K	SKLPGIVAE	4.11624	-5.29141	0.554754	1.37852
FGA	469	T	VIGPDGHKE	4.11337	-3.89008	-0.0712647	1.85258
IGKJ1	2	W	TFGQGTKVE	4.10447	0.150343	0.374416	-1.80588
GSN	200	R	ATEVPVSWE	4.09599	-4.87604	0.968772	0.637333
FGB	335	R	MGPTELLIE	4.08055	-5.01394	2.071	3.22233
APOA1	141	R	QKVEPLRAE	4.05457	-4.29625	-0.420288	-0.156852
FGB	375	K	YRGTAGNALMD	3.94006	-8.80888	-0.470246	-0.021922
FGB	375	K	YRGTAGNALMD	3.88879	-7.31834	-0.180202	1.18253
F2	248	K	HQDFNSAVQLVE	3.8877	-6.73405	1.09658	4.51898
A2M	716	R	GHARLVHVEEPHTE	3.88466	-1.8223	-5.57268	2.04085
IGLL5	192	R	SYSCQVTHE	3.87939	-1.35393	-2.21175	-1.80154
ECM1	91	K	LLPAQLPAEKE	3.69065	-0.0552057	1.27238	3.02588
APOB	642	K	SVSLPSLDPASAKIE	3.6899	-3.24785	1.12495	1.58512
FGG	232	K	KNWIQYKE	3.67034	-3.76791	1.6424	2.62158
FGA	600	K	SYKMADE	3.62828	-4.11234	1.32997	3.0984
IGLC2	44	K	ADSSPVKAGVE	3.61419	-4.91982	-0.294628	0.0103819
ITIH2	360	R	NDLISATKTQVAD	3.58924	-4.9157	4.89374	0.799755
ITIH3	365	R	GISMLNKAREE	3.54428	1.9866	-0.160735	2.5912
IGKV1D-17	79	S	GVPSRFSGSGSGTE	3.50924	0.794246	0.365169	-0.179942
FGA	570	E	FPSRGKSSSYSKQFTSSTSYNRGD	3.50668	-0.749283	0.0590026	4.63252
FGA	600	K	SYKMADE	3.47373	-3.34841	0.469515	2.56446
FGA	250	K	ALTDMPQMRME	3.44046	-5.85991	-2.58295	2.06558
APOE	210	R	AATVGSLAGQPLQE	3.4287	-2.68316	-0.0880723	0.691358
C1R	540	R	VSVHPDYRQDE	3.41623	-5.22075	0.151556	1.3244
TTR	55	R	KAADDTWEPFASGKTSE	3.38144	-1.82046	0.373814	-0.181595
FGA	461	S	CSKTVTKTVIGPDGHKE	3.34628	-1.45208	-0.886033	1.33134
FGA	580	Y	SKQFTSSTSYNRGDSTFE	3.29613	-1.42442	0.239685	4.2599
APOA4	188	K	AKIDQNVEE	3.19015	-6.74737	0.210781	0.514396
PLG	718	K	EAQLPVIE	3.17624	-6.22918	0.476358	0.693234
EFEMP1	91	P	AEGTSGATTGVVAASMATSGVLPGGGFVASAAAVAGPE	3.09694	-0.41183	0.392443	0.793333
FGB	352	K	VKAHYGGFTVQNE	3.08957	-6.50306	1.52753	2.21362
F2	199	R	SEGSSVNLSPPLE	3.05877	-1.05828	0.279784	0.526253
IGHG3	88	H	KPSNTKVDKRVE	3.04226	3.34205	1.8638	0.779276
TLN2	1247	Q	AAADLNQSAGE	3.03582	1.97245	0.108309	-0.922472
IGHV5-51	20	A	EVQLVQSGAEVKKPGE	3.03111	-3.46439	-2.01691	-3.71428
FGA	470	V	IGPDGHKE	2.97038	-1.30435	-1.37474	1.45905
IGKV6D-21	26	Q	SPDFQSVTPKE	2.96876	-0.782052	-0.323841	-1.40287
FGA	463	S	KTVTKTVIGPDGHKE	2.95189	-1.96154	0.275293	1.70643
FGB	349	K	GDKVKAHYGGFTVQNE	2.90701	-5.64344	1.04375	0.980011
IGLL5	145	G	AVTVAWKADGSPVKAGVE	2.89373	-3.17287	-1.64726	-0.788949
IGKV3D-7	24	G	EIVMTQSPATLSLSPGE	2.81214	-1.56651	-1.99263	-0.661384
IGHV1-24	2	M	DCTWRILFLVAAATGTHAQVQLVQSGAE	2.70312	-0.592862	0.147215	-6.54081
IGHM	62	R	GGKYAATSQVLLPSKDVMQGTDE	2.67548	-1.44779	1.64952	0.936341
PLG	493	K	RATTVTGTPCQD	2.65024	-1.4252	0.249291	4.54623
IGHM	62	R	GGKYAATSQVLLPSKDVMQGTDE	2.63479	-0.724324	0.499187	2.50478
FGA	576	K	SSSYSKQFTSSTSYNRGDSTFE	2.63325	-2.27005	2.49811	6.24629
HPX	11	A	LGLWSLCWSLAIATPLPPTSAHGNVAE	2.53656	2.41391	-2.70318	-0.214964
APOA1	19	A	RHFWQQDEPPQSPWDRVKD	2.49952	-0.751616	1.86058	-0.547832
FGA	465	T	VTKTVIGPDGHKE	2.48618	-2.01445	0.397061	1.53829
AFM	290	C	SKQDSISSKIKE	2.46743	-1.55636	4.50046	0.483118
AFM	289	I	CSKQDSISSKIKE	2.46423	2.171	0.0325009	-4.28937
HPX	125	K	EKGYPKLLQDE	2.44473	-2.7514	-0.772306	-1.25438
APOC1	27	G	TPDVSSALDKLKE	2.29707	-0.162377	0.846597	3.11107
PLG	88	R	MRDVVLFE	2.28946	-3.47214	0.786099	0.963739
C3	290	K	RIPIEDGSGE	2.23815	-4.09819	-0.0607412	0.689889
PLG	88	R	MRDVVLFE	2.22819	-3.44067	2.03242	0.804392
ALB	556	E	LVKHKPKATKE	2.20072	0.8382	-1.15223	-0.20908
APOA1	12	L	FLTGSQARHFWQQDEPPQSPWDRVKD	2.19925	-7.0414	5.59347	3.29128
IGHM	85	E	HVVCKVQHPNGNKE	2.19606	1.9354	-1.95578	-1.58956
HPX	127	K	GYPKLLQDE	2.18065	-2.87462	-0.383971	-0.294415
FGA	694	K	RGFGSLNDE	2.13621	-4.78819	-0.488566	-1.07751
KNG1	530	E	DSTTPSAQTQE	2.05939	0.801337	-0.0266926	-0.281452
APOB	3450	K	SKPTVSSSME	2.04529	-1.88869	0.710009	-0.672511
ALB	131	K	DDNPNLPRLVRPE	1.99444	-5.75316	0.980001	2.60724
IGHM	98	K	EKNVPLPVIAE	1.92096	-3.22986	0.29827	0.260704
TF	233	N	LANKADRDQYE	1.90981	0.701753	0.233019	-0.239023
FGA	269	E	ITRGGSTSYGTGSETE	1.8965	1.28178	-0.363978	-0.0816315
ECM1	54	R	SLPMDHPDSSQHGPPFE	1.89641	0.0650207	0.813826	2.07668
CP	907	K	VFNPRRKLE	1.88176	0.420597	0.196721	2.10588
IGHV1-69D	86	G	RVTITADE	1.82741	1.6424	0.49909	-0.719085
F13B	176	K	VQYECATGYYTAGGKKTEE	1.81678	0.903289	-0.306464	0.409044
SERPINC1	228	E	GRITDVIPSEAINE	1.79912	0.0563438	-0.660302	-0.91893
HP	72	E	KQWINKAVGDKLPE	1.78664	-0.697942	-0.580255	0.898025
HP	267	K	SPVGVQPILNE	1.76568	-2.28659	-0.192526	0.707659
C3	1523	K	SDDKVTLE	1.76104	-4.68529	-1.72032	-0.0839159
APOB	355	E	LRGLSDE	1.74255	1.94034	-0.0324522	-1.04131
GSN	20	C	ALSLPVRAATASRGASQAGAPQGRVPE	1.71838	0.701998	0.209756	0.380016
HP	66	V	YTLNNEKQWINKAVGDKLPE	1.71131	-1.01992	-0.987597	0.514756
A2M	1191	K	APVGHFYEPQAPSAE	1.68267	-2.44891	1.12401	0.0763801
HPR	305	K	SPVGVQPILNEHTFCVGMSKYQED	1.68217	-2.02896	0.184576	0.728344
APOA1	222	T	EHLSTLSE	1.68187	0.406386	0.480309	0.495994
PLG	491	R	GKRATTVTGTPCQD	1.65212	-1.95149	-0.554206	0.283009
HP	39	E	IAHGYVE	1.63589	1.01388	-0.654696	-1.33808
ORM1	76	E	DTIFLRE	1.62206	-1.15941	-0.870569	-1.6851
ECM1	54	R	SLPMDHPDSSQHGPPFE	1.59028	0.320595	0.406298	2.18868
IGHV1-45	6	W	RILFLVAAVTDAYSQMQLVQSGAE	1.57757	-0.214168	0.279456	-0.0199819
A2M	211	K	SGGRTEHPFTVEE	1.56319	-2.33986	0.38838	0.764921
FGA	239	K	SQLQKVPPE	1.55535	-4.28352	0.232851	0.884894
IGHG4	83	T	CNVDHKPSNTKVDKRVE	1.55167	1.08698	-1.54638	-0.338263
SERPINA1	157	E	DVKKLYHSE	1.54495	-1.6405	1.52605	1.72744
ALB	567	E	QLKAVMDDFAAFVE	1.5319	-0.992442	0.849541	-1.22817
A2M	1166	E	VLKSLNEE	1.53041	1.8329	0.539031	-1.77868
APOA1	45	D	VLKDSGRDYVSQFE	1.52364	-0.6197	-0.325666	-0.696969
VTN	91	H	EQVGGPSLTSDLQAQSKGNPE	1.50871	0.725805	-0.277544	-0.791269
C4BPA	564	E	DVKMALE	1.49039	0.0953376	-0.0783524	-0.574085
SERPINC1	390	E	GRDDLYVSD	1.4813	0.781289	-1.60384	-1.21104
IGHV1-3	18	A	HSQVQLVQSGAE	1.45427	0.0459524	0.0982743	-0.0432953
AFM	21	L	TLPTQPRDIE	1.44834	1.69502	-0.875546	0.162735
FGA	584	F	TSSTSYNRGDSTFE	1.4359	0.38802	-0.0453781	-0.0669685
KNG1	523	E	HLASSSEDSTTPSAQTQE	1.42716	0.58655	0.0801891	0.14925
IGKV3-7	21	R	EIVMTQSPPTLSLSPGE	1.42646	2.03791	-4.1618	-1.45314
HP	103	R	ILGGHLD	1.42181	2.30187	-4.15278	-1.41686
IGHM	153	G	KQVGSGVTTDQVQAE	1.38099	0.525515	0.0997082	1.00964
APOD	81	E	LRADGTVNQIEGE	1.37866	0.244055	0.817496	1.39284
APOD	81	E	LRADGTVNQIE	1.36683	-0.486957	-2.71119	-1.06853
IGHG4	78	G	TKTYTCNVDHKPSNTKVDKRVE	1.36545	1.58918	-0.614092	-0.477486
ALB	545	E	RQIKKQTALVE	1.3564	0.844825	0.333503	0.647115
CAT	2	M	ADSRDPASDQMQHWKE	1.34318	-2.11794	1.43141	-0.731715
ORM1	96	T	YLNVQRE	1.32518	2.17524	0.800331	0.467748
ALB	96	G	DKLCTVATLRE	1.30622	1.57898	0.59783	-0.506377
HPX	38	E	GETKPDPDVTE	1.2725	-0.403693	0.322144	-1.06998
C4A	573	E	LSVDGAKQYRNGE	1.23813	-0.22426	0.0758981	0.898243
SERPINA1	334	T	KVFSNGADLSGVTE	1.23809	0.153482	1.08705	1.69575
VTN	101	S	DLQAQSKGNPE	1.22974	-0.167317	-0.105706	0.993896
IGHA1	208	A	YPESKTPLTATLSKSGNTFRPE	1.19897	0.305315	0.728509	2.35356
IGHM	139	G	FSPRQIQVSWLREGKQVGSGVTTDQVQAE	1.19775	-0.135782	0.00198186	-0.658692
A2M	893	E	HGRKDTVIKPLLVEPE	1.19648	-0.269621	0.868597	1.09581
A2M	1196	H	FYEPQAPSAE	1.16479	0.322016	-0.629364	-0.284598
VTN	282	E	YQFQHQPSQE	1.14865	0.685771	-1.06807	-1.345
IGLL5	206	E	KTVAPTECS	1.13808	-1.33909	0.415541	0.438828
HPX	6	L	GAPVALGLWSLCWSLAIATPLPPTSAHGNVAE	1.12961	-1.16973	-0.585025	-0.871299
GSN	409	S	YLSSHIANVE	1.11411	-0.431211	0.222228	0.984667
IGHA1	188	S	VLPGCAEPWNHGKTFTCTAAYPESKTPLTATLSKSGNTFRPE	1.10995	-0.65998	1.05176	1.21483
A2M	1463	E	YNAPCSKDLGNA	1.10169	-0.116274	2.20482	-0.258282
IGHG2	79	T	QTYTCNVDHKPSNTKVDKTVE	1.10151	-0.548283	-1.03922	0.0154387
C8B	218	E	SYTPQTQGKYE	1.10135	1.66687	-0.196239	-0.909331
CFH	391	Y	FPYLENGYNQNYGRKFVQGKSID	1.09691	-0.948522	-0.0984264	0.57935
A1BG	182	R	MPKEWKAAPPPPVLMHHGE	1.08651	-1.03253	0.12982	-0.0160722
A2M	816	L	NYLPKCIRVSVQLEASPAFLAVPVEKE	1.08019	-0.113516	-0.903161	-1.87421
APOA4	21	A	EVSADQVATVMWD	1.07892	-0.916116	0.754708	-2.52625
APOB	1505	S	CQRDPNTGRLNGE	1.07044	0.574793	0.292074	-0.029738
HPX	39	G	ETKPDPDVTE	1.0564	0.44661	-0.721197	-0.246216
A2M	830	E	ASPAFLAVPVEKE	1.05345	-2.53611	-0.336698	-2.37914
IGKC	86	Y	ACEVTHQGLSSPVTKSFNRGEC	1.05076	-1.57275	2.39933	0.319521
TF	90	A	YLAPNNLKPVVAE	1.05019	-0.654679	1.16001	0.804184
TNXB	882	R	VRLEVPPE	1.04445	-4.4484	0.763653	0.823888
APOA1	223	E	HLSTLSE	1.03995	0.777827	-0.302841	-0.734622
CP	121	H	SHGITYYKE	1.03684	1.23471	0.447426	0.38615
IGKV3D-7	17	L	WLPDTTGEIVMTQSPATLSLSPGE	1.03074	-0.189457	0.674668	0.396015
APOB	2364	E	LAHQYKLKE	1.02624	0.521216	-1.25597	-0.493011
GSN	13	C	ALSLALCALSLPVRAATASRGASQAGAPQGRVPE	1.02622	1.16736	-0.568073	0.41955
PRG4	233	E	TSLTVNKE	1.00557	-0.94057	0.356303	0.923697
C3	1121	E	DAPVIHQE	0.988916	1.30652	-0.976907	-1.35173
ITIH4	880	R	TLRVQGNDHSATRE	0.980918	-0.422517	0.818705	4.91988
APOD	49	E	IEKIPTTFE	0.977229	-0.257895	-0.539542	-0.485745
A2M	899	T	VIKPLLVEPE	0.971711	0.826858	-0.518059	0.595357
ALB	260	V	TDLTKVHTE	0.968094	1.46211	-0.181436	0.454093
PLG	633	S	YKVILGAHQEVNLEPHVQE	0.963418	-0.350878	0.576461	0.174195
CD5L	20	A	SPSGVRLVGGLHRCE	0.947895	0.139849	-0.978639	1.01965
ALB	253	F	AEVSKLVTDLTKVHTE	0.940114	0.373183	-0.641675	0.296687
ALB	293	Q	DSISSKLKE	0.91847	1.00311	-0.127612	-1.04601
IGHA2	133	L	TCTLTGLRDASGATFTWTPSSGKSAVQGPPERD	0.917464	-0.230686	0.705688	0.999905
IGHG2	85	N	VDHKPSNTKVDKTVE	0.914897	-0.669678	-0.205265	-0.624746
ORM1	143	L	SVYADKPE	0.911731	0.156519	0.386681	0.685362
IGLL5	204	T	VEKTVAPTECS	0.908484	0.474758	-0.642878	1.00126
EFEMP1	93	E	GTSGATTGVVAASMATSGVLPGGGFVASAAAVAGPE	0.907181	0.104405	-0.561993	0.278428
APOB	4456	L	TDPDGKGKE	0.900489	-2.48024	1.64077	1.42211
A2M	1130	E	SAWKTAQE	0.89916	0.414882	-0.23514	-0.375771
A2M	823	I	RVSVQLEASPAFLAVPVEKE	0.89234	-0.0427005	-0.163296	-0.91629
F2	146	T	THPGADLQE	0.891465	0.724701	-0.51546	-1.22646
TF	562	T	GGKNPDPWAKNLNEKDYE	0.890477	-1.23047	1.06202	0.419866
CP	425	V	YREYTDASFTNRKE	0.867038	-0.383981	0.451832	0.471789
TF	76	E	ADAVTLD	0.864751	0.405979	-0.613429	-1.2309
IGKV3D-11	92	F	TLTISSLEPE	0.863351	-0.0432011	0.496024	-0.317405
CLU	86	E	MSNQGSKYVNKE	0.844534	1.06417	-1.22974	0.702405
IGHV1-69-2	20	A	EVQLVQSGAEVKKPGATVKISCKVSGYTFTD	0.840224	-0.68913	-1.39135	-1.05215
AGT	433	E	STQQLNKPE	0.840201	0.767705	-0.695799	0.225658
C4A	1397	D	LQIEVTVKGHVE	0.839689	1.05111	0.0579155	0.999206
AHSG	225	E	KQYGFCKATLSE	0.826111	-0.628091	0.332732	0.929989
IGKC	61	D	SKDSTYSLSSTLTLSKADYE	0.820281	-0.118388	-1.08784	-1.52004
HPX	15	W	SLCWSLAIATPLPPTSAHGNVAE	0.818611	0.053344	-0.284474	-0.258429
ECM1	54	R	SLPMDHPD	0.81568	0.702565	-1.579	-0.306699
FGA	361	W	NPGSSERGSAGHWTSESSVSGSTGQWHSE	0.809349	0.642273	0.406941	0.138989
APOB	2848	G	NAIEGKSNTVASLHTE	0.803952	-1.55331	-0.220578	0.354135
HP	264	K	TPKSPVGVQPILNE	0.800083	-1.33813	-0.0510924	0.23823
AFM	288	H	ICSKQDSISSKIKE	0.793688	-0.0542567	-1.64279	0.578685
IGHG2	191	Q	DWLNGKEYKCKVSNKGLPAPIE	0.793285	1.16463	0.172327	-0.952142
IGHV1-45	15	V	TDAYSQMQLVQSGAE	0.784868	0.441352	0.140939	1.4286
ALB	258	K	LVTDLTKVHTE	0.781409	0.330356	1.34181	1.99538
SERPINA1	401	E	QNTKSPLFMGKVVNPTQK	0.779735	-0.691564	-0.106316	-0.25247
IGHA1	204	T	CTAAYPESKTPLTATLSKSGNTFRPE	0.7777	-0.558169	0.145129	2.89446
ALB	520	E	TYVPKEFNAE	0.768749	-0.728438	0.720242	0.664511
ALB	115	C	CAKQEPERNE	0.764078	-0.410356	0.229497	2.48347
F2	134	R	SRYPHKPEINSTTHPGADLQE	0.758489	0.220267	-0.210955	-0.055793
FGA	497	D	LGTLSGIGTLD	0.754855	0.413314	-0.896476	-1.92124
SERPIND1	362	H	KMSGMKTLEAQLTPRVVE	0.741386	-1.32178	-0.856377	-0.0534692
HP	163	L	TLYVGKKQLVEIEKVVLHPNYSQVD	0.740629	0.19928	-0.475329	0.0705528
ORM1	72	P	NKTEDTIFLRE	0.737627	-0.861595	0.882488	0.694113
ITIH2	681	M	LAQGSQVLE	0.737314	0.993222	-0.749939	0.611295
HP	19	A	VDSGNDVTD	0.735662	-2.56209	2.39545	1.01989
TTR	75	E	LHGLTTE	0.730871	-0.830727	-1.00733	-0.382326
FGA	585	T	SSTSYNRGDSTFE	0.72919	2.17102	0.557886	0.7268
C4A	1341	K	SHALQLNNRQIRGLEE	0.72147	-4.28391	-0.0521939	2.38827
C3	1576	E	VQVGQQRTFISPIKCRE	0.718755	-1.14344	-0.816891	1.96453
A2M	754	E	VGVTVPDTITE	0.716088	0.582234	-1.42526	-2.28346
FGB	67	I	SGGGYRARPAKAAATQKKVE	0.711338	-1.08771	-0.444755	0.894227
SERPINA1	49	N	KITPNLAE	0.706464	-0.379348	0.410262	0.265683
IGHG2	223	P	REPQVYTLPPSREE	0.704278	-2.86786	-1.22471	0.846715
APOA1	49	D	SGRDYVSQFE	0.699721	0.23632	-1.41218	-1.09216
APOA1	26	D	EPPQSPWDRVKD	0.684944	0.430173	0.232927	0.432606
ALB	198	D	KAACLLPKLDE	0.674157	-1.65601	1.04723	1.93582
APOB	1996	D	LDAYNTKDKIGVE	0.669165	-0.354463	-0.620209	-0.222971
AHSG	19	S	APHGPGLIYRQPNCD	0.668162	-1.29866	0.344272	-0.878769
KLKB1	624	E	KTQSSDGKAQMQSPA	0.666099	0.923334	-1.01534	-0.193187
SERPINA1	371	E	AAGAMFLE	0.661343	-0.237592	-0.404361	-0.709673
GSN	35	A	SQAGAPQGRVPE	0.660474	1.43733	-0.456247	0.577103
VTN	98	S	LTSDLQAQSKGNPE	0.660413	-0.749312	0.873317	0.664671
ITIH4	28	T	AEKNGIDIYSLTVD	0.658542	-0.140431	0.774649	-0.313346
HP	23	G	NDVTDIAD	0.654468	-0.198816	0.919593	-0.778031
APOA1	117	E	VKAKVQPYLDD	0.651345	0.943447	-2.23449	-2.57656
GC	228	E	LSRRTHLPE	0.64921	-0.0135725	-0.00479268	0.123712
IGKC	81	E	KHKVYACE	0.63622	1.21286	-0.617801	-0.795008
SERPINA1	187	E	KGTQGKIVDLVKE	0.628303	-0.639413	0.548779	2.04186
AFM	277	Q	CIRDTSKVMNHICSKQDSISSKIKE	0.627943	0.183383	0.101882	-0.115402
GC	36	A	LERGRDYE	0.624682	2.03501	0.305575	-0.38913
C3	287	E	SLKRIPIEDGSGE	0.62402	-0.291799	-0.808458	-0.870156
A2M	1442	D	LKPAIVKVYD	0.623913	0.949884	-1.29353	-0.187599
KNG1	96	E	YKDAAKAATGE	0.620167	1.06351	-0.484128	1.45302
ALB	261	T	DLTKVHTE	0.619982	0.275473	0.611198	0.0440116
C1S	179	D	VFTALIGEIASPNYPKPYPE	0.617318	-0.75647	-0.377776	3.18216
IGHM	323	K	GVALHRPD	0.608769	0.359347	-0.333247	0.0335167
EFEMP1	89	T	QPAEGTSGATTGVVAASMATSGVLPGGGFVASAAAVAGPE	0.605948	0.685895	0.98936	1.46305
TF	372	R	LKCDEWSVNSVGKIE	0.604469	0.866159	-1.20561	0.65743
HP	67	Y	TLNNEKQWINKAVGDKLPE	0.60081	-0.701623	-0.40125	0.315961
NKX2-5	63	A	APGLPELRAE	0.599846	0.872414	-0.121393	0.732325
FGA	343	G	STGNQNPGSPRPGSTGTWNPGSSE	0.597002	0.684011	0.370946	0.418143
AMBP	20	A	GPVPTPPDNIQVQE	0.594165	0.086061	-0.384805	0.0957751
HBD	2	M	VHLTPEE	0.593428	0.992588	0.149581	0.368295
IGKC	82	K	HKVYACEVTHQGLSSPVTKSFNRGE	0.593382	-1.54415	1.58062	0.283485
IGHG4	114	E	FLGGPSVFLFPPKPKDTLMISRTPE	0.592257	-0.806536	-0.889688	-1.49953
FGA	370	S	AGHWTSESSVSGSTGQWHSE	0.591245	0.401928	0.963342	0.570798
APOC1	30	D	VSSALDKLKE	0.590661	0.385688	0.725569	0.598918
AFM	22	T	LPTQPRDIE	0.589929	-0.508537	0.184289	-1.26945
IGHG1	231	Q	VYTLPPSRDE	0.583834	-1.17041	-0.326359	-1.69064
C4A	957	R	TLEIPGNSDPNMIPD	0.582154	-0.0243922	1.11805	-0.157776
FCN3	24	T	QEHPSCPGPRE	0.580488	0.753417	-0.262086	-0.499778
AHSG	21	P	HGPGLIYRQPNCDDPETE	0.576423	0.306932	-1.64297	-0.917156
CLU	86	E	MSNQGSKYVNKE	0.576217	0.328493	-0.120696	0.317475
CP	490	T	YYSPNYNPQSRSVPPSASHVAPTE	0.572754	-0.234314	0.683236	1.65811
IGHG1	129	P	KPKDTLMISRTPE	0.572637	-0.0394601	-0.832327	-2.03116
IGKV3D-11	23	I	VLTQSPATLSLSPGE	0.569577	-0.443549	0.0110872	0.136304
FGA	267	G	NEITRGGSTSYGTGSETE	0.569226	0.951549	-0.769818	1.00697
TTR	28	E	SKCPLMVKVLD	0.55668	0.261993	-0.533342	-0.0824376
IGHV1-45	11	L	VAAVTDAYSQMQLVQSGAE	0.551841	-0.179281	-0.590836	-0.375652
IGHM	158	S	GVTTDQVQAE	0.545997	1.12152	0.740912	1.05928
ALB	116	C	AKQEPERNE	0.544351	-0.640945	1.5109	1.59835
APOA4	174	D	SLQASLRPHADE	0.543798	-0.544131	-0.529794	0.0546919
A2M	1083	S	SGSLLNNAIKGGVEDE	0.541502	-0.231022	0.291756	-0.147795
APOC2	23	G	TQQPQQDEMPSPTFLTQVKE	0.538881	-0.786122	0.840349	0.404928
IGHV1-24	17	G	THAQVQLVQSGAE	0.538384	0.490851	-0.678647	0.447327
FGG	424	G	QQHHLGGAKQAGDV	0.53273	2.8899	-0.875384	-0.198138
CPN2	22	P	CPMGCDCFVQE	0.531391	0.536291	-0.777523	0.371106
TF	288	N	QAQEHFGKDKSKE	0.529961	0.053337	-0.0561797	2.37197
HRG	19	A	VSPTDCSAVEPEAE	0.528801	0.521197	0.684393	1.69768
A2M	589	T	AAPQSVCALRAVDQSVLLMKPDAE	0.527221	-0.256558	-0.953032	-2.41566
FGA	268	N	EITRGGSTSYGTGSETE	0.519134	1.52132	0.912609	1.18003
IGHA1	220	L	SKSGNTFRPE	0.515413	-0.51851	0.383191	0.814205
IGLV6-57	6	P	LLLTLLAHCTGSWANFMLTQPHSVSE	0.509238	-0.292865	0.376718	0.122752
AHSG	56	G	YKHTLNQIDEVKVWPQQPSGE	0.50901	-0.561747	-0.18613	-0.330949
C1S	187	E	IASPNYPKPYPE	0.502782	-0.168001	-1.58567	3.81454
APOC1	20	E	GPAPAQGTPDVSSALDKLKE	0.502404	0.80178	-3.25477	-2.0655
SERPINA3	128	N	QSSDELQLSMGNAMFVKE	0.50109	-1.38125	0.419472	1.12558
IGKV3D-15	22	E	IVMTQSPATLSVSPGE	0.499967	0.146867	0.741476	0.676836
HPX	13	G	LWSLCWSLAIATPLPPTSAHGNVAE	0.498118	0.0343213	-0.0930899	-0.168279
IGHG1	166	V	EVHNAKTKPREE	0.496784	0.886171	-0.25263	-0.404757
AFM	285	V	MNHICSKQDSISSKIKE	0.495545	-0.782109	0.467743	1.72552
TTR	75	E	LHGLTTEEE	0.490966	-0.238246	0.289997	0.569798
FGA	399	P	GSGNARPNNPDWGTFEE	0.489531	-1.52964	0.709892	0.662524
SERPINA3	24	C	HPNSPLDE	0.486273	-0.166443	0.0904505	-0.181291
HP	170	K	QLVEIEKVVLHPNYSQVD	0.486087	-0.822191	0.0652389	1.16501
APOA4	197	E	LKGRLTPYADE	0.478871	-0.348122	-0.176006	-0.453507
TF	89	D	AYLAPNNLKPVVAE	0.478055	0.610946	-1.25228	-0.470964
CP	416	R	IGGSYKKLVYREYTDASFTNRKE	0.477474	-0.406199	0.672738	0.727823
IGKV4-1	21	G	DIVMTQSPDSLAVSLGE	0.473968	-0.951013	1.69247	1.6696
ALB	114	D	CCAKQEPERNE	0.471044	-0.814775	1.58742	1.83822
CP	31	E	TTWDYASDHGE	0.455217	-0.00153601	-0.651612	-0.832813
KNG1	281	E	TLTHTITKLNAE	0.454565	0.457264	-1.17849	-0.434826
CFH	622	P	ICKEQVQSCGPPPELLNGNVKE	0.452432	-0.458374	0.796203	1.45464
VTN	282	E	YQFQHQPSQEE	0.44995	0.464623	-0.961968	-0.883096
TF	235	A	NKADRDQYE	0.449415	0.696778	-0.558047	0.139363
C8B	55	R	SVDVTLMPIDCE	0.446002	-0.332904	0.999205	1.37911
IGKC	73	L	TLSKADYE	0.444243	2.0513	0.801969	0.897349
CFH	636	E	LLNGNVKE	0.441356	-0.0222694	-1.06339	-1.25028
TF	305	F	SSPHGKDLLFKD	0.440843	0.393414	0.50103	0.0757073
GC	78	E	QVSQLVKE	0.440837	0.262143	-0.12668	-0.401307
ALB	144	E	VDVMCTAFHDNE	0.440808	1.67443	-0.205634	-0.754747
CP	843	E	SSTVTPTLPGE	0.437015	0.629658	-0.242155	-1.29216
ITIH4	601	E	QSQVAEKPMEGE	0.436784	0.283349	-0.375548	-0.321562
FGA	550	S	ESGIFTNTKE	0.434681	0.465961	-0.0996921	-0.762377
GC	269	P	LLKKELSSFIDKGQE	0.431884	-0.495131	0.623573	-0.34988
C3	759	E	ENIVSRSEFPE	0.42888	-0.26769	-0.0559136	-0.0709438
TF	330	D	AKMYLGYE	0.427669	1.23414	-1.9247	-1.49438
A2M	898	D	TVIKPLLVEPE	0.42647	0.424093	-1.62825	-1.94866
A2M	747	V	NSAGVAEVGVTVPDTITE	0.426421	-0.458914	-0.137737	-1.39928
ITIH3	30	R	SLPEGVANGIE	0.424841	-0.290994	1.18512	0.908858
APOA1	127	D	DFQKKWQEE	0.423266	-0.222417	-0.299869	0.0541047
IGHV4-61	13	A	APRWVLSQVQLQESGPGLVKPSE	0.418193	1.50777	0.832733	-0.324004
CD5L	62	L	CRELGCGAASGTPSGILYEPPAEKE	0.4136	0.369339	-0.282299	0.137222
A1BG	82	E	LAAPPPPVLMHHGE	0.413322	0.240035	0.316501	-0.4036
ITIH4	601	E	QSQVAEKPMEGE	0.408481	-0.485885	-0.199834	-1.58107
HPX	12	L	GLWSLCWSLAIATPLPPTSAHGNVAE	0.403379	0.251059	0.0197651	-0.395977
SERPING1	320	E	QALSPSVFKAIME	0.396859	0.227208	-0.0976692	1.46162
NUP160	1363	L	GKGHQYFGIEFPLSATAPMVWLPYSSIDQLLQALGE	0.395366	-0.309457	1.25599	2.50485
FGA	371	A	GHWTSESSVSGSTGQWHSE	0.395202	-0.0962115	-0.0927607	0.709288
GC	117	E	SNSPFPVHPGTAE	0.39349	-0.184047	0.0387227	-0.234072
IGHV1-24	18	T	HAQVQLVQSGAE	0.387671	-0.18857	0.313808	-0.0163387
ALB	112	M	ADCCAKQEPERNE	0.384299	-0.826707	1.40604	1.6291
IGKV3D-15	19	T	TGEIVMTQSPATLSVSPGE	0.383751	-0.172685	-0.208431	0.289025
PLG	352	S	CDSSPVSTEQLAPTAPPE	0.3828	-0.304104	-0.291986	-0.385404
IGHG1	168	V	HNAKTKPREE	0.381148	1.02301	-1.04045	-0.707747
APOA4	21	A	EVSADQVATVMWD	0.377876	0.0780056	0.404234	-1.81579
VTN	84	E	KNNATVHEQVGGPSLTSDLQAQSKGNPE	0.377551	-0.649457	0.0940332	1.49559
SERPINA1	43	Q	DHPTFNKITPNLAE	0.375424	-1.19723	1.25428	0.651989
GSN	15	L	SLALCALSLPVRAATASRGASQAGAPQGRVPE	0.371644	0.881424	0.420186	-1.20403
VTN	252	P	DNVDAALALPAHSYSGRE	0.371615	-0.670792	-1.21448	-0.439758
FGG	118	E	EIMKYEASILTHD	0.371203	1.99191	0.456595	-0.462629
TF	292	E	HFGKDKSKE	0.368408	0.511105	-0.83379	-0.709197
A2M	702	E	GLRVGFYE	0.368077	-0.239548	0.149322	1.0362
FGG	144	N	NQKIVNLKE	0.366549	0.31751	-1.45896	0.38662
IGHM	320	S	RPKGVALHRPD	0.365794	-0.299499	-1.55825	-1.73111
PLG	734	E	FLNGRVQSTE	0.363787	-0.0732975	-0.428335	-0.55482
APOB	2973	Q	NLVYESGSLNFSKLE	0.363773	-0.490264	-0.472882	-0.830336
FGG	139	E	IYNSNNQKIVNLKE	0.363567	0.278136	-0.367495	0.350494
TF	81	T	LDAGLVYD	0.363336	-0.291673	0.101843	-0.685048
A1BG	303	E	GPIPDVTFE	0.359893	-0.619465	-1.18076	-0.544189
APOB	850	S	SSGVIAPGAKAGVKLE	0.35933	-0.84009	1.27942	0.800009
ALB	245	S	QRFPKAE	0.358548	0.0899668	0.70884	0.438503
IGHG2	204	S	NKGLPAPIE	0.358169	-0.0250117	-0.287031	0.131824
FGA	268	N	EITRGGSTSYGTGSE	0.35508	1.9398	0.207147	1.57837
GC	73	P	SGTFEQVSQLVKE	0.351453	-0.0933843	-0.821689	-0.153243
C1S	598	E	VKVEKPTADAE	0.351059	1.76573	-1.00782	3.50349
CFB	80	T	GSWSTLKTQD	0.349076	1.12463	-0.666465	0.858714
TF	298	K	SKEFQLFSSPHGKD	0.344914	-0.759878	-0.866109	-0.560895
FGB	73	R	ARPAKAAATQKKVE	0.343153	0.586578	2.24878	1.12295
C4A	1454	R	EAPKVVE	0.342651	1.48875	-1.41789	-0.755174
TF	81	T	LDAGLVYDAYLAPNNLKPVVAE	0.342573	-0.763389	0.328645	0.265341
CP	599	R	MFTTAPDQVDKE	0.341185	-0.572588	-0.712704	-2.61689
ALB	552	T	ALVELVKHKPKATKE	0.338484	-0.258106	0.00553672	0.0190656
FGA	102	D	SHSLTTNIME	0.336282	1.71394	-0.885184	-0.337376
CLU	464	D	SDPITVTVPVE	0.335713	0.384065	-0.201773	-0.486172
APOA1	11	V	LFLTGSQARHFWQQDEPPQSPWDRVKD	0.3311	-0.674477	0.766211	-0.0049533
TF	258	Y	KDCHLAQVPSHTVVARSMGGKE	0.330169	0.145712	0.488567	1.59706
IGKV3D-15	21	G	EIVMTQSPATLSVSPGE	0.328507	0.0738227	0.0960532	-0.326804
IGHG1	142	E	VTCVVVDVSHEDPE	0.32696	0.364565	-0.097227	-1.80458
APOB	290	E	DTPKINSRFFGE	0.32689	-0.404202	0.0309992	-0.39165
HPX	349	E	VGTPHGIILD	0.324744	0.100942	-1.06493	-1.21326
C6	258	D	LTSLGHNE	0.321689	0.234746	-0.511444	-0.772981
C1RL	48	E	LPQQLTSPGYPEPYGKGQE	0.321169	-1.15446	0.376548	0.0964811
IGLV2-18	91	N	TASLTISGLQAEDE	0.321022	0.141855	0.474179	0.135917
A1BG	257	D	LKPPFGGSAPSERLE	0.314476	-0.295795	-0.635095	-0.657631
IGKC	83	H	KVYACEVTHQGLSSPVTKSFNRGEC	0.313564	-0.379504	-0.161718	1.23192
APCS	20	A	HTDLSGKVFVFPRE	0.30816	-1.79187	1.08661	2.35784
IGKV1-27	24	D	IQMTQSPSSLSASVGD	0.308034	0.629842	-0.142016	-0.260037
IGHA1	230	E	VHLLPPPSEE	0.304999	0.426745	-0.405008	-0.814147
HSPG2	1422	Y	TAGPQGSPLSDPDVQITGNNIMLVASQPALQGPE	0.302272	-0.361068	0.21683	-0.799234
VTN	141	E	TLHPGRPQPPAEEE	0.30212	0.123355	0.184075	0.111386
TTR	46	A	INVAVHVFRKAADDTWEPFASGKTSE	0.297936	-0.838168	-0.230519	-0.100132
SERPINF2	120	E	QLFGAKPVSLTGKQEDD	0.294654	-1.06579	-0.432865	-0.462976
C3	550	D	SVWVDVKD	0.29019	-0.144045	-1.0372	-2.10046
NUP160	1389	S	IDQLLQALGE	0.289948	-0.700756	-1.31649	-0.364231
IGKV3D-15	14	L	WLPDTTGEIVMTQSPATLSVSPGE	0.28855	-0.595783	0.320137	-0.961371
GC	166	D	NLSTKNSKFE	0.28319	-0.125805	-2.18808	-0.145805
TF	232	E	NLANKADRDQYE	0.279878	-0.422012	-0.457462	-0.205887
IGHV1-45	7	R	ILFLVAAVTDAYSQMQLVQSGAE	0.276785	0.417411	0.0499268	-0.537509
APOA1	21	H	FWQQDEPPQSPWDRVKD	0.273392	-0.333988	0.498163	0.39408
APOA1	259	E	EYTKKLNTQ	0.272606	1.03181	-0.833647	0.0685392
IGHA2	142	D	ASGATFTWTPSSGKSAVQGPPERD	0.268543	-0.794359	0.316968	1.00865
A1BG	318	E	TKAVKTVRTPGAAANLE	0.264424	0.617229	-0.538091	-0.3132
A2M	602	D	QSVLLMKPDAE	0.26232	0.648535	-1.72279	-3.20105
HSPG2	3004	A	SFTVTVPPSE	0.261458	0.197871	-0.104744	-0.439824
HSPG2	3268	R	VAQQDSGQYICNATSPAGHAEATIILHVE	0.260715	-0.205465	0.665484	1.54942
ORM1	74	K	TEDTIFLRE	0.257487	-0.150079	0.767371	0.368862
AFM	285	V	MNHICSKQDSISSKIKE	0.254724	0.0307034	0.49327	0.407684
IGLV1-47	92	A	SLAISGLRSEDE	0.252295	-0.252375	0.285155	0.0800639
SERPIND1	173	E	THEQVHSILHFKD	0.247889	0.64826	-0.919242	-1.00244
HPX	4	R	VLGAPVALGLWSLCWSLAIATPLPPTSAHGNVAEGE	0.246262	-0.101524	1.21597	1.4308
A1BG	181	Q	RMPKEWKAAPPPPVLMHHGE	0.243153	-0.851061	0.129291	0.694635
A2M	1174	E	AVKKDNSVHWE	0.240494	1.67941	-2.11499	-0.749877
HPX	16	S	LCWSLAIATPLPPTSAHGNVAEGE	0.236953	0.243335	1.29253	0.902968
EFEMP1	93	E	GTSGATTGVVAASMATSGVLPGGGFVASAAAVAGPE	0.231725	-0.922954	1.81309	1.24425
ALB	378	Y	ETTLEKCCAAADPHE	0.231391	-0.0440147	-0.0306783	0.607394
IGKC	70	S	STLTLSKADYE	0.226279	0.511131	-0.459205	-0.0394575
IGHG2	268	E	NNYKTTPPMLD	0.225935	0.0317162	-0.72937	-2.13285
IGKV3D-15	13	L	LWLPDTTGEIVMTQSPATLSVSPGE	0.225305	0.241726	1.48183	0.0259133
HPX	20	S	LAIATPLPPTSAHGNVAEGE	0.223119	-0.0646746	1.43488	1.9295
C7	23	A	SSPVNCQWD	0.222504	0.575466	-0.532448	-0.139007
ALB	62	E	DHVKLVNE	0.221714	0.553262	-1.00568	-1.85177
IGLV2-18	92	T	ASLTISGLQAEDE	0.220384	-0.833697	1.09837	0.940908
ORM1	75	T	EDTIFLRE	0.220115	-0.619935	0.56565	-0.506854
FGA	329	P	GSTGSWNSGSSGTGSTGNQNPGSPRPGSTGTWNPGSSE	0.219484	-0.27033	0.596221	0.491201
FGG	124	E	ASLITHD	0.215494	2.26173	-1.11701	-1.98139
APOB	138	E	GKQVFLYPE	0.215199	0.527267	-0.641138	-0.374926
IGLC7	69	A	SSYLSLTPE	0.21404	-0.0887557	0.0880765	0.0562117
FGA	250	K	ALTDMPQMRME	0.210856	-5.63889	-0.316199	2.20971
HPX	26	P	LPPTSAHGNVAEGE	0.210011	-1.52909	0.893642	1.25673
TF	377	E	WSVNSVGKIE	0.207835	0.226447	-1.15532	-0.19824
ALB	530	E	TFTFHAD	0.207346	1.10288	1.62628	-0.641349
FGA	351	G	SPRPGSTGTWNPGSSE	0.206551	0.135653	0.280432	0.711134
IGHG2	76	N	FGTQTYTCNVDHKPSNTKVDKTVE	0.204	0.490558	-1.45134	-0.0429782
CRISP3	26	A	GLLPSFPANEDKDPAFTALLTTQTQVQRE	0.197501	-0.847782	-1.16886	-1.40174
AHSG	66	E	VKVWPQQPSGE	0.196539	0.701803	-1.02139	-0.870629
APCS	141	Q	GYFVEAQPKIVLGQE	0.196118	0.0336308	-0.449889	-0.144055
TF	376	D	EWSVNSVGKIE	0.191464	0.0713307	-0.668624	-0.889238
A2M	602	D	QSVLLMKPDAE	0.190707	0.266275	-1.36423	-1.14846
IGLV6-57	20	A	NFMLTQPHSVSE	0.190378	0.16988	-0.0858511	0.910379
APOA1	110	E	MSKDLEE	0.190377	-0.535882	-0.0237506	-1.17116
IGHG4	82	Y	TCNVDHKPSNTKVDKRVE	0.189655	0.452059	-0.136169	0.740741
FCN3	19	P	ACLKTQEHPSCPGPRE	0.182639	1.09467	0.0118106	-0.2887
CFI	19	C	KVTYTSQEDLVE	0.175828	0.127833	2.34556	0.89064
HP	339	D	WVQKTIAEN	0.17536	0.145684	-0.33585	-0.382383
IGKV3-20	23	I	VLTQSPGTLSLSPGE	0.174453	0.0396165	-0.0525822	-0.232127
IGHG1	20	S	GGTAALGCLVKD	0.173223	0.140314	-0.924273	-1.63959
IGLV1-36	14	H	CAGSWAQSVLTQPPSVSE	0.171773	-0.169487	0.10842	-0.492939
HRG	19	A	VSPTDCSAVEPE	0.167957	-0.20484	-0.23087	-0.313671
FGG	107	D	AATLKSRKMLE	0.167359	1.73964	-2.83643	-0.55328
ALB	262	D	LTKVHTE	0.163916	0.46953	0.0803849	-0.291809
CRISP3	41	A	FTALLTTQTQVQRE	0.163683	-1.50678	1.29819	-0.695644
ALB	31	E	VAHRFKDLGE	0.162956	-0.894836	-1.85874	-0.866238
FGA	336	N	SGSSGTGSTGNQNPGSPRPGSTGTWNPGSSE	0.161071	-0.219275	-0.548853	0.980447
IGKV6D-21	12	L	LWVPASRGEIVLTQSPD	0.160635	-0.199346	-0.151207	-1.22656
FGG	240	E	GFGHLSPTGTTE	0.160165	1.37535	-0.514151	0.41535
IGHA1	169	K	SAVQGPPERD	0.158982	-0.69577	-0.0526323	-0.158686
IGHG1	200	G	KEYKCKVSNKALPAPIE	0.15794	-0.205309	-0.644718	-1.60756
AMBP	20	A	GPVPTPPDNIQVQENFNISRIYGKWYNLAIGSTCPWLKKIMD	0.157386	0.845098	1.82295	2.68697
C4A	1170	E	ASISKANSFLGE	0.157029	0.203067	-1.01871	-0.654219
AMBP	20	A	GPVPTPPDNIQVQENFNISRIYGKWYNLAIGSTCPWLKKIMD	0.154821	0.0791199	0.347104	0.302361
AFM	284	K	VMNHICSKQDSISSKIKE	0.154134	0.488163	0.79126	0.936233
SERPINA1	47	T	FNKITPNLAE	0.153966	-0.0785751	0.891801	0.951493
IGHV7-4-1	13	A	AATGAHSQVQLVQSGSE	0.149832	0.140401	0.158078	0.227502
ALB	379	E	TTLEKCCAAADPHE	0.144689	-0.454209	-0.302756	-1.01134
FGG	134	I	RYLQEIYNSNNQKIVNLKE	0.143774	-0.214595	-0.058189	0.207229
ALB	92	H	TLFGDKLCTVATLRE	0.143074	0.54424	-0.070202	0.083508
IGHA2	187	G	ETFTCTAAHPELKTPLTANITKSGNTFRPE	0.142667	-0.59672	-0.190648	0.857932
HPX	9	P	VALGLWSLCWSLAIATPLPPTSAHGNVAE	0.141832	0.207841	-0.0623672	-0.341905
IGHV1-69D	15	A	TGVQSQVQLVQSGAE	0.138702	0.198704	-0.299125	-0.820796
AFM	280	R	DTSKVMNHICSKQDSISSKIKE	0.137328	0.0177635	-0.700604	-0.0582466
IGHM	157	G	SGVTTDQVQAE	0.131886	-0.10297	0.996515	-0.206618
IGKV6D-21	20	G	EIVLTQSPDFQSVTPKE	0.131421	0.589261	-0.0565363	0.143652
AZGP1	198	S	KNILDRQDPPSVVVTSHQAPGE	0.131162	0.58567	-0.0261933	-0.0996394
IGLV3-21	87	G	NTATLTISRVE	0.129058	0.0144376	1.05034	0.579725
HPX	26	P	LPPTSAHGNVAE	0.128228	0.809793	0.0574376	-0.0120081
IGHA1	210	P	ESKTPLTATLSKSGNTFRPE	0.127893	-0.686686	0.675637	2.09337
IGHA1	161	F	TWTPSSGKSAVQGPPERD	0.12677	0.22854	0.161434	0.140047
HPX	16	S	LCWSLAIATPLPPTSAHGNVAE	0.125191	0.225266	0.0795696	0.0150452
F13B	177	V	QYECATGYYTAGGKKTE	0.12442	0.190439	-0.52608	-0.644573
SERPINA1	166	E	AFTVNFGDTEE	0.123855	0.250259	-1.00605	-1.736
PLG	141	A	THPSEGLEE	0.123131	0.617412	-0.218674	0.15404
TF	20	A	VPDKTVRWCAVSE	0.118564	0.139237	0.375219	0.548578
HPX	24	A	TPLPPTSAHGNVAEGETKPDPD	0.117623	0.315156	0.054393	0.0117264
ALB	53	A	QYLQQCPFEDHVKLVNE	0.11725	-0.61743	0.121499	0.402029
GSN	723	E	ALTSAKRYIE	0.115415	0.4361	-0.855015	-0.119732
LRG1	36	G	VTLSPKD	0.115183	1.52101	-1.57294	-1.18441
C3	646	T	FTSSSGQQTAQRAE	0.114169	0.834013	-0.609783	-0.050623
AMBP	1	-	MRSLGALLLLLSACLAVSAGPVPTPPDNIQVQE	0.108654	-0.0531789	0.205746	0.0997216
APOA1	14	L	TGSQARHFWQQDEPPQSPWDRVKD	0.106064	-0.777216	0.646211	0.0502689
FGA	551	E	SGIFTNTKE	0.105865	0.485839	-0.0119221	-0.880174
HPX	158	E	GVLFFQGDRE	0.103237	-0.465494	0.23746	0.124935
TTR	137	Y	STTAVVTNPKE	0.102048	0.138115	-0.931556	-0.272673
IGKV3D-15	11	L	LLLWLPDTTGEIVMTQSPATLSVSPGE	0.101634	-0.537176	0.325749	-0.310497
IGHM	410	E	TYTCVVAHE	0.10001	-0.114604	-0.121904	-0.457759
ITIH2	652	C	SGALYYGSKVVPD	0.0974568	0.367965	-1.18049	-0.528688
C3	643	A	GLTFTSSSGQQTAQRAE	0.095462	0.0120954	-1.30345	-2.36286
IGKV1D-17	76	S	LQSGVPSRFSGSGSGTE	0.0940944	0.465094	-0.185398	1.16188
C1S	90	N	NPHSPIVEE	0.0939433	0.192687	0.0447899	-0.218934
B4GALT1	236	D	VDLIPMNDHNAYRCFSQPRHISVAMD	0.0931491	-0.036118	0.434671	0.170333
ATRN	82	A	EAAAAAAAVSGSAAAE	0.0929378	0.465344	-0.168578	0.194937
KNG1	625	E	INPTTQMKE	0.0908026	-0.171651	-0.0462984	-0.0685997
APOB	1292	K	NSLKIEIPLPFGGKSSRD	0.0838328	-0.38015	-0.0135802	1.21561
PRG4	166	N	RTKKKPTPKPPVVDE	0.0836118	0.451814	0.395552	1.32625
ALB	104	T	LRETYGE	0.0821448	-0.325165	0.941322	0.171555
TTR	59	D	DTWEPFASGKTSE	0.0821047	-0.377078	0.313563	-0.604541
VTN	86	N	NATVHEQVGGPSLTSDLQAQSKGNPE	0.0820939	-0.571	3.16125	3.89205
A2M	1312	E	YSMKVTGE	0.0804398	-0.317974	-0.947573	-1.76799
TF	88	Y	DAYLAPNNLKPVVAE	0.0793225	-0.0956212	0.182779	-0.497883
APOA2	40	Q	TVTDYGKDLME	0.0786764	-0.141633	0.0988324	0.634088
IGLV6-57	20	A	NFMLTQPHSVSE	0.0758291	-0.892946	0.141737	-0.65837
IGLV6-57	8	L	LTLLAHCTGSWANFMLTQPHSVSE	0.0757914	-0.0736225	-0.248226	0.175023
FGA	269	E	ITRGGSTSYGTGSE	0.0740222	0.86817	-1.60563	-2.26421
TLN2	1213	D	VALKSIGE	0.0719488	0.54801	-1.12209	-2.68635
APOA1	20	R	HFWQQDEPPQSPWDRVKD	0.0704828	0.102908	0.578136	-0.244446
ALB	111	E	MADCCAKQEPERNE	0.0655198	-0.337783	0.213484	1.70103
PLG	402	W	SSMTPHRHQKTPE	0.0635707	-0.02141	0.95006	1.11549
C4BPA	489	E	LVNGRLSVDKDQYVEPE	0.063425	0.809227	-1.31301	-0.192968
KNG1	525	L	ASSSEDSTTPSAQTQE	0.0591924	0.2725	1.1977	1.67949
HPX	24	A	TPLPPTSAHGNVAEGE	0.0591162	0.218525	0.0141489	-0.167816
HPX	5	V	LGAPVALGLWSLCWSLAIATPLPPTSAHGNVAE	0.0587557	0.644588	-0.00807537	-0.145386
IGHM	99	E	KNVPLPVIAE	0.0572139	-0.373648	-0.555823	-1.77338
IGKV3D-15	22	E	IVMTQSPATLSVSPGE	0.0558134	0.242377	-0.351229	0.271546
FGA	363	P	GSSERGSAGHWTSESSVSGSTGQWHSE	0.0554745	-0.286343	-0.626868	0.427575
KNG1	68	G	SDTFYSFKYE	0.045646	-0.364549	-0.176465	-0.341651
IGLV1-51	88	S	GTSATLGITGLQTGDE	0.04029	-0.717094	0.580047	0.0623416
IGKV3-20	6	A	QLLFLLLLWLPDTTGEIVLTQSPGTLSLSPGE	0.039843	-0.298064	0.15285	0.261352
TF	86	L	VYDAYLAPNNLKPVVAE	0.0391513	-0.189328	1.02615	0.957412
IGHG3	9	V	FPLAPCSRSTSGGTAALGCLVKD	0.0379342	0.286029	-0.0565641	-0.623108
PON1	100	E	LGITGSKFD	0.0376745	-0.87217	-0.317347	-0.968898
VTN	112	E	QTPVLKPEEE	0.0374731	0.0161884	-0.625985	-1.21696
SERPINA1	31	D	AAQKTDTSHHD	0.0339226	0.658199	0.369045	-1.03429
PLG	361	E	QLAPTAPPE	0.033866	0.871885	-1.0786	-2.35802
ALB	519	D	ETYVPKEFNAE	0.0329779	-0.807943	1.26738	0.888805
IGHV1-24	9	L	FLVAAATGTHAQVQLVQSGAE	0.0329445	-0.438401	0.022948	-1.32875
IGHV7-4-1	17	G	AHSQVQLVQSGSE	0.032875	-0.357538	-1.08272	-1.65167
FGG	99	E	SSKPNMID	0.03282	3.26842	-0.904608	-0.821972
IGLC7	83	H	RSYSCRVTHEGSTVE	0.0322308	-1.04635	-0.759811	-1.66951
CLU	318	P	AFQHPPTE	0.0301745	0.660901	-0.114422	-0.0435074
IGKC	69	L	SSTLTLSKADYE	0.0291291	0.797813	-0.459328	0.0720846
FGB	178	E	KHQLYIDE	0.0280842	1.51502	0.401093	-0.700673
IGKV3D-15	11	L	LLLWLPDTTGEIVMTQSPATLSVSPGE	0.0257406	-0.794124	-0.168389	-1.55114
FGA	360	T	WNPGSSERGSAGHWTSESSVSGSTGQWHSE	0.0213182	0.441462	-0.383159	0.668853
CLU	319	A	FQHPPTE	0.020546	0.863124	-0.261783	-0.0504945
IGHG1	16	S	KSTSGGTAALGCLVKD	0.0195331	0.188468	0.589227	-0.31311
AMBP	16	L	AVSAGPVPTPPDNIQVQE	0.0181431	-0.0859216	0.323602	0.296028
FGA	348	Q	NPGSPRPGSTGTWNPGSSERGSAGHWTSESSVSGSTGQWHSE	0.0176227	0.623771	-0.426768	0.802112
IGHG1	17	K	STSGGTAALGCLVKD	0.0173034	0.540267	-0.884322	-0.0820634
GSN	31	A	SRGASQAGAPQGRVPE	0.0166435	1.88398	-0.697774	-0.198678
TLN2	481	V	GQMHRGHMPPLTSAQQALMGTINTSMHAVQQAQDDLSE	0.0161633	1.08413	1.21793	1.36111
FGA	586	S	STSYNRGDSTFE	0.015128	0.66282	0.168171	-0.655077
HPX	1	-	MARVLGAPVALGLWSLCWSLAIATPLPPTSAHGNVAE	0.0133082	0.196047	0.0609455	-0.12478
IGKV3-7	21	R	EIVMTQSPPTLSLSPGE	0.0128221	-0.339137	0.884073	-0.135374
A2M	884	C	GTEVPSVPE	0.0124023	0.312178	0.944806	-0.186387
HPX	17	L	CWSLAIATPLPPTSAHGNVAEGE	0.0115652	0.113654	1.39534	1.60807
FGA	192	E	VDLKDYE	0.00924681	2.54843	-0.961447	-1.07487
IGHG1	19	T	SGGTAALGCLVKD	0.00884371	0.626085	-0.935561	-0.821839
CD5L	72	S	GTPSGILYEPPAEKEQKVLIQSVSCTGTE	0.00704807	-0.692642	-1.38702	-0.641579
C3	648	T	SSSGQQTAQRAE	0.00676646	0.509207	-0.204184	-0.766733
IGKV4-1	21	G	DIVMTQSPD	0.00620273	-0.501725	-0.942762	0.591324
IGHA2	141	R	DASGATFTWTPSSGKSAVQGPPE	0.00428178	-0.481354	-0.253345	-0.778123
AMBP	22	P	VPTPPDNIQVQE	0.00425941	0.337579	0.257769	0.190414
AGT	44	E	QLAKANAGKPKDPTFIPAPIQAKTSPVDE	0.00350519	-0.634046	1.80852	2.13984
ORM1	173	D	VVYTDWKKD	0.0027534	0.0134255	-0.806156	-1.48921
FGA	546	E	SRGSESGIFTNTKE	0.000437818	0.108993	0.244668	-1.08808
F12	452	E	AFSPVSYQHD	-0.000599998	-0.520505	-0.0950514	-0.240445
ASDURF	23	P	HKEDLSSKIKE	-0.00160146	0.467469	-0.945753	-0.0223871
IGHG2	73	P	SSNFGTQTYTCNVDHKPSNTKVDKTVE	-0.00572549	0.0115016	-0.542256	-0.738351
APOC1	22	P	APAQGTPDVSSALDKLKE	-0.00604267	0.10146	0.58411	0.995391
ITIH2	169	E	VNVLPGAKVQFE	-0.00713891	-1.54352	0.196586	-1.77186
ATRN	84	A	AAAAAAVSGSAAAEAKE	-0.00719068	0.0446249	0.52458	0.723571
C9	16	E	ISILTAQYTTSYDPE	-0.00949881	0.30699	0.0511861	-0.251644
C4A	982	T	ASDPLDTLGSE	-0.0119512	-0.17586	0.0148367	-0.389146
FGA	250	K	ALTDMPQMRME	-0.0158557	-5.97422	0.201058	2.01162
IGKV3D-11	21	G	EIVLTQSPATLSLSPGE	-0.0171683	-0.878996	-0.380814	-0.0811288
APOE	109	R	ARLSKELQAAQARLGADME	-0.0181332	-0.120195	0.663359	0.450443
AMBP	19	S	AGPVPTPPDNIQVQE	-0.0190744	0.502575	0.152336	0.431297
IGKV3-20	22	E	IVLTQSPGTLSLSPGE	-0.020303	0.0481863	-0.0584777	0.793577
IGLC2	45	A	DSSPVKAGVE	-0.0204476	-0.31449	0.940919	-3.70202
IGKV1D-17	78	Q	SGVPSRFSGSGSGTE	-0.0235951	-0.4351	-1.1496	-1.83325
PTPRF	30	G	DSKPVFIKVPE	-0.0242449	0.0609751	0.498341	0.672041
MMP2	32	P	SPIIKFPGDVAPKTDKE	-0.0245216	0.513807	0.540749	1.20425
SERPINA3	23	L	CHPNSPLDEE	-0.0261815	0.352784	-0.365553	-0.530759
TF	373	L	KCDEWSVNSVGKIE	-0.0275013	-0.714378	0.443131	-0.0668751
ORM1	138	E	KNWGLSVYADKPE	-0.0278227	0.15486	-0.779332	-2.22564
HPX	24	A	TPLPPTSAHGNVAE	-0.0306562	0.264118	0.0171541	-0.0474086
IGHG1	21	G	GTAALGCLVKD	-0.0320894	0.265766	-0.466122	-2.00753
IGLV6-57	7	L	LLTLLAHCTGSWANFMLTQPHSVSE	-0.0322865	-0.264001	-0.269285	-0.570942
CFB	328	A	DSSNADWVTKQLNE	-0.0342027	-0.309203	1.10249	1.08866
VTN	107	S	KGNPEQTPVLKPEE	-0.0377732	0.225593	-0.869018	-0.924907
IGHV1-45	14	A	VTDAYSQMQLVQSGAE	-0.0379177	0.848041	-0.70865	-1.91207
HP	262	E	KKTPKSPVGVQPILNE	-0.0387561	-0.692004	0.359008	0.321446
IGHM	63	G	GKYAATSQVLLPSKDVMQGTDE	-0.040454	-0.176306	0.460591	1.07585
IGHV4-61	16	R	WVLSQVQLQESGPGLVKPSE	-0.0427627	1.2362	-1.33142	-0.52564
C3	553	W	VDVKDSCVGSLVVKSGQSE	-0.043074	0.820044	-0.381191	0.775658
APOA2	73	L	TPLIKKAGTE	-0.0432765	0.675055	0.0695933	0.107809
IGLV6-57	14	H	CTGSWANFMLTQPHSVSE	-0.0444084	0.110955	0.27361	0.550261
IGKV1-9	16	L	WLPGARCDIQLTQSPSFLSASVGD	-0.0448663	0.156676	-0.110458	-0.857648
IGLV1-36	88	S	GTSASLAISGLQSEDE	-0.0494606	-0.376964	0.851594	0.451165
AMBP	17	A	VSAGPVPTPPDNIQVQE	-0.0498584	0.13297	0.449836	0.454829
ALB	389	A	DPHECYAKVFDE	-0.0517845	-1.09078	0.830762	-2.8662
CLU	360	E	ILSVDCSTNNPSQAKLRRE	-0.0518023	-0.398256	0.892151	1.33758
A2M	1085	G	SLLNNAIKGGVEDE	-0.0523412	-0.151657	0.583319	0.609686
ITIH4	29	A	EKNGIDIYSLTVD	-0.0525449	-1.10872	0.389208	-0.307229
APOB	1073	D	LGTILRVNDE	-0.0537387	-0.607302	0.946799	-0.731833
IGKV3D-11	24	V	LTQSPATLSLSPGE	-0.0540373	-0.242622	0.21666	0.047404
GC	262	T	CFNAKGPLLKKE	-0.0553111	-1.27456	0.409702	0.400642
FGB	77	A	KAAATQKKVE	-0.0579493	-2.98243	-0.64594	-0.302197
EFEMP1	86	Q	QETQPAEGTSGATTGVVAASMATSGVLPGGGFVASAAAVAGPE	-0.0586342	-0.47552	1.18743	1.3153
TF	301	E	FQLFSSPHGKD	-0.0586784	0.173594	-0.126774	-0.743449
IGKC	65	S	TYSLSSTLTLSKADYE	-0.0604267	0.135903	-0.587437	-0.886036
GSN	25	P	VRAATASRGASQAGAPQGRVPE	-0.0609068	0.35603	-0.178837	1.99663
GSN	34	G	ASQAGAPQGRVPE	-0.0645856	0.25765	0.325519	-0.253997
A2M	71	N	RSLFTDLE	-0.0646695	0.443264	0.441734	-1.33761
SERPINF2	120	E	QLFGAKPVSLTGKQE	-0.0646775	-0.885298	0.377377	2.11425
APOA4	120	E	VSQKIGDNLRE	-0.0686391	0.179537	0.0653781	-0.147183
IGHV5-51	19	C	AEVQLVQSGAEVKKPGE	-0.0694702	0.0357786	0.958716	2.34555
DBH	40	G	SAPRESPLPYHIPLDPE	-0.0696983	-0.452823	0.867238	0.311417
IGHV4-61	21	Q	VQLQESGPGLVKPSE	-0.0697644	0.375136	-0.307554	-1.65839
APOL1	53	Q	NVPSGTDTGDPQSKPLGD	-0.0813417	-0.527099	-0.53907	-0.434045
ALB	257	S	KLVTDLTKVHTE	-0.0830886	0.160399	-0.439709	-0.250945
IGLL5	144	P	GAVTVAWKADGSPVKAGVE	-0.083725	-0.363022	-0.0934417	-0.791858
IGHG1	272	E	NNYKTTPPVLD	-0.0852915	0.4835	-1.30384	-1.30404
IGHG2	78	G	TQTYTCNVDHKPSNTKVDKTVE	-0.0853957	0.895692	-0.195858	0.0861874
IGLV1-47	90	T	SASLAISGLRSEDE	-0.0854326	-0.341661	0.366545	-0.669943
IGKC	74	T	LSKADYE	-0.0888404	-0.0884008	1.09789	0.430922
ORM1	141	W	GLSVYADKPE	-0.0904078	-0.214616	-0.799034	-0.114301
SERPINA1	41	H	DQDHPTFNKITPNLAE	-0.0908302	-0.0620871	-0.306272	-0.0558561
TTR	138	S	TTAVVTNPKE	-0.0912875	0.846348	-0.755552	-0.480803
ALB	292	N	QDSISSKLKE	-0.0925932	-0.528867	-0.558927	-0.145277
HP	296	D	AGSAFAVHD	-0.0928245	-1.09078	-1.79979	-1.5114
ORM1	77	D	TIFLREYQTRQDQCIYNTTYLNVQRE	-0.0942985	-0.0921895	0.0627522	0.582374
C3	1129	E	MIGGLRNNNE	-0.0974431	0.777357	-1.19152	-0.41005
C4A	1454	R	EAPKVVEE	-0.0985174	0.145921	0.732204	-0.0157062
GSN	47	E	ARPNSMVVEHPE	-0.102463	-0.889354	-0.240034	1.92689
IGHV1-24	15	A	TGTHAQVQLVQSGAE	-0.103425	0.487837	-0.193902	-0.604099
SERPINA1	39	S	HHDQDHPTFNKITPNLAE	-0.104451	-0.729471	1.1719	1.00306
IGLV1-36	90	T	SASLAISGLQSEDE	-0.104784	0.210962	-0.255925	0.84672
C3	571	S	EDRQPVPGQQMTLKIE	-0.104897	0.518694	0.872658	0.63016
C4A	957	R	TLEIPGNSDPNMIPD	-0.107531	0.176329	0.430737	0.65905
PPFIA1	713	E	VDRLGVMTLLPPSREE	-0.109343	0.155719	-1.32619	-2.27721
IGLL5	204	T	VEKTVAPTE	-0.109821	1.35572	-0.529559	-0.757763
IGLV6-57	21	N	FMLTQPHSVSE	-0.109894	0.271751	0.181577	1.46236
IGKV3D-15	13	L	LWLPDTTGEIVMTQSPATLSVSPGE	-0.109914	-0.14607	0.144752	-0.127073
IGHG4	222	G	QPREPQVYTLPPSQEE	-0.11112	-0.552366	0.134624	1.13145
AGT	50	N	AGKPKDPTFIPAPIQAKTSPVDE	-0.112091	-0.815516	1.08384	1.93244
IGKC	37	E	AKVQWKVD	-0.113327	1.30222	-1.09331	-1.08879
SERPINA1	40	H	HDQDHPTFNKITPNLAE	-0.115272	-0.390876	0.656222	0.544149
A2M	931	E	LSLKLPPNVVEE	-0.118465	-0.361896	1.66201	1.43453
FGA	376	S	ESSVSGSTGQWHSE	-0.121707	0.608005	0.679617	0.303937
IQCB1	143	F	QIVTDSLFWLLGGHVE	-0.121756	0.351003	-0.234665	0.456138
APOB	1998	D	AYNTKDKIGVE	-0.122331	2.22402	-0.421386	-0.0949512
ALB	386	C	AAADPHE	-0.122571	0.220455	-0.481815	-0.382797
IGLV2-8	21	Q	SALTQPPSASGSPGQSVTISCTGTSSD	-0.123701	0.351882	-0.127867	-0.190495
GC	201	E	LPDVELPTNKD	-0.124381	-0.422311	-0.715435	-1.97344
HBD	1	-	MVHLTPEE	-0.125571	-0.471983	0.153377	0.980239
CP	20	A	KEKHYYIGIIE	-0.127611	-0.150159	1.0327	1.71032
IGKV1-9	23	C	DIQLTQSPSFLSASVGD	-0.127632	0.776668	0.746228	1.59143
A2M	818	Y	LPKCIRVSVQLEASPAFLAVPVEKE	-0.129668	-1.03621	-0.753996	-0.712879
AHSG	60	T	LNQIDEVKVWPQQPSGE	-0.130442	0.192427	-0.310647	-0.454885
CAT	2	M	ADSRDPASDQMQHWKE	-0.131428	0.883926	-0.0150916	0.819
AGT	298	T	SVSVPMLSGMGTFQHWSDIQDNFSVTQVPFTE	-0.133193	0.333966	0.0675925	0.0439222
ALB	111	E	MADCCAKQEPERNE	-0.13481	-0.774881	2.25724	1.6284
APOA1	25	Q	DEPPQSPWDRVKD	-0.135436	0.346411	0.371834	0.389011
ALB	565	T	KEQLKAVMDD	-0.136234	1.12114	-0.043598	0.777831
HP	270	V	GVQPILNEHTFCAGMSKYQE	-0.136355	1.20828	-0.17272	-0.249613
FGG	131	D	SSIRYLQEIYNSNNQKIVNLKE	-0.138896	0.50426	-0.424804	0.359881
APOA2	66	F	EKSKEQLTPLIKKAGTE	-0.13967	2.91168	2.32021	1.84582
IGKC	21	S	GTASVVCLLNNFYPRE	-0.141031	-0.366239	0.0423512	1.27148
APOA2	71	E	QLTPLIKKAGTE	-0.142954	-0.0929259	0.227875	0.62254
AMBP	177	E	DSIFTMADRGE	-0.143018	-0.722746	0.856876	-1.12999
ALB	259	L	VTDLTKVHTE	-0.147442	-0.344494	0.270672	0.707649
APOB	989	D	SASYYPLTGDTRLE	-0.148622	0.0462904	-0.158586	-1.16757
GC	261	T	TCFNAKGPLLKKE	-0.149242	-0.374969	0.661495	0.952509
IGHV1-24	7	R	ILFLVAAATGTHAQVQLVQSGAE	-0.149975	-0.745305	0.641882	0.303384
ALB	144	E	VDVMCTAFHDNE	-0.153136	-0.0553284	-0.216886	-1.84908
APOL1	12	V	LCIWVQQNVPSGTDTGDPQSKPLGDWAAGTMDPE	-0.15688	-0.202312	1.19286	0.878777
IGKC	68	S	LSSTLTLSKADYE	-0.157764	-0.661957	-0.594088	0.814968
CP	600	M	FTTAPDQVDKE	-0.157814	-0.0440207	-0.864612	-0.510027
IGHG1	209	N	KALPAPIE	-0.158315	0.476655	-0.0777699	0.426877
APOA2	70	K	EQLTPLIKKAGTE	-0.159531	-0.141186	0.962764	1.40575
IGKV3-20	19	T	TGEIVLTQSPGTLSLSPGE	-0.162583	-0.157961	0.817837	0.102529
SERPIND1	22	S	KGPLDQLE	-0.167511	0.37252	0.0258395	0.0400945
AFM	286	M	NHICSKQDSISSKIKE	-0.169126	0.754077	-0.791306	-1.05606
APOL1	70	G	DWAAGTMDPE	-0.169597	0.678435	0.888856	-0.751895
IGHA1	212	S	KTPLTATLSKSGNTFRPE	-0.170233	-0.114796	1.75105	3.9076
HPX	20	S	LAIATPLPPTSAHGNVAE	-0.170725	0.0198501	0.05775	-0.422913
TTR	61	T	WEPFASGKTSE	-0.172012	0.769589	0.909723	0.0479693
TF	654	D	TVCLAKLHDRNTYE	-0.17222	-0.433057	-0.745481	-0.606217
ALB	326	D	LPSLAADFVE	-0.173058	-1.20828	0.256501	-0.0673478
CP	489	G	TYYSPNYNPQSRSVPPSASHVAPTE	-0.175179	-1.71893	0.916183	1.83422
ALB	544	K	ERQIKKQTALVE	-0.175306	0.513427	-0.909134	-1.25726
IGHG2	4	T	KGPSVFPLAPCSRSTSE	-0.179605	-1.07126	0.167681	1.56085
ORM2	173	D	VMYTDWKKDKCEPLE	-0.179854	-0.0475795	-1.80635	-2.16356
ALB	193	C	CQAADKAACLLPKLDE	-0.181039	-1.25651	0.308806	-0.268973
AGT	52	G	KPKDPTFIPAPIQAKTSPVDE	-0.189132	-1.33265	0.353464	2.38589
FGB	178	E	KHQLYID	-0.189262	1.5288	0.293009	-0.654903
FGG	27	A	YVATRDNCCILD	-0.191238	-1.35434	0.841337	-3.96549
IGHV1-69D	17	G	VQSQVQLVQSGAE	-0.191952	-0.132826	-0.445896	-0.197699
HP	278	E	HTFCAGMSKYQE	-0.193488	-0.710144	0.475458	-1.73885
IGHV4-61	20	S	QVQLQESGPGLVKPSE	-0.194617	0.00657933	-1.21682	-1.95971
IGKV3-7	94	T	LTISSLQPE	-0.195421	0.0298313	0.402904	-0.154906
FGA	241	Q	LQKVPPEWKALTDMPQMRME	-0.195973	-4.58175	1.17087	1.38388
C3	572	E	DRQPVPGQQMTLKIE	-0.196761	-1.00471	-0.430186	-0.918521
HPX	40	E	TKPDPDVTE	-0.197521	0.385568	-1.03311	-2.14692
FGG	142	N	SNNQKIVNLKE	-0.198994	0.258836	-0.0664345	0.671658
CRISP3	34	A	NEDKDPAFTALLTTQTQVQRE	-0.200215	-1.17396	-0.226908	-1.51731
ALB	381	T	LEKCCAAADPHE	-0.20065	-0.490648	-0.62133	-1.01991
ITIH4	491	E	MVVAGKLQD	-0.204044	0.702378	-1.02964	-1.23546
ALB	551	Q	TALVELVKHKPKATKE	-0.204803	1.81062	-0.956789	0.637756
ALB	553	A	LVELVKHKPKATKE	-0.205522	-1.02598	-1.14852	-1.18481
IGHG3	100	E	LKTPLGD	-0.205607	1.24075	-1.66085	-1.5537
A1BG	79	T	IEELAAPPPPVLMHHGE	-0.206492	-0.783077	0.262347	0.145988
IGLV5-37	20	S	QPVLTQPPSSSASPGE	-0.206661	0.182613	0.12599	-0.652447
FGG	124	E	ASILTHDSSIRYLQEIYNSNNQKIVNLKE	-0.206808	0.11616	0.555867	1.39884
C3	46	E	AHDAQGDVPVTVTVHD	-0.206936	0.832258	-0.673658	-1.95216
ALB	558	V	KHKPKATKE	-0.208313	-0.161602	-0.107432	0.0478798
IGHV5-51	20	A	EVQLVQSGAE	-0.210959	0.190362	-0.379063	-0.719777
IGHG1	165	G	VEVHNAKTKPREE	-0.215704	-1.28888	-2.14495	-1.56859
FGG	136	Y	LQEIYNSNNQKIVNLKE	-0.218411	0.501164	-0.0899048	0.583601
C8A	31	R	AATPAAVTCQLSNWSE	-0.220064	0.268683	-0.331901	-0.336439
IGKV3-20	9	L	FLLLLWLPDTTGEIVLTQSPGTLSLSPGE	-0.220145	-0.782555	1.44897	0.441836
ATRN	84	A	AAAAAAVSGSAAAE	-0.221666	0.247079	0.377214	0.324951
TF	550	V	AFVKHQTVPQNTGGKNPDPWAKNLNE	-0.222423	0.169567	-0.385098	0.288998
APOA2	62	A	KSYFEKSKEQLTPLIKKAGTE	-0.223608	0.334191	0.643359	0.855367
IGHG3	87	N	HKPSNTKVDKRVE	-0.22415	2.42514	-0.933426	-0.778612
APOA1	138	E	LYRQKVEPLRAE	-0.225693	-0.078341	-0.451776	-0.306848
APOA1	76	D	SVTSTFSKLRE	-0.229509	0.832619	-0.893691	-0.172395
ORM2	142	G	LSFYADKPE	-0.229698	-0.540708	1.19064	0.15164
IGLL5	186	E	QWKSHRSYSCQVTHE	-0.230247	0.50862	0.499567	1.33278
IGHG4	81	T	YTCNVDHKPSNTKVDKRVE	-0.231226	1.28535	-0.604319	-0.829257
IGKV4-1	14	L	WISGAYGDIVMTQSPD	-0.232937	0.581364	-0.373403	-0.5851
IGKC	91	T	HQGLSSPVTKSFNRGE	-0.233574	-0.478078	-0.992068	0.0438972
IGLC7	37	G	AVTVAWKAD	-0.234935	0.28914	0.165759	0.980647
HPX	115	D	KVWVYPPEKKE	-0.236532	0.350845	-1.08589	-0.367135
FGG	71	E	DILHQVE	-0.23763	1.1988	-1.53513	-2.38292
ALB	548	I	KKQTALVELVKHKPKATKE	-0.240508	0.177631	-0.0806113	0.398731
GC	274	E	LSSFIDKGQE	-0.241302	0.484635	0.960436	-0.699695
IGHV1-69D	19	Q	SQVQLVQSGAE	-0.241361	0.131111	0.0946649	-0.0899948
IGLC6	57	T	TPSKQSNNKYAASSYLSLTPE	-0.242457	-0.146445	0.899197	1.90955
HP	272	V	QPILNEHTFCAGMSKYQE	-0.243124	-0.323369	0.746243	1.16366
CP	1052	E	TTYTVLQNE	-0.243572	0.529283	-0.502484	-1.85135
IGHM	317	Q	TISRPKGVALHRPD	-0.244246	0.357609	-1.83635	-1.16765
IGHG3	86	V	NHKPSNTKVDKRVE	-0.245066	1.10023	-0.415451	-0.20343
HPX	18	C	WSLAIATPLPPTSAHGNVAE	-0.246396	0.228026	0.0434172	-0.101368
ALB	376	K	TYETTLEKCCAAADPHE	-0.247435	0.376689	-0.654768	-1.31773
IGHV1-18	1	-	MDWTWSILFLVAAATGAHSQVQLVQSGAE	-0.248236	0.0565211	0.307803	-0.528501
TF	256	D	EYKDCHLAQVPSHTVVARSMGGKE	-0.249383	-0.715638	-0.151199	1.60995
TF	82	L	DAGLVYDAYLAPNNLKPVVAE	-0.249848	-0.623934	0.299874	-0.285449
IGKV4-1	99	T	LTISSLQAE	-0.250076	0.276924	-0.717114	0.826018
IGHG2	220	K	GQPREPQVYTLPPSREE	-0.251856	0.382449	0.701686	0.895872
HSPG2	1420	L	SYTAGPQGSPLSDPDVQITGNNIMLVASQPALQGPE	-0.254116	-0.731708	0.0584699	-0.0782284
ALB	111	E	MADCCAKQEPE	-0.25438	0.0710171	-0.55346	-0.234822
A2M	831	A	SPAFLAVPVEKE	-0.255702	-1.01522	1.3495	0.481463
IGHG1	23	T	AALGCLVKD	-0.258836	0.59734	-0.0537726	-0.63817
C3	570	Q	SEDRQPVPGQQMTLKIE	-0.260394	-0.0568248	0.812107	1.01899
PIGR	18	S	TKSPIFGPEE	-0.265358	-0.508267	0.0159523	-0.585242
FGA	325	G	SSGPGSTGSWNSGSSGTGSTGNQNPGSPRPGSTGTWNPGSSE	-0.265458	0.222088	1.23415	2.99241
HPR	61	G	NDVTDISD	-0.265924	0.422874	-0.0962413	-0.254296
IGHA1	166	S	SGKSAVQGPPE	-0.2661	-0.182271	-0.57456	-0.327321
TF	562	T	GGKNPDPWAKNLNE	-0.267662	0.828182	-0.319504	-0.773073
IGHG1	202	E	YKCKVSNKALPAPIE	-0.269788	0.911948	-1.03319	0.131639
IGKV3D-15	21	G	EIVMTQSPATLSVSPGE	-0.27132	0.502596	-0.509095	-0.387443
IGHG1	124	V	FLFPPKPKDTLMISRTPE	-0.272392	0.63628	-1.79749	-0.977654
ALB	285	L	AKYICENQDSISSKLKE	-0.272979	1.52478	1.6607	3.96564
APOB	4448	N	IQEYLSILTDPDGKGKE	-0.273311	0.238077	-0.681997	-1.84286
IGHG2	88	H	KPSNTKVDKTVE	-0.279605	0.558046	-0.25422	-0.584579
FGB	72	Y	RARPAKAAATQKKVE	-0.279889	-0.764566	-0.547101	0.582745
HPX	10	V	ALGLWSLCWSLAIATPLPPTSAHGNVAE	-0.280506	0.182127	0.0252184	-0.087299
FGA	102	D	SHSLTTNIME	-0.281155	1.65418	-0.834852	-0.502441
AHSG	65	D	EVKVWPQQPSGE	-0.285073	0.402774	0.175563	-0.74263
ALB	94	L	FGDKLCTVATLRETYGE	-0.289162	0.0902248	0.828363	-0.598592
IGHG2	87	D	HKPSNTKVDKTVE	-0.290874	0.411088	-0.978132	-1.28939
APOC1	25	A	QGTPDVSSALDKLKE	-0.290875	0.599686	0.299783	0.150425
IGHG4	85	N	VDHKPSNTKVDKRVE	-0.291055	0.433089	0.427414	0.339738
ALB	255	E	VSKLVTD	-0.296842	0.489424	-1.44232	-1.12897
FGG	127	I	LTHDSSIRYLQEIYNSNNQKIVNLKE	-0.29965	0.487005	0.0101042	0.620827
AFM	279	I	RDTSKVMNHICSKQDSISSKIKE	-0.304245	0.475378	-1.86464	-0.383239
IGHA1	213	K	TPLTATLSKSGNTFRPE	-0.308214	-0.702785	0.581074	2.23259
F12	12	L	VSLESTLSIPPWEAPKE	-0.30871	0.42975	-0.173955	-0.0345909
APOC1	31	V	SSALDKLKE	-0.310757	0.943175	0.531775	0.47328
IGKV3D-15	14	L	WLPDTTGEIVMTQSPATLSVSPGE	-0.311603	0.160698	0.842694	-0.701018
C5	678	R	TLQKKIEE	-0.311619	1.46064	-0.508717	-0.535561
IGKV1-5	23	C	DIQMTQSPSTLSASVGD	-0.316586	0.273037	-0.64912	-0.817464
FGA	377	E	SSVSGSTGQWHSE	-0.319336	0.757844	-0.0924495	-1.49839
IGHG1	18	S	TSGGTAALGCLVKD	-0.321216	0.699818	-0.650583	-0.0515802
IGHV1-69-2	9	L	LLVAAATGTHAEVQLVQSGAE	-0.324048	0.933131	0.555162	-0.0214839
IGKC	42	W	KVDNALQSGNSQE	-0.324327	-0.53898	0.112534	-0.737543
ZNF185	386	E	DQDGHSANSQSCKPRPAAISSSATSVSAVPAD	-0.324896	0.29852	0.487213	0.330519
APOA2	61	E	AKSYFEKSKEQLTPLIKKAGTE	-0.329613	-1.3354	-1.42251	-2.21076
C8B	55	R	SVDVTLMPIDCE	-0.330834	-0.869291	1.8442	-0.0916427
IGHA1	216	L	TATLSKSGNTFRPE	-0.332112	-0.655626	0.308831	2.3431
PLG	432	A	DKGPWCFTTDPSVRWE	-0.332327	-0.354486	0.135594	-0.811768
TF	265	Q	VPSHTVVARSMGGKE	-0.337242	-0.898418	1.24616	2.55288
IGHG1	22	G	TAALGCLVKD	-0.33835	0.685731	-0.28717	-0.610035
IGKC	67	Y	SLSSTLTLSKADYE	-0.342424	0.0592081	-0.342865	0.0807041
IGHG1	167	E	VHNAKTKPREE	-0.343922	3.01204	-0.00528134	-0.995326
ALB	374	L	AKTYETTLEKCCAAADPHE	-0.345059	-0.761726	-0.391409	-0.804465
C2	49	D	KVRYRCSSNLVLTGSSERE	-0.346495	-0.227443	0.434692	0.0253383
HP	52	Q	CKNYYKLRTE	-0.346515	1.07841	0.539547	1.26054
ALB	256	V	SKLVTDLTKVHTE	-0.34738	0.62854	0.141397	-0.57159
C3	570	Q	SEDRQPVPGQQMTLKIE	-0.34865	0.243326	0.11866	0.672264
IGKV1-27	23	C	DIQMTQSPSSLSASVGD	-0.350906	0.670286	-0.68929	-0.408442
C1S	16	A	EPTMYGE	-0.351213	1.05496	-0.0785538	3.39231
GSN	18	A	LCALSLPVRAATASRGASQAGAPQGRVPE	-0.353818	0.775564	0.606328	-0.157318
AMBP	314	V	LFPYGGCQGNGNKFYSE	-0.355761	0.533831	-0.532137	-0.490166
IGHM	159	G	VTTDQVQAE	-0.355997	0.998761	-1.05734	0.12029
IGLV2-33	21	Q	SALTQPPFVSGAPGQSVTISCTGTSSD	-0.356013	1.85458	-0.92091	-1.06991
ALB	437	T	KKVPQVSTPTLVE	-0.358174	-0.0210323	0.540809	0.963544
ALB	255	E	VSKLVTDLTKVHTE	-0.360244	0.35667	-0.703288	0.653609
IGLL5	146	A	VTVAWKADGSPVKAGVE	-0.362535	-0.150959	0.0769638	-0.463685
PLG	300	W	SAQTPHTHNRTPE	-0.362845	0.880166	1.27043	0.858093
IGHG1	272	E	NNYKTTPPVLDSD	-0.365355	1.03759	-0.647896	-0.861475
FGG	138	Q	EIYNSNNQKIVNLKE	-0.369697	0.431414	0.479173	0.445941
ORM1	95	T	TYLNVQRE	-0.369966	1.78158	-0.246422	0.0913403
IGLC7	64	N	NKYAASSYLSLTPE	-0.371582	-1.0373	1.80244	1.47799
ITIH1	56	F	EPQGISKLDAQASFLPKE	-0.372955	0.618798	-0.985941	-0.667908
IGHG1	133	D	TLMISRTPE	-0.374069	0.592191	-1.31053	-1.30577
TF	598	H	LARAPNHAVVTRKDKE	-0.377845	-0.716772	0.297768	1.02715
APOE	260	A	KLEEQAQQIRLQAE	-0.37862	0.399163	-0.365751	-0.744369
F13B	21	A	EEKPCGFPHVE	-0.381802	0.275553	0.092273	-0.329827
APOC2	29	Q	DEMPSPTFLTQVKE	-0.384891	0.316106	0.787375	0.972035
AGT	400	E	LNLQKLSND	-0.39093	0.016177	-0.963431	-1.20494
ALB	555	V	ELVKHKPKATKE	-0.396152	0.0949739	0.222503	0.508509
APOB	316	S	TSPPKQAE	-0.399141	-0.338676	-0.391788	0.169689
CFB	28	P	WSLARPQGSCSLE	-0.400879	1.02979	0.254772	1.12362
TTR	57	A	ADDTWEPFASGKTSE	-0.401655	-0.0740879	0.881134	-0.710474
CFH	215	D	VINGSPISQKIIYKE	-0.403774	-0.231369	0.820263	2.42238
ITIH2	379	E	KIQPSGGTNINE	-0.40454	0.171512	-1.17102	-2.31516
KLKB1	469	E	IIIHQNYKVSE	-0.406077	-0.949106	1.16534	1.25196
TF	597	C	HLARAPNHAVVTRKDKE	-0.411925	-0.319634	1.11806	0.821216
IGHG1	190	L	TVLHQDWLNGKE	-0.416303	0.592184	-0.592591	0.826043
A2M	652	N	GITYTPVSSTNE	-0.416425	1.14875	0.35086	0.646767
IGLC6	55	E	TTTPSKQSNNKYAASSYLSLTPE	-0.418292	-0.915148	0.7953	1.45955
F12	20	S	IPPWEAPKE	-0.418359	0.375487	-0.228662	-0.0399704
C3	329	A	TVILHSGSDMVQAE	-0.420939	1.41131	-0.0341617	0.184408
IGHA1	296	T	SILRVAAE	-0.420994	0.363662	-0.726718	1.53512
SERPINA1	46	P	TFNKITPNLAE	-0.42567	-0.265447	0.407584	0.529601
APOB	4092	E	HTGLTLRE	-0.425985	0.130573	0.225172	-0.177649
FGA	428	E	YHTEKLVTSKGDKE	-0.428341	-0.320372	-0.66933	0.160007
GSN	37	Q	AGAPQGRVPE	-0.428693	1.9454	-0.33395	-0.307176
ITIH2	549	T	SANTQLVLE	-0.428716	0.686423	0.181131	0.343882
APOH	82	P	RVCPFAGILENGAVRYTTFE	-0.429323	0.115982	-0.972026	-0.848226
ALB	557	L	VKHKPKATKE	-0.435261	0.319663	-0.84267	0.173486
GSN	52	S	MVVEHPE	-0.435531	1.44771	-1.20437	0.214162
IGHG2	90	P	SNTKVDKTVE	-0.439699	0.325465	-0.101325	-0.28772
ALB	537	D	ICTLSEKE	-0.439973	2.44888	-0.0843458	-0.552623
ALB	436	Y	TKKVPQVSTPTLVE	-0.446569	0.550979	0.446804	0.271955
FGA	350	P	GSPRPGSTGTWNPGSSE	-0.446774	1.24322	-0.296166	0.125419
SERPINA1	38	T	SHHDQDHPTFNKITPNLAE	-0.448748	0.266827	1.00722	1.24562
TF	378	W	SVNSVGKIE	-0.450158	0.103864	0.0484412	0.284135
IGKC	89	E	VTHQGLSSPVTKSFNRGE	-0.452123	-1.01141	-1.19149	-0.0298579
APOL1	56	P	SGTDTGDPQSKPLGDWAAGTMDPE	-0.454672	-1.96192	2.62884	1.49252
GC	108	T	SALSAKSCESNSPFPVHPGTAE	-0.45805	-1.01373	0.46756	-0.491491
APOB	340	E	QNIQRANLFNKLVTE	-0.459048	-0.913179	0.261382	1.6934
FGA	265	P	GGNEITRGGSTSYGTGSE	-0.462323	-0.320577	0.342097	0.0697512
SERPINA2	410	L	FIGKVVNPTQK	-0.463163	0.131888	0.19401	1.555
ITIH2	547	T	ATSANTQLVLE	-0.464776	0.839881	-0.0965254	0.306458
IGKC	87	A	CEVTHQGLSSPVTKSFNRGE	-0.467377	-0.903514	0.00710457	1.52704
SERPIND1	21	G	SKGPLDQLE	-0.469995	0.184653	0.16505	-0.00555591
VTN	54	D	YTAECKPQVTRGD	-0.474108	1.49646	-1.2829	-0.934374
IGHM	69	T	SQVLLPSKDVMQGTDE	-0.476863	0.632703	0.171815	-0.915786
AFM	525	F	SQDLFTFHAD	-0.478132	0.0927968	-0.19631	-0.325765
IGHG1	223	A	KGQPREPQVYTLPPSRDE	-0.479001	-1.14424	0.0687704	-1.51725
F2	201	E	GSSVNLSPPLE	-0.480117	-0.158355	0.242231	0.0960067
APOC3	10	V	ALLALLASARASE	-0.482683	-0.0307342	-1.05729	-0.750934
FGG	409	T	TMKIIPFNRLTIGEGQQHHLGGAKQAGDV	-0.483181	1.40497	1.53269	2.14724
IGLV2-8	89	S	GNTASLTVSGLQAEDE	-0.489807	0.00986519	-0.207182	0.410913
MMP2	30	A	APSPIIKFPGDVAPKTDKE	-0.490612	0.782359	1.44349	1.76468
ALB	127	F	LQHKDDNPNLPRLVRPE	-0.491503	0.00646232	0.330219	0.604064
ALB	547	Q	IKKQTALVELVKHKPKATKE	-0.496221	1.2452	-0.202339	-2.13899
IGHM	97	N	KEKNVPLPVIAE	-0.499414	0.440568	-0.0352416	-0.308157
IGLV6-57	23	M	LTQPHSVSE	-0.502189	-0.794192	0.830347	0.144329
IGHV4-39	28	Q	LQLQESGPGLVKPSE	-0.505924	0.641293	-0.532326	-0.854191
A1BG	78	V	TIEELAAPPPPVLMHHGE	-0.506871	-0.134558	-0.615831	0.247658
GSN	232	N	SNRYERLKATQVSKGIRDNE	-0.506898	1.19306	-0.477174	-1.05978
IGHG1	273	N	NYKTTPPVLD	-0.510024	0.130329	0.580246	0.32972
FGG	100	S	SKPNMID	-0.513354	1.96356	-0.431637	0.0499081
SERPINC1	75	E	ATNRRVWE	-0.51618	0.129752	-0.2154	-0.874743
TF	553	V	KHQTVPQNTGGKNPDPWAKNLNE	-0.517257	0.351285	-0.621252	2.32883
ALB	554	L	VELVKHKPKATKE	-0.517294	0.0562644	1.3252	0.484943
C3	1129	E	MIGGLRNNNE	-0.517606	-0.347696	-0.22757	-0.809056
CD5L	19	L	ASPSGVRLVGGLHRCE	-0.517995	1.18696	0.0230314	2.32616
CRISP3	25	V	AGLLPSFPANEDKDPAFTALLTTQTQVQRE	-0.523598	-0.224708	0.138788	-1.02968
FGA	85	R	INKLKNSLFE	-0.524589	0.220476	0.395897	1.55292
PIGR	19	T	KSPIFGPEE	-0.527353	0.13462	0.288647	-0.838284
IGLC7	62	Q	SNNKYAASSYLSLTPE	-0.528752	-0.655892	1.67868	1.5794
FGG	133	S	IRYLQEIYNSNNQKIVNLKE	-0.530278	0.573946	0.747672	0.686513
FGA	390	E	SGSFRPDSPGSGNARPNNPD	-0.531007	0.0305477	-1.5803	-2.22936
A2M	1327	T	SLKYNILPE	-0.534579	-0.158847	0.591149	0.781307
FGG	99	E	SSKPNMID	-0.53497	1.7079	-0.987656	-0.939377
IGKV3-20	21	G	EIVLTQSPGTLSLSPGE	-0.537087	-0.713765	0.734297	0.0940268
F10	183	R	SVAQATSSSGEAPD	-0.541632	1.23319	-1.02938	-1.86468
KRT10	379	E	LQSQLALKQSLE	-0.543522	-2.85447	-0.629524	-0.96834
AFM	291	S	KQDSISSKIKE	-0.550129	0.816958	-0.813903	-1.19559
CP	480	G	VRFNKNNEGTYYSPNYNPQSRSVPPSASHVAPTE	-0.551878	-1.62333	0.794705	2.02638
GC	303	E	RLKAKLPDATPTE	-0.559306	0.37079	-0.77714	-1.30253
C1R	18	G	SIPIPQKLFGE	-0.559837	-1.34313	3.65892	1.37988
APOC1	26	Q	GTPDVSSALDKLKE	-0.561345	0.213634	1.28458	-0.693421
IGKC	36	R	EAKVQWKVD	-0.565283	0.492917	-0.594856	-1.25932
TF	561	N	TGGKNPDPWAKNLNEKDYE	-0.565847	0.122318	2.47082	0.525933
IGKV3D-15	18	D	TTGEIVMTQSPATLSVSPGE	-0.565864	0.0909773	0.00705338	0.483184
ITIH4	319	E	ATQWRPSLVPASAE	-0.567831	1.2526	-0.34265	-0.0185305
FGA	250	K	ALTDMPQMRME	-0.569275	-5.82132	0.802952	2.26106
SERPINA1	31	D	AAQKTDTSHHDQD	-0.570273	0.681076	-1.35332	-0.328405
IGKV1-27	23	C	DIQMTQSPSSLSASVGD	-0.571604	-0.931516	-0.138425	-1.0797
APOC2	50	E	SAKTAAQNLYE	-0.571605	0.872794	1.17989	1.18282
C3	330	T	VILHSGSDMVQAE	-0.58196	0.290078	0.357049	0.696067
TF	289	Q	AQEHFGKDKSKE	-0.582727	0.542624	0.965882	2.53926
APOC2	23	G	TQQPQQDEMPSPTFLTQVKE	-0.583684	-0.311563	-0.278295	0.526497
ALB	157	E	TFLKKYLYE	-0.585719	-0.70115	1.42666	3.35829
APOL1	70	G	DWAAGTMDPE	-0.58987	0.6205	-0.0246103	0.0201218
A2M	615	S	ASSVYNLLPE	-0.594666	-0.0692981	0.459095	-0.0522603
GSN	36	S	QAGAPQGRVPE	-0.601981	1.81426	-2.45512	-1.65182
IGHM	63	G	GKYAATSQVLLPSKDVMQGTDE	-0.607414	-1.49727	2.35611	2.85321
ECM1	58	M	DHPDSSQHGPPFE	-0.609885	0.566388	0.201683	0.502801
IGLV6-57	21	N	FMLTQPHSVSE	-0.61042	-0.252745	0.32084	1.68794
FGA	579	S	YSKQFTSSTSYNRGDSTFE	-0.611685	0.767144	0.792687	1.50547
TF	601	R	APNHAVVTRKDKE	-0.613576	0.146528	0.033956	0.552639
FGA	577	S	SSYSKQFTSSTSYNRGDSTFE	-0.615284	-0.116731	2.68689	2.46245
C4A	680	R	NVNFQKAINE	-0.615978	-1.32241	-0.116336	-2.10432
HP	256	E	GSTVPEKKTPKSPVGVQPILNE	-0.616551	1.11566	2.79808	1.28013
TF	375	C	DEWSVNSVGKIE	-0.621126	0.297918	1.24188	-0.108682
IGHG1	208	S	NKALPAPIE	-0.622531	0.367926	0.391446	-0.507172
IGHG1	207	V	SNKALPAPIE	-0.627453	0.611864	0.123258	-0.929719
C3	712	T	RFISLGE	-0.628747	-0.0237386	0.386995	0.275662
CLU	361	I	LSVDCSTNNPSQAKLRRE	-0.631296	1.57383	-0.869862	-0.776785
IGKC	28	C	LLNNFYPREAKVQWKVD	-0.634778	0.260856	-0.697083	-0.968824
SERPIND1	35	T	AQSADPQWEQLNNKNLSMPLLPADFHKE	-0.636008	-2.51802	1.54963	0.408027
IGHG2	74	S	SNFGTQTYTCNVDHKPSNTKVDKTVE	-0.637985	-0.348301	0.352578	1.2542
F2	144	N	STTHPGADLQE	-0.646924	1.10126	-1.34318	-0.668994
C3	645	L	TFTSSSGQQTAQRAE	-0.648181	-0.71819	-0.354568	-1.31647
ITIH4	55	T	SRVVNRANTVQE	-0.659514	0.0421773	1.02631	1.33494
ALB	31	E	VAHRFKDLGEE	-0.662158	1.37222	0.114816	-0.341017
ITIH3	483	D	LTQNTYQHFYDGSE	-0.662356	1.23337	0.115498	-0.071736
APOC2	29	Q	DEMPSPTFLTQVKE	-0.663725	-0.142322	0.153764	-0.250888
A2M	104	L	TVQVKGPTQE	-0.667126	0.218406	0.676995	-0.132802
CFH	32	E	ILTGSWSDQTYPE	-0.667536	-0.273555	-0.837878	-1.12164
IGKV1D-33	23	C	DIQMTQSPSSLSASVGDRVTITCQASQD	-0.671549	0.224276	0.0195786	0.18558
IGHV4-61	22	V	QLQESGPGLVKPSE	-0.672263	0.219214	-1.09146	-1.71311
ALB	529	A	ETFTFHAD	-0.673968	-0.229742	0.733497	-2.88667
FGA	338	G	SSGTGSTGNQNPGSPRPGSTGTWNPGSSE	-0.674969	0.33411	0.96254	1.59624
ALB	540	T	LSEKERQIKKQTALVE	-0.675328	-0.974464	-0.40166	0.157726
SERPIND1	20	G	GSKGPLDQLE	-0.677319	0.34484	0.307038	0.153619
FGB	72	Y	RARPAKAAATQKKVERKAPDAGGCLHADPD	-0.678855	1.30247	-0.65978	-0.475879
FGA	397	D	SPGSGNARPNNPDWGTFEE	-0.679339	0.711498	1.00178	1.21567
FGG	266	Q	SAIPYALRVE	-0.683272	0.545836	0.417128	0.901354
GSN	30	T	ASRGASQAGAPQGRVPE	-0.691819	2.34748	-0.792847	-0.120993
ITIH2	643	D	APPQDPSCCSGALYYGSKVVPD	-0.693166	-0.521231	0.282301	-0.106878
IGKV6D-21	20	G	EIVLTQSPD	-0.701953	0.844325	-1.0041	-1.18896
CFB	26	T	TPWSLARPQGSCSLE	-0.706266	0.315982	0.0181718	0.960816
HP	71	N	EKQWINKAVGDKLPE	-0.706638	0.349729	0.298431	0.38813
APOB	4451	E	YLSILTDPDGKGKEKIAE	-0.710005	-2.03795	0.305441	-1.35178
SERPINC1	380	E	KSKLPGIVAE	-0.710446	0.537455	1.43638	1.60181
IGKC	89	E	VTHQGLSSPVTKSFNRGEC	-0.711174	0.0904878	1.13435	1.41257
IGHG2	82	Y	TCNVDHKPSNTKVDKTVE	-0.711899	0.573157	-0.112512	0.314077
IGHV4-61	26	E	SGPGLVKPSE	-0.712585	0.424281	0.139184	-0.342747
FGB	228	C	TVSCNIPVVSGKE	-0.712698	0.0915357	0.0310641	0.512366
AHSG	19	S	APHGPGLIYRQPNCDDPETE	-0.716875	0.340768	0.796022	-0.157258
IGKC	88	C	EVTHQGLSSPVTKSFNRGEC	-0.720707	-1.03815	2.44128	2.4816
SERPIND1	34	E	TAQSADPQWEQLNNKNLSMPLLPADFHKE	-0.728483	0.4688	-0.222279	1.38964
HPX	333	K	GGYTLVSGYPKRLE	-0.744684	0.053179	0.718318	2.21643
FGG	267	S	AIPYALRVE	-0.745291	0.692474	0.916531	1.92645
ALB	25	R	DAHKSEVAHRFKD	-0.748229	2.4891	-0.590012	-0.120737
SERPINA1	399	M	IEQNTKSPLFMGKVVNPTQK	-0.748374	0.40909	0.685866	2.2033
LBP	26	G	ANPGLVARITD	-0.749703	0.518424	-0.360577	-0.764247
SERPINA1	402	Q	NTKSPLFMGKVVNPTQK	-0.752726	0.726525	0.174493	1.20817
SERPINA3	26	P	NSPLDEE	-0.754613	-0.489546	0.356351	0.00492664
CRISP3	45	L	LTTQTQVQRE	-0.755726	-1.15626	0.508646	0.0126445
VTN	141	E	TLHPGRPQPPAEE	-0.756141	0.412331	-0.900303	-1.21726
FGB	68	S	GGGYRARPAKAAATQKKVE	-0.756257	-0.618049	-0.601552	1.03299
ALB	133	D	NPNLPRLVRPE	-0.76371	-0.19669	0.198003	0.77576
SERPINA1	394	P	FVFLMIEQNTKSPLFMGKVVNPTQK	-0.764473	0.27325	0.624923	2.16055
IGHV7-4-1	18	A	HSQVQLVQSGSE	-0.768346	0.823023	-0.176233	-1.18835
HPX	7	G	APVALGLWSLCWSLAIATPLPPTSAHGNVAE	-0.770385	1.16957	0.301382	-1.01593
IGKC	96	S	SPVTKSFNRGE	-0.772296	2.08548	-1.24142	-1.31056
CLU	311	M	DIHFHSPAFQHPPTE	-0.773674	0.247587	0.532454	1.65033
FGG	265	T	QSAIPYALRVE	-0.77409	1.05774	0.521542	0.720054
IGHA1	167	S	GKSAVQGPPERD	-0.775022	-0.119802	-0.861333	0.610743
IGHG1	134	T	LMISRTPE	-0.784616	1.08765	-0.423414	0.0343544
SERPINA2	404	Y	ITNFPLFIGKVVNPTQK	-0.789231	-0.415652	0.0190347	2.66975
IGHM	152	E	GKQVGSGVTTDQVQAE	-0.789702	2.18557	-0.703062	0.054801
HPX	22	A	IATPLPPTSAHGNVAE	-0.809669	-2.47865	-1.53281	-0.237504
APOC1	29	P	DVSSALDKLKE	-0.811294	0.164852	-0.209235	1.06389
APOL1	44	A	EEAGARVQQNVPSGTD	-0.8128	0.161386	1.06209	-0.286611
IGKV3D-11	22	E	IVLTQSPATLSLSPGE	-0.817045	-1.23433	0.283788	0.929446
ALB	287	K	YICENQDSISSKLKE	-0.817408	0.852434	-0.828419	-1.06182
FGA	331	S	TGSWNSGSSGTGSTGNQNPGSPRPGSTGTWNPGSSE	-0.825283	-0.312024	0.512312	1.56251
F2	175	P	TVRRQECSIPVCGQDQVTVAMTPRSE	-0.825698	0.434464	-0.0102041	0.110228
IGHV1-45	15	V	TDAYSQMQLVQSGAE	-0.834732	-0.448243	-0.187581	0.556653
A2M	1084	S	GSLLNNAIKGGVEDE	-0.83497	-0.318608	0.0850553	0.599098
FGA	400	G	SGNARPNNPDWGTFEE	-0.846702	-0.130041	0.86103	0.683762
A2M	1185	E	RPQKPKAPVGHFYEPQAPSAE	-0.847647	0.216325	-1.10036	-0.511964
SERPINC1	299	G	TQVLELPFKGDD	-0.876191	0.182051	0.146251	0.142618
ALB	58	Q	CPFEDHVKLVNE	-0.880879	-1.96101	0.585297	-0.495289
IGKC	86	Y	ACEVTHQGLSSPVTKSFNRGE	-0.885054	0.543386	-0.748526	0.00171348
AFM	280	R	DTSKVMNHICSKQDSISSKIKE	-0.888011	-3.23131	-0.23369	0.828679
IGKC	83	H	KVYACEVTHQGLSSPVTKSFNRGE	-0.890782	0.79148	-0.59402	0.911272
C3	1111	E	KQKPDGVFQE	-0.893856	0.838201	-0.820039	-1.06638
IGLL5	201	E	GSTVEKTVAPTECS	-0.897071	1.60312	1.63622	1.05231
SERPINF2	9	L	VLSWSCLQGPCSVFSPVSAMEPLGWQLTSGPNQE	-0.901834	-0.270588	0.520835	-0.0522864
HBD	1	-	MVHLTPE	-0.905829	0.418372	-0.385577	0.215694
IGKV3D-15	18	D	TTGEIVMTQSPATLSVSPGE	-0.907842	-0.0852197	-0.865027	-0.614326
ALB	550	K	QTALVELVKHKPKATKE	-0.909113	-0.0562047	0.559963	0.0344427
C1QA	23	T	EDLCRAPD	-0.911582	0.752734	-0.956039	-2.16017
IGKV1-6	23	C	AIQMTQSPSSLSASVGD	-0.913075	0.815266	-0.945663	-0.379071
ITIH1	225	E	ATNLNGGLLRGIE	-0.914089	-0.355735	0.828554	0.384224
IGHG1	164	D	GVEVHNAKTKPREE	-0.919949	1.24606	-1.25943	-1.7347
FGB	70	G	GYRARPAKAAATQKKVE	-0.925211	0.875271	0.658467	0.171791
FGB	223	Y	CRTPCTVSCNIPVVSGKE	-0.929996	-0.184538	0.229932	0.846025
APOL1	11	S	VLCIWVQQNVPSGTDTGDPQSKPLGDWAAGTMDPE	-0.938896	-0.209408	1.79681	0.533456
CD5L	73	G	TPSGILYEPPAEKEQKVLIQSVSCTGTE	-0.939404	-0.215264	0.226728	0.141976
CP	481	V	RFNKNNEGTYYSPNYNPQSRSVPPSASHVAPTE	-0.939407	-0.628019	0.993513	1.55598
CLEC3B	21	T	TEPPTQKPKKIVNAKKD	-0.940455	0.950105	0.674149	1.03438
A2M	114	E	FKKRTTVMVKNE	-0.941188	2.30633	-0.774816	1.0073
TF	22	P	DKTVRWCAVSE	-0.946011	0.738587	0.587748	0.00643782
FGA	341	G	TGSTGNQNPGSPRPGSTGTWNPGSSE	-0.949069	-0.907167	0.179164	1.36281
APOA1	117	E	VKAKVQPYLD	-0.959493	0.625915	-0.431593	-0.987006
SERPINA1	166	E	AFTVNFGDTE	-0.965375	0.380976	-0.969446	-1.3684
FGG	27	A	YVATRDNCCILDE	-0.966358	1.18926	0.901322	1.12612
SERPIND1	46	L	NNKNLSMPLLPADFHKE	-0.975886	0.592488	1.08573	2.24679
IGHG2	196	G	KEYKCKVSNKGLPAPIE	-0.976114	0.621528	-0.350236	-0.597441
HRG	493	D	NQPFPQSVSE	-0.983431	0.0821725	-0.105746	-1.64941
TF	260	D	CHLAQVPSHTVVARSMGGKE	-0.991507	-1.53242	0.340709	3.32448
TF	555	H	QTVPQNTGGKNPDPWAKNLNEKDYE	-1.00819	-2.06704	1.58444	3.43241
APOB	3412	N	STVSLTTKNME	-1.01339	0.337372	0.205538	-0.198561
SERPIND1	20	G	GSKGPLDQLEKGGE	-1.0232	0.124779	0.775992	-0.724065
APCS	20	A	HTDLSGKVFVFPRESVTD	-1.02335	-2.02593	2.50474	2.24117
IGLV3-21	86	S	GNTATLTISRVE	-1.03055	-0.241439	0.812475	0.35438
AMBP	206	R	AVLPQEEE	-1.03519	0.0441408	-1.23651	-0.232121
HP	128	T	TGATLINE	-1.03988	0.338392	-0.11731	-1.44061
CLEC3B	16	L	LTQVTTEPPTQKPKKIVNAKKD	-1.04546	0.398096	0.822752	0.187301
TF	556	Q	TVPQNTGGKNPDPWAKNLNE	-1.04568	1.39648	-0.901368	-0.924019
IGHA1	167	S	GKSAVQGPPE	-1.04943	-0.166483	-0.642942	-0.238022
CLEC3B	18	T	QVTTEPPTQKPKKIVNAKKD	-1.05424	0.959255	-0.0985291	-0.919687
IGHV1-24	19	H	AQVQLVQSGAE	-1.05998	0.205986	1.67229	1.70377
TF	338	E	YVTAIRNLRE	-1.06007	0.0899978	-1.16873	-0.718989
SERPINA1	398	L	MIEQNTKSPLFMGKVVNPTQK	-1.06436	-0.648618	0.0552801	1.55424
ALB	291	E	NQDSISSKLKE	-1.07026	-2.04379	2.24118	0.656878
FGG	129	T	HDSSIRYLQE	-1.0719	1.77238	0.340311	0.205391
FGA	334	S	WNSGSSGTGSTGNQNPGSPRPGSTGTWNPGSSE	-1.07265	-0.725311	0.248398	0.694102
FGB	66	P	ISGGGYRARPAKAAATQKKVE	-1.07548	-2.28466	-0.545022	-0.316013
A2M	81	E	NDVLHCVAFAVPKSSSNE	-1.08871	0.983622	-0.550852	-1.51533
IGHG2	84	C	NVDHKPSNTKVDKTVE	-1.08881	0.323157	-0.783183	-0.986707
CLEC3B	27	Q	KPKKIVNAKKD	-1.08929	0.443608	0.36889	0.0809306
SERPINA1	177	E	AKKQINDYVE	-1.10002	0.304958	-0.886668	-0.54853
IGKC	93	Q	GLSSPVTKSFNRGE	-1.10126	-0.0452152	-2.48536	-0.30391
FGG	422	G	EGQQHHLGGAKQAGDV	-1.11576	-0.0149677	0.458434	0.346593
VTN	100	T	SDLQAQSKGNPE	-1.1167	-0.151093	-0.742191	-1.06767
IGKC	95	L	SSPVTKSFNRGE	-1.11737	0.577297	-0.915259	0.946596
CLEC3B	20	V	TTEPPTQKPKKIVNAKKD	-1.13536	1.26469	-0.156125	0.273238
CLEC3B	17	L	TQVTTEPPTQKPKKIVNAKKD	-1.13807	0.847449	-0.0947134	-0.0421197
SERPINA1	37	D	TSHHDQDHPTFNKITPNLAE	-1.14001	-0.992483	-1.0831	-1.4422
CLU	369	N	NPSQAKLRRE	-1.14406	-1.1472	-0.971439	-0.680908
PON1	124	E	DNAMYLLVVNHPDAKSTVE	-1.14578	-1.11842	-1.18303	-0.19116
SERPINF2	22	V	FSPVSAMEPLGWQLTSGPNQE	-1.16094	-0.565258	0.496894	-0.228295
ALB	384	K	CCAAADPHE	-1.16454	2.32126	-0.651689	0.466207
IGHM	145	I	QVSWLREGKQVGSGVTTDQVQAE	-1.1661	-0.0638167	-0.720331	-1.68563
FGA	588	T	SYNRGDSTFE	-1.16955	0.712627	-0.502632	-0.154926
CD5L	22	P	SGVRLVGGLHRCE	-1.18626	-0.144352	1.08429	3.22259
FGA	372	G	HWTSESSVSGSTGQWHSE	-1.19825	-0.0894949	-1.42751	-0.761728
ALB	126	C	FLQHKDDNPNLPRLVRPE	-1.2059	-0.859067	1.06831	2.29993
ORM1	94	N	TTYLNVQRE	-1.21408	0.0835438	1.01512	0.52517
CLEC3B	22	T	EPPTQKPKKIVNAKKD	-1.2162	0.621423	0.0499295	0.0998437
APOA1	164	E	KLSPLGEE	-1.22959	-0.851686	-1.33674	-3.05619
IGHV5-51	13	A	VLQGVCAEVQLVQSGAE	-1.23017	1.52216	-1.4978	-1.61774
TF	379	S	VNSVGKIE	-1.23143	-0.170484	-1.0767	-0.00994221
GSN	29	A	TASRGASQAGAPQGRVPE	-1.23497	-0.0613808	0.915017	0.155389
IGKV3D-7	17	L	WLPDTTGEIVMTQSPATLSLSPGE	-1.23613	-0.37539	0.363665	-0.601524
FGA	345	T	GNQNPGSPRPGSTGTWNPGSSE	-1.23653	0.548875	-0.0544608	0.862112
IGHV1-3	17	G	AHSQVQLVQSGAE	-1.24569	0.59231	-0.402963	-1.18862
FGA	364	G	SSERGSAGHWTSESSVSGSTGQWHSE	-1.24839	0.905308	-1.0986	-2.29324
ALB	375	A	KTYETTLEKCCAAADPHE	-1.25965	-2.28803	-2.14646	-3.3905
TF	247	C	LDNTRKPVDE	-1.2605	0.683614	0.261312	-0.983767
FGA	333	G	SWNSGSSGTGSTGNQNPGSPRPGSTGTWNPGSSE	-1.2632	-0.768887	0.142876	0.424597
VTN	467	A	QYWLGCPAPGHL	-1.26872	-0.0484017	0.0522415	-1.40117
FGA	337	S	GSSGTGSTGNQNPGSPRPGSTGTWNPGSSE	-1.26895	-0.057765	0.166065	-0.192343
FGA	330	G	STGSWNSGSSGTGSTGNQNPGSPRPGSTGTWNPGSSE	-1.27694	0.376847	1.08604	0.401241
APOB	4447	R	NIQEYLSILTDPDGKGKE	-1.27879	0.691166	-1.22453	-1.28542
A1BG	68	E	GALSEPSATVTIEE	-1.28039	-1.15325	-0.0334994	0.167947
CFI	19	C	KVTYTSQE	-1.28381	-0.296785	-1.2861	-1.42786
IGKJ1	1	-	WTFGQGTKVE	-1.28714	0.527233	-0.62591	-1.38098
ALB	549	K	KQTALVELVKHKPKATKE	-1.2874	1.769	-1.1132	-1.27944
IGHA1	168	G	KSAVQGPPERD	-1.29071	-0.709865	0.40859	0.76668
IGKC	64	D	STYSLSSTLTLSKADYE	-1.29897	-1.87007	0.941696	-0.153711
SERPINA1	123	E	LLRTLNQPD	-1.305	0.673889	-1.05134	-1.71817
FGA	326	S	SGPGSTGSWNSGSSGTGSTGNQNPGSPRPGSTGTWNPGSSE	-1.3129	-0.862886	-0.344184	1.13762
GSN	19	L	CALSLPVRAATASRGASQAGAPQGRVPE	-1.31467	0.293846	0.970713	-0.641967
IGHG2	81	T	YTCNVDHKPSNTKVDKTVE	-1.3425	0.0583272	-0.177359	0.512833
IGHG2	75	S	NFGTQTYTCNVDHKPSNTKVDKTVE	-1.34669	-0.44589	0.847625	0.367727
SERPINF2	28	A	MEPLGWQLTSGPNQE	-1.36808	-0.540596	-0.241289	-1.5518
HPX	334	G	GYTLVSGYPKRLE	-1.36988	0.516713	0.640991	3.05628
IGHA1	154	R	DASGVTFTWTPSSGKSAVQGPPERD	-1.37251	0.303691	2.05927	1.93838
ALB	288	Y	ICENQDSISSKLKE	-1.37504	0.353629	1.65938	-1.35416
ITIH2	361	N	DLISATKTQVAD	-1.37532	0.542414	-0.568172	0.447512
IGLV3-21	85	N	SGNTATLTISRVE	-1.37626	-1.11243	0.709056	1.86548
IGHG4	86	V	DHKPSNTKVDKRVE	-1.3784	0.867445	-0.829684	0.316655
FGA	332	T	GSWNSGSSGTGSTGNQNPGSPRPGSTGTWNPGSSE	-1.38032	-0.573328	0.711406	1.64428
IGHG2	219	T	KGQPREPQVYTLPPSREE	-1.38277	-3.8622	-1.9588	-2.50658
FGA	560	E	SSSHHPGIAE	-1.40486	-0.0665324	-0.736089	-0.724118
IGHG1	145	C	VVVDVSHEDPE	-1.40797	0.368591	0.510855	-0.630144
FGA	339	S	SGTGSTGNQNPGSPRPGSTGTWNPGSSE	-1.42353	0.0608556	0.825201	0.763173
APOB	3438	R	MNFKQELNGNTKSKPTVSSSME	-1.4282	1.02314	-1.25363	-0.476027
IGHG2	218	K	TKGQPREPQVYTLPPSRE	-1.43439	0.0261551	-1.00001	-0.577654
FGB	115	E	ALLQQERPIRNSVDE	-1.44526	1.44522	1.99138	0.00216273
SERPINA1	396	V	FLMIEQNTKSPLFMGKVVNPTQK	-1.44763	-0.853017	1.17676	4.12402
IGKC	66	T	YSLSSTLTLSKADYE	-1.45944	-2.9549	1.48621	0.976885
CFH	147	C	LPVTAPENGKIVSSAMEPDRE	-1.46451	0.761326	0.293657	-0.55188
FGA	416	E	VSGNVSPGTRRE	-1.46658	0.728043	0.378095	-0.975329
ALB	595	E	EGKKLVAASQAALGL	-1.4812	0.997092	0.0998459	1.85551
SERPINF2	27	S	AMEPLGWQLTSGPNQE	-1.48999	-0.771907	0.388458	-0.15842
IGKC	71	S	TLTLSKADYE	-1.49393	0.251661	0.544392	0.679254
FGB	276	E	NGGWTVIQNRQDGSVD	-1.49697	-0.0261818	-0.5247	-1.95753
C1S	16	A	EPTMYGE	-1.50519	0.900197	0.319173	3.02777
IGHM	254	D	SVTISWTRQNGE	-1.52314	-0.890325	0.16821	1.05731
ALB	252	E	FAEVSKLVTDLTKVHTE	-1.53352	1.57805	-0.720536	-1.52046
ALB	132	D	DNPNLPRLVRPE	-1.54189	-0.972721	0.103331	0.202009
TF	561	N	TGGKNPDPWAKNLNE	-1.54306	0.306927	0.0956516	-0.255106
IGHG4	84	C	NVDHKPSNTKVDKRVE	-1.54391	-0.214581	3.16238	1.35447
SERPINA2	159	E	DTKKLYHSE	-1.5508	-0.777907	1.00758	0.469094
GSN	410	Y	LSSHIANVE	-1.55454	-0.160975	0.554016	-0.90767
LBP	20	S	TPEALGANPGLVARITD	-1.55646	0.920354	1.13153	-0.0393623
FGB	214	E	SDVSAQMEYCRTPCTVSCNIPVVSGKE	-1.55972	1.64021	-0.318956	0.0325184
IGKC	80	Y	EKHKVYACEVTHQGLSSPVTKSFNRGE	-1.5614	-3.07191	0.120631	-0.626294
CLU	367	S	TNNPSQAKLRRE	-1.56389	-1.7295	-1.30668	-1.56276
FGA	336	N	SGSSGTGSTGNQNPGSPRPGSTGTWNPGSSERGSAGHWTSE	-1.57553	-0.138999	1.18966	0.297022
CLEC3B	19	Q	VTTEPPTQKPKKIVNAKKD	-1.57597	0.985097	-0.390865	-0.734611
AFM	20	S	LTLPTQPRDIE	-1.58066	-0.174404	0.14262	-0.152036
IGKV6D-21	21	E	IVLTQSPD	-1.58262	1.00373	-1.39674	-1.29686
IGKJ1	3	T	FGQGTKVE	-1.59566	0.326052	-0.0288771	-0.481192
AHSG	19	S	APHGPGLIYRQPNCDDPE	-1.59981	-0.0397027	0.0127007	-0.796215
IGHA1	217	T	ATLSKSGNTFRPE	-1.60381	-1.04787	-0.384128	-0.771147
PLG	138	F	SPATHPSEGLEE	-1.6064	0.302452	-1.23797	0.0515329
FGA	30	A	EGGGVRGPRVVE	-1.60692	1.86527	-0.239865	0.440565
IGLV2-8	29	S	ASGSPGQSVTISCTGTSSD	-1.64584	1.28455	-0.617988	-1.31252
CFB	658	E	RDAQYAPGYDKVKD	-1.65271	1.28551	-1.26212	-1.97612
FGA	410	D	WGTFEEVSGNVSPGTRRE	-1.67651	1.202	-0.117009	0.873345
FGA	117	D	FSSANNRDNTYNRVSE	-1.68343	2.16717	-0.276014	-0.988411
TF	549	D	VAFVKHQTVPQNTGGKNPDPWAKNLNE	-1.69915	-1.83967	0.625306	3.59735
SERPINF2	29	M	EPLGWQLTSGPNQE	-1.70045	-0.0205837	0.540181	0.166007
SERPIND1	43	W	EQLNNKNLSMPLLPADFHKE	-1.70484	0.221808	1.81765	1.39006
HEG1	43	L	SLAPLAGAGLE	-1.7193	-0.535683	0.530261	0.514641
C4A	1341	K	SHALQLNNRQIRGLEEE	-1.72055	-2.80976	0.591799	4.10072
TF	264	A	QVPSHTVVARSMGGKE	-1.72129	-0.0638359	1.77358	2.2584
HSPG2	4197	N	DAPGQYGAYFHDD	-1.7296	0.948991	-0.587751	-0.600131
FGA	416	E	VSGNVSPGTRREYHTE	-1.75257	0.0391552	0.678744	1.28867
ALB	391	P	HECYAKVFDE	-1.76302	-0.54934	0.856333	-0.212402
GC	238	V	FLSKVLEPTLKSLGE	-1.76427	0.525498	-1.12461	-2.00307
ALB	294	D	SISSKLKE	-1.77235	0.517814	-1.66974	-3.15328
FGB	280	W	TVIQNRQDGSVD	-1.77847	3.66939	-2.00533	-1.0464
ALB	130	H	KDDNPNLPRLVRPE	-1.78134	-1.54795	1.6622	3.66649
CLU	359	R	EILSVDCSTNNPSQAKLRRE	-1.78334	-0.647295	2.51881	-3.71424
FGG	409	T	TMKIIPFNRLTIGEGQQHHLGGAKQAGDV	-1.78912	1.22509	-1.11243	-0.885344
ITIH4	601	E	QSQVAEKPME	-1.79874	-0.235528	-0.185329	-1.61833
FGA	31	E	GGGVRGPRVVE	-1.80791	1.84643	-0.167592	-0.414763
FGA	578	S	SYSKQFTSSTSYNRGDSTFE	-1.81014	0.46657	2.43417	2.91414
FGB	74	A	RPAKAAATQKKVE	-1.82159	-0.180314	-0.15739	0.037041
FGA	556	T	NTKESSSHHPGIAE	-1.8286	0.694955	0.227788	-0.368526
APOA1	23	W	QQDEPPQSPWDRVKD	-1.85037	2.46278	1.06185	3.12531
FGA	112	E	ILRGDFSSANNRD	-1.85086	1.92194	-0.0435315	-1.06368
C3	1164	N	SLPGSITKAGDFLE	-1.89587	-0.793604	0.974533	0.0142012
FGA	250	K	ALTDMPQMRME	-1.90471	-5.21518	-2.33449	-1.181
SERPIND1	43	W	EQLNNKNLSMPLLPADFHKE	-1.92377	0.274123	1.11861	1.64661
IGHV1OR21-1	17	G	AQSQVQLVQSGAE	-1.93175	0.274274	0.175947	-1.52399
IGKV3-20	13	L	LWLPDTTGEIVLTQSPGTLSLSPGE	-1.9561	0.397531	-0.268537	0.985861
ALB	129	Q	HKDDNPNLPRLVRPE	-1.95866	-1.45751	1.95154	3.92763
A2M	24	A	SVSGKPQYMVLVPSLLHTE	-1.96959	-0.829862	2.56745	5.93473
SERPINF2	28	A	MEPLGWQLTSGPNQE	-1.97209	0.361936	1.22725	0.0424823
APOE	19	A	KVEQAVETEPEPE	-1.97963	0.348752	0.962553	-1.05193
GSN	28	A	ATASRGASQAGAPQGRVPE	-1.98022	3.57501	0.0354461	-0.382279
HPX	126	E	KGYPKLLQDE	-1.98151	0.470775	-1.33989	-1.61876
TNXB	3636	S	AEGTTGLAPAGQTSEE	-1.98449	0.839432	0.891003	-0.721313
AFM	283	S	KVMNHICSKQDSISSKIKE	-2.0226	1.60616	-0.658119	0.658869
FGA	27	D	FLAEGGGVRGPRVVE	-2.02853	1.96077	-0.12865	-0.237966
ALB	125	E	CFLQHKDDNPNLPRLVRPE	-2.03957	-1.8002	1.46808	2.87011
FGA	344	S	TGNQNPGSPRPGSTGTWNPGSSE	-2.05302	0.398193	1.08547	1.43529
SERPINA2	409	P	LFIGKVVNPTQK	-2.07605	-0.383466	-2.14579	-1.57264
ALB	596	E	GKKLVAASQAALGL	-2.07959	0.779952	-0.00261619	3.0099
IGHG2	219	T	KGQPREPQVYTLPPSRE	-2.08629	0.227331	-1.48647	-1.30423
FGA	254	D	MPQMRME	-2.09338	-0.148956	-0.543683	-1.87599
CRISP3	35	N	EDKDPAFTALLTTQTQVQRE	-2.09542	-1.55376	1.08926	2.16569
FGA	432	E	KLVTSKGDKE	-2.11131	1.8725	-1.67542	-2.92771
FGA	232	D	LVPGNFKSQLQKVPPE	-2.11261	0.841194	1.24804	3.15655
CFI	19	C	KVTYTSQED	-2.11432	-0.559629	-0.701726	-0.914029
ITIH2	469	E	NHGIAQRIYGNQD	-2.12881	0.631092	-0.753955	-1.06393
AHSG	21	P	HGPGLIYRQPNCDDPE	-2.13141	0.342307	0.488193	-1.35008
FGA	112	E	ILRGDFSSANNRDNTYNRVSE	-2.13807	1.70369	0.93385	0.878656
IGHG2	83	T	CNVDHKPSNTKVDKTVE	-2.14634	0.0297656	0.921694	0.256741
TF	264	A	QVPSHTVVARSMGGKE	-2.15329	-0.189513	3.19191	3.64412
ALB	128	L	QHKDDNPNLPRLVRPE	-2.15381	-0.343117	2.34719	3.43877
FGA	342	T	GSTGNQNPGSPRPGSTGTWNPGSSE	-2.15685	1.63184	0.612162	0.611433
GSN	32	S	RGASQAGAPQGRVPE	-2.15741	0.211449	-0.18427	1.34916
SERPINF2	17	Q	GPCSVFSPVSAMEPLGRQLTSGPNQE	-2.19585	0.124873	-0.0952526	-0.269213
FGA	252	L	TDMPQMRME	-2.25037	-0.276038	0.156517	-0.225196
FGA	367	E	RGSAGHWTSE	-2.28631	0.131703	0.541607	1.83144
SERPINF2	32	L	GWQLTSGPNQE	-2.30546	0.370115	-0.202623	0.00972866
FGA	403	N	ARPNNPDWGTFEE	-2.30684	0.349492	0.561501	1.83476
CLU	443	A	SHTSDSDVPSGVTE	-2.33926	1.90557	-1.26768	-0.102412
IGKV4-1	21	G	DIVMTQSPD	-2.3511	-1.34334	0.740255	-0.283501
FGA	379	S	VSGSTGQWHSE	-2.3535	0.0058391	0.491247	-0.295497
FGG	423	E	GQQHHLGGAKQVRPEHPAETE	-2.3836	2.04574	-0.638039	-0.311658
ITIH4	393	E	TNPRSIQNNVRE	-2.48605	0.47592	0.0785921	-0.774941
SERPINF2	31	P	LGWQLTSGPNQE	-2.48949	0.372422	0.619358	0.370345
FGA	250	K	ALTDMPQMRME	-2.50929	0.0957615	1.58224	1.48447
CLU	366	C	STNNPSQAKLRRE	-2.53211	-0.889292	0.780138	-0.615356
FGA	218	D	RQHLPLIKMKPVPD	-2.53439	1.966	0.571251	3.76246
IGKC	29	L	LNNFYPREAKVQWKVD	-2.53628	-2.79593	-0.823249	-1.89933
A2M	1195	G	HFYEPQAPSAE	-2.59824	1.22404	0.829731	-1.38199
CFH	463	E	SQYTYALKE	-2.64698	0.435912	-0.0280344	-0.431654
FGA	415	E	EVSGNVSPGTRRE	-2.69425	0.693308	0.84973	0.561565
FGA	378	S	SVSGSTGQWHSE	-2.75326	-0.142076	-0.411403	-0.22705
GSN	23	S	LPVRAATASRGASQAGAPQGRVPE	-2.7824	1.00866	0.323878	0.927042
FGA	32	G	GGVRGPRVVE	-2.78701	1.53932	-0.429125	-0.0125587
FGA	26	G	DFLAEGGGVRGPRVVE	-2.80209	0.846793	1.49966	1.00855
IQCB1	152	W	LLGGHVE	-2.81767	-2.25879	-0.295556	0.306221
FGA	598	E	SKSYKMADE	-2.899	0.940221	-0.195423	-0.0491935
ALB	559	K	HKPKATKE	-2.91254	-1.6847	1.1478	2.6781
GSN	22	L	SLPVRAATASRGASQAGAPQGRVPE	-2.95099	0.503178	-0.135231	0.558877
FGA	100	N	KDSHSLTTNIME	-3.10672	1.67312	2.19962	1.34133
GSN	28	A	ATASRGASQAGAPQGRVPEARPNSMVVE	-3.18874	0.410813	0.521115	-0.175638
IGHG1	125	F	LFPPKPKDTLMISRTPE	-3.45557	0.378013	-0.901103	-3.68016
HBA1; HBA2	2	M	VLSPADKTNVKAAWGKVGAHAGE	-3.56367	0.441754	0.471998	6.19297
C4A	1337	R	NGFKSHALQLNNRQIRGLEEE	-3.61566	-0.478477	3.30708	2.39151
CP	495	N	YNPQSRSVPPSASHVAPTE	-4.07453	0.400842	0.160503	0.388463
GSN	27	R	AATASRGASQAGAPQGRVPE	-4.5341	0.787993	0.000703111	-0.106326
GSN	21	A	LSLPVRAATASRGASQAGAPQGRVPE	-5.10975	0.555133	-0.437068	0.443782
GSN	28	A	ATASRGASQAGAPQGRVPEARPNSMVVEHPE	-5.2801	0.695186	-0.480142	0.352443
