# Supplementary material for: Proteolytic profiling of human plasma reveals an immunoactive complement C3 fragment
Source: EMBO J. 2025 Oct 27;44(24):7721–58. doi: 10.1038/s44318-025-00598-8 (PMC12706077; doi:10.1038/s44318-025-00598-8)
Supplement: Supplementary file 14 — Dataset EV12 [file 44318_2025_598_MOESM14_ESM.xlsx]

## Sheet: Dataset_EV12_Description
Dataset EV12	In vitro N-termini from recombinant MASP-1/-3 assays with purified human C3.
	C3 N-termini as identified in digestions of purified human C3 with recombinant MASP-1 & MASP-3 (n=3). Protease treatment was performed at high (1:10) and low (1:50) protease:protein ratios for 2h at 37°C. Inactive MASP-1/3 treated sample was labeled with light formaldehyde (+ 28.0313 Da) and active MASP-1/3 treatment of the same sample was labeled with heavy formaldehyde (+ 34.0631 Da) before bei…

## Sheet: Dataset_EV12-Rec. C3+rMASP-1_3
N-terminus	Peptide	AA.before	Start	log2FC C3+rMASP-1 (1:50)	log2FC C3+rMASP-3 (1:50)	log2FC C3+rMASP-1 (1:10)	log2FC C3+rMASP-3 (1:10)
C3_23	SPMYSIITPNILR	G	23	-0.347018	-0.232206	0.214819	0.0807974
C3_68	VLSSEKTVLTPATNHMGNVTFTIPANR	L	68		-1.33504		-0.0325819
C3_137	TIYTPGSTVLYR	K	137			0.047322	0.84131
C3_149	IFTVNHKLLPVGR	R	149	-2.31954
C3_248	EKGLEVTITAR	N	248		-0.364752		0.589286
C3_268	TAFVIFGIQDGEQR	G	268	0.665217	-0.284527	-0.188469	-0.0833931
C3_279	EQRISLPESLKR	G	279		4.41954	3.22766	0.427821
C3_291	IPIEDGSGEVVLSR	R	291		-1.54145
C3_301	VLSRKVLLDGVQNPR	V	301		-0.7818		-2.00373
C3_305	KVLLDGVQNPR	R	305		0.123646	0.27458	-0.408379
C3_329	TVILHSGSDMVQAER	A	329		0.677542		0.23773
C3_334	SGSDMVQAER	H	334		-3.48148		1.22272
C3_336	SDMVQAER	G	336		-2.19822		-0.675933
C3_374	VFVTNPDGSPAYR	M	374			-0.76769
C3_413	THPSQKPLSITVR	N	413			0.324565	1.35819
C3_416	SQKPLSITVR	P	416		-0.269302	-0.12947	0.463068
C3_424	VRTKKQELSEAEQATR	T	424			-0.184718	-0.379957
C3_440	TMQALPYSTVGNSNNYLHLSVLR	R	440		-1.66797		-1.94945
C3_443	ALPYSTVGNSNNYLHLSVLR	Q	443		-0.157483
C3_446	YSTVGNSNNYLHLSVLR	P	446				-0.78194
C3_447	STVGNSNNYLHLSVLR	Y	447				1.65847
C3_448	TVGNSNNYLHLSVLR	S	448		0.132882	0.00145292	1.54597
C3_452	SNNYLHLSVLR	N	452		-1.40282		-0.30912
C3_463	TELRPGETLNVNFLLR	R	463		-4.43291		0.767589
C3_489	YYTYLIMNKGR	R	489	2.50761	-2.09573	2.82657	-2.10734
C3_520	SITTDFIPSFR	L	520		-1.2656		-0.666979
C3_531	LVAYYTLIGASGQR	R	531			2.82112
C3_535	YTLIGASGQR	Y	535		-0.453675		-0.647409
C3_567	SGQSEDRQPVPGQQMTLKIEGDHGAR	K	567			2.5891	-0.332655
C3_568	GQSEDRQPVPGQQMTLKIEGDHGAR	S	568			-3.54344	-0.856797
C3_570	SEDRQPVPGQQMTLKIEGDHGAR	Q	570		-0.351679		0.330858
C3_571	EDRQPVPGQQMTLKIEGDHGAR	S	571		1.4463	3.48604	0.471372
C3_572	DRQPVPGQQMTLKIEGDHGAR	E	572		0.914864		-2.99711
C3_573	RQPVPGQQMTLKIEGDHGAR	D	573				1.06333
C3_574	QPVPGQQMTLKIEGDHGAR	R	574	-0.142885	-0.464043	-2.69623	-1.66911
C3_579	QQMTLKIEGDHGAR	G	579		-0.416542		-1.01894
C3_581	MTLKIEGDHGAR	Q	581				2.08577
C3_628	TPGSGKDYAGVFSDAGLTFTSSSGQQTAQR	C	628		0.214448		0.327122
C3_671	RSVQLTEKR	R	671				0.0302691
C3_680	MDKVGKYPKELR	R	680		1.17176	1.02205	-0.235519
C3_742	SHLGLAR	A	742		-3.59881		0.0135737
C3_749	SNLDEDIIAEENIVSR	R	749	3.19453	0.626063	4.30242	0.589356
C3_753	EDIIAEENIVSR	D	753				-3.27328
C3_842	NEQVEIR	R	842		1.59879		-4.16038
C3_848	RAVLYNYRQNQELKVR	I	848		0.982351		3.08015
C3_849	AVLYNYR	R	849			0.402374	-1.2309
C3_916	VYHHFISDGVRKSLKVVPEGIR	A	916		-0.532498		2.14003
C3_918	HHFISDGVR	Y	918		1.43456		-0.957132
C3_919	HFISDGVR	H	919		-2.07537		2.01821
C3_922	SDGVRKSLKVVPEGIR	I	922		-1.09094	3.1534	-1.70465
C3_927	KSLKVVPEGIR	R	927			-0.500538	0.684245
C3_928	SLKVVPEGIR	K	928			0.426147	-0.565287
C3_935	GIRMNKTVAVRTLDPER	E	935		-2.06744	2.11309	-0.864071
C3_946	TLDPERLGREGVQKEDIPPADLSDQVPDTESETR	R	946			-0.669653	1.13168
C3_948	DPERLGREGVQKEDIPPADLSDQVPDTESETR	L	948		0.177555	0.393705	-2.05281
C3_955	EGVQKEDIPPADLSDQVPDTESETR	R	955		-0.263262	1.66089	-0.00727092
C3_956	GVQKEDIPPADLSDQVPDTESETR	E	956			1.51931	0.430806
C3_960	EDIPPADLSDQVPDTESETR	K	960		-0.294495		-2.49244
C3_966	DLSDQVPDTESETR	A	966			-0.546758
C3_967	LSDQVPDTESETRILLQGTPVAQMTEDAVDAER	D	967			-1.45684
C3_968	SDQVPDTESETR	L	968		0.370205	0.774148	-0.81197
C3_969	DQVPDTESETRILLQGTPVAQMTEDAVDAER	S	969				-0.332543
C3_978	TRILLQGTPVAQMTEDAVDAER	E	978		1.30795		-0.577613
C3_980	ILLQGTPVAQMTEDAVDAER	R	980			1.13427	-2.02479
C3_984	GTPVAQMTEDAVDAER	Q	984				-1.39433
C3_985	TPVAQMTEDAVDAER	G	985		0.170857		0.0306219
C3_1054	TQQLAFR	Y	1054		-5.82409		-3.06421
C3_1164	SLPGSITKAGDFLEANYMNLQR	N	1164	-2.21446		-0.795663
C3_1172	AGDFLEANYMNLQR	K	1172		1.92186	2.30775	-0.654647
C3_1308	THRIHWESASLLR	I	1308	-1.63628	-3.02407	-2.61188	0.458924
C3_1311	IHWESASLLR	R	1311		-0.786024		-1.52425
C3_1428	YISKYELDKAFSDR	R	1428		-2.33444		-2.88269
C3_1508	DELCRCAEENCFIQKSDDKVTLEER	R	1508			3.69274	2.95323
C3_1513	CAEENCFIQKSDDKVTLEER	R	1513	-0.669817	0.663842	-1.09601	0.0917478
C3_1514	AEENCFIQKSDDKVTLEER	C	1514				-4.10192
C3_1517	NCFIQKSDDKVTLEER	E	1517	-2.77832		0.701307
C3_1518	CFIQKSDDKVTLEER	N	1518	-3.46813	-3.49102	0.0450821	-0.754394
C3_1523	SDDKVTLEER	K	1523	0.928696	0.616683	2.14653	-0.865604
C3_1528	TLEERLDKACEPGVDYVYKTR	V	1528	-1.31339	-1.42259	1.44463	3.51614
C3_1533	LDKACEPGVDYVYKTR	R	1533	3.70706	-0.471861	-3.11389	-3.26483
C3_1538	EPGVDYVYKTR	C	1538		-0.522484		0.392846
