# Supplementary material for: Proteolytic profiling of human plasma reveals an immunoactive complement C3 fragment
Source: EMBO J. 2025 Oct 27;44(24):7721–58. doi: 10.1038/s44318-025-00598-8 (PMC12706077; doi:10.1038/s44318-025-00598-8)
Supplement: Supplementary file 15 — Dataset EV13 [file 44318_2025_598_MOESM15_ESM.xlsx]

## Sheet: Dataset_EV13_Description
Dataset EV13	In vitro N-termini from human plasma, treated with recombinant MASP-1, supplemented with C3-LHF1 and subsequently triplex labeled.
	N-termini from in-vitro MASP-1 protease activity assays on human plasma (n=4 individual EDTA plasma samples). Treatments were performed in parallel (1:85 protease:proteome ratio, 2h, 37 °C rec. protease digestion) and subsequently triplex isotope labeled for the N-termini enrichment (L = light for MASP-1 inactive, M = medium for MASP-1 active supplemented with 20 µM C3-LHF1, H = heavy for MASP-1 …

## Sheet: Dataset_EV13_MASP-1_LHF1Triplex
N-terminus	Genes	Preferred razor protein	Peptide	log2 Int. MASP-1 inact. (L)	log2 Int. MASP1 act.+C3-LHF1 (M)	log2 Int. MASP1 act.(H)	log2FC(MASP-1 inact./MASP-1 act.+C3-LHF1)	log2FC(MASP-1 inact./MASP-1 act.)	log2FC(MASP-1 act./MASP-1 act.+C3-LHF1)
A0A0G2JRQ6_23		A0A0G2JRQ6	DIQMTQSPSSLSASVGDR	20.285	20.4433	19.9091	-0.158318	0.375949	-0.534267
A1BG_245	A1BG	P04217	RGEKELLVPR	13.904	16.1926	16.486	-2.2886	-2.58198	0.293383
A2M_160	A2M	P01023	ELIPLVYIQDPKGNR	13.6868	13.5846	13.5731	0.10222	0.11373	-0.0115104
A2M_371	A2M	P01023	LVDGKGVPIPNKVIFIR	13.8369	13.1399	14.5172	0.696976	-0.68029	1.37727
A2M_694	A2M	P01023	QYEMHGPEGLRVGFYESDVMGR	17.136	12.6543	13.4492	4.48174	3.68682	0.794916
A2M_884	A2M	P01023	GTEVPSVPEHGR	15.9028	15.3225	15.8766	0.580357	0.0261998	0.554157
A2M_885	A2M	P01023	TEVPSVPEHGR	12.7478	12.4922	12.4984	0.255629	0.249415	0.00621343
ALB_121	ALB	P02768	ERNECFLQHKDDNPNLPR	17.3397	17.5529	17.3324	-0.213168	0.00730133	-0.220469
ALB_125	ALB	P02768	CFLQHKDDNPNLPR	14.1596	13.8869	13.6139	0.272679	0.545636	-0.272957
ALB_126	ALB	P02768	FLQHKDDNPNLPR	13.8492	13.7813	12.7367	0.0679471	1.11252	-1.04457
ALB_157	ALB	P02768	TFLKKYLYEIAR	13.2802	13.585	13.5794	-0.304749	-0.299145	-0.00560427
ALB_193	ALB	P02768	CQAADKAACLLPKLDELR	14.9572	15.1073	15.2403	-0.150066	-0.283095	0.133029
ALB_21	ALB	P02768	VFRRDAHKSEVAHR	13.7263	13.0116	13.2039	0.71466	0.522341	0.192319
ALB_214	ALB	P02768	KASSAKQRLKCASLQKFGER	16.8796	16.0876	13.4722	0.792064	3.40747	-2.61541
ALB_215	ALB	P02768	ASSAKQRLKCASLQKFGER	14.4251	14.3899	14.2917	0.0352387	0.133452	-0.098213
ALB_22	ALB	P02768	FRRDAHKSEVAHR	17.8908	18.2135	17.9879	-0.322712	-0.097033	-0.225679
ALB_222	ALB	P02768	LKCASLQKFGER	14.2608	13.9464	12.1259	0.314423	2.13493	-1.8205
ALB_25	ALB	P02768	DAHKSEVAHR	18.1759	18.1279	16.8739	0.0480137	1.30202	-1.254
ALB_412	ALB	P02768	IKQNCELFEQLGEYKFQNALLVR	13.9389	13.0839	12.8687	0.85509	1.07027	-0.215178
ALB_424	ALB	P02768	EYKFQNALLVR	13.6557	12.4556	13.3109	1.2001	0.344832	0.855264
ALB_425	ALB	P02768	YKFQNALLVR	12.5636	12.1924	12.3066	0.37119	0.257001	0.114189
ALB_435	ALB	P02768	YTKKVPQVSTPTLVEVSR	16.5044	23.7565	23.4478	-7.25218	-6.9434	-0.308782
ALB_436	ALB	P02768	TKKVPQVSTPTLVEVSR	17.2342	16.4837	15.8056	0.75052	1.42859	-0.678066
ALB_437	ALB	P02768	KKVPQVSTPTLVEVSR	12.987	12.0124	14.4141	0.974588	-1.42709	2.40168
ALB_459	ALB	P02768	SKCCKHPEAKR	19.5803	19.3432	20.0593	0.237079	-0.479042	0.71612
APCS_20	APCS	P02743	HTDLSGKVFVFPR	18.1779	18.8277	18.7612	-0.649778	-0.583295	-0.066483
APOA1_141	APOA1	P02647	QKVEPLR	13.2183	13.0059	13.1348	0.212448	0.0835083	0
APOA1_150	APOA1	P02647	LQEGARQKLHELQEKLSPLGEEMR	15.1706	15.2274	15.894	-0.0567389	-0.723421	0.666682
APOA1_156	APOA1	P02647	QKLHELQEKLSPLGEEMR	13.197	12.8527	13.4265	0.344381	-0.229435	0.573816
APOA1_185	APOA1	P02647	THLAPYSDELR	14.0988	14.4963	13.8285	-0.397494	0.270237	-0.66773
APOA1_19	APOA1	P02647	RHFWQQDEPPQSPWDR	10.7701	12.0407	11.9594	-1.2706	-1.1893	-0.081301
APOA1_198	APOA1	P02647	LAARLEALKENGGAR	18.3471	17.9855	18.0807	0.361595	0.266435	0.0951605
APOA1_202	APOA1	P02647	LEALKENGGAR	18.4447	18.432	18.538	0.0127664	-0.0932131	0.105979
APOA1_25	APOA1	P02647	DEPPQSPWDR	15.5811	15.2134	16.6039	0.367748	-1.02277	1.39052
APOA1_37	APOA1	P02647	DLATVYVDVLKDSGR	14.3407	15.1823	14.7203	-0.841575	-0.379513	-0.462062
APOA4_332	APOA4	P06727	HAGDVEGHLSFLEKDLR	16.1868	15.103	15.4224	1.08373	0.764371	0.319357
APOB_2695	APOB	P04114	DLKVEDIPLAR	13.1705	17.3821	17.6509	-4.21163	-4.48041	0.268781
APOB_28	APOB	P04114	EEEMLENVSLVCPKDATR	15.8114	14.0506	14.498	1.76083	1.31344	0.447384
APOC3_40	APOC3	P02656	TKTAKDALSSVQESQVAQQAR	12.9619	12.2376	12.5282	0.72432	0.433649	0.290672
APOE_111	APOE	P02649	LSKELQAAQAR	12.4367	13.4077	13.2053	-0.970986	-0.768588	-0.202398
APOE_18	APOE	P02649	AKVEQAVETEPEPELR	18.0813	17.4598	17.0089	0.621486	1.07242	-0.450933
APOE_19	APOE	P02649	KVEQAVETEPEPELR	21.7973	21.0771	20.1458	0.720183	1.65152	-0.931341
APOE_210	APOE	P02649	AATVGSLAGQPLQER	14.4375	17.8541	18.9342	-3.41657	-4.49676	1.08019
APOL1_322	APOL1	O14791-2	VTEPISAESGEQVER	13.2274	12.8751	11.5845	0.352316	1.6429	-1.29058
ARID1B_340	ARID1B	Q8NFD5-1	AAAAAAAAAAAGGGGGGGYGGSSAGYGVLSSPR	12.8024	13.014	12.7349	-0.211641	0.0675182	-0.27916
ARID1B_341	ARID1B	Q8NFD5-1	AAAAAAAAAAGGGGGGGYGGSSAGYGVLSSPR	16.5106	13.5765	13.0494	2.93405	3.46116	0
ARID1B_342	ARID1B	Q8NFD5-1	AAAAAAAAAGGGGGGGYGGSSAGYGVLSSPR	17.1693	14.2157	12.9233	2.9536	4.24596	-1.29236
BCHE_29	BCHE	P06276	EDDIIIATKNGKVR	16.3617	16.0325	15.2477	0.329165	1.114	-0.784836
C3_1311	C3	P01024	IHWESASLLR	14.1518	11.1481	11.115	3.00375	3.03678	-0.0330312
C3_1508	C3	P01024	DELCRCAEENCFIQKSDDKVTLEER	13.6297	17.9515	13.4889	-4.32189	0	-4.46268
C3_23	C3	P01024	SPMYSIITPNILR	13.9343	14.3945	14.1944	-0.460146	-0.260063	-0.200083
C3_291	C3	P01024	IPIEDGSGEVVLSR	11.4472	11.7941	13.2889	-0.346926	-1.84167	1.49474
C3_305	C3	P01024	KVLLDGVQNPR	13.6769	14.5461	15.1442	-0.86913	-1.46729	0.598158
C3_420	C3	P01024	LSITVRTKKQELSEAEQATR	13.5904	11.9673	13.7626	1.62318	-0.172137	1.79532
C3_574	C3	P01024	QPVPGQQMTLKIEGDHGAR	12.9473	13.4254	13.7765	-0.478013	-0.829208	0.351195
C3_672	C3	P01024	SVQLTEKR	18.5	19.3394	19.0556	-0.839426	-0.555594	-0.283832
C3_749	C3	P01024	SNLDEDIIAEENIVSR	17.3482	20.3101	20.1714	-2.96192	-2.82323	-0.138691
C3_922	C3	P01024	SDGVRKSLKVVPEGIR	12.9055	14.8964	13.3157	-1.99093	-0.410251	-1.58068
C3_927	C3	P01024	KSLKVVPEGIR	13.8597	12.7914	13.5	1.06825	0.359708	0.708539
C3_955	C3	P01024	EGVQKEDIPPADLSDQVPDTESETR	22.6283	22.0792	22.6898	0.549149	-0.0614629	0.610612
C3_968	C3	P01024	SDQVPDTESETR	12.4174	11.931	12.057	0.486393	0.360468	0.125926
C4B_2_1332	C4B_2	P0C0L5	SSTGRNGFKSHALQLNNR	16.5684	13.6732	13.2492	2.89523	3.31923	0
C4B_2_1337	C4B_2	P0C0L5	NGFKSHALQLNNR	15.1276	14.5076	13.8088	0.62001	1.31875	-0.698737
C4B_2_1454	C4B_2	P0C0L5	EAPKVVEEQESR	16.1383	16.1846	15.9069	-0.0462959	0.231425	-0.277721
C4B_2_680	C4B_2	P0C0L5	NVNFQKAINEKLGQYASPTAKR	18.6144	18.156	18.3214	0.458364	0.293039	0.165324
C4B_2_684	C4B_2	P0C0L5	QKAINEKLGQYASPTAKR	13.357	14.7427	13.0272	-1.38574	0.329757	-1.7155
C4B_2_687	C4B_2	P0C0L5	INEKLGQYASPTAKR	15.7981	15.6672	13.2455	0.130943	2.55264	-2.4217
C4B_2_689	C4B_2	P0C0L5	EKLGQYASPTAKR	15.4819	13.5466	12.9535	1.93526	2.52836	0
C4B_2_957	C4B_2	P0C0L5	TLEIPGNSDPNMIPDGDFNSYVR	16.5168	16.8299	16.7255	-0.313044	-0.208722	-0.104322
C5_15	C5	P01031	KTWGQEQTYVISAPKIFR	16.48	15.6886	16.4777	0.79137	0.00227475	0.789095
C5_756	C5	P01031	TLLPVSKPEIR	14.9529	19.878	19.7288	-4.92509	-4.77589	-0.1492
C5_963	C5	P01031	IPLDLVPKTEIKR	13.2349	16.2405	16.1655	-3.00565	-2.93061	-0.0750439
C9_146	C9	P02748	VVEESELAR	12.7998	12.732	13.4606	0.0678532	-0.660785	0.728639
C9_64	C9	P02748	SRSIEVFGQFNGKR	14.3228	18.0913	17.9191	-3.76848	-3.5963	-0.172181
C9_66	C9	P02748	SIEVFGQFNGKR	14.6395	18.4879	17.6521	-3.8484	-3.01257	-0.835826
CDH13_139	CDH13	P55290-2	SIVVSPILIPENQR	13.6349	14.1394	13.4185	-0.504525	0.216362	-0.720887
CFB_26	CFB	P00751	TPWSLARPQGSCSLEGVEIKGGSFR	16.4137	15.6146	16.0672	0.79913	0.346553	0.452577
CFB_78	CFB	P00751	STGSWSTLKTQDQKTVR	13.1166	14.5725	14.7371	-1.45585	-1.62049	0.164639
CFH_302	CFH	P08603	TRGNTAKCTSTGWIPAPR	14.6875	13.3309	13.1034	1.35655	1.58402	0
CFH_306	CFH	P08603	TAKCTSTGWIPAPR	12.78	13.2161	12.9562	-0.436089	-0.176226	0
CLU_377	CLU	P10909-2	RELDESLQVAER	13.3327	19.1672	19.2198	-5.83444	-5.88705	0.0526052
COL18A1_498	COL18A1	P39060-1	SVSTWDGSVR	15.6615	13.7222	13.5643	1.93923	2.09716	0
CPB2_23	CPB2	Q96IY4-2	FQSGQVLAALPR	18.1183	18.4842	18.2297	-0.36598	-0.111467	-0.254513
CRISP3_34	CRISP3	P54108-2	NEDKDPAFTALLTTQTQVQR	17.5858	17.7209	17.6284	-0.135147	-0.0425949	-0.0925522
F2_315	F2	P00734	TATSEYQTFFNPR	12.7296	12.7939	12.5631	-0.0643337	0.166483	-0.230817
FGA_576	FGA	P02671-2	SSSYSKQFTSSTSYNR	14.604	13.9076	13.0745	0.696395	1.52947	-0.833077
FGA_600	FGA	P02671-2	SYKMADEAGSEADHEGTHSTKR	13.8526	13.9453	13.7376	-0.0926607	0.114981	-0.207642
FKBP1A_2	FKBP1A	P62942	GVQVETISPGDGR	13.9349	14.1213	13.4292	-0.186355	0.505712	-0.692068
GSN_178	GSN	P06396	HVVPNEVVVQR	13.754	12.7978	11.8664	0.956188	1.88758	-0.93139
HBA2_2	HBA2	P69905	VLSPADKTNVKAAWGKVGAHAGEYGAEALER	15.8734	15.1038	15.2817	0.769547	0.591673	0.177874
HP_14	HP	P00738	GQLFAVDSGNDVTDIADDGCPKPPEIAHGYVEHSVR	11.213	13.5148	13.3003	-2.3018	-2.08728	0
HP_17	HP	P00738	FAVDSGNDVTDIADDGCPKPPEIAHGYVEHSVR	13.8505	14.2627	13.9391	-0.412149	-0.0885813	-0.323568
HP_19	HP	P00738	VDSGNDVTDIADDGCPKPPEIAHGYVEHSVR	17.0013	16.0594	16.2714	0.941885	0.729926	0.21196
HP_22	HP	P00738	GNDVTDIADDGCPKPPEIAHGYVEHSVR	16.1635	15.7615	15.685	0.401957	0.478422	-0.0764644
HP_25	HP	P00738	VTDIADDGCPKPPEIAHGYVEHSVR	15.9041	12.8851	13.4586	3.01896	2.44548	0
HP_28	HP	P00738	IADDGCPKPPEIAHGYVEHSVR	13.5864	15.5999	16.3573	-2.0135	-2.77098	0.757481
HP_29	HP	P00738	ADDGCPKPPEIAHGYVEHSVR	13.7393	14.2524	13.5184	-0.513065	0.22091	-0.733974
HP_31	HP	P00738	DGCPKPPEIAHGYVEHSVR	17.2661	13.3714	13.2865	3.89475	3.97965	0
HP_78	HP	P00738	AVGDKLPECEADDGCPKPPEIAHGYVEHSVR	16.4967	13.0701	13.0504	3.42659	3.44636	-0.0197687
HPX_15	HPX	P02790	SLCWSLAIATPLPPTSAHGNVAEGETKPDPDVTER	16.94	14.2737	16.1732	2.66635	0.766851	1.8995
HPX_16	HPX	P02790	LCWSLAIATPLPPTSAHGNVAEGETKPDPDVTER	14.8303	14.2507	16.8683	0.579598	-2.03803	2.61763
HPX_18	HPX	P02790	WSLAIATPLPPTSAHGNVAEGETKPDPDVTER	18.4991	18.0455	17.8384	0.453688	0.660719	-0.207031
HPX_20	HPX	P02790	LAIATPLPPTSAHGNVAEGETKPDPDVTER	16.4318	16.3936	15.9752	0.038188	0.456563	-0.418375
HPX_22	HPX	P02790	IATPLPPTSAHGNVAEGETKPDPDVTER	17.1354	16.9792	16.8207	0.156203	0.314739	-0.158536
HPX_24	HPX	P02790	TPLPPTSAHGNVAEGETKPDPDVTER	16.5621	16.0682	16.6092	0.493825	-0.0471237	0.540949
HPX_25	HPX	P02790	PLPPTSAHGNVAEGETKPDPDVTER	14.0462	13.3753	13.7506	0.670887	0.295568	0.375319
HPX_26	HPX	P02790	LPPTSAHGNVAEGETKPDPDVTER	15.6414	15.5641	16.6241	0.0773363	-0.982682	1.06002
HPX_29	HPX	P02790	TSAHGNVAEGETKPDPDVTER	14.8216	14.1492	13.911	0.67243	0.910647	-0.238218
HPX_31	HPX	P02790	AHGNVAEGETKPDPDVTER	15.4261	15.0838	15.3613	0.342378	0.0648172	0.277561
HPX_32	HPX	P02790	HGNVAEGETKPDPDVTER	15.6725	15.4834	14.9394	0.189181	0.733113	-0.543932
HPX_333	HPX	P02790	GGYTLVSGYPKR	17.0948	16.8238	16.9311	0.270957	0.163666	0.107291
HPX_334	HPX	P02790	GYTLVSGYPKR	18.8207	18.5983	18.5906	0.22242	0.230105	-0.00768518
HPX_34	HPX	P02790	NVAEGETKPDPDVTER	15.3418	12.4541	13.3759	2.8877	1.96588	0.921811
HPX_35	HPX	P02790	VAEGETKPDPDVTER	13.1826	13.6287	12.1003	-0.446047	1.08231	-1.52835
HPX_37	HPX	P02790	EGETKPDPDVTER	12.9121	13.1175	13.5613	-0.205434	-0.649241	0.443807
HPX_38	HPX	P02790	GETKPDPDVTER	14.7064	12.7928	12.6028	1.91355	2.10357	-0.190023
HPX_40	HPX	P02790	TKPDPDVTER	13.9193	12.9294	12.1317	0.989914	1.78764	-0.797724
HRG_19	HRG	P04196	VSPTDCSAVEPEAEKALDLINKR	20.3546	18.5096	18.3801	1.84504	1.97458	-0.129541
HRG_25	HRG	P04196	SAVEPEAEKALDLINKR	16.5982	16.25	16.3855	0.348136	0.212695	0.135441
HRG_271	HRG	P04196	SSTTKPPFKPHGSR	14.0447	13.8958	13.7048	0.14895	0.339871	-0.190922
IGFBP3_193	IGFBP3	P17936-2	KVDYESQSTDTQNFSSESKR	14.7289	14.0127	12.9536	0.716166	1.77527	-1.0591
IGHA1_154	IGHA1	P01876	DASGVTFTWTPSSGKSAVQGPPER	14.7931	14.6178	13.4601	0.175322	1.33298	-1.15766
IGHA1_274	IGHA1	P01876	EKYLTWASR	13.1537	13.0509	13.2802	0.10282	-0.126491	0.229312
IGHG2_76	IGHG2	P01859	FGTQTYTCNVDHKPSNTKVDKTVER	13.5892	15.0004	14.5516	-1.41113	-0.962416	-0.448714
IGHG2_78	IGHG2	P01859	TQTYTCNVDHKPSNTKVDKTVER	12.3797	12.8669	12.5357	-0.487239	-0.156066	-0.331174
IGHG2_85	IGHG2	P01859	VDHKPSNTKVDKTVER	18.4101	18.3348	18.4084	0.0753026	0.0016942	0.0736084
IGHG2_86	IGHG2	P01859	DHKPSNTKVDKTVER	16.7972	16.1514	16.0773	0.645898	0.719902	-0.0740039
IGHV3-11_20	IGHV3-11	P01762	QVQLVESGGGLVKPGGSLR	20.2864	19.9041	18.6864	0.382309	1.60005	-1.21775
IGHV3-15_14	IGHV3-15	A0A0B4J1V0	LKGVQCEVQLVESGGGLVKPGGSLR	17.4392	17.7696	17.4984	-0.330425	-0.0592308	-0.271194
IGHV3-15_20	IGHV3-15	A0A0B4J1V0	EVQLVESGGGLVKPGGSLR	19.7604	19.8956	18.6974	-0.135262	1.06302	-1.19828
IGHV3-15_21	IGHV3-15	A0A0B4J1V0	VQLVESGGGLVKPGGSLR	14.1986	14.8646	14.441	-0.666028	-0.242405	-0.423623
IGHV3-15_24	IGHV3-15	A0A0B4J1V0	VESGGGLVKPGGSLR	19.1894	13.655	19.5946	5.53441	-0.405235	5.93964
IGHV3-21_14	IGHV3-21	A0A0B4J1V1	LEGVQCEVQLVESGGGLVKPGGSLR	14.3671	13.37	13.6241	0.9971	0.742992	0.254107
IGHV3-21_15	IGHV3-21	A0A0B4J1V1	EGVQCEVQLVESGGGLVKPGGSLR	17.7655	17.3835	17.5724	0.381957	0.193091	0.188866
IGHV3-38-3_20	IGHV3-38-3	P0DTE1	EVQLVESRGVLVQPGGSLR	13.4114	13.482	13.8953	-0.0705123	-0.483866	0.413354
IGHV3-38-3_25	IGHV3-38-3	P0DTE1	ESRGVLVQPGGSLR	16.7964	13.1641	13.2641	3.63236	3.5323	0
IGHV3-38_20	IGHV3-38	A0A0C4DH36	EVQLVESGGGLVQPRGSLR	20.0084	14.3664	14.4405	5.64202	5.56789	0.0741265
IGHV3-43_22	IGHV3-43	A0A0B4J1X8	QLVESGGVVVQPGGSLR	12.7134	11.6808	11.2166	1.03258	1.49683	-0.464247
IGHV3-49_20	IGHV3-49	A0A0A0MS15	EVQLVESGGGLVQPGRSLR	17.4506	16.0744	14.286	1.37621	3.16455	-1.78834
IGHV3-53_20	IGHV3-53	P01767	EVQLVETGGGLIQPGGSLR	18.6367	18.3971	18.9711	0.23961	-0.334369	0.573979
IGHV3-64_21	IGHV3-64	A0A075B6Q5	EVQLVESGEGLVQPGGSLR	17.9771	18.7679	17.7217	-0.790722	0.255391	-1.04611
IGHV3-64_22	IGHV3-64	A0A075B6Q5	VQLVESGEGLVQPGGSLR	14.1654	14.4254	14.1613	-0.25997	0.00411224	-0.264082
IGHV3-64D_10	IGHV3-64D	A0A0J9YX35	LVAILKDVQCEVQLVESGGGLVQPGGSLR	12.7763	13.1832	13.3495	-0.406949	-0.573238	0
IGHV3-66_20	IGHV3-66	A0A0C4DH42	EVQLVESGGGLIQPGGSLR	17.416	17.9497	18.4008	-0.533622	-0.984793	0.451171
IGHV3OR16-8_20	IGHV3OR16-8	A0A075B7F1	EVQLVESGGGLVQPGGSLR	20.1445	21.2916	21.0773	-1.14708	-0.932734	-0.214346
IGHV3OR16-8_27	IGHV3OR16-8	A0A075B7F1	GGGLVQPGGSLR	11.8771	10.825	11.767	1.05211	0.110144	0.941963
IGHV5-10-1_15	IGHV5-10-1	A0A0J9YXX1	QGVCAEVQLVQSGAEVKKPGESLR	17.4644	17.6374	17.0411	-0.172939	0.423322	-0.596261
IGHV5-10-1_20	IGHV5-10-1	A0A0J9YXX1	EVQLVQSGAEVKKPGESLR	22.471	22.7134	22.2418	-0.242466	0.229116	-0.471582
IGHV5-10-1_21	IGHV5-10-1	A0A0J9YXX1	VQLVQSGAEVKKPGESLR	15.0612	14.1221	14.8	0.939117	0.261227	0.677891
IGHV5-10-1_25	IGHV5-10-1	A0A0J9YXX1	QSGAEVKKPGESLR	17.4693	15.4334	14.1836	2.03594	3.28573	-1.24979
IGHV5-10-1_28	IGHV5-10-1	A0A0J9YXX1	AEVKKPGESLR	14.6844	15.4042	14.2364	-0.71984	0.448024	-1.16786
IGKV1-12_33	IGKV1-12	A0A0C4DH73	VSASVGDR	10.2146	13.164	13.5776	-2.94938	-3.36302	0
IGKV1-37_23	IGKV1-37	A0A075B6S9	DIQLTQSPSSLSASVGDR	14.0776	13.0287	13.156	1.0489	0.92155	0.127352
IGKV1-5_23	IGKV1-5	P01602	DIQMTQSPSTLSASVGDR	14.8912	14.9395	14.5629	-0.0482237	0.328342	-0.376566
IGKV1-6_23	IGKV1-6	A0A0C4DH72	AIQMTQSPSSLSASVGDR	13.838	13.0528	12.6041	0.785124	1.2339	-0.448771
IGKV1-6_27	IGKV1-6	A0A0C4DH72	TQSPSSLSASVGDR	10.4745	9.77396	9.83148	0.700538	0.643018	0.0575209
IGKV1-9_23	IGKV1-9	A0A0C4DH69	DIQLTQSPSFLSASVGDR	13.0787	13.9245	12.7245	-0.84586	0.354142	-1.2
IGKV1D-13_23	IGKV1D-13	A0A0B4J2D9	AIQLTQSPSSLSASVGDR	13.2894	12.5992	14.3754	0.690174	-1.08602	1.7762
IGKV1D-17_23	IGKV1D-17	A0A075B6S4	NIQMTQSPSAMSASVGDR	17.7293	17.3432	17.571	0.386066	0.158219	0.227848
IGKV1D-42_23	IGKV1D-42	A0A075B6H8	DIQMTQSPSFLSASVGDR	14.2234	14.929	14.3246	-0.70555	-0.101218	-0.604333
IGKV2-24_21	IGKV2-24	A0A0C4DH68	DIVMTQTPLSSPVTLGQPASISCR	12.7471	14.8046	14.2985	-2.05756	-1.55137	-0.506183
IGKV2-28_21	IGKV2-28	A0A075B6P5	DIVMTQSPLSLPVTPGEPASISCR	15.9517	15.8069	15.6458	0.144784	0.305892	-0.161109
IGKV3-15_21	IGKV3-15	P01624	EIVMTQSPATLSVSPGER	14.6597	15.1028	14.0915	-0.443105	0.568197	-1.0113
IGKV3-20_19	IGKV3-20	P01619	TGEIVLTQSPGTLSLSPGERATLSCR	16.6054	17.0131	16.6018	-0.407719	0.00351906	-0.411238
IGKV3-20_21	IGKV3-20	P01619	EIVLTQSPGTLSLSPGER	20.2754	20.6842	20.115	-0.408795	0.160419	-0.569213
IGKV3-20_22	IGKV3-20	P01619	IVLTQSPGTLSLSPGER	16.9632	17.6344	17.7729	-0.671219	-0.809665	0.138446
IGKV3D-11_19	IGKV3D-11	A0A0A0MRZ8	TGEIVLTQSPATLSLSPGER	11.9248	11.9885	13.3542	-0.0636346	-1.42938	1.36575
IGKV3D-11_21	IGKV3D-11	A0A0A0MRZ8	EIVLTQSPATLSLSPGERATLSCR	16.504	16.6069	12.7818	-0.102903	3.72228	-3.82518
IGKV3D-11_29	IGKV3D-11	A0A0A0MRZ8	ATLSLSPGER	13.7872	13.245	13.4249	0.542197	0.362256	0
IGKV3OR2-268_28	IGKV3OR2-268	A0A0C4DH90	PATLSLSPGER	13.3428	12.9899	13.4984	0.352869	-0.155641	0
IGKV4-1_21	IGKV4-1	P06312	DIVMTQSPDSLAVSLGER	20.2376	20.1524	20.4524	0.085237	-0.214783	0.30002
IGLC2_62	IGLC2	P0DOY2	SNNKYAASSYLSLTPEQWKSHR	15.7058	15.0651	14.8009	0.640769	0.90494	-0.264171
IGLC2_64	IGLC2	P0DOY2	NKYAASSYLSLTPEQWKSHR	17.1163	16.8946	16.6278	0.221788	0.488577	-0.266789
IGLC2_66	IGLC2	P0DOY2	YAASSYLSLTPEQWKSHR	15.3821	15.7315	13.8735	-0.349424	1.50863	-1.85805
IGLC2_67	IGLC2	P0DOY2	AASSYLSLTPEQWKSHR	16.2354	13.6845	12.6649	2.55093	3.57051	0
IGLC2_94	IGLC2	P0DOY2	STVEKTVAPTECS	11.749	12.1362	13.4435	-0.387264	-1.69455	1.30728
IGLV1-40_13	IGLV1-40	P01703	HCTGSWAQSVLTQPPSVSGAPGQR	14.1848	12.8187	12.4784	1.36617	1.70647	-0.340303
IGLV10-54_22	IGLV10-54	A0A075B6I4	GLTQPPSVSKGLR	16.8693	16.6908	16.2584	0.178502	0.61092	-0.432418
IGLV3-19_21	IGLV3-19	P01714	SELTQDPAVSVALGQTVR	20.8553	20.8544	20.5283	0.000873566	0.327059	-0.326186
IGLV3-19_22	IGLV3-19	P01714	ELTQDPAVSVALGQTVR	16.6996	16.9822	17.0399	-0.282593	-0.340339	0.0577455
IGLV3-21_21	IGLV3-21	P80748	YVLTQPPSVSVAPGQTAR	16.1415	16.2358	16.0289	-0.0942798	0.112596	-0.206876
IGLV3-25_20	IGLV3-25	P01717	SYELTQPPSVSVSPGQTAR	19.1545	18.9972	15.9229	0.15735	3.23157	-3.07422
IGLV3-27_20	IGLV3-27	P01718	SYELTQPSSVSVSPGQTAR	16.7064	11.0814	12.6101	5.62503	4.09633	1.5287
IGLV3-9_21	IGLV3-9	A0A075B6K5	YELTQPLSVSVALGQTAR	13.2991	13.3356	14.0793	-0.0364757	-0.780184	0.743708
ITIH2_140	ITIH2	P19823	ALYAQAR	8.86466	13.6439	13.3275	-4.77929	-4.46287	0
ITIH2_357	ITIH2	P19823	TWRNDLISATKTQVADAKR	15.5232	17.9238	17.8183	-2.40059	-2.29517	-0.105427
ITIH2_360	ITIH2	P19823	NDLISATKTQVADAKR	13.8667	15.3053	15.3232	-1.43855	-1.45653	0.0179753
ITIH2_465	ITIH2	P19823	LSNENHGIAQR	11.5636	13.4788	13.2068	-1.91515	-1.64316	0
ITIH3_30	ITIH3	Q06033-2	SLPEGVANGIEVYSTKINSKVTSR	16.3545	17.7422	17.7109	-1.3877	-1.35638	-0.0313182
ITIH4_29	ITIH4	Q14624-2	EKNGIDIYSLTVDSR	17.3134	17.2506	17.0151	0.0627861	0.298334	-0.235548
ITIH4_32	ITIH4	Q14624-2	GIDIYSLTVDSR	12.4591	12.564	12.2015	-0.104858	0.257573	-0.362432
ITIH4_488	ITIH4	Q14624-2	GSEMVVAGKLQDR	16.1215	17.9187	17.9691	-1.79717	-1.84762	0.050447
ITIH4_738	ITIH4	Q14624-2	QGPVNLLSDPEQGVEVTGQYER	14.2807	14.5181	11.8033	-0.237373	2.4774	-2.71478
KNG1_393	KNG1	P01042-2	IGEIKEETTSHLR	12.681	14.0344	13.3187	-1.35346	-0.637722	-0.715736
KNG1_394	KNG1	P01042-2	GEIKEETTSHLR	13.6004	14.4377	13.449	-0.837387	0	-0.988713
LRG1_324	LRG1	P02750	QNDTRCAGPEAVKGQTLLAVAKSQ	15.0017	15.5491	14.6855	-0.54739	0.316216	-0.863606
MAN1A1_134	MAN1A1	P33908-2	EAKETLQKLPEEIQR	16.0244	14.5094	14.7293	1.51498	1.29504	0.219934
MAN1A1_136	MAN1A1	P33908-2	KETLQKLPEEIQR	13.6651	12.9128	12.7253	0.752309	0.939772	-0.187462
PPBP_46	PPBP	P02775	AKGKEESLDSDLYAELR	16.8135	16.9374	16.2793	-0.12395	0.534141	-0.658091
PROS1_101	PROS1	P07225	RQSTNAYPDLR	13.1223	13.2179	12.4746	-0.0956419	0.647672	-0.743314
SELL_52	SELL	P14151-2	WTYHYSEKPMNWQR	16.6244	16.1778	16.1419	0.446533	0.482531	-0.0359976
SERPINA3_26	SERPINA3	P01011-2	NSPLDEENLTQENQDR	15.0639	14.577	14.6704	0.486946	0.393493	0.0934525
SERPINA3_27	SERPINA3	P01011-2	SPLDEENLTQENQDR	16.1096	16.3861	16.3598	-0.2765	-0.250203	-0.0262971
SERPINA6_23	SERPINA6	P08185	MDPNAAYVNMSNHHR	12.9253	13.0819	12.3809	-0.156658	0.544358	-0.701017
SERPINC1_29	SERPINC1	P01008	CVTCHGSPVDICTAKPR	14.8276	13.8543	13.2893	0.973251	1.53831	-0.565058
SERPINC1_33	SERPINC1	P01008	HGSPVDICTAKPR	20.0414	19.4277	18.7269	0.613666	1.31449	-0.700822
SERPINC1_35	SERPINC1	P01008	SPVDICTAKPR	16.4623	15.9743	16.7255	0.488073	-0.263126	0.751199
SERPINC1_80	SERPINC1	P01008	VWELSKANSR	15.3472	16.7549	17.0923	-1.40764	-1.7451	0.337462
TGFBI_24	TGFBI	Q15582	GPAKSPYQLVLQHSR	16.3576	16.611	16.1111	-0.253371	0.246471	-0.499842
TGFBI_26	TGFBI	Q15582	AKSPYQLVLQHSR	12.7087	9.74245	11.5163	2.96624	1.19243	1.77382
TTR_14	TTR	P02766	LVFVSEAGPTGTGESKCPLMVKVLDAVR	19.673	19.2363	13.8026	0.436687	5.8704	-5.43371
TTR_21	TTR	P02766	GPTGTGESKCPLMVKVLDAVR	18.9018	17.9939	18.103	0.907912	0.798845	0.109067
TTR_22	TTR	P02766	PTGTGESKCPLMVKVLDAVR	13.6945	13.3701	12.4475	0.324467	1.24705	-0.922587
TTR_23	TTR	P02766	TGTGESKCPLMVKVLDAVR	13.6366	13.9883	14.5184	-0.351723	-0.88186	0.530137
