# Supplementary material for: Proteolytic profiling of human plasma reveals an immunoactive complement C3 fragment
Source: EMBO J. 2025 Oct 27;44(24):7721–58. doi: 10.1038/s44318-025-00598-8 (PMC12706077; doi:10.1038/s44318-025-00598-8)
Supplement: Supplementary file 16 — Dataset EV14 [file 44318_2025_598_MOESM16_ESM.xlsx]

## Sheet: Dataset_EV14_Description
Dataset EV14	In vitro N-termini from human plasma, treated with recombinant MASP-3, supplemented with C3-LHF1 and subsequently triplex labeled.
	N-termini from in-vitro MASP-3 protease activity assays on human plasma (n=4 individual EDTA plasma samples). Treatments were performed in parallel (1:85 protease:proteome ratio, 2h, 37 °C rec. protease digestion) and subsequently triplex isotope labeled for the N-termini enrichment (L = light for MASP-3 inactive, M = medium for MASP-3 active supplemented with 20 µM C3-LHF1, H = heavy for MASP-3 …

## Sheet: Dataset_EV14_MASP-3_LHF1Triplex
N-terminus	Genes	Preferred razor protein	Peptide	log2 Int. MASP-3 inact. (L)	log2 Int. MASP1 act.+C3-LHF1 (M)	log2 Int. MASP1 act.(H)	log2FC(MASP-3 inact./MASP-3 act.+C3-LHF1)	log2FC(MASP-3 inact./MASP-3 act.)	log2FC(MASP-3 act./MASP-3 act.+C3-LHF1)
A0A0G2JRQ6_23		A0A0G2JRQ6	DIQMTQSPSSLSASVGDR	20.1852	20.1574	20.1473	0.0173569	0.0687523	-0.0513954
A0A0J9YY99_29		A0A0J9YY99	GVVQPGGSLR	12.4902	13.3153	13.726	-0.489659	0.272613	-0.762272
A1BG_245	A1BG	P04217	RGEKELLVPR	13.4215	11.5105	11.8017	1.53816	0.677944	0.860218
A2M_1015	A2M	P01023	QLNYKHYDGSYSTFGER	11.8183	13.2226	13.8019	-1.19782	-1.81718	0.619365
A2M_160	A2M	P01023	ELIPLVYIQDPKGNR	14.2419	13.8723	13.9894	0.507529	0.243358	0.26417
A2M_371	A2M	P01023	LVDGKGVPIPNKVIFIR	14.5217	14.3098	14.9872	0.554003	-0.132124	0.686127
A2M_694	A2M	P01023	QYEMHGPEGLRVGFYESDVMGR	18.2183	13.3309	14.122	5.02434	3.889	1.13534
A2M_884	A2M	P01023	GTEVPSVPEHGR	16.2343	16.2792	15.8599	-0.0871732	0.198364	-0.285537
A2M_885	A2M	P01023	TEVPSVPEHGR	12.4754	11.7321	9.5328	0.846794	2.65705	-1.81026
ALB_118	ALB	P02768	QEPERNECFLQHKDDNPNLPR	13.8053	14.0757	14.1556	-0.335824	-0.0153399	-0.320484
ALB_121	ALB	P02768	ERNECFLQHKDDNPNLPR	17.1458	16.8938	16.7686	-0.00777578	0.323145	-0.330921
ALB_122	ALB	P02768	RNECFLQHKDDNPNLPR	13.2871	13.1053	13.0267	0.381571	0.244059	0.137512
ALB_123	ALB	P02768	NECFLQHKDDNPNLPR	15.842	12.6995	13.3537	3.04983	2.34554	0
ALB_124	ALB	P02768	ECFLQHKDDNPNLPR	13.5994	14.3267	13.6297	-1.29145	-0.590406	-0.701047
ALB_125	ALB	P02768	CFLQHKDDNPNLPR	14.8105	13.0672	13.2227	1.73769	1.8631	-0.125414
ALB_126	ALB	P02768	FLQHKDDNPNLPR	14.1205	13.6957	13.8717	0.404304	0.418495	-0.0141909
ALB_129	ALB	P02768	HKDDNPNLPR	13.6065	13.7561	14.4426	-0.347786	-0.928212	0.580426
ALB_157	ALB	P02768	TFLKKYLYEIAR	17.884	16.0214	16.0645	1.66541	2.07208	-0.406668
ALB_193	ALB	P02768	CQAADKAACLLPKLDELR	15.0608	16.2868	15.7617	-0.82372	-0.298761	-0.524959
ALB_21	ALB	P02768	VFRRDAHKSEVAHR	15.2633	13.7529	13.1423	1.66237	1.66083	0.00153875
ALB_214	ALB	P02768	KASSAKQRLKCASLQKFGER	17.5009	17.1667	14.1148	-0.388985	1.53048	-1.91946
ALB_215	ALB	P02768	ASSAKQRLKCASLQKFGER	15.3571	14.191	15.0705	1.19059	0.468272	0.722321
ALB_22	ALB	P02768	FRRDAHKSEVAHR	18.7869	18.5905	17.7375	0.520234	1.19766	-0.677424
ALB_222	ALB	P02768	LKCASLQKFGER	15.5994	14.6566	13.2344	0.772214	1.88589	-1.11367
ALB_25	ALB	P02768	DAHKSEVAHR	20.3387	17.781	17.5656	2.10182	2.94196	-0.840147
ALB_412	ALB	P02768	IKQNCELFEQLGEYKFQNALLVR	15.3784	12.3304	13.9131	3.00276	1.41203	1.59073
ALB_424	ALB	P02768	EYKFQNALLVR	12.7277	13.4779	14.3738	-0.716821	-1.76326	1.04644
ALB_425	ALB	P02768	YKFQNALLVR	12.3082	12.3783	11.9467	-0.337928	-0.252012	-0.0859168
ALB_434	ALB	P02768	RYTKKVPQVSTPTLVEVSR	13.6749	13.0507	12.9267	1.77583	0.71998	1.05585
ALB_435	ALB	P02768	YTKKVPQVSTPTLVEVSR	17.4483	18.5159	18.1318	-0.34038	-0.632918	0.292538
ALB_436	ALB	P02768	TKKVPQVSTPTLVEVSR	17.3377	16.377	16.2142	0.845325	1.048	-0.202674
ALB_437	ALB	P02768	KKVPQVSTPTLVEVSR	13.5074	14.0998	14.74	-0.318049	-1.13343	0.815381
ALB_459	ALB	P02768	SKCCKHPEAKR	20.2672	19.5828	19.7229	0.751447	0.524343	0.227104
APCS_20	APCS	P02743	HTDLSGKVFVFPR	18.0813	19.1248	18.3542	-0.934271	-0.171613	-0.762658
APOA1_122	APOA1	P02647	QPYLDDFQKKWQEEMELYR	12.6384	13.5924	13.7194	-0.506737	-0.793049	0
APOA1_141	APOA1	P02647	QKVEPLR	14.6833	13.01	14.0556	1.02835	-0.467019	1.49537
APOA1_150	APOA1	P02647	LQEGARQKLHELQEKLSPLGEEMR	17.2082	16.756	17.5343	0.649161	-0.468158	1.11732
APOA1_156	APOA1	P02647	QKLHELQEKLSPLGEEMR	15.0207	12.9917	13.3747	1.7774	1.61423	0.163172
APOA1_185	APOA1	P02647	THLAPYSDELR	14.3906	13.3305	14.367	1.12646	0.273621	0.852844
APOA1_19	APOA1	P02647	RHFWQQDEPPQSPWDR	12.8741	13.0662	12.5529	0.244574	0.34321	-0.0986362
APOA1_198	APOA1	P02647	LAARLEALKENGGAR	18.9771	18.4044	18.2823	0.442333	0.368914	0.0734196
APOA1_202	APOA1	P02647	LEALKENGGAR	19.0775	18.6796	18.7571	0.260126	-0.0357451	0.295871
APOA1_25	APOA1	P02647	DEPPQSPWDR	16.9776	17.5227	18.3957	-0.654129	-1.60066	0.946529
APOA1_29	APOA1	P02647	QSPWDRVKDLATVYVDVLKDSGR	14.2184	14.0523	13.5709	0.614124	0.440017	0.174106
APOA1_36	APOA1	P02647	KDLATVYVDVLKDSGR	13.2062	13.5657	13.101	0.113643	0.330808	-0.217165
APOA1_37	APOA1	P02647	DLATVYVDVLKDSGR	15.1941	16.3477	15.8683	-1.10517	-0.804503	-0.300663
APOA4_332	APOA4	P06727	HAGDVEGHLSFLEKDLR	18.5906	17.9983	18.0544	0.742244	0.419631	0.322613
APOB_2695	APOB	P04114	DLKVEDIPLAR	13.5832	14.282	13.651	-1.2984	-0.205368	-1.09303
APOB_28	APOB	P04114	EEEMLENVSLVCPKDATR	16.163	15.6695	15.1302	0.974962	1.08777	-0.112807
APOC3_40	APOC3	P02656	TKTAKDALSSVQESQVAQQAR	12.6395	13.6774	11.7979	-0.744747	1.24849	-1.99324
APOC3_45	APOC3	P02656	DALSSVQESQVAQQAR	15.3629	13.2937	13.4494	1.91858	1.6763	0
APOE_111	APOE	P02649	LSKELQAAQAR	13.3308	13.7754	11.5847	-0.203923	1.09724	-1.30116
APOE_18	APOE	P02649	AKVEQAVETEPEPELR	18.0688	17.9933	17.3921	-0.0982423	0.479982	-0.578225
APOE_19	APOE	P02649	KVEQAVETEPEPELR	21.9099	21.2874	21.0707	0.397682	0.679632	-0.28195
APOE_210	APOE	P02649	AATVGSLAGQPLQER	15.4391	14.6673	15.8515	0.558208	-0.322575	0.880783
APOE_214	APOE	P02649	GSLAGQPLQER	13.1009	11.014	11.2807	1.40163	0.77312	0.62851
APOL1_322	APOL1	O14791-2	VTEPISAESGEQVER	14.1318	13.69	13.5966	1.16344	0.873508	0
ARID1B_341	ARID1B	Q8NFD5-1	AAAAAAAAAAGGGGGGGYGGSSAGYGVLSSPR	16.2458	13.485	13.5718	2.5034	2.66382	0
ARID1B_342	ARID1B	Q8NFD5-1	AAAAAAAAAGGGGGGGYGGSSAGYGVLSSPR	18.6812	13.7329	14.1743	4.87339	4.05798	0
BCHE_29	BCHE	P06276	EDDIIIATKNGKVR	15.7428	16.2168	15.128	0.472932	0.600907	-0.127975
C3_1508	C3	P01024	DELCRCAEENCFIQKSDDKVTLEER	14.1772	20.2425	13.608	-5.96665	0	-6.68279
C3_1523	C3	P01024	SDDKVTLEER	14.2153	17.7881	13.538	-2.54075	0	-3.41066
C3_23	C3	P01024	SPMYSIITPNILR	14.0683	14.063	13.7067	0.00947905	0.73493	-0.725451
C3_291	C3	P01024	IPIEDGSGEVVLSR	12.9232	12.2363	13.8343	0.468755	-1.02504	1.49379
C3_574	C3	P01024	QPVPGQQMTLKIEGDHGAR	13.2703	13.4098	13.2456	-0.150859	-0.279367	0.128507
C3_672	C3	P01024	SVQLTEKR	19.3438	19.8638	20.0914	-0.90835	-1.06748	0.159131
C3_749	C3	P01024	SNLDEDIIAEENIVSR	18.7154	18.9588	18.7126	-0.133708	0.099999	-0.233706
C3_922	C3	P01024	SDGVRKSLKVVPEGIR	14.7412	14.5238	13.2355	0.539251	1.46695	-0.927696
C3_927	C3	P01024	KSLKVVPEGIR	14.5343	12.9474	14.2542	1.6143	0.244185	1.37012
C3_955	C3	P01024	EGVQKEDIPPADLSDQVPDTESETR	23.1705	22.2371	22.9652	0.930607	0.149638	0.780969
C3_966	C3	P01024	DLSDQVPDTESETR	12.4145	11.4474	13.429	0.77961	-0.466776	1.24639
C3_968	C3	P01024	SDQVPDTESETR	13.2344	12.5757	13.0102	0.489009	0.29288	0.196129
C3_969	C3	P01024	DQVPDTESETR	12.9812	12.5776	11.0799	0.659069	1.37567	-0.716598
C4B_2_1332	C4B_2	P0C0L5	SSTGRNGFKSHALQLNNR	14.6738	13.1291	13.9098	2.26277	1.22245	0
C4B_2_1337	C4B_2	P0C0L5	NGFKSHALQLNNR	14.8496	15.9312	15.3943	-0.686035	-0.658998	-0.0270367
C4B_2_1338	C4B_2	P0C0L5	GFKSHALQLNNR	14.1024	12.497	12.8922	2.09976	1.03072	1.06904
C4B_2_1454	C4B_2	P0C0L5	EAPKVVEEQESR	16.6734	16.049	15.7345	0.699718	2.03644	-1.33673
C4B_2_680	C4B_2	P0C0L5	NVNFQKAINEKLGQYASPTAKR	19.2431	18.6483	19.3122	0.554188	0.165431	0.388758
C4B_2_687	C4B_2	P0C0L5	INEKLGQYASPTAKR	16.1778	15.6779	12.5388	0.369407	3.57317	-3.20377
C4B_2_689	C4B_2	P0C0L5	EKLGQYASPTAKR	16.4897	12.7219	12.9432	3.46477	3.56541	-0.100639
C4B_2_957	C4B_2	P0C0L5	TLEIPGNSDPNMIPDGDFNSYVR	18.118	18.219	18.0605	-0.0320659	0.0489326	-0.0809984
C5_15	C5	P01031	KTWGQEQTYVISAPKIFR	17.2085	15.6566	16.5525	1.46104	0.540428	0.920614
C5_756	C5	P01031	TLLPVSKPEIR	14.3624	15.0734	15.2051	-0.642935	-0.778977	0.136042
C5_963	C5	P01031	IPLDLVPKTEIKR	14.1681	13.6294	14.0276	-0.017704	-0.235228	0.217524
C9_146	C9	P02748	VVEESELAR	12.4015	12.8054	13.7034	0.283376	-0.2396	0.522976
C9_64	C9	P02748	SRSIEVFGQFNGKR	13.544	14.7994	13.9736	-0.942094	-0.107213	-0.834881
C9_66	C9	P02748	SIEVFGQFNGKR	15.7896	15.2366	15.3414	0.414914	0.613432	-0.198518
CDH13_139	CDH13	P55290-2	SIVVSPILIPENQR	14.0299	14.2608	14.0971	-0.0869546	-0.0933566	0.00640202
CFAP57_48	CFAP57	Q96MR6-2	QKFIPGSEKSQGMLALSISPNR	14.6923	13.6909	13.6618	0.83865	0.66857	0
CFB_26	CFB	P00751	TPWSLARPQGSCSLEGVEIKGGSFR	16.9754	16.803	17.0019	0.830472	0.154698	0.675773
CFB_78	CFB	P00751	STGSWSTLKTQDQKTVR	15.6888	14.6065	14.9384	0.444919	0.252924	0.191994
CFH_302	CFH	P08603	TRGNTAKCTSTGWIPAPR	15.3462	12.8444	13.3831	2.1624	2.39822	0
CFH_306	CFH	P08603	TAKCTSTGWIPAPR	12.9309	13.6854	14.2553	-0.645805	-0.977749	0
CLU_377	CLU	P10909-2	RELDESLQVAER	13.2866	12.9932	14.2547	-0.155045	-0.783882	0.628837
COL18A1_498	COL18A1	P39060-1	SVSTWDGSVR	17.8646	13.5924	13.8321	4.5822	3.88973	0
CPB2_23	CPB2	Q96IY4-2	FQSGQVLAALPR	18.2619	18.4431	18.5273	-0.241562	-0.248906	0.00734425
CRISP3_26	CRISP3	P54108-2	GLLPSFPANEDKDPAFTALLTTQTQVQR	14.475	13.9055	15.2335	1.79666	-0.463368	2.26003
CRISP3_34	CRISP3	P54108-2	NEDKDPAFTALLTTQTQVQR	18.613	18.8471	18.9984	-0.136047	-0.227952	0.0919046
CRISP3_35	CRISP3	P54108-2	EDKDPAFTALLTTQTQVQR	12.5835	12.5902	13.2374	0.293571	-0.274671	0.568242
FGA_24	FGA	P02671-2	EGDFLAEGGGVR	10.4316	11.325	13.5064	0.0146844	-1.70688	1.72156
FGA_403	FGA	P02671-2	ARPNNPDWGTFEEVSGNVSPGTR	14.062	13.6417	14.0378	-0.518616	0	-0.787796
FGA_538	FGA	P02671-2	GEFVSETESR	13.0088	11.1366	12.2919	1.14062	0.579715	0.560902
FGA_548	FGA	P02671-2	GSESGIFTNTKESSSHHPGIAEFPSR	12.1323	11.2778	11.5788	1.14841	0.386964	0.761446
FGA_576	FGA	P02671-2	SSSYSKQFTSSTSYNR	15.0684	14.835	14.5207	0.365093	0.21931	0.145783
FGA_600	FGA	P02671-2	SYKMADEAGSEADHEGTHSTKR	13.1996	12.0839	13.2453	0.774475	-0.431566	1.20604
FKBP1A_2	FKBP1A	P62942	GVQVETISPGDGR	14.3287	14.2947	14.4782	0.082052	-0.170404	0.252456
HBA2_2	HBA2	P69905	VLSPADKTNVKAAWGKVGAHAGEYGAEALER	18.1718	18.515	17.5574	0.972927	0.467367	0.50556
HP_17	HP	P00738	FAVDSGNDVTDIADDGCPKPPEIAHGYVEHSVR	15.2654	14.7276	14.0845	-0.0279636	0.517332	-0.545295
HP_19	HP	P00738	VDSGNDVTDIADDGCPKPPEIAHGYVEHSVR	14.0304	14.7875	15.3123	-0.568724	-0.740232	0.171508
HP_22	HP	P00738	GNDVTDIADDGCPKPPEIAHGYVEHSVR	17.0573	16.5419	16.4028	0.512459	0.574993	-0.0625339
HP_26	HP	P00738	TDIADDGCPKPPEIAHGYVEHSVR	15.0932	12.4124	13.6757	2.14234	1.1698	0.972537
HP_29	HP	P00738	ADDGCPKPPEIAHGYVEHSVR	16.305	15.2384	15.5643	0.962949	0.615734	0.347215
HP_31	HP	P00738	DGCPKPPEIAHGYVEHSVR	17.9835	13.5734	13.4317	4.8582	4.49123	0.366967
HP_33	HP	P00738	CPKPPEIAHGYVEHSVR	13.9491	12.6929	14.208	0	-0.0338542	1.11916
HP_77	HP	P00738	KAVGDKLPECEADDGCPKPPEIAHGYVEHSVR	14.6658	13.6861	13.4201	0.754195	0.741021	0.0131741
HP_78	HP	P00738	AVGDKLPECEADDGCPKPPEIAHGYVEHSVR	16.0616	14.2548	14.1904	1.48665	0.944371	0.54228
HP_79	HP	P00738	VGDKLPECEADDGCPKPPEIAHGYVEHSVR	21.2668	20.0115	12.3028	0.586318	7.08165	-6.49533
HPX_14	HPX	P02790	WSLCWSLAIATPLPPTSAHGNVAEGETKPDPDVTER	16.4732	13.4626	14.5769	2.63607	1.32953	1.30654
HPX_15	HPX	P02790	SLCWSLAIATPLPPTSAHGNVAEGETKPDPDVTER	18.2511	14.4067	18.1407	2.60922	0.447672	2.16155
HPX_16	HPX	P02790	LCWSLAIATPLPPTSAHGNVAEGETKPDPDVTER	18.4687	15.7542	18.7741	2.16278	-0.996552	3.15934
HPX_18	HPX	P02790	WSLAIATPLPPTSAHGNVAEGETKPDPDVTER	18.3324	18.2604	18.277	0.261527	-0.0937247	0.355251
HPX_20	HPX	P02790	LAIATPLPPTSAHGNVAEGETKPDPDVTER	17.5758	17.3865	17.417	0.575366	0.242321	0.333046
HPX_22	HPX	P02790	IATPLPPTSAHGNVAEGETKPDPDVTER	17.7554	15.1625	17.3853	2.55625	1.34722	1.20903
HPX_24	HPX	P02790	TPLPPTSAHGNVAEGETKPDPDVTER	17.2081	18.8549	18.8044	-1.00981	-0.885054	-0.124755
HPX_25	HPX	P02790	PLPPTSAHGNVAEGETKPDPDVTER	16.0685	15.9452	14.4076	-1.11415	0.513277	-1.62743
HPX_26	HPX	P02790	LPPTSAHGNVAEGETKPDPDVTER	17.1724	17.0101	16.3134	0.750919	0.496506	0.254413
HPX_29	HPX	P02790	TSAHGNVAEGETKPDPDVTER	15.3805	14.6406	14.3077	0.873542	0.815876	0.0576661
HPX_30	HPX	P02790	SAHGNVAEGETKPDPDVTER	11.5217	11.8572	11.6509	-0.731447	-0.408572	-0.322875
HPX_31	HPX	P02790	AHGNVAEGETKPDPDVTER	14.9802	15.8655	15.8591	-0.989503	-1.17508	0.185579
HPX_32	HPX	P02790	HGNVAEGETKPDPDVTER	17.2371	16.1951	15.7111	0.682558	1.47073	-0.788176
HPX_333	HPX	P02790	GGYTLVSGYPKR	17.2178	16.9439	17.0308	0.372764	0.177774	0.19499
HPX_334	HPX	P02790	GYTLVSGYPKR	18.7905	18.6042	18.9023	0.185356	-0.0309229	0.216279
HPX_34	HPX	P02790	NVAEGETKPDPDVTER	16.3463	12.7848	12.0069	3.57067	3.42833	0.14234
HPX_35	HPX	P02790	VAEGETKPDPDVTER	14.0645	13.4879	13.0552	0.777513	1.01649	-0.238975
HPX_37	HPX	P02790	EGETKPDPDVTER	14.5357	14.1618	14.4458	0.843478	0.684551	0.158926
HPX_38	HPX	P02790	GETKPDPDVTER	15.3335	14.2738	14.1153	1.12432	1.39829	-0.273966
HPX_39	HPX	P02790	ETKPDPDVTER	15.5394	15.1843	15.1926	0.373105	0.458841	-0.0857356
HPX_40	HPX	P02790	TKPDPDVTER	14.5441	13.9798	12.1838	0.705468	2.71974	-2.01427
HRG_19	HRG	P04196	VSPTDCSAVEPEAEKALDLINKR	21.7062	19.7837	20.3221	1.80926	1.50681	0.302451
HRG_25	HRG	P04196	SAVEPEAEKALDLINKR	17.7162	16.872	17.5324	1.50707	1.42918	0.0778925
HRG_271	HRG	P04196	SSTTKPPFKPHGSR	12.8177	12.1801	13.0994	0.493061	-0.227753	0.720814
IGFBP3_193	IGFBP3	P17936-2	KVDYESQSTDTQNFSSESKR	14.9	14.8129	13.7558	0.321987	1.11312	-0.791131
IGHA1_154	IGHA1	P01876	DASGVTFTWTPSSGKSAVQGPPER	15.6572	14.8874	15.452	0.90148	0.629577	0.271904
IGHA1_274	IGHA1	P01876	EKYLTWASR	13.9289	13.4175	13.6718	0.69539	0.323387	0.372003
IGHA1_318	IGHA1	P01876	EALPLAFTQKTIDR	14.5937	13.9717	15.1826	0.59151	-0.492453	1.08396
IGHG2_76	IGHG2	P01859	FGTQTYTCNVDHKPSNTKVDKTVER	14.4398	13.2388	13.1008	0.706774	0.836331	-0.129557
IGHG2_78	IGHG2	P01859	TQTYTCNVDHKPSNTKVDKTVER	13.081	12.6536	12.3233	0.898196	0.709247	0.188949
IGHG2_85	IGHG2	P01859	VDHKPSNTKVDKTVER	18.414	18.1686	18.6034	0.254369	-0.0107341	0.265103
IGHG2_86	IGHG2	P01859	DHKPSNTKVDKTVER	17.2763	16.123	16.0771	0.989844	1.31629	-0.326444
IGHV3-11_20	IGHV3-11	P01762	QVQLVESGGGLVKPGGSLR	19.5874	19.7916	18.7455	0.23065	1.05747	-0.826822
IGHV3-13_11	IGHV3-13	P01766	VAILEGVQCEVQLVESGGGLVQPGGSLR	14.3604	12.6589	14.0318	2.19861	0.488123	1.71049
IGHV3-15_14	IGHV3-15	A0A0B4J1V0	LKGVQCEVQLVESGGGLVKPGGSLR	17.759	17.7847	17.599	-0.0547671	0.198813	-0.25358
IGHV3-15_20	IGHV3-15	A0A0B4J1V0	EVQLVESGGGLVKPGGSLR	20.1256	19.9398	19.8403	0.131938	0.978194	-0.846256
IGHV3-15_21	IGHV3-15	A0A0B4J1V0	VQLVESGGGLVKPGGSLR	14.7016	14.6165	14.9802	0.0784717	-0.0746121	0.153084
IGHV3-15_24	IGHV3-15	A0A0B4J1V0	VESGGGLVKPGGSLR	18.9803	12.1285	19.2614	7.32979	0.0430017	7.28679
IGHV3-21_14	IGHV3-21	A0A0B4J1V1	LEGVQCEVQLVESGGGLVKPGGSLR	15.9671	15.7731	15.5069	-0.766456	-0.477708	-0.288748
IGHV3-21_15	IGHV3-21	A0A0B4J1V1	EGVQCEVQLVESGGGLVKPGGSLR	16.8338	17.0257	16.3964	-0.0755191	0.13206	-0.207579
IGHV3-38-3_20	IGHV3-38-3	P0DTE1	EVQLVESRGVLVQPGGSLR	13.2779	13.8516	15.4888	-1.13215	-1.48904	0.356885
IGHV3-38_20	IGHV3-38	A0A0C4DH36	EVQLVESGGGLVQPRGSLR	19.3606	16.9636	15.2147	2.60142	4.58219	-1.98077
IGHV3-43_23	IGHV3-43	A0A0B4J1X8	LVESGGVVVQPGGSLR	17.738	15.9803	15.1245	0.979516	1.64495	-0.665438
IGHV3-49_20	IGHV3-49	A0A0A0MS15	EVQLVESGGGLVQPGR	22.1191	22.7413	22.5316	-0.708003	-0.501804	-0.206199
IGHV3-53_20	IGHV3-53	P01767	EVQLVETGGGLIQPGGSLR	16.7259	17.3758	17.2259	-1.03971	-1.80569	0.765981
IGHV3-64_21	IGHV3-64	A0A075B6Q5	EVQLVESGEGLVQPGGSLR	17.3909	19.0881	18.6719	-0.991743	-0.48566	-0.506082
IGHV3-64_22	IGHV3-64	A0A075B6Q5	VQLVESGEGLVQPGGSLR	14.5891	14.9892	15.1469	-1.06766	-1.42525	0.357583
IGHV3-64D_10	IGHV3-64D	A0A0J9YX35	LVAILKDVQCEVQLVESGGGLVQPGGSLR	14.398	13.5961	13.1387	0.701598	1.18639	0
IGHV3-66_20	IGHV3-66	A0A0C4DH42	EVQLVESGGGLIQPGGSLR	18.8962	18.8614	18.7236	-0.0889261	0.0174062	-0.106332
IGHV3-66_21	IGHV3-66	A0A0C4DH42	VQLVESGGGLIQPGGSLR	13.81	13.1414	13.3366	0.783334	0.509165	0.274169
IGHV3OR16-10_20	IGHV3OR16-10	A0A075B7F0	EVQLVQSGGGLVHPGGSLR	15.9354	16.5882	14.5167	-0.346113	1.6367	-1.98282
IGHV3OR16-8_19	IGHV3OR16-8	A0A075B7F1	CEVQLVESGGGLVQPGGSLR	14.4315	13.6882	14.8777	0.158307	-0.673853	0.83216
IGHV3OR16-8_20	IGHV3OR16-8	A0A075B7F1	EVQLVESGGGLVQPGGSLR	20.7141	21.6527	21.3558	-0.736561	-0.500342	-0.236218
IGHV3OR16-8_21	IGHV3OR16-8	A0A075B7F1	VQLVESGGGLVQPGGSLR	15.2229	13.8671	15.0049	1.54819	0.0324104	1.51578
IGHV3OR16-8_27	IGHV3OR16-8	A0A075B7F1	GGGLVQPGGSLR	10.9544	11.0055	12.3871	0.0211885	-0.381159	0.402347
IGHV5-10-1_15	IGHV5-10-1	A0A0J9YXX1	QGVCAEVQLVQSGAEVKKPGESLR	17.7956	17.4627	17.6922	0.548502	0.166056	0.382446
IGHV5-10-1_20	IGHV5-10-1	A0A0J9YXX1	EVQLVQSGAEVKKPGESLR	22.866	22.6002	23.0096	0.386963	-0.0815344	0.468497
IGHV5-10-1_21	IGHV5-10-1	A0A0J9YXX1	VQLVQSGAEVKKPGESLR	15.2938	14.6046	15.0659	1.15082	0.276721	0.874099
IGHV5-10-1_25	IGHV5-10-1	A0A0J9YXX1	QSGAEVKKPGESLR	15.0142	15.1563	14.3581	-0.658723	0.659302	-1.31803
IGHV5-10-1_28	IGHV5-10-1	A0A0J9YXX1	AEVKKPGESLR	14.3089	14.8801	14.5757	-0.757236	-0.594136	-0.1631
IGHV6-1_77	IGHV6-1	A0A0B4J1U7	SKWYNDYAVSVKSR	12.9176	13.6845	12.5489	-0.444738	0.584374	-1.02911
IGKV1-12_23	IGKV1-12	A0A0C4DH73	DIQMTQSPSSVSASVGDR	11.4749	11.7778	11.4715	-0.190097	0.0480387	-0.238135
IGKV1-12_31	IGKV1-12	A0A0C4DH73	SSVSASVGDR	18.4737	13.4123	13.5616	4.05386	4.15052	-0.0966609
IGKV1-12_33	IGKV1-12	A0A0C4DH73	VSASVGDR	10.9435	13.3929	13.4087	-1.16611	-1.82332	0.657211
IGKV1-37_22	IGKV1-37	A0A075B6S9	CDIQLTQSPSSLSASVGDR	13.8199	13.3827	13.9904	0.542523	0.444093	0
IGKV1-37_23	IGKV1-37	A0A075B6S9	DIQLTQSPSSLSASVGDR	13.745	14.5617	13.5777	-0.684592	0.468808	-1.1534
IGKV1-5_23	IGKV1-5	P01602	DIQMTQSPSTLSASVGDR	15.1862	15.3758	14.9699	-0.266041	0.127253	-0.393294
IGKV1-5_61	IGKV1-5	P01602	KPGKAPKLLIYKASSLESGVPSR	14.7044	13.2702	13.2808	1.32444	1.21304	0
IGKV1-6_23	IGKV1-6	A0A0C4DH72	AIQMTQSPSSLSASVGDR	14.3062	11.615	12.026	2.36399	2.05042	0.313567
IGKV1-6_27	IGKV1-6	A0A0C4DH72	TQSPSSLSASVGDR	10.6665	10.0145	8.93433	0.620513	0.603818	0.0166948
IGKV1-9_23	IGKV1-9	A0A0C4DH69	DIQLTQSPSFLSASVGDR	14.3486	14.3173	14.045	0.0708585	0.285302	-0.214444
IGKV1D-13_23	IGKV1D-13	A0A0B4J2D9	AIQLTQSPSSLSASVGDR	13.706	13.794	14.3883	0.206899	-0.464891	0.671791
IGKV1D-17_23	IGKV1D-17	A0A075B6S4	NIQMTQSPSAMSASVGDR	18.1199	17.6216	18.4061	0.359	-0.256775	0.615776
IGKV1D-17_28	IGKV1D-17	A0A075B6S4	QSPSAMSASVGDR	14.7826	11.9819	11.9067	1.6623	1.55722	0.105088
IGKV1D-42_23	IGKV1D-42	A0A075B6H8	DIQMTQSPSFLSASVGDR	15.7386	14.6655	15.1938	1.94371	0.349709	1.59401
IGKV1OR2-108_23	IGKV1OR2-108	A0A075B7D4	DIQVTQSPSSLSASVGDR	14.7775	13.2414	14.0363	1.42037	0.630507	0.789867
IGKV2-28_21	IGKV2-28	A0A075B6P5	DIVMTQSPLSLPVTPGEPASISCR	15.2286	15.2764	15.416	-0.0576897	-0.0687852	0.0110955
IGKV2-40_21	IGKV2-40	A0A087WW87	DIVMTQTPLSLPVTPGEPASISCR	14.263	13.7536	14.2694	0.388366	0.0130177	0.375349
IGKV3-15_18	IGKV3-15	P01624	TTGEIVMTQSPATLSVSPGER	15.1228	13.3505	13.9948	1.73004	1.37011	0
IGKV3-15_21	IGKV3-15	P01624	EIVMTQSPATLSVSPGER	14.6094	14.872	13.3358	0.129099	1.30086	-1.17176
IGKV3-15_5	IGKV3-15	P01624	AQLLFLLLLWLPDTTGEIVMTQSPATLSVSPGER	13.3944	13.2837	13.2242	0.819507	0.128907	0.6906
IGKV3-20_19	IGKV3-20	P01619	TGEIVLTQSPGTLSLSPGERATLSCR	18.0329	18.1585	18.2264	-0.209723	-0.118723	-0.0909991
IGKV3-20_21	IGKV3-20	P01619	EIVLTQSPGTLSLSPGER	20.4014	20.4811	19.9959	-0.123308	0.482728	-0.606036
IGKV3-20_22	IGKV3-20	P01619	IVLTQSPGTLSLSPGER	16.7754	17.3428	17.35	1.44732	-0.564593	2.01192
IGKV3-20_23	IGKV3-20	P01619	VLTQSPGTLSLSPGER	11.4771	11.5858	13.4601	0.600531	-0.0756366	0.676167
IGKV3D-11_19	IGKV3D-11	A0A0A0MRZ8	TGEIVLTQSPATLSLSPGER	11.619	12.3327	12.8049	-0.481374	-1.2542	0.772826
IGKV3D-11_21	IGKV3D-11	A0A0A0MRZ8	EIVLTQSPATLSLSPGERATLSCR	18.5036	18.1652	14.6708	0.1403	4.48867	-4.34837
IGKV3D-11_22	IGKV3D-11	A0A0A0MRZ8	IVLTQSPATLSLSPGER	15.3658	15.8712	16.1174	-0.093734	-0.408621	0.314887
IGKV3D-11_23	IGKV3D-11	A0A0A0MRZ8	VLTQSPATLSLSPGER	14.8947	14.2534	14.0458	0.970253	0.572486	0.397767
IGKV3D-11_29	IGKV3D-11	A0A0A0MRZ8	ATLSLSPGER	15.163	14.3346	13.7559	1.34487	1.58717	0
IGKV3OR2-268_28	IGKV3OR2-268	A0A0C4DH90	PATLSLSPGER	14.1257	14.4998	13.8893	0.00987363	0.92862	-0.918746
IGKV4-1_21	IGKV4-1	P06312	DIVMTQSPDSLAVSLGER	20.1005	20.3584	20.6699	-0.0509939	-0.490978	0.439984
IGLC2_62	IGLC2	P0DOY2	SNNKYAASSYLSLTPEQWKSHR	16.9227	16.3512	16.6148	0.529391	0.159001	0.37039
IGLC2_64	IGLC2	P0DOY2	NKYAASSYLSLTPEQWKSHR	17.3819	17.5636	17.4368	-0.00896788	-0.00588655	-0.00308132
IGLC2_66	IGLC2	P0DOY2	YAASSYLSLTPEQWKSHR	17.4657	16.5514	14.7126	1.07658	2.18968	-1.1131
IGLC2_67	IGLC2	P0DOY2	AASSYLSLTPEQWKSHR	16.9889	13.6226	13.311	3.03683	3.60228	-0.565454
IGLC2_68	IGLC2	P0DOY2	ASSYLSLTPEQWKSHR	15.8086	15.4164	14.0183	0.258035	1.77575	-1.51772
IGLC2_94	IGLC2	P0DOY2	STVEKTVAPTECS	12.861	13.5532	13.6162	-0.120026	-0.190274	0.0702484
IGLV1-40_13	IGLV1-40	P01703	HCTGSWAQSVLTQPPSVSGAPGQR	13.9336	14.0112	12.3697	0.260537	1.94256	-1.68202
IGLV1-47_12	IGLV1-47	P01700	THCAGSWAQSVLTQPPSASGTPGQR	14.9904	13.9621	13.5616	1.15859	1.80969	-0.651107
IGLV10-54_22	IGLV10-54	A0A075B6I4	GLTQPPSVSKGLR	16.7726	16.1282	16.0244	0.416575	0.800546	-0.38397
IGLV3-19_21	IGLV3-19	P01714	SELTQDPAVSVALGQTVR	21.2991	21.307	21.2583	-0.0521827	0.0526738	-0.104856
IGLV3-19_22	IGLV3-19	P01714	ELTQDPAVSVALGQTVR	17.3223	17.3085	17.259	0.0239577	0.0280476	-0.00408983
IGLV3-21_21	IGLV3-21	P80748	YVLTQPPSVSVAPGQTAR	16.9162	16.177	16.067	0.22836	0.185981	0.0423789
IGLV3-22_16	IGLV3-22	A0A075B6J6	GSVASYELTQLPSVSVSPGQTAR	15.045	14.161	11.8809	0.4445	2.55515	-2.11065
IGLV3-25_20	IGLV3-25	P01717	SYELTQPPSVSVSPGQTAR	19.4313	19.3416	17.0386	0.00590801	2.51343	-2.50752
IGLV3-27_20	IGLV3-27	P01718	SYELTQPSSVSVSPGQTAR	16.0038	12.4847	13.0905	3.67201	3.06667	0.605336
IGLV3-27_21	IGLV3-27	P01718	YELTQPSSVSVSPGQTAR	16.3217	13.5108	13.724	2.56396	2.02916	0.534809
IGLV3-9_21	IGLV3-9	A0A075B6K5	YELTQPLSVSVALGQTAR	12.7495	14.1604	13.9919	-1.3471	-1.16723	-0.179874
ITIH1_42	ITIH1	P19827	QAVDTAVDGVFIR	11.3416	13.9234	11.9471	-2.65736	-1.28312	-1.37424
ITIH2_140	ITIH2	P19823	ALYAQAR	10.4827	13.5936	13.5553	-2.52951	-2.02775	0
ITIH2_357	ITIH2	P19823	TWRNDLISATKTQVADAKR	15.9496	16.2636	15.552	-0.480169	0.160191	-0.64036
ITIH2_360	ITIH2	P19823	NDLISATKTQVADAKR	13.6721	11.8846	10.9139	1.87522	3.36212	-1.4869
ITIH2_465	ITIH2	P19823	LSNENHGIAQR	13.3526	13.3475	13.6705	-0.548289	-0.938157	0
ITIH3_30	ITIH3	Q06033-2	SLPEGVANGIEVYSTKINSKVTSR	19.3808	18.9846	19.0172	0.500232	0.447348	0.0528841
ITIH4_29	ITIH4	Q14624-2	EKNGIDIYSLTVDSR	17.4937	17.3711	17.3213	0.131284	0.0543079	0.0769763
ITIH4_32	ITIH4	Q14624-2	GIDIYSLTVDSR	12.1858	12.4402	12.4848	-0.18567	0.452708	-0.638377
ITIH4_488	ITIH4	Q14624-2	GSEMVVAGKLQDR	15.6375	14.9686	14.4824	0.248548	0.69066	-0.442111
ITIH4_738	ITIH4	Q14624-2	QGPVNLLSDPEQGVEVTGQYER	11.3559	11.4795	13.2724	0.5876	-1.00997	1.59757
KNG1_393	KNG1	P01042-2	IGEIKEETTSHLR	12.6498	12.7983	13.0152	0.0235245	-0.147704	0.171229
LPA_1734	LPA	P08519	TTVTGTPCQEWAAQEPHR	14.5454	9.61482	13.347	4.31078	2.17675	2.13403
LRG1_324	LRG1	P02750	QNDTRCAGPEAVKGQTLLAVAKSQ	15.7189	15.7279	15.9639	-0.553372	-0.785861	0.232489
MAN1A1_134	MAN1A1	P33908-2	EAKETLQKLPEEIQR	16.4052	14.5494	15.663	1.62929	0.93036	0.698932
MAN1A1_136	MAN1A1	P33908-2	KETLQKLPEEIQR	14.1533	13.6637	12.8946	0.459323	1.27295	-0.813624
PPBP_44	PPBP	P02775	NLAKGKEESLDSDLYAELR	14.7652	15.0931	14.6926	-0.20458	-0.138177	-0.0664032
PPBP_46	PPBP	P02775	AKGKEESLDSDLYAELR	17.6639	17.7008	16.6349	0.189424	1.27412	-1.0847
PPBP_47	PPBP	P02775	KGKEESLDSDLYAELR	14.4579	13.7589	14.5398	0.505327	-0.00515103	0.510478
PPBP_55	PPBP	P02775	SDLYAELR	12.2183	13.8746	13.366	-1.31337	-1.14726	0
PROS1_101	PROS1	P07225	RQSTNAYPDLR	11.265	11.9231	11.5116	0.0147166	-0.105103	0.11982
PTGDS_23	PTGDS	P41222	APEAQVSVQPNFQQDKFLGR	13.5813	13.8413	13.1822	-0.343215	0.516592	-0.859807
PZP_807	PZP	P20742-2	QLNYKHQDGSYSTFGER	14.7798	13.5179	13.7189	1.08728	0.908988	0
SELL_52	SELL	P14151-2	WTYHYSEKPMNWQR	17.138	17.0489	17.143	0.0148592	-0.089406	0.104265
SERPINA3_24	SERPINA3	P01011-2	HPNSPLDEENLTQENQDR	17.6622	17.8011	17.1344	0.163432	0.628366	-0.464934
SERPINA3_26	SERPINA3	P01011-2	NSPLDEENLTQENQDR	15.4774	15.3635	13.8348	0.0163336	1.88754	-1.87121
SERPINA3_27	SERPINA3	P01011-2	SPLDEENLTQENQDR	16.5222	16.5069	16.7352	-0.0288005	-0.127304	0.0985036
SERPINA3_8	SERPINA3	P01011-2	LALGLLAAGFCPAVLCHPNSPLDEENLTQENQDR	13.8353	13.5261	13.9671	0.146844	-0.0443003	0
SERPINA6_23	SERPINA6	P08185	MDPNAAYVNMSNHHR	11.8416	11.5502	12.214	0.673701	0.255695	0.418005
SERPINC1_29	SERPINC1	P01008	CVTCHGSPVDICTAKPR	18.8558	13.1959	13.5677	4.85257	4.97302	-0.120452
SERPINC1_33	SERPINC1	P01008	HGSPVDICTAKPR	20.1255	19.3431	19.4054	0.435521	0.853961	-0.41844
SERPINC1_35	SERPINC1	P01008	SPVDICTAKPR	17.4914	16.8562	16.2328	0.756847	0.966252	-0.209405
SERPINC1_80	SERPINC1	P01008	VWELSKANSR	15.2529	15.1575	15.1609	-0.188447	-0.16826	-0.0201874
TGFBI_24	TGFBI	Q15582	GPAKSPYQLVLQHSR	16.6842	16.5483	16.4921	0.158211	0.0801969	0.0780141
TGFBI_26	TGFBI	Q15582	AKSPYQLVLQHSR	13.0429	10.8127	13.0213	1.69388	0.0286953	1.66518
TTR_14	TTR	P02766	LVFVSEAGPTGTGESKCPLMVKVLDAVR	20.7885	20.4087	18.6496	0.41315	2.88599	-2.47284
TTR_16	TTR	P02766	FVSEAGPTGTGESKCPLMVKVLDAVR	14.1581	14.218	14.5793	-0.380222	-0.758772	0
TTR_21	TTR	P02766	GPTGTGESKCPLMVKVLDAVR	20.3833	19.3104	19.8433	0.852885	0.221992	0.630894
TTR_22	TTR	P02766	PTGTGESKCPLMVKVLDAVR	12.6511	12.9538	12.7073	-0.61023	0.0130928	-0.623322
TTR_23	TTR	P02766	TGTGESKCPLMVKVLDAVR	15.6841	14.3895	14.7561	0.349129	0.254162	0.0949678
TTR_26	TTR	P02766	GESKCPLMVKVLDAVR	13.1652	13.768	13.289	-0.591336	0.0371234	-0.62846
