# Supplementary material for: Proteolytic profiling of human plasma reveals an immunoactive complement C3 fragment
Source: EMBO J. 2025 Oct 27;44(24):7721–58. doi: 10.1038/s44318-025-00598-8 (PMC12706077; doi:10.1038/s44318-025-00598-8)
Supplement: Supplementary file 17 — Dataset EV15 [file 44318_2025_598_MOESM17_ESM.xlsx]

## Sheet: Dataset_EV15_Description
Dataset EV15	Serum N-termini from mice that have been fed with 13C6-Lysine for 1 or 2 weeks to identify putatively long-lasting N-terminal fragments. Ratios are given as H/L 13C6-Lys/Lys ratios to define the amount of incorporated stable isotope-labeled lysine.
	N-termini from mice fed with 13C6-lysine for 1 or 2 weeks were purified using SHUNTER to identify long-lived N-termini in mouse serum. Increasing labeling on protein-level should result in an increased labeling on N-termini level. Expressed log2FCs are 13C6-lysine/lysine, thus negative values represent entities, which are not generated freshly, but are rather stable. Columns comprising bulk prote…

## Sheet: Dataset_EV15-SILAC_Nterms
N-terminus	Genes	Preferred razor protein	Peptide	AA.before	Start	End	Name	PROT_log2FC_HL_1w	PROT_log2FC_HL_2w	NT_log2FC_HL_1w	NT_P.Value_HL_1w	NT_log2FC_HL_2w	NT_P.Value_HL_2w	Nterm_1w_R1_H	Nterm_1w_R1_L	Nterm_1w_R2_H	Nterm_1w_R2_L	Nterm_1w_R3_H	Nterm_1w_R3_L	Nterm_2w_R1_H	Nterm_2w_R1_L	Nterm_2w_R2_H	Nterm_2w_R2_L	Nterm_2w_R3_H	Nterm_2w_R3_L
C3_465	C3	P01027	LKPGDNLNVNFHLR	E	465	478	Complement C3	1.23541	2.59186	-10.0504	0.00546219			7.62949	19.4816		18.5666	10.7432	18.992		19.3722		20.3204		18.921
Alb_339	Alb	P07724	VCKNYAEAKDVFLGTFLYEYSR	E	339	360	Albumin	-0.457061	0.878797	-7.5634	0.0294066					13.2665	23.5573	14.0015	18.8375				19.8709		19.7547
Mup18_126	Mup18	A2BIM8	NEKDGETFQLMGLYGR	I	126	141	Major urinary protein 18			-7.03145	0.000399229	-2.70677	0.00347432			12.706	20.0534	11.396	18.1115			16.8768	19.7963	17.6249	20.1189
Alb_417	Alb	P07724	DLYEKLGEYGFQNAILVR	C	417	434	Albumin	-0.457061	0.878797	-6.72046	4.12263e-06	-5.83169	1.10355e-05	17.715	24.4522	18.3128	25.0234	17.7362	24.4498	18.6188	24.5561	17.5099	23.1609	18.5163	24.4231
C3_137	C3	P01027	KTIYTPGSTVLYR	D	137	149	Complement C3	1.23541	2.59186	-6.67753	0.000238638				19.8857	14.7567	21.3061	14.1579	20.9635		13.8214	14.0534	20.4003		21.0732
Alb_152	Alb	P07724	KENPTTFMGHYLHEVAR	F	152	168	Albumin	-0.457061	0.878797	-6.56093	0.0040497	-6.2351	0.000499649	11.6754	19.2448	14.8123	20.3647		19.8163		19.3639	13.3973	19.8646	14.0753	20.0782
Masp2_15	Masp2	Q91WP0	ATLLGSKWPEPVFGR	V	15	29	Mannan-binding lectin serine protease 2	0.429108	1.31043	-6.41945	8.04816e-06	-6.36685	1.23262e-05	14.7008	21.0375	15.4728	21.7564	15.5616	22.1997	14.7651	21.3633	13.9183	20.2924	16.526	22.6542
Mug1_203	Mug1	P28665	YKIVVHKESGEKEEHSFTVMEFVLPR	P	203	228	Murinoglobulin-1	0.773625	2.20893	-6.38084	0.000644023	-3.81679	0.0306141	15.007	21.9516	15.2916	22.564	16.0602	20.9858	16.1722	21.2593			16.2422	18.7887
Serpinc1_393	Serpinc1	P32261	DDLYVSDAFHKAFLEVNEEGSEAAASTSVVITGR	R	393	426	Antithrombin-III	0.375452	1.29709	-6.22284	0.000422263			14.8736	21.4438	16.2105	21.2162	14.386	21.4786			13.708	21.1644
Serpinc1_393	Serpinc1	P32261	DDLYVSDAFHKAFLEVNEEGSEAAASTSVVITGR	R	393	426	Antithrombin-III	0.734518	1.266	-6.22284	0.000422263			14.8736	21.4438	16.2105	21.2162	14.386	21.4786			13.708	21.1644
Tf_662	Tf	Q921I1	GTTPEKYLGAEYMQSVGNMR	E	662	681	Serotransferrin	0.591843	1.75205	-6.18997	0.0144907			14.6428	19.1934	11.428	19.2573		18.3734		18.8581		17.3903		18.8899
C3_1519	C3	P01027	FMQQSQEKINLNVR	C	1519	1532	Complement C3	1.23541	2.59186	-6.03618	0.00405325	-5.861	0.00313085	15.0353	19.3421	10.8204	19.1894	12.7287	18.1615	14.0765	19.2417		15.8335	12.5555	19.1123
Apoe_266	Apoe	P08226	IFQARLKGWFEPIVEDMHR	E	266	284	Apolipoprotein E	0.570627	1.6325	-5.81594	0.00440595			11.4236	18.1543	13.2559	18.1571		17.6447		17.5386		15.9174		16.9227
Tf_567	Tf	Q921I1	PAEWAKNLKQEDFELLCPDGTR	N	567	588	Serotransferrin	0.591843	1.75205	-5.56895	0.00595945	-3.35675	0.00126483	13.6041	20.9671	18.026	21.1764	15.2336	21.427	17.3203	20.6514			17.1283	20.5107
Hbb-bs_7	Hbb-bs	A8DUK4	AEKAAVSGLWGKVNADEVGGEALGR	D	7	31	Beta-globin			-5.56389	2.75283e-05	-3.23639	0.00606344	16.0231	21.3764	17.1	23.046	16.2576	21.6499	20.2644	22.1648	14.8143	18.51	16.403	20.516
Alb_430	Alb	P07724	AILVRYTQKAPQVSTPTLVEAAR	N	430	452	Albumin	-0.457061	0.878797	-5.5483	0.00709072	-5.75319	0.000767065	20.2266	23.7537	15.1375	20.2247	12.7888	20.8194	14.5358	21.4063	16.2639	20.9124	15.1881	20.9287
Cfh_265	Cfh	P06909	KRCSPPYILNGIYTPHR	E	265	281	Complement factor H	1.41007	2.70547	-5.27494	0.00195214	-5.86863	0.000335652		20.3898	14.083	19.905	16.2099	20.9379	15.6714	20.6214	13.9706	19.9488	15.5392	22.2169
Apoa4_76	Apoa4	P06728	VHNKLVPFVVQLSGHLAQETER	G	76	97	Apolipoprotein A-IV	1.55719	2.83512	-5.23458	2.24873e-05	-4.88228	3.2195e-05	16.075	21.0314	14.2928	19.5922	15.0612	20.5092	16.591	21.5374	18.2132	22.8257	14.4155	19.5035
Gsn_169	Gsn	P13020	GVASGFKHVVPNEVVVQR	G	169	186	Gelsolin	0.890219	1.67503	-5.20871	0.0322907	-4.76288	0.00171325	9.85819	19.0957	15.7644	19.463	13.1753	15.8652	13.6991	19.102	17.0387	20.4464	13.5911	19.0692
Mgam_868	Mgam	A0A571BF69	PNNLEFQEIKIFGTR	D	868	882	Maltase-glucoamylase	-0.0912377	1.39663	-5.12826	0.000109509	-6.34055	0.00212308	15.2888	20.211	16.9533	21.6696	16.265	22.0112		21.1426	14.8174	20.528	13.3908	20.3613
Vtn_185	Vtn	P29788	TAVRPGYPKLIQDVWGIEGPIDAAFTR	E	185	211	Vitronectin	2.0287	3.08398	-5.05913	0.00413142	-6.60066	4.05741e-05	17.7867	22.0905	16.3563	22.1707		21.9637	16.3043	22.5252	14.3087	21.4346	15.4788	21.934
Kng1_364	Kng1	A0A0R4J038	VPTVKCQALDMTEMAR	V	364	379	Kininogen 1	0.737846	2.05975	-5.05151	0.000207409			13.8345	18.8256	12.483	18.2387	15.0171	19.4248		15.1739		15.3908	14.7684	19.5987
Alb_92	Alb	P07724	TLFGDKLCAIPNLR	H	92	105	Albumin	-0.457061	0.878797	-5.02897	0.00665873	-1.30252	0.471356	13.5651	19.5287	15.2337	19.3279			14.4568	18.1343	17.4259	16.3534
Alb_342	Alb	P07724	NYAEAKDVFLGTFLYEYSR	K	342	360	Albumin	-0.457061	0.878797	-4.87454	0.00963786	-8.51741	0.00682155	16.4665	20.276	14.519	20.4586			10.1164	20.1273	12.7339	19.7578		20.2308
C3_436	C3	P01027	QATKTMEAHPYSTMHNSNNYLHLSVSR	R	436	462	Complement C3	1.23541	2.59186	-4.8685	0.00738716	-4.14582	0.0457912	19.456	25.963	20.2346	25.7303	16.9525	19.5554	17.0537	21.0305	17.8954	19.0769	13.2536	20.5329
Hbb-b1_3	Hbb-b1	P02088	HLTDAEKAAVSCLWGKVNSDEVGGEALGR	V	3	31	Hemoglobin subunit beta-1			-4.79392	0.00925321	-4.67811	0.00338394			14.9183	20.7391	14.1985	17.9655	16.1336	21.3603	14.8666	18.9961
Igkv17-127_15	Igkv17-127	A0A075B5J9	LCVSETTVTQSPASLSVATGEKVTIR	L	15	40	Immunoglobulin kappa variable 17-127			-4.77756	7.37417e-05	-2.92378	0.000482497	17.0523	22.0222	16.7058	21.7675	18.0214	22.3224	18.1969	21.566	17.8137	20.3637	18.7193	21.5715
Mup18_133	Mup18	A2BIM8	FQLMGLYGREPDLSSDIKER	T	133	152	Major urinary protein 18			-4.69655	8.41331e-05	-3.92118	0.0043392	17.7089	22.8341	17.8443	22.1115	17.7396	22.4369	18.4076	21.2061	14.8557	20.1862	16.7251	20.3596
Alb_145	Alb	P07724	EAMCTSFKENPTTFMGHYLHEVAR	A	145	168	Albumin	-0.457061	0.878797	-4.60822	0.0111071	-3.61989	0.00264488	15.4494	21.1241	17.0124	20.5541		17.4044	16.9184	20.2193	14.7681		15.3178	19.2568
Alb_340	Alb	P07724	CKNYAEAKDVFLGTFLYEYSR	V	340	360	Albumin	-0.457061	0.878797	-4.55231	0.241911	3.74686	0.00791626	18.3352	18.0693	12.6459	22.0164		19.4756			20.3987	16.0031	18.9391	15.841
C3_1515	C3	P01027	EENCFMQQSQEKINLNVR	A	1515	1532	Complement C3	1.23541	2.59186	-4.5085	0.000465562	-3.19852	0.000168736	18.1556	22.1714	16.404	20.5086	14.8609	20.2662	16.6161	20.0725	17.675	20.5733	16.62	19.8608
C3_34	C3	H3BKW9	IQNEAFSLTAKGKGR	T	34	48	Complement component 3 (Fragment)	1.23541	2.59186	-4.48588	0.00168334			11.3311	17.1522	12.2279	16.238	12.1846	15.8111		15.079
Gsn_47	Gsn	P13020	PSTMVVEHPEFLKAGKEPGLQIWR	R	47	70	Gelsolin	0.890219	1.67503	-4.47559	0.00643132	-3.61086	0.00714889	18.7945	24.0748		21.0788	20.1794	23.8503	20.4639	23.4868		19.8415	18.5386	22.7374
Hbb-bs_14	Hbb-bs	A8DUK4	GLWGKVNADEVGGEALGR	S	14	31	Beta-globin			-4.43208	0.000144759	-4.4693	0.00378418	16.2489	21.2414	18.0975	22.3509	16.9008	20.9512	17.8335	21.8903	15.3962	18.702	14.532	20.5774
Igkc_67	Igkc	P01837	SMSSTLTLTKDEYER	Y	67	81	Immunoglobulin kappa constant	-1.94492	0.188571	-4.34988	0.0349713	-0.308343	0.508526	21.8883	22.84	18.4655	23.8257	17.6697	24.4076	22.1204	23.4354	21.1465	20.7184	22.6158	22.6539
Alb_95	Alb	P07724	GDKLCAIPNLR	F	95	105	Albumin	-0.457061	0.878797	-4.32334	0.000734619	-2.43394	0.0344965	18.6941	22.6544	18.2564	23.5643	17.2433	20.9451	18.5317	21.8231	18.5077	19.1006	19.0567	22.4743
Alb_428	Alb	P07724	QNAILVRYTQKAPQVSTPTLVEAAR	F	428	452	Albumin	-0.457061	0.878797	-4.24545	0.000794798	-4.42216	0.00313646	18.1928	22.2948			19.8689	24.2578		22.3795	18.0301	22.9404	22.0578	25.9918
Mug1_712	Mug1	P28665	SKRPEEPPRKDPSSNDPLTETIR	L	712	734	Murinoglobulin-1	0.773625	2.20893	-4.18784	0.00263416			13.1797	17.8326	14.7366	18.4594		17.4366		18.0596		15.9099	13.2071	18.0237
Itih1_643	Itih1	Q61702	SAIQPSPTAHPIDSKLPLR	L	643	661	Inter-alpha-trypsin inhibitor heavy chain H1	1.06559	2.03829	-4.11718	0.0114495	-1.75513	0.0652001	15.0639	20.1353	16.612	19.775		18.6845		18.9837	17.7839	18.7408	17.1124	19.6658
Tf_346	Tf	Q921I1	QEGVCPEGSIDNSPVKWCALSHLER	Q	346	370	Serotransferrin	0.591843	1.75205	-4.09491	0.00480529	-3.72701	4.00231e-05	13.8331	19.6074	16.9492	20.4723	14.7106	17.6979	14.2991	18.0656	15.1274	18.7419	16.2106	20.0106
Gpld1_18	Gpld1	Q8VCU2	CSKSSSCGLSTHVEIGHR	F	18	35	Phosphatidylinositol-glycan-specific phospholipase D	1.05626	1.64175	-4.0567	0.00218598			13.4917	17.1557	12.3514	16.8008		17.6811		19.0767		14.1058		16.4674
Alb_338	Alb	P07724	EVCKNYAEAKDVFLGTFLYEYSR	Q	338	360	Albumin	-0.457061	0.878797	-3.96261	4.85601e-05	-3.05631	0.000177072	19.5881	23.6044	20.0844	23.8176	20.5583	24.6966	19.8129	22.9682	18.4307	21.686	20.019	22.7773
Vtn_189	Vtn	P29788	PGYPKLIQDVWGIEGPIDAAFTR	R	189	211	Vitronectin	2.0287	3.08398	-3.93917	0.00188228	-3.28488	0.00616451	12.462	16.0674	17.4391	21.712		14.716	12.0362		14.7529	17.5594	15.4547	19.218
Ahsg_317	Ahsg	P29699	TLHSPKVGQPGAAGPVSPMCPGR	E	317	339	Alpha-2-HS-glycoprotein	-2.1558	-1.71456	-3.88547	0.00113213			16.1348	20.2055	17.0506	20.7508
H2-Q10_170	H2-Q10	P01898	KWEQAGAAEYYR	R	170	181	H-2 class I histocompatibility antigen, Q10 alpha chain	1.00536	1.92365	-3.84735	0.00126659	-3.13762	0.00811635	13.7172	16.9968	14.3952	17.7693	12.3192	17.2076	14.2521	16.8639	12.647		13.4292	17.0927
Ttr_33	Ttr	P07309	MVKVLDAVR	L	33	41	Transthyretin	1.9047	2.80129	-3.83898	0.0030625			15.0038	18.5882	11.9364	17.0795	14.0924	16.8819		13.0885	16.1252	12.0548
Hbb-bs_12	Hbb-bs	A8DUK4	VSGLWGKVNADEVGGEALGR	A	12	31	Beta-globin			-3.8253	3.20404e-05	-3.60443	0.00107209	17.6709	21.5323	18.5001	22.3498	17.2326	20.9973	18.1154	21.7539			17.2358	20.8061
Fn1_397	Fn1	A0A087WR50	KYSFCTDHAVLVQTR	Q	397	411	Fibronectin	1.20734	2.18258	-3.80763	0.0239077				18.7971	12.4035	17.4335	15.6214	18.2066			16.1474
Hbb-bs_96	Hbb-bs	A8DUK4	KLHVDPENFR	D	96	105	Beta-globin			-3.75772	0.000322516	-2.15207	0.00421486	14.5966	17.8774	14.8829	19.2286	14.4722	18.1189	16.1451	18.4022		14.8792	15.5771	17.6241
Hbb-bs_2	Hbb-bs	A8DUK4	VHLTDAEKAAVSGLWGKVNADEVGGEALGR	M	2	31	Beta-globin			-3.73712	0.0022044	-2.26621	0.00553667	24.597	27.9942	25.1684	29.2455			26.2942	28.337	23.2264	25.7161
Plg_676	Plg	P20918	PATITDKVIPACLPSPNYMVADR	R	676	698	Plasminogen	0.970833	2.07009	-3.72087	0.0118941	-2.26829	0.00512897	15.933	19.4602	17.4665	19.5031	14.5907	20.1896	18.4329	19.9174	18.5117	20.8527	16.517	19.4963
Mug2_1174	Mug2	P28666	YKPQASSVEVEMNAYVVLAR	L	1174	1193	Murinoglobulin-2		-4.31327	-3.71429	5.87036e-05	-4.84345	0.00728835	13.6141	17.5554	13.0897	16.7235	12.288	15.8558	14.1807	17.5444	13.4977	17.6787	10.5608	17.5463
C3_957	C3	P01027	VQKVDVPAADLSDQVPDTDSETR	G	957	979	Complement C3	1.23541	2.59186	-3.71377	0.00350694			15.472	20.5764	16.1042	19.0538	15.5324	18.6196		16.3881			14.8139	16.8779
Ighv5-6_74	Ighv5-6	A0A075B5Q0	GSYTYYPDSVKGR	G	74	86	Immunoglobulin heavy variable 5-6 (Fragment)	-1.42283	-0.293101	-3.70336	0.00464329	-3.16205	0.000326621	15.4988	18.6639	13.7346	17.9762		17.0194	13.3499	16.8658	14.3002	17.5286	14.2859	17.0278
Ighv10-1_72	Ighv10-1	A0A0B4J1J6	SKSNNYATYYADSVKDR	R	72	88	Immunoglobulin heavy variable 10-1 (Fragment)	-1.1512	0.373472	-3.63008	4.90776e-05			16.4601	19.9493	16.8469	20.6132	16.1535	19.7883
Pzp_1298	Pzp	Q61838	IESSGTFSKTFHVNSGNR	T	1298	1315	Pregnancy zone protein	0.795533	2.04286	-3.56557	0.000138474	-2.08294	0.0892187	18.554	22.4467	19.2695	22.4871	18.3453	21.9317	18.9859	22.5235	18.3917	18.2092	19.6436	22.5373
Serpina1e_30	Serpina1e	Q00898	TDTSQKDQSPASHEIATNLGDFAISLYR	E	30	57	Alpha-1-antitrypsin 1-5			-3.48981	0.0135666	-6.46096	0.00100713	19.8865	21.3753	18.4132	23.1332	16.9913	21.2519	15.2169	23.2401	17.4192	23.3079	17.7808	23.2518
Fga_240	Fga	E9PV24	SQLQEAPPEWKALTEMR	K	240	256	Fibrinogen alpha chain	1.05101	2.41958	-3.48031	4.70258e-05	-5.14988	2.02772e-05	21.6738	25.0658	21.8444	25.3664	22.5519	26.0789	21.6085	26.8078	20.6786	25.6152	22.2157	27.5295
Ighm_347	Ighm	A0A075B5P6	ESATVTCLVKGFSPADISVQWLQR	R	347	370	Immunoglobulin heavy constant mu (Fragment)	0.366562	1.35858	-3.4696	0.135435			9.93312	15.9707	12.5841	13.4857		9.75055
Fetub_275	Fetub	Q9QXC1	DENPAVTQGPQKLPQKNTAPTSSPSVTAPR	G	275	304	Fetuin-B	0.93432	1.83147	-3.42715	0.00202456			15.2944	19.7878	15.5892	18.5228	15.9765	18.8309			14.4772	17.3561
Apoe_92	Apoe	P08226	LGPVAEETRARLGKEVQAAQAR	Q	92	113	Apolipoprotein E	0.570627	1.6325	-3.38984	0.00128479			12.5472	15.8316	12.7878	16.2831		11.9409		13.285				13.3042
Hbb-y_15	Hbb-y	P02104	LWSKVNVEEVGGEALGR	G	15	31	Hemoglobin subunit epsilon-Y2			-3.37024	0.000371319	-1.55671	0.00954444	13.6778	17.0083	15.0321	17.9326	12.9393	16.819	15.258	16.9376		13.2269	14.2317	15.6655
Kng1_100	Kng1	A0A0R4J038	EEAATGECTATVGKR	A	100	114	Kininogen 1	0.737846	2.05975	-3.31748	9.69574e-05	1.62255	0.5862	15.9263	19.4175	15.9352	19.3267	16.145	19.2147	15.874	18.2961	18.9584		17.8279	12.1607
Mug1_1256	Mug1	P28665	TVVALDALSKYGAVTFSR	D	1256	1273	Murinoglobulin-1	0.773625	2.20893	-3.25412	0.0612162	-2.67375	0.00876112	16.8408	18.3768	16.7707	18.5421	12.4288	18.8839	15.303	19.1931	15.8475	17.6513	16.3518	18.6792
Ighg1_148	Ighg1	A0A075B5P4	PEVQFSWFVDDVEVHTAQTKPR	D	148	169	Immunoglobulin heavy constant gamma 1 (G1m marker) (Fragment)	-3.00092	-1.96757	-3.2153	0.00168981	-2.53561	0.000159603	19.0257	23.1597	20.5228	23.4221	22.2455	24.8581	21.2397	23.8701	21.3164	23.7206	20.6546	23.2268
Fga_382	Fga	E9PV24	TSKGDKELLIGKEKVTSSGTSTTHR	V	382	406	Fibrinogen alpha chain	1.05101	2.41958	-3.21523	0.199893	-2.40529	0.0945866		14.9774	13.4667	13.6901	9.05722	15.2642	12.7211	16.8171	12.6561	12.3626	12.9136	16.3269
Mug1_603	Mug1	P28665	SELSPSWIYNLPGMQQNKFVPSSR	E	603	626	Murinoglobulin-1	0.773625	2.20893	-3.20605	0.000301979	-2.06517	0.060047	20.1798	23.2381	20.2183	23.8929	19.8373	22.7225	19.9884	22.9226	18.1017	18.243	19.6961	22.8161
Hbb-y_10	Hbb-y	P02104	TLINGLWSKVNVEEVGGEALGR	K	10	31	Hemoglobin subunit epsilon-Y2			-3.12669	0.00165051			15.5879	19.4075	17.697	19.9852	15.5285	18.8007			14.0417	17.0889		18.1321
Ighg1_83	Ighg1	A0A075B5P4	NVAHPASSTKVDKKIVPR	C	83	100	Immunoglobulin heavy constant gamma 1 (G1m marker) (Fragment)	-3.00092	-1.96757	-3.1192	0.00656015	-4.3051	0.00802792	17.8019	19.6161	14.8926	19.135	14.953	18.254	12.4857	17.0978	11.3677	17.2357	15.3586	17.7937
Thbs4_406	Thbs4	Q9Z1T2	GPCKPGYTGDQTR	C	406	418	Thrombospondin-4	0.576155	1.19969	-3.06025	0.00853305	-2.53189	0.0155678	15.5846	18.0669	14.2188	17.857		17.745	14.6602	16.6212		16.5499	14.2288	17.3315
Ca2_58	Ca2	P00920	SIVNNGHSFNVEFDDSQDNAVLKGGPLSDSYR	K	58	89	Carbonic anhydrase 2	-2.45596	-1.21507	-3.04463	7.947e-05	-1.99616	0.00505653	17.7117	20.8543	18.5707	21.6105	17.7012	20.6527	18.903	20.5532	17.8976	19.4995	17.4816	20.218
Ighg1_150	Ighg1	A0A075B5P4	VQFSWFVDDVEVHTAQTKPR	E	150	169	Immunoglobulin heavy constant gamma 1 (G1m marker) (Fragment)	-3.00092	-1.96757	-2.99872	0.000148302	-2.41772	0.00127989	16.5663	19.7335	17.1289	19.8608	16.7665	19.8637	17.3894	19.6299	16.178	18.2308	16.4805	19.4404
Serpina1d_33	Serpina1d	Q00897	SQKDQSPASHEIATNLGDFALR	T	33	54	Alpha-1-antitrypsin 1-4	1.49652	2.45083	-2.99414	0.0496084	-0.365843	0.682853	13.7869	14.4674	11.3368	16.7178	12.7675	15.6884	13.5979	15.1656	15.9731	15.1371	15.5466
Tf_657	Tf	Q921I1	VKLPEGTTPEKYLGAEYMQSVGNMR	F	657	681	Serotransferrin	0.591843	1.75205	-2.94653	0.0200524	-1.77535	0.00599969	16.1542	19.9484	17.9734	20.0722		18.772	18.0838	19.8079		19.4201	17.8016	19.6282
Igkc_83	Igkc	P01837	NSYTCEATHKTSTSPIVKSFNR	H	83	104	Immunoglobulin kappa constant	-1.94492	0.188571	-2.92512	0.0169945	-0.467085	0.165768	20.7048	22.8543	18.1542	21.855		21.1703	21.0139	21.9642	20.5434	20.4502	21.4443	21.9884
Hba-a1_76	Hba-a1	Q91VB8	DLPGALSALSDLHAHKLR	D	76	93	Alpha globin 1			-2.9207	0.000109464	-1.39815	0.00124308	17.0249	19.7889	18.4771	21.4213	17.1513	20.2052	19.4475	20.9404	16.5543	17.8066	18.7808	20.2301
Cfhr2_271	Cfhr2	Q4LDF6	VIPENIMEAHNIILKWR	C	271	287	Complement factor H-related 2			-2.89396	0.00778646			14.9503	17.3356	15.4399	18.8425
Alb_586	Alb	P07724	ADKDTCFSTEGPNLVTR	A	586	602	Albumin	-0.457061	0.878797	-2.86723	0.0328275	-0.810409	0.558098	12.6148	17.1973	14.1034	17.3482	15.26	16.0343	13.4612	16.1199	13.2364	12.1985		16.428
Cd5l_18	Cd5l	Q9QWK4	SCFSESPTKVQLVGGAHR	G	18	35	CD5 antigen-like			-2.86349	0.110845	0.725864	0.151185			11.7018	16.4578	15.1601	16.131			14.7433	13.5578	12.3287	12.0625
Masp2_19	Masp2	Q91WP0	GSKWPEPVFGR	L	19	29	Mannan-binding lectin serine protease 2	0.429108	1.31043	-2.84016	0.00957744	-0.347253	0.247048		15.0174	12.4349	15.8315	12.6838	14.9674	13.922	14.469		17.1813	15.295	15.4424
Alb_207	Alb	P07724	DGVKEKALVSSVR	L	207	219	Albumin	-0.457061	0.878797	-2.83873	0.000123046	-0.252196	0.601415	17.8764	20.6581	18.4074	21.1325	18.7317	21.7411	20.3592	19.9059	20.3008	20.176	18.02	19.3547
Actb_40	Actb	P60710	HQGVMVGMGQKDSYVGDEAQSKR	R	40	62	Actin, cytoplasmic 1	0.0107887	1.18866	-2.78867	0.00123213	-1.27714	0.200829	15.3515	18.066	16.1701	19.599	15.5287	17.7513	16.5667	18.9482	16.7606	16.9334
Igkv7-33_100	Igkv7-33	P01632	YPLTFGAGTKLELKR	E	100	114	Ig kappa chain V-I region S107A			-2.7707	0.0118759	0.0989166	0.78535	16.6005	19.9759	17.0749	19.2409		17.6685	18.8229	19.4872	17.2741	16.5561	19.2468	19.0037
Tf_652	Tf	Q921I1	DTKCFVKLPEGTTPEKYLGAEYMQSVGNMR	D	652	681	Serotransferrin	0.591843	1.75205	-2.76936	0.0723747	-4.44769	0.00811606		21.8126	17.7704	19.0714	18.8577	23.0954	16.4504	22.7208	16.2107	18.8767	16.67	21.0768
Fn1_1864	Fn1	A0A087WR50	VRSYTITGLQPGTDYKIHLYTLNDNAR	D	1864	1890	Fibronectin	1.20734	2.18258	-2.71642	0.0192989	-1.32331	0.130954	18.2918	22.2463	17.7588	20.9281	19.471	20.4965			18.9895	19.4428	18.9155	21.1089
Apoa1_31	Apoa1	Q00623	WDKVKDFANVYVDAVKDSGR	Q	31	50	Apolipoprotein A-I	1.22219	2.11804	-2.71393	0.0782688	-1.56584	0.0324923	18.1587	23.3887	22.7851	22.9214	19.5922	22.3676	20.8207	22.8419	21.5148	21.9579	20.1568	22.39
Kng1_154	Kng1	A0A0R4J038	DLEPVLKHSIEHFNNNTDHSHLFTLR	P	154	179	Kininogen 1	0.737846	2.05975	-2.70236	0.0240199	-0.283996	0.811998	17.0925	20.0073	18.8991	19.8789	14.5378	18.7503		18.6402	18.9218	17.5593	17.9415	19.8719
Cfi_19	Cfi	Q61129	RSPSASDLPQEELVDQKCLLQKYTHR	S	19	44	Complement factor I	1.13328	2.10738	-2.70169	0.000312343	-2.30732	0.000465808	21.393	24.2616	20.9145	23.8031	20.8727	23.2206	21.184	23.7254	20.9361	22.9552	20.887	23.2485
Alb_21	Alb	P07724	VFRREAHKSEIAHR	G	21	34	Albumin	-0.457061	0.878797	-2.69962	0.000987343	0.465126	0.276747	14.0898	16.2099	14.2545	17.0646	13.1961	16.3647	15.0427	14.1503			14.3923	14.3544
Igkv7-33_99	Igkv7-33	P01632	SYPLTFGAGTKLELKR	Y	99	114	Ig kappa chain V-I region S107A			-2.68357	0.0199875	-1.33904	0.0650598	15.2848	17.2099		19.0033	15.2116	18.6537	15.5461	16.5432	15.3489	15.8048	15.3246	17.8887
Pzp_1193	Pzp	Q61838	LHWQRPGDVQKVKALSFYQPR	S	1193	1213	Pregnancy zone protein	0.795533	2.04286	-2.62478	0.0030891	-4.83245	0.0250151	15.3175	18.129			15.5208	17.9589	11.7065	18.0192		17.5876	14.715	18.0671
Ighv7-3_76	Ighv7-3	A0A075B5R2	GYTTEYSASVKGR	N	76	88	Immunoglobulin heavy variable 7-3 (Fragment)	-0.639437	-0.130931	-2.58659	0.00803051	-1.09874	0.0118672	12.7893	14.9379	16.6165		13.7726	16.7971	16.3316	17.8366	14.5047	15.6203	15.7189	16.3946
C3_1413	C3	P01027	PDTKDLELLASGVDR	A	1413	1427	Complement C3	1.23541	2.59186	-2.56923	0.156125	-0.397126	0.531197	12.8522	19.1924	18.8125	19.9981	19.3398	19.5217	19.213	20.4098			21.0186	20.6161
Igkv6-17_43	Igkv6-17	P01633	IVMTQSHKFMSTSVGDR	D	43	59	Immunoglobulin kappa chain variable 6-17			-2.55493	0.00207905	-1.77099	0.00615967	15.4293	17.7788	16.497	18.5204	14.6256	17.9174	19.0367	20.2088	15.2626	17.0368	16.2491	18.6158
Ighg1_154	Ighg1	A0A075B5P4	WFVDDVEVHTAQTKPR	S	154	169	Immunoglobulin heavy constant gamma 1 (G1m marker) (Fragment)	-3.00092	-1.96757	-2.5395	0.000160876	-1.83075	0.00106658	21.5483	24.2199	19.7865	22.2786	20.3834	22.8382	20.1613	21.7673	21.318	23.4545	20.4706	22.2204
Ttr_79	Ttr	P07309	TTDEKFVEGVYR	L	79	90	Transthyretin	1.9047	2.80129	-2.51584	0.00677728			16.467	18.3934	16.8654	18.8413	15.2209	18.8661
Gc_368	Gc	P21614	TLKTLRECCDTQDSVACFSTQSPLLKR	P	368	394	Vitamin D-binding protein	1.25897	2.6124	-2.49262	0.00774584	-1.38676	0.0180748	15.3228	17.4744	15.9287	17.6224	14.5957	18.2283	15.7496	16.9052	14.0123	15.6302
Ighv6-3_95	Ighv6-3	A0A075B5T2	DSKSSVYLQMNNLR	D	95	108	Immunoglobulin heavy variable 6-3 (Fragment)	-4.46917	-1.45668	-2.47779	0.0033354	-1.11971	0.0089137	17.4818	20.7344	18.5615	20.9917	18.3875	20.138	18.6557	20.0627	19.576	20.2785	19.2443	20.494
Mug1_209	Mug1	P28665	KESGEKEEHSFTVMEFVLPR	H	209	228	Murinoglobulin-1	0.773625	2.20893	-2.47371	0.00737776					17.0006	19.8587	20.403	22.4924				17.5933	16.5219	17.9465
Igkv11-125_93	Igkv11-125	P01650	YLPYTFGGGTKLEIKR	S	93	108	Immunoglobulin kappa variable 11-125			-2.43282	0.00128864	0.427805	0.162123	15.659	18.1309	16.3056	18.207	14.8403	17.7654			17.7566	17.4867	18.7898	18.2041
Mug1_1181	Mug1	P28665	NSIHWKRPQKSR	N	1181	1192	Murinoglobulin-1	0.773625	2.20893	-2.41871	0.000593724	0.528093	0.0796857	14.4129	17.0049	13.5828	16.2363	15.471	17.4815	15.2589	15.1548	15.0687	14.4446	15.687	14.8308
Igkv6-32_20	Igkv6-32	A0A140T8N9	GSIVMTQTPKFLLVSAGDR	H	20	38	Immunoglobulin kappa variable 6-32 (Fragment)			-2.41861	0.00436617	-0.145686	0.677297	13.6399	15.4774	12.655	15.9909	14.566	16.6484	13.1575	13.6258	14.4133	13.7933	15.2033	15.792
Ighg1_149	Ighg1	A0A075B5P4	EVQFSWFVDDVEVHTAQTKPR	P	149	169	Immunoglobulin heavy constant gamma 1 (G1m marker) (Fragment)	-3.00092	-1.96757	-2.40712	0.00272154	-2.08222	0.0468268	18.0778	20.492		19.3791	20.2544	22.6544	18.4433	18.8422	16.2205	18.6978	14.5507	17.9212
Igkv7-33_96	Igkv7-33	P01632	QFYSYPLTFGAGTKLELKR	A	96	114	Ig kappa chain V-I region S107A			-2.37859	0.0772871			16.0331	17.1196	13.249	16.9197		18.7777			16.5566	18.3686		16.816
Ahsg_105	Ahsg	P29699	LTEHAVEGDCDFHILKQDGQFR	Q	105	126	Alpha-2-HS-glycoprotein	-2.1558	-1.71456	-2.37715	0.258576	-3.85187	0.000347644	18.8785	18.9371	14.2274	21.3265	18.3613	18.3349	17.2186	20.4978	15.6944	20.025	17.5411	21.4869
Alb_107	Alb	P07724	NYGELADCCTKQEPER	E	107	122	Albumin	-0.457061	0.878797	-2.3572	0.0299788			15.0095	16.5701	15.3888	18.5427				18.8566			18.9829	18.4279
Itih4_19	Itih4	A6X935-2	LLAVLPTTTAEKNGIDIYSLTVDSR	S	19	43	Isoform 2 of Inter alpha-trypsin inhibitor, heavy chain 4	1.58336	2.68474	-2.31285	0.000234917			20.5336	22.9959	21.3655	23.6154	19.9124	22.1388	22.2633	24.1529
Serpina1e_26	Serpina1e	Q00898	DVQETDTSQKDQSPASHEIATNLGDFAISLYR	E	26	57	Alpha-1-antitrypsin 1-5			-2.30994	0.213265	-1.28101	0.025511	17.6381	17.9388	10.6481	17.0249	16.4087	16.661	15.471	17.0262			17.4819	18.4888
Sparcl1_340	Sparcl1	P70663	DSKHGAGDDYFIPSQEFLEAER	D	340	361	SPARC-like protein 1	-2.42855	-1.14026	-2.30767	0.0369849					14.867	18.0383	16.2274	17.6714
Alb_336	Alb	P07724	DQEVCKNYAEAKDVFLGTFLYEYSR	E	336	360	Albumin	-0.457061	0.878797	-2.29153	0.0410583			19.8748	24.0616	19.8486	21.4598	18.6324	19.709	19.5861	20.4377	17.1792		18.7111
Igkv4-72_15	Igkv4-72	A0A0B4J1I4	ASVIMSRGQIVLSQSPAILSASPGEKVTMTCR	S	15	46	Immunoglobulin kappa chain variable 4-72 (Fragment)			-2.28713	0.000345653	-1.62094	0.0024772	19.7894	21.8857	20.3575	22.8717	19.0553	21.3062	19.4794	21.1174	19.2089	21.174	20.1483	21.4081
Alb_446	Alb	P07724	TLVEAARNLGRVGTKCCTLPEDQR	P	446	469	Albumin	-0.457061	0.878797	-2.26228	0.000577316	1.0137	0.0247976	16.7639	19.3781	16.4576	18.5371	17.2056	19.2986	18.2125	16.8427	17.1372	16.7249	16.761	15.502
Hbb-bs_9	Hbb-bs	A8DUK4	KAAVSGLWGKVNADEVGGEALGR	E	9	31	Beta-globin			-2.24261	0.000549532	-1.17477	0.0170945	18.6698	20.6737	19.1337	21.2929	17.5066	20.0714	19.2783	20.5468			18.3896	19.4708
Pzp_1267	Pzp	Q61838	SSTQDTVVALQALSKYGAATFTR	F	1267	1289	Pregnancy zone protein	0.795533	2.04286	-2.21115	0.00601612	-1.09008	0.0450807	20.0209	21.9778	20.6504	23.1158					19.3772	20.7982	20.5089	21.268
Igkv17-127_22	Igkv17-127	A0A0G2JDN5	AETTVTQSPASLSVATGEKVTIR	R	22	44	Immunoglobulin kappa variable 17-127 (Fragment)			-2.19602	0.0118462	-0.102115	0.787627	18.2059	21.5654	20.5355	21.9931	20.2779	22.0489	20.1926	21.1456	20.2289	19.9537	21.5386	21.1671
Cp_148	Cp	Q61147	KVLPGQQYVYVLHANEPSPGEGDSNCVTR	D	148	176	Ceruloplasmin	1.1268	2.3625	-2.19094	0.272931	-4.15829	0.0478828	9.6104	14.3118		13.8584	9.68195	9.36246	10.0602	12.5013	9.22503		9.33179	15.2073
Fn1_1543	Fn1	A0A087WR50	KPSQMQVTDVQDNSISVR	D	1543	1560	Fibronectin	1.20734	2.18258	-2.17678	0.0580528	-3.03393	0.0312466	15.7486	17.8275	15.4647	15.8913	16.88	20.9048	15.7796	17.81	16.7808	20.8183	15.5565
Fgg_256	Fgg	Q8VCM7	EKIHLISMQSTIPYALR	N	256	272	Fibrinogen gamma chain	0.686419	1.76016	-2.15505	0.00474417	-2.12887	0.0325646	17.166	20.1422	17.8855	19.5075	18.2465	20.1135	15.9734	19.5435	17.126	17.9975	17.296	19.241
Fgg_256	Fgg	Q8VCM7	EKIHLISMQSTIPYALR	N	256	272	Fibrinogen gamma chain	0.81045	1.55892	-2.15505	0.00474417	-2.12887	0.0325646	17.166	20.1422	17.8855	19.5075	18.2465	20.1135	15.9734	19.5435	17.126	17.9975	17.296	19.241
Ighv7-1_77	Ighv7-1	A0A075B5S2	YTTEYSASVKGR	D	77	88	Immunoglobulin heavy variable 7-1 (Fragment)	-0.819484	0.994682	-2.13144	0.0316687					16.6688	18.0735	14.2257	17.0838	15.6493	16.8182
Ces1a_504	Ces1a	E9PYP1	NGNPNGEGLPHWPEYGEKESYLQIGATTQQAQR	R	504	536	Carboxylic ester hydrolase	-2.30454	-3.87756	-2.12081	0.00793535			16.3442	18.1639	17.5764	19.9984			15.6373	20.1863
Cfi_273	Cfi	Q61129	SGVCIPDQYKCNGEVDCITGEDESR	K	273	297	Complement factor I	1.13328	2.10738	-2.11565	0.00868663	-2.62327	0.0165704	13.094	14.8859		12.9852	11.2789	13.7184	9.98514	14.117	12.2646	13.9089	13.5607	15.6544
Robo4_28	Robo4	Q8C310-2	LDSPPQILVHPQDQLLQGSGPAKMR	A	28	52	Isoform 2 of Roundabout homolog 4			-2.11548	0.0113314	-2.03497	0.0130269	21.4773	22.5368	20.2201	22.5617	20.39	23.3353	21.3796	23.0385	19.9593	22.3704
Mug2_99	Mug2	P28666	EEEFLYVDIKGPTHEFSKR	D	99	117	Murinoglobulin-2		-4.31327	-2.10585	0.00385726	-0.963809	0.046483			16.5253	18.6003	14.0208	16.1575	15.2493	16.4794	14.5931	15.2906
Igkc_51	Igkc	P01837	GVLNSWTDQDSKDSTYSMSSTLTLTKDEYER	N	51	81	Immunoglobulin kappa constant	-1.94492	0.188571	-2.09851	0.000313763	-1.04907	0.00248296	21.6545	23.6221	21.4798	23.6584	21.4606	23.61	21.5772	22.6025	20.9002	21.9317	21.2215	22.3119
Hbb-y_4	Hbb-y	P02104	FTAEEKTLINGLWSKVNVEEVGGEALGR	N	4	31	Hemoglobin subunit epsilon-Y2			-2.09013	0.00398665	-1.78047	0.0818025	21.1449	23.1881	21.3445	23.4816			21.6316	22.1996	19.9248	21.0655	21.8318	25.4645
Serpina3k_302	Serpina3k	A0A0R4J0I1	LFSSQIEELNLPKFSIASDYR	T	302	322	Serine (or cysteine) peptidase inhibitor, clade A, member 3K	1.03673	2.05296	-2.08775	0.112883	-2.15455	0.0236091	18.7032	19.4163			17.1512	20.6135	18.1999	19.912	18.7728	22.3091	18.6552	19.8705
Ahsg_113	Ahsg	P29699	DCDFHILKQDGQFR	G	113	126	Alpha-2-HS-glycoprotein	-2.1558	-1.71456	-2.07543	0.00356491	-1.47231	0.00596463	20.1158	22.5023	20.081	22.5581	19.6188	20.9816	19.9702	21.7674	19.2608	20.2044	19.8875	21.5636
Lifr_614	Lifr	P42703-2	SKIASMEIPNDDITVEQAVGLGNR	P	614	637	Isoform 2 of Leukemia inhibitory factor receptor	1.11867	1.96147	-2.06483	0.00987268	-2.5463	0.0029247	18.5744	20.9812			17.7632	19.486	17.3781	19.8052			16.2441	18.9096
Ighv6-3_54	Ighv6-3	A0A075B5T2	NWVRQSPEKGLEWVAQIR	M	54	71	Immunoglobulin heavy variable 6-3 (Fragment)	-4.46917	-1.45668	-2.06446	0.00341307	-3.53126	0.0153701	16.1129	18.8748	17.8459	19.5839	17.4386	19.132	14.6436	19.6211	14.0512	18.094	18.1188	19.6923
Lum_214	Lum	P51885	NNKISNIPDEYFKR	D	214	227	Lumican			-2.06194	0.000642118	-0.996043	0.0225211	18.0915	20.0178	18.9054	20.7999	18.2135	20.5783	19.6235	20.6417	19.0441	20.018		17.4466
H2-Q10_207	H2-Q10	P01898	DPPKTHVTHHPGSEGDVTLR	T	207	226	H-2 class I histocompatibility antigen, Q10 alpha chain	1.00536	1.92365	-2.05921	0.0473991	-0.074849	0.725853	14.347	17.2655		17.376	16.6518	17.8518	17.0493	17.3805	16.5819	16.7777	17.9126	17.6102
Man1a1_138	Man1a1	P45700	KETLQKLPEEIQR	A	138	150	Mannosyl-oligosaccharide 1,2-alpha-mannosidase IA	1.36919	2.41683	-2.05638	0.119144	0.0339235	0.970631	19.2407	19.0116	17.436	19.4448	17.353	21.7424	17.7273	17.1401	17.3939	19.4987	20.2618	18.6425
Ighg1_147	Ighg1	A0A075B5P4	DPEVQFSWFVDDVEVHTAQTKPR	D	147	169	Immunoglobulin heavy constant gamma 1 (G1m marker) (Fragment)	-3.00092	-1.96757	-2.03953	0.00162691	-1.20262	0.0402925	23.0944	25.5795	23.1199	25.1394	24.1223	25.7363	23.6793	24.1819	21.8965	23.9635	23.9359	24.9742
Cfh_53	Cfh	A0A0A6YWP4	EVKPCEFPQFKYGR	C	53	66	Complement component factor h (Fragment)	1.41007	2.70547	-2.0342	0.0846077	0.843739	0.0835833	19.6493	22.8282	17.9905	18.8799		18.1131	17.5156	17.0271	17.9856	16.7866	20.2078
Alb_20	Alb	P07724	GVFRREAHKSEIAHR	R	20	34	Albumin	-0.457061	0.878797	-2.02112	0.00429105			14.6232	16.6791	14.945	16.9313		14.9048	14.4175	15.4164
Mug1_599	Mug1	P28665	LKPESELSPSWIYNLPGMQQNKFVPSSR	L	599	626	Murinoglobulin-1	0.773625	2.20893	-2.02085	0.0416661	-0.128314	0.585238	18.7191	20.7077	16.849	20.352	18.581	19.152			19.9834	19.9912	18.5887	18.8375
Ighv5-6_75	Ighv5-6	A0A075B5Q0	SYTYYPDSVKGR	G	75	86	Immunoglobulin heavy variable 5-6 (Fragment)	-1.42283	-0.293101	-2.01942	0.00554332	-1.72524	0.0326577	17.6765	19.5338	15.6056	17.7871		15.7131	15.1384	16.5613	16.5181	17.338	13.8257	16.7586
Igkv17-127_47	Igkv17-127	A0A075B5J9	IDDDMNWYQQKPGEPPKLLISEGNTLRPGVPSR	D	47	79	Immunoglobulin kappa variable 17-127			-2.00616	0.000496371	-0.253548	0.474679	16.9831	19.2033	17.2057	19.062	17.4399	19.3818	15.9383	16.9242	17.4924	17.5388	18.1456	17.8739
F13a1_470	F13a1	Q8BH61	IGGDGMQDITDTYKFQEGQEEER	Q	470	492	Coagulation factor XIII A chain	-1.92921	0.0966256	-1.97325	0.00186829	-0.403102	0.353078	17.7203	19.4465	18.3662	20.0774	17.0854	19.5677	18.9168	18.8934	17.9051	17.8121	16.02	17.3457
Igkv5-43_45	Igkv5-43	A0A0B4J1J2	ASQSISNNLHWYQQKSHESPR	R	45	65	Immunoglobulin kappa chain variable 5-43 (Fragment)	-0.304919	-0.120176	-1.9653	0.146363			14.525	17.9845			16.3244	16.7954			17.0476	16.9593
Ighg1_145	Ighg1	A0A075B5P4	KDDPEVQFSWFVDDVEVHTAQTKPR	S	145	169	Immunoglobulin heavy constant gamma 1 (G1m marker) (Fragment)	-3.00092	-1.96757	-1.95953	0.0608785	-2.78419	0.00197024	20.8824	22.7216	20.7104	24.3726	23.208	23.5852	21.4302	24.2214			21.617	24.3942
Alb_147	Alb	P07724	MCTSFKENPTTFMGHYLHEVAR	A	147	168	Albumin	-0.457061	0.878797	-1.94995	0.158659	0.610136	0.255944	13.5713	18.4101	17.6125	17.8226	15.1691	15.9701			19.7473	18.5654	14.0676	14.0292
Igkc_88	Igkc	P01837	EATHKTSTSPIVKSFNR	C	88	104	Immunoglobulin kappa constant	-1.94492	0.188571	-1.93526	0.00566012					19.7612	21.8277	19.9889	21.793
Tf_562	Tf	Q921I1	TEGKNPAEWAKNLKQEDFELLCPDGTR	N	562	588	Serotransferrin	0.591843	1.75205	-1.91652	0.0319586	-0.767714	0.398732			17.7316	20.2882	18.3687	19.6451	16.8575	18.7624	18.2617		18.8587	18.4892
Pzp_1262	Pzp	Q61838	SHGGFSSTQDTVVALQALSKYGAATFTR	N	1262	1289	Pregnancy zone protein	0.795533	2.04286	-1.90777	0.0630084	-2.21684	0.0188708	18.5916	22.3267	21.2274	22.5815	20.848	21.4821	22.4011	23.7125	20.4239	22.2361	22.5392	26.0661
Pon1_123	Pon1	P52430	EDNTVYLLVVNHPDSSSTVEVFKFQEEER	D	123	151	Serum paraoxonase/arylesterase 1			-1.89472	0.0553924	-0.858098	0.14697		21.201	18.4821	21.2234	19.334	20.3821			20.3311	20.6264	19.8777	21.2987
Ighg2b_318	Ighg2b	A0A075B5P3	HEGLKNYYLKKTISR	R	318	332	Immunoglobulin heavy constant gamma 2B (Fragment)	-2.39781	0.39483	-1.88619	0.0992015			15.506	15.4871	14.7613	16.5715	12.0037	15.8709
Mug1_1278	Mug1	P28665	TLVTIQSTGSFSQKFQVENSNR	T	1278	1299	Murinoglobulin-1	0.773625	2.20893	-1.864	0.00333584	-0.622079	0.0579243	16.4646	17.7685	16.6142	18.5662	16.0699	18.406	17.9701	18.2891	17.5939	18.0565	17.4754	18.56
Tf_39	Tf	Q921I1	ISFRDHMKTVLPPDGPR	C	39	55	Serotransferrin	0.591843	1.75205	-1.86125	0.047578			17.3613	18.4575	14.1945	16.8208								12.309
C8b_261	C8b	Q8BH35	GVMDLGIKVESNEGKNYVTR	D	261	280	Complement component C8 beta chain	2.83169	4.25819	-1.84677	0.00638468	-0.0134155	0.984904	14.7223	17.232	16.4591	17.636	15.1747	17.0283	17.3206	17.6932	16.6662	17.9342	19.5243	17.924
Alb_459	Alb	P07724	TKCCTLPEDQRLPCVEDYLSAILNR	G	459	483	Albumin	-0.457061	0.878797	-1.845	0.000868799	-1.86875	0.00216788	16.5715	18.3162	15.7621	17.4271	14.8247	16.9499	15.5765	17.2697	15.2073	16.7774	14.9597	17.3027
Ighv5-17_75	Ighv5-17	A0A075B5R1	STIYYADTVKGR	S	75	86	Immunoglobulin heavy variable 5-17 (Fragment)	-0.714739	0.322682	-1.8318	0.0275535	-1.03632	0.0411487	16.6736	17.9503		16.3118	15.1632	17.55	15.9936	17.3059	13.9299	14.6902
Alb_149	Alb	P07724	TSFKENPTTFMGHYLHEVAR	C	149	168	Albumin	-0.457061	0.878797	-1.82994	0.00061491	-0.403466	0.0611862	24.4669	26.1565	23.9637	25.7514	23.9663	25.9788	24.7129	25.2573	23.9382	24.3639	24.4409	24.6812
Apoa1_30	Apoa1	Q00623	QWDKVKDFANVYVDAVKDSGR	S	30	50	Apolipoprotein A-I	1.22219	2.11804	-1.79232	0.0135388	0.107864	0.697504	19.7238	20.6772	18.9377	20.7075	19.0228	21.6766	19.7954	19.4427			19.2447	19.3817
Mug1_1251	Mug1	P28665	SSTQDTVVALDALSKYGAVTFSR	F	1251	1273	Murinoglobulin-1	0.773625	2.20893	-1.78313	0.0487097	1.66755	0.00318761	14.1103	17.4025	16.8219	17.4579	14.6581	16.0794	19.5374	17.416	19.3196	18.0199	20.4762	18.8946
Ighv5-16_73	Ighv5-16	A0A075B5R0	GSSTYYLDSLKSR	D	73	85	Immunoglobulin heavy variable 5-16	-1.65304	-0.363636	-1.77971	0.00809894	-0.485866	0.241016	21.5819	23.1789			20.9658	22.9283	21.2419	22.1198	21.1037	21.1976
Cfh_863	Cfh	P06909	EKIPCSQPPTIEHGSINLPR	I	863	882	Complement factor H	1.41007	2.70547	-1.7678	0.00624145					16.4447	18.1441	16.3464	18.1826		18.255			16.8504	19.2183
Igkv17-121_16	Igkv17-121	A0A0G2JFA8	CVSDSRAETTVTQSPASLSMAIGEKVTIR	L	16	44	Immunoglobulin kappa variable 17-121 (Fragment)	-0.868167	-0.0525828	-1.76657	0.000489575	-0.437947	0.152135	21.8189	23.5338	21.3952	23.1715	21.9409	23.7495	22.9331	23.7758	24.9917	25.5146	25.8028	25.751
Mug1_1239	Mug1	P28665	WLTKQQNSNGGFSSTQDTVVALDALSKYGAVTFSR	M	1239	1273	Murinoglobulin-1	0.773625	2.20893	-1.76395	0.0099316	-1.42236	0.16479	20.6866	21.6185	20.1013	22.4672	20.5488	22.5428	18.8583	21.4008	18.6049	20.9936	21.846	21.1819
Igkc_59	Igkc	P01837	QDSKDSTYSMSSTLTLTKDEYER	D	59	81	Immunoglobulin kappa constant	-1.94492	0.188571	-1.76041	0.00159134	-0.716953	0.0300431	22.616	24.5292	22.8729	24.8617	20.1474	21.5265	22.9475	23.7761	22.1418	23.1346	23.0679	23.3974
Apoa1_91	Apoa1	Q00623	TRDFWDNLEKETDWVR	L	91	106	Apolipoprotein A-I	1.22219	2.11804	-1.75134	0.000761945	1.11897	0.43355	17.7302	19.6655	17.5853	19.3281	17.028	18.604	17.6688	15.721	15.62	12.1553	17.0669	19.1224
Ighv8-8_73	Ighv8-8	A0A0A6YXQ0	WWDDDKYYNPALKSR	I	73	87	Immunoglobulin heavy variable 8-8 (Fragment)			-1.74771	0.0044647	-0.360119	0.165246	18.8524	20.0483	16.8768	18.6527	17.7229	19.9942	18.5606	19.2983	16.7613	17.0784	16.7125	16.7381
Gsn_631	Gsn	P13020	EEGSEPDAFWEALGGKTAYR	V	631	650	Gelsolin	0.890219	1.67503	-1.74701	0.103653	1.22184	0.00151946	18.0498	20.6976	18.4857	21.4402	21.7042	21.3429	21.5822	20.3282	21.2058	19.9651	21.9691	20.7984
Mgam_361	Mgam	A0A571BF69	YKSLDNMKAVVER	D	361	373	Maltase-glucoamylase	-0.0912377	1.39663	-1.71784	0.0030849	0.33029	0.641335	16.4248	18.5759	16.6146	18.3584	16.6587	17.9173	17.7217	18.3739	17.1503	15.1664	18.2815	18.6223
Alb_420	Alb	P07724	EKLGEYGFQNAILVRYTQKAPQVSTPTLVEAAR	Y	420	452	Albumin	-0.457061	0.878797	-1.71603	0.00401734	-2.11322	0.00185481	17.6862	19.6802	18.3637	20.3809	17.8736	19.0105	18.6392	20.2649	17.391	19.4494	17.6816	20.3372
Ighv5-16_69	Ighv5-16	A0A075B5R0	INYDGSSTYYLDSLKSR	N	69	85	Immunoglobulin heavy variable 5-16	-1.65304	-0.363636	-1.71136	0.00109721			20.3651	22.014	20.5008	22.0092	19.7467	21.7235					21.7607	22.6516
Masp2_20	Masp2	Q91WP0	SKWPEPVFGR	G	20	29	Mannan-binding lectin serine protease 2	0.429108	1.31043	-1.7103	0.000600863	-1.33221	0.0011079	25.7493	27.5511	25.9042	27.5235	25.2202	26.93	25.9614	27.2763	25.5332	26.8567	25.9545	27.3127
Mug1_721	Mug1	P28665	KDPSSNDPLTETIR	R	721	734	Murinoglobulin-1	0.773625	2.20893	-1.69789	0.0049226	-0.136168	0.596939	16.1565	18.4748	16.0005	17.3521	14.9002	16.3241	15.8008	16.4401	13.9292	13.8826	15.2808	15.0966
Igkc_90	Igkc	P01837	THKTSTSPIVKSFNR	A	90	104	Immunoglobulin kappa constant	-1.94492	0.188571	-1.69318	0.106972	-0.164267	0.33577	17.8295	19.052	19.3601	19.5357	14.5879	18.2693	17.604	17.8048	16.5492	16.8449	17.6548	17.6511
Ighv7-1_20	Ighv7-1	A0A075B5S2	EVKLVESGGGLVQSGRSLR	C	20	38	Immunoglobulin heavy variable 7-1 (Fragment)	-0.819484	0.994682	-1.66532	0.00170203	-0.785868	0.108043	17.4418	19.4117	19.1005	20.4538	16.2559	17.9286	16.2025	18.3094	16.7922	16.5619	17.4664	17.9473
Igkv17-127_20	Igkv17-127	A0A075B5J9	TTVTQSPASLSVATGEKVTIR	E	20	40	Immunoglobulin kappa variable 17-127			-1.65918	0.000771326	-0.587532	0.212125	19.2963	20.8579	17.7974	19.6123	18.6221	20.2233	18.1411	19.6534	18.2367	18.5346	20.0128	19.9653
Bche_255	Bche	Q03311	SSNAPWAVKHPEEAR	G	255	269	Cholinesterase	-0.611093	0.395873	-1.65882	0.00387422	-0.126734	0.819483	15.1238	16.7311	14.1879	16.34	13.6236	14.8406	15.0478	15.4526	14.182	15.2731	15.4785	14.3627
Fgb_243	Fgb	Q8K0E8	EMYLIQPDTSIKPYR	S	243	257	Fibrinogen beta chain	1.04414	2.05732	-1.63213	0.000885112	-0.676168	0.0141421	16.7527	18.5277	16.817	18.2809	17.2518	18.9093	16.6107	17.3331	15.7597	16.5577	16.9241	17.4322
Ttr_18	Ttr	P07309	SEAGPAGAGESKCPLMVKVLDAVR	V	18	41	Transthyretin	1.9047	2.80129	-1.62311	0.00128339	-0.744447	0.00890062	22.7932	24.6836	22.4502	23.8994	21.2682	22.7981	22.1691	23.0315	21.4017	22.0567	22.3183	23.0341
Ighv7-4_20	Ighv7-4	A0A0A6YXL5	EVKLMESGGGLVQPGASLR	C	20	38	Immunoglobulin heavy variable 7-4 (Fragment)	-1.27378	-0.463968	-1.6208	0.00274778	-1.14364	0.00433804	19.945	21.3766	20.0694	21.4378	22.7609	24.8235	19.9283	21.2644	19.3388	20.5691	19.9431	20.8075
Itih3_386	Itih3	Q61704	STSIIIMLTDGDANTGESRPEKIQENVR	R	386	413	Inter-alpha-trypsin inhibitor heavy chain H3	1.05078	2.16335	-1.6085	0.0220217	-2.10134	0.0812023	21.8404	23.8444			21.907	23.12	20.6175	23.8151	18.5545	19.5596
Igkv17-121_23	Igkv17-121	A0A0G2JFA8	ETTVTQSPASLSMAIGEKVTIR	A	23	44	Immunoglobulin kappa variable 17-121 (Fragment)	-0.868167	-0.0525828	-1.60753	0.000798655	-0.382156	0.150041	25.9371	27.4591	25.7222	27.2853	26.5293	28.2668	27.0943	27.7163	25.7862	26.3471	26.6292	26.5927
H2-Q10_144	H2-Q10	P01898	GRDYIALNEDLKTWTAADVAAIITR	D	144	168	H-2 class I histocompatibility antigen, Q10 alpha chain	1.00536	1.92365	-1.59824	0.00363498	-1.77783	0.00941969	22.7921	23.8949	22.7842	24.667	22.4257	24.2348	22.4157	24.8953	21.6714	22.739	22.8787	24.665
Tf_517	Tf	Q921I1	CDLCIGPLKCAPNNKEEYNGYTGAFR	L	517	542	Serotransferrin	0.591843	1.75205	-1.59519	0.0103521	-2.50664	0.121747	18.3125	19.2145	18.374	20.0214	17.5132	19.7493	18.6098	18.9614	19.0293	24.6527	18.0725	19.6175
Igkc_50	Igkc	P01837	NGVLNSWTDQDSKDSTYSMSSTLTLTKDEYER	Q	50	81	Immunoglobulin kappa constant	-1.94492	0.188571	-1.59021	0.0165468	-0.801588	0.132158	14.9047	17.3184	17.1735	17.995	14.7635	16.299	16.9768	17.3037			15.8469	17.1232
B2m_97	B2m	P01887	TYACRVKHASMAEPKTVYWDR	D	97	117	Beta-2-microglobulin	0.900876	1.98219	-1.58983	0.000757327	0.0614457	0.792213	21.384	23.0513	21.4827	23.081	19.446	20.9499	22.1876	22.2628	20.7851	20.587
Igkv17-127_12	Igkv17-127	A0A075B5J9	LLLLCVSETTVTQSPASLSVATGEKVTIR	S	12	40	Immunoglobulin kappa variable 17-127			-1.58127	0.000707737	-0.337068	0.251238	17.8928	19.4508	17.9072	19.4749	17.9541	19.5721	17.8738	18.6381	17.5988	18.0111	19.0255	18.8601
Alb_458	Alb	P07724	GTKCCTLPEDQR	V	458	469	Albumin	-0.457061	0.878797	-1.57914	0.204735	-6.1984	0.00532364	15.2386	18.7782	15.813	18.0198	20.6963	19.6874		20.4881	12.9166	20.0684	14.7969	20.0419
Igkv9-120_47	Igkv9-120	P01639	ASQDIGSSLNWLQQEPDGTIKR	R	47	68	Immunoglobulin kappa chain variable 9-120	-1.45409	0.063159	-1.55832	0.00878348			16.9871	18.4604	16.9569	18.6002					19.0019	18.3162
Igkv9-120_52	Igkv9-120	P01639	GSSLNWLQQEPDGTIKR	I	52	68	Immunoglobulin kappa chain variable 9-120	-1.45409	0.063159	-1.55275	0.0261345	0.211316	0.512954	15.5797	16.5415	13.1994	15.8163	14.6767	15.7562	16.2995	16.4425	14.031	13.1411	14.9959	15.1089
Igkc_65	Igkc	P01837	TYSMSSTLTLTKDEYER	S	65	81	Immunoglobulin kappa constant	-1.94492	0.188571	-1.5163	0.000831112	-0.360661	0.0837568	23.8936	25.3942	23.6251	25.1915	23.6273	25.1092	23.4281	23.8495	22.5426	22.7172	23.3477	23.8338
Igkc_78	Igkc	P01837	EYERHNSYTCEATHKTSTSPIVKSFNR	D	78	104	Immunoglobulin kappa constant	-1.94492	0.188571	-1.49774	0.000990807	0.0307144	0.862985	18.886	20.4301	18.7186	20.0966	18.5347	20.1058	19.0899	19.2978	19.4601	19.2097	19.3012	19.2515
Alb_215	Alb	P07724	VSSVRQRMKCSSMQKFGER	L	215	233	Albumin	-0.457061	0.878797	-1.49079	0.00927714	-0.0790734	0.773961	18.7701	19.6184	17.4678	19.4659	17.7553	19.3812	19.8693	19.4922	17.7429	17.7508	18.1508	18.7574
Fn1_1835	Fn1	A0A087WR50	TKTETITGFQVDAIPANGQTPVQR	R	1835	1858	Fibronectin	1.20734	2.18258	-1.4807	0.00106867	-1.06793	0.00260701	19.0967	20.5474	18.8697	20.4786	19.0907	20.4733	19.2514	20.3778	19.8781	20.8479	19.6987	20.8062
Igkc_54	Igkc	P01837	NSWTDQDSKDSTYSMSSTLTLTKDEYER	L	54	81	Immunoglobulin kappa constant	-1.94492	0.188571	-1.46918	0.0087516	0.286011	0.28638	13.7939	15.7069	19.6	20.4379	14.8041	16.4607	19.4076	18.9804			19.5036	19.3587
Igkc_96	Igkc	P01837	SPIVKSFNR	T	96	104	Immunoglobulin kappa constant	-1.94492	0.188571	-1.45468	0.0688521				16.7	14.1158	16.2675	15.0034	15.761
C8b_54	C8b	Q8BH35	SVAEAPAPIDCELSTWSSWTACDPCQKKR	R	54	82	Complement component C8 beta chain	2.83169	4.25819	-1.44674	0.0160862	-1.46132	0.0769574	19.4581	20.0956	17.9921	19.9137	17.2684	19.0495	18.9081	19.7406	16.4899	19.4368	19.0124	19.6169
Igkv6-14_21	Igkv6-14	A0A140T8P1	DIVMTQSQKFMSTSVGDR	-	21	38	Immunoglobulin kappa variable 6-14 (Fragment)	-1.925	0.495893	-1.4429	0.00815207	0.216074	0.414848	23.929	24.8058	25.628	27.1484	23.5695	25.501	25.5846	24.9765	24.1841	24.4421	24.2549	23.9568
Igkc_87	Igkc	P01837	CEATHKTSTSPIVKSFNR	T	87	104	Immunoglobulin kappa constant	-1.94492	0.188571	-1.43634	0.00171977	0.262252	0.347952	16.8384	18.4988	17.2504	18.6495	17.6	18.8494	18.1092	17.768	16.822	16.1431	17.355	17.5882
Vtn_184	Vtn	P29788	ETAVRPGYPKLIQDVWGIEGPIDAAFTR	D	184	211	Vitronectin	2.0287	3.08398	-1.43291	0.237112				21.3042	20.9562	20.927	17.2381	20.1332		20.3571			18.0995	19.8595
Alb_221	Alb	P07724	RMKCSSMQKFGER	Q	221	233	Albumin	-0.457061	0.878797	-1.43203	0.0335499	-1.93083	0.0828111	23.3222	25.2538	23.976	24.3364	23.7805	25.7845	25.2443	25.1333	20.2228	23.3854	21.7299	24.4708
Lcat_352	Lcat	P16301	DHNFPYKDPVAALYEDGDDTVATR	Y	352	375	Phosphatidylcholine-sterol acyltransferase	2.43193	4.70796	-1.43042	0.275255			15.4412	14.0277	13.138	16.6636	12.9707	15.1498					16.7246
Mug1_709	Mug1	P28665	TTLSKRPEEPPRKDPSSNDPLTETIR	R	709	734	Murinoglobulin-1	0.773625	2.20893	-1.42528	0.00414629	0.563193	0.719764	17.3212	18.3132	16.4597	18.0447	15.3442	17.043	16.6287	18.4737	17.1399	12.8587	16.0973	16.8439
Cp_566	Cp	Q61147	QKDVDKEFYLFPTVFDENESLLLDDNIR	R	566	593	Ceruloplasmin	1.1268	2.3625	-1.4098	0.00690991	-2.38223	0.0549389	15.3085	17.27	15.6756	16.7929	15.1748	16.3253	13.9176	17.3226			15.5248	16.8842
Actb_95	Actb	P60710	RVAPEEHPVLLTEAPLNPKANR	L	95	116	Actin, cytoplasmic 1	0.0107887	1.18866	-1.40653	0.0152333	1.69585	0.00553534	19.5405	20.3101	18.3433	20.4409	20.7843	22.1367	22.143	20.0845	20.685	19.6119	22.7924	20.8366
Igkc_84	Igkc	P01837	SYTCEATHKTSTSPIVKSFNR	N	84	104	Immunoglobulin kappa constant	-1.94492	0.188571	-1.39795	0.00172848	0.146994	0.400603	19.6992	21.3136	19.2271	20.4959	18.8014	20.1121	18.7095	18.7064	19.2815	18.9287	19.7548	19.6697
Igkv17-127_19	Igkv17-127	A0A075B5J9	ETTVTQSPASLSVATGEKVTIR	S	19	40	Immunoglobulin kappa variable 17-127			-1.39216	0.00114097	0.0643742	0.819135	27.7775	29.2354	27.5146	28.8672	27.8565	29.2225	27.383	27.9102	27.5322	27.1856	28.8745	28.5009
Igkc_57	Igkc	P01837	TDQDSKDSTYSMSSTLTLTKDEYER	W	57	81	Immunoglobulin kappa constant	-1.94492	0.188571	-1.3887	0.00129876	0.0339452	0.81026	20.626	22.001	20.304	21.5927	20.2352	21.7375	20.1143	20.1054	19.4903	19.4369	20.552	20.5126
Ighv7-1_78	Ighv7-1	A0A075B5S2	TTEYSASVKGR	Y	78	88	Immunoglobulin heavy variable 7-1 (Fragment)	-0.819484	0.994682	-1.38209	0.00500876	-0.328275	0.289719	15.63	17.3273	17.3239	18.2602	15.072	16.5845	15.8528	16.4192			16.8712	16.9614
Igkv6-17_42	Igkv6-17	P01633	DIVMTQSHKFMSTSVGDR	G	42	59	Immunoglobulin kappa chain variable 6-17			-1.37593	0.00440944	-0.547623	0.139594	20.9158	22.5302	22.2399	23.1918	21.2522	22.8137	20.6899	21.169	19.9462	19.9542	20.8815	22.0373
Alb_140	Alb	P07724	ERPEAEAMCTSFKENPTTFMGHYLHEVAR	F	140	168	Albumin	-0.457061	0.878797	-1.37482	0.00135615	-1.37403	0.0796617	22.8409	24.1296	22.8954	24.232	21.8618	23.3609	22.9425	23.5492	22.2629	22.987	19.3659	22.1572
Igkc_55	Igkc	P01837	SWTDQDSKDSTYSMSSTLTLTKDEYER	N	55	81	Immunoglobulin kappa constant	-1.94492	0.188571	-1.3727	0.00127182	-0.0224738	0.89801	20.3111	21.6037	20.598	21.9608	20.4099	21.8726	20.0074	20.2851	19.9784	19.8642	19.6931	19.597
Igkc_61	Igkc	P01837	SKDSTYSMSSTLTLTKDEYER	D	61	81	Immunoglobulin kappa constant	-1.94492	0.188571	-1.35467	0.00120398	-0.223546	0.235078	25.7475	27.1042	26.0667	27.4454	26.9683	28.2969	26.5458	26.9226	26.2632	26.2719	26.2841	26.5692
Igkv4-50_23	Igkv4-50	A0A0B4J1J0	ENVLTQSPAIMSASLGEKVTMSCR	G	23	46	Immunoglobulin kappa variable 4-50 (Fragment)			-1.3518	0.00488011	0.406685	0.0569142	17.0657	18.0737	19.4964	20.7892	18.8679	20.6224	20.2515	19.8066	19.9226	19.401	20.1137	19.8601
Igkc_70	Igkc	P01837	STLTLTKDEYER	S	70	81	Immunoglobulin kappa constant	-1.94492	0.188571	-1.34255	0.00212538	0.533442	0.220931	17.6153	19.171	17.8829	19.0326	19.6058	20.9281	19.9283	19.808	16.3677	15.4211
Ighv1-61_93	Ighv1-61	P01749	KSSSTAYMQLSSLTSEDSAVYYCAR	D	93	117	Ig heavy chain V region 3			-1.33268	0.163976					15.6495	15.9259	14.371	16.7599	15.5059	15.1137			15.7833
Ighv7-3_71	Ighv7-3	A0A075B5R2	RNKANGYTTEYSASVKGR	I	71	88	Immunoglobulin heavy variable 7-3 (Fragment)	-0.639437	-0.130931	-1.32413	0.00933431	-0.219595	0.38679	17.6982	19.1777	18.3567	19.1221	16.6599	18.3873	18.4406	19.1016	16.5035	16.3628	18.8965	19.035
Kng1_44	Kng1	A0A0R4J038	FNPGVKSGNQYMLHR	Q	44	58	Kininogen 1	0.737846	2.05975	-1.31668	0.00630431	-0.355839	0.375491	19.7114	20.8459	19.0064	20.7939	19.1087	20.1367	19.9219	19.8644	20.0871	21.2936	19.5595	19.4781
Igkc_94	Igkc	P01837	STSPIVKSFNR	T	94	104	Immunoglobulin kappa constant	-1.94492	0.188571	-1.31083	0.0246502	0.194573	0.632014	16.0637	17.4018	13.2767	15.3147	16.7513	17.3077	15.6272	16.1008	16.5317	15.4681	16.2684	16.2747
Igkc_82	Igkc	P01837	HNSYTCEATHKTSTSPIVKSFNR	R	82	104	Immunoglobulin kappa constant	-1.94492	0.188571	-1.30179	0.00154295	0.171576	0.307401	19.6244	21.0209	18.4676	19.6864	18.7947	20.0848	18.8753	18.8097	19.9914	19.669	18.1571	18.0303
Igkv4-57-1_23	Igkv4-57-1	A0A075B5M4	ENVLTQSPAIMSASPGEKVTMTCR	G	23	46	Immunoglobulin kappa variable 4-57-1 (Fragment)			-1.29711	0.0221904	-0.00212019	0.991849	22.6598	24.6586	24.571	25.8669	22.3007	22.8972	22.1947	21.8634	20.8533	20.8774	21.6564	21.9698
Igkv17-127_21	Igkv17-127	A0A075B5J9	TVTQSPASLSVATGEKVTIR	T	21	40	Immunoglobulin kappa variable 17-127			-1.2917	0.0016412	0.0853656	0.786034	17.9922	19.2872	18.3149	19.7071	18.7239	19.9118	18.155	18.7504	18.5896	18.1494	19.2677	18.8563
Tf_557	Tf	Q921I1	TVLDNTEGKNPAEWAKNLKQEDFELLCPDGTR	Q	557	588	Serotransferrin	0.591843	1.75205	-1.28806	0.0275535	-0.25364	0.624408	19.3168	19.8042	18.7778	20.7757	18.722	20.1008	19.15	20.5772	19.079	18.5736	19.8034	19.6426
Mug1_213	Mug1	P28665	EKEEHSFTVMEFVLPR	G	213	228	Murinoglobulin-1	0.773625	2.20893	-1.27866	0.0137522	-1.01124	0.0797316	17.2911	19.2157	19.3981	20.2826	17.386	18.4129	17.1683	18.2203	16.8448	16.9542	17.2818	19.1541
Igkc_63	Igkc	P01837	DSTYSMSSTLTLTKDEYER	K	63	81	Immunoglobulin kappa constant	-1.94492	0.188571	-1.27749	0.0054492	-0.0825043	0.6151	17.0177	17.9014	17.4508	19.0439	16.9429	18.2985	16.2303	16.5038	16.9411	16.927	17.6387	17.6267
Ighv8-8_74	Ighv8-8	A0A0A6YXQ0	WDDDKYYNPALKSR	W	74	87	Immunoglobulin heavy variable 8-8 (Fragment)			-1.26898	0.105418			13.4038	15.433			16.0673	16.576	16.2974	16.8035
Alb_435	Alb	P07724	YTQKAPQVSTPTLVEAAR	R	435	452	Albumin	-0.457061	0.878797	-1.26485	0.202033	-0.794809	0.053859	20.1326	21.179	19.7664	21.1006	20.2903	21.7042	18.9977	20.3354	20.8118	21.4182	20.2102	20.6506
Fn1_1534	Fn1	A0A087WR50	SINYKTEIDKPSQMQVTDVQDNSISVR	V	1534	1560	Fibronectin	1.20734	2.18258	-1.26263	0.0498733	-1.41249	0.096951	18.4182	18.7121	19.4582	20.767	18.5239	20.7091	18.8517	21.2729	19.1561	18.9937	18.6491	20.6277
Pzp_1270	Pzp	Q61838	QDTVVALQALSKYGAATFTR	T	1270	1289	Pregnancy zone protein	0.795533	2.04286	-1.26147	0.101091	-0.557235	0.0920652	19.087	21.0842			20.1227	20.6483	19.9436	20.5446	19.624	20.6154	20.3944	20.4738
Ighv5-17_74	Ighv5-17	A0A075B5R1	SSTIYYADTVKGR	G	74	86	Immunoglobulin heavy variable 5-17 (Fragment)	-0.714739	0.322682	-1.26131	0.00261255	0.0627127	0.785481	17.3693	18.4074	16.5606	17.9931	17.5389	18.8524	17.7055	17.964	15.0521	15.0908	17.8327	17.3474
Apoa1_29	Apoa1	Q00623	SQWDKVKDFANVYVDAVKDSGR	Q	29	50	Apolipoprotein A-I	1.22219	2.11804	-1.25855	0.0733231	-0.0557271	0.833878	20.7619	23.1129	20.1426	20.2714	20.9238	22.2197	20.5335	21.0029	18.8224	18.3608	20.0157	20.1751
Alb_137	Alb	P07724	PPFERPEAEAMCTSFKENPTTFMGHYLHEVAR	L	137	168	Albumin	-0.457061	0.878797	-1.2569	0.0101624	-0.875751	0.0653012	20.6819	21.9644	19.4818	21.2065	21.7243	22.4878	21.2964	21.5921	20.6752	22.3012	21.0819	21.7874
Alb_100	Alb	P07724	AIPNLRENYGELADCCTKQEPER	C	100	122	Albumin	-0.457061	0.878797	-1.25397	0.00681412	2.01198	0.000352602	14.943	15.7544	15.036	16.6035	13.2168	14.5998	16.4719	14.3227	15.698	13.7444	15.7239	13.7908
C7_379	C7	D3YXF5	GGDSGFVADLSFLDLDNPAGNKQR	R	379	402	Complement component 7	0.701594	1.53802	-1.25016	0.0141861	-0.908864	0.481914		16.0193	14.8402	16.1267	13.8576	15.0714	11.6384	15.4214	12.4518	12.6842	13.8674	12.5786
Ighv8-8_76	Ighv8-8	A0A0A6YXQ0	DDKYYNPALKSR	D	76	87	Immunoglobulin heavy variable 8-8 (Fragment)			-1.24782	0.0044801	-0.0484228	0.91133	16.1637	17.1457	15.3784	16.5572	14.5159	16.0985	16.7074	17.2919			15.43	14.9423
Cfh_991	Cfh	P06909	KTDCDVLPTVKNAIIR	I	991	1006	Complement factor H	1.41007	2.70547	-1.24643	0.00232827	-0.467873	0.103987	21.0576	22.4771	20.902	22.1341	20.2939	21.3816	19.4457	19.949	19.4922	20.3224	19.4996	19.5698
Alb_437	Alb	P07724	QKAPQVSTPTLVEAAR	T	437	452	Albumin	-0.457061	0.878797	-1.24068	0.0178734	0.652518	0.0752646	16.3838	16.9486	15.8606	17.2824	15.5526	17.2879	16.2648	15.4517	15.1429	14.0841	16.5558	16.47
Gsn_267	Gsn	P13020	AMLQVLGPKPALPEGTEDTAKEDAANRR	E	267	294	Gelsolin	0.890219	1.67503	-1.21588	0.243318	-1.30204	0.0195652	17.6047	21.0281	20.631	20.1898	19.7671	20.4325	18.0753	20.0372	17.4793	18.7577	18.7713	19.4371
Igkc_92	Igkc	P01837	KTSTSPIVKSFNR	H	92	104	Immunoglobulin kappa constant	-1.94492	0.188571	-1.21177	0.00913356	0.200385	0.265999	16.1721	17.6801	16.6929	17.4086	16.4658	17.8774	17.3097	17.3047	16.9441	16.6785	17.1375	16.8069
Serpina3k_306	Serpina3k	A0A0R4J0I1	QIEELNLPKFSIASDYR	S	306	322	Serine (or cysteine) peptidase inhibitor, clade A, member 3K	1.03673	2.05296	-1.2092	0.26241	0.458798	0.698109	21.4079	23.9318	20.1066	22.4005	22.541	21.3508	23.2181	21.6464	18.573	20.9221	22.2626	20.1087
Kng1_146	Kng1	A0A0R4J038	HAISTDSPDLEPVLKHSIEHFNNNTDHSHLFTLR	V	146	179	Kininogen 1	0.737846	2.05975	-1.20642	0.245348	-0.00948495	0.982353	18.4887	18.4463	17.4025	19.8577			18.5558	19.0926	18.8758	18.3579		15.7869
Mug1_1253	Mug1	P28665	TQDTVVALDALSKYGAVTFSR	S	1253	1273	Murinoglobulin-1	0.773625	2.20893	-1.1916	0.00214408	0.247426	0.557178	22.0392	23.2209	22.5039	23.7989	21.6966	22.7946	21.9703	22.6489	21.9481	21.106	21.9811	21.4023
Serpina1d_26	Serpina1d	Q00897	DVQETDTSQKDQSPASHEIATNLGDFALR	E	26	54	Alpha-1-antitrypsin 1-4	1.49652	2.45083	-1.18179	0.338486	-2.4376	0.0480771	19.4051	19.3401	17.602	17.1994	15.2173	19.2301	18.7019	19.651	14.8766	19.3324	18.0495	19.9573
Serpina3k_223	Serpina3k	A0A0R4J0I1	QDTFESEFYLDEKR	P	223	236	Serine (or cysteine) peptidase inhibitor, clade A, member 3K	1.03673	2.05296	-1.17559	0.0176223			16.3142	17.4018			16.9108	18.1744
Apoa1_38	Apoa1	Q00623	ANVYVDAVKDSGR	F	38	50	Apolipoprotein A-I	1.22219	2.11804	-1.17297	0.207431					15.0153	17.262	14.8077	14.9069
Igkv17-127_16	Igkv17-127	A0A0G2JDN5	CVSDSRAETTVTQSPASLSVATGEKVTIR	L	16	44	Immunoglobulin kappa variable 17-127 (Fragment)			-1.12553	0.0180442					18.1647	19.2939	18.4133	19.5351	18.0584	19.0488
Igkc_91	Igkc	P01837	HKTSTSPIVKSFNR	T	91	104	Immunoglobulin kappa constant	-1.94492	0.188571	-1.10649	0.00294075	0.0559014	0.732681	22.2913	23.2684	19.4494	20.5775	26.1134	27.3276	26.7005	26.825	26.9012	26.6845	26.2172	26.1418
Hpx_85	Hpx	Q91X72	LISARWKNPITSVDAAFR	E	85	102	Hemopexin	0.557449	1.71437	-1.10106	0.0566793	-1.59631	0.00325566	18.2428	19.7095	17.5232	17.6466	16.6503	18.3633	17.7732	19.8026	18.6591	19.9171	18.7459	20.2474
Igkc_93	Igkc	P01837	TSTSPIVKSFNR	K	93	104	Immunoglobulin kappa constant	-1.94492	0.188571	-1.08087	0.00284594	0.060529	0.705257	18.5723	19.6482	18.6679	19.6715	18.1157	19.2788	18.5301	18.5833	17.8388	17.6028	18.3252	18.3264
Alb_455	Alb	P07724	GRVGTKCCTLPEDQRLPCVEDYLSAILNR	L	455	483	Albumin	-0.457061	0.878797	-1.07388	0.330189	-1.72819	0.085373	18.8724	21.4916	16.6302	15.2052	18.2158	20.2432	18.862	20.9057	16.2192	19.376	17.2274	17.2115
Alb_192	Alb	P07724	CCAEADKESCLTPKLDGVKEKALVSSVR	Q	192	219	Albumin	-0.457061	0.878797	-1.07231	0.192189	-0.968868	0.0449493	19.9002	19.6656	16.3943	19.1215	19.4314	20.1556	20.6339		16.0431	17.2721	18.0027	18.7114
Serpina1d_276	Serpina1d	Q00897	GKMQHLEQTLNKELISQFLLNR	D	276	297	Alpha-1-antitrypsin 1-4	1.49652	2.45083	-1.06404	0.0387117	-1.64956	0.00143354	21.4882	22.7442	21.4264	21.7191	21.7061	23.3495	22.1111	23.8969	21.1666	22.5107	22.055	23.8737
Kng1_29	Kng1	A0A0R4J038	NDEAVFQAVDFSLKQFNPGVKSGNQYMLHR	C	29	58	Kininogen 1	0.737846	2.05975	-1.04713	0.00367752	-0.210072	0.225688	26.3384	27.5314	26.4976	27.4366	24.8512	25.8606	26.9251	27.2448	25.2388	25.4819	26.223	26.2903
Inhca_277	Inhca	Q9DBD0	GKEDSIQELLR	D	277	287	Inhibitor of carbonic anhydrase	1.11875	2.14518	-1.03486	0.00765426	0.747807	0.395125	15.6903	16.392	15.857	17.0836	15.3966	16.5728	15.5065	16.6201	13.7087	12.6391	16.128	13.8407
Igkv17-127_23	Igkv17-127	A0A075B5J9	TQSPASLSVATGEKVTIR	V	23	40	Immunoglobulin kappa variable 17-127			-1.02434	0.00621057	0.469811	0.174783	16.6881	17.5865	16.7891	18.0889	16.8529	17.7277	17.0151	17.1785	17.64	16.8934	18.1374	17.3111
Igkc_49	Igkc	P01837	QNGVLNSWTDQDSKDSTYSMSSTLTLTKDEYER	R	49	81	Immunoglobulin kappa constant	-1.94492	0.188571	-1.01924	0.00651321	-0.674059	0.0102213	20.2721	21.0083	20.4154	21.562	20.0857	21.2606	20.6267	21.3376	20.3114	20.9719	20.31	20.9607
Igkc_64	Igkc	P01837	STYSMSSTLTLTKDEYER	D	64	81	Immunoglobulin kappa constant	-1.94492	0.188571	-1.00989	0.0061997	-0.0483872	0.761399	20.4412	21.6737	21.171	22.1922	21.9651	22.7411	21.9849	22.1128	21.3373	21.2081	20.7684	20.9149
Mug1_101	Mug1	P28665	DFLYVDIKGPTHEFSKR	E	101	117	Murinoglobulin-1	0.773625	2.20893	-1.00536	0.352764	2.18794	0.0193201	17.1925	18.2432	22.5251	21.3512	16.3632	19.5025	22.4989	20.618	19.9452	16.4793	21.3495	20.1324
Cpb2_279	Cpb2	Q9JHH6	GLYPESEPEVKAVADFLR	C	279	296	Carboxypeptidase B2	2.09381	4.30768	-0.967745	0.0186611			18.2994	19.0381	18.6776	20.1458	17.3894	18.0857		18.1378
Serpina3k_300	Serpina3k	A0A0R4J0I1	KTLFSSQIEELNLPKFSIASDYR	R	300	322	Serine (or cysteine) peptidase inhibitor, clade A, member 3K	1.03673	2.05296	-0.958434	0.226677	1.54916	0.0818867	22.0025	21.7989	22.8598	23.3065	19.2982	21.9303	23.3478	20.1715	22.3269	21.5216	21.2107	20.5448
Apoa1_155	Apoa1	Q00623	QKLQELQGR	R	155	163	Apolipoprotein A-I	1.22219	2.11804	-0.956584	0.0111423	-0.401457	0.203923	17.1285	18.3751	17.0148	17.6363	15.0159	16.0176	17.0345	17.2108	14.9482	15.9233	17.5377	17.5908
Gsn_429	Gsn	P13020	TAMAAQHGMDDDGTGQKQIWR	S	429	449	Gelsolin	0.890219	1.67503	-0.956567	0.0122118	-1.00751	0.192019	16.8055	17.7711	16.1315	16.7495	15.6367	16.9228	16.0375	18.6374	15.0792	15.2801	17.3565	17.5782
Tf_41	Tf	Q921I1	FRDHMKTVLPPDGPR	S	41	55	Serotransferrin	0.591843	1.75205	-0.949782	0.101005			18.9406	19.1744	21.7151	23.7347	18.4899	19.0858					21.2096	24.0149
Kng1_37	Kng1	A0A0R4J038	VDFSLKQFNPGVKSGNQYMLHR	A	37	58	Kininogen 1	0.737846	2.05975	-0.940888	0.171996	1.0367	0.00315666	14.0746	16.4208	24.236	24.2676	22.3992	22.8441	24.6947	23.7225	22.9486	21.9786	23.8229	22.6549
Apoa1_40	Apoa1	Q00623	VYVDAVKDSGR	N	40	50	Apolipoprotein A-I	1.22219	2.11804	-0.902133	0.478414	-1.40695	0.204022	18.8937	22.7931	21.3846	21.1595	18.2387	17.2707	18.7995	20.9836	20.8783	19.9948	17.6439	20.5641
Apoc3_29	Apoc3	P33622	LGSVQGYMEQASKTVQDALSSVQESDIAVVAR	L	29	60	Apolipoprotein C-III	2.69204		-0.89326	0.267819	0.725021	0.129621	15.2104	17.7586	15.785	16.422	16.2587	15.7534	18.4901	17.3614			18.2702	17.9488
Mug1_155	Mug1	P28665	LRPLNELLPLAYIEDPKKNR	M	155	174	Murinoglobulin-1	0.773625	2.20893	-0.893059	0.66153	4.21632	0.00624562	14.9563	20.8272	22.2044	20.2043	22.1933	21.0016	22.5555	18.7162	20.8644	17.9917	19.8686	13.9318
Man2b1_824	Man2b1	O09159	RGVSEPLLETDTGDKVR	D	824	840	Lysosomal alpha-mannosidase	0.751174	1.43824	-0.891692	0.0049854			23.842	24.7559	24.1006	24.9947	23.1236	23.9907			22.062	21.7917
Alb_413	Alb	P07724	KTNCDLYEKLGEYGFQNAILVR	V	413	434	Albumin	-0.457061	0.878797	-0.886175	0.0467925	-0.765692	0.0249529	19.8996	20.997			19.506	20.1809	20.1283	20.8227	19.1499	20.2917	19.9733	20.4342
Gsn_373	Gsn	P13020	TQVSVLPEGGETPLFKQFFKNWR	Q	373	395	Gelsolin	0.890219	1.67503	-0.874111	0.0676843	-0.128353	0.877794	18.167	19.3974	17.8456	17.9065	18.2437	19.5747	18.8587	19.7882	17.1553	15.2939	19.3038	20.6207
Sned1_25	Sned1	Q70E20-2	AVALADFYPFGTKR	A	25	38	Isoform 2 of Sushi, nidogen and EGF-like domain-containing protein 1			-0.870225	0.0105411	-0.250361	0.204944	17.5742	18.7179	18.0099	18.7738	17.6011	18.3041	17.2884	17.7826	17.5217	17.6507	17.9963	18.1242
Postn_269	Postn	Q62009-2	GHFTLFAPTNEAFEKLPR	D	269	286	Isoform 2 of Periostin	0.199975	1.20058	-0.862033	0.112627	0.229611	0.487803	18.864	19.1569	18.4271	18.8284	17.6662	19.558	18.8641	19.0955	16.7887	16.78	19.3405	18.429
Fgg_384	Fgg	Q8VCM7	TTNGFDDGIIWATWKSR	S	384	400	Fibrinogen gamma chain	0.686419	1.76016	-0.859413	0.0342401	-0.423757	0.0822335	20.6824	21.5256	21.1494	22.025			20.7677	21.2549	20.8979	21.5454	21.1112	21.2477
Fgg_384	Fgg	Q8VCM7	TTNGFDDGIIWATWKSR	S	384	400	Fibrinogen gamma chain	0.81045	1.55892	-0.859413	0.0342401	-0.423757	0.0822335	20.6824	21.5256	21.1494	22.025			20.7677	21.2549	20.8979	21.5454	21.1112	21.2477
Ighm_98	Ighm	A0A075B5P6	KDLHVPIPAVAEMNPNVNVFVPPRDGFSGPAPR	N	98	130	Immunoglobulin heavy constant mu (Fragment)	0.366562	1.35858	-0.838294	0.0361708	0.689504	0.00654972	23.2166	24.0599	23.167	24.0002			23.7223	23.1182	22.442	21.7349	23.6327	22.8754
Ighv5-4_73	Ighv5-4	A0A075B5P9	GGSYTYYPDNVKGR	D	73	86	Immunoglobulin heavy variable 5-4 (Fragment)	-0.606501	-0.747045	-0.834445	0.0527175	-0.9119	0.0339242	19.4091	20.0371	18.2766	19.3174		17.3642	17.2173	17.9923		16.2083	18.2168	19.2656
Ighm_325	Ighm	A0A075B5P6	EVHKHPPAVYLLPPAR	N	325	340	Immunoglobulin heavy constant mu (Fragment)	0.366562	1.35858	-0.789062	0.0157771	0.239847	0.19704	22.4515	23.3711	22.2709	23.2285	22.7227	23.2126	22.6359	22.5144	21.5858	21.4203	22.9823	22.5498
Itih1_374	Itih1	Q61702	GIEILNKAQGSHPELSSPASILIMLTDGEPTEGETDR	R	374	410	Inter-alpha-trypsin inhibitor heavy chain H1	1.06559	2.03829	-0.766826	0.0101994	-0.690187	0.0349322	19.6865	20.6005	20.3283	20.9966	20.3262	21.0444	20.3837	21.2055	19.998	20.9584	20.9724	21.2606
Mug2_202	Mug2	P28666	PYKIVVHKQSGVKEEHSFTVMEFVLPR	G	202	228	Murinoglobulin-2		-4.31327	-0.765478	0.266869	-3.33152	0.103996	17.736	17.0487	17.0059	18.8539	17.2805	18.4162	14.7728	18.6554	11.5681	18.0159	17.6691	17.3333
Pzp_1264	Pzp	Q61838	GGFSSTQDTVVALQALSKYGAATFTR	H	1264	1289	Pregnancy zone protein	0.795533	2.04286	-0.743499	0.0323965	0.629465	0.0976142	17.8405	18.9276	18.7361	19.0697	18.0545	18.8642	17.6277	17.5861	19.1177	17.9664	19.026	18.3305
Fga_519	Fga	E9PV24	VTKTYKMADEAGSEAHR	Q	519	535	Fibrinogen alpha chain	1.05101	2.41958	-0.738615	0.132136	-0.885415	0.0390134	16.1885	16.0897	15.998	16.7854	16.9741	18.5015		17.2666	17.45	18.4974	17.5739	18.2974
Alb_333	Alb	P07724	FVEDQEVCKNYAEAKDVFLGTFLYEYSR	D	333	360	Albumin	-0.457061	0.878797	-0.730806	0.0101467	0.411323	0.0670649	22.888	23.6038	23.3394	24.1455	23.2273	23.8978	23.7749	23.1958	22.8242	22.6212	23.4578	23.0059
Mfap4_197	Mfap4	Q9D1H9-2	GGAGDSLSYHSGQKFSTFDR	D	197	216	Isoform 2 of Microfibril-associated glycoprotein 4	-0.566703	0.795659	-0.726606	0.0513944	0.157854	0.688673	15.5132	16.7126	17.045	17.2853	15.6314	16.3715	16.693	17.0466	16.4531	15.4149	17.5209	17.7319
Postn_24	Postn	Q62009-2	NSYYDKVLAHSR	A	24	35	Isoform 2 of Periostin	0.199975	1.20058	-0.723013	0.0118013	0.582447	0.0966997	19.0427	19.6356	17.194	18.0116	17.3191	18.0777	17.6282	17.5832	18.087	17.0504	18.3522	17.6865
Ighv7-1_20	Ighv7-1	A0A075B5S2	EVKLVESGGGLVQSGR	C	20	35	Immunoglobulin heavy variable 7-1 (Fragment)	-0.819484	0.994682	-0.71888	0.00170203	0.536343	0.108043	21.2907	22.1303	22.4938	23.4306	20.3965	20.7768	21.0484	20.3941	20.699	19.7538	21.6669	21.6573
Serpina6_32	Serpina6	Q06770	RDLAPTNVDFAFNLYKR	H	32	48	Corticosteroid-binding globulin	1.41853	2.24508	-0.709591	0.0437166			16.4712	16.9899	16.1638	16.581	15.6989	16.8918
Ighv4-1_19	Ighv4-1	A0A075B5R5	EVKLLQSGGGLVQPGGSLKLSCAASGIDFSR	C	19	49	Immunoglobulin heavy variable 4-1 (Fragment)	-0.651082	0.532142	-0.703959	0.0520869	0.487288	0.129507	21.1793	21.3516	20.6077	21.5571	17.6018	18.5919	18.2386	18.0914	20.3464	19.3213	20.4996	20.21
Pzp_1269	Pzp	Q61838	TQDTVVALQALSKYGAATFTR	S	1269	1289	Pregnancy zone protein	0.795533	2.04286	-0.684484	0.0305248	-0.161703	0.745838	17.3702	17.853	17.3573	17.8839	17.4145	18.4585	17.8511	17.4508	16.7396	18.0575	17.9322	17.4997
Fga_22	Fga	E9PV24	TEDKGEFLSEGGGVRGPR	D	22	39	Fibrinogen alpha chain	1.05101	2.41958	-0.676931	0.0201705	-0.344774	0.364819			14.4062	14.0621	12.5262	14.2241	14.2456	14.974	12.8333		14.4951	14.4563
Afm_346	Afm	O89020-3	DPDKFFAEFIYEYSR	S	346	360	Isoform 3 of Afamin	0.906878	1.37287	-0.667949	0.454501			12.4828	11.975			13.2936	15.1373				14.7214		15.6668
Ttr_27	Ttr	P07309	ESKCPLMVKVLDAVR	G	27	41	Transthyretin	1.9047	2.80129	-0.640118	0.464128			14.6703	14.1578	13.6847	15.4775
Tf_252	Tf	Q921I1	KPVDQYEDCYLAR	R	252	264	Serotransferrin	0.591843	1.75205	-0.6345	0.118198	1.58624	0.361793	12.9874	13.91	12.981	13.3274			14.7995	11.0203	13.2168	13.8236	13.8127
Alb_151	Alb	P07724	FKENPTTFMGHYLHEVAR	S	151	168	Albumin	-0.457061	0.878797	-0.629893	0.0771333	1.08405	0.0104359	21.3076	22.5035	21.3214	21.6848	21.5994	21.9298	21.0884	20.2227	21.1901	20.3275	21.2132	19.6894
Hrg_285	Hrg	Q9ESB3	KLGCPPPPEGKDNSDRPR	D	285	302	Histidine-rich glycoprotein	1.4519	2.61144	-0.626496	0.0190032	-0.331077	0.0803914	17.7869	18.4515	17.7187	18.204	15.8207	16.5503	18.554	18.9054	17.3463	17.7406	18.7279	18.9755
Kng1_38	Kng1	A0A0R4J038	DFSLKQFNPGVKSGNQYMLHR	V	38	58	Kininogen 1	0.737846	2.05975	-0.621769	0.017507	-0.65434	0.133583	21.6662	22.1945	22.0986	22.7993	20.8917	21.5279	21.1718	21.3388	20.8848	21.2266	20.7223	22.1767
Igkc_52	Igkc	P01837	VLNSWTDQDSKDSTYSMSSTLTLTKDEYER	G	52	81	Immunoglobulin kappa constant	-1.94492	0.188571	-0.609398	0.0981052					20.6095	21.4108	21.1154	21.5329	20.3046	20.1013
Mug1_929	Mug1	P28665	ISEKMSLVLPPTVVKDSAR	E	929	947	Murinoglobulin-1	0.773625	2.20893	-0.601104	0.0203059	-0.160293	0.306837	21.1129	21.8283	20.6761	21.1832	21.3225	21.9034	20.6306	20.7903	19.6527	19.8788	20.3235	20.4185
Col1a1_1216	Col1a1	P11087	RDLEVDTTLKSLSQQIENIR	D	1216	1235	Collagen alpha-1(I) chain	0.318403	3.60037	-0.590229	0.457768	0.659703	0.115523	12.4349	14.6471	16.0197	15.0112	14.3921	14.9591	14.579	14.228		14.7038	14.7246	13.7562
Alb_436	Alb	P07724	TQKAPQVSTPTLVEAAR	Y	436	452	Albumin	-0.457061	0.878797	-0.577162	0.0207471	0.427236	0.0426997	22.0672	22.5884	21.2535	21.8288	21.5918	22.2267	22.1397	21.6783	21.517	21.1854	22.3549	21.8662
Serpina3k_136	Serpina3k	A0A0R4J0I1	IGNAMFIEKDLQILAEFHEKTR	N	136	157	Serine (or cysteine) peptidase inhibitor, clade A, member 3K	1.03673	2.05296	-0.575964	0.294652	2.84797	0.0102032	18.241	17.6742	17.8998	18.7427	17.382	18.8337	21.2997	17.9258			20.1424	17.8204
F2_361	F2	P19221	IVEGWDAEKGIAPWQVMLFR	R	361	380	Prothrombin	0.961243	1.83345	-0.559178	0.472169	-1.8149	0.161955	19.1601	19.0797	22.6401	22.0407	19.1848	21.5422	23.4677	22.6797	17.3763	20.0443	17.6826	21.2474
Alb_419	Alb	P07724	YEKLGEYGFQNAILVR	L	419	434	Albumin	-0.457061	0.878797	-0.540351	0.0290021	-0.202665	0.787909	15.1277	15.5301	15.0744	15.6962	16.8606	17.4575	17.3416	17.4274	15.2091	17.0202	16.0793	14.7904
Gsn_424	Gsn	P13020	TLHTSTAMAAQHGMDDDGTGQKQIWR	A	424	449	Gelsolin	0.890219	1.67503	-0.527986	0.439149	0.485523	0.183138	16.0178	15.7523	16.678	16.4214	13.898	16.004	17.924	17.5882	16.8199	15.6818	17.648	17.6654
Alb_205	Alb	P07724	KLDGVKEKALVSSVR	P	205	219	Albumin	-0.457061	0.878797	-0.52703	0.036498	1.65727	0.00293497	18.8906	19.6055	20.5686	21.0524	19.6284	20.0109	20.496	18.8854	19.8728	18.5881	20.6919	18.6154
Fn1_1248	Fn1	A0A087WR50	TVKDDKESAPISDTVVPAVPPPTDLR	Y	1248	1273	Fibronectin	1.20734	2.18258	-0.524939	0.236586	1.8051	0.281995	18.3688	18.4029	17.8381	17.9442	18.1502	19.5848	18.3491	12.8693	17.6331	17.3265	19.7375	20.1086
Cp_39	Cp	Q61147	TEEKKLISVDTEQSNFYLQNGPDR	G	39	62	Ceruloplasmin	1.1268	2.3625	-0.523676	0.120177			19.4007	20.0778			19.1651	19.5354	19.6123	20.3718
Ttr_14	Ttr	P07309	LVFVSEAGPAGAGESKCPLMVKVLDAVR	G	14	41	Transthyretin	1.9047	2.80129	-0.51983	0.0380203	0.35889	0.078236	23.6917	24.3112	23.2213	23.5437	21.8502	22.4678	22.829	22.6179	21.8061	21.3167	22.7363	22.3601
Itih1_612	Itih1	Q61702	TDEDGLEPTIDKPLEDSQPLEMVGPR	L	612	637	Inter-alpha-trypsin inhibitor heavy chain H1	1.06559	2.03829	-0.514878	0.599528			19.8686	21.1581	19.3466	21.4079	19.3475	17.5413		18.6483		18.483		20.2671
Klkb1_79	Klkb1	P26262	MKESITGTLPR	F	79	89	Plasma kallikrein	1.91747	1.22344	-0.489996	0.1145	1.21381	0.409572	15.3537	15.8124	16.1139	16.6352			15.2019	16.0244	14.8591	10.2971	15.3247	15.4227
Igkc_62	Igkc	P01837	KDSTYSMSSTLTLTKDEYER	S	62	81	Immunoglobulin kappa constant	-1.94492	0.188571	-0.48622	0.177919			17.1222	17.8708		16.3111	17.7669	17.9907					18.7995	17.7366
Alb_22	Alb	P07724	FRREAHKSEIAHR	V	22	34	Albumin	-0.457061	0.878797	-0.471086	0.157225			16.0542	16.125	15.3753	15.6692	15.6464	16.695					14.2966	12.6406
Tf_345	Tf	Q921I1	QQEGVCPEGSIDNSPVKWCALSHLER	N	345	370	Serotransferrin	0.591843	1.75205	-0.456612	0.592962			15.6051	18.1097	19.3611	18.7539	17.4164	16.8888					15.9143	18.5411
Pzp_1300	Pzp	Q61838	SSGTFSKTFHVNSGNR	E	1300	1315	Pregnancy zone protein	0.795533	2.04286	-0.452073	0.284642	0.614874	0.0854177	15.559	16.119	17.1456	16.7859	20.0161	21.1719	20.8637	20.4299	19.6591	19.43	20.1328	18.951
Fgb_43	Fgb	Q8K0E8	KEEPPSLRPAPPPISGGGYR	R	43	62	Fibrinogen beta chain	1.04414	2.05732	-0.444743	0.0609313	0.164737	0.658865	19.9584	20.2335	19.3992	20.0423	19.2618	19.6778	19.8717	20.3945	20.5577	19.6505	20.5028	20.3931
Alb_202	Alb	P07724	LTPKLDGVKEKALVSSVR	C	202	219	Albumin	-0.457061	0.878797	-0.442167	0.0792737	2.07897	0.0116871	22.8193	23.0952	23.0673	23.3793	23.1105	23.849	24.3017	22.908	20.6317	17.5162	24.4549	22.7271
Spp2_29	Spp2	Q8K1I3	YDPSSLQEALSASVAKVNSQSLSPYLFR	D	29	56	Secreted phosphoprotein 24			-0.438496	0.0739947	-0.00427036	0.98517	17.6413	18.3114	18.1113	18.3175	18.1104	18.5496	16.4919	16.3648			18.449	18.5846
Alb_198	Alb	P07724	KESCLTPKLDGVKEKALVSSVR	D	198	219	Albumin	-0.457061	0.878797	-0.43418	0.078879	1.89743	0.000557941	22.6248	22.8841	22.7228	23.0541	22.0576	22.7695	23.8104	22.1049	23.2978	21.3647	23.8015	21.7478
Ighm_98	Ighm	A0A075B5P6	KDLHVPIPAVAEMNPNVNVFVPPR	N	98	121	Immunoglobulin heavy constant mu (Fragment)	0.366562	1.35858	-0.430285	0.0361708	1.19155	0.00654972	26.3277	26.8283	25.6746	26.2048	26.4234	26.6834	22.905	21.318	25.6217	24.6916	26.5059	25.4484
Pzp_1297	Pzp	Q61838	TIESSGTFSKTFHVNSGNR	V	1297	1315	Pregnancy zone protein	0.795533	2.04286	-0.424509	0.0828933	-0.755801	0.10443	18.2004	18.6347	18.5861	18.7642	18.1381	18.7994	17.8816	18.7967	16.8774	18.2633	18.3746	18.3409
Qsox1_385	Qsox1	Q8BND5-2	AVLTEKVNWVGCQGSEPHFR	D	385	404	Isoform 2 of Sulfhydryl oxidase 1	0.72118	1.44985	-0.423354	0.0573828	0.53445	0.0275648	17.7518	18.2453	18.4632	18.9574	18.0761	18.3584	18.413	17.749	17.2838	16.7247	17.9183	17.5379
Serpina3k_131	Serpina3k	A0A0R4J0I1	QDQINIGNAMFIEKDLQILAEFHEKTR	D	131	157	Serine (or cysteine) peptidase inhibitor, clade A, member 3K	1.03673	2.05296	-0.422175	0.179404	0.648172	0.0789023	24.6902	25.0215	22.078	22.069	20.9128	21.857	21.903	21.7781	21.5349	20.381	21.2313	20.5657
Alb_113	Alb	P07724	DCCTKQEPER	A	113	122	Albumin	-0.457061	0.878797	-0.402453	0.551864	0.428035	0.357731	16.1836	17.4736	16.7562	16.2711			18.5178	17.5783	15.8987		16.8104	16.8938
Cfd_82	Cfd	P03953-2	AHSLSAPEPYKR	G	82	93	Isoform 2 of Complement factor D			-0.397418	0.0578319	0.675133	0.0177856	16.6355	17.0278	15.9033	16.2783	15.4737	15.8987	16.6747	15.9282	16.5542	16.1059	15.6568	14.8262
Apoa1_28	Apoa1	Q00623	QSQWDKVKDFANVYVDAVKDSGR	P	28	50	Apolipoprotein A-I	1.22219	2.11804	-0.396546	0.135753	0.0273867	0.924095	21.2258	22.0055	21.0146	21.1306	20.0446	20.3385	19.9814	20.2302			20.3003	19.9967
Kng1_41	Kng1	A0A0R4J038	LKQFNPGVKSGNQYMLHR	S	41	58	Kininogen 1	0.737846	2.05975	-0.389895	0.101695	0.206497	0.213397	21.9663	22.6351	22.0416	22.318	21.0271	21.2516	22.122	21.9401	20.7635	20.6233	21.5471	21.2496
Mug1_1167	Mug1	P28665	EILKSLDEEAIKENNSIHWKRPQKSR	D	1167	1192	Murinoglobulin-1	0.773625	2.20893	-0.389167	0.180531			16.559	16.7543	16.4307	17.3111	16.558	16.6497	16.4109		16.0552		17.1421	17.207
C3_1558	C3	P01027	FDEYTMTIQQVIKSGSDEVQAGQQR	D	1558	1582	Complement C3	1.23541	2.59186	-0.38748	0.0683836	-0.506689	0.028381	20.5161	21.0062	20.6541	20.9458	19.8408	20.2213	20.6285	21.012	20.8317	21.4151	20.2587	20.8118
Ighv7-1_71	Ighv7-1	A0A075B5S2	RNKANDYTTEYSASVKGR	S	71	88	Immunoglobulin heavy variable 7-1 (Fragment)	-0.819484	0.994682	-0.382835	0.15716	0.580889	0.0865981	18.7092	19.5099	18.5755	18.8181	18.2346	18.3399	18.3679	17.708	18.4117	17.4078	18.7799	18.701
C3_72	C3	P01027	SEKTVLTGASGHLR	T	72	85	Complement C3	1.23541	2.59186	-0.377016	0.262763	0.031966	0.859001	17.6228	17.3531	17.0086	17.7987	16.8361	17.4468	18.0288	17.8718	16.8113	16.6318	17.6796	17.9203
Tf_309	Tf	Q921I1	GKDLLFKDSAFGLLR	L	309	323	Serotransferrin	0.591843	1.75205	-0.334024	0.279727	0.0279282	0.907235	16.4548	17.3215	17.1889	17.4709	16.0672	15.9205	16.0878	16.2217	13.5567		15.9852	15.7955
Cops4_289	Cops4	O88544	QKATTADGSSILDR	H	289	302	COP9 signalosome complex subunit 4			-0.333347	0.145771	1.10942	0.00446207	21.8695	22.0264	20.8083	21.032	19.8125	20.4319	20.1438	19.3047	20.3549	19.1207	21.5913	20.3362
Cfi_24	Cfi	Q61129	SDLPQEELVDQKCLLQKYTHR	A	24	44	Complement factor I	1.13328	2.10738	-0.308529	0.928711	0.34964	0.68531	19.1083	23.4373	19.365	24.2393	24.5972	16.3195	25.5107	24.2057	15.4949	17.1909	25.3037	23.8636
Scg3_146	Scg3	P47867-2	GTPLTAEDIVHKIATR	D	146	161	Isoform 2 of Secretogranin-3			-0.304503	0.386912	-0.0840437	0.725497	14.9841	15.8112	15.7075	16.1955	15.9412	15.5396	14.9185	15.4632	15.132	15.0437	16.0098	15.8054
Alb_420	Alb	P07724	EKLGEYGFQNALIVR	F	420	434	Albumin	-0.457061	0.878797	-0.302256	0.00401734	1.21962	0.00185481	16.5184	16.8985	16.7443	16.826	16.589	17.0338	17.8225	16.5277	16.7315	15.6436	17.3685	16.0923
Obp1a_17	Obp1a	Q9D3H2	AMEGPWKTVAIAADR	A	17	31	Odorant-binding protein 1a	-0.198955	0.534531	-0.299399	0.600931	0.66395	0.0622394	16.6588	18.2536	17.8798	17.8418	18.2086	17.5499	18.6601	17.5107	17.1179	16.8987	18.2259	17.6028
Alb_195	Alb	P07724	EADKESCLTPKLDGVKEKALVSSVR	A	195	219	Albumin	-0.457061	0.878797	-0.294228	0.154537	1.58057	0.0042875	21.7461	21.8999	20.3254	20.5576	20.6869	21.1836	22.0182	20.847	20.3448	18.8224	21.2999	19.2517
Alb_418	Alb	P07724	LYEKLGEYGFQNAILVR	D	418	434	Albumin	-0.457061	0.878797	-0.293702	0.13793	0.644939	0.0152482	24.0067	24.2622	24.3703	24.5585	24.485	24.9225	24.8931	24.4008	23.9254	23.2213	24.3846	23.6461
Alb_222	Alb	P07724	MKCSSMQKFGER	R	222	233	Albumin	-0.457061	0.878797	-0.293192	0.545033	1.62798	0.000954646	19.8808	19.7227	19.5216	19.1624	21.3426	22.7395	20.8179	19.3642	20.2366	18.6218	20.9621	19.1467
Tfrc_101	Tfrc	Q62351	LAETEETDKSETMETEDVPTSSR	K	101	123	Transferrin receptor protein 1	1.29207	2.18729	-0.286338	0.159639	0.920916	0.0421509	18.0175	18.1836	18.0603	18.2709	17.3359	17.8181	18.5214	17.2035	16.0759	14.8736	17.8337	17.5912
Alb_435	Alb	P07724	YTQKAPQVSTPTLVEAARNLGR	R	435	456	Albumin	-0.457061	0.878797	-0.286131	0.202033	0.600438	0.053859	18.9814	18.998	18.9259	19.224	18.39	18.9336	19.4906	19.2906	19.5962	18.9183	19.7505	18.8271
Apoa4_145	Apoa4	P06728	QINTQTQEMKLQLTPYIQR	D	145	163	Apolipoprotein A-IV	1.55719	2.83512	-0.280685	0.297917					18.6254	19.0027	18.4406	18.6248	18.9398	18.6499
Tfrc_102	Tfrc	Q62351	AETEETDKSETMETEDVPTSSR	L	102	123	Transferrin receptor protein 1	1.29207	2.18729	-0.249928	0.279047	2.23156	0.00754728	15.7797	15.8209	15.0091	15.113	14.2512	14.856	14.3814	11.8574	12.1168		14.5016	12.5625
Alb_196	Alb	P07724	ADKESCLTPKLDGVKEKALVSSVR	E	196	219	Albumin	-0.457061	0.878797	-0.24592	0.436336			18.2527	18.0875	17.1773	18.0598	18.2712	18.2916	15.7949	14.2752	14.9247		19.2219
Pzp_94	Pzp	Q61838	SPLPYTFITVEIKGPTQR	G	94	111	Pregnancy zone protein	0.795533	2.04286	-0.225361	0.580426	0.538563	0.361393	18.3635	18.1395	18.7224	18.4814	18.2507	19.3919	18.6385	19.3616	16.9632	15.531	18.9784	18.0717
Fgb_402	Fgb	Q8K0E8	NDGWVTTDPRKQCSKEDGGGWWYNR	D	402	426	Fibrinogen beta chain	1.04414	2.05732	-0.22199	0.378628	0.309533	0.24946	16.7278	16.9974			17.6273	17.8016			17.7463	17.5596	18.0654	17.633
Clec11a_158	Clec11a	O88200	TRDSVQALKEVQDR	D	158	171	C-type lectin domain family 11 member A	0.678548	1.73027	-0.214745	0.545228	2.00059	0.132456	17.5161	17.0891	17.8228	17.9898	15.5616	16.4659	17.0069	12.3637	17.0027	16.421	17.756	16.9791
Alb_138	Alb	P07724	PFERPEAEAMCTSFKENPTTFMGHYLHEVAR	P	138	168	Albumin	-0.457061	0.878797	-0.198114	0.636445	-0.787025	0.28955	16.744		17.3741	17.0775	18.4413	19.1341	16.7643	18.8927	19.202	18.5426	18.7754	19.6675
Alb_216	Alb	P07724	SSVRQRMKCSSMQKFGER	V	216	233	Albumin	-0.457061	0.878797	-0.18824	0.301657	1.12686	0.00292637	25.427	25.5951	23.8582	23.9165	25.521	25.8593	25.9949	25.0175	24.8157	23.7093	26.3308	25.034
Alb_99	Alb	P07724	CAIPNLRENYGELADCCTKQEPER	L	99	122	Albumin	-0.457061	0.878797	-0.17828	0.355198	1.2498	0.00165185	21.7063	21.7485	21.69	21.7727	20.4632	20.8732	21.8343	20.5841	21.8257	20.681	22.1032	20.7487
Apoh_242	Apoh	Q01339	GPEEAECTKTGTWSFLPTCR	D	242	261	Beta-2-glycoprotein 1	3.3113		-0.176802	0.425359	1.11764	0.108655	24.3134	24.3574	24.9127	24.8667	22.8623	23.3947	25.9846	24.7921	21.0027	18.7859	21.6852	21.7415
Tf_531	Tf	Q921I1	KEEYNGYTGAFR	N	531	542	Serotransferrin	0.591843	1.75205	-0.172608	0.3263	1.09681	0.0147794	17.0625	17.1382	17.2345	17.3787	15.5304	15.8283	17.4576	16.2682	11.3003	10.7023	17.2427	15.7396
Apoe_241	Apoe	P08226	EVREHMEEVRSKMEEQTQQIR	E	241	261	Apolipoprotein E	0.570627	1.6325	-0.170413	0.350697	1.03459	0.0819848	16.0149	16.2019	16.7337	16.7394	15.4149	15.7335	15.8666	14.3547	15.1537	14.5964
Alb_421	Alb	P07724	KLGEYGFQNALIVR	E	421	434	Albumin	-0.457061	0.878797	-0.158475	0.358108	1.3372	0.00136612	19.0624	19.2127	21.3231	21.3832	21.0233	21.2882	21.5438	20.2379	20.9791	19.7375	21.8389	20.3749
Pzp_487	Pzp	Q61838	KNEKDLTFYYLIKAR	M	487	501	Pregnancy zone protein	0.795533	2.04286	-0.154914	0.749929	1.6243	0.000710256	17.6259	16.9873	18.6857	18.5282	17.4422	18.703	18.3095	16.7624	17.5686	15.8138	18.7762	17.2051
Tf_298	Tf	Q921I1	SKDFQLFSSPLGKDLLFKDSAFGLLR	K	298	323	Serotransferrin	0.591843	1.75205	-0.150807	0.728482	0.683391	0.0739911			17.8005	17.4219	16.8947	17.5749	17.4593	16.9672			17.6294	16.7548
Gm20547_1178	Gm20547	B8JJN0	YEKVKDASEVVTPR	G	1178	1191	Complement C2	1.0858	2.10229	-0.146943	0.870798	-0.3535	0.751431	14.7268	12.6569	13.1165	14.3637	13.8532	15.1167	13.8417	15.4638	13.6175	11.2951	14.3652	16.1259
Pzp_1356	Pzp	Q61838	GKAPFALQVNTLPLNFDKAGDHR	D	1356	1378	Pregnancy zone protein	0.795533	2.04286	-0.124035	0.734662	0.887438	0.011152	17.0216	16.4	21.4664	22.2574	19.2505	19.4532	20.4478	19.2962	20.8148	19.9086	21.2767	20.6722
Gpld1_526	Gpld1	Q8VCU2	GRHDLVISSPFAPGGGKQR	D	526	544	Phosphatidylinositol-glycan-specific phospholipase D	1.05626	1.64175	-0.103395	0.806205	-0.0861315	0.774998	19.1416	19.1637	18.9807	18.2844	19.0654	20.0497	18.3956	19.1135	17.8059	17.687	18.9098	18.5692
Serpina1d_277	Serpina1d	Q00897	KMQHLEQTLNKELISQFLLNR	G	277	297	Alpha-1-antitrypsin 1-4	1.49652	2.45083	-0.0989693	0.677344	0.653938	0.407852	16.7203	16.7487	17.1922	17.3618					16.2189	16.5452	18.0316	16.3974
Alb_434	Alb	P07724	RYTQKAPQVSTPTLVEAAR	V	434	452	Albumin	-0.457061	0.878797	-0.098645	0.554867	1.3052	0.00152634	20.0578	20.131	20.199	20.2007	19.4553	19.6764	20.2814	19.0765	19.8165	18.5472	19.9897	18.5483
Alb_224	Alb	P07724	CSSMQKFGER	K	224	233	Albumin	-0.457061	0.878797	-0.087642	0.671377	1.46333	0.0014888	19.0227	19.0988	19.1129	18.9185	18.9998	19.381	19.4135	17.7228	17.9307	16.6066	20.0061	18.6309
C3_1560	C3	P01027	EYTMTIQQVIKSGSDEVQAGQQR	D	1560	1582	Complement C3	1.23541	2.59186	-0.0861784	0.601972	0.618421	0.0537219	19.8362	20.0451	20.3157	20.3362	20.0714	20.1004	20.9227	20.0294	20.2898	19.5059	20.0258	19.8478
Dspp_66	Dspp	E9Q9Z9	GSEIGEQVLSEDGYKR	D	66	81	Dentin sialophosphoprotein			-0.0761218	0.742519					16.2795	16.3827	15.7613	15.8104					16.3397	15.5402
Alb_346	Alb	P07724	AKDVFLGTFLYEYSR	E	346	360	Albumin	-0.457061	0.878797	-0.0757665	0.666693	1.64442	0.0118201	13.237	13.4056	12.968	13.1493	14.4784	14.3558	13.7615	12.4428	12.8634	10.4132	13.6911	12.5268
Pzp_158	Pzp	Q61838	ETFPVVYIETPKR	N	158	170	Pregnancy zone protein	0.795533	2.04286	-0.0754874	0.67188	0.82049	0.0390613	17.7344	17.8274	17.8787	18.1275	17.979	17.8637	18.3938	17.6744	17.498	16.5764
Afm_314	Afm	O89020-3	IINANKDDRPEGLSLR	C	314	329	Isoform 3 of Afamin	0.906878	1.37287	-0.0749985	0.842176	0.586155	0.0528805	20.1184	19.7751	20.9635	20.6023	18.7356	19.6651	20.1835	19.6203	19.764	18.8178	20.266	20.0169
Hpx_126	Hpx	Q91X72	GYPKLFQEEFPGIPYPPDAAVECHR	N	126	150	Hemopexin	0.557449	1.71437	-0.0669052	0.691051	2.35092	0.00467503	20.8616	21.0075	21.2588	21.1696	21.1878	21.3318	22.0167	19.9996	21.7638	19.9448	22.1213	18.9048
Alb_491	Alb	P07724	TPVSEHVTKCCSGSLVER	K	491	508	Albumin	-0.457061	0.878797	-0.0602271	0.702859	1.24666	0.00180181	23.4826	23.5317	23.4437	23.456	21.5535	21.6728	23.3966	22.1391	21.1983	20.0823	22.3137	20.9471
Selenop_221	Selenop	P70274	SKPSENQQPGPSETTLPPSGLHHHHR	S	221	246	Selenoprotein P			-0.0555673	0.776123	0.724438	0.0136995	15.3123	15.322	15.7431	15.5693	16.2264	16.5573	16.6376	16.0638	16.5805	15.9197	17.3217	16.383
Tf_28	Tf	Q921I1	CAVSEHENTKCISFR	W	28	42	Serotransferrin	0.591843	1.75205	-0.0546998	0.802435	1.30413	0.00334777	19.6673	19.7184	19.9473	19.6719	19.4528	19.8413	20.079	18.5435	20.0049	19.0096	19.6684	18.2868
Alb_438	Alb	P07724	KAPQVSTPTLVEAAR	Q	438	452	Albumin	-0.457061	0.878797	-0.052655	0.809104	1.19642	0.00196901	16.805	16.5427	16.4474	16.4714	15.5718	15.9681	16.7018	15.6068	15.5209	14.3457	16.7682	15.4493
Alb_96	Alb	P07724	DKLCAIPNLR	G	96	105	Albumin	-0.457061	0.878797	-0.0421788	0.806422	-0.278268	0.84194	17.4164	17.6207	20.3931	20.4351	19.8663	19.7466	15.1225	18.7717	19.3843	17.8515	18.753	17.4713
Ahsg_110	Ahsg	P29699	VEGDCDFHILKQDGQFR	A	110	126	Alpha-2-HS-glycoprotein	-2.1558	-1.71456	-0.0412178	0.894449	1.03931	0.0732462	20.0713	20.7705	19.9406	19.7713	19.8955	19.4892	19.9886	18.6207	19.448	19.4001	20.1918	18.4897
Alb_490	Alb	P07724	KTPVSEHVTKCCSGSLVER	E	490	508	Albumin	-0.457061	0.878797	-0.0374986	0.810542	1.36373	0.00129265	21.4404	21.4911	21.4547	21.4379	21.7987	21.8773	21.7368	20.4781	20.526	19.1835	21.8657	20.3757
Serpina3k_133	Serpina3k	A0A0R4J0I1	QINIGNAMFIEKDLQILAEFHEKTR	D	133	157	Serine (or cysteine) peptidase inhibitor, clade A, member 3K	1.03673	2.05296	-0.0253533	0.883166	0.497787	0.0299408	23.6025	23.794	23.5307	23.5565	24.1709	24.0295	24.1018	23.5372	23.2627	22.8904	23.7094	23.153
C3_68	C3	P01027	QVLTSEKTVLTGASGHLR	R	68	85	Complement C3	1.23541	2.59186	-0.012429	0.988688	-0.617155	0.0746759	17.5635	18.8111	17.6921	16.4694		17.699	17.3361	18.074	17.5867	18.0831
Ace_200	Ace	P09470	AVGIPLKPLYQDFTAISNEAYR	D	200	221	Angiotensin-converting enzyme	1.02676	1.67267	-0.0123256	0.940162	-0.0960044	0.694412	20.5572	20.5743	19.9988	19.8865	20.1545	20.2867	20.4351	20.4017	19.509	20.0687	20.5813	20.343
Serpind1_79	Serpind1	P49182	AVSPTDSESSAGNILQLFQGKSR	D	79	101	Heparin cofactor 2	0.696781	1.22983	-0.010118	0.972847	1.34244	0.019452	21.3683	21.9745	22.854	22.378	21.8057	21.7059	22.8537	22.1059	22.5074	21.2978	24.1586	22.0887
Itih4_747	Itih4	A6X935-2	KYENTGFSWLEVTIQKPHLQVHATPER	G	747	773	Isoform 2 of Inter alpha-trypsin inhibitor, heavy chain 4	1.58336	2.68474	-0.00177023	0.992025	0.547734	0.115531	21.0851	21.197	21.2495	21.0333	21.2476	21.3573	20.4522	19.6121	19.9861	19.1376	19.6659	19.7112
Gpx3_169	Gpx3	P46412	LFWEPMKIHDIR	R	169	180	Glutathione peroxidase 3	0.498742	1.17663	0.00146996	0.997597	0.96562	0.0429615	14.5249	14.9672	13.8773	14.5782	15.3449	14.1972	14.2658	13.5458		13.9224	15.2827	14.0714
C9_210	C9	P06683	TENYDEHLEVFKAINR	R	210	225	Complement component C9	1.87351	3.43314	0.0157471	0.976561	0.0862271	0.914602	17.8388	17.1154	18.2363	18.9282			17.8508	18.8579	17.1592	15.9797
Alb_344	Alb	P07724	AEAKDVFLGTFLYEYSR	Y	344	360	Albumin	-0.457061	0.878797	0.0158114	0.924007	0.648909	0.465377	16.8059	16.9397	17.7652	17.6516	17.5151	17.4475	17.821	16.0197	16.9584	18.3489	17.731	16.195
Cp_35	Cp	Q61147	YASGTEEKKLISVDTEQSNFYLQNGPDR	D	35	62	Ceruloplasmin	1.1268	2.3625	0.0183219	0.906177	2.1611	0.00601656	18.1084	18.0414	18.8556	18.8609	18.8296	18.8364	20.0168	17.5009	19.5941	18.2961	21.4043	18.735
Alb_91	Alb	P07724	HTLFGDKLCAIPNLR	L	91	105	Albumin	-0.457061	0.878797	0.0223557	0.889981	1.28564	0.0016035	24.1106	24.0689	24.4907	24.3755	23.1246	23.2143	24.2157	22.9581	23.44	22.26	24.5816	23.1623
Alb_114	Alb	P07724	CCTKQEPER	D	114	122	Albumin	-0.457061	0.878797	0.0302563	0.881127			17.8485	17.6956	17.9806	17.7501	17.8545	18.1472					18.656	17.4716
H2-Q10_206	H2-Q10	P01898	TDPPKTHVTHHPGSEGDVTLR	R	206	226	H-2 class I histocompatibility antigen, Q10 alpha chain	1.00536	1.92365	0.0355344	0.909207	0.580881	0.381896	16.4571	17.0267	16.4449	15.8477	15.0013	14.9224	15.2021	15.5657	14.9341	12.8934	15.3221	15.2565
Fetub_59	Fetub	Q9QXC1	QKDGYMLSLNR	D	59	69	Fetuin-B	0.93432	1.83147	0.0382201	0.858787	0.619873	0.0350034	18.7224	19.0364	18.6867	18.3695	18.9405	18.829	19.0647	18.2876	17.5141	17.2303	19.2455	18.4467
Apoa1_204	Apoa1	Q00623	LKSNPTLNEYHTR	E	204	216	Apolipoprotein A-I	1.22219	2.11804	0.0411103	0.981697	-0.595896	0.451048	15.3123	15.7406	14.1502	17.7111	15.2044	11.0919	15.2296	14.8285		12.4285	13.5037	15.0966
Alb_345	Alb	P07724	EAKDVFLGTFLYEYSR	A	345	360	Albumin	-0.457061	0.878797	0.0478059	0.827807	0.643169	0.484421	17.4164	17.4682	18.5867	18.1641	15.1601	15.3876	18.0216	17.0093	15.6908	17.0458	16.4051	14.1329
Gsn_427	Gsn	P13020	TSTAMAAQHGMDDDGTGQKQIWR	H	427	449	Gelsolin	0.890219	1.67503	0.0666267	0.759929	0.403779	0.206782	18.9879	19.037	18.3071	18.4955	19.0018	18.5643	18.6728	17.7277	16.8431	16.5093	18.1501	18.2177
Alb_203	Alb	P07724	TPKLDGVKEKALVSSVR	L	203	219	Albumin	-0.457061	0.878797	0.0703273	0.736359	2.88534	0.000345311	24.9795	24.7142	24.725	24.5056	24.1872	24.4611	25.7381	22.7796	24.399	21.89	25.8404	22.6518
Alb_220	Alb	P07724	QRMKCSSMQKFGER	R	220	233	Albumin	-0.457061	0.878797	0.07034	0.696103	1.83582	0.000541444	18.1209	17.8761	17.9968	18.1329	17.9926	17.8904	18.8502	17.1248	18.2559	16.2528	18.6376	16.8585
Apoe_75	Apoe	P08226	EDTMTEVKAYKKELEEQLGPVAEETR	M	75	100	Apolipoprotein E	0.570627	1.6325	0.0762848	0.767751					18.8957	18.9881	19.224	18.9789	20.4823	20.1101
C4b_678	C4b	P01029	NVNFQKAVSEKLGQYSSPDAKR	R	678	699	Complement C4-B	1.03103	2.25231	0.0765098	0.799021	1.64782	0.00177035	24.4669	24.902	25.33	24.6655	23.7728	23.7726	24.6519	23.339	25.061	23.3302	25.3118	23.412
C4b_191	C4b	P01029	TSTSIFQDAFTIPDISEPGTWKISAR	F	191	216	Complement C4-B	1.03103	2.25231	0.0787506	0.818073	0.342811	0.131272	18.5505	18.0657	18.6133	18.1822	18.0237	18.7033	18.964	18.4701	18.5225	18.4797	18.3667	17.875
Afm_335	Afm	O89020-3	ESENVCQERDSDPDKFFAEFIYEYSR	T	335	360	Isoform 3 of Afamin	0.906878	1.37287	0.0791306	0.64217	-0.969374	0.0628046	17.7168	17.7246	17.5533	17.5508	18.0578	17.8151	18.0443	18.1541	16.7196	18.0014	17.0256	18.5421
Gnptg_25	Gnptg	Q6S5C2-2	GKMKVVEEPNTFGLNNPFLPQASR	A	25	48	Isoform 2 of N-acetylglucosamine-1-phosphotransferase subunit gamma			0.0866165	0.851784	-0.493614	0.352816	17.9367	18.4694	18.2047	17.034	17.8891	18.2673	18.0172	18.7501	18.2374	19.5905	18.7901	18.185
Alb_206	Alb	P07724	LDGVKEKALVSSVR	K	206	219	Albumin	-0.457061	0.878797	0.0887421	0.652982	2.28484	0.000195839	20.0501	19.8469	20.4255	20.1582	20.0105	20.2147	22.1892	19.9404	20.577	18.3395	20.9513	18.5831
Apod_30	Apod	P51910	SPPVQENFDVKKYLGR	P	30	45	Apolipoprotein D			0.0887562	0.649043	1.47289	0.011122	17.9714	17.651	18.3041	18.1867	18.6552	18.8267	19.9998	18.6578			20.0791	18.4753
Gsn_51	Gsn	P13020	VVEHPEFLKAGKEPGLQIWR	M	51	70	Gelsolin	0.890219	1.67503	0.0945614	0.599331	1.83952	0.000598602	18.1167	18.233	18.0756	17.8492	16.5559	16.3823	17.2892	15.538	16.7852	14.7497	17.8349	16.103
Serpinf2_248	Serpinf2	Q61247	SLTQKDFFHLDER	P	248	260	Alpha-2-antiplasmin	1.70218	2.93138	0.10363	0.558711	0.103876	0.729727	17.3547	17.2398	18.6774	18.7469	17.7716	17.5061	19.0213	19.4428	17.4153	16.7318	18.7807	18.7309
Alb_347	Alb	P07724	KDVFLGTFLYEYSR	A	347	360	Albumin	-0.457061	0.878797	0.106692	0.771998	1.55411	0.00481741	13.1458	12.3722	14.6724	14.4743	14.1277	14.7794	14.9654	13.9063	15.0881	13.1379	14.2508	12.5977
Gsn_271	Gsn	P13020	VLGPKPALPEGTEDTAKEDAANR	Q	271	293	Gelsolin	0.890219	1.67503	0.125034	0.541943	1.13865	0.00370498	18.2765	18.0882	17.7338	17.9074	17.5939	17.2335	18.7871	17.882	17.1181	15.9358	18.4755	17.1469
C1ra_24	C1ra	Q8CG16	LYGEVTSPLYPKPYPSDLETTTVITVPMGYR	K	24	54	Complement C1r-A subcomponent	2.87643	4.95509	0.134333	0.508011	0.245629	0.308867	22.7082	22.4184	22.1596	22.3278	22.0659	21.7846	22.207	22.0131	21.1133	21.2004	22.2811	21.651
Cfh_130	Cfh	P06909	GADGWINDIPLCEVVKCLPVTELENGR	C	130	156	Complement factor H	1.41007	2.70547	0.135056	0.499625	1.11045	0.0279231	18.1857	18.118	18.4121	18.4877	17.7437	17.3306	17.5473	17.1489	16.8041	15.4005	18.7046	17.1753
Alb_87	Alb	P07724	DKSLHTLFGDKLCAIPNLR	C	87	105	Albumin	-0.457061	0.878797	0.135254	0.454267	1.26056	0.00195604	22.1571	21.9662	21.9323	21.6622	21.8437	21.8989	21.9463	20.7309	21.6773	20.5424	20.6435	19.2121
Actb_184	Actb	P60710	DLTDYLMKILTER	R	184	196	Actin, cytoplasmic 1	0.0107887	1.18866	0.136309	0.50207	1.06945	0.00279446	14.733	14.8512	16.7039	16.2991	15.8281	15.7058	15.2046	14.2355	15.7164	14.5323	16.4134	15.3582
Cfhr1_24	Cfhr1	Q61406	EVSLCDFPKIR	G	24	34	Complement factor H-related 1			0.138977	0.59758	0.437712	0.319825	19.3049	18.9996			18.4486	18.476	18.3708	17.4714	17.8168	17.8408
Alb_330	Alb	P07724	AADFVEDQEVCKNYAEAKDVFLGTFLYEYSR	I	330	360	Albumin	-0.457061	0.878797	0.140184	0.42188	2.0954	0.00160816	20.5813	20.288	20.6443	20.5829	20.1964	20.1306	20.5243	18.8123	19.9467	17.9338	20.9633	18.402
Bche_28	Bche	Q03311	HTEEDFIITTKTGR	S	28	41	Cholinesterase	-0.611093	0.395873	0.151849	0.360746	1.41892	0.00122565	22.4273	22.2393	22.8859	22.7841	22.236	22.0703	22.6157	21.3042	21.4766	20.1038	22.6156	21.043
Tf_357	Tf	Q921I1	NSPVKWCALSHLER	D	357	370	Serotransferrin	0.591843	1.75205	0.166981	0.650271	1.27237	0.0310441	22.223	22.783	23.4067	23.202	22.5721	21.7159	23.3907	21.9133	22.5919	20.6815	23.0615	22.6322
Ttr_66	Ttr	P07309	SGKTAESGELHGLTTDEKFVEGVYR	A	66	90	Transthyretin	1.9047	2.80129	0.173314	0.885826	-0.374977	0.661652	15.8723	17.4246	16.5404	14.6415			16.143	17.6611			17.8504	17.0823
Alb_199	Alb	P07724	ESCLTPKLDGVKEKALVSSVR	K	199	219	Albumin	-0.457061	0.878797	0.173502	0.473471			22.4213	22.245	24.085	23.9143
Plg_263	Plg	P20918	TTPPPPPSPTYQCLKGR	C	263	279	Plasminogen	0.970833	2.07009	0.174319	0.356583	0.0992379	0.712686	18.5027	18.4572	18.3337	18.2451	17.8507	17.4619	18.5292	18.4991	17.4976	16.8891	18.3836	18.7244
Itih3_536	Itih3	Q61704	MEEMDAALKEQGYIFGDYIER	D	536	556	Inter-alpha-trypsin inhibitor heavy chain H3	1.05078	2.16335	0.176918	0.374825	-0.183297	0.38394	19.3781	19.1176	19.7644	19.8475	19.8945	19.5411	19.8105	19.6782	18.5709	18.8039	21.8695	22.3187
Hbb-bs_5	Hbb-bs	A8DUK4	TDAEKAAVSGLWGKVNADEVGGEALGR	L	5	31	Beta-globin			0.182304	0.582669	0.397385	0.341123			22.2898	22.4361	21.0103	20.4994	21.0641	21.1014			21.925	21.0929
Fabp5_92	Fabp5	Q05816	GALVQHQQWDGKESTITR	D	92	109	Fatty acid-binding protein 5	0.281784	0.968634	0.184787	0.507753			14.4471	14.4599	16.7001	16.3177			10.9777	11.2296
Apoa1_121	Apoa1	Q00623	QPYLDEFQKKWKEDVELYR	V	121	139	Apolipoprotein A-I	1.22219	2.11804	0.187909	0.73216	0.197503	0.334069	23.4298	22.427	22.7329	22.0731	21.935	23.034	22.4414	22.4191	21.7525	21.2468	22.1326	22.0681
Fn1_1866	Fn1	A0A087WR50	SYTITGLQPGTDYKIHLYTLNDNAR	R	1866	1890	Fibronectin	1.20734	2.18258	0.189742	0.493114	0.528082	0.366988	19.569	19.0677	20.4918	20.0722	18.4068	18.7584	19.9704	18.1589	17.9568	17.9675	19.3637	19.5803
Hpx_166	Hpx	Q91X72	KWFWDFATR	R	166	174	Hemopexin	0.557449	1.71437	0.190699	0.519114	1.56519	0.00177	14.8656	14.6564	15.3019	14.5993	14.4136	14.7533	16.4644	15.1929	15.6206	14.0037	17.0111	15.204
Gm20547_210	Gm20547	B8JJN0	RLGMETSAWKEIR	D	210	222	Complement C2	1.0858	2.10229	0.191158	0.42305			17.4317	17.154	16.4868	15.9872	16.5721	16.7759			15.8264	14.4421
Man1a1_77	Man1a1	P45700	HSNPALQPPAEHKPGLGAR	F	77	95	Mannosyl-oligosaccharide 1,2-alpha-mannosidase IA	1.36919	2.41683	0.196795	0.334886	2.48337	0.00312742	16.8705	16.5577	16.9466	16.5918	15.6563	15.7337	16.5606	14.2662	16.0518	12.7957	17.2859	15.3863
Pzp_1361	Pzp	Q61838	ALQVNTLPLNFDKAGDHR	F	1361	1378	Pregnancy zone protein	0.795533	2.04286	0.201585	0.400885	-0.419869	0.0648244	20.1595	19.9305	17.785	17.9563	20.2038	19.6568	19.3349	19.9561	18.941	19.1709	18.6159	19.0245
Lifr_523	Lifr	P42703-2	HLTTEATPSKGPDTWR	R	523	538	Isoform 2 of Leukemia inhibitory factor receptor	1.11867	1.96147	0.211381	0.424515	1.7875	0.00348511	18.7153	18.5947	19.2038	18.5243	17.704	17.87	18.1786	16.6772	18.8331	16.4916	18.03	16.5104
B3galt5_254	B3galt5	Q9JI67	RPEELHTKQTFFPGGLR	I	254	270	Beta-1,3-galactosyltransferase 5			0.222763	0.615077	0.760659	0.151148	17.7476	17.6055	17.7227	18.3344	19.1507	18.0129	17.6424	17.8593	17.6884	16.1664	18.6325	17.6556
C5_1268	C5	P06684	MNYANPIIKWLSEEQR	D	1268	1283	Complement C5	1.22444	2.60301	0.222826	0.262596	1.77228	0.000689594	21.6266	21.5706	21.9882	21.8207	21.06	20.615	21.7498	20.1211	20.6682	18.7036	22.0795	20.356
Serpina3k_303	Serpina3k	A0A0R4J0I1	FSSQIEELNLPKFSIASDYR	L	303	322	Serine (or cysteine) peptidase inhibitor, clade A, member 3K	1.03673	2.05296	0.240082	0.320269	1.54877	0.0232187	19.2977	18.9005	22.2457	21.7628	20.1667	20.3266	21.7665	20.5301	18.4153	15.9061	19.7534	18.8527
Fga_24	Fga	E9PV24	DKGEFLSEGGGVR	E	24	36	Fibrinogen alpha chain	1.05101	2.41958	0.253201	0.293159	0.796261	0.401601	16.4624	16.5631	16.8179	16.5365	16.4056	15.8266	16.2655	16.6606	15.8573	13.8697	19.6117
Ahsg_106	Ahsg	P29699	TEHAVEGDCDFHILKQDGQFR	L	106	126	Alpha-2-HS-glycoprotein	-2.1558	-1.71456	0.260096	0.258301	1.95529	0.00169412	18.7864	18.1843	19.4613	19.4238	19.3623	19.2217	18.8663	17.3487	18.409	16.3531	18.8107	16.5182
C3_1518	C3	P01027	CFMQQSQEKINLNVR	N	1518	1532	Complement C3	1.23541	2.59186	0.275845	0.410897	3.32358	0.0034544	17.605	16.6608	18.2747	18.1715	17.3196	17.5395	17.0765	14.1335	16.2862	11.825	16.2105	13.6439
Ces1a_513	Ces1a	E9PYP1	PHWPEYGEKESYLQIGATTQQAQR	L	513	536	Carboxylic ester hydrolase	-2.30454	-3.87756	0.27699	0.157018	0.750749	0.0423415	25.0189	24.5867	24.7766	24.5738	23.9402	23.7442	25.4336	24.6591	24.4918	23.7648
Mug1_94	Mug1	P28665	LSSSDEEDFLYVDIKGPTHEFSKR	R	94	117	Murinoglobulin-1	0.773625	2.20893	0.278185	0.235185	2.73925	0.00452912	19.3268	18.7081	18.6083	18.4199	19.3327	19.3052	19.0478	15.4986	19.6593	16.779	19.3441	17.5559
Serping1_260	Serping1	P97290	SAANLELINTWVAENTNHKIR	D	260	280	Plasma protease C1 inhibitor	0.781742	1.78205	0.280987	0.292594	1.72977	0.00278505	21.2469	21.0121	19.2469	19.3506	22.3845	21.6727	20.3426	19.0673	22.5533	20.7267	22.949	20.8615
Agt_143	Agt	P11859	PTASQLQTLLDVPVKEGDCTSR	D	143	164	Angiotensinogen	-0.0181183	1.73355	0.281385	0.157689	1.21275	0.0023302	21.6875	21.5404	19.7329	19.2882	21.2169	20.9645	20.5664	19.2805	21.2675	20.2421	21.5082	20.1811
Hba-a1_2	Hba-a1	Q91VB8	VLSGEDKSNIKAAWGKIGGHGAEYGAEALER	M	2	32	Alpha globin 1			0.286259	0.131506	0.479637	0.0278189	27.6463	27.3146	22.0408	21.8347	26.826	26.505	27.4197	26.9462	24.1989	23.72	25.941	25.4546
Apoa1_36	Apoa1	Q00623	DFANVYVDAVKDSGR	K	36	50	Apolipoprotein A-I	1.22219	2.11804	0.289045	0.183444	1.00079	0.00341474	25.8478	25.7168	25.5085	24.9514	25.0387	24.8596	25.3102	24.301	24.7989	23.9055	25.2134	24.1137
Actb_82	Actb	P60710	MEKIWHHTFYNELR	D	82	95	Actin, cytoplasmic 1	0.0107887	1.18866	0.291892	0.362609					16.6443	16.6164	16.0679	15.5119	16.2243	13.848	14.702		16.2185
Igkc_58	Igkc	P01837	DQDSKDSTYSMSSTLTLTKDEYER	T	58	81	Immunoglobulin kappa constant	-1.94492	0.188571	0.30617	0.128685	1.62437	0.0166183	18.9224	18.5227	19.3738	19.2251	19.4736	19.1035	19.7847	18.4642	19.3867	17.4585	19.6758
Fga_21	Fga	E9PV24	DTEDKGEFLSEGGGVR	T	21	36	Fibrinogen alpha chain	1.05101	2.41958	0.308896	0.142123	1.31647	0.00177324	18.0871	17.9424	19.3842	18.8744	18.0564	17.7841	19.0106	17.7506	17.9903	16.8012	18.7062	17.2058
Gc_27	Gc	P21614	KVCNELAMLGKEDFR	D	27	41	Vitamin D-binding protein	1.25897	2.6124	0.313043	0.131321	0.862479	0.00515117	21.3907	21.2603	21.4296	20.9771	21.7383	21.3821	20.6444	19.7215	20.1142	19.3434	21.6539	20.7602
Pzp_482	Pzp	Q61838	NEDIMKNEKDLTFYYLIKAR	L	482	501	Pregnancy zone protein	0.795533	2.04286	0.313089	0.302042	1.56573	0.000756375	20.2333	19.6202	20.0532	19.4611	19.9271	20.193	20.8943	19.3389	18.6221	17.1475	20.3845	18.7173
Bche_30	Bche	Q03311	EEDFIITTKTGR	T	30	41	Cholinesterase	-0.611093	0.395873	0.315408	0.133199	1.56677	0.00109489	20.9813	20.4666	21.1469	20.9706	20.5516	20.2964	20.9268	19.408	19.8931	18.1241	21.127	19.7145
Mug1_1194	Mug1	P28665	SEHHLYKPQASSAEVEMNAYVVLAR	K	1194	1218	Murinoglobulin-1	0.773625	2.20893	0.324706	0.538353	0.248806	0.661073	16.7076	15.7326	15.8204	16.7137	18.2167	17.3243	16.0233	16.4982	16.2771	15.3046	13.0091
Igkv5-43_48	Igkv5-43	A0A0B4J1J2	SISNNLHWYQQKSHESPR	Q	48	65	Immunoglobulin kappa chain variable 5-43 (Fragment)	-0.304919	-0.120176	0.324925	0.642785	0.777984	0.0433051	17.1556	17.7711	17.0766	15.8113					15.0144	14.1412	17.2072	16.5244
Pzp_282	Pzp	Q61838	SMSICEEFSQQADDKGCFR	N	282	300	Pregnancy zone protein	0.795533	2.04286	0.326666	0.0962044	1.6658	0.0108688	17.6126	17.2501	17.1293	16.8634	16.7795	16.428	17.3656	15.9091			17.8819	16.0068
Cfh_192	Cfh	P06909	CSENGLWSNEKPR	H	192	204	Complement factor H	1.41007	2.70547	0.32791	0.394027	1.31495	0.00145209	18.2945	18.4567	18.2296	17.0867	17.8979	17.8948	19.0029	17.7952	17.8925	16.5932	18.3276	16.8899
Pzp_1364	Pzp	Q61838	VNTLPLNFDKAGDHR	Q	1364	1378	Pregnancy zone protein	0.795533	2.04286	0.330031	0.128618	0.902332	0.0279986	17.9825	17.8713	18.6164	18.1152	18.4505	18.0728	18.6818	17.7738			18.5128	17.6162
Alb_105	Alb	P07724	RENYGELADCCTKQEPER	L	105	122	Albumin	-0.457061	0.878797	0.331076	0.689478	2.12967	0.00683091	15.1475	15.0854	16.9279	14.7412	19.5016	20.7571			13.6242	11.7339	14.6421	12.273
C3_438	C3	P01027	TKTMEAHPYSTMHNSNNYLHLSVSR	A	438	462	Complement C3	1.23541	2.59186	0.339794	0.450127			16.5496	17.0179	16.2813	15.0244	16.3807	16.15	16.8229	16.6992	16.3656		16.9513
Gpld1_528	Gpld1	Q8VCU2	HDLVISSPFAPGGGKQR	R	528	544	Phosphatidylinositol-glycan-specific phospholipase D	1.05626	1.64175	0.353057	0.363269	1.09092	0.0341702	17.5022	17.9665	18.7815	17.9458	17.9186	17.2309	17.5119	16.1647			16.4436	15.6089
Itih1_616	Itih1	Q61702	GLEPTIDKPLEDSQPLEMVGPR	D	616	637	Inter-alpha-trypsin inhibitor heavy chain H1	1.06559	2.03829	0.35415	0.19513	0.793483	0.0774536	19.1461	19.1519	19.7485	18.9742	19.5589	19.2651	19.3594	19.1889	19.2259	17.7446	19.7854	19.0568
Fgg_387	Fgg	Q8VCM7	GFDDGIIWATWKSR	N	387	400	Fibrinogen gamma chain	0.686419	1.76016	0.364582	0.247842	1.91233	0.000852226	17.2008	17.4046	17.6208	17.1193	21.7618	20.9657	19.8908	18.2162	20.2567	18.3849	20.9524	18.7618
Fgg_387	Fgg	Q8VCM7	GFDDGIIWATWKSR	N	387	400	Fibrinogen gamma chain	0.81045	1.55892	0.364582	0.247842	1.91233	0.000852226	17.2008	17.4046	17.6208	17.1193	21.7618	20.9657	19.8908	18.2162	20.2567	18.3849	20.9524	18.7618
Serpina3k_222	Serpina3k	A0A0R4J0I1	PQDTFESEFYLDEKR	D	222	236	Serine (or cysteine) peptidase inhibitor, clade A, member 3K	1.03673	2.05296	0.365395	0.746011	2.10155	0.0149315	20.4068	20.0236	15.1042	17.1427	23.6748	20.9234	23.766	20.4997	20.4668	18.9514	21.2178	19.6947
Apoa4_192	Apoa4	P06728	RNMEELKGHLTPR	N	192	204	Apolipoprotein A-IV	1.55719	2.83512	0.375796	0.571104	2.63473	0.00298799	14.2724	14.7685			14.4955	13.2477	14.8774	12.0897	14.1273		16.0292	13.5474
Ahsg_96	Ahsg	P29699	PLANCSVRQLTEHAVEGDCDFHILKQDGQFR	T	96	126	Alpha-2-HS-glycoprotein	-2.1558	-1.71456	0.375827	0.138367	1.95445	0.0173066	21.3363	20.5982	21.1669	20.9617	20.8767	20.6925	21.8193	18.8997	20.4156	19.4614	21.0126	19.0232
Cfd_74	Cfd	P03953-2	DSVQVLLGAHSLSAPEPYKR	D	74	93	Isoform 2 of Complement factor D			0.394124	0.371015	0.410241	0.259059	17.7806	17.4886	17.9069	16.6375	17.6306	18.0097	17.7028	16.6064	18.1488	17.8963	17.9215	18.0396
Apoc3_31	Apoc3	P33622	SVQGYMEQASKTVQDALSSVQESDIAVVAR	G	31	60	Apolipoprotein C-III	2.69204		0.394853	0.810848	-2.17758	0.000688978	16.0791	17.7129	16.3486	18.0057	16.9796	12.5041	16.8626	18.6962	15.1709	17.5556	16.6855	18.9998
Cd5l_16	Cd5l	Q9QWK4	VGSCFSESPTKVQLVGGAHR	F	16	35	CD5 antigen-like			0.39982	0.178866	0.906719	0.0307318	17.2387	16.9459			19.6146	19.1078	20.8898	19.56	19.6781	18.6445	14.1101	13.7534
Alb_94	Alb	P07724	FGDKLCAIPNLR	L	94	105	Albumin	-0.457061	0.878797	0.410505	0.0646838	1.56637	0.00564718	19.1243	18.8349	19.3838	19.0013	19.2064	18.6468	19.6428	18.0781	18.0851	17.0093	19.2544	17.1957
Lamp1_135	Lamp1	P11438	STTDIKADINKAYR	D	135	148	Lysosome-associated membrane glycoprotein 1			0.422857	0.0536019	3.47272	0.00160745	18.7686	18.4483	19.2004	18.7469	19.1492	18.6544	19.2289	16.1719	19.4021	16.4514	18.8121	14.4015
Apoa1_32	Apoa1	Q00623	DKVKDFANVYVDAVKDSGR	W	32	50	Apolipoprotein A-I	1.22219	2.11804	0.424643	0.481718	1.03335	0.2042	25.6383	24.7147	25.491	24.1863	21.431	22.3853	25.3515	23.4875	20.4388	21.1014	25.2517	23.3531
C4b_1495	C4b	P01029	LEKLTSLSDR	D	1495	1504	Complement C4-B	1.03103	2.25231	0.427915	0.0843333	1.21573	0.00554661	17.8139	17.6745	19.2715	18.6647	17.9996	17.4622	20.1201	19.0624	17.4456	16.4503	19.0523	17.4581
Mbl2_168	Mbl2	P41317	SAIQKVAKDIAYLGITDVR	N	168	186	Mannose-binding protein C	3.02152	4.71228	0.435075	0.124604	-0.249918	0.390057	17.6304	16.8505	17.832	17.3369	16.6661	16.6358	17.5551	17.3427	14.9503	15.7233	16.6961	16.8853
Mug1_1454	Mug1	P28665	YYETDEMAFAEYSSPCSTDKQNV	D	1454	1476	Murinoglobulin-1	0.773625	2.20893	0.435847	0.132192			15.8231	15.7115	16.4206	16.1052	15.8326	14.952	15.5329	15.6411			16.0537
Cpn1_216	Cpn1	Q9JJN5	HGGAVVANYPYDKSLEHR	M	216	233	Carboxypeptidase N catalytic chain	-0.686	0.640934	0.436942	0.147247	0.612253	0.211804	18.0201	18.042	18.2886	17.8013	18.2189	17.3735	18.2724	17.8072	17.0166	15.4831	18.339	18.501
Kng1_35	Kng1	A0A0R4J038	QAVDFSLKQFNPGVKSGNQYMLHR	F	35	58	Kininogen 1	0.737846	2.05975	0.43936	0.0481763	1.24924	0.0017318	19.4173	19.08	19.2928	18.8148	19.798	19.2952	19.4024	18.1881	18.2079	17.0545	19.1312	17.7511
Ttr_32	Ttr	P07309	LMVKVLDAVR	P	32	41	Transthyretin	1.9047	2.80129	0.443237	0.404461	-0.137082	0.892045	19.2294	18.3947	19.2448	18.0193	18.4124	19.1428	19.3328	19.2306	19.2202	21.5755	18.9173	17.0753
Cp_569	Cp	Q61147	VDKEFYLFPTVFDENESLLLDDNIR	D	569	593	Ceruloplasmin	1.1268	2.3625	0.443968	0.299047			16.8991	17.229	16.0904	15.6572	16.8661	15.6375
Apoa1_150	Apoa1	Q00623	QESARQKLQELQGR	L	150	163	Apolipoprotein A-I	1.22219	2.11804	0.444868	0.177528	1.35929	0.00752155	16.5473		16.5681	15.9252	17.009	16.7621	17.6743	16.6424	17.5618	16.3976	18.5649	16.683
Alb_136	Alb	P07724	LPPFERPEAEAMCTSFKENPTTFMGHYLHEVAR	S	136	168	Albumin	-0.457061	0.878797	0.446555	0.344129	-0.131529	0.562839	20.3794	19.8892	19.5326	19.9966	20.3791	19.0656	19.7607	20.1569	19.3679	19.0884	20.2984	20.5763
F5_208	F5	O88783	KQHVLLFAVFDESKSR	D	208	223	Coagulation factor V	1.09685	2.46124	0.458491	0.047922			17.4019	17.0706	17.91	17.4647	17.6995	17.1006			16.6171	14.7144
C3_1508	C3	P01027	SEMCRCAEENCFMQQSQEKINLNVR	H	1508	1532	Complement C3	1.23541	2.59186	0.462674	0.262254	0.860234	0.0758388	22.2382	21.8496	22.8	21.569	21.6405	21.8722	23.5868	21.9516	21.6532	20.9294	21.277	21.0554
Ighv11-2_70	Ighv11-2	A0A075B5R8	INSDGSAINYAPSIKDR	D	70	86	Immunoglobulin heavy variable V11-2 (Fragment)			0.465469	0.162911	1.07273	0.0788408	18.2479	18.225	19.477	19.1371	18.1273	17.0937	18.2985	18.2487	19.4338	17.5449	19.3308	18.0512
Ttr_31	Ttr	P07309	PLMVKVLDAVR	C	31	41	Transthyretin	1.9047	2.80129	0.468845	0.2693	0.932749	0.141768	16.7304	16.7678	15.8982	14.5531	16.0697	15.9708	16.2736	15.2454	15.5601	15.745	16.4811	14.5262
Fn1_1501	Fn1	A0A087WR50	TATINNIKPGADYTITLYAVTGR	S	1501	1523	Fibronectin	1.20734	2.18258	0.469447	0.174835	2.31878	0.00055161	18.2362	17.1489	18.0805	18.0503	20.3213	20.0304	16.9488	14.2887	18.254	16.0683	17.4665	15.356
Plg_409	Plg	P20918	HSKTPENFPDAGLEMNYCR	R	409	427	Plasminogen	0.970833	2.07009	0.46959	0.193474	0.0207351	0.931426	18.6246	18.8392	18.268	17.4277	19.4209	18.6379	17.6	17.129	18.2539	18.5952	16.9706	17.0381
Angptl3_17	Angptl3	Q9R182	SRVDPDLSSFDSAPSEPKSR	A	17	36	Angiopoietin-related protein 3			0.477828	0.551552	1.21066	0.0056659	15.4345	16.0309			16.6428	15.0909	19.7865	18.263	18.5058	17.262	19.4634	18.5989
Pzp_159	Pzp	Q61838	TFPVVYIETPKR	E	159	170	Pregnancy zone protein	0.795533	2.04286	0.481738	0.0576375	1.0419	0.0163276	24.4743	24.0307	24.5462	23.8185	24.1439	23.87	24.7673	23.4187	23.5918	23.0637	24.5884	23.3395
Sod3_23	Sod3	O09164	GESSFDLADRLDPVEKIDR	P	23	41	Extracellular superoxide dismutase [Cu-Zn]	0.819551	1.84392	0.481822	0.133005					17.7229	17.1148	17.0198	16.6643
Apoc4_81	Apoc4	Q61268	TYYEDHLKDLGPR	Q	81	93	Apolipoprotein C-IV			0.482814	0.127165	0.980826	0.00520236	22.535	21.95			22.2434	21.8629	22.951	21.8691	21.92	21.1548	23.1243	22.0289
Itih4_855	Itih4	A6X935-2	IVWEPPVEPDNTKR	D	855	868	Isoform 2 of Inter alpha-trypsin inhibitor, heavy chain 4	1.58336	2.68474	0.495158	0.0380443	1.44306	0.00286521	21.8645	21.2452	21.1019	20.7377	21.5025	21.0006	21.4962	20.3903	21.3891	19.8817	21.8343	20.1184
Mug1_211	Mug1	P28665	SGEKEEHSFTVMEFVLPR	E	211	228	Murinoglobulin-1	0.773625	2.20893	0.496081	0.0450345	1.54916	0.00299037	21.5117	21.2186	21.6566	21.108	21.7343	21.0878	21.5316	20.3855	20.7929	19.1312	21.303	19.4632
Alb_150	Alb	P07724	SFKENPTTFMGHYLHEVAR	T	150	168	Albumin	-0.457061	0.878797	0.498599	0.0366324	1.68903	0.000574129	26.4338	25.8881	26.1954	25.6062	25.6742	25.3132	26.1914	24.51	25.4584	23.8557	26.4177	24.6347
Tf_314	Tf	Q921I1	FKDSAFGLLR	L	314	323	Serotransferrin	0.591843	1.75205	0.498658	0.032961	1.26214	0.0022964	18.9043	18.4453	19.5293	18.9434	17.9587	17.5076	18.6094	17.1611	18.3147	17.2415	19.2297	17.9648
Mug1_1277	Mug1	P28665	TTLVTIQSTGSFSQKFQVENSNR	K	1277	1299	Murinoglobulin-1	0.773625	2.20893	0.526028	0.395171	1.2446	0.242476	18.3532	16.9177	18.4786	19.3358	18.8318	17.832	18.6308	16.0246	17.9727	15.8168	17.7985	18.8268
Tf_219	Tf	Q921I1	GDVAFVKHTTIFEVLPEKADR	G	219	239	Serotransferrin	0.591843	1.75205	0.535929	0.0807517	1.11346	0.055427	21.4109	21.3249	22.0459	21.2486	21.8837	21.1592	21.5023	19.8871	21.3627	19.7874	21.7024	21.5524
Apoa4_306	Apoa4	P06728	TVEPMGEMFNKALVQQLEQFR	R	306	326	Apolipoprotein A-IV	1.55719	2.83512	0.537366	0.0279977	1.42393	0.0118458	20.7562	20.3345	19.0816	18.4776	18.9376	18.3513	19.4317	18.0873	21.5122	19.4624	20.0621	19.1845
Apob_1182	Apob	E9Q414	TNVDTKKVASNFPVDLSHYPR	G	1182	1202	Apolipoprotein B-100	1.15093	2.27135	0.539412	0.0682686	4.12229	0.00344614	17.7387	17.4657	17.6274	17.2186	17.8643	16.9279	18.4934	14.8388	17.2135	12.6235	18.6202
Serpina3k_227	Serpina3k	A0A0R4J0I1	ESEFYLDEKR	F	227	236	Serine (or cysteine) peptidase inhibitor, clade A, member 3K	1.03673	2.05296	0.539552	0.0277072	1.6863	0.00102085	18.4273	17.9351	21.0909	20.4353	20.6723	20.2016	18.725	16.798	17.9313	16.4245	18.5532	16.9281
Serpina3k_138	Serpina3k	A0A0R4J0I1	NAMFIEKDLQILAEFHEKTR	G	138	157	Serine (or cysteine) peptidase inhibitor, clade A, member 3K	1.03673	2.05296	0.542719	0.0479594	2.10222	0.0411727	18.9097	18.3528	18.8262	18.5545	19.1213	18.3217	19.2344	18.6133	16.6302	13.0792	19.0774	16.9429
Tf_519	Tf	Q921I1	LCIGPLKCAPNNKEEYNGYTGAFR	D	519	542	Serotransferrin	0.591843	1.75205	0.543013	0.313693	1.69458	0.0181814	17.869	16.5983	17.2224	16.24	14.7403	15.3644	17.9044	16.2235	14.4905	11.9339	15.0067	14.1605
Alb_110	Alb	P07724	ELADCCTKQEPER	G	110	122	Albumin	-0.457061	0.878797	0.543299	0.121359	1.64539	0.00192537	22.1272	21.0038	16.918	16.8177	20.4618	20.0556	16.0858	14.2649	19.0671	17.7868	15.6887	13.8538
Serpinf2_44	Serpinf2	Q61247	LPLPALFKLDNQDFGDHATLKR	K	44	65	Alpha-2-antiplasmin	1.70218	2.93138	0.54351	0.0360595	1.47712	0.000919596	23.8859	23.5406	23.5405	22.8132	24.1176	23.5597	24.0227	22.6408	24.6968	23.2226	24.1513	22.5761
Tf_34	Tf	Q921I1	ENTKCISFRDHMKTVLPPDGPR	H	34	55	Serotransferrin	0.591843	1.75205	0.545012	0.0552924	0.62012	0.0321885	21.4297	20.5538	21.2705	20.9894	21.2337	20.7557	20.9411	20.5526	20.93	20.0078	21	20.4504
Apoa4_190	Apoa4	P06728	FNRNMEELKGHLTPR	K	190	204	Apolipoprotein A-IV	1.55719	2.83512	0.547545	0.0705124	1.96775	0.000911351	24.3711	23.4071	19.619	19.2018	20.2306	19.9692	20.9539	19.3169	21.0289	18.9359	22.6996	20.5263
Fgb_242	Fgb	Q8K0E8	SEMYLIQPDTSIKPYR	T	242	257	Fibrinogen beta chain	1.04414	2.05732	0.55069	0.0686321	1.14293	0.00295662	19.9175	19.7423	19.956	19.0504	20.3479	19.7766	19.6122	18.614	19.6146	18.5181	20.7112	19.3771
Gsn_625	Gsn	P13020	SQHVQVEEGSEPDAFWEALGGKTAYR	R	625	650	Gelsolin	0.890219	1.67503	0.554618	0.267842	2.56236	0.000463512	21.3162	19.7029	19.7633	19.8326	19.0839	18.9641	20.7664	17.9979	20.9925	18.2597	19.7986	17.613
Serpina3k_146	Serpina3k	A0A0R4J0I1	LQILAEFHEKTR	D	146	157	Serine (or cysteine) peptidase inhibitor, clade A, member 3K	1.03673	2.05296	0.554709	0.0345555	1.59543	0.000732074	25.2664	24.8775	25.4711	24.7007	25.0018	24.497	25.2063	23.6342	25.1829	23.6794	25.4977	23.7871
Apoa1_88	Apoa1	Q00623	GPLTRDFWDNLEKETDWVR	L	88	106	Apolipoprotein A-I	1.22219	2.11804	0.557471	0.449949	2.4363	0.000928497	18.7182	17.5372	18.1465	16.5149	18.4803	19.6205	17.4242	15.1462	19.4003	17.2839	17.5638	14.6494
Serpinf2_51	Serpinf2	Q61247	KLDNQDFGDHATLKR	F	51	65	Alpha-2-antiplasmin	1.70218	2.93138	0.558344	0.0807769	2.19083	0.0188069	20.0344	19.93	20.1363	19.2051	18.1374	17.4979	18.7559	15.247	18.8892	17.2568	20.3871	18.9558
Ahsg_305	Ahsg	P29699	SPVASVESASGETLHSPKVGQPGAAGPVSPMCPGR	F	305	339	Alpha-2-HS-glycoprotein	-2.1558	-1.71456	0.560474	0.0575842	2.46445	0.0119804	18.9043	18.7268	17.4309	16.6654	16.8328	16.0943	17.9265	14.9731	16.0825	12.8385	17.0774	15.8815
Tf_358	Tf	Q921I1	SPVKWCALSHLER	N	358	370	Serotransferrin	0.591843	1.75205	0.567283	0.0625239	1.90464	0.000465706	19.5765	18.8625	19.719	18.8871	18.334	18.178	20.639	18.7823	19.8389	18.0455	19.8704	17.8066
Apoa1_140	Apoa1	Q00623	QKVAPLGAELQESAR	R	140	154	Apolipoprotein A-I	1.22219	2.11804	0.575619	0.129563	1.66167	0.00175956	21.9242	21.1419	21.8478	20.8113	19.7503	19.8423	21.7061	20.1674	21.9191	19.9091	20.9098	19.4734
Clec3b_38	Clec3b	P43025	LVSSKMFEELKNR	D	38	50	Tetranectin			0.575693	0.0422688	2.05171	0.00074265	17.2225	16.6939	16.4562	16.1269	17.5883	16.7192	18.0801	16.3487	16.2839	14.0876	17.9633	15.7359
Gsn_438	Gsn	P13020	DDDGTGQKQIWR	M	438	449	Gelsolin	0.890219	1.67503	0.58001	0.313002			14.3475	14.9987	15.9461	14.4982	15.7461	14.8027	16.0019				17.0665	14.8796
Cfi_372	Cfi	Q61129	YPWQVAIKDGQR	D	372	383	Complement factor I	1.13328	2.10738	0.582358	0.0414983	1.23447	0.0115423	22.0692	21.7982	23.3134	22.515	23.126	22.4483	21.7381	20.7653	22.7946	21.0014	20.8924	19.9549
Apoa1_35	Apoa1	Q00623	KDFANVYVDAVKDSGR	V	35	50	Apolipoprotein A-I	1.22219	2.11804	0.585026	0.0317173	1.35878	0.00243777	21.5619	21.1385	21.7766	20.9502	21.4148	20.9095	21.6519	20.5726	21.4552	19.9948	21.6431	20.1066
Plxdc2_68	Plxdc2	Q9DC11	NVDPFKAVDTNR	R	68	79	Plexin domain-containing protein 2			0.608305	0.0233609	1.89591	0.00150393	18.6806	17.914	19.0142	18.3985	18.1877	17.7451	18.1539	16.4729	17.1923	14.8849	19.8149	18.1155
Fgg_203	Fgg	Q8VCM7	FLVYCEIDGSGNGWTVLQKR	Q	203	222	Fibrinogen gamma chain	0.686419	1.76016	0.609292	0.0184972	1.37595	0.00471428	18.3835	17.8677	17.946	17.2678	19.343	18.709	17.3765	16.3958	19.3989	17.9743	20.9411	19.2186
Fgg_203	Fgg	Q8VCM7	FLVYCEIDGSGNGWTVLQKR	Q	203	222	Fibrinogen gamma chain	0.81045	1.55892	0.609292	0.0184972	1.37595	0.00471428	18.3835	17.8677	17.946	17.2678	19.343	18.709	17.3765	16.3958	19.3989	17.9743	20.9411	19.2186
Mug1_645	Mug1	P28665	HTNLVPHGTEKDVYR	K	645	659	Murinoglobulin-1	0.773625	2.20893	0.609367	0.0320158	1.57403	0.000909701	16.2198	15.8907	18.1616	17.4412	17.8886	17.11	16.4056	14.7963	17.3931	15.6923	18.1964	16.7844
Serpinc1_395	Serpinc1	P32261	LYVSDAFHKAFLEVNEEGSEAAASTSVVITGR	D	395	426	Antithrombin-III	0.375452	1.29709	0.61268	0.016558	1.41246	0.0214813	16.5547	15.9369	17.3468	16.7294	18.7074	18.1046	17.9527	16.253	18.0445	16.9193	18.5912
Serpinc1_395	Serpinc1	P32261	LYVSDAFHKAFLEVNEEGSEAAASTSVVITGR	D	395	426	Antithrombin-III	0.734518	1.266	0.61268	0.016558	1.41246	0.0214813	16.5547	15.9369	17.3468	16.7294	18.7074	18.1046	17.9527	16.253	18.0445	16.9193	18.5912
Pzp_490	Pzp	Q61838	KDLTFYYLIKAR	E	490	501	Pregnancy zone protein	0.795533	2.04286	0.615195	0.0928817	1.18966	0.00391785	15.6042	14.6649	16.5158	15.6138	16.1273	16.1231	16.944	15.5007	17.4797	16.2929	16.2832	15.3444
F10_41	F10	O88947	ANSFFEEFKKGNLER	R	41	55	Coagulation factor X	1.96132	3.5908	0.615918	0.339087	2.11488	0.0150801	18.6447	18.9382	18.7641	18.6652	19.6053	17.5629	19.9466	18.4607	19.9097	16.6189	20.2034	18.6355
Cfhr2_24	Cfhr2	Q4LDF6	EEKTCSPPYILNGIYTPHR	G	24	42	Complement factor H-related 2			0.616724	0.757822			19.6364	16.1513		17.7188	15.9229	18.1745			17.2586	17.4794	19.8821
Plg_648	Plg	P20918	GLDVQEISVAKLILEPNNR	R	648	666	Plasminogen	0.970833	2.07009	0.622636	0.0269735	1.99208	0.00061076	19.0365	18.6624	18.6596	17.879	18.6034	17.8902	18.3076	16.4719	17.5774	15.687	18.3443	16.0942
C3_57	C3	P01027	VTVTVQDFLKR	P	57	67	Complement C3	1.23541	2.59186	0.627148	0.0330112	1.77354	0.000944257	16.3692	15.9756	17.0292	16.1041	16.5586	15.9959	17.2786	15.5923	16.0751	14.0372	16.8982	15.3018
Alb_210	Alb	P07724	KEKALVSSVR	V	210	219	Albumin	-0.457061	0.878797	0.629608	0.253569	3.5174	9.21602e-05	17.4984	17.8751	17.9085	16.2458	18.7203	18.1175	18.7862	15.08	17.8132	14.2255	19.1558	15.8974
Cd5l_22	Cd5l	Q9QWK4	ESPTKVQLVGGAHR	S	22	35	CD5 antigen-like			0.632054	0.018606	1.59809	0.000697113	22.2918	21.6966	19.9194	19.1445	26.3022	25.7762	27.4564	25.893	26.6517	25.1241	25.8871	24.1838
Serpina1d_279	Serpina1d	Q00897	QHLEQTLNKELISQFLLNR	M	279	297	Alpha-1-antitrypsin 1-4	1.49652	2.45083	0.63897	0.126584	1.20928	0.0450031	18.0189	16.9444	18.4439	17.4722	15.8471	15.9763	14.6705	14.243	13.0992	11.9928	18.1308	16.0369
Serpina3k_360	Serpina3k	A0A0R4J0I1	KAVLDVAETGTEAAAATGVIGGIR	H	360	383	Serine (or cysteine) peptidase inhibitor, clade A, member 3K	1.03673	2.05296	0.639131	0.084255	1.80775	0.000551761	18.1244	17.6553			19.7321	18.923	19.4188	17.7687	18.974	17.1178	18.8476	16.9306
Gsn_422	Gsn	P13020	AATLHTSTAMAAQHGMDDDGTGQKQIWR	D	422	449	Gelsolin	0.890219	1.67503	0.639409	0.0262185	1.2421	0.00172485	20.5573	20.0775	19.9819	19.0788	20.4498	19.9144	20.9871	19.8697	20.7687	19.4908	21.0152	19.6842
Mug1_102	Mug1	P28665	FLYVDIKGPTHEFSKR	D	102	117	Murinoglobulin-1	0.773625	2.20893	0.64475	0.017633	1.6282	0.00100443	23.6601	23.0203	23.8925	23.1146	23.6917	23.1752	24.2602	22.7483	23.9333	22.0842	24.7397	23.2161
Apoa1_24	Apoa1	Q00623	QDEPQSQWDKVKDFANVYVDAVKDSGR	Q	24	50	Apolipoprotein A-I	1.22219	2.11804	0.647587	0.0161063	1.05344	0.00246359	22.1818	21.4779	21.9812	21.2696	20.4175	19.8903	21.4827	20.4642	19.8802	18.783	20.3152	19.2706
Ptprf_497	Ptprf	A2A8L5	GPPSPTIQVKTQQGVPAQPADFQANAESDTR	D	497	527	Receptor-type tyrosine-protein phosphatase F	0.998778		0.652339	0.0248234	2.27968	0.206502	20.1149	19.2306	19.7491	19.0983	19.9374	19.5154	19.4144	13.312	19.5816	19.0625	19.2497	19.0322
Mup3_133	Mup3	Q3KQQ2	GKTFQLMELYGR	D	133	144	Major urinary protein 25			0.653062	0.0492872	1.6894	0.0014913	20.3948	20.1908	20.0034	19.056	19.863	19.0552	19.3604	17.6538	18.5468	17.1518	19.1829	17.2163
Tf_224	Tf	Q921I1	VKHTTIFEVLPEKADR	F	224	239	Serotransferrin	0.591843	1.75205	0.6562	0.0393499			19.1821	18.9215	19.7498	18.919	18.7486	17.8714	18.5694	17.6578
Apob_1271	Apob	E9Q414	FHIPDNLFLKTDGR	D	1271	1284	Apolipoprotein B-100	1.15093	2.27135	0.657621	0.034506	1.74229	0.00165042	22.7424	22.3895	22.9236	21.9437	17.4802	16.8401	22.75	21.0593	21.1837	19.7351	22.9789	20.8913
Serpinf2_469	Serpinf2	Q61247	TFGPDLKLAPR	K	469	479	Alpha-2-antiplasmin	1.70218	2.93138	0.659309	0.0243712	1.54522	0.00109791	20.9294	20.4927	20.5382	19.6344	20.7158	20.0783	20.5046	19.0726	19.5443	18.0866	20.6625	18.9165
Serpinc1_190	Serpinc1	P32261	SYQDVSEVVYGAKLQPLDFKENPEQSR	E	190	216	Antithrombin-III	0.375452	1.29709	0.665562	0.018646	0.518616	0.0344793	19.6929	19.0458	19.7483	18.8995	19.5095	19.0089	19.5135	19.1887	19.085	18.4094	19.4071	18.8516
Serpinc1_190	Serpinc1	P32261	SYQDVSEVVYGAKLQPLDFKENPEQSR	E	190	216	Antithrombin-III	0.734518	1.266	0.665562	0.018646	0.518616	0.0344793	19.6929	19.0458	19.7483	18.8995	19.5095	19.0089	19.5135	19.1887	19.085	18.4094	19.4071	18.8516
Tf_228	Tf	Q921I1	TIFEVLPEKADR	T	228	239	Serotransferrin	0.591843	1.75205	0.673765	0.11664	1.90697	0.000632073	20.2107	18.9168	18.8497	18.9031	19.751	18.9702	20.4793	18.6278	19.1319	17.3957	20.4038	18.2706
Alb_77	Alb	P07724	CVADESAANCDKSLHTLFGDKLCAIPNLR	T	77	105	Albumin	-0.457061	0.878797	0.674269	0.287829	0.762389	0.0842768	17.2319	15.1854	17.0636	16.8645	17.3342	17.5571	18.6068	17.0931	18.2046	17.8856	18.4422	17.9877
C3_1321	C3	P01027	SEETKQNEAFSLTAKGKGR	R	1321	1339	Complement C3	1.23541	2.59186	0.676268	0.0497245	1.8929	0.00059914	17.7156	17.4547	18.7863	17.6835	18.1535	17.4885	18.1623	16.4603	16.9996	15.1034	17.7152	15.6347
Cfhr4_572	Cfhr4	E9Q8B5	SQPPTIEHGSIKLPR	C	572	586	Complement factor H-related 4	1.07334	2.09124	0.678469	0.0396613	2.01225	0.000453187	18.7557	18.3512	18.4571	17.3609	19.0017	18.467	18.2812	16.3212	17.854	15.6467	18.8408	16.9714
Apoa1_131	Apoa1	Q00623	WKEDVELYR	K	131	139	Apolipoprotein A-I	1.22219	2.11804	0.684855	0.387287			14.8738	15.1955	14.9715	13.2802	13.7264		15.0185		15.059		14.9008
Serpina3g_209	Serpina3g	Q5I2A0	FDPNDTFKSEFYLDEKR	P	209	225	Serine protease inhibitor A3G			0.687573	0.0195122	1.6746	0.00105018	20.0507	19.5927	20.6092	19.7352	19.7625	19.0319	20.3939	18.9328	19.4621	17.566	20.0969	18.4302
Alb_406	Alb	P07724	EEPKNLVKTNCDLYEKLGEYGFQNAILVR	V	406	434	Albumin	-0.457061	0.878797	0.691115	0.045397	1.27008	0.0245867	20.0563	19.2984	19.3085	19.0598	19.8166	18.75	18.8589	16.884	20.1498	18.9086	18.6127	18.0186
Gc_239	Gc	P21614	LAQKVPTANLENVLPLAEDFTEILSR	K	239	264	Vitamin D-binding protein	1.25897	2.6124	0.691708	0.015375	1.18059	0.00450257	19.2357	18.6476	17.5483	16.9308	17.8541	16.9846	18.4254	17.5571	17.3514	16.0548	18.6476	17.2708
Fga_242	Fga	E9PV24	LQEAPPEWKALTEMR	Q	242	256	Fibrinogen alpha chain	1.05101	2.41958	0.695992	0.0466808			20.009	19.5246	19.9606	18.7756	20.0584	19.6399			19.6441	18.0684
Pzp_99	Pzp	Q61838	TFITVEIKGPTQR	Y	99	111	Pregnancy zone protein	0.795533	2.04286	0.696032	0.0124004	1.66144	0.000659779	19.5568	18.7997	19.4484	18.8559	19.078	18.3395	19.5704	17.9043	18.0427	16.4978	19.2895	17.5163
Fga_198	Fga	E9PV24	YEGHQKQLQQVIAKELLPTKDR	D	198	219	Fibrinogen alpha chain	1.05101	2.41958	0.69764	0.0450255	2.32087	0.000237914	18.2515	17.8932	18.3874	17.2237	18.6185	18.0476	18.3255	16.1648	18.0781	15.702	20.0073	17.5815
Agt_162	Agt	P11859	TSRLDGHKVLAALR	C	162	175	Angiotensinogen	-0.0181183	1.73355	0.701603	0.0475246	2.5392	0.000816524	15.5208	15.2918	15.3707	14.5796	15.6758	14.591	15.3674	13.2961	15.26	12.6112	15.8656	12.9683
Pzp_489	Pzp	Q61838	EKDLTFYYLIKAR	N	489	501	Pregnancy zone protein	0.795533	2.04286	0.702652	0.0140846	2.22557	0.000259006	19.4256	18.8175	19.2887	18.4208	19.5156	18.8836	19.9779	17.8932	18.5701	16.2367	19.7434	17.4848
Pzp_1355	Pzp	Q61838	DGKAPFALQVNTLPLNFDKAGDHR	A	1355	1378	Pregnancy zone protein	0.795533	2.04286	0.70613	0.0123927	1.93167	0.000332608	20.5374	19.8562	20.6412	19.8174	20.306	19.6927	20.6469	18.737	19.2615	17.2668	20.7751	18.8847
Tf_31	Tf	Q921I1	SEHENTKCISFR	V	31	42	Serotransferrin	0.591843	1.75205	0.707942	0.0126041	1.95681	0.000337645	21.2468	20.6139	21.36	20.5182	20.4301	19.7809	21.9767	20.0009	20.6953	18.8255	22.0723	20.0475
Orm1_108	Orm1	Q60590	SKYEGGVETFAHLIVLR	F	108	124	Alpha-1-acid glycoprotein 1	0.835695	1.76228	0.710014	0.0182243	1.77198	0.00196011	16.92	16.2943	16.3418	15.7955	16.7269	15.769	16.2859	14.7224	15.1252	12.9331	15.689	14.1287
Fgg_273	Fgg	Q8VCM7	IQLKDWNGR	R	273	281	Fibrinogen gamma chain	0.686419	1.76016	0.710716	0.0148666	1.46464	0.000853057	19.3941	18.8503	18.9218	18.2142	19.633	18.7522	19.0092	17.5269	19.8492	18.4508	20.0816	18.5684
Fgg_273	Fgg	Q8VCM7	IQLKDWNGR	R	273	281	Fibrinogen gamma chain	0.81045	1.55892	0.710716	0.0148666	1.46464	0.000853057	19.3941	18.8503	18.9218	18.2142	19.633	18.7522	19.0092	17.5269	19.8492	18.4508	20.0816	18.5684
Gsn_89	Gsn	P13020	TGDAYVILKTVQLR	F	89	102	Gelsolin	0.890219	1.67503	0.710834	0.0126054	1.66952	0.00250401	20.0486	19.3112	20.2643	19.4484	20.1819	19.6026	20.4576	18.8701	19.4639	18.1193	20.2129	18.1364
Tf_29	Tf	Q921I1	AVSEHENTKCISFR	C	29	42	Serotransferrin	0.591843	1.75205	0.714097	0.0103652	1.82037	0.00046238	20.4016	19.7232	19.7342	19.0104	20.0806	19.3406	20.8714	19.0668	20.4115	18.483	20.7246	18.9967
Alb_143	Alb	P07724	EAEAMCTSFKENPTTFMGHYLHEVAR	P	143	168	Albumin	-0.457061	0.878797	0.717286	0.0146081	-1.28971	0.448072	21.3765	20.4643	20.8703	20.2205	20.2491	19.6593	22.19	26.9207	20.9786	22.2045	20.2321	18.1447
Orm1_144	Orm1	Q60590	SLYAKRPDITPELR	L	144	157	Alpha-1-acid glycoprotein 1	0.835695	1.76228	0.719989	0.0110288	2.09403	0.00024705	21.4165	20.6384	21.1401	20.3795	20.7974	20.1761	21.0362	18.9519	19.8822	17.825	21.4757	19.3351
C8a_196	C8a	Q8K182	RLYYGEDEKYFR	E	196	207	Complement component C8 alpha chain	1.67446	2.86235	0.722849	0.116879	1.65946	0.000634035	16.7182	15.5795	17.5237	16.3603	16.5273	16.6609	17.1445	15.5838	15.9937	14.3409	16.6542	14.8893
Pon1_125	Pon1	P52430	NTVYLLVVNHPDSSSTVEVFKFQEEER	D	125	151	Serum paraoxonase/arylesterase 1			0.723621	0.241278	1.06589	0.00595238			18.4192	17.0054	19.3643	19.3309	20.3258	19.0672	17.6644	16.8998	19.84	18.6656
Fgb_302	Fgb	Q8K0E8	AKKYCGLPGEYWLGNDKISQLTR	D	302	324	Fibrinogen beta chain	1.04414	2.05732	0.726325	0.0156328	1.74543	0.000575417	21.34	20.8423	21.1115	20.2593	20.5897	19.7606	21.3808	19.5159	21.3433	19.7217	22.0482	20.2985
Tf_44	Tf	Q921I1	HMKTVLPPDGPR	D	44	55	Serotransferrin	0.591843	1.75205	0.729233	0.011503	1.74622	0.000511081	24.0608	23.4102	24.2582	23.3945	23.6544	22.981	24.1193	22.4478	23.1486	21.4263	24.4393	22.5944
Cpn1_177	Cpn1	Q9JJN5	GGPNHHLPLPDNWKSQVEPETR	N	177	198	Carboxypeptidase N catalytic chain	-0.686	0.640934	0.731302	0.0689697	0.800085	0.402544	23.2761	22.7452	22.6441	21.7123	17.9702		22.5095	22.9098			23.1312	21.1307
Apoe_271	Apoe	P08226	LKGWFEPIVEDMHR	R	271	284	Apolipoprotein E	0.570627	1.6325	0.734182	0.079704	1.718	0.00229479	19.4009	19.3716	20.3695	19.3647	20.0905	18.9221	20.5281	19.2331	20.0842	18.0791	20.1123	18.2583
Fga_22	Fga	E9PV24	TEDKGEFLSEGGGVR	D	22	36	Fibrinogen alpha chain	1.05101	2.41958	0.734703	0.0201705	1.81478	0.364819	19.4728	18.893	19.4671	18.4255	18.829	18.2462	18.9321	17.2338	18.214	16.307	19.445	17.606
Pzp_90	Pzp	Q61838	TISGSPLPYTFITVEIKGPTQR	F	90	111	Pregnancy zone protein	0.795533	2.04286	0.738702	0.0269215	2.33846	0.00108556	17.9566	17.2452	18.3882	17.3025	18.285	17.866	18.3539	16.4975	16.5906	14.0927	18.4576	15.7964
Apoa4_75	Apoa4	P06728	GVHNKLVPFVVQLSGHLAQETER	D	75	97	Apolipoprotein A-IV	1.55719	2.83512	0.738773	0.00962658	1.85524	0.000415678	22.4979	21.8266	20.9151	20.134	20.28	19.516	20.461	18.7019	20.5178	18.6445	20.6547	18.7214
Ttr_80	Ttr	P07309	TDEKFVEGVYR	T	80	90	Transthyretin	1.9047	2.80129	0.739205	0.0225177	1.60773	0.00894238	18.758	18.1933	18.1482	17.0689	16.9036	16.33	16.6321	15.1511			17.433	15.6985
Ppbp_40	Ppbp	Q9EQI5	KSDGMDPYIELR	G	40	51	Chemokine subfamily B Cys-X-Cys	0.739318	2.12835	0.742993	0.0150536	2.46804	0.0289061	21.3593	20.8488	21.3433	20.5291	16.5779	15.6737	21.7673	20.0661	13.5239		16.8551	13.6202
Fn1_1878	Fn1	A0A087WR50	YKIHLYTLNDNAR	D	1878	1890	Fibronectin	1.20734	2.18258	0.743327	0.0265501	1.76137	0.000555084	20.8292	20.3444	21.4459	20.3238	21.8153	21.1923	20.6848	19.0333	21.6371	19.8945	21.0732	19.1832
C5_6	C5	P06684	ILCLLIFLDKTWGQEQTYVISAPKILR	G	6	32	Complement C5	1.22444	2.60301	0.746977	0.0149151	1.73271	0.000581871	22.6169	22.0432	22.955	21.9773	22.5035	21.8141	22.5928	20.9682	22.541	20.8266	22.5547	20.6956
Serpina1d_32	Serpina1d	Q00897	TSQKDQSPASHEIATNLGDFALR	D	32	54	Alpha-1-antitrypsin 1-4	1.49652	2.45083	0.7529	0.0552145	1.90973	0.0127435	16.8748	16.2919	16.8483	15.5066	16.0136	15.6795	15.9032	14.8645	17.0637	14.3114	17.1173	15.1792
Apoa1_85	Apoa1	Q00623	ERLGPLTRDFWDNLEKETDWVR	Q	85	106	Apolipoprotein A-I	1.22219	2.11804	0.754553	0.020302	1.66349	0.03339	21.2871	20.7489	21.5399	20.8922	19.3254	18.2476	20.9167	18.7707	18.4123	17.9594	21.006	18.6145
Cfd_73	Cfd	P03953-2	DDSVQVLLGAHSLSAPEPYKR	D	73	93	Isoform 2 of Complement factor D			0.757296	0.0213447	1.09246	0.00366065	18.8795	18.4264	18.6914	17.6409	18.769	18.0007	19.1312	18.1514	17.2964	16.3063	17.4933	16.1859
Fga_523	Fga	E9PV24	YKMADEAGSEAHR	T	523	535	Fibrinogen alpha chain	1.05101	2.41958	0.759466	0.018663	-3.3318	0.0781769	16.896	15.8793	17.7493	16.9643	16.9898	16.5131	11.7489	16.8224		10.8637	15.825	17.415
Mug1_99	Mug1	P28665	EEDFLYVDIKGPTHEFSKR	D	99	117	Murinoglobulin-1	0.773625	2.20893	0.760112	0.0822263			16.5809	16.1074	17.8177	16.7709	16.517				17.5305		17.8996
Alb_146	Alb	P07724	AMCTSFKENPTTFMGHYLHEVAR	E	146	168	Albumin	-0.457061	0.878797	0.76013	0.219584			18.2148	16.2636	19.8502	20.1631	19.8202	19.1781		15.415	18.0103	17.0435		18.1223
Serpina3n_318	Serpina3n	G3X8T9	TDYSLEDVLSKLGIR	S	318	332	Serine (or cysteine) peptidase inhibitor, clade A, member 3N	0.934142	1.77967	0.7655	0.0099542	1.79516	0.00109491	17.3614	16.7252	17.2502	16.3758	16.4606	15.6746	17.3093	15.7479	16.5322	14.7947	16.89	14.8035
Apob_1856	Apob	E9Q414	TVAKVQGVEFSHR	D	1856	1868	Apolipoprotein B-100	1.15093	2.27135	0.766281	0.0491964	1.66007	0.00114699			18.3563	17.4864	19.451	18.7883	19.177	17.7731	19.1741	17.4408	18.6528	16.8098
Fga_625	Fga	E9PV24	KGEGEFWLGNDYLHLLTLR	D	625	643	Fibrinogen alpha chain	1.05101	2.41958	0.76849	0.0113317	-0.962165	0.628149	17.6537	16.764	17.5756	16.7446	18.0149	17.4301	17.643	16.3189	17.9362	23.6361	18.3185	16.8291
Plg_433	Plg	P20918	KGPWCYTTDPSVR	D	433	445	Plasminogen	0.970833	2.07009	0.771436	0.0303015	1.87783	0.0010696	19.3457	18.9052	19.1401	17.9382	18.6688	17.9969	18.993	17.3502	18.428	16.6391	19.6332	17.4315
Alb_141	Alb	P07724	RPEAEAMCTSFKENPTTFMGHYLHEVAR	E	141	168	Albumin	-0.457061	0.878797	0.771484	0.0655052	0.425768	0.44397	17.874		18.4501	17.4565	17.2432	16.6938	16.965	17.2209	17.6783	17.8146	18.4037	16.7343
Igha_306	Igha	A0A075B6A3	VGHEALPMNFTQKTIDR	M	306	322	Immunoglobulin heavy constant alpha (Fragment)	0.877496	1.93901	0.772306	0.0624024	3.32282	0.00128472	19.3706	18.5357	19.7456	18.4278	17.2458	17.0816	16.0508		18.7909	15.4702	17.2017	13.8768
Fga_20	Fga	E9PV24	TDTEDKGEFLSEGGGVRGPR	T	20	39	Fibrinogen alpha chain	1.05101	2.41958	0.791777	0.0135794	1.53464	5.64694e-05	18.4048	17.7547	18.519	17.4635	18.1323	17.4624	18.6308	16.9989	17.5983	16.3067	19.3003	17.6198
Itih1_122	Itih1	Q61702	KAAVLGESAGLVR	R	122	134	Inter-alpha-trypsin inhibitor heavy chain H1	1.06559	2.03829	0.793074	0.0397605	1.9382	0.00444985	17.3417	16.838	17.8964	17.3624	17.1533	15.8118	17.9335	15.5943	17.8772	16.6154	17.9258	15.7123
Fgb_237	Fgb	Q8K0E8	KGGETSEMYLIQPDTSIKPYR	R	237	257	Fibrinogen beta chain	1.04414	2.05732	0.794058	0.00965961	1.72819	0.000655507	21.5433	20.9057	21.3861	20.4576	21.6476	20.8315	21.5419	19.9434	22.3623	20.6602	21.8931	20.009
Tf_230	Tf	Q921I1	FEVLPEKADR	I	230	239	Serotransferrin	0.591843	1.75205	0.79524	0.00948733	2.05151	0.00574028	19.2264	18.5392	19.0239	18.0666	18.7958	18.0546	18.9865	17.1039			19.135	16.9145
Apob_547	Apob	E9Q414	TFVNGVAPVEKR	D	547	558	Apolipoprotein B-100	1.15093	2.27135	0.797374	0.0165863	1.93995	0.000937271	19.341	18.8643	19.5621	18.5938	18.5439	17.5968	19.1654	17.517	17.6566	15.7049	19.4167	17.1971
Mug1_1246	Mug1	P28665	SNGGFSSTQDTVVALDALSKYGAVTFSR	N	1246	1273	Murinoglobulin-1	0.773625	2.20893	0.805163	0.0214974	1.68791	0.000848108	20.5993	20.0563	20.7241	19.5331	20.3504	19.6688	20.5355	18.7403	18.9126	17.4347	19.9357	18.1451
Serpina6_34	Serpina6	Q06770	LAPTNVDFAFNLYKR	D	34	48	Corticosteroid-binding globulin	1.41853	2.24508	0.807221	0.0102364	1.79727	0.000517671	21.59	20.9708	22.8187	21.8507	22.458	21.6234	22.9599	21.0284	22.0128	20.312	22.6237	20.8642
Clu_295	Clu	Q06890	LKMKGQCEKCQEILSVDCSTNNPAQANLR	C	295	323	Clusterin	6.31934	11.1423	0.808163	0.248257	0.181432	0.584783	18.205	16.9758	16.2407	14.3773	17.429	18.097	18.1177	18.4076	17.0317	16.1525	18.0121	18.0571
Gsn_439	Gsn	P13020	DDGTGQKQIWR	D	439	449	Gelsolin	0.890219	1.67503	0.808842	0.0837711	1.69174	0.000598049	16.2065	16.1522	17.9932	16.5205	20.1647	19.2652	21.4712	19.8816	19.3001	17.6123	19.5449	17.7471
Alb_193	Alb	P07724	CAEADKESCLTPKLDGVKEKALVSSVR	C	193	219	Albumin	-0.457061	0.878797	0.809689	0.0141363	2.65583	0.000357073	19.2148	18.5749	19.4615	18.7731	19.5735	18.4728	20.6011	17.6225	19.3955	16.7863	21.1708	18.7912
Alb_201	Alb	P07724	CLTPKLDGVKEKALVSSVR	S	201	219	Albumin	-0.457061	0.878797	0.812251	0.00852313	5.31365	0.014108	19.6613	18.8178	19.903	19.2352	19.4747	18.5494	20.49	15.6092	19.9875	11.8927	21.3391	18.3738
AI182371_150	AI182371	A0A2I3BQE1	KSVYTPQQPVKVR	D	150	162	Expressed sequence AI182371	1.35678	3.53087	0.81278	0.0224211	2.05774	0.000253784	17.5538	17.1045	18.3897	17.227	17.7277	16.9015	17.4954	15.4418	17.6826	15.6328	19.1304	17.0605
Itih4_23	Itih4	A6X935-2	LPTTTAEKNGIDIYSLTVDSR	V	23	43	Isoform 2 of Inter alpha-trypsin inhibitor, heavy chain 4	1.58336	2.68474	0.813375	0.108469					14.8995	13.6613	15.7151	15.3266
Hrg_416	Hrg	Q9ESB3	PPSNSQELKGQYHR	D	416	429	Histidine-rich glycoprotein	1.4519	2.61144	0.817719	0.0133589	1.69643	0.0115721	21.0623	20.1135	20.4095	19.4373	18.734	18.2019	20.4198	19.1816	19.7937	17.2646	20.2301	18.9082
Fgg_211	Fgg	Q8VCM7	GSGNGWTVLQKR	D	211	222	Fibrinogen gamma chain	0.686419	1.76016	0.82111	0.0107653	1.78569	0.000415549	26.581	25.9279	26.8865	25.842	26.7741	26.0084	26.7344	24.9527	26.774	25.0139	28.0466	26.2312
Fgg_211	Fgg	Q8VCM7	GSGNGWTVLQKR	D	211	222	Fibrinogen gamma chain	0.81045	1.55892	0.82111	0.0107653	1.78569	0.000415549	26.581	25.9279	26.8865	25.842	26.7741	26.0084	26.7344	24.9527	26.774	25.0139	28.0466	26.2312
Apoa1_75	Apoa1	Q00623	TLGSTVSQLQERLGPLTRDFWDNLEKETDWVR	D	75	106	Apolipoprotein A-I	1.22219	2.11804	0.82264	0.0223799	1.68143	0.000645841	22.3307	21.5365	21.1737	19.9731	20.2255	19.7523	20.957	19.3119	18.426	16.8413	21.0966	19.2821
Gc_183	Gc	P21614	LSMVGSCCTSANPTVCFVKER	Y	183	203	Vitamin D-binding protein	1.25897	2.6124	0.8235	0.018358	1.72764	0.00390952	19.3492	18.7101	19.9201	18.7252	19.0863	18.4498	20.3102	18.5298	18.4431	17.2205	20.3267	18.1469
Apob_426	Apob	E9Q414	LQEIFNTAKEQQSR	R	426	439	Apolipoprotein B-100	1.15093	2.27135	0.830919	0.0227948	2.02311	0.00440531	17.7843	17.3505	17.9477	16.768	18.0693	17.1901	17.8577		17.5282	15.5584	17.6497	15.5733
Agt_231	Agt	P11859	LSTDPVLATEKINR	D	231	244	Angiotensinogen	-0.0181183	1.73355	0.833026	0.0149551	1.87492	0.000670551	22.5884	22.0699	22.9032	21.8293	22.5833	21.6767	22.7649	21.0804	22.4505	20.6014	22.8729	20.7816
Ces1b_515	Ces1b	D3Z5G7	PHWPEYDEKEGYLQIGATTQQAQR	L	515	538	Carboxylic ester hydrolase	0.820761	1.90725	0.835408	0.256385			17.7062	15.5268	17.3054	17.9105	17.9224	16.9905	19.0157	18.5839	16.451		18.254
Mug1_934	Mug1	P28665	SLVLPPTVVKDSAR	M	934	947	Murinoglobulin-1	0.773625	2.20893	0.835639	0.00857759	1.77533	0.000451895	24.6677	23.9541	24.4431	23.4274	24.221	23.4433	24.6743	22.9386	23.6134	21.8733	24.5133	22.6632
Fgg_212	Fgg	Q8VCM7	SGNGWTVLQKR	G	212	222	Fibrinogen gamma chain	0.686419	1.76016	0.839418	0.00904178	1.89067	0.000406018	22.3937	21.6564	21.9958	20.9527	22.2602	21.5223	22.201	20.3615	21.812	19.9861	23.2581	21.2515
Fgg_212	Fgg	Q8VCM7	SGNGWTVLQKR	G	212	222	Fibrinogen gamma chain	0.81045	1.55892	0.839418	0.00904178	1.89067	0.000406018	22.3937	21.6564	21.9958	20.9527	22.2602	21.5223	22.201	20.3615	21.812	19.9861	23.2581	21.2515
Serpina3k_139	Serpina3k	A0A0R4J0I1	AMFIEKDLQILAEFHEKTR	N	139	157	Serine (or cysteine) peptidase inhibitor, clade A, member 3K	1.03673	2.05296	0.843575	0.0421118	0.801513	0.0119623	19.8681	19.2962	19.8233	18.3635	20.0088	19.5098	22.0302	21.1385	19.9037	19.3598	22.4355	21.4666
Cp_1042	Cp	Q61147	HAGMATTYTVLPVEQETKSG	V	1042	1061	Ceruloplasmin	1.1268	2.3625	0.845475	0.0381285	1.7659	0.00289767	18.0857	17.3253			18.223	17.2925	19.1862	17.4374	18.584	17.2447	17.6757	15.4662
Cp_1040	Cp	Q61147	HVHAGMATTYTVLPVEQETKSG	D	1040	1061	Ceruloplasmin	1.1268	2.3625	0.847315	0.00975299	1.61214	0.000621919	19.1395	18.1188	19.844	18.9484	20.3446	19.719	19.6948	18.1397	18.1456	16.5429	17.4392	15.7606
Gsn_267	Gsn	P13020	AMLQVLGPKPALPEGTEDTAKEDAANR	E	267	293	Gelsolin	0.890219	1.67503	0.848447	0.243318	1.69999	0.0195652	20.8476	20.1519	21.4484	20.3511	21.1984	20.446	22.1934	20.6843	20.5727	18.7346	21.5791	19.8262
Fgb_415	Fgb	Q8K0E8	SKEDGGGWWYNR	C	415	426	Fibrinogen beta chain	1.04414	2.05732	0.850508	0.00815264	1.92519	0.000465415	19.1751	18.4597	19.186	18.1576	19.6973	18.8896	18.8838	17.0733	18.192	16.098	20.9615	19.0904
Serpina1d_19	Serpina1d	Q00897	VPSFLAEDVQETDTSQKDQSPASHEIATNLGDFALR	L	19	54	Alpha-1-antitrypsin 1-4	1.49652	2.45083	0.852196	0.00584861	1.15725	0.00327679	22.0636	21.2494	22.2858	21.4255	21.5578	20.6758	21.9425	20.8282	18.8578	17.481	22.0987	21.118
Serpinc1_22	Serpinc1	P32261	LLIGALGCAICHGNPVDDICIAKPR	L	22	46	Antithrombin-III	0.375452	1.29709	0.853629	0.0104883	1.73736	0.000973771	23.5807	22.9404	23.6517	22.5647	22.9362	22.1026	23.5253	22.0461	22.8009	20.8987	23.6486	21.8181
Serpinc1_22	Serpinc1	P32261	LLIGALGCAICHGNPVDDICIAKPR	L	22	46	Antithrombin-III	0.734518	1.266	0.853629	0.0104883	1.73736	0.000973771	23.5807	22.9404	23.6517	22.5647	22.9362	22.1026	23.5253	22.0461	22.8009	20.8987	23.6486	21.8181
Gsn_172	Gsn	P13020	SGFKHVVPNEVVVQR	A	172	186	Gelsolin	0.890219	1.67503	0.854516	0.0098681	1.62017	0.000665213	20.4522	19.7416	20.2557	19.159	20.0976	19.3413	20.4498	18.8045	19.5009	17.8033	20.4565	18.9389
Tf_220	Tf	Q921I1	DVAFVKHTTIFEVLPEKADR	G	220	239	Serotransferrin	0.591843	1.75205	0.8555	0.00886156	1.72815	0.000489849	19.8034	18.938	20.4482	19.4113	18.9033	18.239	19.2417	17.5107	18.9241	17.2577	19.2397	17.4527
Habp2_86	Habp2	Q8K0D2-2	CLITQKHPYYR	D	86	96	Isoform 2 of Hyaluronan-binding protein 2	-0.432448	0.985678	0.859941	0.00805575	2.04586	0.000308481	19.7227	19.0402	18.5732	17.5591	20.1227	19.2394	19.4626	17.5304	17.8085	15.7021	19.9381	17.8392
Serpina3g_197	Serpina3g	Q5I2A0	NYIYFKGKWKNPFDPNDTFKSEFYLDEKR	V	197	225	Serine protease inhibitor A3G			0.862493	0.00689048	1.75512	0.000618815	18.0589	17.1307	18.6037	17.6612	17.7434	17.0265	18.4571	16.556	16.9304	15.3157	17.891	16.1414
Serpina1d_303	Serpina1d	Q00897	QIHIPRLSISGNYNLKTLMSPLGITR	A	303	328	Alpha-1-antitrypsin 1-4	1.49652	2.45083	0.863262	0.294678	0.869067	0.332357	21.1112	19.1049	19.0613	17.5179	16.3568	17.3168	16.9363	17.3146	15.9925	15.8442	17.8015	14.9644
Selenop_120	Selenop	P70274	GIDVWTLLNGNKDDFLIYDR	D	120	139	Selenoprotein P			0.868658	0.0190168	1.99208	0.00560715	17.3493	16.8302	18.7293	17.4821	18.7337	17.894	18.7733	17.0191	17.8426	16.3641	18.588	15.8445
Mug2_1169	Mug2	P28666	SEHNLYKPQASSVEVEMNAYVVLAR	K	1169	1193	Murinoglobulin-2		-4.31327	0.870558	0.169714	1.34317	0.00631609	17.938	18.0425	18.1423	17.5299	17.8351	15.7313	18.2334	16.4823	17.2173	15.8609	17.3003	16.3782
Gm20547_106	Gm20547	B8JJN0	TGLNFDLGDKVR	R	106	117	Complement C2	1.0858	2.10229	0.87433	0.0222761	2.12008	0.00230749	17.4866	17.0558	16.7372	15.5145	16.7952	15.8257	17.379	15.835	17.9165	15.6146	16.7515	14.2372
Cp_828	Cp	Q61147	SIHAHGVKTESSTVVPTLPGEVR	Y	828	850	Ceruloplasmin	1.1268	2.3625	0.874856	0.0130047	2.94583	0.0046933	18.3244	17.6226	17.8701	16.6629	16.3729	15.6573	16.7204	12.9313	14.4077	12.5292	16.2843	13.1144
Fga_237	Fga	E9PV24	SFKSQLQEAPPEWKALTEMR	G	237	256	Fibrinogen alpha chain	1.05101	2.41958	0.876503	0.00892841	1.74979	0.000467358	21.8871	21.2212	21.531	20.4519	21.9197	21.0351	22.037	20.3462	22.0304	20.2785	22.9678	21.161
Vtn_432	Vtn	P29788	EPIQSVYFFSGDKYYR	C	432	447	Vitronectin	2.0287	3.08398	0.876845	0.0154473	1.98256	0.000300202	19.5962	19.0866	21.5964	20.4636	20.3832	19.3952	21.8266	19.8729	20.211	18.255	20.6618	18.6239
Apoh_39	Apoh	Q01339	TSYDPGEQIVYSCKPGYVSR	K	39	58	Beta-2-glycoprotein 1	3.3113		0.877207	0.0329145	1.86026	0.00174118	18.0127	17.6725	17.3976	16.0695	16.9841	16.0208	17.891	16.4559	17.005	14.8817	18.8533	16.831
Serpina3k_226	Serpina3k	A0A0R4J0I1	FESEFYLDEKR	T	226	236	Serine (or cysteine) peptidase inhibitor, clade A, member 3K	1.03673	2.05296	0.878835	0.0157806	2.56969	0.00591787	18.4308	17.9307	18.7668	17.7515	17.8951	16.774	18.2918	15.4068			18.4027	16.1484
Itih4_29	Itih4	A6X935-2	EKNGIDIYSLTVDSR	A	29	43	Isoform 2 of Inter alpha-trypsin inhibitor, heavy chain 4	1.58336	2.68474	0.882835	0.0199014	2.02178	0.000615148	21.7707	21.2384	22.3802	21.0841	22.0289	21.2088	22.3416	20.5741	21.4604	19.3949	21.9837	19.7514
B2m_21	B2m	P01887	IQKTPQIQVYSR	A	21	32	Beta-2-microglobulin	0.900876	1.98219	0.886732	0.0144077	1.85119	0.000469215	26.9698	26.4203	26.5845	25.4015	25.5753	24.6477	26.0471	24.3131	25.2934	23.4482	26.3643	24.3898
Cp_650	Cp	Q61147	VHGIYFSGNTYLSKGER	D	650	666	Ceruloplasmin	1.1268	2.3625	0.887171	0.00772875	2.14549	0.00201018	22.0425	21.3539	21.6558	20.61	23.9633	23.0362	23.8095	22.0273	20.3787	17.6761	22.8975	20.9458
Tf_45	Tf	Q921I1	MKTVLPPDGPR	H	45	55	Serotransferrin	0.591843	1.75205	0.888292	0.00832924	2.29367	0.000296173	19.0296	18.1827	19.1414	18.035	18.381	17.6695	19.1491	16.9204	18.4384	16.2816	19.4094	16.9139
C3_48	C3	P01027	AHDAQGDIPVTVTVQDFLKR	E	48	67	Complement C3	1.23541	2.59186	0.891092	0.016423	1.8742	0.00140509	20.5441	19.8044	20.1048	18.8135	19.4044	18.7622	19.3626	17.8173	20.1739	17.9546	19.774	17.916
Serpina1e_391	Serpina1e	Q00898	FIIFEEHSQSPLFVGKVVDPTHK	L	391	413	Alpha-1-antitrypsin 1-5			0.891989	0.0461864			20.9333	20.2531	22.1101	21.0064			16.8873	15.4126
C3_397	C3	P01027	AKALTQDDGVAKLSINTPNSR	N	397	417	Complement C3	1.23541	2.59186	0.892093	0.0130809	2.15576	0.000786328	17.6985	17.1121	17.97	17.0706	16.7967	15.6062	18.5323	16.4851	17.1592	14.6461	18.0108	16.1037
Tf_225	Tf	Q921I1	KHTTIFEVLPEKADR	V	225	239	Serotransferrin	0.591843	1.75205	0.893572	0.00661371	1.97211	0.000439563	27.3201	26.5278	23.4572	22.3938	20.8236	19.9987	25.5011	23.6206	25.0557	23.1704	21.5957	19.4452
Tf_217	Tf	Q921I1	GGGDVAFVKHTTIFEVLPEKADR	D	217	239	Serotransferrin	0.591843	1.75205	0.894244	0.0080113	1.97296	0.000334679	27.1489	26.4222	27.8486	26.7378	27.3065	26.4612	26.9841	25.0472	26.7737	24.8625	26.9834	24.9127
Itih1_63	Itih1	Q61702	FAHYVITSQVVNNADKAR	R	63	80	Inter-alpha-trypsin inhibitor heavy chain H1	1.06559	2.03829	0.894807	0.192653	2.50701	0.0129199			17.4928	15.8499	17.4455	17.2987	18.925	16.5961	18.5575	14.8131	17.6598	16.212
Cfd_140	Cfd	P03953-2	KEVEPGTLCDVAGWGVVTHAGR	D	140	161	Isoform 2 of Complement factor D			0.903727	0.00791178	1.42149	0.0169604	20.7096	19.9083	19.7081	18.572	21.527	20.7533	17.9084	16.2575		19.377	17.7036	16.5115
Angptl1_313	Angptl1	Q640P2	DPGGWTVIQKR	L	313	323	Angiopoietin-related protein 1			0.903984	0.00822617	2.03988	0.000331023	19.0042	18.2112	18.2846	17.1374	19.5766	18.8048	18.0397	15.8932	19.0929	17.0376	20.3038	18.386
Itih3_387	Itih3	Q61704	TSIIIMLTDGDANTGESRPEKIQENVR	S	387	413	Inter-alpha-trypsin inhibitor heavy chain H3	1.05078	2.16335	0.904217	0.0619404	2.77437	0.0421167	19.2725	18.6813	16.8781		18.0596	16.8423	17.2212		16.4183	14.6988	17.3134	13.4842
C3_51	C3	P01027	AQGDIPVTVTVQDFLKR	D	51	67	Complement C3	1.23541	2.59186	0.905106	0.0104949	2.023	0.000390789	20.8954	20.2173	21.7019	20.5055	21.187	20.3462	21.6851	19.7684	20.7831	18.8225	21.9545	19.7628
Ighv6-3_72	Ighv6-3	A0A075B5T2	LKSDNYATHYAESVKGR	R	72	88	Immunoglobulin heavy variable 6-3 (Fragment)	-4.46917	-1.45668	0.91116	0.0124966	1.15875	0.0684212	16.3157	15.0522	16.623	15.8576	16.7813	16.0767	16.1123	15.9105	17.487	15.3716	17.536	16.377
Fgg_385	Fgg	Q8VCM7	TNGFDDGIIWATWKSR	T	385	400	Fibrinogen gamma chain	0.686419	1.76016	0.912731	0.00970414	1.93087	0.00162458	19.4085	18.7812	18.8802	17.7661	21.0162	20.0194	19.9874	18.2847	19.9006	18.1821	21.1357	18.7642
Fgg_385	Fgg	Q8VCM7	TNGFDDGIIWATWKSR	T	385	400	Fibrinogen gamma chain	0.81045	1.55892	0.912731	0.00970414	1.93087	0.00162458	19.4085	18.7812	18.8802	17.7661	21.0162	20.0194	19.9874	18.2847	19.9006	18.1821	21.1357	18.7642
Tf_642	Tf	Q921I1	STTKDLLFR	K	642	650	Serotransferrin	0.591843	1.75205	0.913258	0.0100539	1.92394	0.000318148	20.2272	19.5719	20.1945	19.2894	19.2183	18.0391	20.4986	18.5714	18.6194	16.6991	21.2654	19.3411
Tf_524	Tf	Q921I1	LKCAPNNKEEYNGYTGAFR	P	524	542	Serotransferrin	0.591843	1.75205	0.913701	0.0348936	0.501582	0.688922			28.2534	27.2101	27.5207	26.7367	28.2619	26.3201	12.6409	15.1342	28.4602	26.404
Mug1_105	Mug1	P28665	VDIKGPTHEFSKR	Y	105	117	Murinoglobulin-1	0.773625	2.20893	0.915264	0.00758098	1.93224	0.000374921	24.4542	23.6908	24.6157	23.472	24.8569	24.0182	24.4441	22.4714	24.0639	22.2444	25.2325	23.2279
Pi16_132	Pi16	Q9ET66	TQVVWSKTER	Y	132	141	Peptidase inhibitor 16			0.915752	0.0053179	1.92244	0.00452717	18.9702	18.1722	18.9379	17.9932	19.6058	18.6012	18.895	17.1563	18.2319	16.7826	18.5903	16.011
Extl2_39	Extl2	Q9ES89	NLLPNIKEDKMLTLR	T	39	53	Exostosin-like 2			0.916522	0.00821539	2.2642	0.000224383	18.5816	17.8701	18.78	17.63	18.6087	17.7206	19.2178	17.0756	18.4975	16.1673	19.376	17.0557
Serpinf2_480	Serpinf2	Q61247	MEEDYPQFSSPK	R	480	491	Alpha-2-antiplasmin	1.70218	2.93138	0.917082	0.0592802	0.3418	0.724723	16.3606	15.7061	15.3596	14.9764	14.9447	13.2311	16.034	17.4065	16.189	13.6395	15.7301	15.8817
Serpinc1_35	Serpinc1	P32261	NPVDDICIAKPR	G	35	46	Antithrombin-III	0.375452	1.29709	0.918531	0.00684387	2.00047	0.00077634	20.1633	19.439	20.6253	19.5458	19.6684	18.7166	20.3351	18.6023	19.8296	17.8349	20.577	18.3031
Serpinc1_35	Serpinc1	P32261	NPVDDICIAKPR	G	35	46	Antithrombin-III	0.734518	1.266	0.918531	0.00684387	2.00047	0.00077634	20.1633	19.439	20.6253	19.5458	19.6684	18.7166	20.3351	18.6023	19.8296	17.8349	20.577	18.3031
Igha_309	Igha	A0A075B6A3	EALPMNFTQKTIDR	H	309	322	Immunoglobulin heavy constant alpha (Fragment)	0.877496	1.93901	0.919435	0.00626847	1.60126	0.00183097	23.8943	23.1126	23.1565	22.0635	22.9656	22.082	22.2879	20.8934	22.1616	20.6865	23.1175	21.1833
Fgb_241	Fgb	Q8K0E8	TSEMYLIQPDTSIKPYR	E	241	257	Fibrinogen beta chain	1.04414	2.05732	0.922701	0.00751306	1.8503	0.000389103	22.2759	21.5396	22.5118	21.369	22.4553	21.5663	21.8518	20.0508	21.4355	19.6036	22.3386	20.4207
Serpina3k_225	Serpina3k	A0A0R4J0I1	TFESEFYLDEKR	D	225	236	Serine (or cysteine) peptidase inhibitor, clade A, member 3K	1.03673	2.05296	0.923337	0.00624299	1.91574	0.00035044	27.499	26.6979	27.9415	26.8354	26.5476	25.6848	27.6059	25.7442	26.3111	24.4151	27.6805	25.691
Itih4_854	Itih4	A6X935-2	DIVWEPPVEPDNTKR	R	854	868	Isoform 2 of Inter alpha-trypsin inhibitor, heavy chain 4	1.58336	2.68474	0.930714	0.0315684			20.5438	19.5099			19.2808	18.4532			17.0452	19.2142
C3_155	C3	P01027	NNLLPVGKTVVILIETPDGIPVKR	D	155	178	Complement C3	1.23541	2.59186	0.930969	0.00719239	1.93156	0.000356347	20.2958	19.5671	20.3587	19.2258	20.8721	19.9408	21.4056	19.4651	20.6214	18.612	21.0101	19.1653
Serpina3k_145	Serpina3k	A0A0R4J0I1	DLQILAEFHEKTR	K	145	157	Serine (or cysteine) peptidase inhibitor, clade A, member 3K	1.03673	2.05296	0.931878	0.0156075	1.75669	0.00234731	20.4008	19.5932	20.958	19.611	20.8006	20.1595	20.7255	18.8653	20.066	17.9796	20.3144	18.991
Serpina3k_301	Serpina3k	A0A0R4J0I1	TLFSSQIEELNLPKFSIASDYR	K	301	322	Serine (or cysteine) peptidase inhibitor, clade A, member 3K	1.03673	2.05296	0.932091	0.00576648	1.89767	0.000455516	24.48	23.6706	24.2132	23.116	23.5238	22.6341	24.4042	22.5812	22.4161	20.5979	24.4564	22.4047
Gsn_269	Gsn	P13020	LQVLGPKPALPEGTEDTAKEDAANR	M	269	293	Gelsolin	0.890219	1.67503	0.932218	0.0421077	1.98885	0.00127544	19.7429	19.2593	20.2296	18.6009	19.7881	19.1037	20.2584	18.5632	19.7745	17.3905	20.7741	18.8868
Tf_561	Tf	Q921I1	NTEGKNPAEWAKNLKQEDFELLCPDGTR	D	561	588	Serotransferrin	0.591843	1.75205	0.94464	0.0143483	0.220226	0.28554	20.0816	18.9128	20.3274	19.1917	19.7485	19.2191	20.7961	20.4599	20.157	20.2369	20.818	20.4136
Mug1_930	Mug1	P28665	SEKMSLVLPPTVVKDSAR	I	930	947	Murinoglobulin-1	0.773625	2.20893	0.944752	0.0050537	1.89938	0.000395775	29.0902	28.2079	25.7077	24.6208	25.3217	24.4567	28.921	27.0785	23.4316	21.5882	24.7379	22.7256
Mug1_212	Mug1	P28665	GEKEEHSFTVMEFVLPR	S	212	228	Murinoglobulin-1	0.773625	2.20893	0.94671	0.00704493	2.22941	0.000700376	17.8339	16.9959	18.2007	17.3872	17.1051	15.9165	16.1447	13.6765	16.5803	14.2304	16.9867	15.1166
Itih2_66	Itih2	Q61703	TVDPVTLYSYKVQSTITSR	D	66	84	Inter-alpha-trypsin inhibitor heavy chain H2	1.08855	2.21388	0.951899	0.00720366	1.85586	0.000469598	21.8773	21.1041	22.6884	21.4925	22.908	22.0214	22.2734	20.5545	21.9291	20.0364	23.0664	21.1105
Cp_571	Cp	Q61147	KEFYLFPTVFDENESLLLDDNIR	D	571	593	Ceruloplasmin	1.1268	2.3625	0.951906	0.00625673	1.92346	0.00037864	21.0083	20.2472	21.7764	20.6425	18.8332	17.8725	21.1604	19.3228	20.6293	18.7257	21.8581	19.8289
Mug1_214	Mug1	P28665	KEEHSFTVMEFVLPR	E	214	228	Murinoglobulin-1	0.773625	2.20893	0.95338	0.00465885	1.8173	0.000735987	18.361	17.515	19.3088	18.2491	19.286	18.3316	18.6196	16.7294	18.5277	16.9391	18.9	16.9269
Cfd_84	Cfd	P03953-2	SLSAPEPYKR	H	84	93	Isoform 2 of Complement factor D			0.953656	0.00584306	1.90952	0.0003474	23.5091	22.7311	22.7777	21.6571	23.2908	22.3285	22.9938	21.1254	22.5537	20.6688	24.0141	22.0388
Serpina1d_287	Serpina1d	Q00897	KELISQFLLNR	N	287	297	Alpha-1-antitrypsin 1-4	1.49652	2.45083	0.956981	0.0545492			14.5949	13.9499	14.6713		13.9877	12.7188			14.2985	15.2844
Itih4_421	Itih4	A6X935-2	VNYPFLEKMALDNGGLAR	D	421	438	Isoform 2 of Inter alpha-trypsin inhibitor, heavy chain 4	1.58336	2.68474	0.957979	0.0187231	1.57487	0.000944954	23.5656	23.0926	23.9579	22.6764	23.4102	22.2907	23.7111	22.3161	23.1479	21.4958	24.4364	22.7589
Sbsn_24	Sbsn	Q8CIT9	AHEDPVEKVIEGFSR	A	24	38	Suprabasin	1.51343	-0.452575	0.959239	0.0622472	1.23025	0.0660818	17.2819	17.1692	17.1169	15.5368	16.7501	15.5652	17.2607	14.9967	16.2095	15.9548	17.8408	16.6687
Mug1_95	Mug1	P28665	SSSDEEDFLYVDIKGPTHEFSKR	L	95	117	Murinoglobulin-1	0.773625	2.20893	0.962349	0.158755			16.0407	16.4749	17.7204	16.0652	18.2778	16.6117		14.2921	18.2227	13.735
Fgg_390	Fgg	Q8VCM7	DGIIWATWKSR	D	390	400	Fibrinogen gamma chain	0.686419	1.76016	0.964485	0.00543425	1.89614	0.000408045	21.8171	21.0175	22.6997	21.575	22.6185	21.6494	22.1653	20.3167	22.4268	20.6033	22.7452	20.7289
Fgg_390	Fgg	Q8VCM7	DGIIWATWKSR	D	390	400	Fibrinogen gamma chain	0.81045	1.55892	0.964485	0.00543425	1.89614	0.000408045	21.8171	21.0175	22.6997	21.575	22.6185	21.6494	22.1653	20.3167	22.4268	20.6033	22.7452	20.7289
Serpinf2_48	Serpinf2	Q61247	ALFKLDNQDFGDHATLKR	P	48	65	Alpha-2-antiplasmin	1.70218	2.93138	0.964578	0.00770943	1.8999	0.000426359	28.2783	27.5601	28.2762	27.0721	28.1288	27.1574	28.2047	26.3778	28.0138	26.1775	28.4102	26.3738
Fga_25	Fga	E9PV24	KGEFLSEGGGVR	D	25	36	Fibrinogen alpha chain	1.05101	2.41958	0.96502	0.0047522	1.93489	0.000448851	20.2298	19.3863	17.8044	16.709	24.108	23.1519	24.8851	23.0528	25.2277	23.3561	24.34	22.2391
Cfhr4_28	Cfhr4	E9Q8B5	CEFPQFKYGR	P	28	37	Complement factor H-related 4	1.07334	2.09124	0.965755	0.0163899	2.25698	0.00439419	19.2254	17.8042	20.278	19.6255	19.8961	19.0726			19.265	17.1653	20.0891	17.6748
Serpina3k_147	Serpina3k	A0A0R4J0I1	QILAEFHEKTR	L	147	157	Serine (or cysteine) peptidase inhibitor, clade A, member 3K	1.03673	2.05296	0.965903	0.0110182	2.24147	0.00027124	18.5884	17.9471	18.6436	17.3645	18.0477	17.0705	18.8097	16.6711	17.6306	15.4506	19.0271	16.6213
Mug1_646	Mug1	P28665	TNLVPHGTEKDVYR	H	646	659	Murinoglobulin-1	0.773625	2.20893	0.968712	0.00541906	1.90375	0.000383476	26.0936	25.244	25.9586	24.8008	25.8863	24.9876	26.0707	24.2506	25.3914	23.5001	26.1682	24.1683
Ttr_64	Ttr	P07309	FASGKTAESGELHGLTTDEKFVEGVYR	P	64	90	Transthyretin	1.9047	2.80129	0.971058	0.0288798			19.2915	18.2123	17.3248	16.4618
Fgb_303	Fgb	Q8K0E8	KKYCGLPGEYWLGNDKISQLTR	A	303	324	Fibrinogen beta chain	1.04414	2.05732	0.972536	0.00436535	1.96528	0.000387318	23.4475	22.5988	23.3494	22.3187	24.464	23.4258	23.4909	21.6185	22.8837	20.9649	24.7838	22.6791
Fgb_246	Fgb	Q8K0E8	LIQPDTSIKPYR	Y	246	257	Fibrinogen beta chain	1.04414	2.05732	0.972966	0.00611714	1.95116	0.000393874	21.9847	21.1651	21.6848	20.4882	21.5767	20.674	21.5201	19.5521	21.3054	19.4829	22.6509	20.588
Itih4_815	Itih4	A6X935-2	KVTIGLLSLDDPQR	D	815	828	Isoform 2 of Inter alpha-trypsin inhibitor, heavy chain 4	1.58336	2.68474	0.97335	0.00913692	2.31744	0.0009053	17.9471	17.2983	18.9873	17.8041	18.6429	17.5547	17.8458	15.4631	17.7103	15.8073	17.6317	14.965
Mug1_1248	Mug1	P28665	GGFSSTQDTVVALDALSKYGAVTFSR	N	1248	1273	Murinoglobulin-1	0.773625	2.20893	0.97371	0.00917633	1.887	0.00154983	18.8002	17.9937	18.7983	17.494	18.474	17.6635	18.1387	16.5628	17.2818	15.0019	18.7813	16.9761
Fga_23	Fga	E9PV24	EDKGEFLSEGGGVR	T	23	36	Fibrinogen alpha chain	1.05101	2.41958	0.975303	0.00735151	2.02685	0.000375828	18.6061	17.7573	19.0831	17.8304	17.5229	16.6985	18.1605	16.2611	17.0809	14.9034	18.3913	16.3877
Pon1_137	Pon1	P52430	SSSTVEVFKFQEEER	D	137	151	Serum paraoxonase/arylesterase 1			0.977985	0.006834	1.95149	0.000710847	21.8533	20.7848	22.5227	21.3772	21.5924	20.8724	22.0684	20.3938	21.0366	18.9587	22.1366	20.0346
Serpina1b_304	Serpina1b	P22599	IHIPRLSISGDYNLKTLMSPLGITR	Q	304	328	Alpha-1-antitrypsin 1-2	1.01778	0.709509	0.979623	0.0423203	1.85704	0.00928495	19.2672	18.5384			18.7825	17.552	19.2269	17.6049	16.922		19.4754	17.3834
Fga_293	Fga	E9PV24	GSKAENPTNPGPGGSGYWRPGNSGSGSDGNR	P	293	323	Fibrinogen alpha chain	1.05101	2.41958	0.980845	0.00872013	2.24629	0.00143919	16.5568	15.8993	16.4314	15.3057	15.2826	14.1232	15.0093	12.8971	15.9612	14.0866	15.7102	12.9582
Serpina1e_35	Serpina1e	Q00898	KDQSPASHEIATNLGDFAISLYR	Q	35	57	Alpha-1-antitrypsin 1-5			0.985347	0.029402	2.73314	0.00699658	22.1729	20.9586	22.6801	21.2892	21.9611	21.6103	22.1288	19.0236	21.6789	20.1093	22.0173	18.4927
Gc_378	Gc	P21614	TQDSVACFSTQSPLLKR	D	378	394	Vitamin D-binding protein	1.25897	2.6124	0.986191	0.0102371	1.73205	0.00456892	20.823	20.1954	21.1262	19.8944	20.0575	18.9583	20.2231	18.8841	19.5793	17.2643	20.4255	18.8835
C4b_201	C4b	P01029	TIPDISEPGTWKISAR	F	201	216	Complement C4-B	1.03103	2.25231	0.98767	0.00801378	2.03864	0.000415985	19.5824	18.8155	20.1981	18.9129	19.219	18.3081	20.3049	18.3514	19.6657	17.7338	20.3598	18.1293
Kng1_384	Kng1	A0A0R4J038	FSPFRSVTVQETKEGR	G	384	399	Kininogen 1	0.737846	2.05975	0.988503	0.00568492	1.93109	0.000370255	25.6061	24.7974	25.8879	24.6951	25.4943	24.5303	26.0598	24.1997	24.711	22.8163	25.6047	23.5662
Ahsg_178	Ahsg	P29699	TYFKLVEISR	G	178	187	Alpha-2-HS-glycoprotein	-2.1558	-1.71456	0.989079	0.00974704	1.89795	0.000662675	23.5917	22.9406	22.7429	21.4847	24.056	22.998	22.0723	20.3416	22.4546	20.6253	23.484	21.3502
Serpina3k_140	Serpina3k	A0A0R4J0I1	MFIEKDLQILAEFHEKTR	A	140	157	Serine (or cysteine) peptidase inhibitor, clade A, member 3K	1.03673	2.05296	0.994401	0.00549438	1.91753	0.0003597	21.5942	20.6986	21.5243	20.311	21.5523	20.6781	22.2048	20.333	20.7262	18.8522	21.5409	19.534
C5_16	C5	P06684	TWGQEQTYVISAPKILR	K	16	32	Complement C5	1.22444	2.60301	0.995951	0.0058068	1.96074	0.000389488	22.3155	21.5248	22.5128	21.3146	21.8982	20.8991	21.9695	20.1016	21.602	19.6871	22.5151	20.4157
Gc_191	Gc	P21614	TSANPTVCFVKER	C	191	203	Vitamin D-binding protein	1.25897	2.6124	0.99884	0.00852756	2.35142	0.00249889	19.1398	18.4305	19.1829	17.8974	18.9239	17.9223	19.4322	17.5749	17.3502	14.3295	19.6546	17.4783
Serping1_30	Serping1	P97290	STQDPLEAQAKSR	H	30	42	Plasma protease C1 inhibitor	0.781742	1.78205	1.00049	0.00745306	1.95433	0.000407509	18.9763	18.1926	19.2034	17.913	17.8128	16.8853	18.6547	16.7695	17.764	15.8912	18.7751	16.6701
C3_399	C3	P01027	ALTQDDGVAKLSINTPNSR	K	399	417	Complement C3	1.23541	2.59186	1.0099	0.00912155	2.21263	0.0039735	18.3658	17.5709	18.1035	17.2333	17.3266	15.962	17.8646	16.2097	17.5162	15.4799	18.0172	15.0704
Itih2_125	Itih2	Q61703	GMTFTSSIKEKTVGR	N	125	139	Inter-alpha-trypsin inhibitor heavy chain H2	1.08855	2.21388	1.0104	0.0690716	2.11488	0.0469606	16.4071	14.8475	17.7974	17.7619	17.3576	15.9216	18.7248	14.9138	18.2244	16.4588	17.5313	16.7632
C3_1509	C3	P01027	EMCRCAEENCFMQQSQEKINLNVR	S	1509	1532	Complement C3	1.23541	2.59186	1.01309	0.194472	2.87999	0.000121039	19.8609	20.4087	19.5369	18.2208	22.3008	20.0299	22.7187	19.7807	22.6664	19.6702	19.7359	17.0301
Gpld1_435	Gpld1	Q8VCU2	KEAHGILEGFQPSGR	D	435	449	Phosphatidylinositol-glycan-specific phospholipase D	1.05626	1.64175	1.01356	0.00338396	2.22671	0.00146183	20.4265	19.4426	19.9469	18.8667	19.856	18.8795	20.2273	18.2268	19.3588	17.4254	20.0788	17.3326
Kng1_94	Kng1	A0A0R4J038	CDFKDAEEAATGECTATVGKR	D	94	114	Kininogen 1	0.737846	2.05975	1.02032	0.00718926	1.96434	0.000330095	19.2377	18.4339	20.0851	18.7665	18.5041	17.5655	19.4243	17.5432	18.6522	16.6696	19.0566	17.0272
Gpld1_433	Gpld1	Q8VCU2	LDKEAHGILEGFQPSGR	D	433	449	Phosphatidylinositol-glycan-specific phospholipase D	1.05626	1.64175	1.02049	0.0040205	1.97685	0.000296197	20.735	19.8536	20.2409	19.097	19.6359	18.5997	19.683	17.6765	19.5135	17.5719	19.8994	17.917
Tf_221	Tf	Q921I1	VAFVKHTTIFEVLPEKADR	D	221	239	Serotransferrin	0.591843	1.75205	1.02095	0.00635496	2.2134	0.000235409	27.0488	26.1067	23.6695	22.3775	23.3974	22.5687	25.4797	23.2438	24.6972	22.5906	23.3691	21.0714
Gsn_634	Gsn	P13020	SEPDAFWEALGGKTAYR	G	634	650	Gelsolin	0.890219	1.67503	1.0238	0.00703688	2.01638	0.000495664	22.0832	21.3639	21.7374	20.5368	21.9229	20.7714	22.4963	20.6699	22.1332	20.1242	22.4754	20.2617
Tf_43	Tf	Q921I1	DHMKTVLPPDGPR	R	43	55	Serotransferrin	0.591843	1.75205	1.02513	0.00398574	2.1791	0.000214461	19.0951	18.0996	18.9767	17.8054	18.1447	17.2362	19.0933	16.9567	17.4487	15.2372	18.5801	16.3908
C3_1405	C3	P01027	ISMMTGFAPDTKDLELLASGVDR	D	1405	1427	Complement C3	1.23541	2.59186	1.02637	0.00489935	1.79013	0.00058135	24.306	23.4713	24.4519	23.2422	23.7103	22.6755	24.6169	22.8063	23.1774	21.5406	24.8262	22.9031
Gm20547_846	Gm20547	B8JJN0	WVTEKLNQISYEDHKLKSGTNTKR	D	846	869	Complement C2	1.0858	2.10229	1.03063	0.0261962			15.7443	14.841	17.0161		16.4931	15.3353	18.0338	16.0693	16.9965		17.4528
Serpinc1_381	Serpinc1	P32261	KSQLPGIVAGGR	E	381	392	Antithrombin-III	0.375452	1.29709	1.03395	0.00696303	2.19404	0.000259334	17.575	16.8508	17.6366	16.4231	16.9814	15.8172	17.8954	15.8002	16.3737	14.0521	18.4491	16.2838
Serpinc1_381	Serpinc1	P32261	KSQLPGIVAGGR	E	381	392	Antithrombin-III	0.734518	1.266	1.03395	0.00696303	2.19404	0.000259334	17.575	16.8508	17.6366	16.4231	16.9814	15.8172	17.8954	15.8002	16.3737	14.0521	18.4491	16.2838
Mug1_647	Mug1	P28665	NLVPHGTEKDVYR	T	647	659	Murinoglobulin-1	0.773625	2.20893	1.03406	0.00565084	1.84397	0.00109596	22.1256	21.2978	21.0163	19.7419	22.038	21.0379	22.0769	20.3062	20.7474	19.143	21.2431	19.0863
Cfd_69	Cfd	P03953-2	GVTDDDSVQVLLGAHSLSAPEPYKR	D	69	93	Isoform 2 of Complement factor D			1.03847	0.00418318	1.65991	0.00214675	20.5204	19.6485	20.3027	19.1151	19.9544	18.8985	19.8675	17.8186	19.5781	18.059	19.4193	18.0076
Apoc1_35	Apoc1	P34928	ESIPDKLKEFGNTLEDKAR	L	35	53	Apolipoprotein C-I	8.39642		1.04304	0.0173293	2.92439	0.0123108	16.2892	15.6558	16.7741	15.219	24.8495	23.9089	17.0676	14.7459	16.3768		15.9585	12.4314
Itih3_34	Itih3	Q61704	SLPEGVVDGIEVYSTKISCKVTSR	R	34	57	Inter-alpha-trypsin inhibitor heavy chain H3	1.05078	2.16335	1.04352	0.0416365	3.13635	0.000192625	23.6517	23.0958	22.4995	20.6524	23.2841	22.5566	24.6699	21.8609	23.7211	20.4945	23.4588	20.0853
Ttr_67	Ttr	P07309	GKTAESGELHGLTTDEKFVEGVYR	S	67	90	Transthyretin	1.9047	2.80129	1.04791	0.006681	2.11633	0.00466367	23.4855	22.7383	22.6703	21.4009	22.4429	21.3158	22.3646	20.3756			22.2608	20.0171
Serpina3k_144	Serpina3k	A0A0R4J0I1	KDLQILAEFHEKTR	E	144	157	Serine (or cysteine) peptidase inhibitor, clade A, member 3K	1.03673	2.05296	1.04963	0.0109697	2.32152	0.000400839	22.0414	21.0548	22.5573	21.1065	21.7235	21.012	22.5847	20.2509	22.207	20.1338	22.4942	19.9368
C3_152	C3	P01027	TVDNNLLPVGKTVVILIETPDGIPVKR	F	152	178	Complement C3	1.23541	2.59186	1.05245	0.00564561	2.04874	0.000563229	19.1165	18.3279	19.1281	17.8788	18.0466	16.9271	18.7832	16.9958	17.6725	15.5163	18.8958	16.6931
C3_1289	C3	P01027	HKDLNMDVSFHLPSR	D	1289	1303	Complement C3	1.23541	2.59186	1.05273	0.00605371	2.04941	0.000495208	25.3999	24.6042	25.4869	24.1865	25.3	24.2379	25.5553	23.6136	24.8393	22.9174	22.0459	19.7612
C3_165	C3	P01027	VILIETPDGIPVKR	V	165	178	Complement C3	1.23541	2.59186	1.05562	0.00407066	2.03918	0.000289395	21.0536	20.1509	21.0356	19.8041	20.1202	19.0875	21.1301	19.1499	19.4895	17.4744	20.5782	18.4559
Mug1_924	Mug1	P28665	ASDAEISEKMSLVLPPTVVKDSAR	C	924	947	Murinoglobulin-1	0.773625	2.20893	1.05982	0.0279543					21.3092	20.073	21.6289	20.7455	21.2839	18.975
Albfm1_324	Albfm1	F8VQ07	KPDLSPLPLTR	D	324	334	Albumin superfamily member 1	1.53927	1.4813	1.06002	0.00776296	2.33322	0.000944585	18.8314	17.9454	19.0874	17.6712	18.9312	18.0534	18.9979	17.113	18.3344	15.6893	19.3156	16.846
Crp_90	Crp	P14847	KQYTFGVGGAEVR	D	90	102	C-reactive protein	1.92394	3.34332	1.06067	0.0249371			14.1932	13.7855	14.4377	12.9799	14.0866	12.77	15.2878		12.7763		13.9447
Plg_651	Plg	P20918	VQEISVAKLILEPNNR	D	651	666	Plasminogen	0.970833	2.07009	1.06182	0.00444602	2.00907	0.000330919	24.9827	24.1193	25.7048	24.4596	25.4253	24.3484	25.1217	23.2061	24.8923	22.897	25.2502	23.1339
Pltp_212	Pltp	P55065	LVGIDYSLLKDPVVSNGNLDMEFR	D	212	235	Phospholipid transfer protein	0.857263	1.7898	1.06211	0.019883	1.55842	0.00757219	16.6784	15.8489	16.9946	15.3427	16.3109	15.606	16.9214	15.135	15.3851	14.4558	17.5391	15.5795
C3_1507	C3	P01027	HSEMCRCAEENCFMQQSQEKINLNVR	C	1507	1532	Complement C3	1.23541	2.59186	1.06388	0.0055239	2.10546	0.000471746	23.0837	22.2863	22.1325	20.8675	21.7711	20.642	22.6441	20.7193	22.0537	20.0008	23.2107	20.8719
C5_132	C5	P06684	KPVYTPDQSVKIR	D	132	144	Complement C5	1.22444	2.60301	1.06433	0.00461034	1.9582	0.000410223	22.7366	21.8658	22.4916	21.2188	22.13	21.0807	22.2501	20.3711	22.3409	20.4579	22.3394	20.2268
C3_71	C3	P01027	TSEKTVLTGASGHLR	L	71	85	Complement C3	1.23541	2.59186	1.0668	0.00569405	2.39515	0.00264988	19.2704	18.457	20.7369	19.4261	19.7466	18.6705	17.6895	14.5775	18.5619	16.6248	20.9265	18.7901
Serpina1d_391	Serpina1d	Q00897	FIIFEEHTQSPIFVGKVVDPTHK	L	391	413	Alpha-1-antitrypsin 1-4	1.49652	2.45083	1.074	0.00315735	2.18589	0.000369202	21.3698	20.3833	21.1123	19.9141	22.4466	21.4093	22.1559	20.1575	21.14	18.9582	21.1663	18.7888
Fgb_245	Fgb	Q8K0E8	YLIQPDTSIKPYR	M	245	257	Fibrinogen beta chain	1.04414	2.05732	1.07435	0.00265664	2.42382	0.00191972	18.3475	17.2631	18.8954	17.8091	18.5511	17.4988	18.4125	15.3519	18.5784	16.5952	19.3346	17.1068
Cfh_220	Cfh	P06909	GINVKPVYKENER	D	220	232	Complement factor H	1.41007	2.70547	1.07444	0.00352685	2.69237	0.000254511	19.9172	19.0064	17.6214	16.441	25.8767	24.7446	27.03	24.6207	26.6197	23.8393	26.3743	23.4869
Ces1c_350	Ces1c	P23953	MLQNLLPEGKMNEETASLLLR	M	350	370	Carboxylesterase 1C	0.840606	2.81069	1.07818	0.00539766	1.45523	0.0446319	19.5548	18.7095	21.3518	20.0181	20.1873	19.1317	17.976	17.7029	20.3486	18.2718	19.6049	17.5891
C7_131	C7	D3YXF5	KPPPNIELTGYGYNVVTGQGKKR	D	131	153	Complement component 7	0.701594	1.53802	1.08079	0.0201142	2.138	0.000316825	20.2046	19.5081	21.2768	19.5911	20.4279	19.5677	19.8789	17.6656	21.0389	19.0654	21.6758	19.4485
C3_43	C3	P01027	TIVLEAHDAQGDIPVTVTVQDFLKR	E	43	67	Complement C3	1.23541	2.59186	1.08213	0.0373887	2.26039	0.000339344	20.7311	19.9306	20.1886	18.8248			20.511	18.476	19.6588	17.289	20.2741	17.8977
Kng1_96	Kng1	A0A0R4J038	FKDAEEAATGECTATVGKR	D	96	114	Kininogen 1	0.737846	2.05975	1.08246	0.00582224	2.22553	0.000567221	22.6088	21.6929	22.9229	21.5367	22.2898	21.3446	22.2645	20.249	20.9418	18.8223	21.5171	18.9756
Serpinc1_37	Serpinc1	P32261	VDDICIAKPR	P	37	46	Antithrombin-III	0.375452	1.29709	1.08266	0.00314051	2.00724	0.000283218	20.8641	19.8208	21.4361	20.2213	20.6652	19.6754	21.163	19.1672	20.458	18.4817	21.1901	19.1405
Serpinc1_37	Serpinc1	P32261	VDDICIAKPR	P	37	46	Antithrombin-III	0.734518	1.266	1.08266	0.00314051	2.00724	0.000283218	20.8641	19.8208	21.4361	20.2213	20.6652	19.6754	21.163	19.1672	20.458	18.4817	21.1901	19.1405
Hrg_289	Hrg	Q9ESB3	PPPPEGKDNSDRPR	C	289	302	Histidine-rich glycoprotein	1.4519	2.61144	1.08318	0.0199422	0.274052	0.32894	15.1663	14.0561	16.1557	15.0995			18.3401	18.2896	17.0754	17.107	16.2	15.3967
C3_1513	C3	P01027	CAEENCFMQQSQEKINLNVR	R	1513	1532	Complement C3	1.23541	2.59186	1.08616	0.00841223	1.95644	0.000321413	19.5161	18.798	19.65	18.258	21.4152	20.2668	20.0398	18.1006	18.9839	17.0765	18.9605	16.9378
Gc_192	Gc	P21614	SANPTVCFVKER	T	192	203	Vitamin D-binding protein	1.25897	2.6124	1.08754	0.0164545	2.31562	0.000262462	19.2682	18.3015	19.1915	17.5679	18.3926	17.7203	19.1502	16.8933	18.387	16.1942	19.6221	17.125
Cfh_193	Cfh	P06909	SENGLWSNEKPR	C	193	204	Complement factor H	1.41007	2.70547	1.08846	0.00692456	1.95693	0.000346718	18.7939	17.8645	17.5118	16.0741	18.3978	17.4995	19.4108	17.5052	17.8863	15.9799	19.6679	17.6091
Fga_168	Fga	E9PV24	KRLEVDIDIKIR	M	168	179	Fibrinogen alpha chain	1.05101	2.41958	1.09226	0.00358657	2.00343	0.000291446	20.5718	19.6017	21.2572	19.9804	22.1579	21.1279	21.0774	19.1272	21.4012	19.3934	21.8989	19.8467
Apom_125	Apom	Q9Z1R3	LFSSSCPGGIMLKETGQGYQR	D	125	145	Apolipoprotein M	1.79897	2.54671	1.09289	0.0257571					17.3318	16.0658	17.3106	16.3908	18.0381	16.201
Pzp_1354	Pzp	Q61838	ADGKAPFALQVNTLPLNFDKAGDHR	V	1354	1378	Pregnancy zone protein	0.795533	2.04286	1.0958	0.00955531	2.29689	0.000442943	20.4997	19.8114	21.6799	20.258	19.9605	18.7832	21.3537	19.2478	21.2556	19.0556	21.9718	19.387
Tf_227	Tf	Q921I1	TTIFEVLPEKADR	H	227	239	Serotransferrin	0.591843	1.75205	1.09944	0.00699477	1.83897	0.000594106	23.2521	22.3839	22.8377	21.8615	22.5522	21.0984	23.0356	21.3905	21.3287	19.4036	23.5325	21.5858
Cp_1051	Cp	Q61147	VLPVEQETKSG	T	1051	1061	Ceruloplasmin	1.1268	2.3625	1.10045	0.00654575	2.51406	0.0196247	15.9262	15.0266	18.1807	16.737	16.4455	15.4875	17.4553	15.936	15.0941	11.049	18.6765	16.6986
C5_15	C5	P06684	KTWGQEQTYVISAPKILR	D	15	32	Complement C5	1.22444	2.60301	1.10222	0.00493972	2.05174	0.000391589	25.4172	24.548	25.4611	24.1093	24.8118	23.7262	25.098	23.1789	24.7389	22.73	25.6484	23.4212
Serpina1d_400	Serpina1d	Q00897	SPIFVGKVVDPTHK	Q	400	413	Alpha-1-antitrypsin 1-4	1.49652	2.45083	1.10362	0.00383523	1.97093	0.000360509	23.5249	22.5732	23.5426	22.23	23.2247	22.1782	23.4509	21.4744	22.3111	20.4496	23.5076	21.4327
Tf_516	Tf	Q921I1	LCDLCIGPLKCAPNNKEEYNGYTGAFR	T	516	542	Serotransferrin	0.591843	1.75205	1.10372	0.00253141	1.07661	0.206683	16.7377	15.6169	16.9781	15.828	16.1049	15.0647	16.7142	14.857	17.4479	15.3734	15.6572	16.359
C3_55	C3	P01027	IPVTVTVQDFLKR	D	55	67	Complement C3	1.23541	2.59186	1.10428	0.00682057	2.04769	0.000369968	24.0654	23.2766	20.0765	18.6692	24.7196	23.6029	24.8879	22.9774	25.3771	23.3434	26.1103	23.9115
Serpina3k_137	Serpina3k	A0A0R4J0I1	GNAMFIEKDLQILAEFHEKTR	I	137	157	Serine (or cysteine) peptidase inhibitor, clade A, member 3K	1.03673	2.05296	1.1079	0.00558919	2.07273	0.0046676	19.06	18.051	21.5634	20.149	20.6052	19.7049	20.3738	18.4109	15.7333		19.2785	17.096
C3_163	C3	P01027	TVVILIETPDGIPVKR	K	163	178	Complement C3	1.23541	2.59186	1.10891	0.00778379	2.20335	0.000210377	20.604	19.8291	20.535	19.082	20.098	18.9992	20.2403	18.0799	19.1163	16.9242	20.7703	18.5127
Gm7298_933	Gm7298	A0A0N4SVU1	LSLVLPPTVVKDSAR	K	933	947	Predicted gene 7298	1.38935	2.08823	1.10924	0.00298683	2.13031	0.00376694	25.8916	24.8867	25.763	24.5121	26.0788	25.0069			24.873	22.7621	25.9093	23.7595
C3_1514	C3	P01027	AEENCFMQQSQEKINLNVR	C	1514	1532	Complement C3	1.23541	2.59186	1.11111	0.0411948	1.65081	0.0327238			20.6349	19.8516	20.6917	19.2528	20.4404	19.2898			20.6809	18.53
Apoa1_97	Apoa1	Q00623	NLEKETDWVR	D	97	106	Apolipoprotein A-I	1.22219	2.11804	1.11955	0.00263568	2.48899	0.000413498	19.1191	17.9632	18.227	17.0341	16.6444	15.6344	17.3537	15.045	15.5647	12.7419	17.6469	15.3114
Saa4_114	Saa4	P31532	SGKNPNHFRPEGLPEKF	R	114	130	Serum amyloid A-4 protein	1.1569	2.00624	1.12223	0.0034182	1.97879	0.000346572	19.5638	18.539	20.2946	19.2749	19.0706	17.7484	19.7604	17.8522	20.3292	18.3936	20.7883	18.6957
Inhca_227	Inhca	Q9DBD0	LTVFEAMPTKADR	H	227	239	Inhibitor of carbonic anhydrase	1.11875	2.14518	1.12304	0.00362128	2.19679	0.000327837	18.5317	17.6213	18.2127	17.018	17.5669	16.3029	18.07	15.8636	17.6171	15.5944	17.7756	15.4143
H2-Q10_147	H2-Q10	P01898	YIALNEDLKTWTAADVAAIITR	D	147	168	H-2 class I histocompatibility antigen, Q10 alpha chain	1.00536	1.92365	1.12305	0.0030869	1.8585	0.000431625	21.0087	19.909	21.7047	20.4234	21.0295	20.0415	21.6242	19.7516	19.7948	18.0442	21.0531	19.1008
Hrg_162	Hrg	Q9ESB3	KYKTDNGDFASFR	D	162	174	Histidine-rich glycoprotein	1.4519	2.61144	1.12798	0.0140844	3.39802	0.000502603	19.3021	18.4949	19.768	18.0913	17.2742	16.3742	20.0377	16.6954	19.0028	16.0953	20.3987	16.4544
Mug1_933	Mug1	P28665	MSLVLPPTVVKDSAR	K	933	947	Murinoglobulin-1	0.773625	2.20893	1.12813	0.0209146	2.11029	0.00025975	25.907	24.9017	25.763	24.5121			26.1042	24.0827	20.7463	18.5867	25.9093	23.7595
C3_47	C3	P01027	EAHDAQGDIPVTVTVQDFLKR	L	47	67	Complement C3	1.23541	2.59186	1.13001	0.00473669	2.29924	0.00126214	17.2319	16.3792	18.1593	16.9611	17.0754	15.7363	17.4749	14.8991	16.2195	13.6853	17.7397	15.9519
Igfbp4_22	Igfbp4	P47879	DEAIHCPPCSEEKLAR	G	22	37	Insulin-like growth factor-binding protein 4			1.13229	0.0258209			16.1834	15.2526	15.479	14.1451
C3_1562	C3	P01027	TMTIQQVIKSGSDEVQAGQQR	Y	1562	1582	Complement C3	1.23541	2.59186	1.13412	0.0025661	2.35603	0.000917259	20.1756	19.1436	20.0246	18.787	20.0478	18.915	21.2143	19.2996	19.7035	17.0134	19.6121	17.1488
Serping1_25	Serping1	P97290	EATSHSTQDPLEAQAKSR	P	25	42	Plasma protease C1 inhibitor	0.781742	1.78205	1.13467	0.0077044	2.26937	0.000253616	17.878	17.1353	18.223	16.9868	17.2847	15.8596	17.8188	15.6944	16.8892	14.605	17.4968	15.0973
Pzp_491	Pzp	Q61838	DLTFYYLIKAR	K	491	501	Pregnancy zone protein	0.795533	2.04286	1.1354	0.0254049	1.05596	0.0230804	14.5777	13.0991	14.852	13.3347	14.7644	14.354	14.6632	13.4906	13.6538		14.3388	13.3994
Mug1_927	Mug1	P28665	AEISEKMSLVLPPTVVKDSAR	D	927	947	Murinoglobulin-1	0.773625	2.20893	1.14374	0.00460863	3.79883	0.000299544	20.1656	18.8399	19.6363	18.7814	20.3085	19.0579	20.614	17.2659	19.9174	16.1934	20.6342	16.3097
Serpina3k_130	Serpina3k	A0A0R4J0I1	DQDQINIGNAMFIEKDLQILAEFHEKTR	E	130	157	Serine (or cysteine) peptidase inhibitor, clade A, member 3K	1.03673	2.05296	1.14939	0.0072507	1.90735	0.000619886	20.6305	19.6957	21.9982	20.4467	21.4125	20.4507	22.3098	20.2209	21.0292	19.3373	21.887	19.9458
C3_54	C3	P01027	DIPVTVTVQDFLKR	G	54	67	Complement C3	1.23541	2.59186	1.14973	0.00374851	2.13722	0.000232007	20.7075	19.7843	22.2229	20.8774	21.0272	19.8467	21.4791	19.3902	19.9463	17.7649	21.9747	19.8333
Serpina3k_217	Serpina3k	A0A0R4J0I1	KISFDPQDTFESEFYLDEKR	W	217	236	Serine (or cysteine) peptidase inhibitor, clade A, member 3K	1.03673	2.05296	1.15284	0.0175158	2.82236	0.00308323	18.1954	17.0939	18.9476	17.7435					17.5252	14.4951	18.4286	15.814
Fgb_240	Fgb	Q8K0E8	ETSEMYLIQPDTSIKPYR	G	240	257	Fibrinogen beta chain	1.04414	2.05732	1.15299	0.0035162	2.08894	0.000302446	21.5739	20.6312	21.0727	19.7299	21.2407	20.0672	20.9493	18.8397	22.8113	20.8439	22.1254	19.9356
Serpinf2_37	Serpinf2	Q61247	SEQAQQKLPLPALFKLDNQDFGDHATLKR	V	37	65	Alpha-2-antiplasmin	1.70218	2.93138	1.15504	0.151007	1.66975	0.00288143	23.616	23.5399	24.412	21.6352	23.6839	23.0716	23.7615	22.3963	24.3574	22.2358	23.7493	22.2267
Serpina3k_212	Serpina3k	A0A0R4J0I1	FKGKWKISFDPQDTFESEFYLDEKR	Y	212	236	Serine (or cysteine) peptidase inhibitor, clade A, member 3K	1.03673	2.05296	1.16023	0.0045423	2.01507	0.0118348	18.1035	17.1457	18.8367	17.7669	17.185	15.7318	18.4554	16.095			18.5014	16.8316
Gc_100	Gc	P21614	APFPVHPGTPECCTKEGLER	D	100	119	Vitamin D-binding protein	1.25897	2.6124	1.16425	0.00549443	2.08804	0.000249622	22.9129	22.0699	22.9399	21.5004	22.0732	20.8629	22.656	20.6136	21.9326	19.8051	22.8491	20.7549
Saa4_100	Saa4	P31532	ETLQATQKAEEWGR	L	100	113	Serum amyloid A-4 protein	1.1569	2.00624	1.16459	0.00266976	2.03891	0.00125847	19.5383	18.4306	19.4997	18.1734	19.2235	18.1638	19.2694	17.1581	19.0235	17.3835	21.2922	18.9268
Ahsg_320	Ahsg	P29699	SPKVGQPGAAGPVSPMCPGR	H	320	339	Alpha-2-HS-glycoprotein	-2.1558	-1.71456	1.16525	0.128769	1.60656	0.0810165	20.6087	17.9089	18.8822	18.5331	18.6941	18.2473	18.524	18.5505	17.7826	15.7162	20.4142	17.6344
Saa4_103	Saa4	P31532	QATQKAEEWGR	L	103	113	Serum amyloid A-4 protein	1.1569	2.00624	1.16591	0.0159854			11.9276	11.3746	13.2985	11.8282	13.4503	11.9759	13.5649	10.9343
Pzp_485	Pzp	Q61838	IMKNEKDLTFYYLIKAR	D	485	501	Pregnancy zone protein	0.795533	2.04286	1.16647	0.0166679	3.77002	0.000671291	20.0923	18.9515	20.6777	19.4856			20.6365	17.5511	20.1951	16.3747	20.9103	16.5061
Serpina10_252	Serpina10	Q8R121	PSFTEADTFHLDKYR	D	252	266	Protein Z-dependent protease inhibitor	0.652307	1.57973	1.16992	0.00264069	2.05141	0.000498166	21.7829	20.7428	22.679	21.3552	21.9629	20.8171	21.5243	19.7031	21.7041	19.5884	21.9705	19.7532
Tf_126	Tf	Q921I1	FQLNQLEGKKSCHTGLGR	D	126	143	Serotransferrin	0.591843	1.75205	1.17141	0.00250134	2.58887	0.000138757	21.2725	20.2283	21.3315	20.0284	20.4222	19.2554	21.1742	18.677	20.3386	17.7628	21.93	19.2365
Serpinc1_378	Serpinc1	P32261	SPEKSQLPGIVAGGR	F	378	392	Antithrombin-III	0.375452	1.29709	1.17707	0.0082422	2.50112	0.000560281	17.2099	16.4229	16.6552	15.4798	15.471	13.9023	16.9398	14.8328	15.4549	12.8117	16.3304	13.577
Serpinc1_378	Serpinc1	P32261	SPEKSQLPGIVAGGR	F	378	392	Antithrombin-III	0.734518	1.266	1.17707	0.0082422	2.50112	0.000560281	17.2099	16.4229	16.6552	15.4798	15.471	13.9023	16.9398	14.8328	15.4549	12.8117	16.3304	13.577
Gm20547_752	Gm20547	B8JJN0	ETIEGADAEDGHSPGEQQKR	T	752	771	Complement C2	1.0858	2.10229	1.1803	0.00604537	2.12106	0.000284325	22.0859	21.2644	22.2681	20.7992	21.4465	20.196	21.8896	19.7942	20.4626	18.4363	22.6031	20.3615
C8a_195	C8a	Q8K182	ERLYYGEDEKYFR	C	195	207	Complement component C8 alpha chain	1.67446	2.86235	1.18067	0.00674974	2.50837	0.0026942	17.7371	16.3404	18.27	16.8993	16.7165	15.9419	17.7148	15.1381	16.5997		18.3372	15.8972
Serpina1a_400	Serpina1a	P07758	SPIFLGKVVDPTHK	Q	400	413	Alpha-1-antitrypsin 1-1	-0.377586	1.37016	1.18079	0.00505952	2.00581	0.000311146	22.2291	21.2711	22.154	20.6405	21.7685	20.6977	22.3372	20.3616	21.2137	19.2684	22.6125	20.516
Serping1_16	Serping1	P97290	AGDRAFSDPEATSHSTQDPLEAQAKSR	L	16	42	Plasma protease C1 inhibitor	0.781742	1.78205	1.18364	0.00396459	2.30272	0.000915968	18.8105	17.9103	18.9667	17.6398	18.3201	16.9963	18.626	16.5753	17.6763	14.9313	18.5312	16.4188
Apoa1_134	Apoa1	Q00623	DVELYRQKVAPLGAELQESAR	E	134	154	Apolipoprotein A-I	1.22219	2.11804	1.18879	0.00312918	2.0359	0.00429437	26.606	25.5906	26.0292	24.6249	25.6911	24.5444	26.2261	24.2355	25.0471	22.9659		14.1844
Vtn_337	Vtn	P29788	NWHGVPGKVDAAMAGR	R	337	352	Vitronectin	2.0287	3.08398	1.19808	0.124126	1.90114	0.0505497	14.663	14.2505	14.7877	12.8041	14.3207		14.7046	13.565	14.9092		15.0721	12.4094
C3_560	C3	P01027	IGTLVVKGDPR	C	560	570	Complement C3	1.23541	2.59186	1.19956	0.00255327	2.1853	0.00047025	18.5333	17.4711	18.8858	17.5153	18.0871	16.9211	18.6766	16.7523	18.1529	15.8989	18.7843	16.4067
Lifr_362	Lifr	P42703-2	TEYTLFESISGKSAVFHR	N	362	379	Isoform 2 of Leukemia inhibitory factor receptor	1.11867	1.96147	1.20258	0.00227707	2.23639	0.000236645	17.8941	16.7501	20.8027	19.4531	19.1764	18.0623	19.2615	17.0632	18.3842	16.2326	19.8094	17.4502
Apoe_103	Apoe	P08226	LGKEVQAAQAR	R	103	113	Apolipoprotein E	0.570627	1.6325	1.20606	0.244283			15.3758	15.5174	17.4261	17.1442	15.6596	12.1817		12.7322	15.8174
Apoa1_34	Apoa1	Q00623	VKDFANVYVDAVKDSGR	K	34	50	Apolipoprotein A-I	1.22219	2.11804	1.20797	0.0140427	1.74283	0.00107222	19.3237	17.5483	19.2665	18.5306	18.1184	17.0058	22.521	20.6895	20.7706	19.3057	21.8967	19.9648
Itih2_69	Itih2	Q61703	PVTLYSYKVQSTITSR	D	69	84	Inter-alpha-trypsin inhibitor heavy chain H2	1.08855	2.21388	1.21422	0.00264005	2.17349	0.000277896	20.9854	19.9435	21.6201	20.228	20.9621	19.7535	21.6434	19.607	20.9997	18.7975	21.6629	19.3811
Fn1_1253	Fn1	A0A087WR50	KESAPISDTVVPAVPPPTDLR	D	1253	1273	Fibronectin	1.20734	2.18258	1.21773	0.299888			17.1563	16.905	17.2936	13.4448	18.0635	18.5104	17.625				16.8288
Plg_264	Plg	P20918	TPPPPPSPTYQCLKGR	T	264	279	Plasminogen	0.970833	2.07009	1.22064	0.00468437	2.81905	0.000494755	19.2119	18.3373	20.0532	18.6393	19.2789	17.9055	20.0431	17.3011	19.2203	15.9722	19.9434	17.4763
Serpinf2_36	Serpinf2	Q61247	VSEQAQQKLPLPALFKLDNQDFGDHATLKR	P	36	65	Alpha-2-antiplasmin	1.70218	2.93138	1.22396	0.00839893	2.7245	0.000247378	20.8015	19.9642	21.8849	20.2118	20.3561	19.1945	21.916	19.4836	21.5787	18.7128	22.155	19.2798
Serpina3k_141	Serpina3k	A0A0R4J0I1	FIEKDLQILAEFHEKTR	M	141	157	Serine (or cysteine) peptidase inhibitor, clade A, member 3K	1.03673	2.05296	1.224	0.00367889	2.89893	0.000404462	20.1555	19.0839	20.0455	18.5291	20.0014	18.9174	20.2555	17.0319	20.0175	17.0302	20.4011	17.9152
Lifr_486	Lifr	P42703-2	TYHVAVDKLNPYTAYTFR	S	486	503	Isoform 2 of Leukemia inhibitory factor receptor	1.11867	1.96147	1.22621	0.00907	2.07987	0.000421407	18.6454	17.6882	18.342	16.6092	18.089	17.1003	17.9484	15.7009	17.8853	16	17.4246	15.3177
Tf_459	Tf	Q921I1	TSITWNNLKGKKSCHTGVDR	D	459	478	Serotransferrin	0.591843	1.75205	1.23544	0.00370547	4.77997	0.00131224	16.9054	15.3683	17.095	16.0076	16.7382	15.6563	16.8696	11.0649	16.2545	12.6056	17.7185	12.8321
Alb_493	Alb	P07724	VSEHVTKCCSGSLVER	P	493	508	Albumin	-0.457061	0.878797	1.23791	0.0673511	1.66549	0.0387612	13.6529	11.6074	13.4064	11.7865	14.5623	14.514	13.9806	11.2948	14.7573	12.9139	13.6776	13.2103
Serpina1d_29	Serpina1d	Q00897	ETDTSQKDQSPASHEIATNLGDFALR	Q	29	54	Alpha-1-antitrypsin 1-4	1.49652	2.45083	1.23864	0.00234748	1.45271	0.00111951	23.6045	22.5456	23.746	22.4662	23.025	21.6477	23.4725	22.0755	22.591	20.9857	23.5991	22.2431
Itih1_623	Itih1	Q61702	KPLEDSQPLEMVGPR	D	623	637	Inter-alpha-trypsin inhibitor heavy chain H1	1.06559	2.03829	1.23874	0.00422457	1.88057	0.000708226	16.7013	15.665	16.9629	15.3926	16.4918	15.3822	16.5955	14.6947	15.6195	13.9651	17.4426	15.3561
Afm_411	Afm	O89020-3	MVQQECKQFQELGKDTLQR	A	411	429	Isoform 3 of Afamin	0.906878	1.37287	1.24196	0.00467078	2.2875	0.00022458	19.1613	18.2623	19.5655	18.0585	19.299	17.9792	19.591	17.4317	18.3527	16.0325	19.8024	17.4195
Apoa1_37	Apoa1	Q00623	FANVYVDAVKDSGR	D	37	50	Apolipoprotein A-I	1.22219	2.11804	1.24697	0.00330476	2.13012	0.000303409	26.8701	25.7835	25.7026	24.1747	24.1227	22.9963	26.1804	24.0087	25.334	23.3494	25.9287	23.6946
Apoa4_142	Apoa4	P06728	LQDQINTQTQEMKLQLTPYIQR	D	142	163	Apolipoprotein A-IV	1.55719	2.83512	1.24857	0.00376797	1.13942	0.00323859	20.9975	19.9669	19.5717	18.0186	19.7975	18.6356	18.9236	17.7296	19.0406	18.1116	19.7068	18.4115
Apoa1_122	Apoa1	Q00623	PYLDEFQKKWKEDVELYR	Q	122	139	Apolipoprotein A-I	1.22219	2.11804	1.24861	0.0305886	1.69911	0.0135871	20.7981	20.0722	20.5319	18.407	19.5998	18.7049	19.8634	18.9965	19.0466	16.6635	19.6168	17.7694
C3_162	C3	P01027	KTVVILIETPDGIPVKR	G	162	178	Complement C3	1.23541	2.59186	1.24898	0.00541119	2.13698	0.00600586	16.8182	15.923	17.444	15.8603	16.8897	15.6216	16.9144	14.9856	15.4603		17.0086	14.6635
Apoa1_201	Apoa1	Q00623	LAELKSNPTLNEYHTR	R	201	216	Apolipoprotein A-I	1.22219	2.11804	1.24959	0.00294111	2.11918	0.000272144	23.6054	22.5418	22.6482	21.1541	21.7817	20.5905	22.9147	20.8535	21.905	19.8395	22.298	20.0671
Serpinc1_33	Serpinc1	P32261	HGNPVDDICIAKPR	C	33	46	Antithrombin-III	0.375452	1.29709	1.25234	0.00672538	2.76773	0.0224094	21.3628	20.5591	20.8943	19.3768	20.6487	19.213	21.1917	19.5078	20.716	18.651	19.9757	15.4215
Serpinc1_33	Serpinc1	P32261	HGNPVDDICIAKPR	C	33	46	Antithrombin-III	0.734518	1.266	1.25234	0.00672538	2.76773	0.0224094	21.3628	20.5591	20.8943	19.3768	20.6487	19.213	21.1917	19.5078	20.716	18.651	19.9757	15.4215
Serpina1a_276	Serpina1a	P07758	GKMQHLEQTLSKELISKFLLNR	D	276	297	Alpha-1-antitrypsin 1-1	-0.377586	1.37016	1.25247	0.0141256	2.39138	0.00549037			21.0104	19.7946	20.6504	19.3613	18.1408	15.4955			20.4169	18.2794
Fn1_1252	Fn1	A0A087WR50	DKESAPISDTVVPAVPPPTDLR	D	1252	1273	Fibronectin	1.20734	2.18258	1.25594	0.00279794	2.15845	0.000246287	22.7587	21.7193	22.5477	21.0802	22.8263	21.5654	22.359	20.2321	22.5375	20.4439	23.9293	21.6746
Apoa1_93	Apoa1	Q00623	DFWDNLEKETDWVR	R	93	106	Apolipoprotein A-I	1.22219	2.11804	1.25705	0.00230995	2.21459	0.00929681	19.9118	18.8518	19.281	17.9087	18.2047	16.8659	18.7967	17.184	20.7374	17.4852	18.3987	16.6197
Alb_204	Alb	P07724	PKLDGVKEKALVSSVR	T	204	219	Albumin	-0.457061	0.878797	1.26635	0.288096	2.70679	0.00290041	23.7618	19.9218	18.4374	19.135	19.7467	19.0902	20.5752	17.7953	21.1365	19.2147	21.2406	17.822
C5_130	C5	P06684	TDKPVYTPDQSVKIR	H	130	144	Complement C5	1.22444	2.60301	1.26728	0.00352864	2.33779	0.000276078	20.6757	19.6532	20.6092	19.0545	20.7475	19.5229	20.9654	18.8303	20.2615	17.7979	21.2716	18.8569
Kng1_314	Kng1	A0A0R4J038	TKYVIEFIAR	G	314	323	Kininogen 1	0.737846	2.05975	1.26803	0.0384812	1.11997	0.0198715	15.9716	15.1937	15.3856	14.6139	15.3675	13.1129	15.2844	14.0537	11.2252		14.8467	13.8374
Cfh_1176	Cfh	P06909	ENIMESHNIILKWR	P	1176	1189	Complement factor H	1.41007	2.70547	1.27008	0.00176258	1.61862	0.00356005	18.5677	17.2186	18.5961	17.2835	19.1183	17.9696	17.6409	15.5465	17.0154	15.5528	17.4875	16.1887
Cp_826	Cp	Q61147	PYSIHAHGVKTESSTVVPTLPGEVR	R	826	850	Ceruloplasmin	1.1268	2.3625	1.27376	0.575969	0.339314	0.815509	16.7262	18.8552	18.9995	19.8015	19.7276	12.9753	17.4123	19.1475	18.4503	14.618	16.8144	17.8935
Ahsg_116	Ahsg	P29699	FHILKQDGQFR	D	116	126	Alpha-2-HS-glycoprotein	-2.1558	-1.71456	1.27771	0.00312249	2.15748	0.000272674	23.6342	22.4466	23.6229	22.0633	19.8088	18.7228	22.5374	20.3929	22.1441	19.8666	23.0266	20.9761
Serpina3k_149	Serpina3k	A0A0R4J0I1	LAEFHEKTR	I	149	157	Serine (or cysteine) peptidase inhibitor, clade A, member 3K	1.03673	2.05296	1.2845	0.00994898	1.70619	0.00224462	18.1732	17.1696	16.3553	14.5028	16.9863	15.989	18.5533	16.4432	17.6957	16.2984	18.5264	16.9153
Mug1_541	Mug1	P28665	GEVIADSVNFEIEKCLR	D	541	557	Murinoglobulin-1	0.773625	2.20893	1.28837	0.00238129	1.64423	0.0284383	16.9674	15.5412	17.3215	16.2597	17.7099	16.3327	16.2275	15.5413	15.6945	14.0926	16.1703	13.5257
Pi16_30	Pi16	Q9ET66	LTEDEKQTMVDLHNQYR	A	30	46	Peptidase inhibitor 16			1.30033	0.00265512	2.03649	0.000270541	24.8837	23.8173	24.9098	23.3878	25.0047	23.6921	25.3003	23.2676	24.0398	22.0415	24.9992	22.9208
Ttr_76	Ttr	P07309	HGLTTDEKFVEGVYR	L	76	90	Transthyretin	1.9047	2.80129	1.31623	0.00892661	2.79266	0.00210147	19.1935	18.2437	18.7647	16.8982	18.2619	17.1296	17.8893	15.1704			18.0276	15.1612
Serpina3g_211	Serpina3g	Q5I2A0	PNDTFKSEFYLDEKR	D	211	225	Serine protease inhibitor A3G			1.31714	0.00406927	2.12135	0.000466628	24.5673	23.5958	24.9976	23.3861	24.6738	23.3054	24.7789	22.8921	24.136	21.9668	24.7209	22.4129
Serpina1e_33	Serpina1e	Q00898	SQKDQSPASHEIATNLGDFAISLYR	T	33	57	Alpha-1-antitrypsin 1-5			1.31778	0.00184808	2.53121	0.000140829	23.3088	21.9309	24.082	22.6468	23.3604	22.2201	23.3567	20.7695	22.7769	20.3363	23.321	20.7551
Cp_147	Cp	Q61147	DKVLPGQQYVYVLHANEPSPGEGDSNCVTR	D	147	176	Ceruloplasmin	1.1268	2.3625	1.31904	0.0779504	2.18204	0.0106084	18.1975	16.6431	18.0618	18.0443	18.3239	15.9387	18.1891	15.6419	17.4838		18.1733	16.3564
Serpina3k_142	Serpina3k	A0A0R4J0I1	IEKDLQILAEFHEKTR	F	142	157	Serine (or cysteine) peptidase inhibitor, clade A, member 3K	1.03673	2.05296	1.32028	0.00222513	2.8061	0.000333348	18.079	16.9854	18.6984	17.3094	18.5117	17.0335	18.592	16.1581	18.3696	15.3601	17.9579	14.9829
Fga_512	Fga	E9PV24	TSTVKKQVTKTYKMADEAGSEAHR	K	512	535	Fibrinogen alpha chain	1.05101	2.41958	1.32352	0.00703653	3.53999	0.0716193	16.851	15.1654	17.8132	16.3654	17.752	16.9149	18.7577	16.274	17.7567	16.6534	19.0503	12.0173
Fn1_1538	Fn1	A0A087WR50	KTEIDKPSQMQVTDVQDNSISVR	Y	1538	1560	Fibronectin	1.20734	2.18258	1.3275	0.0307903	0.57403	0.244721	20.2092	18.5196			19.7071	18.7416	18.6627	18.7928	19.7529	18.1911	18.0533	17.7629
Apoc3_37	Apoc3	P33622	EQASKTVQDALSSVQESDIAVVAR	M	37	60	Apolipoprotein C-III	2.69204		1.32783	0.45385			15.4855	16.56	16.6093	12.8792
Fn1_1876	Fn1	A0A087WR50	TDYKIHLYTLNDNAR	G	1876	1890	Fibronectin	1.20734	2.18258	1.32959	0.0919924	2.36669	0.23337	20.5193	17.8489	20.3369	19.0837	21.6749	21.6097	24.9549	18.5555	19.187	20.0783	17.9143	16.3223
Tf_589	Tf	Q921I1	KPVKDFASCHLAQAPNHVVVSR	R	589	610	Serotransferrin	0.591843	1.75205	1.33585	0.00168518	1.40708	0.0593062	16.2251	14.9491	16.9004	15.3997	15.1842	13.9534	16.9785	14.7197	15.5118	13.7009	16.5852	16.4338
Apoa1_141	Apoa1	Q00623	KVAPLGAELQESAR	Q	141	154	Apolipoprotein A-I	1.22219	2.11804	1.33617	0.00145207	2.73228	0.000824314	17.1677	15.9465	17.3719	15.9888	17.0104	15.6061	15.8899	13.1171	15.7953	12.6118	17.3503	15.1098
Alb_405	Alb	P07724	VEEPKNLVKTNCDLYEKLGEYGFQNAILVR	L	405	434	Albumin	-0.457061	0.878797	1.34056	0.00157646	1.55426	0.0144717	19.66	18.2087	20.0043	18.8062	19.8681	18.4958	18.7537	17.9492	17.9706	16.3291	19.9615	17.7447
C3_955	C3	P01027	GGVQKVDVPAADLSDQVPDTDSETR	Q	955	979	Complement C3	1.23541	2.59186	1.34178	0.00272815	2.81348	0.00974913	20.1559	18.5992	14.4911	13.4321	18.7046	17.2951	19.9398	16.6096	16.9266	15.4728	19.1921	15.5356
C3_401	C3	P01027	TQDDGVAKLSINTPNSR	L	401	417	Complement C3	1.23541	2.59186	1.34454	0.00908509	2.48596	0.00028882	17.1932	16.4145	17.5291	15.7817	17.7895	16.2819	18.2611	16.035	16.9533	14.3447	18.1341	15.511
Serpinc1_277	Serpinc1	P32261	GQSCPVPMMYQEGKFKYR	D	277	294	Antithrombin-III	0.375452	1.29709	1.34485	0.00363507	5.30558	0.00661625	18.4009	17.1136	18.1373	16.4531	17.8635	16.8004	18.8264	14.409	18.2528		18.8828	12.689
Serpinc1_277	Serpinc1	P32261	GQSCPVPMMYQEGKFKYR	D	277	294	Antithrombin-III	0.734518	1.266	1.34485	0.00363507	5.30558	0.00661625	18.4009	17.1136	18.1373	16.4531	17.8635	16.8004	18.8264	14.409	18.2528		18.8828	12.689
Serping1_23	Serping1	P97290	DPEATSHSTQDPLEAQAKSR	S	23	42	Plasma protease C1 inhibitor	0.781742	1.78205	1.34668	0.0026392	4.40215	0.000836954	16.9724	15.5456	16.7926	15.2444	16.1105	15.0456	16.965	12.7054	15.1031		17.0406	12.4959
Apoa1_252	Apoa1	Q00623	SVIDKASETLTAQ	Q	252	264	Apolipoprotein A-I	1.22219	2.11804	1.35767	0.00169591	2.48985	0.000262544	21.6486	20.4753	19.3276	17.893	19.2748	17.8096	20.3477	17.9495	17.8583	15.1297	20.41	18.0672
Fga_407	Fga	E9PV24	SCSKTITKTVTGPDGR	R	407	422	Fibrinogen alpha chain	1.05101	2.41958	1.36381	0.0456205	4.44208	0.00179081	15.9911	14.2637	14.0432	13.8044	18.5317	16.4063	19.3476	14.5609	14.9486		19.7062	15.6087
Plg_632	Plg	P20918	PEFYKVILGAHEEYIR	R	632	647	Plasminogen	0.970833	2.07009	1.37093	0.0416553	0.472497	0.406192	16.9901	16.47	18.0014	15.5834	19.856	18.6814	19.2764	18.8244	14.27	14.8819	20.0348	18.4575
Tgfbi_24	Tgfbi	P82198	GPAKSPYQLVLQHSR	A	24	38	Transforming growth factor-beta-induced protein ig-h3	1.11158	1.84286	1.37095	0.0768279	1.81873	0.32403	17.9392	16.739	16.6545	13.9628	16.7877	16.5668	16.4247	12.2342	16.6679	18.9637	17.4958	13.9343
Apoa4_321	Apoa4	P06728	QLEQFRQQLGPNSGEVESHLSFLEKSLR	Q	321	348	Apolipoprotein A-IV	1.55719	2.83512	1.37827	0.00423685	2.44134	0.000247432	25.4069	24.4085	23.6073	21.8896	23.5181	22.0994	23.8641	21.6251	23.2215	20.7373	23.872	21.2711
Kng1_40	Kng1	A0A0R4J038	SLKQFNPGVKSGNQYMLHR	F	40	58	Kininogen 1	0.737846	2.05975	1.38709	0.00234499	2.5433	0.000251138	22.444	21.3431	22.663	21.1299	22.2644	20.7371	24.265	21.9082	21.1057	18.3292	23.5465	21.0497
Cp_649	Cp	Q61147	DVHGIYFSGNTYLSKGER	A	649	666	Ceruloplasmin	1.1268	2.3625	1.38879	0.00152712	3.04228	0.00553048	17.0562	15.6188	17.9741	16.4618	17.7419	16.5252			16.0196	12.5771	17.288	14.6459
Hrg_288	Hrg	Q9ESB3	CPPPPEGKDNSDRPR	G	288	302	Histidine-rich glycoprotein	1.4519	2.61144	1.39322	0.00786365	1.90943	0.000559063	17.5266	16.656	17.1399	15.693	14.0805	12.2184	18.4132	16.6034	16.5098	14.7101	18.8135	16.6946
Saa4_96	Saa4	P31532	NHGLETLQATQKAEEWGR	R	96	113	Serum amyloid A-4 protein	1.1569	2.00624	1.41238	0.0510407			17.6566	17.2302	17.8263	16.5854	17.3516	14.7817			16.6765	15.5699
Selenop_220	Selenop	P70274	SSKPSENQQPGPSETTLPPSGLHHHHR	G	220	246	Selenoprotein P			1.41501	0.0411402	3.40389	0.00372435	14.527	13.7795	14.1454	11.5884	15.5448	14.6042	15.483	12.4468	14.0448		15.9589	12.1873
Apoa4_205	Apoa4	P06728	ANELKATIDQNLEDLRR	R	205	221	Apolipoprotein A-IV	1.55719	2.83512	1.41651	0.0665129	2.38386	0.000266007	20.4031	19.6475			18.0791	16.0017	19.0877	16.8756	21.713	19.35	20.0192	17.4428
Serpinc1_39	Serpinc1	P32261	DICIAKPR	D	39	46	Antithrombin-III	0.375452	1.29709	1.41802	0.00131426	2.33891	0.000179432	18.9281	17.6217	19.1724	17.6074	18.3926	17.0099	19.1959	16.9369	18.3276	15.9438	19.408	17.0341
Serpinc1_39	Serpinc1	P32261	DICIAKPR	D	39	46	Antithrombin-III	0.734518	1.266	1.41802	0.00131426	2.33891	0.000179432	18.9281	17.6217	19.1724	17.6074	18.3926	17.0099	19.1959	16.9369	18.3276	15.9438	19.408	17.0341
Serpina10_59	Serpina10	Q8R121	EEEEKEEGKDEEYWLR	E	59	74	Protein Z-dependent protease inhibitor	0.652307	1.57973	1.42346	0.00312398	2.60419	0.00021242	20.176	18.9568	19.8965	18.1013	18.8234	17.5674	19.5733	16.8135	17.348	14.9659	19.6438	16.9732
Itih2_55	Itih2	Q61703	SLPEESGEETDTVDPVTLYSYKVQSTITSR	R	55	84	Inter-alpha-trypsin inhibitor heavy chain H2	1.08855	2.21388	1.43084	0.00121589	2.03132	0.000298952	21.8369	20.3079	22.2866	20.8212	22.7517	21.4536	22.8362	20.8429	22.9983	21.022	22.8067	20.6824
Fgb_309	Fgb	Q8K0E8	PGEYWLGNDKISQLTR	L	309	324	Fibrinogen beta chain	1.04414	2.05732	1.43147	0.00532109	2.10795	0.000552802	21.0444	20.0343	20.9827	19.1069	20.8037	19.3953	20.7559	18.7062	20.7465	18.8456	22.1837	19.8104
Cfhr4_24	Cfhr4	E9Q8B5	EVKSCEFPQFKYGR	G	24	37	Complement factor H-related 4	1.07334	2.09124	1.4319	0.00375628	2.30913	0.000212525	22.8907	21.8288	22.9248	21.1378	22.6358	21.189	24.1237	21.7947	23.5259	21.1189	22.5775	20.3861
Man2b1_823	Man2b1	O09159	DRGVSEPLLETDTGDKVR	D	823	840	Lysosomal alpha-mannosidase	0.751174	1.43824	1.4351	0.0417546			14.7992	12.8565	15.6634	14.7359				16.6438			14.8227
Serpina1b_276	Serpina1b	P22599	GKMQHLEQTLNKELISKILLNR	D	276	297	Alpha-1-antitrypsin 1-2	1.01778	0.709509	1.43748	0.0166077			19.3992	17.721	19.8897		18.9471	17.7504			18.8851	16.2064	19.7502
Serpina1d_399	Serpina1d	Q00897	QSPIFVGKVVDPTHK	T	399	413	Alpha-1-antitrypsin 1-4	1.49652	2.45083	1.43802	0.00146428	2.43759	0.000248106	17.9669	16.3356	18.6824	17.2982	18.3287	17.0301	18.4097	15.7905	17.9778	15.5352	19.806	17.5551
Pzp_1198	Pzp	Q61838	PGDVQKVKALSFYQPR	R	1198	1213	Pregnancy zone protein	0.795533	2.04286	1.44145	0.00489375	2.86475	0.00104475	17.7944	16.5409	18.6514	16.728	18.7421	17.5947	19.0693	16.6169	18.5131	15.0192	18.3807	15.7328
H2-Q10_169	H2-Q10	P01898	RKWEQAGAAEYYR	R	169	181	H-2 class I histocompatibility antigen, Q10 alpha chain	1.00536	1.92365	1.44595	0.0806667	1.88751	0.00478301	15.6871	14.9993			15.4743	13.2703	17.1895	15.9767	16.9989	14.8188	16.8661	14.5964
C3_50	C3	P01027	DAQGDIPVTVTVQDFLKR	H	50	67	Complement C3	1.23541	2.59186	1.45735	0.00140627	2.30155	0.000594999	18.362	16.7623	18.9404	17.4313	18.3087	17.0455	18.7551	16.773	17.8963	15.3022	18.9312	16.6027
Ces1c_359	Ces1c	P23953	KMNEETASLLLR	G	359	370	Carboxylesterase 1C	0.840606	2.81069	1.48024	0.0368952	2.33041	0.000496678	16.7266	15.5398	16.6573	14.0626	16.2707	15.6115	16.7009	14.6108	14.9826	12.341	16.9285	14.6689
C4b_72	C4b	P01029	FKLSSGDDFVLLSLEVPLEDVR	D	72	93	Complement C4-B	1.03103	2.25231	1.48154	0.0220661	2.59822	0.00459618			17.6433	16.5028	16.4497	14.6271	18.3104	15.9923	15.3018	13.3701	19.2567	15.7118
Serpina1d_398	Serpina1d	Q00897	TQSPIFVGKVVDPTHK	H	398	413	Alpha-1-antitrypsin 1-4	1.49652	2.45083	1.49059	0.0013513	2.87589	0.00185478	24.288	22.9511	23.4448	21.752	22.9864	21.5443	23.4836	20.6445			24.3535	21.4408
Gsn_428	Gsn	P13020	STAMAAQHGMDDDGTGQKQIWR	T	428	449	Gelsolin	0.890219	1.67503	1.49302	0.00353119	2.01301	0.000457908	17.3852	16.2892	17.5661	15.7163	16.7818	15.2485	17.4228	15.5762	15.5114	13.312	17.9145	15.9214
Serpina1e_398	Serpina1e	Q00898	SQSPLFVGKVVDPTHK	H	398	413	Alpha-1-antitrypsin 1-5			1.49314	0.00139235	2.7311	0.000128072	24.2905	22.9511	23.965	22.2581	23.7741	22.3409	24.2169	21.5483	23.4289	20.7799	24.3619	21.4862
Serpina1b_25	Serpina1b	A0A087WSE0	EDVQETDTSQKD	A	25	36	Serine (or cysteine) preptidase inhibitor, clade A, member 1B (Fragment)	1.01778	0.709509	1.50872	0.00213161	2.71476	0.00129375	16.3573	15.0652	16.8889	15.0558	15.9919	14.591	17.1026	14.0597	13.7423	11.6752	16.2187	13.1845
Cops4_283	Cops4	O88544	AMLMPHQKATTADGSSILDR	A	283	302	COP9 signalosome complex subunit 4			1.51204	0.000835288	2.55205	0.00013076	21.138	19.6409	21.9422	20.3841	21.3405	19.8596	22.1633	19.63	20.9624	18.46	22.1808	19.5603
Orm1_142	Orm1	Q60590	GLSLYAKRPDITPELR	R	142	157	Alpha-1-acid glycoprotein 1	0.835695	1.76228	1.51791	0.00227513	2.40978	0.000546287	21.7409	20.3372	21.5954	19.734	20.9163	19.6277	20.9564	18.7547	22.0696	19.8192	21.8668	19.0896
Apoa1_33	Apoa1	Q00623	KVKDFANVYVDAVKDSGR	D	33	50	Apolipoprotein A-I	1.22219	2.11804	1.51906	0.00293598	2.86505	0.000344078	21.1911	19.9919	21.476	19.5774	20.6787	19.2194	21.2992	18.614	21.1692	18.5173	20.8487	17.5906
F10_45	F10	O88947	FEEFKKGNLER	F	45	55	Coagulation factor X	1.96132	3.5908	1.52492	0.00726886	3.68656	0.000896967	21.1701	20.2312	22.2157	20.195	20.8252	19.21	21.8647	18.8532	20.7499	16.3179	22.3772	18.761
Gpld1_431	Gpld1	Q8VCU2	LDLDKEAHGILEGFQPSGR	D	431	449	Phosphatidylinositol-glycan-specific phospholipase D	1.05626	1.64175	1.54048	0.0045928	2.98303	0.0198312	19.472	18.4535	19.3543	17.5893	18.9876	17.1497	19.2643	16.9074	17.6537	15.8774	19.2277	14.4117
Apom_153	Apom	Q9Z1R3	PHPPEKCVEEFQSLTSCLDFKAFLVTPR	S	153	180	Apolipoprotein M	1.79897	2.54671	1.55021	0.0402696	2.53588	0.000361931	18.8956	17.8982	19.5496	17.4466			19.2142	16.7071	18.3359	16.0617	19.4441	16.6178
Ahsg_111	Ahsg	P29699	EGDCDFHILKQDGQFR	V	111	126	Alpha-2-HS-glycoprotein	-2.1558	-1.71456	1.55263	0.006519	1.88286	0.000645702	20.2397	18.0779	19.6775	18.3394	18.0242	16.8662	19.7693	18.1159	17.7877	15.7666	19.6037	17.6296
Gm20547_1204	Gm20547	B8JJN0	PNTCKGDSGGPLIVHKR	D	1204	1220	Complement C2	1.0858	2.10229	1.56102	0.0050333	1.89325	0.0036638	17.6428	16.6358	18.3215	16.4351	17.7355	15.9459	17.3415	15.7924	18.0349	15.5321	17.9413	16.3135
C3_128	C3	P01027	SGYLFIQTDKTIYTPGSTVLYR	Q	128	149	Complement C3	1.23541	2.59186	1.57215	0.0262853			14.126		18.8017	16.7988	18.5553	17.414			17.9595	15.7169
Serpinc1_194	Serpinc1	P32261	VSEVVYGAKLQPLDFKENPEQSR	D	194	216	Antithrombin-III	0.375452	1.29709	1.57525	0.0031075	2.91388	0.000231163	21.0181	19.8397	20.8407	18.8846	20.4857	18.8944	21.6024	18.9791	20.3072	17.3732	21.0323	17.8479
Serpinc1_194	Serpinc1	P32261	VSEVVYGAKLQPLDFKENPEQSR	D	194	216	Antithrombin-III	0.734518	1.266	1.57525	0.0031075	2.91388	0.000231163	21.0181	19.8397	20.8407	18.8846	20.4857	18.8944	21.6024	18.9791	20.3072	17.3732	21.0323	17.8479
Serpina3n_221	Serpina3n	G3X8T9	PLDTFKSEFYAGKR	D	221	234	Serine (or cysteine) peptidase inhibitor, clade A, member 3N	0.934142	1.77967	1.57828	0.00312867	3.28371	0.000624438	20.0221	18.8261	20.6499	18.6709	21.029	19.4692	21.495	18.5104	19.7088	16.7512	19.9726	16.0637
Serpina1e_396	Serpina1e	Q00898	EHSQSPLFVGKVVDPTHK	E	396	413	Alpha-1-antitrypsin 1-5			1.57907	0.00178484	3.44756	0.00184632	20.4968	19.2428	20.6888	18.9321	19.1748	17.4484	19.4962	16.5321	19.609	16.6551	20.2119	15.7872
Orm1_171	Orm1	Q60590	ESEIIFVDWKKDR	D	171	183	Alpha-1-acid glycoprotein 1	0.835695	1.76228	1.58804	0.00204785	3.84396	6.47664e-05	22.1842	20.9571	22.3934	20.632	21.5743	19.7988	21.41	17.4678	21.0029	17.4143	21.5836	17.5825
C3_30	C3	H3BKW9	SEETIQNEAFSLTAKGKGR	E	30	48	Complement component 3 (Fragment)	1.23541	2.59186	1.58913	0.00287152	3.64658	0.00234422	17.6285	16.3531	17.569	15.5583	17.0017	15.5204	18.0874	14.7345	15.6467		17.8716	13.9313
Mug1_1287	Mug1	P28665	SFSQKFQVENSNR	G	1287	1299	Murinoglobulin-1	0.773625	2.20893	1.59429	0.000702327	2.63024	0.000207691	17.8923	16.3101	17.6126	16.06	17.4755	15.8274	18.3555	15.4986	17.0084	14.5279	17.5915	15.038
Serpina3k_218	Serpina3k	A0A0R4J0I1	ISFDPQDTFESEFYLDEKR	K	218	236	Serine (or cysteine) peptidase inhibitor, clade A, member 3K	1.03673	2.05296	1.59998	0.0855619	2.66828	0.091918	18.907	18.7298	19.8723	16.6445	19.262	17.867	19.4324	18.2705	18.4108	14.2362	19.2551
Cpn1_215	Cpn1	Q9JJN5	MHGGAVVANYPYDKSLEHR	N	215	233	Carboxypeptidase N catalytic chain	-0.686	0.640934	1.60323	0.00306708	1.76644	0.108767	16.6845	14.6444	17.0444	15.7843	17.0139	15.5044	17.8147	17.4231	16.1179	15.062	17.044	13.1922
C1ra_526	C1ra	Q8CG16	TNVEQIKKLGHHPVR	H	526	540	Complement C1r-A subcomponent	2.87643	4.95509	1.61134	0.0279543			16.0581	14.9129	12.5006		16.186	14.1085	17.2865	13.0706	16.2892		17.0203
Serpina1d_275	Serpina1d	Q00897	DGKMQHLEQTLNKELISQFLLNR	D	275	297	Alpha-1-antitrypsin 1-4	1.49652	2.45083	1.61225	0.00362003	3.34631	0.00035865	23.7987	22.365	24.1137	22.0047	21.5049	20.2107	23.0916	19.7582	21.4181	18.5094	23.4319	19.6352
Plg_489	Plg	P20918	YRGKTAVTAAGTPCQGWAAQEPHR	D	489	512	Plasminogen	0.970833	2.07009	1.62429	0.242367			14.1743	14.2431	13.9472	10.6299			14.1298		12.3578		13.9722
F13b_352	F13b	Q07968	SEIYYSGDKVTYR	H	352	364	Coagulation factor XIII B chain	1.5267	3.49545	1.63898	0.0453183			14.9502	14.3691	16.0558	13.0939	15.9661	14.5922	16.2063		13.7681		15.2132
Gsn_50	Gsn	P13020	MVVEHPEFLKAGKEPGLQIWR	S	50	70	Gelsolin	0.890219	1.67503	1.66019	0.00226754	3.13842	6.14904e-05	22.8828	21.6141	23.3897	21.4064	21.7485	20.0201	22.4705	19.3713	22.4144	19.2584	22.317	19.1569
Gm7298_152	Gm7298	A0A0N4SVU1	DKNLRPLNELFPLAYIEDPKKNR	M	152	174	Predicted gene 7298	1.38935	2.08823	1.66186	0.00146994	3.57802	4.65035e-05	24.868	23.4563	26.2035	24.2418	25.1438	23.5317	26.0121	22.5313	24.129	20.5598	25.4751	21.7911
Cfi_361	Cfi	Q61129	VIGGKPANVGDYPWQVAIKDGQR	R	361	383	Complement factor I	1.13328	2.10738	1.66446	0.00176707	3.1124	9.04377e-05	28.0276	26.6544	28.4595	26.4603	27.8159	26.1949	28.1012	25.0864	27.6651	24.6253	28.3439	25.0614
Alb_453	Alb	P07724	NLGRVGTKCCTLPEDQR	R	453	469	Albumin	-0.457061	0.878797	1.66956	0.00875151	-0.283288	0.845428			18.5874	16.762	18.2101	16.6963	15.3803	12.6932	13.668	17.0646	15.8729	16.0134
C3_1026	C3	P01027	HYLDQTEQWEKFGIEKR	V	1026	1042	Complement C3	1.23541	2.59186	1.67011	0.00648435	3.12975	0.000332103	22.8083	21.7855	23.404	21.2282	22.7182	20.9065	23.5812	20.6976	22.8663	19.2894	23.652	20.7233
Hrg_19	Hrg	Q9ESB3	LSPTNCDASEPLAEKVLDLINKGR	A	19	42	Histidine-rich glycoprotein	1.4519	2.61144	1.68325	0.00206993	3.23853	0.00147069	27.0188	25.6331	26.7222	24.6482	24.0517	22.4616	22.8965	19.584	26.3958	23.2313	17.8793
Itih3_42	Itih3	Q61704	GIEVYSTKISCKVTSR	D	42	57	Inter-alpha-trypsin inhibitor heavy chain H3	1.05078	2.16335	1.69112	0.0560402			15.6211	14.406	16.4783	13.249	15.3451	14.7161	16.6876		15.9515		16.2104
Mug1_162	Mug1	P28665	LPLAYIEDPKKNR	L	162	174	Murinoglobulin-1	0.773625	2.20893	1.69145	0.00180895	3.60144	5.06318e-05	24.953	23.4925	19.5275	17.4574	19.4605	17.9166	26.2741	22.8008	19.7329	16.1339	25.9682	22.2362
C3_319	C3	P01027	ALVGKSLYVSVTVILHSGSDMVEAER	D	319	344	Complement C3	1.23541	2.59186	1.69513	0.00175846	2.47748	0.00321095	19.6861	18.3438	19.849	18.0925	19.2069	17.2203	20.0741	17.3638	18.6268	16.9386	19.762	16.7281
Serpina3k_304	Serpina3k	A0A0R4J0I1	SSQIEELNLPKFSIASDYR	F	304	322	Serine (or cysteine) peptidase inhibitor, clade A, member 3K	1.03673	2.05296	1.70923	0.00171116	3.21319	0.000118656	22.583	21.1473	23.0862	21.0151	22.7935	21.1726	23.1907	19.9589	20.9642	17.9817	23.4164	19.9911
Alb_262	Alb	P07724	LTKVNKECCHGDLLECADDR	D	262	281	Albumin	-0.457061	0.878797	1.71325	0.00642249	1.38063	0.162104	15.383	13.6823	16.3409	14.6151			14.258	13.9195	13.774	11.3512
Gc_88	Gc	P21614	TSELSVKSCESDAPFPVHPGTPECCTKEGLER	R	88	119	Vitamin D-binding protein	1.25897	2.6124	1.71937	0.00263442	3.00999	0.000107452	18.1826	16.8451	18.2457	16.5868	17.1951	15.0334	17.6394	14.7665	15.7253	12.7545	17.7757	14.5895
Gc_242	Gc	P21614	KVPTANLENVLPLAEDFTEILSR	Q	242	264	Vitamin D-binding protein	1.25897	2.6124	1.73805	0.0549169	2.19965	0.00238347	17.3889	16.0976	17.6984	17.0747	17.2059	13.9067	18.3464	16.6535	15.9925	13.2208	17.6537	15.5194
C3_1415	C3	P01027	TKDLELLASGVDR	D	1415	1427	Complement C3	1.23541	2.59186	1.74669	0.00428909	2.85408	0.000792829	18.8261	17.5273	19.0237	17.4126	18.3019	15.9718	18.5052	15.0947	17.2954	14.8288	19.244	16.5587
Ttr_60	Ttr	P07309	SWEPFASGKTAESGELHGLTTDEKFVEGVYR	G	60	90	Transthyretin	1.9047	2.80129	1.74736	0.00159898	3.06418	9.20717e-05	21.6376	20.2051	21.2162	19.1286	21.5334	19.8115	22.4314	19.5234	21.2436	18.1381	22.1573	18.9784
Hrg_135	Hrg	Q9ESB3	NTKDSPVLLDFFEDSELYR	R	135	153	Histidine-rich glycoprotein	1.4519	2.61144	1.74752	0.12815	0.28245	0.819181	17.4161	16.8898	16.8488	13.8801					16.6432	18.0673	18.3401	16.3512
Kng2_18	Kng2	Q6S9I0	TQGEEAQEIDCNDEAVFQAVDASLKKLNAR	L	18	47	Kininogen 2	1.04744	2.01606	1.74755	0.00330601	3.56553	0.00510596	20.3872	18.8197	20.6384	18.354	18.6728	17.282	20.9941	16.9483	19.0005	15.9152	21.078
Gsn_60	Gsn	P13020	AGKEPGLQIWR	K	60	70	Gelsolin	0.890219	1.67503	1.75352	0.00779169	2.5721	0.00274736	17.9585	16.1665	17.871	15.4635	17.8286	16.7675	18.3569	15.6798	16.4406		18.2714	15.8042
Alb_433	Alb	P07724	VRYTQKAPQVSTPTLVEAAR	L	433	452	Albumin	-0.457061	0.878797	1.757	0.0303636	0.34163	0.535245	20.036	16.9908	20.3233	19.1024	20.4579	19.4531	18.0096	18.3478	18.1519	17.1305	18.3753
C3_812	C3	P01027	KKGICVADPYEIR	D	812	824	Complement C3	1.23541	2.59186	1.78306	0.00290461	3.68457	3.81764e-05	18.4346	17.1199	19.171	16.9359	17.951	16.1516	19.1655	15.461	18.3515	14.6085	18.8857	15.2794
Kng2_31	Kng2	Q6S9I0	EAVFQAVDASLKKLNAR	D	31	47	Kininogen 2	1.04744	2.01606	1.79034	0.00391889	3.76117	5.59965e-05	17.7743	16.5857	19.314	17.1428	19.7891	17.7779	20.0863	16.5323	19.3228	15.4891	19.9576	16.0618
Serpina1e_32	Serpina1e	Q00898	TSQKDQSPASHEIATNLGDFAISLYR	D	32	57	Alpha-1-antitrypsin 1-5			1.794	0.000758919	2.42901	0.00020559	25.2381	23.5722	26.5634	24.5418	26.277	24.5825	26.2455	23.8877	26.2085	23.8728	25.8433	23.2498
Hrg_20	Hrg	Q9ESB3	SPTNCDASEPLAEKVLDLINKGR	L	20	42	Histidine-rich glycoprotein	1.4519	2.61144	1.79527	0.0211702	3.87504	6.79423e-05	18.8054	17.4698	18.4749	16.2199			19.3367	15.7264	17.7928	13.7271	19.0571	15.108
Itih1_497	Itih1	Q61702	HKQYYDGSEIVVAGR	R	497	511	Inter-alpha-trypsin inhibitor heavy chain H1	1.06559	2.03829	1.80417	0.00670576	3.12797	0.000217964	19.1392	18.0609	19.6639	17.6962	19.1539	16.7874	18.6032	15.7736	18.4496	15.3488	18.1095	14.6559
Man1a1_136	Man1a1	P45700	EAKETLQKLPEEIQR	R	136	150	Mannosyl-oligosaccharide 1,2-alpha-mannosidase IA	1.36919	2.41683	1.82261	0.0032053	3.92975	0.000218807	21.0179	19.7597	21.3394	19.1464	20.72	18.7033	20.4632	16.8786	19.9086	16.1478	21.9084	17.4646
F13b_127	F13b	Q07968	GGKDEEVVHCLSAGWSSQPSCR	T	127	148	Coagulation factor XIII B chain	1.5267	3.49545	1.82774	0.340016	0.476443	0.546485	17.6079	13.2879			15.6241	16.2887	16.2467	17.4919	19.3052	17.411	17.536	16.7556
Hp_19	Hp	Q61646	VELGNDAMDFEDDSCPKPPEIANGYVEHLVR	A	19	49	Haptoglobin	-0.156487	0.663204	1.83217	0.0103294	0.176355	0.737065	24.2456	23.2372	20.6194	18.0361	20.0442	18.1394	16.3217	17.087	18.5986	17.277	16.4863	16.5135
Ttr_59	Ttr	P07309	GSWEPFASGKTAESGELHGLTTDEKFVEGVYR	E	59	90	Transthyretin	1.9047	2.80129	1.83827	0.00364839	2.94379	0.000364001	19.6819	18.3967	19.5352	17.6496	17.8994	15.5553	19.5763	17.0551	18.5836	15.4575	19.939	16.755
Pglyrp2_180	Pglyrp2	Q8VCS0-2	VGATLPNDKAKTPTTVDR	D	180	197	Isoform 2 of N-acetylmuramoyl-L-alanine amidase	0.967963	1.37567	1.84462	0.00226072	3.96105	0.000102261	20.5777	18.9487	20.5851	18.2422	20.1333	18.5714	21.2851	17.6834	20.6702	16.4503	21.6416	17.5801
Kng2_30	Kng2	Q6S9I0	DEAVFQAVDASLKKLNAR	N	30	47	Kininogen 2	1.04744	2.01606	1.84968	0.00159066	3.17338	0.0221553	16.3977	14.8986	16.7803	14.5523	16.475	14.6532	17.2702	13.205	15.8097		17.1552	14.8736
Alb_200	Alb	P07724	SCLTPKLDGVKEKALVSSVR	E	200	219	Albumin	-0.457061	0.878797	1.85505	0.000722382	5.57603	0.000534849	19.1934	17.4949	18.8049	16.7086	19.3121	17.5418	20.1859	15.1649	18.2986	13.272	20.5702	13.8897
Fgb_42	Fgb	Q8K0E8	RKEEPPSLRPAPPPISGGGYR	R	42	62	Fibrinogen beta chain	1.04414	2.05732	1.86147	0.00338193	2.62931	0.000169919	18.8513	17.5931	18.2827	16.1548	18.159	15.9606	18.5655	15.8771	20.1388	17.6904	19.0646	16.3134
Mug1_1285	Mug1	P28665	TGSFSQKFQVENSNR	S	1285	1299	Murinoglobulin-1	0.773625	2.20893	1.86593	0.0113746			15.9521	14.3522	15.5586	14.3633	15.654	12.8515	16.0276	11.8033	15.9062		15.6258
F12_23	F12	Q80YC5	WKDSKKFKDAPDGPTVVLTVDGR	P	23	45	Coagulation factor XII	1.57969	2.61562	1.86862	0.189297			18.7636	19.0498	19.6437	18.5839	18.8382	14.006	20.3607	18.2692	19.369		20.3111
Orm1_172	Orm1	Q60590	SEIIFVDWKKDR	E	172	183	Alpha-1-acid glycoprotein 1	0.835695	1.76228	1.87407	0.00233663	4.15032	0.000471831	19.2875	17.7661	19.8161	17.4345	18.5433	16.824	18.8162	14.8881	18.4182	14.782	18.7727	13.886
Tf_24	Tf	Q921I1	TVKWCAVSEHENTKCISFR	K	24	42	Serotransferrin	0.591843	1.75205	1.88168	0.0036829	-0.24689	0.545388	15.3716	13.8467	15.7349	13.2192	13.7078	12.1033	14.1985	13.9031	14.3232	15.4668	14.4978	14.3902
H2-Q10_153	H2-Q10	P01898	DLKTWTAADVAAIITR	E	153	168	H-2 class I histocompatibility antigen, Q10 alpha chain	1.00536	1.92365	1.8883	0.0891867	2.72003	0.00535315	15.6735	14.8709	16.9651	13.9911	13.8181		15.436		15.3334	12.9375	15.832	12.7879
C3_464	C3	P01027	ELKPGDNLNVNFHLR	M	464	478	Complement C3	1.23541	2.59186	1.90759	0.0961747	2.1054	0.00048887	20.2784	19.8359	19.3133	15.2056	18.1801	17.0074	18.7312	16.3887	19.2754	17.3634	19.7157	17.6539
Crp_121	Crp	P14847	SATGIVEFWIDGKPKVR	E	121	137	C-reactive protein	1.92394	3.34332	1.92294	0.0167258			15.9497	14.4662	14.6813		15.6638	13.3015	16.2249		14.4852		16.1313
Mug1_133	Mug1	P28665	TDKPVYKPGQSVKFR	Q	133	147	Murinoglobulin-1	0.773625	2.20893	1.95309	0.00168827	3.00345	0.00482863	17.4892	16.0116	20.1458	17.9164	18.7556	16.6034	18.7579	15.4772	18.6185	14.7775	18.2739	16.3853
C3_1025	C3	P01027	VHYLDQTEQWEKFGIEKR	A	1025	1042	Complement C3	1.23541	2.59186	1.95584	0.00190008	3.3501	0.00142344	19.4299	17.7927	21.1369	18.6814	19.8204	18.0456	17.1102		19.3625	16.1091	20.0032	16.5564
Pglyrp2_183	Pglyrp2	Q8VCS0-2	TLPNDKAKTPTTVDR	A	183	197	Isoform 2 of N-acetylmuramoyl-L-alanine amidase	0.967963	1.37567	1.96078	0.00384064	4.21441	0.00212677	18.9514	17.4348	18.9332	16.301	18.0709	16.3373	18.9843	15.5774	17.8498	12.3763	19.1922	15.4293
Tf_124	Tf	Q921I1	TDFQLNQLEGKKSCHTGLGR	G	124	143	Serotransferrin	0.591843	1.75205	1.96333	0.00110689	3.92932	0.000937831	16.5482	14.8189	16.5266	14.1796	15.8236	14.0098	19.233	15.6275	17.4825	12.664	18.5863	15.2223
Fga_170	Fga	E9PV24	LEVDIDIKIR	R	170	179	Fibrinogen alpha chain	1.05101	2.41958	1.97166	0.000437793	2.8173	0.00010944	16.7202	14.5907	16.8602	15.0191	16.5053	14.561	16.5503	13.6274	16.6544	13.8241	16.2957	13.5971
Apoa1_25	Apoa1	Q00623	DEPQSQWDKVKDFANVYVDAVKDSGR	Q	25	50	Apolipoprotein A-I	1.22219	2.11804	1.97278	0.000870562	2.72057	0.000462211	31.8566	30.2168	32.2791	30.0935	31.4351	29.3422	32.1801	29.2917	23.8889	21.5839	32.3231	29.3547
Mug1_925	Mug1	P28665	SDAEISEKMSLVLPPTVVKDSAR	A	925	947	Murinoglobulin-1	0.773625	2.20893	1.98732	0.00563687	4.10135	0.000498901	22.1539	20.3207	22.4636	20.3222			22.5468	18.9175	22.1103	18.2882	22.8249	17.9722
Tf_20	Tf	Q921I1	VPDKTVKWCAVSEHENTKCISFR	A	20	42	Serotransferrin	0.591843	1.75205	1.99153	0.00044477	4.08068	0.00196126	19.3982	17.4592	19.8129	17.6428	18.9688	17.1032	19.2983	15.5341	18.9809	14.5837	17.8562
Ahsg_115	Ahsg	P29699	DFHILKQDGQFR	C	115	126	Alpha-2-HS-glycoprotein	-2.1558	-1.71456	2.00902	0.000613093	2.29594	0.0153847	19.3379	17.0772	18.9522	16.9796	18.6227	16.8289	18.3786	17.1958	18.2753	15.9957	19.606	16.1805
Cp_1050	Cp	Q61147	TVLPVEQETKSG	Y	1050	1061	Ceruloplasmin	1.1268	2.3625	2.01596	0.111064	2.96356	0.0425008	18.1497	17.4906	21.0427	16.4994	17.6216	16.7761	20.8904	15.4911	17.9353	16.2836	17.9032	16.0637
Lifr_611	Lifr	P42703-2	SPPSKIASMEIPNDDITVEQAVGLGNR	S	611	637	Isoform 2 of Leukemia inhibitory factor receptor	1.11867	1.96147	2.02838	0.0669936	2.46247	0.00308034	17.6274	16.6089	17.7319	14.6937	16.7201		18.263	15.9092	16.5118		18.0332	15.462
Igkc_95	Igkc	P01837	TSPIVKSFNR	S	95	104	Immunoglobulin kappa constant	-1.94492	0.188571	2.05204	0.00428644			16.1147	14.1302	17.035	14.9154	15.2151		16.7058		17.0549		15.9644
Ttr_21	Ttr	P07309	GPAGAGESKCPLMVKVLDAVR	A	21	41	Transthyretin	1.9047	2.80129	2.05563	0.00191517	-0.293487	0.92858	25.231	23.6464	24.3332	21.7996	23.7526	21.7038	25.1491	21.4277	24.9727	21.3101	17.6286	25.8931
Orm1_130	Orm1	Q60590	MLAFDLKDEKKR	F	130	141	Alpha-1-acid glycoprotein 1	0.835695	1.76228	2.06312	0.00239117	3.99959	0.000115503	18.476	16.83	19.7477	17.0963	19.0202	17.1282	19.9624	16.16	18.9921	15.1974	19.9846	15.5829
Kng2_28	Kng2	Q6S9I0	CNDEAVFQAVDASLKKLNAR	D	28	47	Kininogen 2	1.04744	2.01606	2.06815	0.0197414			24.335	22.8077	24.8296	22.2207	17.6814		19.5774		17.9886		19.6987
Alb_582	Alb	P07724	CCKAADKDTCFSTEGPNLVTR	T	582	602	Albumin	-0.457061	0.878797	2.07461	0.596475	-0.971999	0.693356	24.0198	13.5537	18.3398	16.5004	17.0699	23.1516	19.1936	16.766	18.3115	22.6831		15.1623
Ttr_13	Ttr	P07309	GLVFVSEAGPAGAGESKCPLMVKVLDAVR	A	13	41	Transthyretin	1.9047	2.80129	2.08945	0.00731376			19.4992	18.0694	19.6647	16.6669	19.1157	17.275	19.6001		19.1125		20.3885	14.1737
C3_1030	C3	P01027	QTEQWEKFGIEKR	D	1030	1042	Complement C3	1.23541	2.59186	2.09382	0.0649518			21.7647	20.7281	21.4683	17.285	19.8412	18.7797	20.5497		20.6286		22.1278	16.8343
Ttr_69	Ttr	P07309	TAESGELHGLTTDEKFVEGVYR	K	69	90	Transthyretin	1.9047	2.80129	2.09538	0.10713	2.03088	0.0315567	19.9938	19.1419	20.8043	16.1209	18.0495	17.2987	18.4877	16.8554	17.9821	16.9823	20.4018	16.9413
Serpina1a_398	Serpina1a	P07758	TQSPIFLGKVVDPTHK	H	398	413	Alpha-1-antitrypsin 1-1	-0.377586	1.37016	2.10339	0.00109258	3.78491	4.38903e-05	22.2962	20.2172	21.9882	19.4948	21.9281	20.1904	22.667	19.0171	21.6536	17.8701	22.8687	18.9474
Kng1_357	Kng1	A0A0R4J038	RPWENKVVPTVKCQALDMTEMAR	M	357	379	Kininogen 1	0.737846	2.05975	2.10379	0.209723			18.5222	18.4214	17.8374	13.7307	19.7799		18.3364
Serpina1a_275	Serpina1a	P07758	DGKMQHLEQTLSKELISKFLLNR	D	275	297	Alpha-1-antitrypsin 1-1	-0.377586	1.37016	2.11442	0.000432648	3.13463	8.43295e-05	23.1019	21.1814	23.1456	20.8248	23.0782	20.9762	23.5018	20.2099	20.8821	17.8468	23.4977	20.421
Serpina1e_275	Serpina1e	Q00898	DGKMQHLEQTLNKELISKFLLNR	D	275	297	Alpha-1-antitrypsin 1-5			2.12701	0.00730968	2.51605	0.00274853	22.0698	20.8872	23.6552	20.9149	24.1293	21.6712	22.8612	20.2628	23.8943		23.385	20.9514
Fga_387	Fga	E9PV24	KELLIGKEKVTSSGTSTTHR	D	387	406	Fibrinogen alpha chain	1.05101	2.41958	2.13089	0.00170083	4.04521	0.000107513	19.6435	17.9405	20.9974	18.3544	20.486	18.4393	19.9467	16.1944	20.0869	16.1252	21.2207	16.7991
Apoa1_20	Apoa1	Q00623	HVWQQDEPQSQWDKVKDFANVYVDAVKDSGR	W	20	50	Apolipoprotein A-I	1.22219	2.11804	2.13091	0.000542235	4.14863	0.000944845	19.1427	16.8411	19.6204	17.7792	23.663	21.4131	24.1322	19.1167	23.7106	19.6389	18.3625	15.0039
C3_1523	C3	P01027	SQEKINLNVR	Q	1523	1532	Complement C3	1.23541	2.59186	2.13859	0.161481	2.95799	0.0430704	18.253	17.8866	18.0121	17.3202	14.6023	9.24483	15.7494		16.9143	15.0988	15.6178	11.5173
Cfhr2_23	Cfhr2	Q4LDF6	GEEKTCSPPYILNGIYTPHR	K	23	42	Complement factor H-related 2			2.14056	0.155323			16.1581	12.2057	14.8073	11.3272	14.1941	15.2049	16.3448		13.8251
Apob_22	Apob	E9Q414	DTSVWAQDEVLENLSFSCPKDATR	L	22	45	Apolipoprotein B-100	1.15093	2.27135	2.15841	0.0323149			19.1568	17.7542	19.0621	17.7965	19.0625	15.2554
Fga_86	Fga	E9PV24	INKLKNSLFDFQR	R	86	98	Fibrinogen alpha chain	1.05101	2.41958	2.16018	0.00762243	5.01239	0.0120716			18.6479	16.1851	18.8012	16.9437	15.7204		18.0097	11.895	19.2725	15.3625
Apoa1_125	Apoa1	Q00623	DEFQKKWKEDVELYR	L	125	139	Apolipoprotein A-I	1.22219	2.11804	2.16279	0.0201578			20.7928		19.3498	17.7684	19.2807	16.5366	20.4202	13.0667	19.2673		18.7574
Alb_341	Alb	P07724	KNYAEAKDVFLGTFLYEYSR	C	341	360	Albumin	-0.457061	0.878797	2.1765	0.106305	2.7891	0.00200373	18.7513	17.965	20.1638	16.5971					19.6812	16.8521	20.9961	18.247
Crp_123	Crp	P14847	TGIVEFWIDGKPKVR	A	123	137	C-reactive protein	1.92394	3.34332	2.19508	0.00465763	4.81518	0.00221955	17.0244	15.5615	16.629	13.7001	16.5599	14.3665	16.8955	12.53	15.8224	10.5575	17.0685
Fn1_1952	Fn1	A0A087WR50	PGVTEATITGLEPGTEYTIYVIALKNNQKSEPLIGR	R	1952	1987	Fibronectin	1.20734	2.18258	2.20496	0.00110341	3.82314	9.01665e-05	21.6678	19.7723	23.4516	20.7786	22.7927	20.7465	23.1143	19.5255	22.8255	19.0754	23.693	19.5624
Mug1_1153	Mug1	P28665	AYAFALAGNQNKR	M	1153	1165	Murinoglobulin-1	0.773625	2.20893	2.21186	0.0593493	1.99971	0.00560441	19.079	14.735	19.5926	18.3975	19.5245	18.4281	18.0983	16.2419	18.5302	16.3871
C3_49	C3	P01027	HDAQGDIPVTVTVQDFLKR	A	49	67	Complement C3	1.23541	2.59186	2.21623	0.0310598	1.57173	0.00594763	15.8457	15.3022	17.8018	14.7614	17.0349	13.9702	16.2946	14.419	15.0791	13.2286	16.531	15.5419
Kng2_21	Kng2	Q6S9I0	EEAQEIDCNDEAVFQAVDASLKKLNAR	G	21	47	Kininogen 2	1.04744	2.01606	2.28303	0.00267881	4.64053	0.000188181	22.4957	20.9014	22.1796	19.3573	21.3209	18.8884	22.3768	18.2329	21.0935	16.5242	22.5066	17.2983
Lcat_344	Lcat	P16301	PTPHTYIYDHNFPYKDPVAALYEDGDDTVATR	R	344	375	Phosphatidylcholine-sterol acyltransferase	2.43193	4.70796	2.29032	0.00309357			22.4785	20.1731	22.4663	20.1911
Fn1_1488	Fn1	A0A087WR50	SPVQEFTVPGSKSTATINNIKPGADYTITLYAVTGR	N	1488	1523	Fibronectin	1.20734	2.18258	2.31045	0.00304076					18.2959	16.0112	18.6834	16.3472
Orm1_167	Orm1	Q60590	VGMDESEIIFVDWKKDR	H	167	183	Alpha-1-acid glycoprotein 1	0.835695	1.76228	2.31817	0.00269642	3.84464	0.00125202	18.5113	16.6497	18.6745	15.6229	18.4327	16.3914	18.3925	14.3828			17.5234	13.8439
Fgg_249	Fgg	Q8VCM7	TEFWLGNEKIHLISMQSTIPYALR	T	249	272	Fibrinogen gamma chain	0.686419	1.76016	2.32444	0.00888144	1.19485	0.164706	19.0072	17.0235	19.5315	16.0993	19.7362	18.1788	19.3075	17.9043	18.473	15.8828	19.3029	19.7117
Fgg_249	Fgg	Q8VCM7	TEFWLGNEKIHLISMQSTIPYALR	T	249	272	Fibrinogen gamma chain	0.81045	1.55892	2.32444	0.00888144	1.19485	0.164706	19.0072	17.0235	19.5315	16.0993	19.7362	18.1788	19.3075	17.9043	18.473	15.8828	19.3029	19.7117
Kng1_468	Kng1	A0A0R4J038	LGHGHQLKLDYLR	G	468	480	Kininogen 1	0.737846	2.05975	2.34331	0.00258228	2.8959	0.0187996	17.8072	15.6529	20.2066	17.1502	18.1324	16.3132	18.841	15.9835	18.1354	16.7559	18.7704	14.3197
C3_555	C3	P01027	VKDSCIGTLVVKGDPR	D	555	570	Complement C3	1.23541	2.59186	2.34484	0.00617181	3.02383	0.00162009	17.3615	15.3176	19.0885	16.4427			18.8204	15.779	18.107	15.1007
Mug1_594	Mug1	P28665	QSVLLLKPESELSPSWIYNLPGMQQNKFVPSSR	D	594	626	Murinoglobulin-1	0.773625	2.20893	2.37746	0.000317703	3.74909	0.000397486	22.8939	20.6311	22.7552	20.1218	22.7925	20.5564	22.0145	18.5762	21.6667	18.2312	23.1195	18.746
Serpina3g_206	Serpina3g	Q5I2A0	KNPFDPNDTFKSEFYLDEKR	W	206	225	Serine protease inhibitor A3G			2.4048	0.0111857	3.11079	0.0208066	23.8302	21.9061			24.0868	21.2013	20.0355	15.511	23.5112	19.9084	18.5518	17.3467
C5_967	C5	P06684	IPLDLVPKTKVER	R	967	979	Complement C5	1.22444	2.60301	2.44533	0.00210686	3.91089	3.77703e-05	16.5446	14.8202	16.7802	14.0215	15.4702	12.6173	17.0749	13.3074	16.7886	12.7805	19.251	15.294
Ttr_26	Ttr	P07309	GESKCPLMVKVLDAVR	A	26	41	Transthyretin	1.9047	2.80129	2.45154	0.00275099	4.36304	0.000280173	21.118	19.3767	20.2707	17.1448	20.05	17.5627	20.755	16.4224	20.1774	16.3739	20.9014	15.9483
Mup20_144	Mup20	Q5FW60	DLSSDIKEKFAQLSEEHGIVR	P	144	164	Major urinary protein 20	-0.192582	0.383881	2.51605	0.0342502	5.03342	0.00714534	20.1184	15.6411	20.2579	18.9526	19.9484	18.1827	20.3031		19.5605	15.3955	20.6456	14.7438
Kng1_34	Kng1	A0A0R4J038	FQAVDFSLKQFNPGVKSGNQYMLHR	V	34	58	Kininogen 1	0.737846	2.05975	2.55577	0.000789741	3.48521	0.000505716	25.1143	22.3391	24.4191	22.3783	24.3115	21.4601	24.291	21.2369	24.5311	20.4408	23.9373	20.6261
F12_20	F12	Q80YC5	APPWKDSKKFKDAPDGPTVVLTVDGR	S	20	45	Coagulation factor XII	1.57969	2.61562	2.61002	0.000892316	3.59716	0.00106576	20.4744	18.3941	20.7925	18.0816	19.9377	16.8989	21.2195	17.6032	18.6475	15.0696	21.3584
Hrg_136	Hrg	Q9ESB3	TKDSPVLLDFFEDSELYR	N	136	153	Histidine-rich glycoprotein	1.4519	2.61144	2.61895	0.0320519	3.2964	0.0195508	17.2987	13.7503	17.1347	15.4451			17.7323	12.3813	15.5106	13.203	17.6991	15.4684
Apoa4_177	Apoa4	P06728	TSMMPLATNLKDKFNR	H	177	192	Apolipoprotein A-IV	1.55719	2.83512	2.63414	0.0049595	3.94448	0.000505768	18.5994	17.0283	17.4466	14.3844	17.454	14.1848	17.6977	13.7941	17.5866	12.9921	17.159	13.8236
Itih3_148	Itih3	Q61704	SKVTFELTYEELLKR	G	148	162	Inter-alpha-trypsin inhibitor heavy chain H3	1.05078	2.16335	2.68122	0.00038488	4.53491	0.00138092	18.5336	16.0863	17.6257	14.5531	18.8672	16.3435	17.9096	13.6676	18.1414	13.3135	18.3642
Itih2_360	Itih2	Q61703	NDLVSATKTQIADAKR	R	360	375	Inter-alpha-trypsin inhibitor heavy chain H2	1.08855	2.21388	2.68607	0.00229824	2.22643	0.0164562	16.6342	14.0781	16.8294	13.3607	16.7594	14.726	17.2391	15.5105	16.7225	13.9983	16.6485
C3_390	C3	P01027	VVTQGSNAKALTQDDGVAKLSINTPNSR	L	390	417	Complement C3	1.23541	2.59186	2.70972	0.0824752			21.8436	17.6012	22.0649		21.6565	20.4795	21.9532		21.2078		22.0642	24.2137
Apoa1_223	Apoa1	Q00623	TLGEKARPALEDLR	K	223	236	Apolipoprotein A-I	1.22219	2.11804	2.71208	0.0107318	3.65016	0.00350547	19.7794	18.2851	18.1725	15.5042	18.5152	14.5416	18.1669	13.2949	18.2561	15.5688	18.3775	14.9863
Gm20547_1173	Gm20547	B8JJN0	TKAQGYEKVKDASEVVTPR	A	1173	1191	Complement C2	1.0858	2.10229	2.72983	0.00510962			17.9256	15.8256	18.0081	14.1563	16.7868	14.5492	18.1803		17.6384		18.6571
Mug1_710	Mug1	P28665	TLSKRPEEPPRKDPSSNDPLTETIR	T	710	734	Murinoglobulin-1	0.773625	2.20893	2.75995	0.243716			18.919	13.2349	14.8636	15.0279
Kng1_31	Kng1	A0A0R4J038	EAVFQAVDFSLKQFNPGVKSGNQYMLHR	D	31	58	Kininogen 1	0.737846	2.05975	2.81389	0.00182876	3.10761	0.000117699	22.8375	20.0224			22.8631	20.0503	23.3735	20.4655	22.9821	19.6751	23.2991	20.1913
Serpina1b_275	Serpina1b	P22599	DGKMQHLEQTLNKELISKILLNR	E	275	297	Alpha-1-antitrypsin 1-2	1.01778	0.709509	2.84662	0.000840958	4.05076	0.00521228	24.347	21.506	24.6436	21.2562	22.6737	20.3622	25.0635	20.0071	21.5111	19.0807	23.2966	18.631
Plg_88	Plg	P20918	MRDVILFEKR	R	88	97	Plasminogen	0.970833	2.07009	2.8682	0.000969669	3.06845	0.0200164	17.5855	14.8429	17.1245	14.7577	17.8994	14.4041	18.1357	13.157	18.3755	16.0595	15.1344	13.2238
Apoa1_128	Apoa1	Q00623	QKKWKEDVELYR	F	128	139	Apolipoprotein A-I	1.22219	2.11804	2.92506	0.00205898			17.8833	15.3039	18.5091	16.1251	16.7761	12.9645	17.534		17.4478		18.177
Alb_343	Alb	P07724	YAEAKDVFLGTFLYEYSR	N	343	360	Albumin	-0.457061	0.878797	2.93898	0.0199269	3.57596	0.000120034	19.8738	18.7735	22.2075	18.8331	22.2106	17.8683	21.9533	18.6054	21.0174	17.1174	21.9526	18.4726
Fga_20	Fga	E9PV24	TDTEDKGEFLSEGGGVR	T	20	36	Fibrinogen alpha chain	1.05101	2.41958	2.94329	0.0135794	3.21899	5.64694e-05	24.7842	21.8788	24.5112	21.5223	24.4	21.4642	24.0583	20.8181	23.2611	20.0826	24.1657	20.9274
C3_395	C3	P01027	SNAKALTQDDGVAKLSINTPNSR	G	395	417	Complement C3	1.23541	2.59186	3.01776	0.000589371	0.990369	0.113883	19.4517	16.7567	19.8546	16.2536	17.7259	14.9687	19.392	18.822	18.2329	16.0765	18.7242	18.4796
C3_924	C3	P01027	GVKKTLKVVPEGMR	D	924	937	Complement C3	1.23541	2.59186	3.02867	0.000652156			22.2164	19.7698	23.246	19.7629	22.5821	19.4257	22.862		22.2641	15.9177	24.078
Serpina3k_228	Serpina3k	A0A0R4J0I1	SEFYLDEKR	E	228	236	Serine (or cysteine) peptidase inhibitor, clade A, member 3K	1.03673	2.05296	3.17088	0.0416115			17.3399	15.4662	17.2571	12.789	16.5516		16.9683	14.7893			17.0848
Gc_410	Gc	P21614	YSENTFTEYKKKLAER	D	410	425	Vitamin D-binding protein	1.25897	2.6124	3.20076	0.00205091	4.72613	0.000503605	20.4134	18.0539	21.3446	17.2688	20.4041	17.2372	21.7102	16.3903	19.7354	15.8917	22.0905	17.0758
Apoc1_29	Apoc1	P34928	DLSGTLESIPDKLKEFGNTLEDKAR	P	29	53	Apolipoprotein C-I	8.39642		3.26638	0.00162503	6.30082	5.30971e-05	27.3106	24.9134	27.4994	23.4923	26.0284	22.6336	27.5078	21.5439	26.5777	20.5034	27.7184	20.8541
Alb_335	Alb	P07724	EDQEVCKNYAEAKDVFLGTFLYEYSR	V	335	360	Albumin	-0.457061	0.878797	3.33758	0.218661			18.5935	18.1137	18.7451	18.5258	18.81	9.49642	15.8932		16.7346		15.6281	15.5223
C3_1328	C3	P01027	EAFSLTAKGKGR	N	1328	1339	Complement C3	1.23541	2.59186	3.36506	0.000589695	5.94781	1.33112e-05	19.3384	16.5857	18.7394	14.8145	18.8722	15.4546	19.2207	13.3314	18.0749	12.2984	18.3707	12.1931
Itih4_88	Itih4	A6X935-2	GVTYPGVVKEKAEAQKQYSAAVGR	D	88	111	Isoform 2 of Inter alpha-trypsin inhibitor, heavy chain 4	1.58336	2.68474	3.38781	0.00162862			18.523	16.1055	19.3947	15.4051	18.7035	14.9471	19.2459		18.4327		19.6894
C3_1500	C3	P01027	GMLSKLCHSEMCR	D	1500	1512	Complement C3	1.23541	2.59186	3.46738	0.00154399	5.28913	0.00343665	18.9656	15.0373	18.7984	16.3187	18.4938	14.4998	18.6171	13.9726	17.1184		18.6433	12.7095
Tf_352	Tf	Q921I1	EGSIDNSPVKWCALSHLER	P	352	370	Serotransferrin	0.591843	1.75205	3.60237	0.0147837	2.43987	0.281537	16.3433	14.8124	21.3643	16.2411	21.5117	17.3587	20.9908	15.8035	21.1166		19.9734	20.2809
C3_949	C3	P01027	PEKLGQGGVQKVDVPAADLSDQVPDTDSETR	D	949	979	Complement C3	1.23541	2.59186	3.83971	0.00277226	6.12546	0.000221838	18.9325	16.2111	20.0264	14.989	19.9748	16.2144	20.5458	13.6229	20.1575	14.0375	19.3103	13.9769
Cd300lg_19	Cd300lg	Q1ERP8-2	LKGPKEISGFEGDTVSLR	A	19	36	Isoform 2 of CMRF35-like molecule 9			3.84817	0.0139257			18.362	13.5464	18.4779	15.5972	17.4759		19.0508		18.4613		19.0877	14.0226
Fga_383	Fga	E9PV24	SKGDKELLIGKEKVTSSGTSTTHR	T	383	406	Fibrinogen alpha chain	1.05101	2.41958	3.87556	0.000373036			16.8248	13.5551	14.8022	10.9069	16.9757	12.5141	16.7355		17.1791		17.9747	10.4626
C3_923	C3	P01027	DGVKKTLKVVPEGMR	S	923	937	Complement C3	1.23541	2.59186	3.87726	0.000186003			18.9001	14.865	18.7531	15.3848	18.195	13.9665	19.1002	9.86307	18.8701		19.3217
Serpinf2_247	Serpinf2	Q61247	PSLTQKDFFHLDER	D	247	260	Alpha-2-antiplasmin	1.70218	2.93138	3.97585	0.00026528	4.75386	0.00136336	19.2413	15.2139	19.979	15.489	19.8823	16.4721	19.7753	15.3391	18.6653	13.5937	19.7569
Mug1_96	Mug1	P28665	SSDEEDFLYVDIKGPTHEFSKR	S	96	117	Murinoglobulin-1	0.773625	2.20893	3.98079	0.0114935			17.24	14.1795			17.4423	12.5412	17.8742		16.8243		16.8607	12.0499
Tf_664	Tf	Q921I1	TPEKYLGAEYMQSVGNMR	T	664	681	Serotransferrin	0.591843	1.75205	4.04322	0.064471	2.89352	0.00312198	18.569	10.5061	18.5885	15.9887	18.1549	16.688	18.5796	15.8806	17.1654	13.3603	18.615	16.4385
Serpinf2_42	Serpinf2	Q61247	QKLPLPALFKLDNQDFGDHATLKR	Q	42	65	Alpha-2-antiplasmin	1.70218	2.93138	4.47969	3.78521e-05	5.92943	0.00107799	28.2747	23.7995	26.3845	22.1481	27.9511	23.2236	28.3159	21.994	26.8329	21.2959
Igkv11-125_89	Igkv11-125	P01650	LQHSYLPYTFGGGTKLEIKR	C	89	108	Immunoglobulin kappa variable 11-125					-0.768481	0.0582057		20.8387		19.6467	21.5469	22.4051	20.3628	20.606	17.6074	18.3328	18.0179	19.3547
Apod_21	Apod	P51910	QNFHLGKCPSPPVQENFDVKKYLGR	G	21	45	Apolipoprotein D					-2.64901	0.00031581		21.5346	16.8891	21.9924		21.4311	18.1167	20.4732	17.7213	20.3992	17.6188	20.5313
Serpinc1_81	Serpinc1	P32261	VWELSKANSR	R	81	90	Antithrombin-III	0.375452	1.29709			1.84233	0.00620548		17.673		16.8877	19.6942	19.3918	20.5718	18.6182	21.3598	19.6288		18.8019
Serpinc1_81	Serpinc1	P32261	VWELSKANSR	R	81	90	Antithrombin-III	0.734518	1.266			1.84233	0.00620548		17.673		16.8877	19.6942	19.3918	20.5718	18.6182	21.3598	19.6288		18.8019
Ces1b_507	Ces1b	D3Z5G7	GNPNGEGLPHWPEYDEKEGYLQIGATTQQAQR	N	507	538	Carboxylic ester hydrolase	0.820761	1.90725			0.818793	0.469585	20.0862		19.961	18.4892			20.216	17.9678	17.0985	18.8974	20.1865	18.1795
Hrg_25	Hrg	Q9ESB3	DASEPLAEKVLDLINKGR	C	25	42	Histidine-rich glycoprotein	1.4519	2.61144			3.65321	0.000626747			20.7411	18.6549			27.9545	24.7236	21.6676	18.3045	20.7618	16.3961
Tf_351	Tf	Q921I1	PEGSIDNSPVKWCALSHLER	C	351	370	Serotransferrin	0.591843	1.75205			0.40039	0.148307	18.4293		17.0562		14.4505	15.9126	16.9701	16.1416	16.0953	15.7924	16.7774	16.7076
Serpina1e_276	Serpina1e	Q00898	GKMQHLEQTLNKELISKFLLNR	D	276	297	Alpha-1-antitrypsin 1-5					2.19431	0.000375287					20.923	19.9479	20.208	17.8283	21.6389	19.6484	21.4769	19.2642
Alb_409	Alb	P07724	KNLVKTNCDLYEKLGEYGFQNAILVR	P	409	434	Albumin	-0.457061	0.878797			-6.78866	0.000725375		20.6106	15.289	20.043		20.2412	14.1115	20.5251	11.7876	18.9514		19.2383
Kng2_403	Kng2	Q6S9I0	LLRACEYKGRLSKAGAEPAPER	R	403	424	Kininogen 2	1.04744	2.01606			6.52505	0.00391484			21.0204	15.6653	19.4876		19.3662	10.4137	20.2786	15.182	21.8725	16.3465
Fgb_307	Fgb	Q8K0E8	GLPGEYWLGNDKISQLTR	C	307	324	Fibrinogen beta chain	1.04414	2.05732			2.12079	0.00218655			20.8289	19.6052			20.0296	17.3664	21.1531	19.4725	21.2708	19.2522
Cp_34	Cp	Q61147	DYASGTEEKKLISVDTEQSNFYLQNGPDR	W	34	62	Ceruloplasmin	1.1268	2.3625			-6.41517	0.0129602		18.8328	10.3734	20.4755		20.4132	18.1411	23.0797		18.575	10.5759	18.4676
Hpx_71	Hpx	A0A1B0GS57	KEEFPGIPYPPDAAVECHR	F	71	89	Hemopexin (Fragment)	0.557449	1.71437			-0.376789	0.743437		18.5883		17.2572		18.9211	18.2401	19.7308	15.4443	13.0761	17.6949	19.7028
Plg_492	Plg	P20918	KTAVTAAGTPCQGWAAQEPHR	G	492	512	Plasminogen	0.970833	2.07009			-0.49929	0.358854		18.8241	14.0007		13.6342	18.1548	17.3451	18.0748	15.6446	17.0383	13.1236	12.498
Apcs_142	Apcs	P12246	EYTVKAPPSIVLGQEQDNYGGGFQR	R	142	166	Serum amyloid P-component	0.956993	3.73609			0.877126	0.0825758	17.9532	17.91	17.6185		17.439		17.9046		17.5918	16.3396	18.0009	17.4989
Saa4_95	Saa4	P31532	RNHGLETLQATQKAEEWGR	I	95	113	Serum amyloid A-4 protein	1.1569	2.00624			1.55856	0.000906037					18.5361	15.3863	22.7759	21.3196	19.9506	18.4484	20.7559	19.0388
Alb_577	Alb	P07724	QFLDTCCKAADKDTCFSTEGPNLVTR	A	577	602	Albumin	-0.457061	0.878797						25.8553		26.0447		25.1895		26.4884		23.7477		26.3286
Cfi_30	Cfi	Q61129	ELVDQKCLLQKYTHR	E	30	44	Complement factor I	1.13328	2.10738						23.4406		23.4063		23.654		22.6756	16.3955	21.5508		22.4465
Ces1c_358	Ces1c	P23953	GKMNEETASLLLR	E	358	370	Carboxylesterase 1C	0.840606	2.81069			0.135931	0.954603	15.2957		15.8372		14.8594	13.7104	15.5398	12.6687	14.8168	20.4881	16.1611	12.9532
Fn1_50	Fn1	A0A087WR50	KPGCFDNGKHYQINQQWER	S	50	68	Fibronectin	1.20734	2.18258			-3.68271	0.00227628		20.3641		19.9308		19.4585	15.7161	19.6911	16.1842	19.5746		20.7229
Cfh_48	Cfh	A0A0A6YWP4	SQPFCEVKPCEFPQFKYGR	S	48	66	Complement component factor h (Fragment)	1.41007	2.70547			-0.931012	0.699485		19.2683	10.8642	19.0166		19.1308	14.4284	18.6876		17.182	17.6925	15.2953
Alb_225	Alb	P07724	SSMQKFGER	C	225	233	Albumin	-0.457061	0.878797						22.7312		22.8227		22.7273		22.344		21.0158	16.5412	22.3942
Afm_338	Afm	O89020-3	NVCQERDSDPDKFFAEFIYEYSR	E	338	360	Isoform 3 of Afamin	0.906878	1.37287			-1.63568	0.203202		17.3944		17.9864	13.3825	17.8581		17.7782	16.1389	16.3291	14.5457	17.6268
Kng1_36	Kng1	A0A0R4J038	AVDFSLKQFNPGVKSGNQYMLHR	Q	36	58	Kininogen 1	0.737846	2.05975			-5.18572	0.0156589		19.4967		20.9337		20.3376		18.1034	12.8703	19.3429	15.5039	19.4028
Alb_86	Alb	P07724	CDKSLHTLFGDKLCAIPNLR	N	86	105	Albumin	-0.457061	0.878797			-0.335519	0.230731					17.6832	18.7	18.0557	18.0094	17.4944	17.7435	18.0312	18.8349
Fgg_292	Fgg	Q8VCM7	VGPESDKYR	R	292	300	Fibrinogen gamma chain	0.686419	1.76016			-1.63395	0.0113977		14.1102			14.0494	17.4847	15.844	17.4361	14.5511	16.8922	16.2155	17.1842
Fgg_292	Fgg	Q8VCM7	VGPESDKYR	R	292	300	Fibrinogen gamma chain	0.81045	1.55892			-1.63395	0.0113977		14.1102			14.0494	17.4847	15.844	17.4361	14.5511	16.8922	16.2155	17.1842
Serpina3k_143	Serpina3k	A0A0R4J0I1	EKDLQILAEFHEKTR	I	143	157	Serine (or cysteine) peptidase inhibitor, clade A, member 3K	1.03673	2.05296					17.8304		17.8352		18.429	17.4278		18.0195	19.3704	17.1772		15.6812
Hbb-bs_1	Hbb-bs	A8DUK4	MVHLTDAEKAAVSGLWGKVNADEVGGEALGR	-	1	31	Beta-globin								22.873		23.9662		23.3382		23.8636		23.4291		23.8136
Ighg2b_303	Ighg2b	A0A075B5P3	TSKWEKTDSFSCNVR	K	303	317	Immunoglobulin heavy constant gamma 2B (Fragment)	-2.39781	0.39483			-0.364296	0.479857		16.4222		17.3638	13.2585	16.8795	15.7409	16.7219		13.7409	15.5301	15.2777
Cfi_269	Cfi	Q61129	SLCKSGVCIPDQYKCNGEVDCITGEDESR	A	269	297	Complement factor I	1.13328	2.10738			5.02735	0.0272797			20.7819	15.2312			20.6075	13.5634	20.2722	13.7277	18.6259	17.1325
Gm20547_744	Gm20547	B8JJN0	EAFLSSLTETIEGADAEDGHSPGEQQKR	A	744	771	Complement C2	1.0858	2.10229			3.22505	0.00271924	17.0145				16.0014	15.2317	16.8713	12.6233	15.7683	12.9246	17.5908	15.0075
Cfh_442	Cfh	P06909	CIRIKTCSASDIHIDNGFLSESSSIYALNR	K	442	471	Complement factor H	1.41007	2.70547					15.8742	19.2126		18.8332		18.3767		18.3128	14.1431	17.4264	15.1851
C3_1564	C3	P01027	TIQQVIKSGSDEVQAGQQR	M	1564	1582	Complement C3	1.23541	2.59186			3.40422	0.00204648	18.2692	16.2093	18.4694				18.506	15.3203	17.717	14.0943	18.2075
Alb_429	Alb	P07724	NAILVRYTQKAPQVSTPTLVEAAR	Q	429	452	Albumin	-0.457061	0.878797			-4.29153	0.00124666			21.881	27.5232					20.7704	24.8273	18.3572	22.8834
Serpina3k_305	Serpina3k	A0A0R4J0I1	SQIEELNLPKFSIASDYR	S	305	322	Serine (or cysteine) peptidase inhibitor, clade A, member 3K	1.03673	2.05296			1.59404	0.0123095		15.5521		15.0467	14.1933	15.1413		13.9244	16.201	14.392	16.5015	15.1225
Alb_492	Alb	P07724	PVSEHVTKCCSGSLVER	T	492	508	Albumin	-0.457061	0.878797			-0.5115	0.591657		19.2356				14.6344	17.7868	16.8157	12.8478	15.56	19.365	19.1584
Fgg_417	Fgg	Q8VCM7	LSIGEGQQHHMGGSKQAGDV	R	417	436	Fibrinogen gamma chain	0.686419	1.76016			-0.251774	0.671515					16.3366	17.5887	16.4135	17.7718	16.6717	17.091	16.9774	15.9549
Fgg_417	Fgg	Q8VCM7	LSIGEGQQHHMGGSKQAGDV	R	417	436	Fibrinogen gamma chain	0.81045	1.55892			-0.251774	0.671515					16.3366	17.5887	16.4135	17.7718	16.6717	17.091	16.9774	15.9549
Fga_518	Fga	E9PV24	QVTKTYKMADEAGSEAHR	K	518	535	Fibrinogen alpha chain	1.05101	2.41958					15.0974	16.7766		18.8662		18.2854	13.4266	17.6709		15.7923		18.7444
C3_463	C3	P01027	MELKPGDNLNVNFHLR	R	463	478	Complement C3	1.23541	2.59186						18.466		20.1612		18.9732	16.0832	20.1763		20.6636		19.7714
Alb_497	Alb	P07724	VTKCCSGSLVER	H	497	508	Albumin	-0.457061	0.878797			-0.564859	0.406172	13.3557			15.2167		16.9524	14.6195	15.7487	14.7563	16.2685	13.5569	12.6101
Fga_508	Fga	E9PV24	SSSKTSTVKKQVTKTYKMADEAGSEAHR	S	508	535	Fibrinogen alpha chain	1.05101	2.41958					14.153	19.4843		19.2951		19.6485		19.9256		19.7369		20.4635
Mug2_211	Mug2	P28666	SGVKEEHSFTVMEFVLPR	Q	211	228	Murinoglobulin-2		-4.31327						19.8851		19.7162	14.8823	20.2311		20.357		17.0423		20.4397
Afm_59	Afm	O89020-3	SFDEVETLVKVMLDYR	A	59	74	Isoform 3 of Afamin	0.906878	1.37287			1.79491	0.00841699			17.8904	16.8478			17.8921	15.6922	15.0799	12.8998	17.9772	16.9725
Ahsg_100	Ahsg	P29699	CSVRQLTEHAVEGDCDFHILKQDGQFR	N	100	126	Alpha-2-HS-glycoprotein	-2.1558	-1.71456						22.8211		21.8119		23.335		22.0957		19.9062		21.0388
Fgg_105	Fgg	Q8VCM7	DSATQKSKKMVEEIVKYEALLLTHETSIR	I	105	133	Fibrinogen gamma chain	0.686419	1.76016						20.9936		20.4011		21.5204		20.9617		21.9167		22.9456
Fgg_105	Fgg	Q8VCM7	DSATQKSKKMVEEIVKYEALLLTHETSIR	I	105	133	Fibrinogen gamma chain	0.81045	1.55892						20.9936		20.4011		21.5204		20.9617		21.9167		22.9456
Alb_139	Alb	P07724	FERPEAEAMCTSFKENPTTFMGHYLHEVAR	P	139	168	Albumin	-0.457061	0.878797					16.5362		14.0097	13.5244		16.8652	15.4688	17.2331		16.9467		16.7683
Igkc_32	Igkc	P01837	FYPKDINVKWKIDGSER	N	32	48	Immunoglobulin kappa constant	-1.94492	0.188571						23.2325		22.6659		20.4654		22.148		21.0378		17.341
Cfhr2_17	Cfhr2	Q4LDF6	WLSTAKGEEKTCSPPYILNGIYTPHR	A	17	42	Complement factor H-related 2					-0.121608	0.616238	19.8323	21.565					21.0684	21.0402			21.0627	21.3341
Serpina1a_354	Serpina1a	P07758	KAVLTIDETGTEAAAVTVLQMVPMSMPPILR	H	354	384	Alpha-1-antitrypsin 1-1	-0.377586	1.37016			0.796299	0.120005			16.1563	16.4257	15.8237		16.164	15.8038	14.9785		15.6701	14.4377
C3_566	C3	P01027	KGDPRDNHLAPGQQTTLR	V	566	583	Complement C3	1.23541	2.59186						18.9485		21.2611		17.1485	11.8828	17.2056		18.2578		20.5896
Igkv6-14_14	Igkv6-14	A0A140T8P1	WLSGVDGDIVMTQSQKFMSTSVGDR	L	14	38	Immunoglobulin kappa variable 6-14 (Fragment)	-1.925	0.495893			2.97006	0.00249436					21.6559	19.1647			22.1697	19.3834	22.1869	19.033
Ca2_7	Ca2	P00920	YSKHNGPENWHKDFPIANGDR	G	7	27	Carbonic anhydrase 2	-2.45596	-1.21507					14.5464	19.4592		18.4573		17.8339		18.8678	14.2087			19.4323
Tf_226	Tf	Q921I1	HTTIFEVLPEKADR	K	226	239	Serotransferrin	0.591843	1.75205			0.123779	0.871958					15.1696	14.6922	15.7528	15.9904	15.5905	13.7263	15.2488	16.5042
Ighg1_143	Ighg1	A0A075B5P4	ISKDDPEVQFSWFVDDVEVHTAQTKPR	D	143	169	Immunoglobulin heavy constant gamma 1 (G1m marker) (Fragment)	-3.00092	-1.96757						22.2095		22.36		21.374	13.9882	21.8863		20.3341
C4b_71	C4b	P01029	DFKLSSGDDFVLLSLEVPLEDVR	K	71	93	Complement C4-B	1.03103	2.25231						17.3952	11.9535	19.0194		18.1798		19.0672		17.4293		18.9112
Fga_506	Fga	E9PV24	FSSSSKTSTVKKQVTKTYKMADEAGSEAHR	E	506	535	Fibrinogen alpha chain	1.05101	2.41958			-3.02398	0.150661				20.1533		20.62	19.3944	20.1641			17.7254	23.0037
Itih1_614	Itih1	Q61702	EDGLEPTIDKPLEDSQPLEMVGPR	D	614	637	Inter-alpha-trypsin inhibitor heavy chain H1	1.06559	2.03829						16.6532	18.4939			15.3561	18.583		15.8573		18.3285	16.0067
Apob_894	Apob	E9Q414	FAKSSVQMNTNFFHESGLEAR	D	894	914	Apolipoprotein B-100	1.15093	2.27135					10.9998	15.6927		15.3592		16.3615	13.4665	15.7478		15.8043		15.773
Alb_218	Alb	P07724	VRQRMKCSSMQKFGER	S	218	233	Albumin	-0.457061	0.878797			1.18424	0.0162376	17.7615	17.3642					21.7751	20.513	21.3865	20.2802
Serpinc1_371	Serpinc1	P32261	MGLIDLFSPEKSQLPGIVAGGR	D	371	392	Antithrombin-III	0.375452	1.29709					15.4061	15.0138		15.3639		15.1544	13.972	14.6028		14.3427		13.89
Serpinc1_371	Serpinc1	P32261	MGLIDLFSPEKSQLPGIVAGGR	D	371	392	Antithrombin-III	0.734518	1.266					15.4061	15.0138		15.3639		15.1544	13.972	14.6028		14.3427		13.89
Serpina3g_247	Serpina3g	Q5I2A0	LSCTVVELKYTGNASAMFILPDQGR	E	247	271	Serine protease inhibitor A3G								19.6741		19.3281		19.4604		19.8567		19.3313		20.0341
Fn1_41	Fn1	A0A087WR50	QSPVAVSQSKPGCFDNGKHYQINQQWER	P	41	68	Fibronectin	1.20734	2.18258			-2.03144	0.010775							17.7024	20.3783	19.3306	20.38	18.1425	20.5115
C3_1409	C3	P01027	TGFAPDTKDLELLASGVDR	M	1409	1427	Complement C3	1.23541	2.59186			1.0458	0.0750171			21.0326	19.3674					19.6179	19.0276	19.3518	17.8505
Igkv6-25_15	Igkv6-25	A0A140T8N7	LSGVDGDIVMTQSHKFMSTSVGDR	W	15	38	Immunoglobulin kappa chain variable 6-25 (Fragment)					-0.133755	0.547061	14.1858	15.8057		16.2913		14.7931	13.2803	13.4597	13.9759	14.0641
Chia_426	Chia	Q91XA9	FCADKADGLYPVADDR	G	426	441	Acidic mammalian chitinase	2.79594						13.4025	18.8387				15.7047		17.7387	14.7256	17.5293		17.8733
Cfi_367	Cfi	Q61129	ANVGDYPWQVAIKDGQR	P	367	383	Complement factor I	1.13328	2.10738			0.0648336	0.947254	18.3686	18.6307					20.4455	21.7303	18.7653	17.3509
Serpina1d_24	Serpina1d	Q00897	AEDVQETDTSQKDQSPASHEIATNLGDFALR	L	24	54	Alpha-1-antitrypsin 1-4	1.49652	2.45083			-4.38709	0.251457			17.7132	15.9444			19.2876	19.1126			16.957	25.9062
Gpld1_357	Gpld1	Q8VCU2	SSQKNLNHVSSPSASYTLSVPYAR	G	357	380	Phosphatidylinositol-glycan-specific phospholipase D	1.05626	1.64175						19.2902		19.2865	11.4798	16.2875			14.34	16.3147		17.0066
Alb_223	Alb	P07724	KCSSMQKFGER	M	223	233	Albumin	-0.457061	0.878797					19.5004				20.0168	17.2256	18.516		18.3779		20.1717
Selenop_123	Selenop	P70274	VWTLLNGNKDDFLIYDR	D	123	139	Selenoprotein P					-3.87413	0.00656464					16.5852	20.9883			16.1366	20.6244	17.9758	21.2363
Ighv7-1_72	Ighv7-1	A0A075B5S2	NKANDYTTEYSASVKGR	R	72	88	Immunoglobulin heavy variable 7-1 (Fragment)	-0.819484	0.994682			-1.99761	0.0261758	17.6884	21.1047							17.6701	19.1042	17.6683	20.2295
Hbb-b2_8	Hbb-b2	P02089	EKSAVSCLWAKVNPDEVGGEALGR	A	8	31	Hemoglobin subunit beta-2								19.3512		19.8134		18.7675		19.3584		16.4797		18.4785
Usp38_978	Usp38	Q8BW70	DAITKDNKLYLQEQELNAR	M	978	996	Ubiquitin carboxyl-terminal hydrolase 38								11.1813		16.7738	15.3809	17.6857		18.3482		14.4779		18.2038
Gc_411	Gc	P21614	SENTFTEYKKKLAER	Y	411	425	Vitamin D-binding protein	1.25897	2.6124					16.5521	14.2869	16.2959		15.6297		17.0864		14.9267		17.0333
Itih1_538	Itih1	Q61702	LVDEEEMKKLLR	C	538	549	Inter-alpha-trypsin inhibitor heavy chain H1	1.06559	2.03829			3.27287	0.00185623			17.9234	15.8021			18.0813	14.975	16.7283	13.2889	14.4297
Itih4_29	Itih4	A6X935-2	EKNGIDIYSLTVDSRVSSR	A	29	47	Isoform 2 of Inter alpha-trypsin inhibitor, heavy chain 4	1.58336	2.68474		0.0199014		0.000615148		20.2809	11.777	17.6397		16.8919		17.1652	11.3803	16.0615
Apod_26	Apod	P51910	GKCPSPPVQENFDVKKYLGR	L	26	45	Apolipoprotein D											18.394	17.0279	19.1927		18.8493		20.6037	17.1065
Mug1_197	Mug1	P28665	EPIQGPYKIVVHKESGEKEEHSFTVMEFVLPR	A	197	228	Murinoglobulin-1	0.773625	2.20893						17.1283		14.6488		19.4973		19.2519	12.6341	15.3886	12.2613
Apoa1_124	Apoa1	Q00623	LDEFQKKWKEDVELYR	Y	124	139	Apolipoprotein A-I	1.22219	2.11804						19.3134		18.378		18.4562		18.0825		17.5362		18.8212
Hba-a1_8	Hba-a1	Q91VB8	KSNIKAAWGKIGGHGAEYGAEALER	D	8	32	Alpha globin 1							13.1864	18.839		18.2018		18.736		14.7855			12.3386	14.3344
Ighg2b_210	Ighg2b	A0A075B5P3	CKVNNKDLPSPIER	K	210	223	Immunoglobulin heavy constant gamma 2B (Fragment)	-2.39781	0.39483						17.7955		17.4262		18.3079		19.2913		17.127		18.7839
Lifr_366	Lifr	P42703-2	LFESISGKSAVFHR	T	366	379	Isoform 2 of Leukemia inhibitory factor receptor	1.11867	1.96147						18.4245		20.7082		19.4351				17.6047	12.6067	19.0984
Itih3_531	Itih3	Q61704	TEEVDMEEMDAALKEQGYIFGDYIER	F	531	556	Inter-alpha-trypsin inhibitor heavy chain H3	1.05078	2.16335			0.771362	0.0839862			17.7092	18.3597			17.903	17.4349			18.7516	17.677
Tf_663	Tf	Q921I1	TTPEKYLGAEYMQSVGNMR	G	663	681	Serotransferrin	0.591843	1.75205			-4.28139	0.00072196	16.3396	15.4255					16.9049	21.134			16.5975	20.9313
Alb_144	Alb	P07724	AEAMCTSFKENPTTFMGHYLHEVAR	E	144	168	Albumin	-0.457061	0.878797						14.9575	13.1042		15.43	21.1562		15.4489	13.4269			13.6252
Ighv7-3_75	Ighv7-3	A0A075B5R2	NGYTTEYSASVKGR	A	75	88	Immunoglobulin heavy variable 7-3 (Fragment)	-0.639437	-0.130931					15.8881	19.3324	17.3546					17.4447			17.6859	19.3351
Ces2e_190	Ces2e	Q8BK48	QHAKGNWGYLDQVAALR	D	190	206	Pyrethroid hydrolase Ces2e	1.39901	2.12769			1.30473	0.0133453			17.8376	17.2842			18.3739	16.9774			18.4233	17.2104
Cfh_505	Cfh	P06909	CIKSCDMPVFENSITKNTR	S	505	523	Complement factor H	1.41007	2.70547						17.6155		17.4	18.6032	17.8539					18.5425	16.0448
Apoa1_197	Apoa1	Q00623	LAQRLAELKSNPTLNEYHTR	S	197	216	Apolipoprotein A-I	1.22219	2.11804						17.4093		17.4328		18.1981		17.318		17.9229		17.6269
Alb_407	Alb	P07724	EPKNLVKTNCDLYEKLGEYGFQNAILVR	E	407	434	Albumin	-0.457061	0.878797						17.2904		15.6162	15.9809	17.4979		11.9763	14.2037			13.3336
Tf_306	Tf	Q921I1	SPLGKDLLFKDSAFGLLR	S	306	323	Serotransferrin	0.591843	1.75205									17.8197	16.8638	18.2746		16.4799		18.7602	16.2137
C3_925	C3	P01027	VKKTLKVVPEGMR	G	925	937	Complement C3	1.23541	2.59186			2.97188	0.123431					13.6592	11.7794	14.1538	13.2756	14.4106	7.62953	14.7934	13.537
Fn1_1526	Fn1	A0A087WR50	SPASSKPVSINYKTEIDKPSQMQVTDVQDNSISVR	D	1526	1560	Fibronectin	1.20734	2.18258						17.2802		16.3654		17.423		16.2337		17.5399		18.0599
C4b_1034	C4b	P01029	SPETKDHAVDLIQKGYMR	L	1034	1051	Complement C4-B	1.03103	2.25231						18.2728		17.9963		17.7934		17.5853		14.5968		16.595
Col1a2_1142	Col1a2	Q01149	DATLKSLNNQIETLLTPEGSR	V	1142	1162	Collagen alpha-2(I) chain	-1.14563	-0.611944							14.8146	16.3935			15.0045	18.8389		18.238		19.4963
Gc_241	Gc	P21614	QKVPTANLENVLPLAEDFTEILSR	A	241	264	Vitamin D-binding protein	1.25897	2.6124			-0.924766	0.611679		14.4575	12.3512		12.1166	16.0588			11.65	10.1023	11.1489	14.5462
Alb_414	Alb	P07724	TNCDLYEKLGEYGFQNAILVR	K	414	434	Albumin	-0.457061	0.878797						16.0724				15.5703		16.0904	19.4173	18.6141		16.3002
Alb_260	Alb	P07724	TDLTKVNKECCHGDLLECADDR	A	260	281	Albumin	-0.457061	0.878797						16.3371		17.4537		18.0017		17.2515		15.3209		17.509
Alb_422	Alb	P07724	LGEYGFQNAILVRYTQKAPQVSTPTLVEAAR	K	422	452	Albumin	-0.457061	0.878797						17.471		17.2353	15	17.8943				16.1223		17.4194
C3_160	C3	P01027	VGKTVVILIETPDGIPVKR	P	160	178	Complement C3	1.23541	2.59186					15.6382		16.3187		15.4351	7.39275	15.9712		14.9446		15.2313
Cpn1_188	Cpn1	Q9JJN5	NWKSQVEPETR	D	188	198	Carboxypeptidase N catalytic chain	-0.686	0.640934			-1.99966	0.33853						15.1693	11.9208	18.4207	13.2495	11.8068	14.4285	15.3702
Mug1_202	Mug1	P28665	PYKIVVHKESGEKEEHSFTVMEFVLPR	G	202	228	Murinoglobulin-1	0.773625	2.20893						16.8588		18.1624		17.6765		14.6127		16.6162		16.3067
Ighv6-3_74	Ighv6-3	A0A075B5T2	SDNYATHYAESVKGR	K	74	88	Immunoglobulin heavy variable 6-3 (Fragment)	-4.46917	-1.45668			0.152664	0.771463				15.2348	14.3801	15.4243			13.9028	14.4216	13.7707	12.9466
Pzp_488	Pzp	Q61838	NEKDLTFYYLIKAR	K	488	501	Pregnancy zone protein	0.795533	2.04286					15.6355		18.1837		15.8022		16.9222		15.8364		17.2344
Mertk_23	Mertk	Q60805	EKWEETELDQLFSGPLPGR	A	23	41	Tyrosine-protein kinase Mer							16.7728	15.681	16.8569		16.8317		16.2684				17.1388
F13a1_181	F13a1	Q8BH61	TYILFNPWCEEDAVYLDDEKER	D	181	202	Coagulation factor XIII A chain	-1.92921	0.0966256			0.634041	0.0624288					13.2453	15.0014	17.0524	16.364			18.175	17.5954
Alb_489	Alb	P07724	EKTPVSEHVTKCCSGSLVER	H	489	508	Albumin	-0.457061	0.878797					17.5752	12.0553	17.5358				17.6513		15.4167		16.7637
Serping1_23	Serping1	P97290	DPEATSHSTQDPLEAQAKSRESFPER	S	23	48	Plasma protease C1 inhibitor	0.781742	1.78205		0.0026392		0.000836954		16.4064		16.8478		16.1808		15.8306		15.204		15.9309
C3_1290	C3	P01027	KDLNMDVSFHLPSR	H	1290	1303	Complement C3	1.23541	2.59186						19.3676		19.5474		19.4059				18.4997		19.2878
Fga_13	Fga	E9PV24	VASTVWTTDTEDKGEFLSEGGGVR	S	13	36	Fibrinogen alpha chain	1.05101	2.41958						16.2093		16.2725		15.9793		14.9624		15.9782		15.8573
Fn1_1834	Fn1	A0A087WR50	RTKTETITGFQVDAIPANGQTPVQR	W	1834	1858	Fibronectin	1.20734	2.18258						18.7919		18.7814		19.2329		18.3144				19.9155
Cp_42	Cp	Q61147	KKLISVDTEQSNFYLQNGPDR	E	42	62	Ceruloplasmin	1.1268	2.3625						18.1083		20.3652		19.9742				18.6372		17.6627
Mug1_648	Mug1	P28665	LVPHGTEKDVYR	N	648	659	Murinoglobulin-1	0.773625	2.20893			1.20367	0.0517018	16.2641	16.3039					16.2357	15.4628	16.045	14.4105
H2-Q10_208	H2-Q10	P01898	PPKTHVTHHPGSEGDVTLR	D	208	226	H-2 class I histocompatibility antigen, Q10 alpha chain	1.00536	1.92365						14.8165		16.0304		14.9654		16.1261		15.4714		16.2838
Fga_517	Fga	E9PV24	KQVTKTYKMADEAGSEAHR	K	517	535	Fibrinogen alpha chain	1.05101	2.41958					16.3065		15.8854		16.0343		15.0761		14.9018		14.7052
Alb_455	Alb	P07724	GRVGTKCCTLPEDQR	L	455	469	Albumin	-0.457061	0.878797		0.330189		0.085373	9.85428	10.6806			12.2699		20.2677			14.7409	12.1134	12.2325
Alb_416	Alb	P07724	CDLYEKLGEYGFQNAILVR	N	416	434	Albumin	-0.457061	0.878797					18.9876		18.6643		18.444		17.7965				18.1638
C3_1019	C3	P01027	TPTVIAVHYLDQTEQWEKFGIEKR	M	1019	1042	Complement C3	1.23541	2.59186			-2.02033	0.00657438							17.9803	19.804	17.3917	19.6087	16.7558
Pltp_211	Pltp	P55065	DLVGIDYSLLKDPVVSNGNLDMEFR	D	211	235	Phospholipid transfer protein	0.857263	1.7898					10.068	12.6303			13.9213		14.9905		9.48906	17.1695		12.0231
Serpina3k_355	Serpina3k	A0A0R4J0I1	SQVVHKAVLDVAETGTEAAAATGVIGGIR	V	355	383	Serine (or cysteine) peptidase inhibitor, clade A, member 3K	1.03673	2.05296						19.3168		18.5957		18.5913		17.9029				15.5383
Mug2_212	Mug2	P28666	GVKEEHSFTVMEFVLPR	S	212	228	Murinoglobulin-2		-4.31327						16.0584		14.4423		15.3738		14.332		15.5014		14.1786
Fgb_306	Fgb	Q8K0E8	CGLPGEYWLGNDKISQLTR	Y	306	324	Fibrinogen beta chain	1.04414	2.05732			3.68059	0.00131622							19.1669	15.3376	18.7605		20.0474	16.5154
Gc_354	Gc	P21614	TQVPEVFLSKVLEPTLKTLR	R	354	373	Vitamin D-binding protein	1.25897	2.6124						20.6184		19.9015	11.1643	18.8548						18.5796
Apoc3_41	Apoc3	P33622	KTVQDALSSVQESDIAVVAR	S	41	60	Apolipoprotein C-III	2.69204								16.363	20.2306				20.5469	11.9471	19.7693
Ighg2b_215	Ighg2b	A0A075B5P3	KDLPSPIER	N	215	223	Immunoglobulin heavy constant gamma 2B (Fragment)	-2.39781	0.39483						18.3344		18.8148					14.3291	17.1166		18.9002
Serpina3c_265	Serpina3c	P29621	KYKGNASALFILPDQGRMQQVEASLQPETLR	L	265	295	Serine protease inhibitor A3C	0.882969	1.78952			-4.81095	0.000977862							15.1945	20.2485		18.7444	14.1279	18.6958
Ttr_28	Ttr	P07309	SKCPLMVKVLDAVR	E	28	41	Transthyretin	1.9047	2.80129					18.8629	15.5805							19.0956	15.4246	18.0422
Apoa1_203	Apoa1	Q00623	ELKSNPTLNEYHTR	A	203	216	Apolipoprotein A-I	1.22219	2.11804						17.0998		16.9107		18.6059		17.0687				17.1199
Apoa1_98	Apoa1	Q00623	LEKETDWVR	N	98	106	Apolipoprotein A-I	1.22219	2.11804						17.2717	14.4993	17.7454			19.4414	17.2574
Ighv13-2_52	Ighv13-2	A0A087WPN7	TVKSDNYGANYAESVKGR	I	52	69	Immunoglobulin heavy variable 13-2	-0.247382	0.927255			-0.735665	0.0575223					12.5153	14.6337	14.4542	15.0312	14.1696	15.0639
Kng1_351	Kng1	A0A0R4J038	NANVYMRPWENKVVPTVKCQALDMTEMAR	C	351	379	Kininogen 1	0.737846	2.05975							23.086	23.2034					17.8369	21.3034
Fgg_290	Fgg	Q8VCM7	FRVGPESDKYR	M	290	300	Fibrinogen gamma chain	0.686419	1.76016			1.37134	0.0166411					12.7115	12.1697	15.1836	14.0141			16.2908	14.7176
Fgg_290	Fgg	Q8VCM7	FRVGPESDKYR	M	290	300	Fibrinogen gamma chain	0.81045	1.55892			1.37134	0.0166411					12.7115	12.1697	15.1836	14.0141			16.2908	14.7176
Lcat_356	Lcat	P16301	PYKDPVAALYEDGDDTVATR	F	356	375	Phosphatidylcholine-sterol acyltransferase	2.43193	4.70796								15.021	20.9813	13.3691			22.1677	13.1764
F12_26	F12	Q80YC5	SKKFKDAPDGPTVVLTVDGR	D	26	45	Coagulation factor XII	1.57969	2.61562									16.6212	21.0851	17.6244				16.5067	12.7287
Ahsg_109	Ahsg	P29699	AVEGDCDFHILKQDGQFR	H	109	126	Alpha-2-HS-glycoprotein	-2.1558	-1.71456							17.2461	15.1793	16.7441				18.2607	16.8442
C3_268	C3	P01027	GTAFVIFGVQDGDKKISLAHSLTR	D	268	291	Complement C3	1.23541	2.59186							17.3952	15.4098	16.3412		16.497				18.0978
Serpind1_73	Serpind1	P49182	YIYIIDAVSPTDSESSAGNILQLFQGKSR	D	73	101	Heparin cofactor 2	0.696781	1.22983					15.8797	18.0274						18.0562	14.4143	16.9279
Fga_392	Fga	E9PV24	GKEKVTSSGTSTTHR	I	392	406	Fibrinogen alpha chain	1.05101	2.41958						15.3252		15.4986		13.5381		15.3506		12.8482		10.6307
Igkv17-121_21	Igkv17-121	A0A0G2JFA8	RAETTVTQSPASLSMAIGEKVTIR	S	21	44	Immunoglobulin kappa variable 17-121 (Fragment)	-0.868167	-0.0525828			-4.17122	0.183856							20.949	21.6003	16.407	24.0982
C3_459	C3	P01027	SVSRMELKPGDNLNVNFHLR	L	459	478	Complement C3	1.23541	2.59186						17.507		17.7347				17.4069		13.2221		17.0287
Serpina1a_303	Serpina1a	P07758	QIHFPRLSISGEYNLKTLMSPLGITR	A	303	328	Alpha-1-antitrypsin 1-1	-0.377586	1.37016								17.9108		16.3026		18.1864		12.1342		17.9372
Alb_457	Alb	P07724	VGTKCCTLPEDQR	R	457	469	Albumin	-0.457061	0.878797					13.1284		12.5636			14.6465		13.2155		12.7306		15.9715
Clu_293	Clu	Q06890	GCLKMKGQCEKCQEILSVDCSTNNPAQANLR	T	293	323	Clusterin	6.31934	11.1423								20.6259		19.2608				21.185		20.6264
Ighv6-3_96	Ighv6-3	A0A075B5T2	SKSSVYLQMNNLR	D	96	108	Immunoglobulin heavy variable 6-3 (Fragment)	-4.46917	-1.45668								13.6986		13.7033	13.2004		12.6246		14.5038	13.809
Serpinc1_372	Serpinc1	P32261	GLIDLFSPEKSQLPGIVAGGR	M	372	392	Antithrombin-III	0.375452	1.29709								18.2774	16.7705	18.2236	13.4145	14.5926
Serpinc1_372	Serpinc1	P32261	GLIDLFSPEKSQLPGIVAGGR	M	372	392	Antithrombin-III	0.734518	1.266								18.2774	16.7705	18.2236	13.4145	14.5926
Ltf_223	Ltf	P08071	DVAFTRGSTVFEELPNKAER	G	223	242	Lactotransferrin	-0.168871	0.771184						17.5704		16.6054		16.0156		16.4513				14.4955
Mbl2_163	Mbl2	P41317	NAEENSAIQKVAKDIAYLGITDVR	R	163	186	Mannose-binding protein C	3.02152	4.71228							14.9544	16.3518				16.1019		16.5577		16.8158
Apoh_43	Apoh	Q01339	PGEQIVYSCKPGYVSR	D	43	58	Beta-2-glycoprotein 1	3.3113						13.4186		14.1003	12.471			13.414		13.0932		14.2606
F10_295	F10	O88947	GNEMVHEVDVVIKHNKFQR	E	295	313	Coagulation factor X	1.96132	3.5908									17.6909	20.4215	18.5325	23.7629
F13b_61	F13b	Q07968	LAGYATESGKQEEQIR	C	61	76	Coagulation factor XIII B chain	1.5267	3.49545					16.4983	16.2258					16.5731				16.4102	14.238
Cpb2_273	Cpb2	Q9JHH6	CSETYCGLYPESEPEVKAVADFLR	S	273	296	Carboxypeptidase B2	2.09381	4.30768					19.2463	20.8621					19.6719	20.1027
Alb_263	Alb	P07724	TKVNKECCHGDLLECADDR	L	263	281	Albumin	-0.457061	0.878797					14.9501				14.0983		13.9486	12.905		11.0599		12.759
Pzp_1301	Pzp	Q61838	SGTFSKTFHVNSGNR	S	1301	1315	Pregnancy zone protein	0.795533	2.04286			2.06678	0.0185547	12.8485						16.7319	14.1823	18.6872	17.1032
C3_69	C3	P01027	VLTSEKTVLTGASGHLR	Q	69	85	Complement C3	1.23541	2.59186							15.7991	16.6669			15.8472	16.0905		15.018
Ighv13-2_57	Ighv13-2	A0A087WPN7	NYGANYAESVKGR	D	57	69	Immunoglobulin heavy variable 13-2	-0.247382	0.927255					13.2567	15.6653		17.2622					16.1952	16.9986
Mug1_1252	Mug1	P28665	STQDTVVALDALSKYGAVTFSR	S	1252	1273	Murinoglobulin-1	0.773625	2.20893							14.786	22.1188		21.3796		21.0185
Alb_454	Alb	P07724	LGRVGTKCCTLPEDQR	N	454	469	Albumin	-0.457061	0.878797						13.0503	19.5901		13.6541	12.5334					20.3821
Itih3_396	Itih3	Q61704	GDANTGESRPEKIQENVR	D	396	413	Inter-alpha-trypsin inhibitor heavy chain H3	1.05078	2.16335					13.319				13.7717	12.7126	13.9814	11.6167	13.5858
C3_947	C3	P01027	LDPEKLGQGGVQKVDVPAADLSDQVPDTDSETR	T	947	979	Complement C3	1.23541	2.59186						12.6792		12.8191		13.2863		12.6972		13.0182		14.3926
Alb_148	Alb	P07724	CTSFKENPTTFMGHYLHEVAR	M	148	168	Albumin	-0.457061	0.878797									15.9745	12.8072	16.6763			17.1536		15.5788
Ighv5-6_69	Ighv5-6	A0A075B5Q0	TISSGGSYTYYPDSVKGR	A	69	86	Immunoglobulin heavy variable 5-6 (Fragment)	-1.42283	-0.293101					15.6399	16.9626				14.9386			15.2508	14.9338
Gc_330	Gc	P21614	TGKDLCGQSTTQAMDQYTFELSR	P	330	352	Vitamin D-binding protein	1.25897	2.6124									14.5354	17.5711	14.9565	14.0647		15.9226
Tf_564	Tf	Q921I1	GKNPAEWAKNLKQEDFELLCPDGTR	E	564	588	Serotransferrin	0.591843	1.75205										15.4393		15.5351		17.2551	13.1071	15.152
Serpina3n_273	Serpina3n	G3X8T9	MFILPDQGKMQQVEASLQPETLR	A	273	295	Serine (or cysteine) peptidase inhibitor, clade A, member 3N	0.934142	1.77967									15.6733	22.1633					15.7457	22.4688
Gm10881_66	Gm10881	P01642	LLIKYASESISGIPSR	R	66	81	Ig kappa chain V-V region L7 (Fragment)	-0.578988	-0.0793777					15.1716	13.3503	10.7173		11.9414				12.3855	11.9231
Sod3_191	Sod3	O09164	SVVVHAGEDDLGKGGNQASLQNGNAGR	R	191	217	Extracellular superoxide dismutase [Cu-Zn]	0.819551	1.84392							16.1483	15.4427	14.3879				14.602	14.669
Serpina6_33	Serpina6	Q06770	DLAPTNVDFAFNLYKR	R	33	48	Corticosteroid-binding globulin	1.41853	2.24508					18.9909	18.4682					19.5995	17.7539
Afm_58	Afm	O89020-3	ASFDEVETLVKVMLDYR	E	58	74	Isoform 3 of Afamin	0.906878	1.37287			1.27174	0.0129387							20.4289	19.1221			18.1949	16.9582
Usp38_984	Usp38	Q8BW70	NKLYLQEQELNAR	D	984	996	Ubiquitin carboxyl-terminal hydrolase 38					1.56687	0.00800816							19.6829	18.1613	19.1424	17.5302
Gm20547_1171	Gm20547	B8JJN0	DATKAQGYEKVKDASEVVTPR	R	1171	1191	Complement C2	1.0858	2.10229					14.9926		14.9181						15.643		14.9553	13.9674
Serpina1d_30	Serpina1d	Q00897	TDTSQKDQSPASHEIATNLGDFALR	E	30	54	Alpha-1-antitrypsin 1-4	1.49652	2.45083					14.4682	12.8075					12.2897		17.3245	17.5712
Alb_579	Alb	P07724	LDTCCKAADKDTCFSTEGPNLVTR	F	579	602	Albumin	-0.457061	0.878797					18.1329		18.4426				19.0159				18.8224
C3_679	C3	P01027	MDKAGQYTDKGLR	R	679	691	Complement C3	1.23541	2.59186			2.47936	0.00263911							19.9524	17.4413	19.3522	16.9045
Hbb-y_14	Hbb-y	P02104	GLWSKVNVEEVGGEALGR	N	14	31	Hemoglobin subunit epsilon-Y2									16.8882	21.2995							15.5522	19.8096
Apob_2354	Apob	E9Q414	QVLMDKSVELAHR	I	2354	2366	Apolipoprotein B-100	1.15093	2.27135							14.7598	16.6355			10.2124		16.4993		15.4306
Alb_495	Alb	P07724	EHVTKCCSGSLVER	S	495	508	Albumin	-0.457061	0.878797							11.5167	13.8284	15.1984		16.4991				16.319
Selenop_114	Selenop	P70274	YRQEEDGIDVWTLLNGNKDDFLIYDR	V	114	139	Selenoprotein P									18.7311	17.6987							18.8977	17.9265
Fga_621	Fga	E9PV24	SLNDKGEGEFWLGNDYLHLLTLR	G	621	643	Fibrinogen alpha chain	1.05101	2.41958						15.9687		14.0192		11.5399		16.2509				15.2002
Ambp_322	Ambp	Q07456	NGNKFYSEKECKEYCGVPGDGYEELIR	G	322	348	Protein AMBP	2.05386	2.58366								14.1256		13.4514		15.6865		13.9926		15.0323
Mug1_559	Mug1	P28665	KVDLRFSTSQSLPASQTR	N	559	576	Murinoglobulin-1	0.773625	2.20893						15.7432				13.8215		13.9307		14.3355		14.1442
Fgb_236	Fgb	Q8K0E8	RKGGETSEMYLIQPDTSIKPYR	I	236	257	Fibrinogen beta chain	1.04414	2.05732					17.1784				18.7228		18.6508		17.3629
Igkv5-43_52	Igkv5-43	A0A0B4J1J2	NLHWYQQKSHESPR	N	52	65	Immunoglobulin kappa chain variable 5-43 (Fragment)	-0.304919	-0.120176								14.3302		13.8145	14.7817	14.7685				13.3647
Hrg_283	Hrg	Q9ESB3	TDKLGCPPPPEGKDNSDRPR	K	283	302	Histidine-rich glycoprotein	1.4519	2.61144			2.18152	0.00445587							16.0079	13.9628	14.6629	12.345	14.0707
Ttr_74	Ttr	P07309	ELHGLTTDEKFVEGVYR	G	74	90	Transthyretin	1.9047	2.80129					18.0688	16.2736									19.3139	17.318
Hbb-b2_9	Hbb-b2	P02089	KSAVSCLWAKVNPDEVGGEALGR	E	9	31	Hemoglobin subunit beta-2							13.4675		12.8461						15.6965	14.3501	14.4143
Apoa1_154	Apoa1	Q00623	RQKLQELQGR	A	154	163	Apolipoprotein A-I	1.22219	2.11804						15.6306		13.1883				13.8286		13.027		14.9561
Tfrc_103	Tfrc	Q62351	ETEETDKSETMETEDVPTSSR	A	103	123	Transferrin receptor protein 1	1.29207	2.18729					11.6111	10.6372				17.6471	13.3077	17.3979
F13b_22	F13b	Q07968	EEKQCDFPTVENGR	A	22	35	Coagulation factor XIII B chain	1.5267	3.49545					13.1391	17.5394		19.2467		20.5437
Alb_332	Alb	P07724	DFVEDQEVCKNYAEAKDVFLGTFLYEYSR	A	332	360	Albumin	-0.457061	0.878797									12.0605	18.5441		13.7377		14.2103	11.769
C3_956	C3	P01027	GVQKVDVPAADLSDQVPDTDSETR	G	956	979	Complement C3	1.23541	2.59186									14.8186	12.5974	14.8284	12.6046			15.3936
Apob_1187	Apob	E9Q414	KKVASNFPVDLSHYPR	T	1187	1202	Apolipoprotein B-100	1.15093	2.27135						17.0658		11.8608		10.5275				14.5338		15.8222
Igkv6-23_18	Igkv6-23	A0A140T8N5	VEGDIVMTQSHKFMSTSVGDR	G	18	38	Immunoglobulin kappa variable 6-23 (Fragment)								13.8917		15.2921		13.4722		13.4022		13.5037
Tf_591	Tf	Q921I1	VKDFASCHLAQAPNHVVVSR	P	591	610	Serotransferrin	0.591843	1.75205			0.594062	0.199831							18.6565	17.6227			16.6258	16.4714
Mug2_1172	Mug2	P28666	NLYKPQASSVEVEMNAYVVLAR	H	1172	1193	Murinoglobulin-2		-4.31327						14.5061		14.5802	12.2173	13.5462		14.3189
Kng1_47	Kng1	A0A0R4J038	GVKSGNQYMLHR	P	47	58	Kininogen 1	0.737846	2.05975							18.3255	16.2674							18.754	15.7542
Serpina1d_31	Serpina1d	Q00897	DTSQKDQSPASHEIATNLGDFALR	T	31	54	Alpha-1-antitrypsin 1-4	1.49652	2.45083									16.3027	17.9306					16.5837	17.8571
Serpina1d_282	Serpina1d	Q00897	EQTLNKELISQFLLNR	L	282	297	Alpha-1-antitrypsin 1-4	1.49652	2.45083							17.4441	16.4137							17.977	16.2878
Igkc_89	Igkc	P01837	ATHKTSTSPIVKSFNR	E	89	104	Immunoglobulin kappa constant	-1.94492	0.188571			0.497979	0.544043									16.7014	17.2699	17.4778	15.9133
Kng1_359	Kng1	A0A0R4J038	WENKVVPTVKCQALDMTEMAR	P	359	379	Kininogen 1	0.737846	2.05975						14.8736				10.6635	13.7988			17.5116		9.8489
Fbln1_158	Fbln1	Q08879	GADLQDPAKIPDEEDQEDPYLNDR	N	158	181	Fibulin-1	1.0099	1.83106					20.7922	21.9034				23.906
Fbln1_158	Fbln1	Q08879	GADLQDPAKIPDEEDQEDPYLNDR	N	158	181	Fibulin-1	0.517519	0.579877					20.7922	21.9034				23.906
Plg_630	Plg	P20918	SRPEFYKVILGAHEEYIR	S	630	647	Plasminogen	0.970833	2.07009			0.642838	0.16039							18.4531	17.4059	15.1408	14.9023
Serpina3n_266	Serpina3n	G3X8T9	YTGNASAMFILPDQGKMQQVEASLQPETLR	K	266	295	Serine (or cysteine) peptidase inhibitor, clade A, member 3N	0.934142	1.77967									16.8332	15.9141	17.3956	15.4597
Cops4_284	Cops4	O88544	MLMPHQKATTADGSSILDR	A	284	302	COP9 signalosome complex subunit 4											11.4782	18.6151	15.1149	20.3166
Ppbp_105	Ppbp	Q9EQI5	IVMKILEGY	R	105	113	Chemokine subfamily B Cys-X-Cys	0.739318	2.12835							16.0331	16.23			17.0024	16.0304
Ighv7-1_73	Ighv7-1	A0A075B5S2	KANDYTTEYSASVKGR	N	73	88	Immunoglobulin heavy variable 7-1 (Fragment)	-0.819484	0.994682					13.6017	15.1458									18.2588	18.2756
Pkm_355	Pkm	P52480-2	GADCIMLSGETAKGDYPLEAVR	D	355	376	Isoform M1 of Pyruvate kinase PKM	-1.05698	0.28651									14.6367	17.3659	16.2931	16.873
Serping1_14	Serping1	P97290	LLAGDRAFSDPEATSHSTQDPLEAQAKSR	L	14	42	Plasma protease C1 inhibitor	0.781742	1.78205							14.7829	17.6877		16.6574						16.0085
Gsn_270	Gsn	P13020	QVLGPKPALPEGTEDTAKEDAANR	L	270	293	Gelsolin	0.890219	1.67503					18.3654	16.7187							15.8062	14.2248
Serpina1e_393	Serpina1e	Q00898	IFEEHSQSPLFVGKVVDPTHK	I	393	413	Alpha-1-antitrypsin 1-5								22.3116		21.752								21.0149
C3_557	C3	P01027	DSCIGTLVVKGDPRDNHLAPGQQTTLR	K	557	583	Complement C3	1.23541	2.59186						12.4462		10.6768				13.8348		12.9161		14.9083
Actb_3	Actb	P60710	DDIAALVVDNGSGMCKAGFAGDDAPR	D	3	28	Actin, cytoplasmic 1	0.0107887	1.18866										16.3548	16.0745	15.364		16.7672
Cops4_282	Cops4	O88544	AAMLMPHQKATTADGSSILDR	F	282	302	COP9 signalosome complex subunit 4									13.4804	19.1847			15.8998	15.4501
Apoa1_155	Apoa1	Q00623	QKLQELQGRLSPVAEEFR	R	155	172	Apolipoprotein A-I	1.22219	2.11804		0.0111423		0.203923		13.8184		13.3631	14.4354			13.2704		9.12376
Serpina1e_29	Serpina1e	Q00898	ETDTSQKDQSPASHEIATNLGDFAISLYR	Q	29	57	Alpha-1-antitrypsin 1-5					-1.45761	0.0719186							15.0541	15.8317	15.4054	17.543
Ighv9-1_55	Ighv9-1	A0A075B5S1	TGEPTYAEEFKGR	D	55	67	Immunoglobulin heavy variable 9-1					-1.08648	0.284572									15.6845	15.5662	15.1116	17.4028
Itih4_592	Itih4	A6X935-2	VVTKPEGQEQFQVAEKPVEVGDGMQR	M	592	617	Isoform 2 of Inter alpha-trypsin inhibitor, heavy chain 4	1.58336	2.68474			-0.292945	0.465529							15.6243	16.3572			15.9575	15.8106
Apoa1_19	Apoa1	Q00623	WHVWQQDEPQSQWDKVKDFANVYVDAVKDSGR	A	19	50	Apolipoprotein A-I	1.22219	2.11804						21.6226		20.8695		20.9929
Serpina3c_224	Serpina3c	P29621	TFESEFYLDVKR	D	224	235	Serine protease inhibitor A3C	0.882969	1.78952									16.5293	15.8687	16.2323	14.8478
Cp_37	Cp	Q61147	SGTEEKKLISVDTEQSNFYLQNGPDR	A	37	62	Ceruloplasmin	1.1268	2.3625							16.57	15.7386					16.193	13.7502
Inhca_569	Inhca	Q9DBD0	PEPWAKGLKHEDFELLCLDGTR	N	569	590	Inhibitor of carbonic anhydrase	1.11875	2.14518						15.7114		15.9511				14.8579				15.3643
Serpina3g_210	Serpina3g	Q5I2A0	DPNDTFKSEFYLDEKR	F	210	225	Serine protease inhibitor A3G							15.4181	15.3161					14.6826				16.2053
Ighg1_146	Ighg1	A0A075B5P4	DDPEVQFSWFVDDVEVHTAQTKPR	K	146	169	Immunoglobulin heavy constant gamma 1 (G1m marker) (Fragment)	-3.00092	-1.96757								22.6724	17.6693	21.0566
Apoa1_23	Apoa1	Q00623	QQDEPQSQWDKVKDFANVYVDAVKDSGR	W	23	50	Apolipoprotein A-I	1.22219	2.11804						22.1684					18.4517	19.8794
Alb_234	Alb	P07724	AFKAWAVAR	R	234	242	Albumin	-0.457061	0.878797												13.581	16.4743	14.9929		15.3783
Fn1_1529	Fn1	A0A087WR50	SSKPVSINYKTEIDKPSQMQVTDVQDNSISVR	A	1529	1560	Fibronectin	1.20734	2.18258									14.9116	13.4044			15.6468		16.3097
Gm20547_1200	Gm20547	B8JJN0	PYADPNTCKGDSGGPLIVHKR	D	1200	1220	Complement C2	1.0858	2.10229					15.2646		15.829				14.0175		15.1392
Igkv6-25_14	Igkv6-25	A0A140T8N7	WLSGVDGDIVMTQSHKFMSTSVGDR	L	14	38	Immunoglobulin kappa chain variable 6-25 (Fragment)									22.1364	20.298			17.7534
Serpina1e_28	Serpina1e	Q00898	QETDTSQKDQSPASHEIATNLGDFAISLYR	V	28	57	Alpha-1-antitrypsin 1-5									19.941				19.6689		19.7566
Ighg1_153	Ighg1	A0A075B5P4	SWFVDDVEVHTAQTKPR	F	153	169	Immunoglobulin heavy constant gamma 1 (G1m marker) (Fragment)	-3.00092	-1.96757						19.8553		24.2038		15.303
Serpina1d_35	Serpina1d	Q00897	KDQSPASHEIATNLGDFALR	Q	35	54	Alpha-1-antitrypsin 1-4	1.49652	2.45083							15.7399		13.6553	12.8741	16.5707
Fga_513	Fga	E9PV24	STVKKQVTKTYKMADEAGSEAHR	T	513	535	Fibrinogen alpha chain	1.05101	2.41958						19.4403				19.6018		19.588
Ighg1_80	Ighg1	A0A075B5P4	VTCNVAHPASSTKVDKKIVPR	T	80	100	Immunoglobulin heavy constant gamma 1 (G1m marker) (Fragment)	-3.00092	-1.96757									12.1035	16.4086					13.5436	16.2245
C4b_1448	C4b	P01029	EAPKVVEEQESR	R	1448	1459	Complement C4-B	1.03103	2.25231			3.0265	0.0016135							16.495	13.4814			15.5324	12.4931
Fn1_1539	Fn1	A0A087WR50	TEIDKPSQMQVTDVQDNSISVR	K	1539	1560	Fibronectin	1.20734	2.18258					15.5044	13.8824	12.2292			16.0905
Plg_670	Plg	P20918	LLKLSRPATITDKVIPACLPSPNYMVADR	A	670	698	Plasminogen	0.970833	2.07009						16.4892	12.203					16.2485	12.7345
Tf_133	Tf	Q921I1	GKKSCHTGLGR	R	133	143	Serotransferrin	0.591843	1.75205						19.6521				18.6817				18.9657
C7_528	C7	D3YXF5	PRDDGKSCLGETTESKQCEDQDLEKLR	P	528	554	Complement component 7	0.701594	1.53802						14.0976		14.5822				14.8667				13.7176
Tf_250	Tf	Q921I1	TRKPVDQYEDCYLAR	N	250	264	Serotransferrin	0.591843	1.75205						15.3395					12.8106		15.8289		13.1695
Mug1_1020	Mug1	P28665	YKHKDGSYSAFGDQNGER	N	1020	1037	Murinoglobulin-1	0.773625	2.20893			0.648068	0.0620481			10.0363						11.4539	10.7255	12.6407	12.0731
Kng1_99	Kng1	A0A0R4J038	AEEAATGECTATVGKR	D	99	114	Kininogen 1	0.737846	2.05975								12.1619			16.5364	15.0938		12.9144
Ecm1_136	Ecm1	Q61508	PPAQPQEEIVQKEVKPHTLAGQLPPEPR	D	136	163	Extracellular matrix protein 1								15.4636		13.5323		15.5702						12.1354
Pzp_1194	Pzp	Q61838	HWQRPGDVQKVKALSFYQPR	L	1194	1213	Pregnancy zone protein	0.795533	2.04286						19.0319		19.3956		18.2403
Tf_457	Tf	Q921I1	SDTSITWNNLKGKKSCHTGVDR	A	457	478	Serotransferrin	0.591843	1.75205					12.9134		13.6584				14.5042				14.5992
Hpx_343	Hpx	Q91X72	LEKELGSPPGISLETIDAAFSCPGSSR	R	343	369	Hemopexin	0.557449	1.71437						12.6538		15.4484		13.3692						14.2034
Pi16_34	Pi16	Q9ET66	EKQTMVDLHNQYR	D	34	46	Peptidase inhibitor 16								13.9377		14.1612		15.4821				11.7311
C3_1561	C3	P01027	YTMTIQQVIKSGSDEVQAGQQR	E	1561	1582	Complement C3	1.23541	2.59186					14.5908		15.9167	14.2718							10.4214
Serpina3n_145	Serpina3n	G3X8T9	QQILTEFQEKAR	R	145	156	Serine (or cysteine) peptidase inhibitor, clade A, member 3N	0.934142	1.77967					21.5733	16.932				16.4907
Afm_347	Afm	O89020-3	PDKFFAEFIYEYSR	D	347	360	Isoform 3 of Afamin	0.906878	1.37287							14.3428	14.1303							13.3483	13.0751
Ahsg_112	Ahsg	P29699	GDCDFHILKQDGQFR	E	112	126	Alpha-2-HS-glycoprotein	-2.1558	-1.71456					17.9187		17.6868				18.9381
Ighv10-3_72	Ighv10-3	A0A075B5T6	SKSSNYATYYADSVKDR	R	72	88	Immunoglobulin heavy variable V10-3 (Fragment)	-1.98472	-0.468199									11.2093	14.3287			14.8625	13.9036
Serpina1d_304	Serpina1d	Q00897	IHIPRLSISGNYNLKTLMSPLGITR	Q	304	328	Alpha-1-antitrypsin 1-4	1.49652	2.45083							19.9253	19.5014					14.8146
F2_333	F2	P19221	CGLRPLFEKKSLKDTTEKELLDSYIDGR	D	333	360	Prothrombin	0.961243	1.83345					17.2446								17.4448		19.1038
Apoe_77	Apoe	P08226	TMTEVKAYKKELEEQLGPVAEETR	D	77	100	Apolipoprotein E	0.570627	1.6325							13.5987		12.3884				13.2295		14.0148
Azgp1_60	Azgp1	Q64726	SGKAEPVGPWSQVEGMEDWEKESQLQR	N	60	86	Zinc-alpha-2-glycoprotein	1.82643	5.68613									17.1069		18.7777	16.3448
Apob_30	Apob	E9Q414	EVLENLSFSCPKDATR	D	30	45	Apolipoprotein B-100	1.15093	2.27135							18.0531	16.7667							17.2787
Apob_1997	Apob	E9Q414	FEAYNTKDKIGVELSGR	D	1997	2013	Apolipoprotein B-100	1.15093	2.27135						19.2387							14.6355	18.1766
Gsn_175	Gsn	P13020	KHVVPNEVVVQR	F	175	186	Gelsolin	0.890219	1.67503			-0.193039	0.442358							13.5279	13.8654	12.2831	12.3317
Ighv13-2_77	Ighv13-2	A0A087WPN7	SKSSVYLEMNR	D	77	87	Immunoglobulin heavy variable 13-2	-0.247382	0.927255									11.675	11.7817					14.2994	14.218
Mug1_1017	Mug1	P28665	ELNYKHKDGSYSAFGDQNGER	R	1017	1037	Murinoglobulin-1	0.773625	2.20893							12.4325		15.596		11.4229		12.2582
Fgb_262	Fgb	Q8K0E8	MKTENGGWTVIQNR	D	262	275	Fibrinogen beta chain	1.04414	2.05732									15.9375						17.35	18.3725
Itih3_152	Itih3	Q61704	FELTYEELLKR	T	152	162	Inter-alpha-trypsin inhibitor heavy chain H3	1.05078	2.16335						17.404		16.7619		17.3203
Cfhr2_25	Cfhr2	Q4LDF6	EKTCSPPYILNGIYTPHR	E	25	42	Complement factor H-related 2									13.0385	19.2662								18.6275
Kng1_98	Kng1	A0A0R4J038	DAEEAATGECTATVGKR	K	98	114	Kininogen 1	0.737846	2.05975							13.4318	10.7517	12.4165						13.2214
Adipoq_60	Adipoq	Q60994	GRDGTPGEKGEKGDAGLLGPKGETGDVGMTGAEGPR	D	60	95	Adiponectin	0.0292534	1.04799														15.5791	15.7791	18.0838
Plg_491	Plg	P20918	GKTAVTAAGTPCQGWAAQEPHR	R	491	512	Plasminogen	0.970833	2.07009					16.8632				15.7382		16.4083
Fga_522	Fga	E9PV24	TYKMADEAGSEAHR	K	522	535	Fibrinogen alpha chain	1.05101	2.41958						11.0533		9.4337				14.5797				13.8561
Serpinc1_189	Serpinc1	P32261	ESYQDVSEVVYGAKLQPLDFKENPEQSR	N	189	216	Antithrombin-III	0.375452	1.29709											18.1433	16.0187	13.928
Serpinc1_189	Serpinc1	P32261	ESYQDVSEVVYGAKLQPLDFKENPEQSR	N	189	216	Antithrombin-III	0.734518	1.266											18.1433	16.0187	13.928
Apoa1_136	Apoa1	Q00623	ELYRQKVAPLGAELQESAR	V	136	154	Apolipoprotein A-I	1.22219	2.11804								16.6738		14.6864		16.16
Cfh_507	Cfh	P06909	KSCDMPVFENSITKNTR	I	507	523	Complement factor H	1.41007	2.70547											20.4985	26.7861
Actb_45	Actb	P60710	VGMGQKDSYVGDEAQSKR	M	45	62	Actin, cytoplasmic 1	0.0107887	1.18866									15.4676				16.9396	14.6694
Cfh_264	Cfh	P06909	EKRCSPPYILNGIYTPHR	E	264	281	Complement factor H	1.41007	2.70547							14.2025						14.4466			18.2771
Alb_578	Alb	P07724	FLDTCCKAADKDTCFSTEGPNLVTR	Q	578	602	Albumin	-0.457061	0.878797									16.8306		15.7454				14.2688
Alb_267	Alb	P07724	KECCHGDLLECADDR	H	267	281	Albumin	-0.457061	0.878797												15.6348	14.1203	16.5766
Apob_2133	Apob	E9Q414	QVAGAKEKITSFMENYR	R	2133	2149	Apolipoprotein B-100	1.15093	2.27135						15.8938			13.0237	16.962
Apoa1_132	Apoa1	Q00623	KEDVELYRQKVAPLGAELQESAR	W	132	154	Apolipoprotein A-I	1.22219	2.11804						15.0642		15.6212						14.3165
Ttr_29	Ttr	P07309	KCPLMVKVLDAVR	S	29	41	Transthyretin	1.9047	2.80129												14.2924		14.8239		15.7262
C5_1559	C5	P06684	PETAYAYKVR	K	1559	1568	Complement C5	1.22444	2.60301						15.1153	14.5336								14.8044
Tf_643	Tf	Q921I1	TTKDLLFR	S	643	650	Serotransferrin	0.591843	1.75205											14.7312	13.475			15.5137
Gm7298_76	Gm7298	A0A0N4SVU1	ELVVDKDLFQCVSFIIPR	N	76	93	Predicted gene 7298	1.38935	2.08823						13.7518				13.106		16.5461
Pi16_31	Pi16	Q9ET66	TEDEKQTMVDLHNQYR	L	31	46	Peptidase inhibitor 16															13.5982		15.3548	14.0693
Fga_294	Fga	E9PV24	SKAENPTNPGPGGSGYWRPGNSGSGSDGNR	G	294	323	Fibrinogen alpha chain	1.05101	2.41958						13.699		8.05214		11.2465				9.75293
Ttr_71	Ttr	P07309	ESGELHGLTTDEKFVEGVYR	A	71	90	Transthyretin	1.9047	2.80129					21.1993	21.5445
Serpina1b_309	Serpina1b	P22599	LSISGDYNLKTLMSPLGITR	R	309	328	Alpha-1-antitrypsin 1-2	1.01778	0.709509															22.3312	20.2186
Fgg_208	Fgg	Q8VCM7	EIDGSGNGWTVLQKR	C	208	222	Fibrinogen gamma chain	0.686419	1.76016											22.2101	20.3361
Fgg_208	Fgg	Q8VCM7	EIDGSGNGWTVLQKR	C	208	222	Fibrinogen gamma chain	0.81045	1.55892											22.2101	20.3361
C3_1557	C3	P01027	DFDEYTMTIQQVIKSGSDEVQAGQQR	D	1557	1582	Complement C3	1.23541	2.59186						13.2602			14.0392					15.0787
Tf_354	Tf	Q921I1	SIDNSPVKWCALSHLER	G	354	370	Serotransferrin	0.591843	1.75205											21.5387	20.1136
C7_531	C7	D3YXF5	DGKSCLGETTESKQCEDQDLEKLR	D	531	554	Complement component 7	0.701594	1.53802									15.2712	12.3921			13.7242
C3_405	C3	P01027	GVAKLSINTPNSR	D	405	417	Complement C3	1.23541	2.59186							15.8005	10.8667							14.3512
C3_1408	C3	P01027	MTGFAPDTKDLELLASGVDR	M	1408	1427	Complement C3	1.23541	2.59186							21.1039	19.8797
C8a_14	C8a	Q8K182	WHPGVTAQEKVNQR	A	14	27	Complement component C8 alpha chain	1.67446	2.86235									20.9613		20.0102
Tf_40	Tf	Q921I1	SFRDHMKTVLPPDGPR	I	40	55	Serotransferrin	0.591843	1.75205						14.1522			13.302							13.2606
C4b_1684	C4b	P01029	GETSDNKGDPQYLLDSNTWIEEMPSEQMCKSTR	D	1684	1716	Complement C4-B	1.03103	2.25231													19.3857	20.5449
Fga_515	Fga	E9PV24	VKKQVTKTYKMADEAGSEAHR	T	515	535	Fibrinogen alpha chain	1.05101	2.41958						14.4312		13.1183				12.2735
Tf_223	Tf	Q921I1	FVKHTTIFEVLPEKADR	A	223	239	Serotransferrin	0.591843	1.75205									19.2356	20.3538
Cfh_134	Cfh	P06909	WINDIPLCEVVKCLPVTELENGR	G	134	156	Complement factor H	1.41007	2.70547								14.0752					12.1238	13.0231
Col3a1_1220	Col3a1	P08121	DDPMDFKINTEEIMSSLKSVNGQIESLISPDGSR	G	1220	1253	Collagen alpha-1(III) chain									18.0558	20.7985
Ttr_78	Ttr	P07309	LTTDEKFVEGVYR	G	78	90	Transthyretin	1.9047	2.80129					18.5155	20.2013
Serpina1b_303	Serpina1b	P22599	QIHIPRLSISGDYNLKTLMSPLGITR	V	303	328	Alpha-1-antitrypsin 1-2	1.01778	0.709509													20.3348	18.2253
Ighg2b_301	Ighg2b	A0A075B5P3	IKTSKWEKTDSFSCNVR	D	301	317	Immunoglobulin heavy constant gamma 2B (Fragment)	-2.39781	0.39483													18.7624	19.6165
AI182371_70	AI182371	A0A2I3BQE1	TTVSVKSYPDENVR	D	70	83	Expressed sequence AI182371	1.35678	3.53087										13.7901					9.00766	15.1215
Fgb_41	Fgb	Q8K0E8	RRKEEPPSLRPAPPPISGGGYR	D	41	62	Fibrinogen beta chain	1.04414	2.05732								12.4421				12.813				12.6604
F2_558	F2	P19221	GDACEGDSGGPFVMKSPFNNR	R	558	578	Prothrombin	0.961243	1.83345							19.2067	18.7058
Apoe_246	Apoe	P08226	MEEVRSKMEEQTQQIR	H	246	261	Apolipoprotein E	0.570627	1.6325							17.3007	10.87					9.69576
Serpina1d_34	Serpina1d	Q00897	QKDQSPASHEIATNLGDFALR	S	34	54	Alpha-1-antitrypsin 1-4	1.49652	2.45083							18.5143	19.2393
Fn1_1586	Fn1	A0A087WR50	TKTASPDQTEMTIEGLQPTVEYVVSVYAQNR	K	1586	1616	Fibronectin	1.20734	2.18258					12.5299		11.6618		13.5117
Apob_2351	Apob	E9Q414	QHIQVLMDKSVELAHR	D	2351	2366	Apolipoprotein B-100	1.15093	2.27135							18.9666	18.6961
Apoa1_248	Apoa1	Q00623	TQVQSVIDKASETLTAQ	K	248	264	Apolipoprotein A-I	1.22219	2.11804											18.8368	18.655
Alb_79	Alb	P07724	ADESAANCDKSLHTLFGDKLCAIPNLR	V	79	105	Albumin	-0.457061	0.878797											18.8609	18.6133
C4b_689	C4b	P01029	LGQYSSPDAKR	K	689	699	Complement C4-B	1.03103	2.25231											19.6076	17.7726
Mgam_1566	Mgam	A0A571BF69	QDPVSWDKTFEDISR	R	1566	1580	Maltase-glucoamylase	-0.0912377	1.39663													20.8045	16.5011
Serpina1a_304	Serpina1a	P07758	IHFPRLSISGEYNLKTLMSPLGITR	Q	304	328	Alpha-1-antitrypsin 1-1	-0.377586	1.37016								11.558			12.5171	12.8133
Gsn_49	Gsn	P13020	TMVVEHPEFLKAGKEPGLQIWR	S	49	70	Gelsolin	0.890219	1.67503													18.079		18.7824
Kng1_90	Kng1	A0A0R4J038	AWQDCDFKDAEEAATGECTATVGKR	L	90	114	Kininogen 1	0.737846	2.05975									18.3825	18.4348
Kng1_27	Kng1	A0A0R4J038	DCNDEAVFQAVDFSLKQFNPGVKSGNQYMLHR	I	27	58	Kininogen 1	0.737846	2.05975													17.0331	19.7124
Ttr_98	Ttr	P07309	YWKTLGISPFHEFADVVFTANDSGHR	S	98	123	Transthyretin	1.9047	2.80129													16.6975	20.0273
Rbp4_58	Rbp4	Q00724	NIIAEFSVDEKGHMSATAKGR	D	58	78	Retinol-binding protein 4													18.2853	18.253
Sbsn_26	Sbsn	Q8CIT9	EDPVEKVIEGFSR	H	26	38	Suprabasin	1.51343	-0.452575													17.7717	18.738
Serpina1d_25	Serpina1d	Q00897	EDVQETDTSQKDQSPASHEIATNLGDFALRLYR	A	25	57	Alpha-1-antitrypsin 1-4	1.49652	2.45083													17.9309	18.577
Lifr_487	Lifr	P42703-2	YHVAVDKLNPYTAYTFR	T	487	503	Isoform 2 of Leukemia inhibitory factor receptor	1.11867	1.96147							17.5043	18.9068
Serping1_440	Serping1	P97290	LQVSAMKHETVLELTESGVEAAAASAISFGR	D	440	470	Plasma protease C1 inhibitor	0.781742	1.78205							16.4588	19.6052
Ces1b_508	Ces1b	D3Z5G7	NPNGEGLPHWPEYDEKEGYLQIGATTQQAQR	G	508	538	Carboxylic ester hydrolase	0.820761	1.90725															17.0298	18.9975
Ighm_93	Ighm	A0A075B5P6	YGGKNKDLHVPIPAVAEMNPNVNVFVPPR	H	93	121	Immunoglobulin heavy constant mu (Fragment)	0.366562	1.35858									14.977	20.7194
Serpinc1_67	Serpinc1	P32261	DGSEQKVPEATNR	E	67	79	Antithrombin-III	0.375452	1.29709									17.5515	18.0681
Serpinc1_67	Serpinc1	P32261	DGSEQKVPEATNR	E	67	79	Antithrombin-III	0.734518	1.266									17.5515	18.0681
Fgb_408	Fgb	Q8K0E8	TDPRKQCSKEDGGGWWYNR	T	408	426	Fibrinogen beta chain	1.04414	2.05732							12.112	13.5148								9.88975
Serpina3k_265	Serpina3k	A0A0R4J0I1	LKYTGNASALLILPDQGRMQQVEASLQPETLR	E	265	296	Serine (or cysteine) peptidase inhibitor, clade A, member 3K	1.03673	2.05296															17.0957	18.3921
Hsp90b1_22	Hsp90b1	P08113	DDEVDVDGTVEEDLGKSR	A	22	39	Endoplasmin	0.126268	1.50746					20.0969	15.3631
Apom_160	Apom	Q9Z1R3	VEEFQSLTSCLDFKAFLVTPR	C	160	180	Apolipoprotein M	1.79897	2.54671									18.1889	17.1937
Hbb-b1_14	Hbb-b1	P02088	CLWGKVNSDEVGGEALGR	S	14	31	Hemoglobin subunit beta-1													18.2423	16.9714
Sod3_21	Sod3	O09164	NPGESSFDLADRLDPVEKIDR	S	21	41	Extracellular superoxide dismutase [Cu-Zn]	0.819551	1.84392															18.3937	16.6667
C3_1550	C3	P01027	TNIELLDDFDEYTMTIQQVIKSGSDEVQAGQQR	L	1550	1582	Complement C3	1.23541	2.59186					17.6463	17.0596
Chia_427	Chia	Q91XA9	CADKADGLYPVADDR	F	427	441	Acidic mammalian chitinase	2.79594													16.9357		17.6756
Apob_2067	Apob	E9Q414	TINLPFFKSLPDYLER	H	2067	2082	Apolipoprotein B-100	1.15093	2.27135											18.0876	16.4445
Azgp1_148	Azgp1	Q64726	AWIPLDPAAANTKLKWEAEKVYVQR	P	148	172	Zinc-alpha-2-glycoprotein	1.82643	5.68613					16.2422	18.2046
Serpina10_58	Serpina10	Q8R121	EEEEEKEEGKDEEYWLR	E	58	74	Protein Z-dependent protease inhibitor	0.652307	1.57973									16.2267	18.2098
Apob_4049	Apob	E9Q414	YANKYHLEYVSSELR	D	4049	4063	Apolipoprotein B-100	1.15093	2.27135									16.8018	17.4791
Serpina6_37	Serpina6	Q06770	TNVDFAFNLYKR	P	37	48	Corticosteroid-binding globulin	1.41853	2.24508											15.2601	18.9694
Mug2_97	Mug2	P28666	PDEEEFLYVDIKGPTHEFSKR	S	97	117	Murinoglobulin-2		-4.31327									17.4471	16.724
C3_1556	C3	P01027	DDFDEYTMTIQQVIKSGSDEVQAGQQR	L	1556	1582	Complement C3	1.23541	2.59186									18.3115	15.8488
Serpina1a_309	Serpina1a	P07758	LSISGEYNLKTLMSPLGITR	R	309	328	Alpha-1-antitrypsin 1-1	-0.377586	1.37016													17.1882	16.9611
Kng2_20	Kng2	Q6S9I0	GEEAQEIDCNDEAVFQAVDASLKKLNAR	Q	20	47	Kininogen 2	1.04744	2.01606											17.1148				17.0001
Ctsa_24	Ctsa	P16675	APDQDEIDCLPGLAKQPSFR	A	24	43	Lysosomal protective protein	-0.230472	1.606											17.3513	16.7157
Serpina3k_221	Serpina3k	A0A0R4J0I1	DPQDTFESEFYLDEKR	F	221	236	Serine (or cysteine) peptidase inhibitor, clade A, member 3K	1.03673	2.05296															17.4415	16.4902
Mup18_110	Mup18	A2BIM8	TIPKTDYDNFLMAHLINEKDGETFQLMGLYGR	F	110	141	Major urinary protein 18							16.207	17.6395
Gc_32	Gc	P21614	LAMLGKEDFR	E	32	41	Vitamin D-binding protein	1.25897	2.6124															16.2317	17.6124
Serpina3k_359	Serpina3k	A0A0R4J0I1	HKAVLDVAETGTEAAAATGVIGGIR	V	359	383	Serine (or cysteine) peptidase inhibitor, clade A, member 3K	1.03673	2.05296									16.8397	16.9207
Chia_423	Chia	Q91XA9	GSGFCADKADGLYPVADDR	G	423	441	Acidic mammalian chitinase	2.79594						16.7839	16.7468
Tf_515	Tf	Q921I1	TLCDLCIGPLKCAPNNKEEYNGYTGAFR	S	515	542	Serotransferrin	0.591843	1.75205					15.5448	17.7692
Cfh_188	Cfh	P06909	KEIHCSENGLWSNEKPR	H	188	204	Complement factor H	1.41007	2.70547									17.2652	15.9767
Igkv6-17_133	Igkv6-17	P01633	YSTPPTFGGGTKLEIKR	H	133	149	Immunoglobulin kappa chain variable 6-17									14.82	18.2492
Cfp_432	Cfp	P11680	PLCEALQGQKLVVEEKR	R	432	448	Properdin													17.8791	15.1552
Hba-a1_81	Hba-a1	Q91VB8	LSALSDLHAHKLR	A	81	93	Alpha globin 1										16.8465		16.1302
Mgam_1239	Mgam	A0A571BF69	EMVAKQIPYDVQYSDIDYMER	D	1239	1259	Maltase-glucoamylase	-0.0912377	1.39663															15.7627	17.0956
Cfi_126	Cfi	Q61129	TEGLVQVKLVDQDER	K	126	140	Complement factor I	1.13328	2.10738									16.5082	16.2882
Apoc1_54	Apoc1	P34928	AAIEHIKQKEILTKTR	R	54	69	Apolipoprotein C-I	8.39642								16.8451	15.9077
B4galnt1_99	B4galnt1	Q09200	AVDLTKAFDAEELR	R	99	112	Beta-1,4 N-acetylgalactosaminyltransferase 1	1.11663	-0.00649059											20.2156	12.3732
Angptl3_22	Angptl3	Q9R182	DLSSFDSAPSEPKSR	P	22	36	Angiopoietin-related protein 3															15.8557	16.7328
Alb_584	Alb	P07724	KAADKDTCFSTEGPNLVTR	C	584	602	Albumin	-0.457061	0.878797														15.6506		16.8991
Apoa1_202	Apoa1	Q00623	AELKSNPTLNEYHTR	L	202	216	Apolipoprotein A-I	1.22219	2.11804							13.7815	18.7389
Clu_294	Clu	Q06890	CLKMKGQCEKCQEILSVDCSTNNPAQANLR	G	294	323	Clusterin	6.31934	11.1423					13.2742					19.226
Ighg1_151	Ighg1	A0A075B5P4	QFSWFVDDVEVHTAQTKPR	V	151	169	Immunoglobulin heavy constant gamma 1 (G1m marker) (Fragment)	-3.00092	-1.96757											14.7014	17.5077
Alb_460	Alb	P07724	KCCTLPEDQR	T	460	469	Albumin	-0.457061	0.878797														18.3679		13.5297
Fga_245	Fga	E9PV24	APPEWKALTEMR	E	245	256	Fibrinogen alpha chain	1.05101	2.41958															17.1413	14.6575
Ighv7-4_72	Ighv7-4	A0A0A6YXL5	NKANGYTTEYTASVKGR	R	72	88	Immunoglobulin heavy variable 7-4 (Fragment)	-1.27378	-0.463968									14.9665	16.8007
Fga_14	Fga	E9PV24	ASTVWTTDTEDKGEFLSEGGGVR	V	14	36	Fibrinogen alpha chain	1.05101	2.41958					14.6141	16.994
Thbs1_1135	Thbs1	P35441	SGPIYDKTYAGGR	D	1135	1147	Thrombospondin-1	0.658471	2.37894											14.9099	16.6716
Fn1_447	Fn1	A0A087WR50	GTTQNYDADQKFGFCPMAAHEEICTTNEGVMYR	C	447	479	Fibronectin	1.20734	2.18258								15.8582		15.6506
Plg_154	Plg	P20918	NPDNDEQGPWCYTTDPDKR	R	154	172	Plasminogen	0.970833	2.07009									15.3955	16.0731
Itih4_869	Itih4	A6X935-2	TVKVQGVDYLATR	R	869	881	Isoform 2 of Inter alpha-trypsin inhibitor, heavy chain 4	1.58336	2.68474													14.9054	15.9384
Ncam1_255	Ncam1	P13595-2	ENEEEDDEKHIFSDDSSELTIR	I	255	276	Isoform 2 of Neural cell adhesion molecule 1	-0.693194																15.1938	15.614
C3_220	C3	P01027	SAEFEVKEYVLPSFEVR	F	220	236	Complement C3	1.23541	2.59186											15.4119	15.1574
Apoa1_195	Apoa1	Q00623	ESLAQRLAELKSNPTLNEYHTR	R	195	216	Apolipoprotein A-I	1.22219	2.11804								17.5988				12.8432
C4b_1151	C4b	P01029	VFQDDDAKQLKNR	D	1151	1163	Complement C4-B	1.03103	2.25231											15.6953		14.7043
Kng1_95	Kng1	A0A0R4J038	DFKDAEEAATGECTATVGKR	C	95	114	Kininogen 1	0.737846	2.05975							14.8057	15.4756
Fgb_152	Fgb	Q8K0E8	VKENENVINEYSSILEDQR	Q	152	170	Fibrinogen beta chain	1.04414	2.05732							14.6726				15.4717
Alb_581	Alb	P07724	TCCKAADKDTCFSTEGPNLVTR	D	581	602	Albumin	-0.457061	0.878797									15.3722		14.5819
Clu_67	Clu	Q06890	KSLLNSLEEAKKKKEDALEDTR	R	67	88	Clusterin	6.31934	11.1423							15.3079				14.636
Cfhr4_691	Cfhr4	E9Q8B5	PKCIKTDCDILPTIENAIIR	P	691	710	Complement factor H-related 4	1.07334	2.09124													14.4614	15.3863
Ighv6-6_79	Ighv6-6	A0A075B5T3	TYYAESVKGR	A	79	88	Immunoglobulin heavy variable 6-6 (Fragment)	-1.57072	-0.430421								15.4676								13.9382
Ttr_23	Ttr	P07309	AGAGESKCPLMVKVLDAVR	P	23	41	Transthyretin	1.9047	2.80129													13.1863	16.1325
F13a1_474	F13a1	Q8BH61	GMQDITDTYKFQEGQEEER	D	474	492	Coagulation factor XIII A chain	-1.92921	0.0966256									14.2721	15.0437
Ahsg_99	Ahsg	P29699	NCSVRQLTEHAVEGDCDFHILKQDGQFR	A	99	126	Alpha-2-HS-glycoprotein	-2.1558	-1.71456					16.2688	13.0293
C5_394	C5	P06684	TVDVNQETSDLETKR	Q	394	408	Complement C5	1.22444	2.60301					14.8915	14.2651
Retnlg_30	Retnlg	Q8K426	EGTLESIVEKKVKELLANR	T	30	48	Resistin-like gamma																	15.9479	13.0833
Fcgbp_90	Fcgbp	E9Q0B5	ETLPAFSVEAKNEHR	D	90	104	Fc fragment of IgG binding protein	1.82279	3.24123													15.435	13.5812
Apoh_243	Apoh	Q01339	PEEAECTKTGTWSFLPTCR	G	243	261	Beta-2-glycoprotein 1	3.3113							15.0115							13.8171
Apoe_76	Apoe	P08226	DTMTEVKAYKKELEEQLGPVAEETR	E	76	100	Apolipoprotein E	0.570627	1.6325															14.4426	14.2212
Actb_5	Actb	P60710	IAALVVDNGSGMCKAGFAGDDAPR	D	5	28	Actin, cytoplasmic 1	0.0107887	1.18866							14.8808	13.542
Igkv9-120_114	Igkv9-120	P01639	ASSPWTFGGGTKLEIKR	Y	114	130	Immunoglobulin kappa chain variable 9-120	-1.45409	0.063159															14.8619	13.3039
Thbs4_576	Thbs4	Q9Z1T2	GIKNILDNCPR	D	576	586	Thrombospondin-4	0.576155	1.19969									15.1069	12.8835
C3_951	C3	P01027	KLGQGGVQKVDVPAADLSDQVPDTDSETR	E	951	979	Complement C3	1.23541	2.59186							14.0575	13.8776
Alb_452	Alb	P07724	RNLGRVGTKCCTLPEDQR	A	452	469	Albumin	-0.457061	0.878797						13.3556		14.4412
Gsn_277	Gsn	P13020	ALPEGTEDTAKEDAANRR	P	277	294	Gelsolin	0.890219	1.67503							14.7011	13.0122
Cfi_281	Cfi	Q61129	YKCNGEVDCITGEDESR	Q	281	297	Complement factor I	1.13328	2.10738											12.1692	15.5219
Gm20547_751	Gm20547	B8JJN0	TETIEGADAEDGHSPGEQQKR	L	751	771	Complement C2	1.0858	2.10229						16.2098					11.455
Serpinf2_55	Serpinf2	Q61247	QDFGDHATLKR	N	55	65	Alpha-2-antiplasmin	1.70218	2.93138															14.216	13.4314
Alb_588	Alb	P07724	KDTCFSTEGPNLVTR	D	588	602	Albumin	-0.457061	0.878797					11.6128	15.8883
F2_344	F2	P19221	LKDTTEKELLDSYIDGR	S	344	360	Prothrombin	0.961243	1.83345										15.4245				11.5869
Fga_145	Fga	E9PV24	KVIEKAQQIQALQSNVR	R	145	161	Fibrinogen alpha chain	1.05101	2.41958													13.6594	13.2008
Inhca_274	Inhca	Q9DBD0	SVDGKEDSIQELLR	R	274	287	Inhibitor of carbonic anhydrase	1.11875	2.14518															14.4757	12.0648
Fga_524	Fga	E9PV24	KMADEAGSEAHR	Y	524	535	Fibrinogen alpha chain	1.05101	2.41958												12.916			13.3949
Serpinc1_58	Serpinc1	P32261	SPGKKATEEDGSEQKVPEATNR	R	58	79	Antithrombin-III	0.375452	1.29709									12.7648		13.536
Serpinc1_58	Serpinc1	P32261	SPGKKATEEDGSEQKVPEATNR	R	58	79	Antithrombin-III	0.734518	1.266									12.7648		13.536
Alb_103	Alb	P07724	NLRENYGELADCCTKQEPER	P	103	122	Albumin	-0.457061	0.878797						14.5833						11.4243
Hbb-b1_9	Hbb-b1	P02088	KAAVSCLWGKVNSDEVGGEALGR	E	9	31	Hemoglobin subunit beta-1															11.1084	14.8991
Cfh_219	Cfh	P06909	DGINVKPVYKENER	G	219	232	Complement factor H	1.41007	2.70547								12.8642								12.8995
Pzp_287	Pzp	Q61838	EEFSQQADDKGCFR	C	287	300	Pregnancy zone protein	0.795533	2.04286							12.8707	12.6965
Fgb_261	Fgb	Q8K0E8	DMKTENGGWTVIQNR	C	261	275	Fibrinogen beta chain	1.04414	2.05732													11.5013		14.011
Serpina3k_358	Serpina3k	A0A0R4J0I1	VHKAVLDVAETGTEAAAATGVIGGIR	V	358	383	Serine (or cysteine) peptidase inhibitor, clade A, member 3K	1.03673	2.05296					9.51663	14.1359
Myo1d_733	Myo1d	Q5SYD0-2	RYKVKSYIHEVAR	R	733	745	Isoform 2 of Unconventional myosin-Id										11.4842		11.7234
Alb_261	Alb	P07724	DLTKVNKECCHGDLLECADDR	T	261	281	Albumin	-0.457061	0.878797													11.8297	11.3537
Ighv7-1_76	Ighv7-1	A0A075B5S2	DYTTEYSASVKGR	N	76	88	Immunoglobulin heavy variable 7-1 (Fragment)	-0.819484	0.994682									13.1127	10.0243
Apoe_272	Apoe	P08226	KGWFEPIVEDMHR	L	272	284	Apolipoprotein E	0.570627	1.6325					9.1884	13.0404
Hbb-b2_3	Hbb-b2	P02089	HLTDAEKSAVSCLWAKVNPDEVGGEALGR	V	3	31	Hemoglobin subunit beta-2								20.5068
C8g_184	C8g	Q8VCG4	KYGFCETADQLHILNEVPR	P	184	202	Complement component C8 gamma chain	1.3142	2.88026																20.5063
Itih3_398	Itih3	Q61704	ANTGESRPEKIQENVR	D	398	413	Inter-alpha-trypsin inhibitor heavy chain H3	1.05078	2.16335							19.3999
Ighg2b_214	Ighg2b	A0A075B5P3	NKDLPSPIER	N	214	223	Immunoglobulin heavy constant gamma 2B (Fragment)	-2.39781	0.39483																18.8049
Gc_23	Gc	P21614	YEKDKVCNELAMLGKEDFR	D	23	41	Vitamin D-binding protein	1.25897	2.6124											18.7939
Serpina3c_250	Serpina3c	P29621	PYFRDEELSCTVVELKYKGNASALFILPDQGR	T	250	281	Serine protease inhibitor A3C	0.882969	1.78952																18.7588
Serpina3k_220	Serpina3k	A0A0R4J0I1	FDPQDTFESEFYLDEKR	S	220	236	Serine (or cysteine) peptidase inhibitor, clade A, member 3K	1.03673	2.05296					18.2845
Alb_334	Alb	P07724	VEDQEVCKNYAEAKDVFLGTFLYEYSR	F	334	360	Albumin	-0.457061	0.878797													17.9343
C7_320	C7	D3YXF5	SGSAKETGFQSDQDNACSSADFQFLFTSSADQR	D	320	352	Complement component 7	0.701594	1.53802						17.7983
Ttr_30	Ttr	P07309	CPLMVKVLDAVR	K	30	41	Transthyretin	1.9047	2.80129								16.9729
Alb_208	Alb	P07724	GVKEKALVSSVR	D	208	219	Albumin	-0.457061	0.878797											16.831
Igkc_60	Igkc	P01837	DSKDSTYSMSSTLTLTKDEYER	Q	60	81	Immunoglobulin kappa constant	-1.94492	0.188571						16.8177
Cfh_987	Cfh	P06909	PKCIKTDCDVLPTVKNAIIR	P	987	1006	Complement factor H	1.41007	2.70547															16.8041
Plg_465	Plg	P20918	PTVSQEPSGPSDSETDCMYGNGKDYR	L	465	490	Plasminogen	0.970833	2.07009															16.704
Ighv4-1_30	Ighv4-1	A0A075B5R5	VQPGGSLKLSCAASGIDFSR	L	30	49	Immunoglobulin heavy variable 4-1 (Fragment)	-0.651082	0.532142													16.6133
Apoe_79	Apoe	P08226	TEVKAYKKELEEQLGPVAEETR	M	79	100	Apolipoprotein E	0.570627	1.6325															16.4476
Cfi_124	Cfi	Q61129	TKTEGLVQVKLVDQDER	R	124	140	Complement factor I	1.13328	2.10738													15.7698
Apoa1_87	Apoa1	Q00623	LGPLTRDFWDNLEKETDWVR	R	87	106	Apolipoprotein A-I	1.22219	2.11804						15.6638
Igfbp3_188	Igfbp3	P47878	KVDYESQSTDTQNFSSESKR	Y	188	207	Insulin-like growth factor-binding protein 3	-0.742067	0.444256															15.5018
C7_382	C7	D3YXF5	SGFVADLSFLDLDNPAGNKQR	D	382	402	Complement component 7	0.701594	1.53802							15.256
Alb_142	Alb	P07724	PEAEAMCTSFKENPTTFMGHYLHEVAR	R	142	168	Albumin	-0.457061	0.878797											15.1653
C3_671	C3	P01027	SVQLMERRMDKAGQYTDKGLR	R	671	691	Complement C3	1.23541	2.59186							15.0737
Alb_337	Alb	P07724	QEVCKNYAEAKDVFLGTFLYEYSR	D	337	360	Albumin	-0.457061	0.878797											15.0554
Mug2_558	Mug2	P28666	NKVDLSFSSSQSLPASQTR	R	558	576	Murinoglobulin-2		-4.31327								14.9224
Ambp_327	Ambp	Q07456	YSEKECKEYCGVPGDGYEELIR	F	327	348	Protein AMBP	2.05386	2.58366								14.8645
Kng1_105	Kng1	A0A0R4J038	GECTATVGKR	T	105	114	Kininogen 1	0.737846	2.05975								14.6217
Serpina1d_305	Serpina1d	Q00897	HIPRLSISGNYNLKTLMSPLGITR	I	305	328	Alpha-1-antitrypsin 1-4	1.49652	2.45083																14.1993
Afm_334	Afm	O89020-3	TESENVCQERDSDPDKFFAEFIYEYSR	F	334	360	Isoform 3 of Afamin	0.906878	1.37287					14.1722
C3_952	C3	P01027	LGQGGVQKVDVPAADLSDQVPDTDSETR	K	952	979	Complement C3	1.23541	2.59186													13.9903
Hbb-bs_8	Hbb-bs	A8DUK4	EKAAVSGLWGKVNADEVGGEALGR	A	8	31	Beta-globin										13.8117
Apoa1_92	Apoa1	Q00623	RDFWDNLEKETDWVR	T	92	106	Apolipoprotein A-I	1.22219	2.11804										13.7426
Apoc3_30	Apoc3	P33622	GSVQGYMEQASKTVQDALSSVQESDIAVVAR	L	30	60	Apolipoprotein C-III	2.69204															13.7282
F2_367	F2	P19221	AEKGIAPWQVMLFR	D	367	380	Prothrombin	0.961243	1.83345															13.7273
Adipoq_74	Adipoq	Q60994	AGLLGPKGETGDVGMTGAEGPR	D	74	95	Adiponectin	0.0292534	1.04799															13.675
Fga_408	Fga	E9PV24	CSKTITKTVTGPDGR	S	408	422	Fibrinogen alpha chain	1.05101	2.41958													13.2416
Alb_259	Alb	P07724	ATDLTKVNKECCHGDLLECADDR	L	259	281	Albumin	-0.457061	0.878797								12.9703
Mug1_46	Mug1	P28665	KICLHLYQLNETVTVTASLVSQSGR	E	46	70	Murinoglobulin-1	0.773625	2.20893						12.9506
Fbln1_161	Fbln1	Q08879	LQDPAKIPDEEDQEDPYLNDR	D	161	181	Fibulin-1	1.0099	1.83106															12.8376
Fbln1_161	Fbln1	Q08879	LQDPAKIPDEEDQEDPYLNDR	D	161	181	Fibulin-1	0.517519	0.579877															12.8376
Kng1_363	Kng1	A0A0R4J038	VVPTVKCQALDMTEMAR	K	363	379	Kininogen 1	0.737846	2.05975																12.7759
Dspp_319	Dspp	E9Q9Z9	GVEEGDSTQATQDNQKLSPKDTR	N	319	341	Dentin sialophosphoprotein														12.7464
Tf_530	Tf	Q921I1	NKEEYNGYTGAFR	N	530	542	Serotransferrin	0.591843	1.75205											12.5021
C3_948	C3	P01027	DPEKLGQGGVQKVDVPAADLSDQVPDTDSETR	L	948	979	Complement C3	1.23541	2.59186													12.3844
Cp_417	Cp	Q61147	GSYKKMAYREYTDGSFTNR	G	417	435	Ceruloplasmin	1.1268	2.3625								12.1504
Alb_264	Alb	P07724	KVNKECCHGDLLECADDR	T	264	281	Albumin	-0.457061	0.878797																12.0962
Cfi_277	Cfi	Q61129	IPDQYKCNGEVDCITGEDESR	C	277	297	Complement factor I	1.13328	2.10738										11.0348
Afm_341	Afm	O89020-3	QERDSDPDKFFAEFIYEYSR	C	341	360	Isoform 3 of Afamin	0.906878	1.37287										10.7181
H2-Q10_91	H2-Q10	P01898	AKGNEQSFHVSLR	R	91	103	H-2 class I histocompatibility antigen, Q10 alpha chain	1.00536	1.92365												10.478
Fgb_151	Fgb	Q8K0E8	QVKENENVINEYSSILEDQR	A	151	170	Fibrinogen beta chain	1.04414	2.05732											10.2357
Alb_211	Alb	P07724	EKALVSSVR	K	211	219	Albumin	-0.457061	0.878797						8.82681
