# Supplementary material for: Proteolytic profiling of human plasma reveals an immunoactive complement C3 fragment
Source: EMBO J. 2025 Oct 27;44(24):7721–58. doi: 10.1038/s44318-025-00598-8 (PMC12706077; doi:10.1038/s44318-025-00598-8)
Supplement: Supplementary file 19 — Dataset EV17 [file 44318_2025_598_MOESM19_ESM.xlsx]

## Sheet: Dataset_EV17_Description
Dataset EV17	C3-LHF1/hC3Nb2 pull-down from CTRL or SLE EDTA-plasma and the corresponding CTRL/SLE plasma lysates used for the pull-downs.
	Pull-Down with C3-LHF1 or a nanobody against C3 (hC3Nb2) or control (NC) from human EDTA plasma from healthy controls (CTRL) and SLE patients (SLE, each n=4 individual samples). Results are presented if minimally 3 out of 4 biological replicates were quantified against the corresponding NC sample from the same, individual plasma sample.

## Sheet: Dataset_EV17-C3-LHF1_PD_Plasma
Protein.ID	Gene	Protein.Description	Length [aa]	Cov. [%]	Total.Peptides	Unique.Peptides	log2FC(hC3Nb2/NC) CTRL	log2FC(C3-LHF1/NC) CTRL	log2FC(hC3Nb2/NC) SLE	log2FC(C3-LHF1/NC) SLE	log2FC(C3-LHF1_SLE/C3-LHF1_CTRL)	log2FC(hC3Nb2_SLE/hC3Nb2_CTRL)	log2FC Lysates(SLE/CTRL)	hC3Nb2.300	hC3Nb2.342	hC3Nb2.354	hC3Nb2.356	hC3Nb2_SLE.157	hC3Nb2_SLE.17	hC3Nb2_SLE.24	hC3Nb2_SLE.32	C3-LHF1.300	C3-LHF1.342	C3-LHF1.354	C3-LHF1.356	C3-LHF1_SLE.157	C3-LHF1_SLE.17	C3-LHF1_SLE.24	C3-LHF1_SLE.32	NC.300	NC.342	NC.354	NC.356	NC_SLE.157	NC_SLE.17	NC_SLE.24	NC_SLE.32	Lysate CTRL.300	Lysate CTRL.342	Lysate CTRL.354	Lysate CTRL.356	Lysate SLE.157	Lysate SLE.17	Lysate SLE.24	Lysate SLE.32
P21291	CSRP1	Cysteine and glycine-rich protein 1	193	55.96	12	0	2.07222	5.18918	-0.102758	0.0589606	-5.13022	-2.17498		17.318	19.428	21.9426	18.3433	20.1247	22.8388	23.0668	22.0406	20.1571	23.1633	23.1546	22.7469	20.9199	23.0652	22.698	22.0348		18.032	16.4062	19.059	20.7479	23.2773	22.3193	22.1374
P11940-2	PABPC1	Isoform 2 of Polyadenylate-binding protein 1	547	34.19	20	0		4.8626	-0.499584	4.28055	-0.582056							14.0355	15.3945		13.7958	19.3852	20.011	19.7181	19.0111	19.688	20.1639	19.4576	19.6456	14.5928	15.1121		14.1146	14.6781	15.6146	17.1083	14.4319
Q92626	PXDN	Peroxidasin homolog	1479	24.34	29	9		4.75898						19.6456	18.8685			18.2928				23.4011	24.0904	23.8888	23.5452	23.0994	23.997	24.0454	23.6529	19.8392	19.709	18.9206	17.4208	19.2986			20.1248
P60660-2	MYL6	Isoform Smooth muscle of Myosin light polypeptide 6	151	73.51	9	0		4.57893	-0.283908	0.313604	-4.26532			16.6221			17.7355	23.5313	23.211		21.8981	20.0277		23.9123	22.1788	23.3408	23.4317	21.798	21.9659	17.2591	18.1367	17.2173	17.9057	23.6892	23.5195	19.7898	22.2834						16.7602	14.8804	16.9933
P41091	EIF2S3	Eukaryotic translation initiation factor 2 subunit 3	472	39.62	14	1		4.34514	0.585275	0.775623	-3.56952				13.3003		13.3306	15.1588	18.9394	19.4834	20.2456	17.3111	18.7877	19.3916	18.6023	17.4645	19.052	18.705	19.367	14.6007		13.555	14.1139	15.3465	18.8298	18.5577	18.7521	17.5058
P29401-2	TKT	Isoform 2 of Transketolase	631	26.47	15	0		4.3117					1.21668	15.1274							15.7152	19.9145	21.931	22.1553	21.5795	20.5713	21.6157	21.645	19.8013	18.6379	17.2572	17.0225	15.4159		17.3861			17.5719	18.2688	16.0565	16.4746	18.0823	17.767		19.0795
P29692	EEF1D	Elongation factor 1-delta	281	45.91	11	0		4.23084	0.605104	1.56607	-2.66477						15.2233	18.1483	20.018	19.4404	19.3783	20.3955	21.7683	21.4079	21.3814	19.8965	20.4545	21.8916	20.0765	18.0353	16.3977		16.4197	18.8949	18.7643		18.0701						15.6081
P35268	RPL22	60S ribosomal protein L22	128	19.53	3	0	-0.680486	4.17658	0.0253162	3.55501	-0.621566	0.705802		17.4693	17.1431	19.254	17.3417	16.8989	21.5021		18.8655	21.6224	22.9916	23.0595	22.9628	21.8578	23.0764	22.8806	22.5085	17.8498	18.0335	19.7895	18.2572	16.7321	21.3504	18.9127	19.1082						16.0292
Q92506	HSD17B8	(3R)-3-hydroxyacyl-CoA dehydrogenase	261	4.6	1	1		4.1523														18.4291	22.0132	21.847	20.1725	18.9887	19.5585	19.3157	19.124		16.9972	16.9696	17.609	17.325
O75083	WDR1	WD repeat-containing protein 1	606	26.57	13	0		4.03558	-0.0529063	1.77616	-2.25942			18.9586				19.1211	19.2365		20.3299	21.0898	22.523	21.5387	21.4728	21.2564	21.7333	21.6281	21.1849	18.1055	17.7924		17.081	19.5929	19.7276		19.5256					17.6951	19.0787	18.2327	17.7357
P62318-2	SNRPD3	Isoform 2 of Small nuclear ribonucleoprotein Sm D3	120	57.5	6	0		3.88946		4.3598	0.470337			16.6215	15.7403				17.3866			20.927	21.4993	21.6202	21.4751	20.2801	20.7718	20.9404	20.3675	16.5508	17.2445	17.975	18.1935		16.5449	17.0803	15.3752
P50990	CCT8	T-complex protein 1 subunit theta	548	30.29	16	1		3.81395	0.249834	4.5292	0.71525					21.3555		15.9317	16.8719		19.2234	20.9245	22.0599	21.822	21.4125	21.2889	21.7987	22.137	21.7774	18.4982	17.9598	16.7517	17.7534	16.9992	17.6304		16.6478								15.0307
P0C0S5	H2AZ1	Histone H2A.Z	128	31.25	4	0		3.60444						15.3298				14.3051	16.8964		17.6164	18.0084	20.2725	19.6332	20.1102	19.31	20.2276	19.6867	19.1724	16.36	16.3507	15.4824	15.4136		17.0866
Q02818	NUCB1	Nucleobindin-1	461	13.88	6	2	0.730675	3.5646						16.6597	18.3784		17.4469	17.7755	19.0017		19.0023	19.4613	20.4	20.4939	20.8254	19.9995	20.6999	20.8732	19.7036	15.9337	17.5841	16.6293	16.7752		17.8189		16.0024								11.6996
P23246	SFPQ	Splicing factor, proline- and glutamine-rich	707	28.71	16	2		3.47998							17.1573							22.2622	24.1349	23.5696	22.617	22.2362	24.0784	23.0395	22.8694	20.4771	19.1905		18.9067		20.5342	19.5417
P26583	HMGB2	High mobility group protein B2	209	25.84	7	2		3.30801						16.9964			17.1902		18.6319			20.3914		20.7104	21.6858	20.2306	21.5579	21.3617	20.9583	17.8651		17.5124	17.4861		19.632
P01861	IGHG4	Immunoglobulin heavy constant gamma 4	327	69.72	19	0	2.05773	3.2931		-0.470864	-3.76396		-1.36368	18.9126	18.0796	22.9243	16.7102	18.8994		21.1096		17.1576	21.8204	20.1527	19.447	18.7008	19.7701		18.2296		18.4259	16.4761	16.6389	20.3104	19.3206		18.4821	21.3463	22.1259	21.5042	23.313	19.229	20.6757	20.2806	22.6495
P01857	IGHG1	Immunoglobulin heavy constant gamma 1	330	70	26	0	0.635991	3.25239	0.485406	1.51249	-1.7399	-0.150586	0.172586	25.062	24.8905	26.2868	24.7698	26.6589	26.5124	26.1753	26.8082	24.62	27.8864	29.7228	29.2453	28.0661	27.7941	25.1575	29.2456	24.1057	24.8473	24.9056	24.6065	26.95	26.7894	24.7536	25.7204	29.1715	27.8958	28.7059	29.1306	28.7323	29.2894	28.3405	29.232
Q13642-1	FHL1	Isoform 1 of Four and a half LIM domains protein 1	280	68.57	18	0	-0.11807	3.2481	-0.0506003	-0.196539	-3.44464	0.0674697		18.4728	17.503	18.9568	20.128	21.3334	23.8884	23.5474	25.6898	21.3073	22.2998	22.2587	22.6595	22.4262	24.1524	23.69	23.6068	18.249	18.0231	19.5799	19.6809	22.1535	24.4113	24.3082	23.7886
P0C0L5	C4B	Complement C4-B	1744	55.73	99	0	2.56023	3.15186					-0.288448	17.4862	17.9911	21.1569	16.7788	17.3273	17.6932				20.9323	20.3432	16.4263	16.7073	16.4674				16.7618	16.2189	15.2655	15.5763	16.17			14.7638	16.9037	18.0525	18.1844	16.7136	16.5602		16.7893
P13639	EEF2	Elongation factor 2	858	19.7	17	16	-1.29673	3.10104	-0.153032	3.77119	0.670146	1.14369		16.3443	17.0564		14.7679	15.305	17.0642		16.1559	19.4148	20.7382	20.2654	20.6216	19.813	20.7426	20.4983	20.1815	16.5312	17.9201	16.5771	17.6075	15.7805	17.4244	17.1664	15.7793		16.6281				13.3176
P08238	HSP90AB1	Heat shock protein HSP 90-beta	724	40.33	28	7	-1.07182	3.07352	0.44494	2.88463	-0.18889	1.51676		18.2002	18.2125	20.4103	17.7445	18.8272	19.8955	21.9786	19.6385	21.7978	23.2871	22.9574	23.1064	21.7281	23.423	22.8012	22.1462	20.0958	20.0981	19.7018	18.959	19.444	20.364	19.5283	19.2238						17.9053	19.7592	19.2879
P50502	ST13	Hsc70-interacting protein	369	9.49	3	0		3.04092		2.79607	-0.24485				15.5477				16.4825		17.5115	18.8697	19.9289	19.4818	19.7017	19.2987	19.8651	19.9245	19.3925	16.5647	17.0346	16.3006	15.9185	16.3508	17.1039	16.5627	17.2791						17.069	15.7159	17.2659
P02745	C1QA	Complement C1q subcomponent subunit A	245	23.67	5	1	0.238457	3.0308	1.07218	2.49643	-0.534371	0.833727	-0.650442	19.8516	20.4016	21.6335	19.9852	23.4811	20.0733	20.7875	19.6301	18.5574	25.0201	25.6437	23.8201	23.2775	24.8574	19.8652	21.6689	19.8179	20.921	21.2561	18.923	22.9068	19.5315	19.7384	17.5065	18.8283	20.5028	21.5589	20.7998	18.8976	21.5759	21.888	16.7265
P07996	THBS1	Thrombospondin-1	1170	52.39	51	4	0.530677	2.97188	0.297709	0.536612	-2.43527	-0.232968	0.209394	16.7576	19.845	22.1609	21.4162	22.0964	23.1996	21.7441	22.6319	21.0769	23.0369	22.545	23.2857	22.7228	23.5798	22.2288	22.096	16.364	19.6761	20.9434	21.0736	22.3814	23.4475	20.9526	21.6995	17.5343	19.5361	19.5347	19.9581	18.4595	19.8476	19.0824	20.0113
P35241-5	RDX	Isoform 5 of Radixin	604	26.82	17	0	-0.932696	2.89611	-0.111148	1.08843	-1.80768	0.821548		16.7674	15.4592		15.1792	15.0033	21.8008	19.3535	20.3671	19.0673	19.3386	19.4972	20.1489	19.1345	21.7461	20.7767	19.6657	16.639	17.3422	16.2636	16.2227	16.1303	21.5253	19.8375	19.4762							13.6938
P14618	PKM	Pyruvate kinase PKM	531	59.7	25	0	-0.787082	2.84152	0.444973	1.61812	-1.2234	1.23206	2.36915	18.6234	18.7501	19.3104	17.5163	20.6475	22.3397	20.8508	22.4476	21.8552	23.1719	21.9248	21.7627	22.2951	23.2736	22.802	22.6075	18.3673	20.1359	19.1795	19.6658	20.5587	22.2008	20.7489	20.9974	17.6166		17.2372	15.6965	18.0623	20.022	18.9364	19.8563
A0A0B4J1V0	IGHV3-15	Immunoglobulin heavy variable 3-15	119	76.47	9	6	2.31115	2.82063					0.323945		21.0103	20.7342	19.1585	20.9139	16.5031	19.38			23.3845	20.2603	18.7866	20.317	17.2717	17.6787			19.2145	16.7755	17.9795	19.8846	16.2673			16.2318	15.9149	15.4891	15.5916	13.0955	17.5858	17.0348	16.807
P07900-2	HSP90AA1	Isoform 2 of Heat shock protein HSP 90-alpha	854	24.12	20	0	-1.19503	2.72916	-0.316172	2.22251	-0.506653	0.878857		16.0217	16.7038		15.9729	17.9235	17.8071		18.5935	20.0836	20.258	20.1882	20.4425	19.897	20.9024	20.6171	19.5846	17.7004	17.7269	17.7723	16.8561	17.8741	19.3076	16.8385	18.0908	19.4433					15.903		15.7062
P08865	RPSA	40S ribosomal protein SA	295	38.31	7	0		2.72285		3.81653	1.09368			14.0901					16.4033			18.3308	19.3266	19.1477	18.8816	18.7128	19.5778	19.5129	18.9699	15.7527	17.2486	15.6681	16.126		17.053	14.7668	14.7912
P43034	PAFAH1B1	Platelet-activating factor acetylhydrolase IB subunit beta	410	28.54	10	0		2.57181	0.238051	2.77035	0.198541			15.4823	16.9978		15.7658	17.3986	16.6601		17.4141	19.424	20.1966	19.8514	20.3697	19.9037	20.3554	20.4563	19.9231		17.2826	17.0523	18.3675	17.3817	17.109	18.7986	16.2679								18.6907
P22692	IGFBP4	Insulin-like growth factor-binding protein 4	258	21.71	6	1		2.53533									18.0466		18.7048				20.3139	19.4484	19.4914		18.2015	19.5954	16.4248		18.5502	15.3697	17.7279		19.5168	16.9197				16.0879	16.7462		16.6979	16.0281
B9A064	IGLL5	Immunoglobulin lambda-like polypeptide 5	214	43.46	10	0	1.33876	2.43242	0.485386	0.592132	-1.84029	-0.853372	-0.0837385	23.2294	24.2492	24.231	24.8495	22.3867	23.0987	25.0845	20.1018	22.7002	25.8053	25.4815	26.9469	22.4324	23.4294	24.2084	21.0284	19.766	24.0667	22.4045	24.967	22.1753	23.0118	22.7475	20.7955	21.8721	24.3725	24.4738	23.9984	21.8359	23.9837	24.2853	24.2769
O60506-2	SYNCRIP	Isoform 2 of Heterogeneous nuclear ribonucleoprotein Q	588	13.1	6	0		2.42914	-0.0694589	1.52489	-0.904253							15.0977	18.5518		19.4075	17.5718	19.2902	18.7854	18.7218	18.5322	20.4337	19.3543	19.3418	15.6348	16.727	15.9983		16.2213	19.1644	18.297	17.8797
P39019	RPS19	40S ribosomal protein S19	145	27.59	5	0		2.36071						17.2818		21.3143			19.0025		17.8592	20.7541	21.1465	20.8388	20.5153	20.9952	21.8522	21.2262	21.0497	18.9518	18.9355	18.2103	17.7143		19.0597		18.3195
P14625	HSP90B1	Endoplasmin	803	23.41	16	0	-0.930602	2.30091	0.434179	2.93005	0.629136	1.36478	1.11142	15.9567	16.7457		16.4017	17.5741	17.3036		17.9499	19.1034	19.9193	19.8141	19.7759	19.534	20.1545	20.1768	19.5632	17.8356	17.5665		16.4938	17.3862	17.1144	16.1831	17.0245	17.1838	17.2351	15.8915	16.2494	17.5446	18.28	17.4345	17.7465
A0A0J9YY99	A0A0J9YY99	Ig-like domain-containing protein (Fragment)	117	82.05	10	3	1.46833	2.287	0.882191	0.871184	-1.41581	-0.586143	-2.37471	21.995	23.2997	24.6322	20.8307	19.8652	21.93	23.957	18.7224	16.1079	23.9474	24.099	23.1721	20.392	21.8778	24.1135	18.0471		22.4869	21.6779	20.1928	18.9761	22.3589	19.9579	19.6528	21.4459	21.1746	17.9325	19.8281	15.9331	17.4852	18.6363	18.8277
P46783	RPS10	40S ribosomal protein S10	165	23.64	4	0	-1.75475	2.28665		2.03172	-0.254931			15.3666	15.9589	17.7699	16.3738	15.0666	19.7078		18.3546	19.7804	20.9863	20.3093	20.5588	20.127	21.1019	20.1549	20.6764	19.2342	18.3909	17.8487	17.0143		19.6749	17.5922	18.5709
P23528	CFL1	Cofilin-1	166	37.35	6	0	-1.04756	2.27152	0.0604271	-0.124682	-2.3962	1.10799		16.1766	15.2709		15.8351	18.9306	20.5458	19.6847	20.2221	18.0658	19.511	19.7771	19.3106	18.3987	20.1785	20.2751	19.7904	15.7686	17.4938	17.1532	17.1628	18.9977	20.7168	20.0614	19.3655					16.7105	17.1966	17.2445	18.0379
P62750	RPL23A	60S ribosomal protein L23a	156	33.97	6	0		2.23971		2.20511	-0.0346049			17.1184	17.6947				19.5071		19.7886	19.1829	20.8595	20.4685	21.0827	19.7115	21.1076	20.8083	20.0531	17.8094		18.4486	17.757	16.8843	19.4979	18.5563	17.9215
P03950	ANG	Angiogenin	147	44.9	7	7	1.23173	2.18752	1.00124	0.588046	-1.59948	-0.230494	-0.069556	20.5527	21.1494	24.9361	21.4024	21.1747	21.7319	24.5494	21.5757	20.8323	24.3649	24.8683	21.7983	21.3624	23.8477	20.4872	21.6816	20.8677	19.7641	20.821	21.6608	21.1962	21.5712	20.3518	21.9076	17.8715	18.7406	17.4612	16.1122	17.9682	17.2332	17.4488	17.2572
P68104	EEF1A1	Elongation factor 1-alpha 1	462	36.58	11	0	-1.30638	2.06626	-0.0435351	1.92601	-0.140241	1.26284		19.7028	19.8417	21.1997	19.7551	20.7351	20.5351	20.7834	22.0349	22.944	24.1273	23.567	23.3515	22.8436	23.0545	22.4767	23.5919	21.1811	22.5829	21.1736	20.7872	20.7857	21.5319	20.8373	21.1077		17.7203			18.1112	19.1323	18.2075	18.8022
P31948-2	STIP1	Isoform 2 of Stress-induced-phosphoprotein 1	590	12.88	6	0		1.98267										14.7627	17.5389		14.8891	17.8614	19.0833	18.6527	18.1006	18.5573	18.8921	19.2383	18.3513	16.8287	16.6867		15.5819	15.7093	17.1071							18.3324	17.4628	16.9055	17.5191
P01700	IGLV1-47	Immunoglobulin lambda variable 1-47	117	53.85	5	3	-0.0106827	1.92519	-0.954987	-0.514602	-2.4398	-0.944304	-0.392753	21.4113	22.5062	21.1555	21.7926	21.4105	22.3966	22.1922	19.0326	21.6703	23.7635	25.7528	23.4225	20.7449	22.7744	22.7227	20.5515	21.2198	22.605	21.9292	21.1543	21.6435	22.9952	23.0152	21.198	22.9036	24.2477	23.0346	22.7992	22.1118	23.7554	23.0676	22.4793
Q01105-2	SET	Isoform 2 of Protein SET	277	14.08	3	0		1.91782		1.24239	-0.67543			17.0609					17.9928			18.0089	19.8797	19.8006	19.478	18.6696	19.5903	19.5889	18.5198		17.8788	17.6439	17.8821	17.1498	18.4779	18.2279	17.5434
Q13162	PRDX4	Peroxiredoxin-4	271	19.19	5	0	-1.69083	1.86215	-0.22718	2.46421	0.602063	1.46365		16.4917	16.6484	16.8438	15.665	16.5227	18.6239		17.1298	19.2647	20.2989	20.1295	20.1677	19.544	19.9305	19.5112	19.105	19.3015	18.5775	17.7092	16.824	17.3818	18.7647	15.2759	16.8115
Q13813-3	SPTAN1	Isoform 3 of Spectrin alpha chain, non-erythrocytic 1	2452	32.99	69	0	0.159075	1.84196	0.179499	1.97148	0.129522	0.0204239		19.6826	19.7036	20.3375	19.0117	18.4762	20.0992	19.9968	18.8331	20.5879	21.8819	21.6	21.3971	20.8533	21.3644	21.3758	20.9796	19.8321	19.972	19.4205	18.8745	18.2487	19.4428	19.9949	19.0008		19.878				19.4732	19.041	19.4151
P62826	RAN	GTP-binding nuclear protein Ran	216	23.15	5	0	-0.32485	1.81008	0.752484	1.29648	-0.513598	1.07733		16.3787	17.6275		17.3448	17.4448	19.0813		20.397	18.4806	19.3701	19.2609	19.4787	19.0107	20.3762	19.8053	19.4947	17.252	17.5932	17.0244	17.4804	17.5268	18.8856	18.8352	18.2533
P00367	GLUD1	Glutamate dehydrogenase 1, mitochondrial	558	36.38	16	0	0.613608	1.79377	0.135874	2.71667	0.922906	-0.477734		18.6359	19.7827		19.1617	17.3378	18.6342		18.2339	19.8822	20.9152	20.4938	20.268	19.915	20.7355	20.7376	19.9622	20.1822	18.4014	18.6447	17.1558	17.9892	17.525	16.6854	18.284						12.5591
Q86UD1	OAF	Out at first protein homolog	273	7.33	2	1		1.77439					0.670601		16.7124		16.6799	14.3444	16.3291			17.1144	18.4437	18.5184	18.5268	16.7131	17.6007	17.5909	19.4152	16.1933		16.5598	16.0833			17.6867	16.6345	18.1242	20.0881	18.1283	19.507	18.7884	20.2875	19.3512	20.1029
P24534	EEF1B2	Elongation factor 1-beta	225	18.67	5	1		1.77206	0.221815	1.23233	-0.539733			17.6116				18.6444	19.2008		18.6013	18.9583	20.5442	19.952	20.2937	19.3846	20.2476	20.4642	19.8458	17.7242	18.5619	17.8522		18.5914	19.4645		17.7251	14.584				16.999	14.9217	19.1006
A0A075B6I0	IGLV8-61	Immunoglobulin lambda variable 8-61	122	20.49	3	3	0.797223	1.72626	0.800219	0.439365	-1.2869	0.00299618	-1.26906	22.0563	25.9196	24.7038	23.3875	20.0665	24.016	28.188	18.5151	22.463	26.955	26.2703	24.0951	20.5529	23.4821	27.1529		19.8763	25.6821	23.1875	24.1324	21.5628	23.3749	24.9322		17.6926	22.2457	22.4907	21.9591	16.8855	19.4181	23.9882	19.02
A0A0C4DH68	IGKV2-24	Immunoglobulin kappa variable 2-24	120	44.17	5	1	0.509556	1.72104	0.145808	1.71929	-0.00174869	-0.363748	0.195581	18.7665	20.1619	20.8408	19.7467	18.6627	19.7916	22.2379	19.8921	18.294	22.744	22.8042	20.5196	20.9229	20.6057	21.6155	23.734	18.0856	20.515	19.4254	19.4515	18.8742	20.1538	22.1621	18.8109	23.2588	21.0095	21.1234	21.6012	21.3716	21.6376	22.797	21.969
A0A4W8ZXM2	IGHV3-72	Immunoglobulin heavy variable 3-72	101	97.03	10	0	-0.210449	1.64164	-0.389688	-0.341003	-1.98265	-0.179239	-0.404763	22.5363	25.7217	24.8381	23.6403	24.6454	25.009	26.9306	21.5325	23.6156	28.5898	26.8424	25.0969	24.6646	24.6586	24.9857	24.0033	23.2161	25.633	23.6618	25.0673	24.9862	25.1984	24.4511	25.0405	26.9612	27.5607	26.3159	26.7399	26.9101	26.5837	26.3095	26.1554
A0A0G2JSC0	IGLV5-45	Immunoglobulin lambda variable 5-45 (Fragment)	123	21.14	2	0	1.45754	1.63049	0.352705	0.551907	-1.07859	-1.10484		17.3828	20.4677	18.418	18.2531	16.2589	19.5872	21.5472	15.9043	16.9707	21.5513	17.7646	18.9268	16.7489	18.8869	22.3551		15.8081	19.198	15.3592	18.3263	17.1037	20.2629	18.9686			14.6601
Q07955-2	SRSF1	Isoform ASF-2 of Serine/arginine-rich splicing factor 1	292	7.53	2	0		1.61979		1.63004	0.0102538				16.4385				16.4783		18.8305	17.4727	18.2374	18.5597	19.1914	17.7629	18.6076	18.7694	18.3393	15.9918	17.527	17.4825	15.9807	16.0617	16.7328	17.9253	16.2393
A0A0B4J1V6	IGHV3-73	Immunoglobulin heavy variable 3-73	119	62.18	9	6		1.60815						17.1234		16.0929	15.5658		18.137	19.9423	18.6803	16.7011	21.4335	19.0939	16.9693	15.455	16.9767	18.0098	19.1917	17.3395	16.2549		16.685		18.5046	18.1115								16.3285
P04899-4	GNAI2	Isoform sGi2 of Guanine nucleotide-binding protein G(i) subunit alpha-2	366	31.97	8	0	-1.54928	1.60456	-0.46995	0.220096	-1.38446	1.07933		15.6774	16.9686		16.5207	21.4212	21.5132	17.7689	19.9986	18.5495	19.032	19.2464	19.9507	20.9629	21.7007	20.2949	20.5036	18.0977	17.8723	16.5459	17.8445	21.4154	21.768	19.0856	20.3127						15.7158
P10124	SRGN	Serglycin	158	10.13	2	2	0.798125	1.60411	0.0682823	-0.594549	-2.19866	-0.729843	0.0256235	18.915	20.4353	19.5231	19.035	18.1071	19.5251		19.316		19.8972	19.6363	21.8779	18.1022	18.7731	17.7674	18.0844		19.1728	18.6801	18.7461	18.2896	19.8755		18.5781		17.0497	16.3693	17.4313	15.8367	17.2286		17.8619
P08697	SERPINF2	Alpha-2-antiplasmin	491	48.68	20	0	0.518038	1.5797	0.433653	0.293267	-1.28643	-0.0843847	-0.127843	20.7454	18.4881	22.6793	18.1507	19.5524	19.553	19.8341	21.104	20.6891	21.6721	22.0896		19.5816	20.2217	20.7571	18.9216	20.5681	19.4042	19.7394	18.2796	19.3852	20.5817	19.1984	19.1437	22.4447	22.5439	22.4303	22.1476	21.9795	22.8283	21.9983	22.2491
P53999	SUB1	Activated RNA polymerase II transcriptional coactivator p15	127	8.66	1	1	-0.373261	1.56434		1.04562	-0.518717			18.3409	16.8975		17.3902		19.401		19.3291	18.5389	19.8448	20.2059	20.5505	18.2157	20.0554	19.9931	19.6951	17.7997	18.2309	19.1344	17.7177		19.4902	18.8221	18.2944
Q9BQE3	TUBA1C	Tubulin alpha-1C chain	449	48.78	17	0	-1.86309	1.56178	-0.456415	0.660274	-0.901502	1.40668		17.1503	17.367		17.2131	22.098	22.2991		21.5342	21.0471	20.5102	19.9235	20.7242	22.3891	23.0109	22.2875	22.3667	19.2514	19.5769	18.6384	18.4913	22.7353	23.1501	20.1125	21.4152						16.8207	17.4475	15.9766
Q01082	SPTBN1	Spectrin beta chain, non-erythrocytic 1	2364	23.82	43	0		1.50932	0.616936	3.14257	1.63326		-0.196478	17.848				17.8833	18.6197		18.2848	20.1273	21.1558	20.6976	20.8949	20.3826	20.9801	21.6195	21.0021	19.4895	19.8442	18.6427	18.862	18.0951	17.9064		16.9355	16.3488	16.5799	15.5465	14.7739	14.931	15.6949		16.2215
K7ER74	APOC4-APOC2	Apolipoprotein C-II	178	39.89	9	0	0.741752	1.50005	1.25678	-0.0483034	-1.54835	0.51503	0.422842	21.7932	21.3856	25.3996	22.3298	18.9845	22.1965	24.094	23.5868	22.1256	25.835	25.0037	20.9771	19.2122	22.9196	19.9056	21.6041	22.5713	20.7169	21.4979	23.155	20.0288	21.7234	20.9361	21.1464	22.7376	23.7036	22.9482	24.6297	22.5975	25.2092	23.9619	23.942
A0A0J9YX35	IGHV3-64D	Immunoglobulin heavy variable 3-64D	117	47.86	5	3	-0.404171	1.47095	1.16497	-0.129759	-1.60071	1.56914	0.391203	21.2828	19.2301		17.9318	20.5226	18.8476	22.1556	21.5053	20.986	20.9007	16.956	22.1833	18.7008	19.6032	19.8919	19.6562	21.4943	19.9008		18.2621	19.2132	18.1631	20.8141	20.1808	18.7235	19.1049	17.5304	18.4158	18.3528	19.8043	18.4817	18.7006
P15880	RPS2	40S ribosomal protein S2	293	27.65	6	0		1.41579							17.9277				17.2629			19.7218		16.7243	20.222	19.8544	20.7485	20.5566	19.8639	20.7345	17.2398	15.545	16.1412		17.5176
P15311	EZR	Ezrin	586	17.24	11	0		1.39116						15.7429	16.2216			14.6415	17.3065			17.6068		17.9487	18.6494	17.5327	19.0497	18.6315	18.5962	16.744	17.2141	16.5157	16.7716	15.5225	17.1046
Q03591	CFHR1	Complement factor H-related protein 1	330	43.94	11	1	1.43929	1.35841	0.448313	-0.578616	-1.93702	-0.990972	-1.43892	19.3775	19.4537	21.9299	18.0972	18.7016	20.6104	21.2891		16.5088	21.7012	21.8339	18.4909	18.1121	20.3418	21.2904	15.8892	17.6247	19.3897	18.529	17.5579	19.6546	19.8134	19.7882	18.6918	19.2623		17.2214	16.2967	14.992	15.6274	16.8441	17.1546
P02746	C1QB	Complement C1q subcomponent subunit B	253	27.27	8	0	-0.021941	1.28215		0.997812	-0.284334		-1.17046	20.5059	21.1743		20.3751	22.6813	21.5926			19.8888	21.8041	22.3741	24.394	21.5784	23.5646	20.7013	22.5367	20.0154	21.7828	21.2113	20.3229	22.0823	21.2586	21.7361	19.3127	22.5767	22.2101	22.0541	22.373	22.2214	21.7153	22.0088	18.5865
Q9NQ79-2	CRTAC1	Isoform 2 of Cartilage acidic protein 1	645	28.06	13	0	1.17669	1.26428	0.245592	0.17541	-1.08887	-0.931103	-0.254228	18.9188	20.2096	19.5392	19.1987	19.3082	19.541	18.7195	19.4942	17.6266	20.8197	21.296	18.4743	19.016	19.3749	19.3711	19.0202	18.1657	18.4299	18.175	18.389	19.0028	18.839	19.1747	19.0641	18.674	18.4866	18.4271	17.8006	17.8651	18.5278	18.3166	17.662
P04908	H2AC4	Histone H2A type 1-B/E	130	26.92	3	0	-0.808166	1.25702	0.204404	2.01801	0.760984	1.01257		21.7067	22.1094	22.1326	21.6233	21.3315	23.0006	22.0621	23.0099	23.2441	24.2655	23.8951	24.4281	23.9354	24.8549	24.1379	23.7304	22.099	23.1035	22.4878	23.1142	20.9306	22.8968	22.7638	21.9953	18.2675				18.2887	17.6624	17.5863	17.5387
P07437	TUBB	Tubulin beta chain	444	59.68	18	0	-1.37018	1.24109	-0.100975	1.02943	-0.211661	1.26921		19.0527	19.0395	18.6531	17.5342	21.2208	21.2908	19.3698	20.2965	20.4023	21.79	20.9606	21.5718	21.8826	22.502	20.9207	21.3942	21.0878	20.3736	19.459	18.84	20.8839	21.6029	19.3044	20.7907	16.5288				18.3709	19.641	18.1391	18.8346
Q14847	LASP1	LIM and SH3 domain protein 1	261	48.28	11	0		1.22565	-1.58519	0.412443	-0.813205					19.7814		17.7247	20.5739	22.2486	22.7291	23.0616	23.5136	23.9958	23.0554	23.1222	22.2407	23.4084	22.4955	21.8884	22.4091		21.6562	22.302	23.0901	22.1723	22.0528			18.5956			18.2375		18.6638
P0DOY3	IGLC3	Immunoglobulin lambda constant 3	106	100	12	2	0.758881	1.20792	0.358523	-0.156845	-1.36476	-0.400358	0.252603	24.9133	24.8734	25.7127	24.9563	23.4856	24.1855	27.5778	24.0961	23.4554	26.5165	25.378	26.9019	23.3384	24.1318	26.4871	23.3263	23.3314	24.5153	24.1279	25.4455	23.5148	24.4343	26.8212	23.1406	25.5298	25.3896	25.5565	25.238	25.7411	25.7553	25.8589	25.369
A0A0C4DH25	IGKV3D-20	Immunoglobulin kappa variable 3D-20	116	51.72	4	2	0.062432	1.20447	0.29766	-0.0120667	-1.21654	0.235228	0.283871	20.7914	21.1711	18.9767	19.2907	20.1481	19.7697	21.0302	19.5854	20.4423	21.4817	22.3933	20.4808	20.2724	19.7657	20.3941	18.8623	20.86	21.2418	19.0377	18.8407	20.2621	19.5847	20.8419	18.654	20.6402	23.6119	24.4796	24.1803	23.176	23.5315	24.2592	23.0808
P07478	PRSS2	Trypsin-2	247	12.15	2	0	0.614703	1.19734	1.19015	0.797884	-0.399457	0.575443		19.9308	18.0997	20.2625	17.3073	18.9021	19.0969	18.4309	19.8833	17.7817	19.5015	19.1544	19.8026	18.2639	19.801	18.6716	18.0077	18.1611	17.1485		18.184	17.2794	18.9471	16.697	18.629
P62424	RPL7A	60S ribosomal protein L7a	266	18.42	4	0	-1.05446	1.16812		1.31096	0.142849			15.8407	15.6649		16.1142		18.2597		16.5434	17.3575	17.9561	17.9573	18.5902	17.3802	19.131	18.3169	17.8254	17.4924	17.1027	16.4054	16.1881	15.9304	18.1013	16.4345	16.9435
P01780	IGHV3-7	Immunoglobulin heavy variable 3-7	117	51.28	10	4	1.06434	1.16513	1.54324	0.257326	-0.907806	0.478899	-1.48497	19.1823	23.3971	20.9691	20.377	20.9782	22.0142	23.6466	20.5218	18.2363	23.8545	20.6037	21.6342	20.7281	21.8638	21.8887	17.5366	17.6954	23.414	18.2671	20.2916	21.1116	22.5257	19.4137	17.937	20.9746	20.1411	18.6261	18.0941	16.3786	19.0508	18.5725	17.8941
A0A075B7F1	IGHV3OR16-8	Immunoglobulin heavy variable 3/OR16-8 (non-functional) (Fragment)	116	38.79	4	0	0.0575845	1.13853		0.19171	-0.946815			18.4985	19.8457		18.9958	19.5887			18.7507	18.3888		19.1347	21.3196	19.8192	18.3375	24.194		18.0028	20.0241	18.2844	19.1403	19.4716	18.1267	24.1771	17.7513		22.5846	23.1703		21.8021	22.0986	22.9008	22.6024
P49913	CAMP	Cathelicidin antimicrobial peptide	170	21.76	5	0	0.383723	1.12782		-0.411608	-1.53943		-0.139931	17.0505	19.3406	20.0801	18.7396	18.9528	19.1322	20.5084		15.0957	21.6672	21.2653	20.159	17.2505	18.9785	18.5347	19.2125	15.8364	19.8933	18.6274	19.3189	18.1459	19.6964		18.834	19.0293	19.782	18.7113	18.4527	19.9594	18.448	18.318	18.6901
P61353	RPL27	60S ribosomal protein L27	136	42.65	5	0		1.11506	0.164145	0.539636	-0.575425			17.9604	18.1509			16.2351	18.7729		18.6633	17.929	19.7665	18.9263	18.8967	18.0285	18.8326	19.0206	18.171	17.5489	17.9248	17.7672	17.8173	16.2795	18.6763	18.7152	18.2231
P01834	IGKC	Immunoglobulin kappa constant	107	90.65	10	2	0.763004	1.08831	0.253477	0.785103	-0.303203	-0.509527	0.325155	25.3001	26.9113	28.1928	26.8121	26.4892	25.8669	26.9156	25.4624	24.8449	27.4802	28.2027	27.9898	26.4909	25.3435	26.8882	28.138	24.5924	26.3618	26.6114	26.5988	26.6756	25.8703	25.9665	25.2079	27.8484	27.0574	28.0544	27.3434	27.326	27.9191	28.1195	28.2396
P52209-2	PGD	Isoform 2 of 6-phosphogluconate dehydrogenase, decarboxylating	470	12.34	4	0		1.08552								16.33			18.6206		16.4099	18.8189	19.6933	17.6662	18.6293	18.9497	19.783	19.3639	19.3348	18.2442	17.6638	16.2562	18.3014	17.4316	18.2309			16.3386				16.0668	17.6199	16.6674	17.5394
P02747	C1QC	Complement C1q subcomponent subunit C	245	34.69	7	7	1.27125	1.07687	2.17571	2.4831	1.40623	0.904461	-1.72063	18.1129	20.0191	26.0708	18.5094	23.3617	19.2841	25.0621		18.1994		20.2112	22.742	23.1494	24.3146	19.4595	21.7949	18.755	19.7053	20.7999	18.367	23.0942	19.048	19.0386	17.6052	21.9777	22.6273	21.491	20.8361	20.3512	21.2738	22.1214	16.3031
O14950	MYL12B	Myosin regulatory light chain 12B	172	52.33	8	0	-0.522477	1.07075	-0.132022	0.322186	-0.748561	0.390455		16.4259		19.5016	17.6019	22.6094	22.5759	19.8684	19.9843	19.0978	19.5256	19.6003	20.089	22.4615	22.6416	20.5818	21.17	18.6832	18.9328	18.062	18.3517	22.9508	22.4476	19.1707	20.997					17.3547		15.7527	18.0011
P04217	A1BG	Alpha-1B-glycoprotein	495	54.75	28	0	-0.191064	1.02139	0.296186	0.124232	-0.897159	0.487249	-0.309733	18.7466	19.0251		19.1713	19.2321	19.1251		20.0588	19.0262		20.8428	20.2613	19.1659	18.908	18.7121	19.4227	19.4116	19.3173	18.8673	18.7873	19.1319	18.8032	18.1844	19.5923	25.4219	25.0853	25.2074	25.4049	24.2285	25.3095	24.9713	25.3714
P30050	RPL12	60S ribosomal protein L12	165	33.33	4	2	-0.310756	1.01198	-0.720301	0.880252	-0.131729	-0.409546		17.48	19.7971		19.1507	18.5351	19.2903		18.56	19.7546	20.7126	20.1595	20.4527	19.5993	21.0946	20.6443	20.4098	19.1383	19.4671	19.6713	18.7547	19.2142	19.6334	19.6806	19.6988
P04085-2	PDGFA	Isoform Short of Platelet-derived growth factor subunit A	196	19.9	3	0	-0.163516	1.00671	-0.0415159	-0.1547	-1.16141	0.122001			19.124	21.0501	21.4219	18.4872	21.8504	20.6299	21.9193	17.9467	20.4843	21.3262	22.0736	18.6426	21.5367	21.0692	21.1856	15.7177	18.9325	21.3438	21.8102	18.996	21.9571	20.9946	21.1051						16.119
Q02878	RPL6	60S ribosomal protein L6	288	26.74	7	4		0.992603	0.250054	1.10087	0.108271						18.2517	17.1565	20.7513		20.1239	19.7017	19.8808		20.631	19.0633	21.2627	20.9901	20.1753	18.4572	19.4934	19.1327	19.2851	17.7723	20.4665	19.8063	19.0428
P01859	IGHG2	Immunoglobulin heavy constant gamma 2	326	69.63	21	0	0.300363	0.98435	-0.220936	0.46932	-0.51503	-0.521299	0.236732	28.3655	28.5934	28.6529	27.4824	27.8997	28.3714	26.9724	28.1119	27.2244	30.5488	28.1918	29.8652	29.2878	28.7813	27.4497	28.5975	27.4538	29.978	27.4105	27.0505	28.9164	28.6281	27.3735	27.3212	30.1855	28.2972	29.9502	30.0647	29.2618	29.7223	30.1997	30.2608
A0A0A0MS15	IGHV3-49	Immunoglobulin heavy variable 3-49	119	63.03	7	5	0.818755	0.976487	1.79653	1.12422	0.147734	0.977776	0.345434	19.0467	21.3184	21.8886	21.6419	18.5504	22.7659	22.5674	23.7785	17.3653	24.8072	20.6857	21.6683	19.1687	23.1302	22.2584	20.4157	16.3332	21.0797	21.4607	21.7469	18.2156	22.2305	19.857	20.1729	24.2095	23.5819	19.12	18.6315	22.5758	19.7173	21.6146	23.0169
Q7Z794	KRT77	Keratin, type II cytoskeletal 1b	578	28.37	19	7	0.55161	0.963989	2.16814	0.406502	-0.557487	1.61653		18.2898	18.7982	19.1921	18.7626	18.1902	18.6996	22.3811	19.5557	16.2483	20.6405	22.1251	17.6782	16.9873	18.544	18.6909	17.5578	17.418	18.0482	18.1271	19.2427	16.5171	18.4353	18.0913	17.1103			18.1215
P68371	TUBB4B	Tubulin beta-4B chain	445	56.18	17	1	-1.53824	0.945747	0.231194	0.229159	-0.716588	1.76944		16.5857	17.778	19.1357	17.2962	21.2256	21.8735	20.6679	21.4996	19.2401	21.2975	20.3112	19.8827	21.896	20.882	21.2507	21.2296	19.1687	20.0063	19.1167	18.6568	21.486	21.9264	20.27	20.6594								16.3314
P35579	MYH9	Myosin-9	1960	51.94	113	28	-0.823901	0.939925	0.206135	0.0335977	-0.906327	1.03004		18.391	18.9516	20.3318	18.3028	23.4632	23.4008	21.2826	22.8401	19.8042	21.8214	20.6329	20.7741	23.1424	23.4921	21.3708	22.2913	19.8862	19.9111	19.8572	19.6184	23.3151	23.6622	20.9278	22.2569			22.1534	21.6713	18.3315	17.245	17.3032	16.7914
Q9BWP8-4	COLEC11	Isoform 4 of Collectin-11	245	39.59	7	0	0.789831	0.931977	-0.352504	-0.390823	-1.3228	-1.14234	-0.521089	18.342	18.5894	19.3909	18.5288	16.1138	19.0315	19.9454	17.6096	17.6027	18.6823	19.9798	19.1548	15.5167	19.2261	19.3374	18.4669	17.0991	17.9386	18.9128	17.7412	17.1825	19.2563	19.2308	18.4408	19.3473	20.434	19.2558	18.8367	18.3969	19.1305	19.3016	18.9605
A0A3B3ISR2	C1R	Complement subcomponent C1r	705	50.35	31	0	0.371212	0.92563	0.814789	0.250219	-0.675412	0.443578	-0.627973	20.966	21.209	21.9975	20.2436	19.3484	20.8192	22.2425	21.3877	21.4158	22.5963	22.0471	20.5745	20.1974	20.7153	20.7048	19.922	21.2112	20.5439	20.7071	20.4689	19.9792	20.2304	21.1413	19.1878	21.8842	20.859	20.5291	20.6002	20.7308	20.4139	20.4343	19.7817
P09429	HMGB1	High mobility group protein B1	215	35.81	9	0	-0.918211	0.894844		2.33561	1.44076			15.7106	19.0307		19.276	17.7489	19.7588			19.9395	19.9229	20.0561	19.5337	21.0751	22.3328	20.6407	22.0342	18.8357	18.5635	19.1009	19.3728	17.7472	19.5846	19.8499	19.5588
P23396	RPS3	40S ribosomal protein S3	243	30.86	6	0		0.888001	-0.535212	2.30573	1.41773			16.0663	16.7861			15.3092	17.2901		17.703	18.9841	18.7954	17.7895	19.6289	19.1989	20.2629	19.5371	19.4381	18.1909	18.4433	17.8418	17.1698	16.7139	17.8267	17.3063	17.3672
P30041	PRDX6	Peroxiredoxin-6	224	54.91	10	10	-0.229456	0.868437	0.287783	-0.0473857	-0.915823	0.517239	1.0837	17.1767	18.0236		17.9985	18.7861	19.7978	20.4915	19.0768	17.4728		19.2472	19.3349	18.6901	20.1055	19.3837	18.6322	17.6944	18.4166	17.979	17.7761	18.7549	20.4742	19.0544	18.7177	19.3481	19.1652	17.8275	19.2165	19.7314	21.3895	19.2276	19.5436
P35637-2	FUS	Isoform Short of RNA-binding protein FUS	525	8.95	3	0		0.84956		0.21594	-0.63362					17.0536			17.579		19.0381	17.0959	18.3942	17.9057	18.258	17.779	18.8529	17.6445	17.4408		17.0608	16.7268	18.2217	16.2507	19.0257	18.8167	16.7603
P68366-2	TUBA4A	Isoform 2 of Tubulin alpha-4A chain	433	55.2	19	0	-1.40237	0.843073	-0.0202304	-0.0265935	-0.869667	1.38214		18.7623	18.3102		18.1141	23.4009	23.4827	21.5617	21.8798	20.6624	20.6621	20.1762	20.2159	23.1723	23.5534	21.6399	21.934	20.1231	19.9371	18.9506	19.3334	23.5527	23.8968	21.1386	21.8179	15.3279			22.6722	17.2542	19.6189	17.4717	18.0833
P59665	DEFA1	Neutrophil defensin 1	94	19.15	2	0	1.73524	0.840357	0.563786	0.258893	-0.581464	-1.17146		20.6468	21.2517	20.1912	18.5883	18.9131	22.5886	22.4174	18.6933	16.8987	21.3772	20.688	18.1345	19.0197	18.8465	23.2449		16.719	19.8285	17.8351	19.3544	19.5959	22.1723	18.5662	20.0229							17.7562
P68032	ACTC1	Actin, alpha cardiac muscle 1	377	54.91	23	0	-0.775934	0.834751	0.370896	-0.34715	-1.1819	1.14683	3.35192	20.637	20.7907	21.6988	19.646	22.2988	22.6455	23.0885	22.2547	20.8315	22.9224	23.6751	21.7863	21.3554	22.7837	21.7286	21.5476	20.78	21.8267	21.8924	21.3772	22.1637	23.1545	21.9309	21.5548	18.822	17.2969	18.081	17.7959	20.6143	20.4533	21.9299	22.406
Q9H4B7	TUBB1	Tubulin beta-1 chain	451	64.3	19	17	-1.54793	0.832561	-0.0329458	0.0668408	-0.76572	1.51499		18.3764	18.6171	19.8305	18.0143	21.9539	22.2419	22.5081	22.1738	20.2262	21.8776	21.0461	21.2104	22.9767	23.6018	21.7416	20.9567	21.2071	20.5734	20.1507	19.0989	22.4544	23.0575	21.7905	21.7071						19.4346	20.078	18.2038
P21333-2	FLNA	Isoform 2 of Filamin-A	2639	58.66	131	0	0.896047	0.831934	-0.0602101	-0.32622	-1.15815	-0.956257	0.482191	19.4853	21.5999	21.1812	19.5093	24.6772	24.3316	21.6946	23.1693	18.5943	21.0882	20.6203	21.2165	24.0147	24.3072	21.6626	22.824	19.5139	19.3079	18.9893	20.3804	24.5984	24.6436	21.5406	23.3308		21.8036	18.7594	20.5798	20.2641	21.7267	20.7724	20.6894
A0A075B7B8	IGHV3OR16-12	Immunoglobulin heavy variable 3/OR16-12 (non-functional) (Fragment)	117	26.5	4	3	-0.204806	0.830848	-0.118461	0.811615	-0.0192331	0.0863448		22.9428	20.6929	20.8424	19.7265	21.4603	20.1903	20.9145	21.023	22.4224	24.2667	20.5378	21.1203	23.4515	20.8809	22.4527	20.5233	22.5052	21.8901	20.5092	20.1195	22.418	20.3964	21.7805	19.4671							19.1706
O14745	SLC9A3R1	Na(+)/H(+) exchange regulatory cofactor NHE-RF1	358	25.14	6	0		0.81533	-0.00205473	0.0830022	-0.732328				17.7639		15.6116	16.5125	17.6187		17.9059	15.7907	20.7314	20.3178	19.3124	16.9433	18.3587	18.6522	16.9903	16.1234	18.6844		18.5807	16.6653	18.8319		16.5461					14.5096	13.3598	13.476	15.2304
P00747	PLG	Plasminogen	810	69.75	62	50	2.47449	0.809039	1.79379	-0.00556881	-0.814607	-0.680705	0.300709	21.9091	22.3552	23.1317	21.7747	21.8226	22.3485	22.6618	22.9785	20.2704	20.3957	20.8989	20.9438	20.9496	20.7358	20.8222	20.1064	19.6118	19.9736	19.7256	19.9617	20.6625	21.0863	20.703	20.1844	23.1378	21.9834	23.2906	22.8278	23.633	22.8931	22.8323	23.084
P05388-2	RPLP0	Isoform 2 of 60S acidic ribosomal protein P0	255	26.67	5	0		0.803204											18.5561			18.5732	19.5782	19.0493	19.7112	18.677	19.541	19.6103	18.9187	19.0381	18.111		18.3038		18.3404		17.6171
P05387	RPLP2	60S acidic ribosomal protein P2	115	30.43	3	3		0.802739	0.272499	1.88578	1.08304			16.4222	16.8547			16.6984	16.8272		16.5101	17.7845	18.669	18.8967	19.2294	18.0621	18.7891	18.5033	18.2276	18.6684	17.5293	17.672	17.4989	16.2381	16.5694	16.8208	16.4108
P10720	PF4V1	Platelet factor 4 variant	104	60.58	8	4	-0.00707226	0.795161	-0.200159	-0.564988	-1.36015	-0.193087		16.0629	19.0916	21.7784	22.534	18.0633	22.6855	22.5247	22.2683		20.4048	21.1944	24.2115	18.0437	23.1962	21.3246	21.5179		19.0886	21.3663	22.9703	18.9925	23.3714	21.4452	22.5333			19.7785	20.8182		20.1079	18.688	19.836
Q16836-2	HADH	Isoform 2 of Hydroxyacyl-coenzyme A dehydrogenase, mitochondrial	390	10.51	3	0	-0.929443	0.779071	0.396544	0.0970096	-0.682062	1.32599		14.6868	17.4425	18.2856	16.8206	18.7969	18.0343		19.5618	17.3602		18.2231	18.9791	18.5207	19.1972	17.4131	18.2227	17.5333	18.7281	17.3707	17.3211	18.5732	18.3954	17.7622	18.2348
Q9Y613	FHOD1	FH1/FH2 domain-containing protein 1	1164	10.22	10	7	0.767256	0.775945	0.257725	-0.246598	-1.02254	-0.509531	0.181956	20.4628	21.0905	21.3221	22.0389	20.1849	20.3565	20.8249	20.5562	19.9342	21.7306	20.6321	22.6522	19.6697	20.1777	20.7179	19.34	19.7104	21.1808	20.5066	20.4475	20.1883	20.4399	20.8851	19.3784	16.4719	17.3302	15.9552	17.2762	17.3992	16.4207	17.7373	16.2042
P05090	APOD	Apolipoprotein D	189	48.15	13	0	1.425	0.738393	0.466935	0.18908	-0.549313	-0.958066	0.357406	22.2721	24.3938	21.9003	21.8315	21.8359	22.2801	22.0932	23.2475	21.9291	22.4841	21.3393	21.8988	22.1134	22.4251	21.941	21.8657	21.6167	21.1351	20.4687	21.4772	21.859	22.3866	21.1578	22.1855	22.9216	22.593	21.9895	22.1091	22.005	22.9967	22.6912	23.3499
P11171-2	EPB41	Isoform 2 of Protein 4.1	831	31.41	20	0	0.35092	0.737707	0.000610247	-0.300507	-1.03821	-0.350309		18.9324	18.1528	20.5902	19.1374	18.0559	21.0186	20.7117	19.9472	18.528	21.9847	18.4021	19.4452	17.7598	20.4604	19.7155	20.5932	19.1084	18.4266	18.5376	19.3365	17.955	20.538	20.3834	20.8545
P59998-3	ARPC4	Isoform 3 of Actin-related protein 2/3 complex subunit 4	187	30.48	5	0		0.733711	-0.47517	0.600536	-0.133175							19.7032	20.0782		17.7497	17.5183	18.8305	17.6736	18.1522	19.764	21.2087	19.1189	19.152	17.8398	18.7563	16.5261	16.1176	19.8435	19.9987	17.885	19.1143					16.051	16.8146	16.5127	17.467
P46940	IQGAP1	Ras GTPase-activating-like protein IQGAP1	1657	19.55	26	0	-0.49527	0.729435	0.360088	0.185065	-0.54437	0.855358		16.6453	18.4162	17.7579	15.7378	15.9196	20.0511	18.8256	20.2062	16.9343	18.7639	18.6137	18.2671	17.5798	19.8973	19.1403	19.5203	16.6397		17.5126	17.4743		20.0679	18.8392	19.0956
P03951	F11	Coagulation factor XI	625	73.6	42	0	0.223593	0.726221	0.130069	-0.552747	-1.27897	-0.0935237	0.458772	25.2213	26.6331	26.955	24.8199	25.3929	25.6901	25.9971	26.9913	25.1434	27.2946	27.1561	26.0457	24.1354	26.2644	25.2931	25.6473	25.0454	27.0073	26.1332	24.549	25.6135	26.0793	25.8321	26.0263	21.9439	17.9956	18.7443	18.5305	21.5812	18.7428	19.7142	19.0113
P01024	C3	Complement C3	1663	80.76	141	105	3.7199	0.708601	2.81656	0.359826	-0.348775	-0.903343	-0.257895	27.1129	27.8875	27.8293	27.1772	27.3577	28.1583	27.5607	26.8187	25.0842	24.7457	23.9753	24.1565	24.6866	24.6877	25.6117	25.0825	24.7873	23.6091	23.7173	23.0135	24.7115	24.294	24.4846	25.1391	27.1585	26.9592	26.3218	26.5118	26.6621	26.2606	26.4643	26.5327
P01591	JCHAIN	Immunoglobulin J chain	159	51.57	11	1	0.0458136	0.70727	0.608213	0.345257	-0.362013	0.562399	0.00517554	23.5309	24.5805	25.073	24.5928	22.5317	23.5262	25.6973	22.2601	23.6245	25.8679	25.1972	25.7334	22.395	23.3953	25.1362	22.0371	23.7359	24.4621	24.0544	25.3416	22.3789	23.5127	24.0755	21.6154	22.5463	21.1446	21.1162	21.9185	21.33	22.4696	22.4854	20.4612
Q9BXR6	CFHR5	Complement factor H-related protein 5	569	40.77	18	17	1.58229	0.674792	1.79754	0.835889	0.161097	0.215255	-0.395899	19.06	18.6796	20.9269	18.1827	18.7101	17.7002	19.8387	20.4287	17.1024	19.1551	19.0155	17.9463	17.2789	20.205	18.1648	17.1823	16.759	17.7506	18.3536	17.6569	17.9511	16.956	17.2519	17.3285	18.1753	18.451	17.2276	17.0881	18.5653	16.0021	16.9273	17.8638
P62241	RPS8	40S ribosomal protein S8	208	8.65	2	0	0.0180942	0.673088	-0.0534928	-0.0476022	-0.72069	-0.071587		21.797	22.1227	22.4909	21.7995	20.4914	22.5008	22.7263	22.9617	21.7774	23.1495	22.8534	23.0497	21.3313	22.4347	22.7623	22.1754	21.5376	22.486	22.3365	21.7776	21.0823	22.7113	22.9206	22.1799
P06310	IGKV2-30	Immunoglobulin kappa variable 2-30	120	40.83	4	1	-0.022892	0.6704	0.24777	1.11835	0.447952	0.270662	-0.113557	22.7238	22.9014	26.7884	25.3936	21.3029	23.1383	25.0334	23.6018	22.3186	24.3574	27.131	26.7735	23.255	23.334	24.6417	25.328	22.399	23.2901	26.8301	25.3797	21.0771	22.9823	25.3799	22.646	22.8662	23.9135	22.8449	23.4317	22.2789	22.9771	23.1919	24.1543
P29279	CCN2	CCN family member 2	349	34.1	11	1	0.269616	0.661936	0.66334	0.28782	-0.374116	0.393724		17.8564	18.0986	20.3762	20.7381	16.8926	21.6209	21.2457	21.6652		18.6072	20.3112	21.4714	17.2314	21.5555	20.6593	20.4761		18.1103	19.6068	20.6869	16.7581	21.3647	20.5295	20.1188
P30101	PDIA3	Protein disulfide-isomerase A3	505	35.25	16	9	-0.605477	0.658334	0.112651	0.664052	0.00571844	0.718128	1.42945	16.9797	16.932	18.9691	17.1004	18.0518	18.7356		18.4931	18.1987	18.8548	18.8914	19.0915	18.2425	20.4161	19.2675	17.8839	17.9353	18.8134	17.799	17.8553	18.5456	19.119	18.2113	17.2779	17.0068	16.6514	16.8859	17.1186	18.363	18.9944	17.5035	18.5196
P62263	RPS14	40S ribosomal protein S14	151	8.61	1	0		0.651903		0.534547	-0.117355				17.3724		17.0944		18.8671		19.3862	18.0422	18.3682	17.9355	19.1375	18.1659	19.376	19.0731	18.8614	16.9986	18.3322	18.1045	17.4405		18.7868	18.7263	18.1937
P60709	ACTB	Actin, cytoplasmic 1	375	80.8	32	0	-0.533701	0.650617	-0.41054	0.20812	-0.442497	0.123162	1.92792	20.3372	21.7059	21.3409	21.4987	23.7137	24.1099	21.0607	22.7151	21.8992	21.7714	22.6327	23.3168	23.8087	24.364	23.2449	22.6564	21.8228	22.6048	21.9816	20.6085	23.8272	24.6459	21.8704	22.898	20.0132	19.2746	18.8213	18.8775	20.2252	22.705	20.1513	21.6169
P10412	H1-4	Histone H1.4	219	22.83	7	1	-0.272728	0.588497	-0.0614306	0.165022	-0.423475	0.211297		20.8706	20.838	21.2326	20.2978	19.3615	23.7539	20.5241	21.7858	20.5897	22.1811	21.8132	22.0999	20.3807	23.6798	21.4514	20.8193	20.5792	21.2175	21.311	21.2223	19.9363	23.6999	21.4417	20.5931					16.2199	16.012		16.3208
P11279	LAMP1	Lysosome-associated membrane glycoprotein 1	417	4.8	2	1	0.640062	0.587141	0.336006	-0.446185	-1.03333	-0.304056		17.5295	18.4508	20.7246	17.6542	18.6462	18.0112		18.7732		21.1642	17.9158	17.5721	18.0751	18.7044	18.7378		16.9082	18.5683	18.6674	17.6549	16.3894	19.8033	20.6631	18.2298		15.056	16.7581	15.8499			17.0785
A0A0A0MRZ8	IGKV3D-11	Immunoglobulin kappa variable 3D-11	115	37.39	5	0	-0.731589	0.565591	-0.0526313	0.207404	-0.358186	0.678958	0.284511	20.2221	22.565	21.8992	22.462	22.13	22.648	24.9117	24.1941	21.7699	22.8154	25.1231	22.6287	22.6998	23.2263	25.0686	23.9292	21.9639	22.237	23.1249	22.7488	22.6442	22.6844	25.3688	23.397	23.793	25.1162	24.9367	25.6013	24.4775	25.688	25.3336	25.0862
P01782	IGHV3-9	Immunoglobulin heavy variable 3-9	118	65.25	9	2	0.256431	0.564687	0.0566622	0.755358	0.190671	-0.199769	-0.0782799	20.7969	23.9073	22.5312	21.737	22.3026	23.0074	22.7138	21.7135	20.3462	24.9326	22.3199	22.6067	23.3345	22.7669	23.7869	22.6437	20.4096	24.6094	21.1828	21.7448	22.342	23.0096	23.1364	21.0225	21.0493	22.8524	19.9056	20.6468	21.9841	20.3977	21.0542	20.705
P02751-1	FN1	Isoform 1 of Fibronectin	2386	51.3	100	0	0.335816	0.529292	-0.198582	0.20053	-0.328762	-0.534399	-0.898536	21.4704	22.0972	22.8185	22.6578	22.3675	20.9121	21.4808	20.8564	21.4395	23.0602	22.6894	22.6286	22.4409	21.4408	21.5001	21.8315	21.551	22.3789	21.5339	22.2368	22.4444	21.5261	21.3524	21.0882	23.8637	23.6236	23.1726	23.8019	24.9432	21.9325	21.079	22.9131
P06727	APOA4	Apolipoprotein A-IV	396	87.37	51	51	1.95845	0.527404	1.72476	-0.109188	-0.636592	-0.233692	0.43769	24.4597	23.7099	26.0062	23.8863	22.2921	24.3871	25.417	23.779	22.8666	23.4357	23.8228	22.2127	21.0255	23.0075	23.323	21.1833	22.7934	21.9993	22.4374	22.9983	21.219	23.1283	22.821	21.8078	23.506	23.8925	24.605	25.2124	24.3896	25.7335	24.5724	24.2712
A0A0C4DGB6	ALB	Albumin	604	91.23	88	2	0.158841	0.514915	0.172571	0.152677	-0.362238	0.0137301	-0.113219	25.516	24.5307	25.9808	24.4292	25.3997	24.6829	26.3514	23.7932	26.4234	25.6132	25.7829	24.0616	25.3281	25.2914	24.4992	25.0288	26.2912	24.2577	24.6849	24.5876	25.6035	24.9734	24.0671	24.8929	29.9607	30.0153	29.8699	29.8378	29.5409	29.7564	30.3905	29.543
O43866	CD5L	CD5 antigen-like	347	57.64	18	18	0.529094	0.508753	0.624058	0.598303	0.0895501	0.0949636	0.0256172	24.0529	25.1334	25.7776	24.7861	22.0371	22.569	25.5862	22.5169	24.3139	25.8983	24.87	24.5865	22.2455	23.0714	25.1424	22.1469	23.9264	24.2112	24.185	25.3111	22.6171	22.764	22.8804	21.9513	22.4362	19.7265	21.3663	22.818	21.8773	22.0217	22.6118	19.9386
P02654	APOC1	Apolipoprotein C-I	83	37.35	5	0	0.825892	0.491512	1.02978	-0.21294	-0.704452	0.203892	-0.384956	23.1365	26.0512	24.4646	25.7928	23.9566	25.1174	26.7889	26.0083	23.3567	27.4329	23.595	23.723	23.1528	25.7406	24.1444	23.8625	23.1254	24.556	22.9893	25.4709	23.7234	25.978	22.8109	25.2397	22.7823	24.852	25.536	25.1966	22.3703	25.7213	25.4364	23.2992
Q562R1	ACTBL2	Beta-actin-like protein 2	376	41.22	14	6	-1.51774	0.48098	0.491518	0.717302	0.236322	2.00926		17.3836	18.9785	19.7048	18.4037	22.0087	22.6223	19.9503	21.52	19.3516	21.3354	20.4901	21.2883	22.1512	23.0111	20.7387	21.1034	21.8158	19.7762	19.7187	19.2309	20.7153	22.1044	20.1476	21.1679	17.43				18.4694	19.0961	18.8176	18.0947
P62851	RPS25	40S ribosomal protein S25	125	15.2	2	2		0.445367	0.0893625	0.884107	0.43874				16.638		16.6709	16.6084	19.7575		18.6533	18.1888	19.0766	18.9716	19.2812	18.04	20.0337	18.8848	19.2718	18.3107	19.0515	18.1572	18.2173	16.6196	19.7868	17.9428	18.3447
Q9Y251-2	HPSE	Isoform 2 of Heparanase	485	33.61	18	0	0.128118	0.443855	-0.403575	-0.636431	-1.08029	-0.531693		15.7089	18.4728	19.6725	20.8426	20.7941	25.1742	22.1054	23.4639	16.7682	19.2162	19.0455	20.9298	20.1149	24.0132	23.0204	23.4577	15.3119	18.4854	19.4397	20.9474	20.8931	25.1276	22.7392	24.392					15.2788	17.1748	15.6574	16.7708
P61224-3	RAP1B	Isoform 3 of Ras-related protein Rap-1b	165	60.61	9	0	-0.490337	0.438592	0.501659	0.400187	-0.0384053	0.991996		16.361	15.9538		16.5316	19.1383	20.8919	19.9571	21.9458	16.6812		16.5778	17.7733	19.3513	21.4655	20.588	20.1223	16.2415	17.1353	16.5344	16.9407	19.1276	20.462	20.0952	20.2417			17.1326	17.663	19.9979	22.7065	19.1303	21.7267
Q8TDL5	BPIFB1	BPI fold-containing family B member 1	484	9.71	4	2	-0.276841	0.434606	0.0985824	0.301937	-0.132669	0.375424		17.8493	19.3638	19.4562	18.7075	18.3161	20.0387	19.4932	18.1858	19.0284	19.618	19.9836		19.185	19.7041	19.6531	18.305	18.5978	19.4737	19.2548	19.1579	18.6011	19.2464	19.0256	18.7664	19.5583		20.1256			18.1237		17.267
A0A0G2JPR0	C4A	C4a anaphylatoxin	1744	57.11	101	0	0.188198	0.433878	0.452495	0.197444	-0.236434	0.264297	-0.844226	21.7297	20.817	21.093	20.236	19.9037	20.6718	22.8221	20.4065	22.4125	21.1383	21.02	20.2877	19.9661	20.5301	21.9273	20.3606	22.1557	20.5803	20.2006	20.1864	20.1413	20.1415	21.6347	20.0768	23.7221	23.6538	23.0416	23.5218	22.1657	22.627	23.2136	22.5561
P02671	FGA	Fibrinogen alpha chain	866	59.7	68	3	0.129955	0.399205	-0.403294	-0.482468	-0.881673	-0.533249	0.342827	27.9826	27.524	28.1564	27.0004	27.6789	27.1186	27.3612	27.2418	26.6992	28.805	28.4742	27.762	27.5815	27.0544	27.459	26.9889	27.0036	28.4001	27.6278	27.1121	27.9686	27.3351	28.5791	27.1308	26.8263	27.052	27.0935	27.2	27.8311	27.23	27.122	27.3599
Q15907-2	RAB11B	Isoform 2 of Ras-related protein Rab-11B	179	37.99	5	0	-1.40602	0.397387	0.0543211	0.24972	-0.147667	1.46034		15.9154	16.936		16.4184	19.8568	19.7524		18.9641	17.2285		18.6226	18.21	19.7561	20.0649	18.2858	18.9469	18.1762	18.3381	17.719	16.9737	20.2025	19.7033	17.6444	18.5046						17.7294	16.1024	15.7741
P01023	A2M	Alpha-2-macroglobulin	1474	69.47	101	77	0.332347	0.395402	0.361663	-0.0234384	-0.41884	0.0293159	-0.21059	23.8676	23.0921	24.3414	21.4122	24.0411	22.5044	23.5434	24.5855	24.3455	23.315	23.25	22.0551	24.3776	22.3388	22.3155	24.102	24.2996	22.6906	22.8383	21.5554	24.3333	22.5968	22.4458	23.8517	26.3348	27.2615	26.8619	25.9059	26.689	26.1166	26.5522	26.164
P07737	PFN1	Profilin-1	140	59.29	8	0	-1.18013	0.387523	0.274485	-0.329195	-0.716718	1.45461	3.87555	16.0351	16.7448		16.5532	18.249	19.3743	17.1491	19.7268	17.3526		18.6082	18.1112	18.0078	18.2183	17.7184	18.1399	17.212	18.0809	18.1169	17.5806	17.8589	18.703	18.2373	18.6021	17.1261	15.2087	16.5957		18.8156	20.8938	19.8323	21.2011
Q8NI99	ANGPTL6	Angiopoietin-related protein 6	470	41.7	13	0	1.13431	0.380988	0.823472	-0.222505	-0.603493	-0.310838	-0.121969	20.3792	21.2313	21.7504	20.5453	19.2822	20.6846	21.324	20.7205	19.2777	20.1634	20.4673	20.9844	18.4995	20.0613	20.2363	19.0303	19.0987	20.0697	20.0328	20.1677	19.2423	20.6931	19.7646	19.0176	17.624	17.1188	16.7001	16.9142	17.0429	16.8822	16.9769
P11597-2	CETP	Isoform 2 of Cholesteryl ester transfer protein	433	18.24	8	0	0.416169	0.36839	1.23274	0.918849	0.550459	0.816572	0.345696	18.5276	18.5849		19.1435	19.8981	20.0662	21.0154	20.3429	18.8924		20.2258	16.8207	20.2284	20.1777	19.9892	19.6718	18.7166	18.6356	18.4618	17.6553	19.3322	19.9307	18.2617	18.867	17.2659	17.61	18.9765	17.2851	18.1089	18.2867	17.5684	18.5563
Q9Y490	TLN1	Talin-1	2541	56	111	100		0.362601	0.0376829	-0.135341	-0.497942				20.2378		19.0998	23.1283	23.7785	22.7992	23.5905	19.5624	20.3211	19.7583	20.5001	22.9769	23.9957	22.4802	23.1516	19.3148	19.9052	20.4319	19.0396	23.2791	23.9899	22.5434	23.3334	19.448				20.8511	22.3061	21.6381	21.7717
P04004	VTN	Vitronectin	478	50.84	22	16	0.311378	0.357966	0.516556	-0.481049	-0.839015	0.205177	0.199915	25.1367	25.8863	26.7274	25.6793	24.9444	26.6121	25.2228	26.9362	24.3443	26.9513	25.4854	26.8351	24.5724	25.3399	25.0849	24.7278	25.3486	25.7812	25.5859	25.4685	25.0044	25.8912	25.4838	25.2699	24.4687	25.5154	24.9612	24.6646	24.692	25.5069	25.3999	24.8107
Q9NZT1	CALML5	Calmodulin-like protein 5	146	60.27	7	7	0.104636	0.356259	0.615492	-0.0147976	-0.371057	0.510856		18.0523	18.5597	19.1371	17.5841	17.178	17.9212		18.8878	16.4858		19.5411	19.0385	17.514	18.2677	17.8225	17.5628	16.3528	18.9181	18.6436	19.0003	16.9585	17.7704	19.0857	17.4116
P49908	SELENOP	Selenoprotein P	381	18.64	8	0	0.0671377	0.343684	0.579436	0.340824	-0.00286074	0.512299	-0.244634	20.3363	20.6458	20.8372	20.5857	20.0348	21.8441	21.6629	20.7477	20.5717	21.3032	20.9589	20.6773	20.5311	22.1894	21.2616	19.353	20.1537	21.033	20.9094	20.0402	20.1548	21.4947	21.002	19.3203	19.113	18.6806	19.2984	18.8532	18.5478	19.0888	19.6809	17.6491
Q9BYX7	POTEKP	Putative beta-actin-like protein 3	375	24.27	9	1	-1.95769	0.342611	-0.486924	0.576487	0.233876	1.47077		17.5995	18.7031		18.4477	23.3939	23.6017	19.1525	19.8687	20.3048	19.9846	20.307	20.887	22.9293	23.5021	21.9751	21.8638	20.0671	20.5715	19.4895	19.9848	23.2531	23.7552	19.4491	21.507	17.7219			11.9359	19.3353	19.911	18.704	20.0167
P12259	F5	Coagulation factor V	2224	47.21	111	0	-0.00498999	0.341464	0.00991277	-0.236393	-0.577858	0.0149028	0.0416874	27.2474	27.3488	28.036	27.7042	26.0115	28.1096	28.5438	28.4686	27.3985	28.3721	28.0668	27.8848	26.1487	28.1005	27.9195	27.9795	27.3933	27.4793	27.4558	28.0279	26.3657	28.3319	28.2812	28.1151	22.3858	22.4085	21.5505	22.1251	22.3553	22.4995	21.5625	22.2194
P06858	LPL	Lipoprotein lipase	475	30.32	11	8	0.135416	0.336124	0.470914	0.0834035	-0.252721	0.335498		17.8654	18.8206	20.3528	18.9556		18.8135	20.8341	20.0684	16.6136	19.6046	20.5447	20.0343	18.4758	18.8756	20.7292	18.9486	17.2217	18.5012	20.7064	19.0234		18.4051	20.9273	18.9709	18.4851		13.5724
P06733	ENO1	Alpha-enolase	434	44.47	14	0	-0.97058	0.332941	-0.455757	0.16451	-0.168431	0.514823		18.4645	19.5699	19.5551	18.9619	18.4725	19.252	20.2578	19.5005	20.05	20.4217	20.2937	21.0002	18.6135	20.8288	19.9455	20.576	20.3176	19.9051	20.2972	19.9139	19.1372	20.3097	20.0837	19.7751					18.0878	19.2976	17.3272	19.3507
P23284	PPIB	Peptidyl-prolyl cis-trans isomerase B	216	51.85	13	0	-0.185143	0.310578	-0.0654157	0.343766	0.0331882	0.119728		17.6003	17.938	18.5657	18.2321	18.9189	21.2645	21.4819	20.6035	17.6511	18.8623	18.6436	19.162	19.0633	23.1096	21.0123	20.7204	17.8388	18.6905	18.4441	18.1033	19.1164	21.3644	21.1315	20.9181					14.9198	17.9117	16.9011	17.4368
P08779	KRT16	Keratin, type I cytoskeletal 16	473	57.08	29	8	-0.296245	0.30352	0.482272	-0.116105	-0.419625	0.778516		20.5829	20.3768	21.8063	20.703	20.4299	20.9399	20.3734	21.7797	19.9749		20.9934	21.2052	21.5821	21.6264	19.1776	18.7434	19.1671	23.3912	20.5124	21.5834	18.8154	21.4704	20.6352	20.6729
Q15365	PCBP1	Poly(rC)-binding protein 1	356	16.29	4	2		0.302534	-0.560162	0.521941	0.219407			21.905	20.0481			21.248	21.2193	18.2343	22.2734	22.4199	21.6727	21.6469	20.8612	21.924	21.7215	21.775	21.8829	23.4542	20.8971	20.6379	20.4013	21.8164	21.3045	20.8994	21.1953						19.4535	18.7317	19.8269
P01009	SERPINA1	Alpha-1-antitrypsin	418	72.25	41	0	0.796942	0.29998	-0.556577	-0.393637	-0.693616	-1.35352	0.0855982	24.3097	22.0279	24.3636	20.4607	23.1526	22.3902	26.8244	20.9105	24.0247	21.6365	23.2567	20.2561	22.8419	22.8873	25.1954	23.0049	24.1052	21.6678	21.9699	20.2312	23.1454	23.6471	26.2569	22.4547	26.5722	26.2241	26.1644	25.8641	26.1005	26.222	26.2344	26.6102
P08670	VIM	Vimentin	466	55.15	25	3	-0.529794	0.297151	0.0624945	-0.508515	-0.805666	0.592289		16.525	16.7458	20.0239	16.4468	18.3008	21.1707	19.4401	21.8949	18.0755	18.7152	17.5942	18.6645	18.4427	21.0559	19.1656	19.8583	18.2298	18.334	17.7682	17.5288	18.4765	21.8586	19.2124	21.009								20.2487
P05154	SERPINA5	Plasma serine protease inhibitor	406	47.29	18	6	0.102104	0.279396	-0.613058	0.262301	-0.0170945	-0.715162	-0.190219	19.6334	21.9212	22.3841	21.6656	18.3648	22.2061	21.9574	19.3513	20.9463	22.4359	22.2504	20.6809	18.0074	24.2019	21.4707	21.7011	20.3089	20.9109	22.5288	21.4472	18.4023	22.4898	21.5938	21.846	19.3466	19.6115	17.9509	18.8975		19.6879	18.0196	18.5766
P08603	CFH	Complement factor H	1231	62.55	79	37	0.390938	0.27775	0.900103	0.123579	-0.154171	0.509165	0.394373	21.2301	20.8175	22.2777	20.5182	21.3424	20.8691	22.4257	22.1409	21.4097	21.693	21.1683	20.1198	20.8108	21.3959	20.4465	21.0189	21.4182	20.6371	20.5004	20.7241	21.2183	20.595	20.4277	20.9368	23.0867	21.3378	22.9484	23.6228	23.0073	23.2418	22.9963	23.3277
Q6UWP8	SBSN	Suprabasin	590	19.32	7	6	0.0966354	0.277423		-0.342673	-0.620096			20.9741	20.9587	19.8298	20.3314	19.1937	20.0591	20.1295		17.9104	19.8258	20.764	21.0724	19.8289	19.2709	20.9946	18.9418		21.151	20.3784	19.3005	18.6934	20.472		19.9044
P10646	TFPI	Tissue factor pathway inhibitor	304	35.2	9	4	0.0707572	0.263977	-0.484624	0.333271	0.0692945	-0.555382	-0.944129	19.8384	20.4893	20.7737	20.8654	15.7396	21.3942	20.5568	21.0991	20.0178	19.4494	20.8062	22.4663	17.7467	21.7387	20.9299	21.646	19.6114	20.2146	20.5605	21.2974	17.2611	21.1429	21.0672	21.2571	17.8184	17.082	16.7566	17.4827	14.5106	17.0757	17.216	16.561
O00187	MASP2	Mannan-binding lectin serine protease 2	686	8.31	6	1	1.62697	0.260376	0.491483	0.424691	0.164315	-1.13549		23.1994	23.1281	24.105	23.0178	20.7568	20.8701	22.5065	23.8977	21.9678	21.2413	22.549	22.2258	20.6068	22.9644	22.2213	21.9714	20.6381	21.7843	22.5777	21.9423	20.4362	22.282	21.7811	21.5659			16.9491	18.9005	19.3252	17.5466	18.46	17.9867
P00450	CP	Ceruloplasmin	1065	57	56	3	0.14978	0.245492	0.495397	-0.329967	-0.57546	0.345616	-0.2129	22.257	22.5287	22.5907	22.0385	22.732	23.3093	23.5433	23.4996	22.1641	22.9729	22.7872	21.8735	21.3633	23.3083	22.7317	22.3795	22.2918	21.8515	22.6497	22.0227	21.8969	23.4189	22.2994	23.4874	24.7863	24.1663	24.8941	23.832	24.6466	23.8968	24.009	24.2749
Q9Y6Z7	COLEC10	Collectin-10	277	19.86	5	5	0.280426	0.225739	-0.0689505	0.254703	0.0289634	-0.349377		20.6531	21.4009	20.6186	21.2042	18.9019	21.7215	21.098	20.291	20.0588	21.0329	21.721	20.8453	19.3377	21.8131	21.4972	20.6591	20.0798	20.4398	21.2483	20.9872	18.7266	21.4457	21.4021	20.7138	17.0089	17.6187	17.2657	17.6095	16.0133	17.0076
P01019	AGT	Angiotensinogen	485	36.91	17	0	0.0573547	0.213794	-0.375522	0.401408	0.187614	-0.432877	-0.650059	20.6058	20.9509	22.4811	21.0885	21.5469	21.0824	21.842	20.4866	21.2358	20.5324	22.8267	21.157	21.808	21.1432	23.6215	21.493	20.7901	20.5821	22.8925	20.6322	21.5174	21.259	22.5402	21.1435	26.6338	26.1792	27.7655	25.7242	25.9095	26.4859	25.2874	26.0197
Q92930	RAB8B	Ras-related protein Rab-8B	207	35.27	8	0	-0.903046	0.20474	0.290124	0.40828	0.20354	1.19317		15.823	17.7098		16.1411	18.5629	20.9352	18.7266	20.1716	17.8243		16.8425	17.8248	18.8064	21.3819	19.1023	19.5783	17.5715	18.031	17.5254	16.7805	18.4695	20.7129	18.4909	19.5624						15.9616	14.2855	14.7831
P02775	PPBP	Platelet basic protein	128	47.66	9	9	0.187096	0.201007	-1.20386	-0.0598801	-0.260888	-1.39096	1.6577	19.5432	23.3758	25.3329	27.831	21.4067	26.8317	24.0841	22.8462	20.5124	23.8584	25.168	26.5998	21.3269	26.76	26.0177	25.64	18.5215	22.7397	26.6125	27.4609	21.6106	27.2934	25.8793	25.2008	20.0591	22.3852	23.6519	24.0723	23.0998	25.033	23.8275	24.8391
P24593	IGFBP5	Insulin-like growth factor-binding protein 5	272	41.91	9	5	0.0945969	0.189836	1.27726	0.509068	0.319231	1.18267		18.6779	18.9206	19.2523	18.6059	15.1139	19.6485	20.0877	20.3784	17.6081	19.7722	19.0308	19.4267	14.5768	21.76	19.2404	16.8095	17.473	19.8556	18.8882	18.8616		20.0634	18.6951	17.5243		13.7314	16.7337			16.6728	18.0754	16.3309
P01833	PIGR	Polymeric immunoglobulin receptor	764	17.8	11	11	0.0257947	0.188664	0.0416076	0.00864731	-0.180016	0.0158129	-0.728613	19.2112	19.0222	20.3197	19.2874	18.7248	18.5041	18.8894	21.6615	18.6381	19.8143	19.6511	20.3885	18.5694	18.9159	19.1517	21.011	19.0751	19.3159	19.8256	19.5208	18.3721	19.1526	19.4183	20.6704	18.6078	18.6865	18.2198	18.0377	18.3397	17.6826	17.2446	17.3704
A0A087WSY6	IGKV3D-15	Immunoglobulin kappa variable 3D-15	115	26.09	3	1	-0.338146	0.17122		0.870046	0.698826		0.710918	18.5465	21.4528		20.5214	23.1379	21.1075			19.8492	19.8414	22.5847	19.4204	23.8785	21.156	19.3716	23.5201	19.9703	21.0665	19.4757	20.4983	23.8712	21.4906	20.3457	18.7385	23.2458	22.7178	22.616	23.5369	21.6563	24.6643	24.0589	24.5807
P01871	IGHM	Immunoglobulin heavy constant mu	453	63.58	33	1	-0.200775	0.169514	-0.0323713	-0.141173	-0.310687	0.168404	-0.335414	28.5312	29.9372	29.3474	30.4341	28.5721	28.5209	30.257	28.7352	28.786	30.4031	29.7045	30.8374	28.9842	28.441	29.907	28.3178	28.8377	30.0439	29.7905	30.3809	29.016	28.744	30.029	28.4257	26.7522	27.2326	27.1425	28.1184	27.1558	26.6198	27.7466	26.3819
P23560-2	BDNF	Isoform 2 of Brain-derived neurotrophic factor	255	21.57	6	0	0.0529441	0.164685	0.06409	-0.298999	-0.463684	0.0111459		17.7609	20.0409	23.5877	22.5601	18.7624	23.1152	22.8857	22.3224	16.5106	21.2132	23.2571	23.4157	18.1208	23.3749	22.3025	21.8352	17.3603	20.1712	23.0757	23.1307	18.452	23.787	22.4802	22.1103
Q08380	LGALS3BP	Galectin-3-binding protein	585	30.94	14	10	-0.463517	0.158383	-0.201375	-0.151448	-0.309831	0.262142	0.402772	20.8204	20.7034	17.5334	20.0849	22.2772	21.8135	20.0207	22.3308	21.6069	20.3763	18.4978	21.1486	22.0684	21.663	21.3299	21.5805	21.4843	20.891	18.7822	19.8386	22.495	21.9248	20.879	21.9488	20.3366	21.0804	19.7199	19.8033	21.8442	20.3132	19.4076	20.9863
P05546	SERPIND1	Heparin cofactor 2	499	34.47	18	18	0.527749	0.155327	0.389483	0.320944	0.165617	-0.138266	-0.244122	19.7759	19.1095	21.4115	19.5308	18.9073	19.7449	19.8188	20.6038	19.3726		19.759	19.6026	19.3594	20.5814	19.7047	19.1553	19.1819	19.4485	19.4069	19.6794	19.4603	19.5469	19.3587	19.151	21.3703	21.7847	22.0437	21.7392	21.642	21.8798	21.9992	20.4403
P02743	APCS	Serum amyloid P-component	223	34.08	10	10	-0.0772669	0.137012	0.705479	0.277467	0.140455	0.782746	-0.809865	19.7675	19.2935		20.0482	19.7974	20.1411		22.0921	19.5649		19.5396	20.6774	20.0563	19.5761	19.8018	20.2185	19.8032	19.5375	19.5674	20.0003	19.8194	19.6453	18.6286	20.4496	21.4128	22.4051	21.3283	21.4235	20.1166	21.1155	20.733	21.3651
P04196	HRG	Histidine-rich glycoprotein	525	51.43	29	29	-0.689085	0.136592	-0.403974	0.133706	-0.00288622	0.28511	-0.153396	27.1503	28.1993	25.9986	27.3486	27.2549	28.402	27.1356	28.2184	28.0051	28.3976	27.1903	28.4063	27.5728	28.6722	28.3656	28.551	27.1323	28.6571	28.3557	27.308	27.8133	28.6151	27.7128	28.4856	25.3334	25.223	24.785	24.849	24.9586	24.9874	24.8426	24.7883
A0A075B6H7	IGKV3-7	Probable non-functional immunoglobulin kappa variable 3-7	116	42.24	3	2	-0.880948	0.135896	-0.383629	-0.324882	-0.460777	0.497319	-0.119406	21.7729	22.2848	21.7982	21.5536	22.8835	22.4941	22.6563	23.5934	21.8644	25.1753	23.0091	21.4279	22.5457	22.7662	22.9775	23.5727	21.8954	23.8024	21.9729	23.2625	23.7217	22.5915	23.4293	23.4192	24.305	24.0968	22.8275	25.4653	23.7299	23.0812	25.5818	23.824
P11142	HSPA8	Heat shock cognate 71 kDa protein	646	46.13	25	0	-2.03239	0.13123	-0.31204	1.21191	1.08068	1.72035	1.81667	17.2582	18.124	18.3611	17.4832	18.6461	18.7798	17.7669	18.1553	19.6812	20.2294	19.9528	20.0176	19.7155	20.1018	20.316	19.3106	20.8291	20.2895	19.4124	18.8249	18.5959	19.2855	18.2646	18.4503	15.8898	16.4164	18.4798	14.0584	17.537	18.529	17.8269	18.2181
P03973	SLPI	Antileukoproteinase	132	15.15	2	2	0.121258	0.125834	-0.193948	-0.0270168	-0.152851	-0.315205		21.9356	22.125	24.0686	22.1087	19.5188	21.2443	23.2866	24.1313	21.0999	22.9127	23.3142	22.9293	21.1905	23.1181	22.3238	22.2163	21.3855	22.4523	23.4159	22.4991	21.3129	22.349	22.7047	22.5902			15.2924	15.5445		15.4285	15.5572	15.0881
Q14520-2	HABP2	Isoform 2 of Hyaluronan-binding protein 2	534	31.46	17	0	0.84156	0.101537	-0.200911	1.21246	1.11092	-1.04247	0.0324156	20.1562	22.6722	20.4237	19.9863	20.8297	20.5409	18.9917	19.3035	19.6998	20.3482	20.257	19.9734	21.1976	23.6326	20.4083	20.0809	19.5924	20.049	20.7183	19.5126	20.5575	20.62	19.7576	19.5344	20.8725	20.355	20.4782	19.9069	21.3288	20.6717	19.6835	20.0584
P00734	F2	Prothrombin	622	64.47	40	5	0.834479	0.100826	0.769703	0.230377	0.129551	-0.0647764	-0.144244	19.5423	21.9196	19.0038	19.738	19.0333	19.5097	20.5785	21.0687	19.5619	19.2324	19.6947	18.78	19.2656	19.6381	19.5766	19.5526	19.3948	19.0385	19.2461	19.1864	18.9755	19.4448	19.3834	19.3077	23.1461	23.3952	23.2892	23.6456	23.5907	23.4427	23.0016	22.8642
P38117-2	ETFB	Isoform 2 of Electron transfer flavoprotein subunit beta	346	19.08	6	0		0.0884864	0.285583	-0.392356	-0.480843					19.1665	18.5662	18.6096	19.1691		18.8005	18.6034	19.5932		19.1424	17.7419	18.92		17.8835	19.893	19.1429		18.0375	18.5536	18.6708	20.1705	18.4979
Q13201	MMRN1	Multimerin-1	1228	44.14	44	0	-0.0728	0.0755199	-0.0688985	-0.129214	-0.204734	0.00390147	-1.18431	21.1419	21.1573	23.7542	22.5515	21.905	22.6478	21.8817	22.4624	17.2596	21.6725	23.7543	22.4812	21.4788	23.6336	20.9839	22.5594		21.2459	22.9493	23.4862	22.2144	23.135	21.4558	22.3672	21.3162	20.6924	20.2539	18.3993	21.6268	17.9675	18.7554	17.5749
P26038	MSN	Moesin	577	52.34	31	16	-1.13952	0.0659802	-1.0203	0.610113	0.544133	0.119216		18.3599	19.0128	19.2917	18.2548	18.8825	22.6178	19.7735	20.1024	20.4889	19.8818	19.6384	19.7323	20.56	23.511	21.7431	22.0838	19.9603	19.8594	19.8512	19.8064	19.2411	23.3306	21.0929	21.7927	18.2017		14.0204			17.6682	16.9656	18.2617
P05155-2	SERPING1	Isoform 2 of Plasma protease C1 inhibitor	448	44.42	24	0	-0.0802712	0.0652514	0.834348	-0.151492	-0.216743	0.914619	0.286353	19.0994	19.8438	19.1359	19.3689	20.8284	20.5569	21.5327	21.0426	19.6613	19.2329	19.1999	19.936	20.4991	21.1392	19.4691	18.9098	18.9833	19.7089	20.0159	19.061	20.4115	21.0654	19.3877	19.7587	23.6095	23.9517	23.1597	23.3724	23.6246	23.9484	23.4246	24.2409
P25774-2	CTSS	Isoform 2 of Cathepsin S	281	20.28	5	0	0.544267	0.0644892	0.789803	-0.0284233	-0.0929125	0.245536		19.4044	17.902		16.6046	16.9409	18.136	17.056	18.8889	17.8878	17.3943	16.7101	17.576	16.4371	17.7796	17.7029	15.8292	17.4515	17.6438	17.032	17.183	16.7248	18.1653	15.6692	17.3032
O00391	QSOX1	Sulfhydryl oxidase 1	747	25.03	17	1	0.207998	0.0523192	0.323034	-0.0502704	-0.10259	0.115037	-0.640083	18.389	18.4511	20.4911	17.765	17.2852	18.8093		19.6274	17.5491		19.2494	18.5901	17.7491	18.895	18.8889	17.9456	17.7247	19.0326	18.5725	18.9344	17.6028	19.238	18.9268	17.912	20.5565	19.6502	20.0117	20.0119	19.238	19.513	19.493	19.4259
P27169	PON1	Serum paraoxonase/arylesterase 1	355	61.13	15	10	-0.0486938	0.0506757	1.01155	0.60968	0.559005	1.06025	-1.22	19.4888	19.9463	20.4479	20.1027	20.0488	20.5892	20.6755	21.9561	20.6849	20.4175	20.1561	19.1247	20.2728	20.7617	20.9305	19.6973	20.542	20.2305	20.4087	18.9992	19.3609	19.9918	20.8412	19.0295	20.928	20.7092	17.1179	19.9984	19.6356	17.1232	18.1502	18.9644
P35858-2	IGFALS	Isoform 2 of Insulin-like growth factor-binding protein complex acid labile subunit	643	44.01	26	0	-0.278308	0.0444089					-1.00027	17.8274	17.3284	18.2893	17.1397		17.6886	19.0152	17.2578	17.8623	18.934	18.5066	16.5727		18.0832	19.2358	16.4206	17.4609	18.1537	18.4318	17.6515		17.7415	18.8204		22.6883	22.8963	23.4152	22.8493	20.9361	22.9574	22.5642	21.3903
P22792	CPN2	Carboxypeptidase N subunit 2	545	24.59	10	10	0.00571945	0.0436346	1.08867	-0.161742	-0.205377	1.08295	-0.481735	18.4695	18.9057		17.9566	19.0536	18.7985		21.0069	18.2326		19.7899	18.2233	17.7564	19.1059	19.8702	18.2454	17.9832	18.3433	19.1435	18.9881	17.7931	19.1583		18.6417	21.9436	20.7893	21.4018	20.6145	21.0477	20.7167	20.0961	20.9616
Q9HDC9	APMAP	Adipocyte plasma membrane-associated protein	416	30.05	9	0	0.426915	0.0284973	0.71975	0.323272	0.294775	0.292835	-0.0755137	20.0338	19.0776	18.78	18.5034	19.2021	19.601		19.3856	19.7853	18.9348	18.4664	17.6145	19.0784	19.1216	19.5348	18.7791	19.8388	18.2979	18.8065	17.744	18.7086	19.0267	19.1915	18.294	19.029	18.3034	18.4692	18.6157	19.0336	18.6264	18.1411	18.3142
P01116-2	KRAS	Isoform 2B of GTPase KRas	188	47.87	8	1	-0.196879	0.0284759	-0.130364	-0.163702	-0.192178	0.0665144		17.3148	18.4188	17.9835	18.4831	19.5516	23.6987	22.9543	23.4552	16.8521	17.8297	18.8749	19.545	19.2484	23.5856	23.1788	23.5136	16.9273	18.4175	18.7131	18.9298	19.7848	23.849	22.9839	23.5635
P01042-2	KNG1	Isoform LMW of Kininogen-1	427	62.53	38	0	-0.047023	0.0278011	-0.266863	-0.141628	-0.169429	-0.21984	-0.185289	28.9348	30.1117	29.7988	28.8605	28.8823	29.4194	29.7884	29.3529	29.0423	30.272	29.7086	28.9822	29.0177	29.821	29.8422	29.263	28.7933	30.2009	30.0264	28.8732	29.3055	30.2737	29.4692	29.4619	27.0716	25.0742	26.4409	26.3583	25.8273	26.0124	26.2529	26.1113
P09104-2	ENO2	Isoform 2 of Gamma-enolase	391	17.14	4	0	-0.443193	0.0221516	-0.234734	-0.255912	-0.278064	0.208459		20.0924	20.7253	21.3527	20.0452	19.7917	20.8596		20.2955	20.1471	21.9336		20.7539	19.8496	21.0847	21.1715	20.0953	20.8867	21.4184	21.2202	20.463	19.9104	21.2048	21.5737	20.5358							14.8524
P04003	C4BPA	C4b-binding protein alpha chain	597	53.94	25	22	-0.339851	0.00823861	0.299812	0.21901	0.210771	0.639663	0.0442983	20.987	22.1868	21.4729	20.2599	20.9457	20.7336	21.9538	21.5281	21.4488	22.4613	21.3645	21.0244	20.8858	21.1937	21.7295	21.029	21.0443	22.1269	21.9066	21.1882	21.0995	20.4914	21.6363	20.7347	22.2936	21.9897	20.9273	21.3189	22.2933	21.1364	21.1497	22.1274
P01876	IGHA1	Immunoglobulin heavy constant alpha 1	353	71.67	21	0	-0.607207	0.00695171	-0.928056	-0.583406	-0.590358	-0.320849	-1.98323	24.2106	24.5776	25.1432	24.5905	23.2332	24.7546	25.7674	20.4202	24.5627	26.1713	25.5018	24.7428	24.5807	24.5911	24.507	21.8752	25.1198	25.1469	25.4646	25.2195	24.786	24.8682	26.658	21.5753	28.4086	27.5605	26.9509	27.4659	26.6852	28.2614	26.5478	20.9586
P05452	CLEC3B	Tetranectin	202	57.43	12	0	0.0382446	0.00473065	-0.0779274	1.21843	1.2137	-0.116172	-0.0872042	17.6652	19.8509	19.2261	19.0346	17.7738	18.7083	17.434	19.6258	18.0254	19.5896	19.2092	18.8185	17.928	23.4181	19.4956	17.8857	17.8486	19.4553	19.453	18.8669	17.7334	18.9462	19.1878	17.9863	20.5895	20.209	19.9433	19.6965	20.4054	19.453	19.916	20.315
A0A075B7E8	IGHV3OR16-13	Immunoglobulin heavy variable 3/OR16-13 (non-functional) (Fragment)	117	68.38	7	1	-0.150878	-0.000447059	0.683979	0.768791	0.769238	0.834857	-0.205319	20.6077	23.123	22.7531	23.8411	22.2843	22.0026	23.6785	22.6264	21.5357	22.6332	24.5559	22.2018	23.0828	22.4517	23.1465	22.2499	21.861	23.1656	22.1279	23.7739	22.8549	21.6342	22.5572	20.8095	21.7773	23.3677	22.8123	23.1782	22.2635	22.2725	23.2287	22.5494
Q15828	CST6	Cystatin-M	149	27.52	3	3	0.14383	-0.0154486	0.537504			0.393674		18.2453	19.1002	19.4965	17.5135	19.1156	18.8568	18.6407	19.3875		18.1298	19.6528	17.8499	16.3802	17.7384	19.3393			19.2628	17.8539	18.5621		19.5616	18.7805	16.9303
P51553-2	IDH3G	Isoform 2 of Isocitrate dehydrogenase [NAD] subunit gamma, mitochondrial	380	2.63	1	0	0.90699	-0.0223189	0.787224	-0.45931	-0.436991	-0.119766		19.4781	20.7338	18.801	19.5668	19.1357	20.0391		19.8938	16.7919	18.5316	19.2154	20.3236	18.326	20.4634	19.5295	16.5395	18.9246	17.9795	17.9115	20.1362	19.3925	18.0484		19.2661
Q6KB66-2	KRT80	Isoform 2 of Keratin, type II cytoskeletal 80	422	15.4	6	0	-0.337461	-0.0262662	0.371739	-0.802082	-0.775815	0.7092		18.024	18.8478		18.1417	18.5184	18.1884		18.8408	17.4059		18.3541	18.7394	17.6046	18.4907	18.4112	16.217	17.1026	18.9801	17.5324	19.9431	16.6238	19.5647	19.4995	18.2438
P63173	RPL38	60S ribosomal protein L38	70	31.43	3	0	-0.685116	-0.0289783	-0.161576	0.658324	0.687302	0.52354		21.0975	21.2874	20.019	21.3615	20.4489	21.6096	21.2187	21.9808	21.6154	21.5872	21.2532	21.9341	21.4354	22.5834	22.4591	22.0597	21.0227	21.7516	21.8326	21.8989	20.4601	21.6813	22.0551	21.7078
A0A0C4DH38	IGHV5-51	Immunoglobulin heavy variable 5-51	117	64.1	5	3	-0.00887933	-0.0331715	0.809273	0.985339	1.01851	0.818152	0.13424	19.1581	21.0377	19.3616	21.8862	18.9265	19.1461	19.6358		18.419	21.6994	20.3575	20.8705	19.1672	20.0114	20.6713	16.6607	17.9637	20.2926	21.3787	21.8442	19.1283	19.517	16.6353	17.2887	18.8246	18.237	18.7125	16.1676	19.8966	17.0276	18.6322	16.9222
Q16610-4	ECM1	Isoform 4 of Extracellular matrix protein 1	567	47.09	19	0	0.881396	-0.0338489	1.21746	0.128335	0.162184	0.336062	-0.570247	19.6461	19.3325	22.1394	18.5418	18.8373	19.6163	21.6143		18.0705	19.6665	19.4138	18.848	18.0945	19.1904	19.871	17.7182	17.6172	19.3045	19.0342	20.1783	17.9261	19.5829	18.9065	17.9452	21.3681	21.0619	21.2099	20.9303	20.9174	21.3213	20.4209	19.6296
P09871	C1S	Complement C1s subcomponent	688	42.88	27	0	0.163255	-0.0439124	0.213999	0.294707	0.33862	0.0507438	0.0222181	19.6402	20.2184	19.9998	20.0958	19.7678	20.5559	19.3882	20.0449	19.5539	20.2812	19.2276	20.0628	19.6149	20.2936	20.5661	19.6052	19.7946	19.9448	19.822	19.7398	19.2795	20.4193	20.0732	19.1288	22.3587	20.2199	22.0711	22.3959	22.6774	22.1641	21.7976	20.4952
P08519	LPA	Apolipoprotein(a)	4548	50.42	54	47	0.122168	-0.0439677	0.27066	-0.0085639	0.0354038	0.148492	1.76273	21.2816	23.7879		24.4714	26.1336	22.4313	25.9387	26.2393	22.0874	23.1547		23.8003	26.2663	22.7003	25.236	25.4233	21.6965	22.9999	20.1965	24.478	26.536	22.8926	24.7689	25.4628	19.4406	21.2732	19.6773	24.1657	23.304	21.7582	23.1287	23.4168
P61978-2	HNRNPK	Isoform 2 of Heterogeneous nuclear ribonucleoprotein K	464	8.19	4	0	-1.96049	-0.0658195	1.83452	1.64705	1.71287	3.79501		15.9895	16.0116	15.4895	14.6536	16.8888	16.3933		19.4542	17.3332	17.0534	17.4596	17.8766	15.8327	18.445	18.1138	16.8381	17.3503	18.1209	17.3305	17.1844	14.8853	17.4176	15.4086	14.9298
Q96DR8	MUCL1	Mucin-like protein 1	90	10	1	0	-0.0162157	-0.0778528	-0.140868	-0.957579	-0.879726	-0.124652		21.6112	23.1004	21.7316	22.559	21.9414	22.1505	23.0492	22.1998	20.4186	22.5711	23.4059	22.3601	20.4532	21.4171	21.989	22.2147	20.6152	22.1401	22.7613	23.5506	21.1369	21.9086	25.3871	21.4718
P81605	DCD	Dermcidin	110	40	5	1	0.0793455	-0.0808073	-1.00016	-1.0675	-0.986692	-1.0795		22.3841	24.2147	23.5197	23.8395	21.0949	22.3235	23.0485	24.4194	21.468	22.7337	23.5637	25.552	22.3933	22.6882	22.6011	22.9343	21.7612	23.7776	24.1671	23.9347	23.0699	22.0331	25.6788	24.1051		16.7274					18.0194	15.9541
P25311	AZGP1	Zinc-alpha-2-glycoprotein	298	66.78	25	7	-0.0204956	-0.0987325	0.499638	-0.117986	-0.019254	0.520134	0.22934	20.826	22.1136	22.1232	20.4699	20.5606	21.2182	23.025	21.139	19.7755	22.3293	21.8746	21.2404	20.5129	20.9583	21.5927	20.4085	20.0095	21.6831	21.1104	22.8117	19.7304	21.4759	21.9225	20.8155	21.1448	21.3654	22.7281	22.6983	20.7341	23.0545	22.7724	22.2931
P38646	HSPA9	Stress-70 protein, mitochondrial	679	20.77	10	0	-1.67791	-0.0991878	0.353877	0.373422	0.47261	2.03178		16.6553	18.8943		16.823	19.6888	18.9121		19.9059	18.0186	19.373	19.1287	19.5871	19.3936	19.8403	19.106	18.9432	19.6596	19.3914	19.0978	18.3554	19.6949	19.2276	18.3444	18.5226
Q92954-3	PRG4	Isoform C of Proteoglycan 4	1311	23.8	26	0	-0.361576	-0.109307	-0.0186851	0.198013	0.30732	0.342891	0.0642789	20.4148	20.5333	20.494	21.7265	19.0752	21.3701	20.4737	21.8962	20.5487	20.943	20.3187	22.3672	19.0465	22.4505	20.8971	21.2879	20.4697	20.8789	21.4916	21.7746	19.3673	21.3173	21.0373	21.168	18.8656	17.8708	17.8604	18.6725	18.6424	18.8843	17.3537	18.6461
P01011	SERPINA3	Alpha-1-antichymotrypsin	423	53.19	25	0	0.072656	-0.114243	0.262982	0.029966	0.144209	0.190326	0.0758291	20.1117	18.5747	18.7981	18.5127	19.0203	21.6015	19.8446	19.8152	19.2835	18.6922	18.6087	18.6652	18.5178	21.0875	20.0528	19.6914	19.2459	18.9975	18.4691	18.9941	19.0538	22.0693	18.3452	19.7615	21.5611	20.8726	20.8498	21.5381	20.752	21.2218	21.0956	22.0555
P02760	AMBP	Protein AMBP	352	57.1	22	6	0.114858	-0.123923	-0.0825235	0.392476	0.516398	-0.197381	0.376142	20.7118	21.5233	20.9436	20.6858	20.9952	21.6423	21.3451	20.5304	20.6576	20.9005	20.5531	20.7983	20.9218	23.1307	21.5308	20.8296	20.7119	20.7828	20.9042	21.0062	21.0501	21.2461	21.264	21.2829	23.5879	22.6425	22.8535	22.5277	24.0519	22.6473	23.154	23.2629
P02766	TTR	Transthyretin	147	73.47	13	0	0.185561	-0.13991	-1.34243	-0.189091	-0.0491808	-1.52799	-0.108715	21.8572	20.814	20.4457	19.8777	19.6295	20.8369	19.9177	17.9631	20.9784	20.1121	20.5014	20.101	19.6963	21.2916	21.4443	20.5283	20.7401	20.3545	21.0883	20.0695	20.2149	21.5635	22.2526	19.6858	26.9292	26.7353	26.9701	27.1495	25.6746	27.8912	26.9832	26.8002
P00738	HP	Haptoglobin	406	62.32	31	0	0.490686	-0.150932	0.068425	0.303537	0.454469	-0.422261	-0.634234	22.0909	23.1488	24.3434	23.5538	22.2051	22.1213	22.4317	21.1945	22.2289	23.2093	22.6862	22.4459	22.698	21.8543	23.6507	20.6901	21.973	22.7875	22.7479	23.6656	22.2123	22.518	22.6992	20.2495	23.8374	25.4353	24.8322	25.3088	24.9659	24.2857	24.9644	22.6607
P04114	APOB	Apolipoprotein B-100	4563	68.24	355	287	0.0366894	-0.178507	-0.161202	0.320738	0.499245	-0.197892	0.182187	27.897	26.0422	25.535	26.8402	27.437	26.4261	26.3068	27.3121	28.848	25.6255	25.0415	25.9386	27.8963	27.0107	26.9478	27.5551	28.752	25.9002	25.623	25.8924	27.6478	26.5983	26.4133	27.4674	25.7886	25.7713	25.3367	25.7269	25.4041	26.1173	25.8351	25.9958
P48426-2	PIP4K2A	Isoform 2 of Phosphatidylinositol 5-phosphate 4-kinase type-2 alpha	347	43.23	18	0	0.597414	-0.180799	-0.539778	-0.905543	-0.724745	-1.13719		18.8813	20.507	21.6025	20.1975	21.1176	24.0211	23.5763	21.9961	17.6832	21.7458	19.018	19.6285	20.0873	23.5553	23.3379	22.2675	18.9505	20.333	19.9993	19.516	21.4148	24.3173	23.6968	23.4414						15.2396
Q13790	APOF	Apolipoprotein F	326	39.26	7	7	-0.474213	-0.189149	-0.730442	0.0279802	0.217129	-0.256229	-0.0642733	17.1287	17.6148	17.157	17.1331	17.8132	18.1546	15.7036	17.7175	18.54	17.2758	16.9077		17.3036	17.9136	18.8977	18.3077	18.3108	17.3278	17.6522	17.6395	17.9565	18.1326	17.2805	18.9411	20.3408	20.9237	20.357	19.6908	20.7473	20.4002	19.8259	20.0818
P02675	FGB	Fibrinogen beta chain	491	82.89	53	16	-0.229649	-0.199399	-0.186466	-0.140439	0.0589593	0.0431833	0.418216	27.7855	28.5813	28.3199	27.5238	28.2999	27.4871	27.2015	27.912	27.7582	28.3933	28.38	27.7999	28.5395	27.6323	27.4002	27.5126	28.0049	28.4647	28.5876	28.0719	29.0271	27.53	27.4647	27.6246	26.7406	26.7302	26.3298	26.5379	28.0743	26.5184	26.4708	26.9477
P29508	SERPINB3	Serpin B3	390	24.62	8	0	-0.2639	-0.202204	-0.162729	-0.213841	-0.011636	0.101171		18.9698	19.5845	20.3027	19.3578	19.3651	20.0129	19.1783	19.7008	18.5265		20.0967	19.7291	19.0835	19.8728	19.7866	19.3097	18.4748	20.3113	19.9813	20.5028	18.4983	20.2396	20.9847	19.1855				16.933		17.8116
P0DP57	SLURP2	Secreted Ly-6/uPAR domain-containing protein 2	97	13.4	1	0		-0.202987						18.1244							17.3606	17.4249		18.3772	18.2345	17.4907		18.7699		16.7736	19.5051	18.2682	19.6036		18.4485	19.3883	17.5836
P02533	KRT14	Keratin, type I cytoskeletal 14	472	62.71	33	12	-0.261636	-0.205046	0.43387	-0.15282	0.0522261	0.695506		20.8748	22.7243	22.9269	22.186	22.438	22.0285	22.0271	23.5164	21.6861	21.4317	23.5479	22.2726	21.026	23.1485	22.5059	20.9829	21.0672	23.4161	22.9147	22.3605	21.1142	23.6753	22.3678	21.1172			18.3273
Q14956-2	GPNMB	Isoform 2 of Transmembrane glycoprotein NMB	560	10.36	4	0	-0.390413	-0.207845	-0.183704	-0.662123	-0.454278	0.206709	-0.275149	19.2192	19.5776	20.8271	19.5609	18.5232	19.3176	19.8153	20.4416	19.6438	19.8011	20.6699	19.8001	18.4069	19.0776	19.1458	19.5538	19.6381	19.9524	20.7406	20.4152	17.9467	19.4673	21.4085	20.01	16.5521	16.6248	17.0396	16.719	16.3539	17.1756	16.0133	16.2922
P10909-6	CLU	Isoform 6 of Clusterin	429	45.22	22	1	0.00497136	-0.211469	-0.716172	-0.145337	0.0661315	-0.721143	-0.189565	24.6939	25.3841	24.9034	25.6707	24.3244	25.9476	24.1231	24.3082	25.382	25.3037	24.7021	24.3986	24.3706	25.6635	25.8292	25.1234	25.4561	24.2891	25.8151	25.072	24.4346	26.3166	25.5198	25.2969	24.2561	24.2069	23.5091	23.3217	24.0757	23.7302	23.1777	23.5518
Q9Y337	KLK5	Kallikrein-5	293	12.29	2	1	-0.522765	-0.214272	0.484031			1.0068		14.4028	17.2033	18.5555	16.3919	16.0755	16.0621		18.8174	16.7514	17.685	16.1699	17.1813		16.7803	18.1238		16.4398	19.0878	17.2663	15.8508	16.4196	17.7487	15.6015	15.3346		15.6538			15.6484
P03952	KLKB1	Plasma kallikrein	638	49.37	32	0	0.0518888	-0.21683	0.0435394	-0.120728	0.0961017	-0.0083494	0.0861209	22.1591	23.7222	23.8671	22.1474	21.8723	23.5851	22.671	23.4809	21.9263	23.4598	23.5046	21.9302	21.7927	24.9327	22.4352	21.7916	21.5673	23.5979	24.4675	22.0555	21.9354	23.8023	22.66	23.0376	22.825	21.7538	22.6906	22.0596	22.6949	22.5353	22.2968	22.1465
P08493-2	MGP	Isoform 2 of Matrix Gla protein	128	19.53	3	0	1.02918	-0.217296	0.100847	-1.10519	-0.887891	-0.928329		20.803	21.4053	22.2105	21.496	21.038	22.8729	21.4658	23.7179	18.6313	20.2663	20.4638	21.5676	20.3802	22.2339	21.9543	19.702	18.5641	21.0233	21.0268	21.184	21.6731	23.3749	21.3993	22.2438		14.4208		15.0502
O75874	IDH1	Isocitrate dehydrogenase [NADP] cytoplasmic	414	12.32	4	1	-1.2951	-0.219402	0.233436	-0.182071	0.0373316	1.52854		17.1965	16.8395		16.7415	17.147	17.2682		18.8774	17.1638		17.6236	18.6064	17.1501	18.6758	17.5537	17.1489	17.5682	19.04	18.4292	18.0545	16.9267	17.2673	18.6644	18.3983
P01860	IGHG3	Immunoglobulin heavy constant gamma 3	377	57.82	23	0	-0.492847	-0.219918	-1.26404	0.349249	0.569168	-0.771193	0.727604	17.0906	20.0861		19.5201	22.2657	20.9621	18.5106		18.8228	21.3813	18.9697	18.5417	22.8786	21.6623	20.8154	21.8276	18.8618	19.7873	20.42	19.5262	23.3176	20.9579	21.2549	20.2565	23.5848	22.7064	23.8876	23.2714	24.0186	23.8386	24.2908	24.2126
P04406	GAPDH	Glyceraldehyde-3-phosphate dehydrogenase	335	56.42	19	2	-0.685218	-0.223797	-0.105871	0.0713298	0.295127	0.579347	2.04995	20.7045	21.8358	21.6345	21.4978	21.6341	23.8783	23.5387	22.9241	21.4634	22.4886	21.6526	21.9137	21.6008	23.8381	23.599	23.646	22.5032	21.8398	21.9346	22.1358	22.5156	23.9859	22.7464	23.1506	18.4659	17.3509	18.4364	17.7905	19.1632	21.1279	20.1629	19.7896
Q8N1N4	KRT78	Keratin, type II cytoskeletal 78	520	25.19	13	3	0.395788	-0.225543	-0.871973	-0.556646	-0.331103	-1.26776		23.4191	24.1303	22.4194	22.3366	21.9767	21.6487	22.8411	21.6513	22.4443	21.1185	24.391	21.8662	21.86	23.0269	22.9816	21.5107	22.4186	22.9587	22.4311	22.9138	21.9579	23.0412	23.6677	22.939
P02679	FGG	Fibrinogen gamma chain	453	90.51	49	0	-0.0760876	-0.227672	-0.556705	-0.229773	-0.0021013	-0.480618	0.305652	26.873	27.5708	27.0322	26.8119	27.8615	26.7853	26.448	26.0671	26.9355	26.7946	26.7354	27.2162	27.7768	26.8874	26.9305	26.8749	26.7506	27.2455	27.7165	26.8797	28.5103	26.4794	27.1016	27.2974	25.314	24.6186	24.7811	25.5048	26.4033	24.9911	24.6855	25.3613
P47755	CAPZA2	F-actin-capping protein subunit alpha-2	286	39.86	7	0		-0.23387	-1.26476	0.199225	0.433096				15.1002		14.0766	18.7749	19.04	15.3363	15.8506	16.5197		15.6108	16.0812	19.7443	19.2006	17.2272	18.6856	16.9162	17.7248	15.8826	16.1146	19.123	19.1248	17.6047	18.2084					14.3081	17.4417	16.7903	16.1808
O43707	ACTN4	Alpha-actinin-4	911	21.08	17	0	-2.55245	-0.236321	-0.575806	0.964284	1.20061	1.97664		13.1969	13.4149		13.2677	15.7856	15.1793		13.966	15.6505		14.6817	15.7638	16.2053	16.8615	15.5663	15.8831	16.6394	16.0707	15.3387	14.8268	15.6067	15.4418	14.0007	15.6098						15.0323	15.6748	14.4273
O95810	CAVIN2	Caveolae-associated protein 2	425	53.65	21	21	-0.106483	-0.242182	0.127221	-0.565192	-0.32301	0.233704		18.6763	19.3609	20.9303	20.1483	23.0922	26.8666	27.1209	27.7951	17.6794		20.7854	21.2192	22.8774	26.2261	26.6124	26.3892	18.29	19.1312	21.0914	21.0291	23.3069	27.3335	27.0998	26.6258					16.6351	19.6753	19.7827	19.4642
A0A1B0GVI3	KRT10	Keratin, type I cytoskeletal 10	624	55.77	37	1	0.225387	-0.256043	0.0490014	-0.154525	0.101518	-0.176385		27.2385	27.0434	29.0029	26.637	27.8167	27.2055	27.9823	26.1571	24.889	27.3275	28.7739	27.0056	26.8105	27.7862	27.5649	26.1859	26.9046	27.9275	27.2938	26.8943	26.1505	28.5041	27.8061	26.505	20.9159		20.1822	18.9213	22.5539		18.2375
Q15517	CDSN	Corneodesmosin	529	10.4	5	0	0.22731	-0.26387	-0.70471	-1.31535	-1.05148	-0.93202		19.7149	22.1769	20.0812	19.5105	19.0553	19.3448	20.7878	19.966	18.1723	20.1232	20.6206	20.6026	19.1062	19.3399	19.7321	18.5331	17.6281	20.986	20.5069	21.4532	18.6218	20.7184	22.6594	19.9731
P19823	ITIH2	Inter-alpha-trypsin inhibitor heavy chain H2	946	40.38	34	0	-0.0282416	-0.264776	-0.177524	0.444677	0.709453	-0.149282	-0.378515	21.02	22.378	21.6671	21.2043	20.2014	21.0176	22.1158	21.0116	21.3293	21.63	21.2797	21.0841	20.8564	21.8997	22.6116	21.4675	21.3412	22.0312	22.1849	20.825	20.4233	21.3213	21.5763	21.7356	23.6214	23.8938	22.6027	23.0406	22.6313	23.1676	23.2322	22.6133
Q99798	ACO2	Aconitate hydratase, mitochondrial	780	30.26	15	0	-1.22844	-0.276194	-0.0194246	0.302038	0.578232	1.20902		18.0271	17.9473	18.9661	16.6465	17.4809	17.7401	17.9898	18.2142	18.1076	19.4711	18.6193	19.198	18.1712	18.5045	18.0349	18.0002	19.684	19.7898	19.0135	18.0135	18.1632	18.0539	17.9811	17.3044								19.1578
P02647	APOA1	Apolipoprotein A-I	267	89.14	42	8	0.590785	-0.291122	-0.0568021	-0.0704018	0.22072	-0.647587	-0.389777	26.9239	26.7387	26.1143	25.9579	25.2762	26.2949	25.6502	27.0307	26.1358	26.1118	25.2809	24.6787	26.0089	26.341	26.2848	25.563	26.1255	26.1762	25.3027	25.7672	25.7902	26.3475	25.9666	26.375	27.7232	28.1805	28.2851	27.7098	27.057	28.1648	27.6263	27.4914
P01619	IGKV3-20	Immunoglobulin kappa variable 3-20	116	46.55	4	2	0.19983	-0.296103	0.210259	0.334205	0.630308	0.0104294	0.60789	23.129	25.9026	23.3795	25.3835	23.917	23.917	24.5867	24.3554	23.7169	25.0151	23.5837	23.4952	23.9423	24.6121	24.2702	24.4473	23.4247	24.7999	23.8613	24.9095	23.9337	24.5316	23.9047	23.5651	25.6754	25.407	25.0756	24.94	25.8836	25.4714	26.3569	25.8177
P01040	CSTA	Cystatin-A	98	76.53	10	2	-0.569408	-0.29643	-0.443126	-0.815821	-0.519391	0.126281		20.5534	21.2814	21.6397	20.5819	19.8854	20.8619	21.6682	21.3556	19.937	21.2352	22.6973	21.2788	19.7791	20.9734	21.3199	20.2078	19.8782	21.6914	21.7175	23.0468	19.6671	21.1521	23.6265	21.0977	12.6249		14.1561	12.6108		11.3073
Q04695	KRT17	Keratin, type I cytoskeletal 17	432	44.44	21	1	-0.305987	-0.297056	0.705068	-0.192259	0.104796	1.01106		19.2407	20.0762	21.1	18.4233	20.718	20.2603		19.9268	18.2664		19.6708	19.5781	18.7601	18.9565	20.8176	19.4323	18.7194	21.6575	19.4469	20.2402	18.7392	21.1402	19.9457	18.9105						16.4545
P13611-2	VCAN	Isoform V1 of Versican core protein	2409	1	3	0	-0.385057	-0.299908	-0.544626	-0.735392	-0.435484	-0.159569		17.7925	19.3897	18.5146	18.1571	15.8496	19.4374	18.1169	19.0408	17.8243		17.8424	19.1646	15.3034	19.0856	18.5384	18.7542	17.5895	19.6632	19.4458	18.6957	16.2347	19.8458	19.1983	19.3443						15.1244		15.2583
P01877	IGHA2	Immunoglobulin heavy constant alpha 2	340	55	15	0	-0.461532	-0.300794	-0.800719	-0.123356	0.177438	-0.339187	-0.832739	19.7333	21.9447	19.0695	21.6427	19.0146	22.0906	20.777		20.5264	21.8475	19.0903	21.569	19.8004	22.3836	21.7302	16.4843	20.5929	21.8701	20.2292	21.5441	19.9624	22.4524	21.8695		23.8089	25.0235	23.4258	25.6007	23.2269	24.6585	23.0106
P00558	PGK1	Phosphoglycerate kinase 1	417	30.7	9	1	-1.74984	-0.302836	-1.04277	1.22494	1.52778	0.707074		15.4147	16.785	16.9008	16.1755	16.0001	16.2441	13.9894	16.1848	17.7058	18.2554	16.9775	18.1253	17.3627	18.1137	17.9834	18.0295	18.7172	18.4263	17.8532	17.2786	16.1399	16.8467	16.7228	16.8801		24.8882				17.0224	16.1101	16.1331
P12830-2	CDH1	Isoform 2 of Cadherin-1	821	5.48	6	0	0.010365	-0.304999	0.490094	0.099687	0.404686	0.479729		24.3662	23.9891	24.6713	24.641	23.6091	25.7202	24.2941	24.9843	23.9142	23.7192	23.804	24.9687	22.7721	25.5526	24.1051	24.6164	24.1805	23.0603	25.3231	25.0622	22.5556	25.2559	24.051	24.7849			15.599
P06576	ATP5F1B	ATP synthase subunit beta, mitochondrial	529	62.38	24	3	-0.957674	-0.313889	-0.0225319	-0.0971517	0.216737	0.935142		20.4917	20.9941	21.5264	20.4518	20.9365	21.4514	19.8539	21.8914	20.7802	21.9774	21.1806	22.1009	21.1206	21.3663	20.6256	20.7223	21.9732	22.1086	21.8968	21.3161	21.1502	21.3263	21.1265	20.6203		16.7362	16.3583	15.9517			16.2183
O15335	CHAD	Chondroadherin	359	19.22	5	5	-0.391052	-0.328719	0.112657	0.315048	0.643767	0.503709		17.9448	19.6254	18.7622	19.7459		19.9509	20.0677	17.9635	17.7372		19.5156	20.0071		19.8168	20.878	17.8945	18.0137	19.3964	20.167	20.0653		20.0643	20.2897	17.2902
P05164-2	MPO	Isoform H14 of Myeloperoxidase	650	57.23	35	0	-0.486955	-0.329765	0.0614781	-0.152823	0.176942	0.548433	-1.86824	21.7749	22.1747	20.76	21.8633	20.8761	23.5237	21.8999	23.8573	22.1944	21.5657	21.2041	22.2375	20.9002	23.1113	22.7266	22.5617	21.8843	22.3011	22.0993	22.2361	21.0475	23.2627	22.932	22.669	23.8883		24.6637	17.0236	17.432	24.6847		17.8542
Q9BXN1	ASPN	Asporin	380	34.47	11	6	0.471949	-0.341142	0.501467	-0.692212	-0.351071	0.029518		18.2463	19.8764	19.7851	18.3849	19.0452	18.4139	19.4026	18.6616	17.3723	18.942	18.2458	18.4802	17.8161	18.2951	18.5943	16.043	17.935	19.2404	19.0235	18.2061	19.3454	18.539	17.9932	17.6398
P13647	KRT5	Keratin, type II cytoskeletal 5	590	55.42	44	1	0.0673554	-0.346461	0.118347	-0.694395	-0.347934	0.0509919		23.4034	23.761	24.4137	23.125	24.2041	22.9185	24.5395	23.5304	21.2839	23.2347	25.3156	23.2136	22.6395	23.4742	23.8095	22.0183	22.0171	24.1096	24.1326	24.1743	22.7185	24.5646	24.1981	23.2378		18.5031
Q02413	DSG1	Desmoglein-1	1049	26.41	20	14	-0.0860672	-0.347674	-0.116909	-0.982422	-0.634748	-0.030842		19.2485	21.0076	20.0899	18.5047	19.403	19.0847	20.6408	19.9381	17.7863	20.2802	20.5841	19.1535	19.2303	18.7827	19.2264	18.3651	17.3755	20.3605	20.1677	21.2911	18.261	20.8088	21.366	19.0985					13.4785		25.5291
P40926	MDH2	Malate dehydrogenase, mitochondrial	338	33.14	8	0	-1.22096	-0.351773	-0.548307	-0.192871	0.158902	0.672654		19.1667	19.8489	20.619	19.6023	20.3142	20.2277	17.7305	20.6354	19.9313	21.0553	20.5156	21.2114	20.0649	20.9578	19.7332	19.5737	20.4576	21.7624	21.4723	20.4284	20.3566	20.5148	20.1314	20.0984					18.4164
Q15582	TGFBI	Transforming growth factor-beta-induced protein ig-h3	683	16.11	10	2	-0.919095	-0.378064		-0.171998	0.206067		-0.421527	19.3561	19.1318		13.6075		20.1137		17.5411	19.0714		18.4224	17.9319		20.2659	19.7411	20.1737	19.2865	18.0955	19.8026	17.4707		20.6184	20.1765	19.9019	21.8313	21.0126	21.6046	20.3735	20.2158	21.2716	20.7248	20.9237
Q96IY4	CPB2	Carboxypeptidase B2	423	19.39	9	0	-0.295964	-0.37825	0.164986	0.819153	1.1974	0.46095	0.391275	16.8501	16.9073		18.119	18.3953	18.1193		18.4232	17.4104	16.7624		17.4567	18.2337	19.3994	18.7651	18.3365	17.8048	16.7883	15.9207	18.1712	18.5933	18.0723	17.0152	17.7773	18.8846	18.9164	18.3582	18.5012	19.6333	18.8693	18.6548	19.0682
P05062	ALDOB	Fructose-bisphosphate aldolase B	364	40.11	10	0	-0.844679	-0.380106	-0.221457	-0.0513453	0.32876	0.623222		18.8479	19.4146	20.0095	18.6117	17.9097	18.9971		19.9033	18.9197	19.9693	19.8267	20.0264	18.8425	20.2387	19.3137	18.9138	20.2163	20.0458	20.2152	19.785	18.8369	19.2102	20.0395	19.4274	16.5635			15.4562	16.9395	14.3999	17.2681	16.31
P02649	APOE	Apolipoprotein E	317	72.87	30	8	0.505398	-0.382735	0.511518	-0.208986	0.173749	0.00612058	0.220246	25.5732	26.6528	27.2447	26.3785	25.7542	26.9739	26.6788	26.9418	25.4709	25.6791	25.361	25.7855	24.5766	27.7493	25.6844	25.4564	25.5493	26.4868	25.8823	25.9091	25.6894	26.6264	25.9589	26.028	24.0367	23.3523	23.8436	24.0115	24.4393	24.1454	24.0028	23.5375
P07355-2	ANXA2	Isoform 2 of Annexin A2	357	36.69	13	0	-0.294745	-0.389454	-0.0805183	-0.565989	-0.176536	0.214227		18.3977	19.5444	19.8543	18.6033	18.6482	19.1129	19.3722	19.447	17.2746	19.1942	19.9564	19.5956	18.3879	18.4446	19.5772	18.2286	18.0777	20.401	18.812	20.2879	17.3957	19.9732	20.6792	18.8543
P04075	ALDOA	Fructose-bisphosphate aldolase A	364	55.22	14	0	-1.38585	-0.390113	-0.211238	0.0156166	0.40573	1.17461	1.75722	17.3547	18.5154	18.5791	17.1128	19.3377	19.0925	18.2613	20.5265	18.0295	19.4179	18.8461	19.2514	19.4679	20.0569	19.1004	19.5002	18.7215	19.4832	19.1875	19.7132	19.4639	19.77	19.1848	19.6443	16.6813		17.6167	17.2461	18.8217	19.1634	18.6376	19.1316
P17936-2	IGFBP3	Isoform 2 of Insulin-like growth factor-binding protein 3	297	47.47	12	0	-0.433808	-0.390186	0.264758	-0.380429	0.00975789	0.698566	-0.723211	22.5338	23.5171	23.2996	22.9578	22.83	23.2	23.8937	24.0347	21.825	23.3517	23.9448	23.3612	21.4594	23.6148	23.4241	22.8795	22.8658	23.8734	24.0376	23.2667	22.7046	23.5944	23.8047	22.7957	22.7801	19.8934	21.5877	21.4113	19.9654	21.9302	21.1936	19.6904
P00739-2	HPR	Isoform 2 of Haptoglobin-related protein	385	53.77	23	0	-0.393402	-0.392194	-0.139243	-0.130265	0.261929	0.254159	-0.188264	17.8263	20.909	18.4841	22.4444	18.3444	20.4175	20.6578		18.9752	19.1913	20.2975	21.2047	17.6336	20.3719	21.3447	19.0106	18.6974	20.338	20.9461	21.2559	18.927	20.5633	20.3471	19.0445	19.1155	19.7718	20.0123	19.6352	18.5875	19.8192	19.7623	19.6128
Q96HD9	ACY3	N-acyl-aromatic-L-amino acid amidohydrolase (carboxylate-forming)	319	2.82	1	1	-1.18587	-0.400861	-0.3371	0.20022	0.601081	0.848772		16.1168	16.8955	17.4603	16.8062	16.943	16.859		18.1047	17.2679	17.9414	16.5134	18.6962	17.6926	18.278	17.1658	17.7803	18.1527	18.3849	18.0325	17.4522	17.5977	17.5019	17.1978	17.8184
Q08188	TGM3	Protein-glutamine gamma-glutamyltransferase E	693	21.93	14	0	0.109767	-0.406735	0.37765	0.273248	0.679982	0.267883		19.4755	20.7691	21.1887	19.9907	19.7105	19.7016	20.5601	19.4555	17.9306	21.2443	21.17	19.0131	19.8038	19.893	20.3841	18.9292	18.9449	20.5996	20.1111	21.3294	18.4007	19.7699	20.4314	19.315
Q9GZZ8	LACRT	Extracellular glycoprotein lacritin	138	26.09	4	2	-0.290982	-0.411541	-0.114932	0.680577	1.09212	0.17605		17.2981	18.3031	17.3578	18.0155	16.6288	18.468	17.6145	18.1601	16.4313		18.6919	17.8491	19.4088	17.2676	18.2992	19.0778	17.0158	17.9315	18.2243	18.9668	16.2582	18.0843	19.3095	17.6793
P80108	GPLD1	Phosphatidylinositol-glycan-specific phospholipase D	840	29.88	18	17	0.091114	-0.418172	0.00867213	0.0664393	0.484611	-0.0824419	-0.603363	20.6078	19.166	20.6494	20.4491	19.3686	20.1379		19.4482	20.7992		19.6589	19.6783	19.7239	19.9808	19.5784	19.6518	21.0388	19.117	20.2151	20.137	19.341	19.9697	19.7403	19.618	21.3931	20.5131	21.2377	21.2436	21.0313	20.8242	19.5539	20.5646
Q8IW75	SERPINA12	Serpin A12	414	14.98	7	7	-0.855994	-0.418991	-0.499109	-0.786768	-0.367777	0.356885		17.8477	20.1549		18.0476	18.4043	18.6506	18.6505	19.3311	17.4509		18.9928	19.3743	18.1525	18.6174	19.3109	17.8051	17.4359	20.7671	19.2239	20.4153	17.2478	19.3944	21.7682	18.6226
P15924	DSP	Desmoplakin	2871	24.28	67	15	-0.270032	-0.429255	-0.249415	-0.605685	-0.17643	0.0206172		19.7189	20.7379	19.8615	19.1258	20.0874	19.6466	19.5151	20.0775	19.0161	19.7309	20.1877	19.8725	19.3143	19.6606	20.3487	18.578	18.3755	20.9652	20.3041	20.8794	18.608	20.7737	21.1872	19.7554			10.8954
O14791-2	APOL1	Isoform 2 of Apolipoprotein L1	414	31.16	12	0	-0.00909778	-0.437876	0.180452	0.150077	0.587953	0.189549	0.497388	23.4391	21.4214	22.0509	21.106	20.816	21.6924	21.1293	22.3405	22.9397	21.7747	21.3276	20.2603	21.6271	21.24	21.8719	21.1176	22.9187	22.0435	22.1917	20.8999	21.8354	21.7569	20.4136	21.2504	20.4552	22.3638	23.1425	21.7342	22.1154	22.3393	23.0132	22.2173
P20851-2	C4BPB	Isoform 2 of C4b-binding protein beta chain	251	37.85	8	0	-0.244796	-0.437916	-0.0173236	-0.00567203	0.432244	0.227472	0.280185	19.7378	20.5874	18.3281	19.605	19.302	19.5252	19.2745	19.8226	19.3545	19.7324	18.8654	19.5334	19.6364	18.6085	20.098	19.628	19.9103	20.2806	19.341	19.7056	19.317	19.4301	19.9177	19.3287	19.0735	21.0515	19.9205	21.197	19.3043	20.7122	21.2415	21.1053
Q9NZH8-2	IL36G	Isoform 2 of Interleukin-36 gamma	134	29.85	3	0	-0.29945	-0.445731	-0.191357	-0.521472	-0.0757408	0.108093		17.7742	18.6668	18.6201	17.5602	17.1561	18.0129	18.2489	18.201	16.88	17.2444	19.4017	18.5102	17.6491		17.7705	17.1787	15.8939	19.2886	18.5635	20.0731	15.6075	18.2215	20.7549	17.8004
P62805	H4C1	Histone H4	103	41.75	5	5	-1.47685	-0.447569	-0.474622	0.504989	0.952558	1.00223	0.35114	20.1025	20.9591	21.2468	20.3364	20.2985	21.1335	19.6165	21.5096	21.1603	21.7399	21.5623	22.2994	21.2441	22.6665	21.3333	21.2326	22.2588	22.3694	21.8834	22.0406	20.435	21.4128	21.4936	21.1151	16.9624		15.3337	14.9734	16.7462	15.3979	16.3158	15.9706
Q96CG8-3	CTHRC1	Isoform 3 of Collagen triple helix repeat-containing protein 1	229	6.99	2	0	0.0180105	-0.452349	0.302581	-0.25767	0.194679	0.284571		18.3319	19.2404	19.4592	19.5718		20.3859	19.3546	19.9322	16.8596	19.1072	19.029	19.726		20.2449	19.0185	18.7286	17.9222	19.5229	19.4159	19.6702		20.4053	19.141	19.2186							16.5817
P19827	ITIH1	Inter-alpha-trypsin inhibitor heavy chain H1	911	51.26	38	0	-0.193203	-0.475036	-0.0435561	0.594433	1.06947	0.149647	-0.375039	18.9812	20.9744	20.0528	19.038	18.2592	19.3248	19.7335	20.7695	19.2234	19.9601	19.614	19.1217	19.0719	21.0775	21.1464	19.3432	19.505	20.921	20.365	19.0284	19.0751	19.5427	20.4798	19.1637	23.1172	23.3578	22.7424	22.8328	22.4843	23.0349	22.5574	22.4735
A0A096LPE2	SAA2-SAA4	SAA2-SAA4 readthrough	208	42.31	10	0	0.497891	-0.475404	0.417144	-0.187944	0.28746	-0.0807477	-0.424856	23.1069	21.8975	23.4031	22.9123	22.2889	22.5307	22.8368	21.8453	20.6839	22.8285	22.3527	21.5616	21.2727	22.6234	22.6886	20.4965	23.3231	22.1226	21.6335	22.2491	22.6372	22.6092	20.481	22.1056	19.4025	20.4922	21.5191	21.6022	18.3924	21.3512	21.1352	20.4378
P14923	JUP	Junction plakoglobin	745	25.23	16	7	0.521214	-0.47803	0.121276	-0.960635	-0.482605	-0.399939		18.6424	19.9584	18.2427	16.9598	18.5457	17.1233	19.0039	18.0144	16.7168	16.601	18.5739	17.9147	17.2883	17.4944	17.4248	16.1521	15.7845	18.8414	17.7928	19.2997	16.3596	18.852	19.7922	17.1983	19.0313
P07225	PROS1	Vitamin K-dependent protein S	676	26.78	15	0	0.594142	-0.486825	0.0787147	0.31552	0.802345	-0.515427	-0.359088	19.9933	20.4253	20.9115	19.9651	19.2957	20.0244	20.0049	18.845	19.7114	19.7245	18.54	18.9954	19.2335	19.8769	20.7128	19.2941	19.691	19.9806	19.5091	19.7379	19.0437	19.7092	19.9554	19.1469	22.3955	21.1789	21.709	22.0104	21.4223	21.5996	21.2514	21.5842
Q6Q788	APOA5	Apolipoprotein A-V	366	45.9	13	0	1.19949	-0.501108	1.04194	-0.234261	0.266847	-0.157552		18.6219	19.9134	20.1527	20.0126	20.0818	20.3179	20.1934	19.3001	17.8133	17.9129	17.7942	18.3777	18.346	19.5965	19.0976	17.7484	17.4276	19.0117	19.1554	18.308	19.0777	19.8086	18.6645	18.1747				14.0971	16.139	14.7147
Q92882	OSTF1	Osteoclast-stimulating factor 1	214	11.68	1	1	-1.73099	-0.510744	-0.12135	1.16871	1.67945	1.60964		16.4578	16.5018		15.8816	15.4471	16.0175		16.8441	17.6134		17.2158	17.1786	16.7928	17.3817	17.7559	17.4283	18.6506	18.5009	18.0067	16.8827	16.0847	16.249	16.0112	16.3391
P61604	HSPE1	10 kDa heat shock protein, mitochondrial	102	36.27	4	0	-1.31797	-0.513838	-0.621812	-0.226318	0.28752	0.696158		18.4535	18.8954	19.3642	18.1981	19.6708	19.2579	16.3825	20.1192	18.9833	20.1851	18.924	20.0352	19.5948	19.9916	18.5008	18.9253	19.9221	20.229	20.3056	19.7264	19.7949	19.5578	19.1328	19.4321								16.1219
P60174-3	TPI1	Isoform 2 of Triosephosphate isomerase	286	41.26	9	0	-2.52205	-0.514113	-0.42843	1.4397	1.95381	2.09362		17.2449	17.3298	19.0524	16.1818	16.2388	17.3424	16.6255	18.4969	18.5257	20.531	19.51	19.2739	18.1725	19.2034	20.3094	18.4908	20.7559	20.5372	19.4533	19.1506	16.7974	18.55	17.7867	17.2831					17.1034	18.4232	18.2151	17.7672
P36957	DLST	Dihydrolipoyllysine-residue succinyltransferase component of 2-oxoglutarate dehydrogenase complex, mitochondrial	453	4.86	2	0	-0.847445	-0.520098	0.474889	-0.122905	0.397193	1.32233		16.9591	17.1841	18.9468	17.3315	18.7285	18.0663		18.4688	17.5045	17.7066	17.5579	18.9619	18.2498	18.209	16.8621	16.9997	19.1017	18.6097	18.3963	17.7036	18.3534	17.5566	16.9733	17.929							13.0907
P00748	F12	Coagulation factor XII	615	42.6	20	20	-0.0640889	-0.534482	-1.60862	0.0923898	0.626872	-1.54453	-0.125831	19.5931	20.4584	17.8154	18.9316	17.2436	17.2592	16.6269		19.2477	19.778	18.5329	17.3583	18.2028	19.1852	19.0314	18.572	19.3714	19.9336	19.3993	18.3506	17.9719	18.6192	19.3643	18.6664	20.9227	19.7237	19.4842	20.008	19.9823	19.657	20.3227	19.6733
P31025	LCN1	Lipocalin-1	176	23.86	5	2	-0.130028	-0.552653	-0.77672	-0.240546	0.312107	-0.646692		19.6817	20.6324	19.4032	19.6443	18.3991	20.2745	19.6535	18.3855	18.674	19.3167	20.0778	19.6027	19.7581	19.6267	20.3922	19.0803	18.7305	20.051	19.5494	21.5509	19.1334	20.0413	20.927	19.7178
Q5T749	KPRP	Keratinocyte proline-rich protein	579	28.84	10	10	0.128589	-0.558805	1.0023	-0.396348	0.162457	0.873708		19.7267	20.9347	21.8583	21.1023	22.2433	20.7724	20.5908	21.9271	18.8972		21.6482	19.3454	19.5509	20.754	20.7862	18.848	19.774	21.5404	21.3808	20.4124	18.9641	22.1251	21.122	19.3135			13.9015
Q08554-2	DSC1	Isoform 1B of Desmocollin-1	840	27.26	16	0	0.0593213	-0.562248	-0.00696939	-0.658071	-0.0958223	-0.0662907		18.7876	20.2763	19.0988	19.0088	19.1091	19.0915	18.8628	19.7919	17.4591	18.7544	19.8143	18.6574	18.0509	18.6807	19.6385	17.8809	17.5933	19.6922	20.018	19.6308	18.1032	19.6083	20.4896	18.6822
Q00325-2	SLC25A3	Isoform B of Phosphate carrier protein, mitochondrial	361	11.36	4	0	-1.45895	-0.565444						17.1027	17.2102		15.2105	17.3461	16.9375			17.1182	17.4322	17.3357	18.2017	17.2466	17.4563		15.7105	18.0743	17.9435	18.4493	17.8824	17.4963	17.3858	16.141									15.6416
P31151	S100A7	Protein S100-A7	101	37.62	6	3	-0.261523	-0.571136	-0.614391	-0.500434	0.0707022	-0.352868		20.9789	22.0581	21.2928	21.2503	21.2346	21.4323	20.3103	19.7232	20.5565	20.9261	21.2821	21.5768	20.3624	22.0221	20.1453	20.6266	21.0359	22.2499	21.8029	21.5374	20.6528	21.6908	21.8252	20.9893
O14960	LECT2	Leukocyte cell-derived chemotaxin-2	151	21.19	2	0	-0.360339	-0.588351	-0.483093	-0.472362	0.11599	-0.122753	-0.345166	20.7683	21.5444	19.6307	21.9573	19.6758	21.2679	21.2219	21.3762	20.2887	20.8092	20.2934	21.5974	19.6469	21.6879	21.5878	20.6621	20.6258	21.294	21.3164	22.106	20.4752	21.6568	21.8942	21.4479	17.2032	16.7613	16.1317	17.1956	16.2607	17.1556	16.3558	16.1391
Q6NZI2	CAVIN1	Caveolae-associated protein 1	390	12.56	5	3	-0.208046	-0.58917	-0.512702	-0.0217229	0.567448	-0.304656		18.9834	19.4325		18.9485	18.3084	20.1323	18.4837	19.4346	19.0472	18.2001	19.1795	19.0693	18.7484	20.0441	19.6918	19.8386	19.1778	19.4326	19.8642	19.3782	18.7242	19.7668	20.3319	19.587
P04275	VWF	von Willebrand factor	2813	29.86	66	64	-0.0722851	-0.591963	-0.018107	0.0513592	0.643322	0.0541781	-0.562186	21.4657	19.4438	20.1534	20.8268	22.7463	20.3196	18.3968	21.2168	21.4326	17.214	20.2671	20.8973	23.2509	20.0728	18.8959	20.7378	20.8862	19.6059	20.692	20.9947	22.6725	20.7545	18.8132	20.5117	20.6337	19.4067	19.8721	19.4647	21.4625	19.0954	18.0248	18.5457
P51149	RAB7A	Ras-related protein Rab-7a	207	23.19	4	0		-0.608681	0.413168	0.124348	0.733029						15.6047	19.7096	19.4789		19.2555	16.8164		16.2191	17.3516	19.5882	19.5137	18.1696	18.2465	17.977	18.3382	17.1359	17.1002	19.3963	19.5458	17.8161	18.2623						15.5415		14.7873
P62258	YWHAE	14-3-3 protein epsilon	255	38.82	9	0	-2.96824	-0.61066	0.307862	1.03035	1.64101	3.2761		15.7668	16.6362		15.3771	19.1281	19.5234		18.6647	18.3384		16.1865	19.5919	19.1607	20.217	18.9408	19.0343	19.6286	19.0642	18.3281	17.992	19.0234	19.4095	16.8387	17.9597						22.1621
P12724	RNASE3	Eosinophil cationic protein	160	34.38	5	5	-0.42062	-0.611373	-0.869155	-0.0325564	0.578817	-0.448535		17.3106	18.0155	16.984	17.1134	17.8541	19.5763	17.2461	16.1108	17.6223	16.5967	17.6582	16.7834	17.7833	20.0957	17.703	18.5516	17.4964	17.8567	18.2885	17.4644	18.0054	19.8085	17.7784	18.6717
P02748	C9	Complement component C9	559	44.19	24	23	-0.134549	-0.625685	-0.356467	0.482654	1.10834	-0.221918	0.652976	20.1654	19.4885	17.6001	19.7534	20.7683	20.1715	20.0258	19.4349	20.2352	19.0542	18.3491	17.4043	20.9716	20.5752	20.7413	21.4689	20.4829	19.2017	18.7753	19.0857	21.413	20.0507	19.3588	21.0039	23.7729	22.7549	22.3288	22.5941	23.9489	23.3964	22.6586	24.0587
O75223	GGCT	Gamma-glutamylcyclotransferase	188	41.49	6	0	-0.372285	-0.626029	-0.482835	-0.841281	-0.215252	-0.110549		20.0018	21.5354	20.2557	19.9241	19.5676	20.0391	19.7623	21.6822	18.8656	20.1689	20.8085	20.859	19.6936	20.0918	20.5863	19.2457	19.1297	21.3256	20.3573	22.3936	18.9019	20.986	22.7935	20.3012	17.6862					16.5155	17.6178
O60814	H2BC12	Histone H2B type 1-K	126	26.98	4	0	-1.97638	-0.648045	-0.21845	0.651737	1.29978	1.75793		19.7411	20.3954	20.6116	19.5915	20.2086	20.8994	19.2203	21.1817	20.8435	21.3636	21.4477	21.9981	20.9284	21.9088	21.2693	20.8843	22.4731	22.3637	21.6978	21.7105	19.9626	21.5103	20.7153	20.1955
P14550	AKR1A1	Aldo-keto reductase family 1 member A1	325	15.69	4	2	-1.58306	-0.674637						15.9285	16.0569	17.9497	15.5368		14.6977		16.5168	16.0532	18.1848	17.1205	17.7472			15.3866		19.1096	17.2638	17.5972	17.8335		15.6161	15.9897	16.9909
P32189-1	GK	Isoform 1 of Glycerol kinase	524	7.44	4	0	-0.793697	-0.685285	0.715685	0.141565	0.826849	1.50938		18.5459	22.4402	17.7029		17.0104	18.2891		19.7739	18.5168	19.2489	19.5728	20.8475	17.7896	19.0048		16.5566	20.8831	20.7417	19.4451	19.8572	17.2273	17.5425		18.1565
B4E1Z4	B4E1Z4	C3/C5 convertase	1266	41.23	53	0	0.0957335	-0.687384	0.261714	-0.37897	0.308414	0.165981	-0.100599	21.3561	19.7929	20.2819	19.0324	19.3342	19.2952	18.6985	21.9088	20.2022	18.5239	19.4245	19.1802	20.0654	18.9673	18.3736	19.2675	20.5326	20.1006	19.607	19.8402	20.2419	19.1272	19.1288	19.6919	22.8056	23.6103	22.5141	22.7251	22.5339	22.7966	22.8553	23.0669
Q13103	SPP2	Secreted phosphoprotein 24	211	30.81	7	2	4.37157	-0.694843	4.11301	-0.243846	0.450997	-0.258557		24.7224	25.5531	24.2532	24.3097	23.4291	24.5438	23.7813	23.4049	20.098	18.2983	19.916	20.2606	19.6514	20.1865	19.0293	18.8644	19.807	20.1343	20.638	20.7729	20.1777	20.7059	18.4111	19.4124
P31944	CASP14	Caspase-14	242	55.79	17	17	-0.25548	-0.722357	0.0505675	-0.72764	-0.00528308	0.306048		20.6511	21.1386	21.8169	20.8285	20.1138	20.5085	21.6882	21.2223	19.0855	21.1887	22.0333	20.2601	19.4758	20.562	21.2132	19.169	19.5861	22.4062	21.0339	22.4309	19.1828	21.653	21.7738	20.721
P12814-3	ACTN1	Isoform 3 of Alpha-actinin-1	914	49.78	37	0	-1.32907	-0.750635	-0.374521	0.10873	0.859366	0.954546		18.8754	19.1835	21.1456	18.7934	21.3275	21.6391		20.365	19.2761	20.8246	20.6347	19.5762	21.0476	22.4275	19.9714	20.8805	21.4861	21.3827	20.4029	20.0425	21.8665	21.8069	19.437	20.7817		18.3959			18.884	21.0042	20.1423	20.1184
P25705	ATP5F1A	ATP synthase subunit alpha, mitochondrial	553	43.4	17	0	-1.4381	-0.761429	-0.0122235	-0.144901	0.616527	1.42588	0.531352	18.6721	19.3828	19.8779	18.6798	20.6636	20.2747	18.4423	20.5041	19.2802	20.2424	19.4079	20.3888	20.2766	20.7507	18.8678	19.4589	21.1309	20.9962	20.5764	19.6615	20.5516	20.2206	19.2755	19.886	15.2577	14.9079	14.3357	14.3299	15.597	14.9766	15.0447	15.3384
Q02252-2	ALDH6A1	Isoform 2 of Methylmalonate-semialdehyde dehydrogenase [acylating], mitochondrial	522	17.24	7	0	-1.6443	-0.768106	-0.28396	-0.0972627	0.670843	1.36034		17.8438	18.7045	18.1692	18.5584	18.5468	18.4579		18.2225	18.536	19.535	19.1401	19.5695	18.236	19.1996	18.1871	18.4852	20.7387	20.396	19.7717	18.9467	18.6491	18.5176	18.4178	18.9124
O60437	PPL	Periplakin	1756	1.77	3	0	-0.765992	-0.776905	-0.82125	-0.456357	0.320548	-0.0552582		23.0703	22.8302	20.6128	23.2201		22.8538	22.5915	22.8142	23.0219		21.566	23.0686		22.3139	23.6417	23.3985	22.9717	22.8101	23.06	23.9555		22.8034	24.0188	23.9011				16.1601		16.2087
P07195	LDHB	L-lactate dehydrogenase B chain	334	19.46	6	0	-1.47568	-0.79661	-0.714609	-0.755474	0.0411362	0.761072	-1.12326	19.7152	18.5741	18.7281	17.867	17.6374	18.1194		19.123	18.8061	18.9409	19.5438	20.3099	17.7171	19.2305	18.4083	17.5427	20.8126	20.4704	20.2075	19.2965	18.4329	19.2309	18.8969	19.3596		18.8566	15.9173	18.66		18.4223	16.7301	14.9117
P18206-2	VCL	Isoform 1 of Vinculin	1066	45.03	43	0	-0.378529	-0.801845	0.118877	-0.316961	0.484884	0.497406	2.18666	18.585	20.6587		18.3197	20.2977	21.5461	21.024	20.3058	16.4687		19.2817	19.4024	20.0475	21.5564	20.2039	19.6225	18.0801	20.0647	18.9241	20.5541	19.9076	21.7134	21.2049	19.8722	17.7001	17.4334	17.9495	16.165	18.767	19.9425	19.2677	20.0175
P62249	RPS16	40S ribosomal protein S16	146	12.33	2	0		-0.806342		0.883749	1.69009						14.4528	14.3116	17.66			17.0705		16.5242	16.334	17.1	18.4003	17.5125	17.6059	19.1995	17.9299	16.8816	16.2666		18.0885	16.1508	16.6281
P42765	ACAA2	3-ketoacyl-CoA thiolase, mitochondrial	397	2.77	1	0	-2.20678	-0.817695						16.8631	16.1365	16.5525	15.1527	15.6426	15.7492		17.1594	17.1659	17.754	17.1666	18.1747	15.3442				19.2682	18.9415	17.64	17.6823			16.5976	16.3566
P05089-2	ARG1	Isoform 2 of Arginase-1	330	33.64	11	0	-0.346399	-0.820716	-0.726171	-1.00925	-0.18853	-0.379772		17.8959	20.7026	19.3551	19.2837	19.7021	19.0922	19.5177	19.4253	18.023	18.5607	19.4469	19.3095	19.5612	19.0362	19.9395	18.068	17.633	20.037	19.5954	21.3575	18.3558	21.234	21.2984	19.7538
P02656	APOC3	Apolipoprotein C-III	99	39.39	6	0	-0.0532646	-0.846527	0.544794	-0.320101	0.526427	0.598059	-0.181374	23.7895	22.9377	22.5435	24.4455	21.79	23.3717		25.7793	24.5801		21.6392	23.3586	22.001	23.794	21.8337	23.4756	24.4928	21.8119	23.2751	24.3495	22.4806	24.0833	23.078	22.7428	26.7755	26.1961	26.9088	27.3003	26.6307	27.6323	25.6125	26.5797
Q96QA5	GSDMA	Gasdermin-A	445	28.76	9	2	-0.302719	-0.849171	0.943162	-0.575949	0.273222	1.24588		17.3651	18.4507	18.3932	17.8456	17.8814	18.0151		19.9409	15.7678		19.6501	17.0313	17.0824	17.3751	17.8507	17.3981	16.9618	18.2688	17.7337	20.3012	16.9526	18.4295	19.0023	17.6258
P05023-3	ATP1A1	Isoform 3 of Sodium/potassium-transporting ATPase subunit alpha-1	992	10.89	7	0	-1.42288	-0.862325	0.277045	-0.067037	0.795288	1.69992		18.5906	19.4867	18.9696	19.1654	19.3499	19.0702		20.249	19.0103	18.93	19.3644	21.1497	19.1769	20.0552	18.8641	18.8365	21.0049	20.7965	20.4963	19.6061	19.2381	19.3175	19.3629	19.2822
P27482	CALML3	Calmodulin-like protein 3	149	26.17	4	3	-0.622149	-0.863289	0.0468876	-0.0791003	0.784189	0.669037		18.308	17.334	17.5064	17.1924	16.5911	17.8406	17.5098	17.9533	15.7005		17.6495	18.3943	17.8876	17.6005	16.8569	17.0458	16.3351	18.4951	17.9601	20.0389	16.403	16.8503	19.0055	17.4483
P45880-1	VDAC2	Isoform 1 of Voltage-dependent anion-selective channel protein 2	309	14.89	5	0	-1.61732	-0.8738	0.127195	-0.252614	0.621186	1.74452		16.1244	17.0874		16.3623	19.8885	19.0093		18.8291	16.6686		16.9676	16.9382	19.5223	19.2141	16.7718	17.8534	18.2178	18.7519	17.5216	17.4564	19.8017	19.2085	17.0267	18.3351						14.411
A0A0C4DH35	IGHV3-35	Probable non-functional immunoglobulin heavy variable 3-35	117	29.06	2	1	-0.709296	-0.893415	0.486637	0.468617	1.36203	1.19593		18.9282	23.296	20.738	20.7796	18.8934	19.8368		19.8341	18.0455	21.7662	21.4241	21.7695	19.5443	21.1609	18.4346	19.0662	18.3254	23.9158	23.2415	21.0962	18.6495	20.0026	19.2271	18.4524			18.0884	18.9147	17.2682	18.2174	20.1228	16.9219
P60842	EIF4A1	Eukaryotic initiation factor 4A-I	406	15.76	5	0		-0.90038		1.26493	2.16531							16.505	17.6558			17.4107		17.2481	16.6078	18.1601	19.1371	18.2716	18.1289	18.0693	18.3173	17.4155	18.483		18.0313	16.874	16.8375
P06753-2	TPM3	Isoform 2 of Tropomyosin alpha-3 chain	248	38.31	13	0	-1.28934	-0.903975	-0.276806	-0.18241	0.721565	1.01253	4.35496	19.3267	20.5037	19.5302	19.5957	22.4895	22.6403	20.81	22.3098	19.5313	19.9565	19.9145	21.0954	22.9706	23.2925	20.6264	21.7376	20.5989	21.3422	20.8446	21.328	23.4445	22.8496	20.8568	22.2059	16.6301		16.4791	16.775	20.4417	21.7877	20.3693	21.3335
P30044-2	PRDX5	Isoform Cytoplasmic+peroxisomal of Peroxiredoxin-5, mitochondrial	162	43.83	5	0	-2.10031	-0.923738	-0.0737675	-0.0550681	0.86867	2.02655		19.0181	19.1739	20.3277	18.8689	19.4045	19.1563	18.5675	20.5689	19.8522	20.6448	20.4625	21.1353	19.4413	20.3803	18.8927	19.0578	22.3801	21.9079	21.0591	20.4427	19.4049	19.5959	19.3264	19.6652					19.9962	21.8635	20.5275	21.318
P35625	TIMP3	Metalloproteinase inhibitor 3	211	54.03	11	11	-0.636977	-0.923911	-0.33193	0.00549744	0.929409	0.305047		16.2485	18.4588	19.3279	21.3123	18.0112	21.4677	18.2295	19.6613	16.3847	16.7212	20.114	20.9799	17.7328	22.1106	19.1893	19.6868	16.8677	18.7163	20.9841	21.3273	18.0858	21.7723	19.2066	19.6329
Q96P63-2	SERPINB12	Isoform 2 of Serpin B12	425	12	4	0	-0.464048	-0.93491	-0.109432	-0.650463	0.284447	0.354616		17.7116	18.7684	17.5117	18.325	18.7611	18.5853	17.4478	19.0391	16.5542	17.869	18.4637	17.5463	17.5221	18.5219	18.8226	16.8026	17.185	18.774	18.6763	19.5376	17.1006	19.8852	19.672	17.6133					17.094
P02749	APOH	Beta-2-glycoprotein 1	345	75.07	25	7	-0.579743	-0.948053	-0.893453	-0.0853981	0.862655	-0.31371	0.876445	20.8749	21.1017	20.501	21.2836	21.8226	21.2701	20.4882	18.3157	21.716	19.9402	20.1804	20.4514	21.5914	21.1724	21.4782	20.8869	21.7762	20.8953	21.8196	21.5891	21.9019	21.4775	20.8811	21.2099	24.7914	21.7463	24.3878	24.8488	24.8075	25.2646	24.4623	24.7455
P25786-2	PSMA1	Isoform Long of Proteasome subunit alpha type-1	269	16.36	4	0	-0.495724	-1.0155	0.551601	-0.108757	0.906743	1.04732		18.2224	19.0698	19.1935	18.7216	18.1918	19.0342		20.4173	16.4829	19.1219	18.3251	19.1982	18.6789	19.3061	19.3006	18.3561	17.3846	20.463	18.7156	20.6268	17.5422	19.9479	20.0881	18.4984			16.8748
P02538	KRT6A	Keratin, type II cytoskeletal 6A	564	62.94	42	3	-0.672338	-1.01627	0.92833	0.143755	1.16003	1.60067		21.5454	21.4784	23.6184	21.94	23.4535	22.3612	22.483	21.4693	21.6151	21.1379	22.7098	21.7436	22.6642	22.4429	21.1812	20.3404	21.8541	23.8747	22.5147	23.0281	20.0098	22.5829	21.7636	21.6973
P04278	SHBG	Sex hormone-binding globulin	402	48.51	12	0	-0.236311	-1.01784	-0.174416	0.276532	1.29437	0.0618943	-0.476744	17.5348	19.7573	19.9218	17.5765	18.1528	17.5522	19.4031	17.6892	17.5444	18.2567	19.8962	15.9671	18.1597	18.3576	19.9436	16.0433	17.6728	19.8698	20.3805	17.8126	18.1687	17.574	19.8886		20.1096	19.8565	21.3099	19.4897	19.487	19.7265	20.2463	19.3989
Q9C075	KRT23	Keratin, type I cytoskeletal 23	422	22.04	7	0	-0.573073	-1.02329	0.67279	-0.457925	0.565368	1.24586		22.4855	23.6707		22.7724	23.0143	23.162		25.051	22.4376		21.7144	22.841	22.2377	23.7204	22.5149	22.9792	23.1349	23.8412	23.2562	23.6718	22.661	23.6234	24.0751	22.9245
Q00610-2	CLTC	Isoform 2 of Clathrin heavy chain 1	1639	20.87	26	0		-1.02465	-0.444997	0.693387	1.71804			16.7906	19.41			19.9268	19.9866		18.2408	18.8084	19.3765	17.7743	18.3689	19.8215	20.1816	18.9216	19.202	20.4689	20.11	19.3102	18.5376	20.1176	20.073	15.8638	19.2986				17.0643	17.4537
P50213-2	IDH3A	Isoform 2 of Isocitrate dehydrogenase [NAD] subunit alpha, mitochondrial	288	16.67	3	0		-1.05801						16.3447	16.622			15.9976	16.074		16.2067	17.1474		16.9835	17.9241	16.0851	17.0444	16.1871		19.5567	19.1203	18.0988	17.5736	15.3912	15.87
O95969	SCGB1D2	Secretoglobin family 1D member 2	90	22.22	2	2	0.287163	-1.07654	-0.0264457	-1.40006	-0.323519	-0.313609		17.5016	20.7269	19.4732	19.4808	20.2151	19.0434	19.1835	20.1188	17.7109	17.9386	17.672	18.4062	16.933	18.1614	19.3874	18.5845	17.9851	18.543	19.8058	19.6999	18.5347	18.9647	21.7993	19.3679
P10809	HSPD1	60 kDa heat shock protein, mitochondrial	573	33.86	14	0	-2.14792	-1.08313	-0.0895112	-0.321735	0.761391	2.05841		17.9251	19.0774	18.9793	18.7732	19.3134	18.545	18.9515	18.761	18.561	20.7547	20.0811	19.6174	18.6604	19.8815	17.5799	18.5203	21.5223	20.937	20.6036	20.2838	19.2427	18.8812	18.8578	18.9472			17.0971
P32119	PRDX2	Peroxiredoxin-2	198	30.81	8	2	-0.763357	-1.09041	-0.480347	-0.671137	0.419269	0.283009	-1.19846	18.7347	19.6351	19.9797	19.5658	19.6282	19.9452	20.3075	19.8127	18.7944	19.0378	19.655	19.1199	19.6845	20.0496	20.2679	18.9286	18.7849	21.2136	19.9026	21.0676	19.5763	21.2416	20.7928	20.0044	19.1608	19.534	17.5751	18.832	17.2166	17.1913	17.5777	18.3224
Q9H2A2-2	ALDH8A1	Isoform 2 of 2-aminomuconic semialdehyde dehydrogenase	433	5.77	1	0	-2.48954	-1.09496	0.141679	-0.0245639	1.0704	2.63122		16.37	16.3201		15.0071	15.3057	15.4948		17.1087	17.2818	16.6258		17.9732	15.2239	16.852	15.6031	16.1596	19.1666	18.6606	18.3145	17.3386	14.6393	16.2758	16.4527	16.5691
P04259	KRT6B	Keratin, type II cytoskeletal 6B	564	62.94	43	4	-0.908275	-1.1135	-0.498444	-1.51752	-0.404017	0.409831		22.2979	23.2323	23.3657	23.3325	24.0168	23.5672	23.2454	23.6433	23.0652	20.6257	23.3028	24.4139	23.3791	22.6112	22.6911	21.715	23.8224	23.8527	23.0782	25.1081	22.921	24.5259	24.2755	24.7441	15.1597			17.4809			16.0558
P05141	SLC25A5	ADP/ATP translocase 2	298	22.82	7	2	-2.26504	-1.12478	0.052231	-0.266744	0.858038	2.31727		19.454	19.9078	21.6571	19.8297	21.6867	20.5751	19.4364	21.4446	20.6675	21.9324	21.4279	21.382	21.0183	21.24	19.6902	19.9184	23.3671	22.8828	22.2136	21.4453	21.2622	21.293	19.9721	20.4065
P11021	HSPA5	Endoplasmic reticulum chaperone BiP	654	29.51	15	0		-1.16229		0.142928	1.30522		-0.0990565		18.352		17.1485	18.1612	17.3653			17.819	18.2386	18.0093	17.613	18.2407	18.474	18.083	17.7257	19.674	19.3044	18.5678	18.7829	17.5718	18.7632	18.2089	17.4078	18.5917	18.5586	18.6405	18.6413	18.3717	19.2646	18.1893	18.2102
P22626-2	HNRNPA2B1	Isoform A2 of Heterogeneous nuclear ribonucleoproteins A2/B1	341	14.37	4	0	-2.21408	-1.16778	-1.14304	0.292872	1.46066	1.07104		16.7358	17.2107	18.105	17.0699		16.1708	16.4287	16.3027	17.7418	18.7753	18.392	18.3974	16.5721	17.2034	17.7752	18.2314	20.2133	19.7014	19.1454	18.9176		17.7306	17.5623	17.0384
P54819-2	AK2	Isoform 2 of Adenylate kinase 2, mitochondrial	232	9.05	2	0	-1.38868	-1.18591	-0.60428	-0.402888	0.783022	0.784399		17.5158	16.7661		18.2415	17.562	16.8054		17.2825	17.3182	17.9693	16.8657	18.7436	17.5972	18.0167	16.1708	16.9892	18.9272	19.3255	18.9509	18.4368	18.1264	17.7763	16.9227	17.5599						16.0753		15.4289
O95445-2	APOM	Isoform 2 of Apolipoprotein M	116	54.31	6	0	-0.226184	-1.26305	-0.380344	0.267352	1.5304	-0.154159	0.635592	23.8678	21.2379	19.0486	23.1654	21.6866	22.7	21.06	22.4083	23.9399	19.0841		20.497	22.0619	22.621	23.2587	22.5042	23.9963	20.9538	20.9143	22.3599	22.1737	22.3683	22.2286	22.6057	25.7148	25.8805	26.2644	24.6114	26.2454	26.8279	25.923	26.0173
P21796	VDAC1	Voltage-dependent anion-selective channel protein 1	283	51.59	10	4	-2.24913	-1.28185	-0.537686	-0.511976	0.769873	1.71144		18.016	18.3674	18.6546	18.0897	19.9696	18.2362		18.711	18.8539	19.5601	18.9105	19.6724	19.4091	19.5589	17.6614	18.0988	21.4274	20.8637	20.37	19.4631	20.0453	19.4943	18.2462	18.9903
P18428	LBP	Lipopolysaccharide-binding protein	481	25.57	14	14	-0.628051	-1.29531	-1.06423	0.544618	1.83992	-0.436179	0.275305	21.6061	22.3846	20.8322	22.1141	24.544	23.1749	20.5294	20.3337	23.4503	20.1775	20.685	19.9552	24.8174	23.86	22.8412	23.4988	22.7615	22.1528	23.0271	21.5078	24.7287	23.0074	21.6793	23.4235	20.6323	19.9128	20.1827	18.7639	21.0184	19.763	18.808	21.0035
Q14624-2	ITIH4	Isoform 2 of Inter-alpha-trypsin inhibitor heavy chain H4	914	51.97	49	2	-0.545379	-1.30193	-0.668458	-0.474467	0.82746	-0.123079	0.0386191	21.0282	23.5832	23.9266	22.5373	24.4062	23.2479	22.0564	23.565	21.2678	22.003	22.339	22.4392	24.7815	23.2925	23.1058	22.8718	21.3931	24.0339	24.7926	23.0372	25.2079	23.645	23.7537	23.3428	24.899	24.4714	24.6186	24.3219	24.5922	24.4581	24.8578	24.5573
P07237	P4HB	Protein disulfide-isomerase	508	13.98	6	0	-3.0764	-1.30542		0.201055	1.50648		0.488068	16.6321	16.4581		15.9228	16.3407	17.1635			17.8243	18.0712	17.852	18.5192	16.7968	17.7046	17.1521	16.7006	20.1884	20.1652	19.246	17.8887	16.7573	17.8312	16.3428	16.6187	14.8502	14.6995	15.6874	15.7546	14.8391	15.9355	16.3054	15.8641
P05109	S100A8	Protein S100-A8	93	58.06	8	8	-0.255992	-1.31804	-0.293426	-0.00433257	1.31371	-0.0374345	1.50214	18.9157	20.3626	21.6518	19.482	20.4768	20.9558	18.2882	18.6466	19.4821	20.5107	17.7583	18.4128	19.5605	20.8394	19.5256	19.5984	20.1473	20.7779	20.2762	20.2346	18.7542	20.4398	20.8117	19.5354	15.4497	16.6655	13.3374	14.1559	17.3861	16.0267	13.4637	18.7405
Q99623-2	PHB2	Isoform 2 of Prohibitin-2	261	27.97	6	0	-2.66366	-1.3394	-0.0281661	-0.549082	0.790319	2.63549		16.9251	17.323		16.1341	19.1128	18.3973		18.4155	18.2171	18.2292	17.1456	18.8185	18.7278	18.5731		17.0619	20.2954	19.2746	19.3948	18.8031	19.1565	18.8035	16.5798	18.0501
P48735	IDH2	Isocitrate dehydrogenase [NADP], mitochondrial	452	36.73	16	0	-1.81867	-1.34213	-0.320667	-0.205757	1.13638	1.49801		17.9087	18.5037	19.0479	17.7805	20.1304	19.0885	17.7054	18.3387	18.5711	19.0827	18.1328	19.3604	19.2269	19.6842	18.1798	18.6318	21.4073	20.4504	19.5486	19.1092	19.8762	19.1088	18.3654	19.1953	16.279	19.061	18.1711
P25787	PSMA2	Proteasome subunit alpha type-2	234	41.03	6	0		-1.38134		0.147413	1.52875				16.7913		16.8327	16.2576	16.941			16.4798	16.9582	16.0761		16.993	17.1736	17.472	15.7706	17.4309	18.4715	17.7557	18.1268	15.2115	18.0814	17.0318	16.4948
Q08426-2	EHHADH	Isoform 2 of Peroxisomal bifunctional enzyme	627	7.81	4	0		-1.39231						16.4667		18.2002						17.236	18.9723	18.5225	17.7434					20.6943	20.1219	19.1651	18.0622		15.3861	17.1573
P00966	ASS1	Argininosuccinate synthase	412	24.27	6	4	-2.44699	-1.41102		-0.269047	1.14198			17.0951	18.0125	18.7081	17.2827	17.388			18.7185	18.426	19.1578	18.3012	19.3573	17.3686	18.5232	16.949	17.3896	21.3405	20.8091	19.73	19.0069	17.6372	17.4518	17.7874	18.4301					15.2311		13.6329
P48061-2	CXCL12	Isoform Alpha of Stromal cell-derived factor 1	89	43.82	5	0	-0.849018	-1.44935		-0.0842856	1.36506			15.3443	16.384		18.1857	15.93	18.5933			16.6204		15.2304	16.8037	15.9907	18.7635	18.1906	17.9235	16.9077	17.6676	18.209	17.8858	16.8826	19.1588	17.3485	17.8154	14.3114		13.5822	13.179		13.9239		14.5814
Q13093	PLA2G7	Platelet-activating factor acetylhydrolase	441	13.15	5	5	-0.546857	-1.4981	-0.237773	-0.693806	0.804296	0.309084	0.240775	19.9717	19.2343	16.9502	18.332	19.9353	18.7891	17.407	18.6633	17.6096	18.1426	17.1929	17.7381	18.9742	17.9795	17.2664	18.7504	20.2363	19.1227	18.4357	18.881	20.3953	18.0969	18.1983	19.0552	13.9281	16.1246	16.1063	17.0019	15.2073	16.4105	16.26	16.2462
P06702	S100A9	Protein S100-A9	114	64.04	7	7	-0.335178	-1.51331	0.12322	-0.0110264	1.50229	0.458398	0.77465	22.9293	23.8736	23.3767	22.999	24.2082	24.4708	22.3386	22.5867	22.6078	21.9494	22.097	21.8118	22.9973	24.6249	22.6415	22.8036	22.8602	23.9	23.7915	23.9675	22.0668	23.87	24.2412	22.9333	20.6157	18.2374	16.2149	18.0204	21.6773	19.4312	15.1951	19.8834
Q01469	FABP5	Fatty acid-binding protein 5	135	33.33	4	2	-0.43102	-1.53245	-0.131278	0.1182	1.65065	0.299742		18.4722	19.7203	20.0979	18.6968	18.972	20.1753		18.6778	17.7578	18.8368	17.7722	18.2149	20.6209	20.3021	19.4545	18.7908	17.8804	20.1997	19.5259	21.1054	18.4263	20.4347	20.4765	19.358
P35030-2	PRSS3	Isoform 2 of Trypsin-3	260	7.69	2	0	-0.372498	-1.54403	0.52443	0.15004	1.69407	0.896928		19.8325	23.275	21.6352	22.2508	22.9227	23.4387		22.6777	22.5399	21.8203	18.6891	19.2582	21.8039	22.5514	22.5548	22.6522	21.4104	21.3363	23.1687	22.5682	21.8728	22.9194	21.4963	22.6737	15.4184
P04181-2	OAT	Isoform 2 of Ornithine aminotransferase, mitochondrial	301	10.3	2	0		-1.55888														16.512	17.3474	16.725	17.7417					19.4335	19.1593	18.1921	17.7767
Q96KN2	CNDP1	Beta-Ala-His dipeptidase	507	27.81	10	1	-0.948487	-1.60331	-1.26307	-0.570539	1.03277	-0.314583	-1.5189	17.9097	19.7616	17.2448	18.2351	16.411	20.193	18.5301		19.0432		18.2188	15.5748	15.8944	19.8575	20.3296	17.8094	19.2153	19.2984	20.4387	17.9928	19.0736	19.89	19.9598	17.2496	19.4875	18.5802	18.3467	17.5506	15.3099	18.3738	17.6921	16.5135
Q13228-2	SELENBP1	Isoform 2 of Methanethiol oxidase	408	8.33	3	0	-2.19927	-1.68879		0.17041	1.8592			16.0985	17.4188	17.9226	17.1639	15.8379				17.1299	18.2841		18.1261	16.4469	17.114	17.1732	15.8753	20.3157	19.7002	18.7943	18.5906	16.336	15.5969	16.9452	17.0495
P35558-2	PCK1	Isoform 2 of Phosphoenolpyruvate carboxykinase, cytosolic [GTP]	305	3.61	1	0		-1.69263						15.3934								18.1887	18.9429		18.3458					21.2282	20.6513	19.7645	18.6757	16.1423
P05937-2	CALB1	Isoform 2 of Calbindin	204	5.39	1	0	-2.88371	-1.72399		-0.546174	1.17781			19.1236	18.6555	19.4521	18.1895		17.5489		19.157	19.8033	20.4739	19.0041	20.7783	17.0675	18.5402	17.3478		23.0709	22.1591	21.5003	20.2252	17.7866	18.1852	18.6224	18.1892
P35232	PHB	Prohibitin	272	35.66	7	0	-2.85194	-1.73673	-0.18352	-0.17641	1.56032	2.66842		16.8058	17.0584	18.1232	16.3946	18.9493	18.4077		17.2558	18.112	17.9656		18.9572	18.9374	18.9382	15.9405	17.1003	20.9177	20.6329	19.5449	18.6943	19.2534	18.3739	16.4586	17.536
O75715	GPX5	Epididymal secretory glutathione peroxidase	221	13.12	2	2		-1.74347						16.8554			15.9226				16.6672	17.9813	17.9721	17.9433	18.5844		16.7776	16.4334		20.8711	20.4724	19.4873	18.6243	16.1649	17.2525	15.6536	16.201
P11498	PC	Pyruvate carboxylase, mitochondrial	1178	12.22	9	6	-2.43851	-1.74663						16.4555	16.5359		16.2936			16.5	17.8637	17.0776	17.3515	16.6144	17.2977			17.972	15.6042	19.4629	19.476	18.7273	17.6616			16.8779
P40925-2	MDH1	Isoform 2 of Malate dehydrogenase, cytoplasmic	245	19.18	3	0	-2.65385	-1.75196	-0.432856	-0.558242	1.19371	2.22099		20.4235	20.5478	20.8779	20.1202	19.0597	19.6076	18.9734	21.062	21.2323	21.516	20.8941	21.9345	19.1787	20.4221	20.0813	18.5191	24.2483	23.7017	22.7054	21.9294	19.1115	20.2772	20.6319	20.4136					17.9998	20.382		17.5172
Q08257-3	CRYZ	Isoform 3 of Quinone oxidoreductase	295	3.73	1	0		-1.7674		-0.117896	1.64951			17.0955			16.4949		15.7087		17.8412	18.3975	18.5969	18.0601	19.0475		18.0713	15.4522	15.8981	21.417	20.7808	19.7825	19.1914		15.9663	17.3219	16.4872
P55056	APOC4	Apolipoprotein C-IV	127	48.03	8	6	-0.738787	-1.80149	-1.05596	-0.509135	1.29236	-0.317174	0.119373	25.8892	23.5037	21.4765	24.3002	24.4562	23.1651	22.2463	22.03	25.3339	20.8085	21.3427	23.4336	23.6055	23.509	23.3979	23.5725	25.203	23.8685	24.1528	24.9004	23.8292	23.4724	24.4035	24.4163	20.955	18.8788	19.5278	20.5582	20.1935	19.6887	20.3335	20.1817
Q14766	LTBP1	Latent-transforming growth factor beta-binding protein 1	1721	35.21	43	0	-0.422448	-1.8929	0.0649953	-1.32152	0.571377	0.487444	-0.796923	17.1989	20.9181	23.0195	21.9361	20.2159	22.2905	21.492	22.1418	17.9239	20.3152	20.3091	20.8381	19.7849	21.5772	19.1718	20.0604		21.2592	23.7138	22.168	20.806	21.9822	21.6462	21.4459		18.262	18.0597	18.5244	16.7608	18.7251	16.1743	18.2802
A8MXV4	NUDT19	Acyl-coenzyme A diphosphatase NUDT19	375	3.73	1	1	-3.30072	-1.92291		-0.427449	1.49546			18.2456	18.3152	17.6511	17.3796	15.9864			18.3136	19.0393	18.6146	19.3988	20.05	16.3957	17.8881	16.7247	15.6865	22.3926	21.8083	20.7223	19.8711	17.0852	16.7307	17.4241	17.1647
A0A087WXX8	SDHB	Iron-sulfur subunit of complex II (Fragment)	123	29.27	4	1	-3.61566	-1.93157						15.5153	15.0049	16.9953		15.931	15.1988			16.5371	18.2101	17.1585	16.1501			15.5433		20.1448	19.6233	18.5946	17.4195	16.4391	16.0395		15.4145
P30086	PEBP1	Phosphatidylethanolamine-binding protein 1	187	43.32	4	4	-2.31572	-1.97299		-0.193881	1.7791			17.4769	18.6609		17.7106		18.8289			18.3783		16.9697	18.8488		19.2368	17.9687	18.2376	21.0217	20.5571	19.8773	19.2169		19.0866	18.4214	18.5168						14.0236
P27144	AK4	Adenylate kinase 4, mitochondrial	223	16.14	1	0		-1.99306						14.1833								16.7367	18.4491	17.2328						20.1668	19.7929	18.4382	17.1809
P02776	PF4	Platelet factor 4	101	47.52	7	3	-1.37129	-2.05407	-1.94934	0.00178573	2.05585	-0.578046	0.451225	20.5235	25.6274	22.4466	28.3135	23.3617	29.1267	24.5473	22.9446	21.2932	22.7527	24.7166	25.4173	23.7499	29.2613	26.7778	27.9957	21.3317	24.7453	27.3622	28.957	23.424	29.2758	26.9952	28.0826	17.5174		20.4917	20.8441	18.471	21.2533	20.4586	20.0929
Q13867	BLMH	Bleomycin hydrolase	455	21.76	7	0	-0.67995	-2.08399	-1.65532	-0.692372	1.39161	-0.975371		18.6759	20.3212		19.9071	18.9446	19.9735	17.1494		19.2466	19.2282	17.7862	16.5656	19.8122	19.363	19.61	19.1931	18.9968	21.3026	20.2185	20.6447	19.846	20.7354	20.4521	19.7142						17.5376	17.0209
P47929	LGALS7	Galectin-7	136	50	6	6	-0.938588	-2.28346	0.327812	-0.524866	1.75859	1.2664		19.5036	19.9987	20.8146	18.8902	19.2852	20.6479	20.3976	19.9	17.2626	19.1872	18.2892	19.0887	19.8342	19.7798	19.6764	17.5296	17.9953	23.1068	20.8164	21.043	18.1627	21.708	20.5288	18.52						17.2578
P13929-3	ENO3	Isoform 3 of Beta-enolase	391	19.44	4	0	-2.26451	-3.92467	-1.21438	-1.12862	2.79605	1.05013		21.2688	21.0011	21.4886	20.4787	18.938	19.9972	19.7199		21.6351	22.4042	17.6125	15.9449	18.1447	18.6214	20.5102	19.9522	24.2009	23.7821	23.0966	22.2157	20.3435	20.706	21.2488	19.4447
A0A0G2JRQ6	A0A0G2JRQ6	Ig-like domain-containing protein (Fragment)	117	34.19	6	6							1.16367	17.2499	16.076			15.9459				17.4156	21.4669			16.8534	16.9756		15.3794	17.7113				16.9363			16.1726	18.0198	20.1454	20.378	20.6077	19.6716	21.1219	21.243	21.7692
A8K2U0	A2ML1	Alpha-2-macroglobulin-like protein 1	1454	2.34	3	2									16.7464		16.6474	17.0324	16.2761						16.8483	15.1603	15.9995	16.2568	15.4789	14.9504	17.5668		18.3432		16.9344	16.8544
P80404	ABAT	4-aminobutyrate aminotransferase, mitochondrial	500	8	2	0											14.7457					16.0844								18.9845	18.4713	16.8469	15.4335
Q8NE71-2	ABCF1	Isoform 2 of ATP-binding cassette sub-family F member 1	807	21.81	15	0			0.411876	-0.0376276								17.3398	22.0536	21.6232	22.7692				17.411	18.8519	21.1694	20.6227	21.3437	17.9159			16.1889	16.5894	22.0315	21.7905	21.7268
Q8IZP0-10	ABI1	Isoform 10 of Abl interactor 1	388	33.76	13	0			0.52718	4.74388								16.6638	18.1177		17.1509	20.6351	21.8421	21.4026	21.6195	20.9875	21.8382	21.7978	21.1988		15.308			16.7326	17.6322	16.4959	15.9861				21.3594
Q9NYB9-2	ABI2	Isoform 2 of Abl interactor 2	475	18.53	10	0													19.2256			23.4355		22.4762	24.3431	23.7483	24.5139	23.7438	24.1756					17.9787
O14639-2	ABLIM1	Isoform 2 of Actin-binding LIM protein 1	718	1.95	1	0													16.9755																16.3082
Q15018	ABRAXAS2	BRISC complex subunit Abraxas 2	415	4.34	2	2																17.2421				17.567	17.7402	18.3077	16.9763					15.0239
P45954-2	ACADSB	Isoform 2 of Short/branched chain specific acyl-CoA dehydrogenase, mitochondrial	330	6.97	2	0				0.568701								19.5845	19.8905			19.4395			19.4519	19.0754	20.4465	20.53	19.7122					19.1465	19.7576		18.6239
P49748-2	ACADVL	Isoform 2 of Very long-chain specific acyl-CoA dehydrogenase, mitochondrial	633	12.32	5	0												16.7814	16.716							17.1215			16.1875					16.5951	16.6324		16.2521
Q9UKV3-2	ACIN1	Isoform 2 of Apoptotic chromatin condensation inducer in the nucleus	614	2.93	2	0																14.1605			15.6833	14.2438	17.0839	17.5441	15.5789
P53396-2	ACLY	Isoform 2 of ATP-citrate synthase	1091	12.28	9	0								27.2464				15.7856	19.6714			19.5609	19.6832	18.5813	20.3353	17.7219	20.7826	20.5844	19.5938						18.4038
O00154-2	ACOT7	Isoform 2 of Cytosolic acyl coenzyme A thioester hydrolase	246	28.86	5	0																17.9481	19.7959	19.8573	19.9492	19.0558	19.1229	20.1764	18.7601
Q15067-2	ACOX1	Isoform 2 of Peroxisomal acyl-coenzyme A oxidase 1	660	4.09	2	0																	16.1543							19.0376	18.2935	16.972	15.4265
O60488-2	ACSL4	Isoform Short of Long-chain-fatty-acid--CoA ligase 4	670	4.18	2	0							-0.527145						15.114					16.8545					14.7167						17.4402				14.4648	20.8367	15.93		16.0242	17.8761	15.7498
A6NL76	ACTA1	Actin, alpha skeletal muscle	351	57.26	21	1				-1.00801								19.7159	18.6087			16.4077				18.232	18.4446	16.7082	16.5687		15.9331			18.5939	19.6825		17.993
P61163	ACTR1A	Alpha-centractin	376	19.15	5	0			0.73665	0.310984								20.0728	19.8674	17.5777	19.9696	17.6303	17.2678	17.4974	18.4722	18.6719	19.8224	18.6421	18.6485	16.6036	16.6785			19.1178	19.3135	17.4176	18.6921
P61160	ACTR2	Actin-related protein 2	394	12.18	3	1			0.83308	-0.021139								18.6018	18.9823		19.4516				16.8959	18.3275	19.0545	17.0655	17.091					18.1989	18.9729		17.3646					16.7386	18.3257	16.8301	17.7453
P61158	ACTR3	Actin-related protein 3	418	32.54	10	1			0.0390719	-0.121976								18.8545	18.9788		18.4569	16.465			18.4156	18.6375	19.9755	17.761	18.2205	18.6172	17.5963	17.9213	17.9807	19.0218	19.4094	18.9094	17.7419						17.5673	16.6046	16.763
Q9NZK5	ADA2	Adenosine deaminase 2	511	5.28	2	0																					18.5276
O14672-2	ADAM10	Isoform 2 of Disintegrin and metalloproteinase domain-containing protein 10	447	14.32	5	0			0.873381	-0.230718								20.2956	18.9705		17.9293					18.3856	18.3125		17.185					18.7096	19.152		16.7137								15.6383
Q76LX8-2	ADAMTS13	Isoform 2 of A disintegrin and metalloproteinase with thrombospondin motifs 13	1371	7.44	7	0							-0.957441																									17.0939	16.9826	17.8455	17.2161	16.6144	16.5008	16.8723	15.3208
Q6UY14-2	ADAMTSL4	Isoform 2 of ADAMTS-like protein 4	877	4.1	3	0							-0.23797					15.6819																				18.1205	19.0876	18.6359	17.6603	18.4806	18.4075	17.6427	18.0214
P35611-2	ADD1	Isoform 2 of Alpha-adducin	631	15.37	7	0			0.220645	-0.0286421							16.7636	16.8036	19.7404	18.703	19.7261				17.7991	16.4771	19.2651	19.1958	19.0378		16.6616	16.3858	17.1019	16.7332	19.8652	18.6457	18.8463
P35612	ADD2	Beta-adducin	726	2.75	2	1				-0.6222					14.9645		16.638		16.0678		16.1285				17.5565		15.9728	15.2624	15.2598		16.0354	16.0943	16.872		16.7347	16.4205	15.2064
Q9UEY8	ADD3	Gamma-adducin	706	12.89	8	1			1.44792	1.32223								16.4717	19.8215	18.9014	19.5478					17.7655	19.2232	18.8978	18.3532					15.3117	18.6199	17.1568	17.8623							16.5462	15.3867
P00325	ADH1B	All-trans-retinol dehydrogenase [NAD(+)] ADH1B	375	17.6	7	0								19.5504					17.7726			19.6679		17.7383			18.1178			19.691		17.056	16.8785		17.9504			17.1485
Q15848	ADIPOQ	Adiponectin	244	6.15	1	1							-0.290818						16.1572		16.4363								15.7366				15.1745		16.2384				17.83	18.573	17.1558		17.8347	17.4341	17.4176
P55196-1	AFDN	Isoform 2 of Afadin	1816	0.44	1	0				0.538347				18.3654	18.8526				20.2107		19.7677	17.1531			19.1983	16.9824	19.2583	19.6727			19.123	17.5693	18.3141	16.8782	20.1949	17.2252	17.8569
P43652	AFM	Afamin	599	51.92	32	32							-0.594898	19.7395	19.7963		19.6633	21.9779			22.04	19.4543			21.3227		20.8618		19.924	20.3179			21.6155		21.3976		20.5445	22.0009	23.5586	22.2372	22.7928	20.6464	22.6237	22.2592	22.6806
P35573-2	AGL	Isoform 5 of Glycogen debranching enzyme	1515	3.23	4	0																16.4373		16.0312		16.9175	17.4707	17.9756	16.8459
Q9UKV8	AGO2	Protein argonaute-2	859	37.37	26	1																22.2244	24.0739	23.3409	22.4649	22.1806	22.7798	22.6995	22.4767															19.0078
P02765	AHSG	Alpha-2-HS-glycoprotein	367	51.77	16	1	-0.705309		0.799085	-0.0916721		1.50439	0.0956922	19.5525	19.3034		20.0136	19.6398	20.8072		21.9323	19.0005			22.3942	19.689	21.1194	20.3146	18.8986	19.0372	22.3544	19.3021	19.5938	19.5732	21.34		19.0689	24.2332	22.6822	24.7269	24.3038	24.5111	24.0512	24.1481	23.6184
O95831-3	AIFM1	Isoform 3 of Apoptosis-inducing factor 1, mitochondrial	609	5.42	2	0									18.4655							18.2108			17.9233		18.8935		18.8712	18.9241	19.1937	19.088	18.2187	17.9985		17.5316
Q12904-2	AIMP1	Isoform 2 of Aminoacyl tRNA synthase complex-interacting multifunctional protein 1	336	14.88	4	0																21.2271	20.3656	20.1671	20.5595	21.8077	22.3633	20.9335	21.5601					22.1022	21.5208
Q9UIJ7-3	AK3	Isoform 3 of GTP:AMP phosphotransferase AK3, mitochondrial	187	31.55	5	0																15.8049		16.5316		16.8233	17.1837	16.547	16.5437	15.9828	15.9144
Q9Y2D5-5	AKAP2	Isoform 2 of A-kinase anchor protein 2	948	2.43	2	0																						15.9675
O43488	AKR7A2	Aflatoxin B1 aldehyde reductase member 2	359	4.18	1	0																				15.0916			14.3878	18.4761	17.7355	16.8149	15.6753		14.8583
P13716-2	ALAD	Isoform 2 of Delta-aminolevulinic acid dehydratase	359	8.08	2	0	-1.64806		-0.226129	-0.104018		1.42193	1.40217	15.1789	16.8415		16.3083	16.6666	16.4759		17.4569	15.5017		17.2449	15.5661	17.1083	17.0562	17.763	16.7685	17.0074	17.9422		18.3233	16.7165	17.6418	17.8342	16.9195	14.1798	13.5245		14.725		16.342	14.8449	15.4489
Q13740-2	ALCAM	Isoform 2 of CD166 antigen	570	7.02	3	0							-0.622706																									13.5176	13.8529	13.4575	13.2986	13.1953	13.0891	12.9229	12.4284
P09972	ALDOC	Fructose-bisphosphate aldolase C	364	23.08	4	0												17.953																				15.208				15.7056	18.1598
P18054	ALOX12	Polyunsaturated fatty acid lipoxygenase ALOX12	663	7.39	4	2			0.205326	-0.267537								17.7493	18.7471		16.8125					17.3207	18.2721	15.534	16.8126					17.1442	18.4898	16.3165	17.059
O75342	ALOX12B	Arachidonate 12-lipoxygenase, 12R-type	701	3	2	2	-0.266756		0.779212	0.101959		1.04597		16.6128	18.106		17.2434	17.4764	16.014		18.3373			18.9145	19.5123	17.4277		16.453	17.0998	16.6286	16.6372	17.2346	19.4967	14.9822	17.4773	18.6618	17.0307
Q01433-2	AMPD2	Isoform Ex1A-2-3 of AMP deaminase 2	798	12.41	9	0			0.241913	0.450869								17.7027	18.585		19.2936	18.8379	19.4769	18.7492	19.4835	18.6231	19.5542	18.3818	18.4488					18.1575	18.779	18.3489	17.9191			20.18
Q4KMQ2-2	ANO6	Isoform 2 of Anoctamin-6	931	7.41	4	0												17.6432																17.9754	17.4089
P23352	ANOS1	Anosmin-1	680	16.03	7	7											16.3641		16.066						16.2875		15.8033					15.8515	17.2682		16.8053
P58335-4	ANTXR2	Isoform 4 of Anthrax toxin receptor 2	488	14.96	6	0				0.651237			-0.449667	16.8144	16.3402		16.3321	14.288	16.9151			17.6244				15.1537	16.6147	17.4848	15.618	17.3466	16.802	16.3037		14.9556	16.0528	16.2911		16.1391	16.8047	16.8608	16.5106	15.9681	16.8017	15.9513	15.7954
P04083	ANXA1	Annexin A1	346	10.69	4	1	-0.742966		-0.114516	-0.145278		0.62845		17.4571	18.3615	16.5258	17.8195	16.6776	17.7016	17.0858	18.5211	17.0512			17.6571	16.9656	17.9508	17.71	17.2365	18.1632	18.2463	17.605	19.1212	16.2567	18.1703	18.5179	17.4991
Q10567-2	AP1B1	Isoform B of AP-1 complex subunit beta-1	942	2.97	3	0																			17.8253	15.5303		17.6421									16.8993
O95782-2	AP2A1	Isoform B of AP-2 complex subunit alpha-1	955	5.24	5	0	0.435041		-0.41977	1.08843		-0.854811	0.00983285	21.0386	19.3124		19.9581	19.989	19.4886	19.1918		21.2313				20.6624	21.7934	20.3034	21.0381	21.3066	18.582		19.1154	20.044	20.326	19.5587	19.5149	20.4314	21.2009	20.7389	21.8195	20.0022	22.1498	20.7678	21.3102
P63010-2	AP2B1	Isoform 2 of AP-2 complex subunit beta	951	7.57	6	0				1.88988								17.7252	17.8416			18.042	19.0681	18.689	19.4307	18.9585	19.9337	19.216	18.6993					17.6034	18.4272	16.4078
Q96CW1-2	AP2M1	Isoform 2 of AP-2 complex subunit mu	433	20.79	8	0			0.547395	1.47045								17.0644	19.6324	18.1571	18.5747	17.8347		19.9824	18.4719	18.3571	19.9996	19.8521	18.9119	15.7451				17.0517	19.3427	17.898	16.9466
P53680-2	AP2S1	Isoform 2 of AP-2 complex subunit sigma	104	6.73	1	0				1.35242								18.1752	19.0099			18.6801				19.4955	20.2615	19.5609	19.3222					18.2517	19.0791	17.9659	17.9337
O00203-3	AP3B1	Isoform 2 of AP-3 complex subunit beta-1	1045	14.55	13	0			-0.438951	-0.249645								15.6417	19.6784	17.6732	18.5412		19.048			16.0855	19.453	17.9476	18.8057					15.7359	20.0373	18.3941	19.123
O14617-5	AP3D1	Isoform 5 of AP-3 complex subunit delta-1	1215	7.33	7	0				0.0428726									19.005		18.5284						18.5988	17.2412	18.7859						18.8771	16.8025	18.8177
Q9Y2T2	AP3M1	AP-3 complex subunit mu-1	418	11.72	4	3				-0.477315								15.731	18.2292		16.8814					15.7611	17.1478	15.7198	17.4989						17.6909	16.3515	17.756
V9GYM3	APOA2	Apolipoprotein A-II	133	59.4	11	1	-0.484193		-0.136445	0.287844		0.347748	1.09494	20.4227	19.551	20.2904	17.25	21.1181	20.0792		19.2596	20.3303				20.0597	20.9027	20.6492	20.6581	20.837	19.6623	19.8746	19.0769	20.5954	19.8851	20.2521	20.3857	19.1807	22.0006	22.7187	22.3459	20.7354	25.0108	22.9653	21.9141
P05067-11	APP	Isoform 11 of Amyloid-beta precursor protein	746	8.58	5	0									16.8807		15.5283	16.7818	16.5699		16.437	18.3633	19.5827	19.4009	20.5872	18.5745	19.5131	19.9589	19.0293			15.0272	16.1198	16.9761	16.6423										11.8119
P18085	ARF4	ADP-ribosylation factor 4	180	39.44	5	0			0.0191948	0.24009								16.7518	17.6657		17.3106	16.5921			16.2959	16.8528	17.7065	17.737	16.2964	18.5398	18.1117	17.3775	16.2288	17.2337	17.8783	15.9619	16.5584
Q07960	ARHGAP1	Rho GTPase-activating protein 1	439	6.38	3	1				1.234									18.0574		18.1126					16.1125	18.9304	17.3939	17.6293		15.3214				17.9009	16.0629	16.2879						15.4602		16.0984
Q53QZ3	ARHGAP15	Rho GTPase-activating protein 15	475	5.05	2	1				0.0618067									18.8845								18.8666	17.8204	18.2833						18.7203	17.6954	18.3691					19.7682
Q8N392-2	ARHGAP18	Isoform 2 of Rho GTPase-activating protein 18	618	30.58	20	0			0.13285	0.221548								16.707	24.0618	21.4536	19.7482	16.2589			19.533	18.2094	23.5639	20.9744	19.5777					16.6197	23.8078	21.9157	19.096						15.9149		15.1719
Q92619	ARHGAP45	Rho GTPase-activating protein 45	1136	7.83	7	1			0.942535	0.114269								18.0429	20.358	18.6958	19.2064					17.4566	19.748	18.5955	17.19					18.0855	20.1437	17.0877	17.2161
O43182-4	ARHGAP6	Isoform 4 of Rho GTPase-activating protein 6	771	9.08	4	0			-0.00320888									18.7758	20.1354	19.9991	19.6724							19.444						18.2407	20.4348	20.2443
P52565	ARHGDIA	Rho GDP-dissociation inhibitor 1	204	22.55	2	0																								15.786												14.2299	15.9831	15.0358	16.0064
P52566	ARHGDIB	Rho GDP-dissociation inhibitor 2	201	40.3	5	0																																			15.6457	15.5077	17.3961	15.9321	16.6509
Q92974-2	ARHGEF2	Isoform 2 of Rho guanine nucleotide exchange factor 2	985	10.56	10	0			0.164061	-0.465169								18.1073	20.0921	18.892	20.7489	16.2846					19.6042	18.8235	19.4175						20.0638	19.4849	19.692
O75915	ARL6IP5	PRA1 family protein 3	188	19.68	3	2				0.22966								19.3575	18.5905							18.9792	18.9063		17.0443					19.3702	18.2922		16.5785
O15143	ARPC1B	Actin-related protein 2/3 complex subunit 1B	372	22.58	7	1			0.384398	1.07157								18.6632	19.5661		19.9367	18.172		18.4429	18.2968	19.2299	20.8422	18.9147	19.2658					19.1073	19.4237	16.9536	18.4816					15.7276	18.1508	17.6785	18.0191
O15144	ARPC2	Actin-related protein 2/3 complex subunit 2	300	17.33	6	2			0.689206	0.322329								17.9956	18.9797		18.3448	15.6718				18.0682	19.9074	16.5281	17.3672		17.3822		15.3998	17.7913	18.4444	17.3291	17.0168								15.8164
O15145	ARPC3	Actin-related protein 2/3 complex subunit 3	178	10.11	2	1			0.0542443	0.0438173					15.641			19.808	19.4332		19.5169	16.4991				19.0523	20.3832	18.6237	18.1949	18.8623	17.6911		16.9386	19.4122	20.2551	17.4834	18.9281					15.7062	17.0722	16.4807	17.4852
O15511-2	ARPC5	Isoform 2 of Actin-related protein 2/3 complex subunit 5	154	7.79	1	0			0.283899	0.830364								18.975	19.2871		18.551				16.3156	18.6504	20.4098	16.8374	18.039		16.2274			18.6934	19.0594	14.6538	18.2086					14.877	17.6738	15.7592	17.1553
P49407-2	ARRB1	Isoform 1B of Beta-arrestin-1	410	9.51	3	0				1.17094								16.1086	17.7608							16.023	20.6106	17.196	17.0081					15.5069	17.9281		16.6938
Q8N5I2	ARRDC1	Arrestin domain-containing protein 1	433	6.47	2	1																													19.3972
Q13510-2	ASAH1	Isoform 2 of Acid ceramidase	411	4.62	2	0	0.122082		1.03887	0.438689		0.916791		18.3212	19.8411	19.903	19.5825	19.2076	21.006		20.5109			19.8162		18.9448	20.2777	19.9732	20.9947	16.6869	19.7512	19.9353	20.786	18.6185	20.2683	20.8279	18.721
P07307-2	ASGR2	Isoform 2 of Asialoglycoprotein receptor 2	292	3.77	1	0							0.785605																									13.3614	14.6278	13.8713		15.1029	14.8026		14.3117
P04424-2	ASL	Isoform 2 of Argininosuccinate lyase	444	11.26	5	0								16.9355					17.0144			18.5079						17.7814		18.1408					15.7744	18.1868
O95260-2	ATE1	Isoform ATE1-2 of Arginyl-tRNA--protein transferase 1	518	17.95	7	0			-0.0414406	0.87302				21.9316				17.5164	20.4769	20.4711	19.5311	20.3371				20.6194	20.5982	20.4061	20.0297					17.6458	20.5166	20.5719	19.427
P17544-1	ATF7	Isoform 6 of Cyclic AMP-dependent transcription factor ATF-7	494	5.67	1	0																16.7915	16.8412	17.4964	18.564	17.464	17.8822	18.5456	17.8303
P16615-2	ATP2A2	Isoform 2 of Sarcoplasmic/endoplasmic reticulum calcium ATPase 2	997	14.04	12	0			0.0999672	-0.338526								19.611	18.6665		18.3505					19.1388	18.6904		17.4833	20.0997				19.5669	19.1797		17.5816
Q93084-1	ATP2A3	Isoform SERCA3B of Sarcoplasmic/endoplasmic reticulum calcium ATPase 3	1043	17.16	13	0			0.321741	-0.379655								21.1207	20.9482		20.1774					20.8917	20.4947		18.7557					21.2129	21.0725		18.9958			19.3342			16.1343
P36542	ATP5F1C	ATP synthase subunit gamma, mitochondrial	298	11.41	3	1												17.1218	15.4835				16.5478							19.4853	18.7251	17.45	16.6751
P30049	ATP5F1D	ATP synthase subunit delta, mitochondrial	168	13.69	2	2			-0.0606705	-0.580147								17.7708	17.6711		17.4616					17.6607	17.6767		16.0077					18.2306	18.5893	16.3283	16.2657
P56134-2	ATP5MF	Isoform 2 of ATP synthase subunit f, mitochondrial	88	14.77	1	0				-0.666575								17.1235	16.9222							15.997	15.8101		12.5391					16.5773	16.0289		13.7398
O75947-2	ATP5PD	Isoform 2 of ATP synthase subunit d, mitochondrial	137	13.87	2	0			0.307707	-0.0782182								19.9651	19.4991		19.1724					19.6474	19.3984		18.433					19.9631	19.2628		18.4875
P48047	ATP5PO	ATP synthase subunit O, mitochondrial	213	5.16	1	0			0.213235	-0.359865					16.6997		16.2188	19.2286	18.4995		19.7424	15.3634			17.5939	18.9524	18.8009	17.1447	17.9865	16.135	18.4029	17.3929		19.2944	18.9966	17.4933	18.5398
O75787-2	ATP6AP2	Isoform 2 of Renin receptor	318	21.07	5	0												14.7028	15.0952			19.4887	20.6689	20.3731	20.1509	19.7906	20.1912	21.016	20.3276
P38606-2	ATP6V1A	Isoform 2 of V-type proton ATPase catalytic subunit A	584	15.24	7	0													18.0175								17.3656	17.1404		18.8523					17.4291
P21281	ATP6V1B2	V-type proton ATPase subunit B, brain isoform	511	8.02	3	0									16.3144	16.3039			15.6641			15.7601							14.4375	19.6743	18.799	17.9341	17.4285
Q9Y5K8	ATP6V1D	V-type proton ATPase subunit D	247	21.86	3	0			-0.463901	-0.930399								16.1539	17.7557	18.9727						15.6397	16.7261	18.9206	16.2498	17.8345				16.4021	18.656	19.2159	16.9838
P36543	ATP6V1E1	V-type proton ATPase subunit E 1	226	21.68	4	0								15.5341				13.8205	15.2981			16.1753			16.0311	15.0699				18.6689	18.1211	17.6416	16.8261		16.5893									17.7923	18.1231
O75348	ATP6V1G1	V-type proton ATPase subunit G 1	118	28.81	2	1			0.380021	0.155395					16.1118			16.3222	16.9253		17.7392	15.3758				16.5744	17.2958	15.9554	16.9195	16.7889	17.8791	16.9055	16.3091	16.2832	17.5606	16.277	16.0028
O75882-2	ATRN	Isoform 2 of Attractin	1272	19.42	19	0							0.0974847																			20.322						20.6982	20.3103	20.3491	20.5292	20.499	20.7632	20.3232	20.6914
P20160	AZU1	Azurocidin	251	26.29	4	3	-0.393755			0.319674				15.8343	19.3764		19.3415	17.6784	21.4714			18.4046				17.3901	22.023	18.9599	20.6439	18.3182	17.4426	18.3354	19.9727	17.6645	21.4051	18.2011	20.4675
Q9NY97-2	B3GNT2	Isoform 2 of N-acetyllactosaminide beta-1,3-N-acetylglucosaminyltransferase 2	393	14.25	4	0							-0.499051																									15.1576	15.7245	13.8188		14.1703	13.2325	14.6242	15.5781
Q9NXR7-1	BABAM2	Isoform 1 of BRISC and BRCA1-A complex member 2	415	2.41	1	0																17.4581			18.3952	17.7399	18.5834	17.8418	17.5745					14.5367
Q9UHR4	BAIAP2L1	Brain-specific angiogenesis inhibitor 1-associated protein 2-like protein 1	511	2.15	1	1																17.8018	18.9081	18.6301	18.3736	18.1889	18.751	18.9344	18.3012
O75531	BANF1	Barrier-to-autointegration factor	89	34.83	2	2													15.5641							14.8599	16.779	16.2681	17.4695				14.2456		16.1199
P80723	BASP1	Brain acid soluble protein 1	227	35.24	4	3	-0.17063		0.576315	-0.169845		0.746945	0.821936	15.3885	15.7231		16.4015	16.1304	16.4386		18.0934	15.1367			17.9447	15.6302	16.6075	15.8993	16.4013	15.3964	15.9466	16.9101	16.682	16.3326	16.0883	16.2843	16.5125	14.0603	14.8447	15.1224	13.0157	15.7429	15.3533	13.8387	15.3959
P51572-2	BCAP31	Isoform 2 of B-cell receptor-associated protein 31	313	2.88	1	0												18.268	16.9076							17.7992	17.7468	15.2049						17.7452	17.0025
P06276	BCHE	Cholinesterase	602	23.09	10	0							-0.289488	16.2559																				17.1635				18.8881	18.7755	18.0492	18.836	18.1797	18.4997	18.1315	18.5799
Q9NYF8-2	BCLAF1	Isoform 2 of Bcl-2-associated transcription factor 1	918	4.47	3	0																18.4854			19.92	18.0207	18.8004	18.9079	18.9727
Q9UBW5-2	BIN2	Isoform 2 of Bridging integrator 2	533	31.89	10	0			0.401703	-0.00068802								19.3116	19.0394	17.4744	19.7787				21.1486	19.1901	19.6404	17.2028	17.9614					18.7664	19.5596	17.5781	18.0934					14.9198	16.7959	16.7912	16.3657
Q9NR09	BIRC6	Baculoviral IAP repeat-containing protein 6	4857	1.96	8	2																15.7165				15.707	16.5697	16.1748	16.9685
P30043	BLVRB	Flavin reductase (NADPH)	206	16.02	2	0													14.566																				16.3516		15.4953		15.5519	15.1189
P46736-2	BRCC3	Isoform 1 of Lys-63-specific deubiquitinase BRCC36	291	7.56	2	0																16.214			16.933	16.0833	17.1836	17.6286	16.784
O60885-2	BRD4	Isoform C of Bromodomain-containing protein 4	722	11.91	8	0													16.2143			20.2086	20.9646	20.5844	20.9155	19.9683	20.7024	20.8665	20.6218						16.0218		15.3913
Q8WUW1-2	BRK1	Isoform 2 of Protein BRICK1	106	17.92	3	0												18.4096				20.4546	18.2162	19.544	18.0346	19.8736	20.9994	21.3444	20.8977					16.7841	18.6448
P35613-2	BSG	Isoform 2 of Basigin	269	6.69	1	0								19.2092							19.1744
P43251-2	BTD	Isoform 2 of Biotinidase	545	13.94	5	0							-0.273134																									18.5584	19.1123	19.7252	19.3433	17.5331	19.9456	19.6071	18.5609
P20290-2	BTF3	Isoform 2 of Transcription factor BTF3	162	11.73	1	0																17.2532		17.803		17.1638	16.8512	18.6924	18.1748
Q06187-2	BTK	Isoform BTK-C of Tyrosine-protein kinase BTK	693	16.02	10	0			0.537515	0.325145								17.2374	18.4143		18.6571					16.6727	20.0218	16.736	17.7777					16.7106	18.1609	17.2114	17.8249
O43684-2	BUB3	Isoform 2 of Mitotic checkpoint protein BUB3	326	8.59	3	0																18.589			18.4607	18.4826	19.3679	19.3664	19.0148
Q07021	C1QBP	Complement component 1 Q subcomponent-binding protein, mitochondrial	282	11.7	2	0												16.4474	14.6631							15.4499	16.2318		19.5308					16.2785	16.8168
Q9BXJ1-2	C1QTNF1	Isoform 2 of Complement C1q tumor necrosis factor-related protein 1	291	7.9	2	0																18.0039				18.1254	18.2284	20.3352	18.5576
Q9NZP8	C1RL	Complement C1r subcomponent-like protein	487	23.61	10	1							-0.105389						26.7035										14.9172									22.31	21.5392	21.7194	21.826	21.7835	21.8854	21.2759	22.0283
P06681	C2	Complement C2	752	32.85	20	0							0.432437						20.0493										19.3751									18.1699	16.2964	17.6524	17.5773	16.6424	18.6512	18.4518	17.6803
A0A1B0GTC6	C3orf85	Uncharacterized protein C3orf85	90	25.56	1	0																																17.4665
P13671	C6	Complement component C6	934	46.36	34	31			0.648771				0.261005	19.6177	21.317		17.9319	17.9943	20.9411		22.2684	18.6733				18.0978		21.2298		19.7132				19.2506	21.9126		18.0942	22.4556	21.9906	21.0712	21.7177	22.3813	22.0304	22.0106	21.8569
Q7Z4R8	C6orf120	UPF0669 protein C6orf120	191	14.14	1	1								17.9301							17.2457	16.9295				15.9937				17.7998									15.965	12.5941			14.7569
P10643	C7	Complement component C7	843	45.31	31	31							0.165696	18.8774			16.9046	19.1325				19.3676	17.9375			19.4227			16.8896	18.6684				19.1053				24.4844	23.2547	22.7182	23.1621	23.6023	23.5906	23.5123	23.577
P07357	C8A	Complement component C8 alpha chain	584	28.08	15	15	1.20163		0.652942	0.672821		-0.548693	-0.325195	19.6427	18.9092		19.0412	20.927	19.1711	20.8923	21.1949	19.2365				20.4708	19.8967	21.4319	20.4655	18.7351	18.7326	19.059	16.5205	20.8866	19.4947	20.1268	19.0655	18.3543	19.5309	19.6221	20.4417	18.3225	19.7466	19.4395	19.1397
P07358	C8B	Complement component C8 beta chain	591	38.58	19	0				0.520727			-0.344142	17.7936	18.98		18.3024	19.2795	18.7997			18.3728				19.3667	19.5849	19.2091		18.6083		18.2512	18.1055	19.2229	18.4615	18.9141		19.3068	20.6797	18.8257	18.3075	19.6546	18.8416	18.6103	18.6366
P07360	C8G	Complement component C8 gamma chain	202	35.64	7	7							-0.165642					21.0175								21.4249	22.2977			21.3627			22.5333	21.5819				22.1412	22.2947	21.1047	21.2698	21.1866	21.6436	21.7139	21.6038
Q9H7E9-2	C8orf33	Isoform 2 of UPF0488 protein C8orf33	242	6.2	1	1								19.724	19.7267							18.3486					18.8312		18.2827		20.0262					19.549		21.3238
P07451	CA3	Carbonic anhydrase 3	260	8.08	1	1																	15.884
P54289-2	CACNA2D1	Isoform 2 of Voltage-dependent calcium channel subunit alpha-2/delta-1	1091	1.19	1	0																																	15.3029	14.0801	14.3306		14.6535	14.5673
P27708	CAD	CAD protein	2225	3.1	6	0																18.71			20.3706	18.8425	19.6629	20.1978	18.5824
Q9BY67-2	CADM1	Isoform 2 of Cell adhesion molecule 1	333	14.41	2	0																																14.9656				14.0086			14.0205
Q05682-2	CALD1	Isoform 2 of Caldesmon	564	14.54	8	0			-0.54864	0.279387								19.5144	20.1698		18.8236					19.8133	21.2046	18.6657	19.5942					20.1094	20.5091	18.0065	19.5352					16.9832	18.2174	17.768	17.735
P27797	CALR	Calreticulin	417	13.91	3	0																	17.9674							17.8151		15.6039							15.9619	14.9961		17.0822	18.5127	16.8804	17.488
O43852-2	CALU	Isoform 2 of Calumenin	315	23.49	5	0									16.2783		15.6426		16.8469	17.3533	17.0685	15.666			14.5349					17.9957	17.9214	16.6357	15.6442							15.2906	16.5635		17.4824		16.5855
P27824-2	CANX	Isoform 2 of Calnexin	627	15.31	8	0			0.0540094	0.332141								19.3821	18.6184		18.6815					19.3656	19.5167		18.6341					19.6629	19.4414		17.4158
Q01518	CAP1	Adenylyl cyclase-associated protein 1	475	28.21	10	0			0.0164704	0.858411								18.2688	18.6655	17.5191	19.6784				16.2097	17.6869	21.3171	18.7926	19.703		16.9882	16.5256	15.162	18.3886	19.2106	17.6424	18.8244					16.556	17.1908	16.8964	16.8561
P07384	CAPN1	Calpain-1 catalytic subunit	714	20.59	15	9	-0.80995		0.0869698	-0.171524		0.896919		17.1131	17.3067		16.0654	18.1973	20.5556	18.5065	19.4752	16.9149			16.7848	18.074	20.5935	18.4144	18.6188	16.7968	17.7346	16.894	18.3837	17.8981	20.5365	19.2115	18.7408					16.6096	17.4898	16.7386
P04632	CAPNS1	Calpain small subunit 1	268	21.64	4	0												12.0684	20.579		20.6928						21.0598	20.7459							20.7219								15.3643	13.4811	15.2736
P52907	CAPZA1	F-actin-capping protein subunit alpha-1	286	39.16	7	5				-0.0569929								22.0348	20.1621							20.8323	22.2237		20.81					21.8131	22.0587		20.1652		17.0289				19.4099	18.583	18.7048
P47756-2	CAPZB	Isoform 2 of F-actin-capping protein subunit beta	272	33.46	8	0			-0.00822138	0.00336056					17.912			19.444	20.1347		18.9381	17.3201		17.4679	16.2867	19.5405	20.0317	19.0654	18.7875		16.7365		18.2246	19.6802	20.1713	18.8702	18.69	16.4107				18.7638	19.8357	18.8802	19.1163
Q9NQ75-2	CASS4	Isoform 2 of Cas scaffolding protein family member 4	672	4.17	2	0												16.1133	16.4683							16.6455	17.7587								16.4274
Q8IX12-2	CCAR1	Isoform 2 of Cell division cycle and apoptosis regulator protein 1	1135	1.06	1	0																16.5426			17.7941	16.0202	17.5612	16.5734	16.9034
Q8N163-2	CCAR2	Isoform 2 of Cell cycle and apoptosis regulator protein 2	923	10.18	8	0																18.9135	19.7566	19.4303	19.4297	18.8719	19.614	19.7899	19.4589
Q3V6T2-2	CCDC88A	Isoform 2 of Girdin	1843	1.25	2	0													15.6322																14.9999
P55774	CCL18	C-C motif chemokine 18	89	24.72	1	1																18.0381
P13501	CCL5	C-C motif chemokine 5	91	21.98	3	2			1.23295	1.42996						18.805	15.2961	16.0192	19.1065	18.7327	15.0281			18.6982	14.5966	15.2884	19.0273	16.6877				14.7824	14.5219	14.0975	18.3368	14.2793	17.2411			14.3496			16.4677	14.7488	15.5647
O00622	CCN1	CCN family member 1	381	11.81	4	4																17.7598	19.0604	19.1651	18.9164	18.161	19.0621	18.6983	18.2672
O76076	CCN5	CCN family member 5	250	23.2	3	2								17.0183	18.8599		18.0785	17.8594	18.617		18.8158					14.5955
P78371-2	CCT2	Isoform 2 of T-complex protein 1 subunit beta	488	37.09	16	0				2.12953								17.4567	16.3158			19.8977	21.1449	20.6028	21.555	20.3701	21.2128	21.3175	20.2882	19.9121				19.5392	17.6462	20.967	16.5181
P49368	CCT3	T-complex protein 1 subunit gamma	545	35.05	19	0			-0.00729582	3.66892								19.7945	21.0531		18.7214	23.4247	23.2912	22.2233	23.2072	23.2185	24.3464	24.183	23.8621	18.5235			21.5608	18.7626	21.3572	21.3435	19.471								18.082
P50991	CCT4	T-complex protein 1 subunit delta	539	46.01	22	3			0.0115453	3.06597								17.8537	19.5255		18.8357	20.8789	22.6739	21.8838	22.3068	21.1831	22.2734	21.9228	21.5985					17.9072	19.3655	18.5338	18.9075	22.4308				23.274	12.7449		20.5005
P48643	CCT5	T-complex protein 1 subunit epsilon	541	22.92	14	0													15.0199	13.6781		17.7835	18.6269	18.4047	18.3619	18.633	18.7501	18.7925	18.684		16.9972									16.5478
P40227	CCT6A	T-complex protein 1 subunit zeta	531	38.98	17	2			-0.773242	2.18776						22.8733		16.8434	18.3699	17.6259	17.5621	20.9166	21.1792	21.37	21.1195	20.7288	20.445	20.7249	20.3466					18.5992	19.3639	18.2054	17.3257						14.2814
Q99832	CCT7	T-complex protein 1 subunit eta	543	26.7	14	0			0.699069	3.1952								18.8293	19.8731		20.6625	20.5125	21.1261	21.8017	22.1683	22.0907	22.853	21.7035	22.3359					19.0966	19.59	18.9345	18.5811						15.3524
P08571	CD14	Monocyte differentiation antigen CD14	375	44.53	11	4							0.532602					17.6919				16.6404				17.1144								16.8461				18.6019	18.3498	17.7443	17.727	19.2526	18.6143	17.8452	18.8414
P16671	CD36	Platelet glycoprotein 4	472	28.6	10	0				-0.0638887								20.1191	20.4013							19.7061	20.0771	16.1934	18.6518				14.8389	20.048	20.3644	16.0014	18.4701
P16070-10	CD44	Isoform 10 of CD44 antigen	493	4.46	2	0							-0.171315																	15.2872								20.1807	20.3295	20.203	20.1529	18.995	20.6342	20.0691	20.4825
Q9UIB8-2	CD84	Isoform 2 of SLAM family member 5	339	11.21	3	0			0.107002	-0.539386								19.1186	18.7717		17.7723					19.0483	18.005		16.67					19.2288	18.7214		17.3913
P21926	CD9	CD9 antigen	228	7.46	3	0												16.5431								15.8817
Q9NPY3	CD93	Complement component C1q receptor	652	5.83	3	2							0.169524																									17.4474		17.6804	17.6974	17.5418	18.3639	17.2943	17.9119
Q16543	CDC37	Hsp90 co-chaperone Cdc37	378	8.47	2	0																17.1853			18.7108	17.302	17.6538	18.6794	18.2053						16.4691								16.6645		15.8983
P60953	CDC42	Cell division control protein 42 homolog	191	30.89	5	2												15.6019	16.6609			15.4605					16.4877	17.4325		18.5979	17.6543	16.9817	15.6189	15.2434	18.1202		15.6388					16.0634	17.9114	16.3403	17.2076
P19022-2	CDH2	Isoform 2 of Cadherin-2	875	6.4	3	0							0.0412504																									17.0952	16.1804	15.5783	16.0281	16.408	15.6767		16.7007
P33151	CDH5	Cadherin-5	784	15.82	10	3							-0.439469		17.742		17.5716		17.6053			16.8935		20.5608			19.6028	18.5415		17.1864		17.8488	17.3178					19.4173	20.0915	19.9808	19.1286	18.8281	19.1874	19.5166	19.3282
O94921-2	CDK14	Isoform 2 of Cyclin-dependent kinase 14	451	1.77	1	0			0.334232	-0.267927								18.6588	18.3588		17.3974					18.2261	17.9093	17.3087	16.4731					18.7267	18.1209		16.5647
Q8IVW4-2	CDKL3	Isoform 2 of Cyclin-dependent kinase-like 3	455	1.54	1	0				0.528349					21.0711		20.1291	20.6526	21.1802			21.0083				20.9542	21.9615	19.6827	21.8289	19.8045	17.9418	19.5684	20.2026	21.0006	20.5911		21.5678		17.8505	16.1262		16.1571	16.5613		16.2322
Q96HQ2-2	CDKN2AIPNL	Isoform 2 of CDKN2AIP N-terminal-like protein	85	11.76	1	0																16.5506			16.9841	17.5349	17.877	17.2996	17.1248
Q8WUJ3	CEMIP	Cell migration-inducing and hyaluronan-binding protein	1361	7.13	7	1	-0.482268		-0.260632	-0.530853		0.221635		17.341	17.6328	16.8608	16.8657	16.3343	17.7186	15.8622	17.1917	16.5072		17.2336		14.4132	16.9444	17.7195	16.9489	17.0301	18.0165	18.7407	16.842	16.2425	17.6509	17.562	16.6939
Q5SW79-2	CEP170	Isoform 2 of Centrosomal protein of 170 kDa	1460	1.51	2	0													17.7606							16.6729	17.4501	17.7051	17.0554						17.9826
Q9Y6A4	CFAP20	Cilia- and flagella-associated protein 20	193	4.15	1	1				2.45767									18.3169		19.0092	17.6376	20.0738	19.6168	19.7106	18.687	20.1898	19.9515	19.5997						18.0178	16.8864	17.4638
P00746	CFD	Complement factor D	253	51.38	7	0							0.809958				16.0611						25.0872				16.8583								13.7878		15.682	16.4843	16.9302	16.2055	16.817	17.7105	17.5098	16.6546	17.8019
P36980-2	CFHR2	Isoform Short of Complement factor H-related protein 2	243	31.69	5	0							0.0547084	18.5927			18.0994	18.3405				18.0218				17.7939	19.0821						18.6601				19.0137	20.4519		20.1579	20.2663	21.2866	20.2871	18.8091	21.0042
Q92496-2	CFHR4	Isoform 2 of Complement factor H-related protein 4	577	9.36	5	0			-0.199755				0.296277	18.9155			20.2232	20.6413	18.7788		21.8599	19.7723				20.0311				17.886				20.9466	21.2625		19.6702	19.3712	19.3176	18.4935	17.9505	20.8691	17.5521	18.2111	19.6856
P05156	CFI	Complement factor I	583	44.25	26	0							-0.306159	14.9778	11.5019		12.731	17.2204				13.2206	20.9641					17.8243		13.983					20.0258			19.482	19.6407	19.5467	19.7114	19.1739	19.2341	19.0675	19.6807
P27918	CFP	Properdin	469	30.7	11	1							-1.33596	22.4768	21.1751	23.0594	21.4929	20.6935	21.8019	21.5197	22.7786	19.165			19.0833		21.1143								19.5478			21.9362		20.5782	20.6112	19.9245	19.0605	20.511	19.3276
Q9NX63	CHCHD3	MICOS complex subunit MIC19	227	4.85	1	0			0.162518	-0.186674								17.2937	16.9576		16.6555					16.7627	17.3327		15.7638	15.2112		15.0627		17.5145	16.4975		16.4072
Q8NE62	CHDH	Choline dehydrogenase, mitochondrial	594	4.21	2	2																								18.0243	17.5947	15.5491	15.907
P10645	CHGA	Chromogranin-A	457	17.29	4	1																																	14.1039	14.6767		17.1945	15.5997		15.5488
O00533-2	CHL1	Isoform 2 of Neural cell adhesion molecule L1-like protein	1224	13.81	9	0							-0.352178																									17.7345	18.243	17.9067	18.129	17.1574	17.5907	17.8749	17.9816
Q9HD42	CHMP1A	Charged multivesicular body protein 1a	196	4.08	1	0								16.4084	18.3845	21.3141	16.9406	16.51	18.9921	21.1879			21.7152	21.2005	17.6446	17.2124		19.0451						15.6498	18.619
Q9H444	CHMP4B	Charged multivesicular body protein 4b	224	19.2	4	3									18.1439	19.9661	16.589	17.9634	18.8447	18.6421			20.2335	19.7838		16.7385	17.7414	18.8361			17.0553		16.1823	16.6131	18.1307		16.8243		12.2423		13.5024		9.63613
Q99653	CHP1	Calcineurin B homologous protein 1	195	6.15	1	0												15.9164								15.4058								16.4132
Q14011-2	CIRBP	Isoform 2 of Cold-inducible RNA-binding protein	263	10.27	2	0													17.7489								19.3012		15.3898						18.1888		17.1345						13.9619
Q14008-2	CKAP5	Isoform 2 of Cytoskeleton-associated protein 5	1972	3.55	5	0			-0.541881	-0.228781								16.5113	17.9313	17.6637	15.9395					15.8077	18.421	17.9735	17.096					16.5469	18.3873	18.2319	17.0473
O15551	CLDN3	Claudin-3	220	6.36	1	1												16.9568			16.8088					15.3425								16.3137	15.7165
O00299	CLIC1	Chloride intracellular channel protein 1	241	35.27	6	6			-0.322203	0.450185								18.5343	18.8673		18.2349	18.2832	20.0254	19.5213	18.6712	18.2885	19.6906	19.1094	18.8603					18.2949	19.7125	17.545	18.5958					16.5935	18.2542	17.7286	18.3891
Q14677-3	CLINT1	Isoform 3 of Clathrin interactor 1	643	10.42	6	0			1.33186	-0.128767								19.2326	20.0419	19.9439	20.793					19.0549	18.9703	18.0109	17.6604					19.3396	19.0071		17.7253
Q9UDT6-2	CLIP2	Isoform 2 of CAP-Gly domain-containing linker protein 2	1011	4.15	4	0				0.969799									18.2419			17.8972		18.4137	17.8111	17.6946	18.4852	19.5563	18.6428						18.0619	18.6769	17.036
A0A494C0R8	CLUH	Clustered mitochondria protein homolog	1348	2.82	3	0																17.1254		18.6447	18.8839	17.4032	18.2847	18.5518	17.9511
P30085-3	CMPK1	Isoform 3 of UMP-CMP kinase	228	17.98	3	0																																					14.7556
Q96DZ9-2	CMTM5	Isoform 2 of CKLF-like MARVEL transmembrane domain-containing protein 5	156	12.18	1	0												17.1932								16.4767
Q9NX76	CMTM6	CKLF-like MARVEL transmembrane domain-containing protein 6	183	5.46	1	1			0.628746	-0.0384953								18.5277	18.9787		19.5063					18.6391	18.5887		17.7832					19.0103	19.0647		17.0514
P62633-2	CNBP	Isoform 2 of CCHC-type zinc finger nucleic acid binding protein	170	40.59	5	0																18.1496			17.8729	17.9442	18.7077	18.1374	18.026
Q99439	CNN2	Calponin-2	309	17.15	4	0			0.227366	-0.0967882								20.1231	19.7432		19.3392				17.7605	19.4239	20.4805	17.9125	19.1187					19.5531	19.7566	18.7993	19.2137							17.4879
Q6PJW8-2	CNST	Isoform 2 of Consortin	616	1.79	1	0												15.9113	16.6261		14.9546					14.278	15.9853							16.4016	17.1159					16.2118
Q12860	CNTN1	Contactin-1	1018	6.88	4	0							-0.49983																			15.0679						16.6702	17.1885	16.495	16.64	16.0468	16.4501	16.3771	16.1205
Q13057-2	COASY	Isoform 2 of Bifunctional coenzyme A synthase	593	5.06	2	0																								16.5184	15.508														16.5593
Q53SF7-2	COBLL1	Isoform 2 of Cordon-bleu protein-like 1	1166	1.63	1	0																							20.2243
Q9H9E3-3	COG4	Isoform 3 of Conserved oligomeric Golgi complex subunit 4	712	2.67	2	0				0.312254			-0.214413	18.9812	17.0412		18.5951	19.1869	18.5658			21.5823				19.818	18.1901	18.1567	19.688	21.2524		15.2297	17.6746	20.0329	17.9922	17.2658	19.3129		14.2431	16.1165	15.5399		15.4991	14.5406	15.2166
P39060-1	COL18A1	Isoform 2 of Collagen alpha-1(XVIII) chain	1519	7.04	8	0							0.285842		16.9106		17.3167	16.1563	16.3528		17.9399				17.6516	17.1726							17.0297		17.0796		16.5748	18.1066		18.1172	17.8255	19.414	18.2876	17.2933	18.2141
P02452	COL1A1	Collagen alpha-1(I) chain	1464	4.03	4	4															22.5374					18.7159							22.7993		17.8766
P12111-2	COL6A3	Isoform 2 of Collagen alpha-3(VI) chain	2971	7.34	16	0							0.136088					18.2784	18.9035			17.9504				19.4666	18.8987		21.5578					18.1154	18.7916			19.6502	18.8701	19.8704	19.8034	19.9394	19.9823	19.1479	19.6689
P27658	COL8A1	Collagen alpha-1(VIII) chain	744	3.76	2	2																15.4931				16.3103	18.002	15.6159	17.3943
P49747	COMP	Cartilage oligomeric matrix protein	757	23.25	9	0			0.0775093				-0.224325	19.7184	18.9655		17.3448	18.6062	19.0022		18.7755				17.7714			18.2634	19.595		17.6497	18.1431	18.2533	18.974	18.3988	18.4569	18.7785	18.146	18.5501	18.3093	18.1569	17.9708	18.4233	17.7898	18.0811
P53621-2	COPA	Isoform 2 of Coatomer subunit alpha	1233	7.95	8	0			0.201297	0.26396								17.8463	18.5817		18.3525					17.8001	19.1103	18.0663	17.5439	17.2304	16.2019			18.0072	18.8408	17.2881	17.3286
P31146	CORO1A	Coronin-1A	461	4.56	2	1			0.17924	0.0275684				15.4365				18.3099	17.6553		18.4809					17.444	17.2648	17.2469	17.5317					18.2124	17.578	15.4687	18.118	15.0757				17.1394	19.2647	16.9898	18.8294
Q9BR76	CORO1B	Coronin-1B	489	13.7	7	1				1.56659								14.8609				20.1433		20.888	20.8109	20.1592	21.4254	20.4272	20.3076					17.5939		21.6101	16.9902						13.8078
Q9ULV4-2	CORO1C	Isoform 2 of Coronin-1C	480	17.92	7	0				1.23197								20.1975	18.8615			17.73		21.2272		19.6907	21.0829	17.8488	20.7448	17.7202				20.3294	19.0677		18.4253			16.463			18.4185		18.4054
P13073	COX4I1	Cytochrome c oxidase subunit 4 isoform 1, mitochondrial	169	6.51	1	0			-0.586879	-0.068405								18.5352	19.0235		15.5391					17.616	18.5981	17.0005	16.2777		16.4611		15.5305	18.7172	19.2768	14.9075	16.8644
P20674	COX5A	Cytochrome c oxidase subunit 5A, mitochondrial	150	36	3	0												18.907	15.8923							15.9202	16.1811			19.2062				16.6665	15.7663
P10606	COX5B	Cytochrome c oxidase subunit 5B, mitochondrial	129	24.03	3	3			0.23652	-0.414938					15.4102			19.1631	18.8927		18.7956				20.154	18.6164	19.0545	16.0856	17.2262	17.6517	17.5084	17.1799	15.3891	19.3953	19.3754		17.3711
Q9UI42-2	CPA4	Isoform 2 of Carboxypeptidase A4	388	10.57	3	0								16.8449	16.8657		16.4183	17.0583	16.643							16.7362		16.8812			18.243	17.1504	18.8335		16.6118	19.0712	16.5959
P15169	CPN1	Carboxypeptidase N catalytic chain	458	32.75	9	7	0.287352		-0.0949821	0.0265354		-0.382334	0.0681163	18.8552	19.0569		18.6547	19.0061	18.7713		18.623	18.9242			18.4995	18.7669	19.0637	19.9738	19.2771	18.3602	18.9514	19.2141	18.3931	18.6289	18.7079	20.29	19.3486	18.0791	19.5254	19.8024	19.5129	19.0732	19.6008	19.0613	19.4571
Q16630-2	CPSF6	Isoform 2 of Cleavage and polyadenylation specificity factor subunit 6	588	19.9	11	0																21.9805	23.0485	22.8845	22.9876	21.4936	22.9536	22.217	21.4245														19.0303
Q8N684-2	CPSF7	Isoform 2 of Cleavage and polyadenylation specificity factor subunit 7	462	12.77	5	0																19.046	19.4543	19.9688	21.1125	19.1949	20.0792	20.1916	19.4033						17.1875
P50416-2	CPT1A	Isoform 2 of Carnitine O-palmitoyltransferase 1, liver isoform	756	1.85	1	0												17.1012	17.0411		16.9531					16.4894	16.4134							17.6941	17.3247
Q6ZU35	CRACD	Capping protein-inhibiting regulator of actin dynamics	1233	1.46	1	0																																					14.1799
P50238	CRIP1	Cysteine-rich protein 1	77	55.84	3	2																18.1891	19.668		17.0026	17.0872	17.7292	19.1122	17.3948							17.1671
P52943	CRIP2	Cysteine-rich protein 2	208	3.37	1	0																	23.8751	23.5312	20.4394	19.8728	20.7665	21.8869	14.9912
P54108-2	CRISP3	Isoform 2 of Cysteine-rich secretory protein 3	258	9.3	2	0							-0.34789																									16.6537	16.5316		16.8386	15.9434	17.7302	16.224	15.4094
Q9H0B8	CRISPLD2	Cysteine-rich secretory protein LCCL domain-containing 2	497	7.04	2	0											14.3869		16.9512							14.5341								14.8398
P46109	CRKL	Crk-like protein	303	16.17	3	3				-0.439881								16.4705	17.0541							15.1761	17.0113	16.2553	16.4967					16.0798	18.3219		15.6021								14.7211
Q9UBG3	CRNN	Cornulin	495	25.86	5	5								14.7517											16.4594	15.1464							17.677
Q9Y600-3	CSAD	Isoform 3 of Cysteine sulfinic acid decarboxylase	520	3.27	1	0																14.907								20.1402	19.0729	17.8721	16.2205
P48729-2	CSNK1A1	Isoform 2 of Casein kinase I isoform alpha	365	4.66	2	0																17.5773		17.5513	17.9179	17.2617	18.8665	18.2509	18.3016								15.3552
P68400	CSNK2A1	Casein kinase II subunit alpha	391	14.58	3	0																																	16.9207
P19784	CSNK2A2	Casein kinase II subunit alpha'	350	10.86	3	0																			18.172	17.1722	18.5928	19.102	17.5873					16.4176	17.121
Q6UVK1	CSPG4	Chondroitin sulfate proteoglycan 4	2322	3.23	5	5																18.6106	18.7678	19.4701	19.2433	18.6954	19.4195	19.797	19.2541
Q16527	CSRP2	Cysteine and glycine-rich protein 2	193	19.69	3	0									15.5925				15.3495			19.0342	21.6683	21.5478	19.5147	18.4477	19.2769	20.3458	19.4599						17.8082
P01037	CST1	Cystatin-SN	141	33.33	3	1				0.382175					20.2351		18.9905	19.3251	19.8248			19.2235				20.2301	19.5274	18.793	19.7662	19.0935	19.2911	20.3634	22.5929	18.2566	19.3543	19.5763	19.6008
P01034	CST3	Cystatin-C	146	57.53	9	9				-0.257482			0.427162	15.5401			16.0278	14.2692	14.2101							16.0753	14.4216	16.0566	16.5599	15.4515		14.6099	17.3275	14.314	17.0966	17.1806	15.5522	19.0489	18.6358	18.7755	18.9145	19.7275	19.3319	18.4626	19.5613
P04080	CSTB	Cystatin-B	98	55.1	4	1			0.403372						19.0015		18.0424	17.8624	17.6428		18.843	16.2707			16.5881	17.296			17.8402	19.2615	18.8613	17.861	20.7219	17.5901	18.5043	18.6367	17.0437								16.6367
Q01459	CTBS	Di-N-acetylchitobiase	385	10.39	2	2							-0.894417																									16.6213	15.6606	16.3913	15.2405	15.6346	16.5501	14.2824	13.869
O43310-2	CTIF	Isoform 2 of CBP80/20-dependent translation initiation factor	600	5.83	2	0																																17.7084		15.7519
P35221-2	CTNNA1	Isoform 2 of Catenin alpha-1	930	1.4	2	0	1.09736							14.6182	15.9606	19.6031	14.8562		16.1195	19.6308			20.2301	19.7348		15.1187		16.8098			16.1573	16.3256	14.6449				15.169
P17812-2	CTPS1	Isoform 2 of CTP synthase 1	360	2.78	1	0													16.3485							16.0888		18.1826
P07858	CTSB	Cathepsin B	339	12.09	4	0								15.669	16.935		16.2957	16.2891	17.3288		17.4457				16.2941	15.6084		16.5401	15.8832		16.983	16.6233	16.6919		17.1385
P53634	CTSC	Dipeptidyl peptidase 1	463	14.25	5	0	0.494944			-0.324669				18.8595	19.666		18.2001	18.3889	20.4061			19.0532		18.8703		18.0439	20.721	20.3262	19.9438	17.8408	19.3042	19.5169	18.0957	17.9707	21.3802	20.7485	20.2342	12.8638		12.8329	12.2597
P56202	CTSW	Cathepsin W	376	6.38	1	0													14.4229								15.2354								16.65		15.4062
Q14247	CTTN	Src substrate cortactin	550	24.18	10	1			0.233745	0.596624				15.2371	20.3275		15.0741	18.7894	20.1126	18.4778	20.365	18.29	20.1214	19.7817	19.7908	18.8779	20.219	20.3735	19.7259					19.0324	20.3382	18.6198	18.8195					15.0841	16.6457	16.0568	16.6348
Q9UHQ9	CYB5R1	NADH-cytochrome b5 reductase 1	305	7.54	2	0												16.5859	16.7074							16.3295	16.9323							16.0652	16.7851
P00387-2	CYB5R3	Isoform 2 of NADH-cytochrome b5 reductase 3	278	37.77	7	0			0.628428	-0.130415							14.3117	20.4065	19.8012		20.1551					19.9319	19.6607		18.4937	18.5285		16.8998		20.3293	19.7536		18.3948
Q7L576	CYFIP1	Cytoplasmic FMR1-interacting protein 1	1253	28.65	34	0			0.419327	4.54133								18.316	19.752		18.6413	21.784	23.8235	23.4159	23.4491	22.822	23.5692	22.4929	22.9346					18.8475	19.5649	18.2021	17.039						15.6251
P98082-2	DAB2	Isoform 2 of Disabled homolog 2	552	11.05	5	0								16.6977				17.2688	19.2154	18.9885	19.0149	16.2486			17.6454	16.8908	18.8483		17.1391	17.4773	16.0023	16.3441		16.805	18.2244
Q14118	DAG1	Dystroglycan 1	895	10.28	5	3																																					13.8617	12.1477
P09172	DBH	Dopamine beta-hydroxylase	617	5.67	3	2							-0.135149																										14.8913	14.4026	16.1389	15.2483	15.8446	14.2731	14.6705
P07108-2	DBI	Isoform 2 of Acyl-CoA-binding protein	104	19.23	1	0																											17.1722
Q16643-3	DBN1	Isoform 3 of Drebrin	695	3.6	2	0												16.4453	17.8307							15.2155	17.3178	16.6578							17.0466
Q9UJU6-2	DBNL	Isoform 2 of Drebrin-like protein	431	7.66	3	0			-0.121315	-0.932315								20.7143	19.8398		20.2759					19.7278	19.8125	20.169	18.4178					20.2117	22.0655	20.6625	18.9167						15.0601	17.5184	15.2698
Q9UK59	DBR1	Lariat debranching enzyme	544	9.38	4	1																17.871		17.9118	17.417	18.0122	18.648	18.935	18.1349
P11182	DBT	Lipoamide acyltransferase component of branched-chain alpha-keto acid dehydrogenase complex, mitochondrial	482	3.73	1	0																19.5744				19.0077	19.5902			19.444	20.2351	20.131	19.942	21.0877								17.3265
Q5TAQ9	DCAF8	DDB1- and CUL4-associated factor 8	597	5.53	2	0																							17.7661
Q14203-2	DCTN1	Isoform p135 of Dynactin subunit 1	1144	4.28	3	0												17.5204	17.5217			15.7757			16.9378	17.4357	17.6775							17.9611	17.7015
Q9UJW0-3	DCTN4	Isoform 3 of Dynactin subunit 4	467	5.35	2	0												16.0285			18.7783
P39656-3	DDOST	Isoform 3 of Dolichyl-diphosphooligosaccharide--protein glycosyltransferase 48 kDa subunit	438	13.7	6	0			-0.599294	-0.815843								18.6159	17.4568		16.3012					18.1557	17.6821		15.8865	17.7296	18.5934	16.7779	16.8746	18.6804	18.4729		17.0186	18.7987	20.2319	19.7441	19.7995		18.4914
Q92841-1	DDX17	Isoform 2 of Probable ATP-dependent RNA helicase DDX17	650	3.69	2	0													17.9021		16.9055	18.0251	19.2732	19.0074	19.4965	18.6846	19.3395	19.377	18.7068	16.4153					18.905
P26196	DDX6	Probable ATP-dependent RNA helicase DDX6	483	17.39	7	3													17.5845			20.158	20.6246	20.5992	20.6695	20.3822	21.1511	21.2602	20.3752
Q16698-2	DECR1	Isoform 2 of 2,4-dienoyl-CoA reductase [(3E)-enoyl-CoA-producing], mitochondrial	326	13.8	3	0	-0.762262		0.0994987	-0.228659		0.861761		17.6323	17.6385		17.4214	19.3673	18.99		18.6268			17.8501		19.1225	19.0011		17.876	18.6501	18.614	18.0949	17.7149	19.3429	18.9817		18.361
O15263	DEFB4A	Beta-defensin 4A	64	39.06	3	3													17.3261		21.3228								20.3015						18.1955		20.5892
Q9BTZ2-4	DHRS4	Isoform 4 of Dehydrogenase/reductase SDR family member 4	244	10.25	2	0			0.314757	0.112594							14.073	15.3708	14.8146		16.0383	13.9947			15.4442	14.967	15.882		14.7683	14.9902	15.9154	14.8291	14.4442	15.1672	14.8347		15.2775
Q9Y394-2	DHRS7	Isoform 2 of Dehydrogenase/reductase SDR family member 7	289	13.49	3	0				-0.653159								18.4447	16.8705							17.274	16.5978		15.2275				15.1623	18.0794	17.555		15.4244
O43143	DHX15	Pre-mRNA-splicing factor ATP-dependent RNA helicase DHX15	795	20.88	18	18																20.1416	20.8648	21.0612	20.9002	19.6974	21.254	20.9395	20.7488							16.1315
Q7Z478	DHX29	ATP-dependent RNA helicase DHX29	1369	2.7	4	0													16.5828		17.7513							16.7886	17.3025						16.8304		17.6341
Q9H2U1-2	DHX36	Isoform 2 of ATP-dependent DNA/RNA helicase DHX36	994	7.75	6	0																17.6904	18.3976	19.1084	19.7998	18.4306	19.2997	19.4497	18.8605
Q14562	DHX8	ATP-dependent RNA helicase DHX8	1220	1.97	2	0																					16.7792	17.8016
Q9P265	DIP2B	Disco-interacting protein 2 homolog B	1576	7.68	7	5																17.6901	18.35	18.1994	18.6827	18.0679	18.4021	18.784	18.0383
O60832-2	DKC1	Isoform 3 of H/ACA ribonucleoprotein complex subunit DKC1	420	9.52	3	0																						15.4771	17.6567
Q12959-2	DLG1	Isoform 2 of Disks large homolog 1	926	3.13	2	0																17.0561				16.6475	17.1616	17.2894	17.4389
Q6E0U4-3	DMKN	Isoform 3 of Dermokine	386	8.03	2	0								15.7619			14.3884		16.898									16.0285			17.5813	15.2429	17.7602		17.2472								13.1536		12.3738
Q08495-2	DMTN	Isoform 2 of Dematin	383	9.66	4	0			1.49182	-0.273986							16.8825	19.6321	20.9321	19.7468	21.2178				17.858	19.0452	19.858	17.118	18.4445				17.8694	19.5056	20.4409	16.6205	18.9947
P31689-2	DNAJA1	Isoform 2 of DnaJ homolog subfamily A member 1	331	9.67	2	0								12.7165																	14.6035
O00115-2	DNASE2	Isoform 2 of Deoxyribonuclease-2-alpha	305	3.93	1	0				-1.65896				16.1634	15.9414		15.3565	14.8863	16.3084		16.8576				16.9536		15.9001	15.384	14.653		17.1993	16.2869	18.5954		16.2205	18.9681	15.7254
O00429-6	DNM1L	Isoform 6 of Dynamin-1-like protein	749	17.76	10	0			-0.10052	0.440556								17.9535	18.2112		17.0772	16.4595			15.7123	18.0774	18.927	17.7957	17.8607	17.3724				18.0378	18.195		17.3107			17.2322		14.341	15.0947	14.0608	14.9372
Q9ULA0-2	DNPEP	Isoform 2 of Aspartyl aminopeptidase	475	2.53	1	0																18.9533	20.1203	19.8328	20.1107	19.2028	19.7216	20.3959	19.4052
Q9H7D0	DOCK5	Dedicator of cytokinesis protein 5	1870	4.33	7	2												16.7548	16.6052								15.6788	15.0929							16.4339
O60496	DOK2	Docking protein 2	412	5.34	2	0												14.3087	16.4998		15.6008					14.7017									15.7559
Q7L591	DOK3	Docking protein 3	496	9.88	4	0									18.5821				17.374								16.0488							14.5253	17.243		14.5707
Q9H4A9-2	DPEP2	Isoform 2 of Dipeptidase 2	399	8.27	2	0																																	15.4849					15.7524
Q16555-2	DPYSL2	Isoform 2 of Dihydropyrimidinase-related protein 2	536	5.41	2	0				0.84643								16.8968	16.9491				17.152		17.2861	17.6645	18.2989	17.5311	17.3056					17.2289	17.0829		16.418								18.268
Q14919-2	DRAP1	Isoform 2 of Dr1-associated corepressor	211	5.21	1	0																18.8055		18.3581	18.5522	18.6782	20.4867	18.9556	19.9164
Q9Y295	DRG1	Developmentally-regulated GTP-binding protein 1	367	29.97	9	8			-0.456653	2.50279									18.4517	16.9223	17.1109	19.4426	20.4151	20.2579	19.8531	19.361	20.4009	20.4058	20.5565				14.3766		18.5098	17.4822	17.8629
Q14574-2	DSC3	Isoform 3B of Desmocollin-3	839	6.08	4	0			-0.321781	-0.479995				17.1072	18.5633		16.8148	16.9578	16.7078	17.9139	17.6218	15.1618			17.541	17.4811		17.2396	16.2607		18.4184	17.5009	19.2745	15.4766	18.067	19.7685	17.1764
P60981-2	DSTN	Isoform 2 of Destrin	148	7.43	1	0				1.27946								17.634	18.9573			18.158	19.2045	19.1125	18.7042	18.5475	19.9008	19.3792	18.9628		17.6472			18.0296	18.8542	17.5386	17.2502
Q13409-2	DYNC1I2	Isoform 2B of Cytoplasmic dynein 1 intermediate chain 2	632	2.22	1	0	0.127312		-0.0413398	-0.287705		-0.168652		17.6961	17.7963	18.2841	16.6757	16.0916	18.0272		19.1127	15.3228		17.318		17.0315	17.7694	17.9382	17.7723	16.9138	17.7898	17.8107	17.4287	17.2336	18.3857	18.3067	17.7363
P42892-2	ECE1	Isoform A of Endothelin-converting enzyme 1	758	7.52	3	0												17.2928	18.7577							17.931								18.5115	19.4161
O94769-2	ECM2	Isoform 2 of Extracellular matrix protein 2	643	10.42	4	1									16.2347		16.3461										16.3365	15.1352	15.8236						17.9372
P26641-2	EEF1G	Isoform 2 of Elongation factor 1-gamma	487	16.84	9	0			-0.134713	2.64784								18.6463	19.5357		18.2857	20.557	22.398	22.1106	21.619	21.0522	21.2886	21.2811	21.0501		17.7834		15.9776	19.0514	19.5362	17.2088	18.2842						16.0884		15.538
Q12805-2	EFEMP1	Isoform 2 of EGF-containing fibulin-like extracellular matrix protein 1	485	26.39	10	0			-0.0285408	0.411606				15.2886	17.6833		17.2992	17.2788	17.6947		17.0746	15.821				17.2638	18.515	15.7943	17.5897		15.8264		17.4699	17.8405	17.5055		16.7877			24.3748	17.672	21.5906	19.2568		18.6073
Q15029-2	EFTUD2	Isoform 2 of 116 kDa U5 small nuclear ribonucleoprotein component	937	14.51	12	0																17.3042	18.3609	18.1702	18.3175	17.6193	18.2897	18.4168	17.7601
Q9H4M9	EHD1	EH domain-containing protein 1	534	21.91	10	0			1.88093	0.167977								17.4697	20.2652	20.8779	20.1418					17.0257	19.3734	18.347	17.1566				15.3854	17.418	19.5456	16.73	17.5373
Q9NZN3	EHD3	EH domain-containing protein 3	535	31.59	15	11			0.75869	0.16468								19.4249	21.3963	18.1407	22.1373	15.4054				18.9694	20.4588	19.9702	19.3248	17.7033	17.5204		16.7944	19.1902	20.8949	18.6235	19.3559					15.703	18.0282	18.4879	17.802
Q9H223	EHD4	EH domain-containing protein 4	541	5.91	3	2				-0.628336								16.37	18.1413								17.0563	16.8085	16.3095					16.3694	17.5348	17.7962	16.7282								14.6373
O14602	EIF1AY	Eukaryotic translation initiation factor 1A, Y-chromosomal	144	27.08	4	0				2.19421							15.5809		19.7314		20.1321				19.5194	15.1382	19.8119	19.5595	21.2633						19.5166	16.7445	17.791
P05198	EIF2S1	Eukaryotic translation initiation factor 2 subunit 1	315	21.27	7	1			0.337424	0.739911				14.4204	14.9302		14.6796	16.2734	18.7184	18.6821	19.3496	16.6951			17.5917	17.3478	19.1251	19.4378	18.7228					16.103	19.1313	17.2468	19.1928
P20042	EIF2S2	Eukaryotic translation initiation factor 2 subunit 2	333	45.95	14	14			0.188172	0.412001				15.2178	16.5344				19.6659	20.3985	20.0186	17.1779	17.8467	17.551	19.2507	18.2709	20.0093	19.6495	20.3213		15.5989			17.0845	19.7169	20.2639	19.5377
P55884-2	EIF3B	Isoform 2 of Eukaryotic translation initiation factor 3 subunit B	873	9.05	6	0																16.6876	18.8419	18.3139	18.0288	16.4155	18.1827	18.3772	17.7889
B5ME19	EIF3CL	Eukaryotic translation initiation factor 3 subunit C-like protein	914	6.56	5	0													16.5343			17.9853			16.8629	17.8854	18.8415	17.8324	18.9218	16.7259					16.5359
O15371-2	EIF3D	Isoform 2 of Eukaryotic translation initiation factor 3 subunit D	499	10.22	5	0				0.985298									19.3678	18.4808	18.9049	18.6782	22.7339	18.8954	19.7079	19.1824	20.9092	20.2045	18.3456					18.1407		18.0428	18.5931
P60228	EIF3E	Eukaryotic translation initiation factor 3 subunit E	445	6.74	2	0																17.2502			17.8388		18.2932	17.8483	17.4428
O75821	EIF3G	Eukaryotic translation initiation factor 3 subunit G	320	9.06	2	0																18.9545				18.2841	19.2281		18.0845
O15372	EIF3H	Eukaryotic translation initiation factor 3 subunit H	352	2.56	1	0																	17.8193	17.8379				17.7617
Q13347	EIF3I	Eukaryotic translation initiation factor 3 subunit I	325	9.23	3	0																16.5346	16.8759	16.9741	17.6916	17.2785		17.9073	17.125
Q9Y262-2	EIF3L	Isoform 2 of Eukaryotic translation initiation factor 3 subunit L	516	5.04	3	0																15.2731				16.0151	17.1188	18.303	16.6985
Q15056-2	EIF4H	Isoform Short of Eukaryotic translation initiation factor 4H	228	10.09	1	0																									16.3727												17.3459	16.6872	17.3198
P63241	EIF5A	Eukaryotic translation initiation factor 5A-1	154	35.71	4	0												14.737	15.8964			17.8619	18.7026	17.8003		17.9185	19.009	17.1165	18.5278	17.1235	16.2135				16.86								14.362		14.5987
O60841	EIF5B	Eukaryotic translation initiation factor 5B	1220	25.41	21	0			-0.24195	-0.163282						18.3099		14.4194	19.6634	18.682	19.9397	16.0234		17.6817	17.8859	15.8093	19.8139	18.6468	18.7492					15.6071	20.7582	18.1348	19.1724				17.4385
P56537	EIF6	Eukaryotic translation initiation factor 6	245	15.92	3	1				1.19469					16.8689		15.3511	17.0419			16.8113	17.7863	17.9643	19.0781	18.2398	17.8134	19.2044	19.4954	18.4529		18.9434		17.903		18.4636	17.5558	17.5492
Q15717-2	ELAVL1	Isoform 2 of ELAV-like protein 1	353	22.38	6	0																19.3742	20.3925	20.0987	20.0914	19.8964	20.4875	20.863	19.7389						17.1831
Q92556	ELMO1	Engulfment and cell motility protein 1	727	10.18	7	0				-0.0291989									19.2753			16.1773				16.4953	19.6647	18.3297	17.8292						19.5167	18.6109	17.7837
E7EN65	ELN	Elastin	714	12.46	5	0				-0.829316					17.7337		18.1482		18.8443		19.6377				18.4651		18.2757	17.6478	17.7868		17.7856	18.561	18.6292	15.4802	19.1278	18.4148	18.6557					15.2628
Q15370-2	ELOB	Isoform 2 of Elongin-B	161	22.98	2	0																				14.8279
P50402	EMD	Emerin	254	11.81	2	0				-0.386651								18.9971	18.1355							19.0166	17.5788		16.5887					19.503	17.8455		16.9955
Q9Y6C2	EMILIN1	EMILIN-1	1016	20.18	13	6			0.363328	0.144324				17.4297	15.6932	17.7242	17.3591	18.9903	18.1588		18.0579	17.2526	18.5174	18.802	18.5974	17.9867	18.7489	18.6036	17.8145			18.4791	17.3329	18.7371	18.5025		16.8775								14.886
Q9HC35-2	EML4	Isoform 2 of Echinoderm microtubule-associated protein-like 4	923	2.17	2	0				1.55271				14.7625	14.4928			15.5117	15.5151			16.5164		16.4117	17.5595	17.1827	17.7851	17.7273	17.2946		15.8433		17.2708	15.5221	16.0909	16.7439	15.4218						11.8702
O94919	ENDOD1	Endonuclease domain-containing 1 protein	500	16.4	5	5			-0.00100326	-0.461215				16.6613	17.0408			19.5116	19.0402		18.7852					19.4607	18.8324		17.6634				17.19	19.9479	19.3866	18.1096	18.0057				16.2016		16.6745	15.3527
Q13822-2	ENPP2	Isoform 2 of Ectonucleotide pyrophosphatase/phosphodiesterase family member 2	915	8.85	5	0																																		16.1586	13.0267	14.0271		13.7699	12.3868
Q9Y2J2-2	EPB41L3	Isoform 2 of Band 4.1-like protein 3	865	20.23	13	0			0.193367	-0.582011								16.8183	20.6889	19.5974	21.7196				16.5116	16.251	20.2617	19.0325	20.1773					17.1093	21.0622	19.1293	20.7499
P29317	EPHA2	Ephrin type-A receptor 2	976	10.25	9	7															20.575	20.3888	18.9742	19.3737	19.4647	19.9336	21.4065	21.5609	20.686								19.6757
P07814	EPRS1	Bifunctional glutamate/proline--tRNA ligase	1512	1.19	2	1																17.1676	18.9006	18.0606	17.5686	17.1764	18.286	18.5792	17.9315						17.078
P42566-2	EPS15	Isoform 2 of Epidermal growth factor receptor substrate 15	582	3.95	2	0																				14.798								16.117
Q12929	EPS8	Epidermal growth factor receptor kinase substrate 8	822	10.1	6	0																17.4093	18.3333	18.2952	19.0748	18.1299	18.7799	19.1292	18.1947
Q8IV48	ERI1	3'-5' exoribonuclease 1	349	7.74	4	4																18.4164	18.3265	18.5239	18.1252	18.825	19.5013	19.2741	19.3278																14.4819
P30040	ERP29	Endoplasmic reticulum resident protein 29	261	3.83	1	0																													14.5702								16.8651	15.983	16.1364
Q96AP7	ESAM	Endothelial cell-selective adhesion molecule	390	10.26	2	1												19.603	21.0444							19.4624	20.7967							19.7267	21.1047							15.2453	17.2358	16.0512	17.6205
Q9BSJ8-2	ESYT1	Isoform 2 of Extended synaptotagmin-1	1114	9.52	8	0												19.3145	18.3016		19.1019					18.1295	17.8125		16.0393					19.497	17.9868
P13804-2	ETFA	Isoform 2 of Electron transfer flavoprotein subunit alpha, mitochondrial	284	10.56	2	0												16.5782	14.9151				17.2225			15.7824		17.3205	14.0261	18.2826	17.2186			16.067	15.6205
Q5RKV6	EXOSC6	Exosome complex component MTR3	272	5.88	1	1																16.756			17.8785	16.0393	17.2322	18.1822	15.441
Q16394	EXT1	Exostosin-1	746	7.24	3	1							0.365792																									15.3581	14.4334	14.7395	14.6531		15.0172	14.8023	15.666
P00742	F10	Coagulation factor X	488	10.04	5	4							-0.273329																									19.1726	18.7011	19.5584	18.7817	18.2745	19.6554	18.408	18.7827
Q9Y624	F11R	Junctional adhesion molecule A	299	23.08	5	0			0.292607	-0.31807								20.0399	19.7742		20.0102					19.9712	19.686		18.335					20.573	20.1094		18.2641						19.6409
P00488	F13A1	Coagulation factor XIII A chain	732	22.4	15	9							0.789832					18.8918	19.3444	21.6614	20.0974					17.7076	15.5124	20.0357						17.9875	18.7121			18.3202	18.8222	18.4171	18.3423	20.6599	19.7889	17.8156	18.7966
P05160	F13B	Coagulation factor XIII B chain	661	38.28	24	16							0.43563					17.3433	18.2879							16.0771								16.9064				19.6519	18.655	19.0747	19.4101	21.3881	19.7113	18.3785	19.0563
P08709-2	F7	Isoform B of Coagulation factor VII	444	9.91	2	0							-0.321999				15.1388																					17.9691	18.9872	19.4714	19.5972	19.0534	17.6453	18.9942	19.0441
P00740	F9	Coagulation factor IX	461	16.92	7	1							-0.511181	15.3141	17.759			18.633				16.2998				18.3425				16.5749		16.7257	16.4271	18.6821				19.0869	18.4814	19.0662	18.0174	18.465	17.9029	18.0925	18.1467
P16930	FAH	Fumarylacetoacetase	419	14.32	3	0																																19.0531	16.189	16.0119	16.9672		17.6026
Q9NZB2-4	FAM120A	Isoform D of Constitutive coactivator of PPAR-gamma-like protein 1	1072	14.93	11	0			0.0156914	1.84598									18.4693	17.2223	17.9972	18.4721	19.8958	19.3347	19.5299	18.9489	19.8419	19.8075	19.5301						18.4097	17.7067	17.5253
Q52LJ0-1	FAM98B	Isoform 1 of Protein FAM98B	330	3.64	1	0																17.5962	18.7239	18.5405	18.6125	17.4039	18.3746	18.8781	18.2096
Q9Y4F1-2	FARP1	Isoform 2 of FERM, ARHGEF and pleckstrin domain-containing protein 1	1076	1.3	2	0								16.4249								19.1656								18.8957
P49327	FASN	Fatty acid synthase	2511	2.19	4	0												15.1209	14.9556			15.8325				16.7867	17.6808	16.5786	16.579						15.7776
P22087	FBL	rRNA 2'-O-methyltransferase fibrillarin	321	3.74	1	0																19.63			20.6626	19.9356	20.6561	20.4281	19.9378
P23142	FBLN1	Fibulin-1	703	28.73	14	3	2.3052		1.33367	0.249143		-0.971524	-0.234369	18.849	20.9725	21.1202	19.6609	18.6015	19.8938	19.7096	20.1088	16.6467			18.8375	17.9688	18.649	18.3799	18.9779	17.6622	17.6526	17.3966	18.6705	18.1662	19.0781	17.1179	18.6168	21.9152	22.2881	21.9446	21.7351	22.0013	22.0124	21.3997	21.5322
Q9UBX5	FBLN5	Fibulin-5	448	7.14	3	0								17.1823	17.9546	18.1863	16.0861	16.9457	19.0563	16.9757	18.1704					14.3532																17.5513
Q53RD9-2	FBLN7	Isoform 2 of Fibulin-7	393	6.11	2	0									13.308
P35555	FBN1	Fibrillin-1	2871	3.59	8	6								16.7315	19.1118	17.9429	17.1581	15.6208	18.3572		19.045																			15.5459	15.9315		15.5965		15.6186
Q96ME1-2	FBXL18	Isoform 2 of F-box/LRR-repeat protein 18	668	8.68	4	0																18.9328	20.0514	19.7095	19.8206	18.8486	19.4492	19.1779	18.9642			15.2196
Q6P3S6	FBXO42	F-box only protein 42	717	4.74	2	1																16.7968	17.2828	17.4194	17.4929	17.4051	17.3947	17.9258	17.5712
P30273	FCER1G	High affinity immunoglobulin epsilon receptor subunit gamma	86	23.26	2	2			0.69375	-1.34369								19.1172	20.3267		18.8795					18.0812	19.7712	16.2827	14.3587					19.1203	20.6587		16.4633
Q9Y6R7	FCGBP	IgGFc-binding protein	5405	4.94	12	0							-0.326445	14.9346															16.5345									18.9604	18.3003	16.7603	17.8701	17.2405	18.0066	17.6625	17.6756
P08637	FCGR3A	Low affinity immunoglobulin gamma Fc region receptor III-A	254	14.17	4	0							0.107953																15.2631									20.1074	19.4543	18.575	18.5612	18.2627	19.9999	18.9055	19.9617
O75015	FCGR3B	Low affinity immunoglobulin gamma Fc region receptor III-B	233	17.17	3	0																																			13.722				13.4317
O00602	FCN1	Ficolin-1	326	7.06	3	0																		21.7614
Q15485	FCN2	Ficolin-2	313	19.17	6	2							0.471639	18.3626	17.7969		18.1705	18.4432	19.0019		18.7708				19.1334	19.3808	19.3789						20.8891	18.7448	19.4078			19.0954	18.0387	18.3166	16.9543	18.9366	19.3297	17.6891	18.3361
O75636	FCN3	Ficolin-3	299	24.75	6	1							-0.10476	16.9384			21.7516	17.035				17.034				16.6175			17.6817	17.6531				16.5688	16.7002		12.9198	18.3745	16.1841	16.9388	17.1059	16.5046	17.5591	16.033	18.0875
Q8N0W3-2	FCSK	Isoform 2 of L-fucose kinase	1090	3.39	4	0																19.8174	20.7349		19.6593	18.873	20.178	20.06	20.4211
Q86UX7-2	FERMT3	Isoform 2 of Fermitin family homolog 3	663	44.04	24	0			-0.0223597	0.159249								18.9845	20.8522	19.0094	20.5068					19.4703	21.4989	19.7583	19.3518				14.6633	19.5301	20.9967	19.3394	19.5762				15.2862	17.6959	19.8689	18.2175	19.2126
Q9UGM5-2	FETUB	Isoform 2 of Fetuin-B	345	13.33	5	0							-0.302581																									19.0085	18.9291	20.3429	18.3704	19.3345	18.4991	18.6454	18.9614
P05230	FGF1	Fibroblast growth factor 1	155	41.94	8	5																21.9044	23.6789	23.4303	23.0095	21.4707	22.7323	23.4599	21.5784
Q9BYJ0	FGFBP2	Fibroblast growth factor-binding protein 2	223	16.59	2	2																																		15.0368	15.4916		15.489		15.6166
Q8N441	FGFRL1	Fibroblast growth factor receptor-like 1	504	6.15	2	2																16.6808				16.8387	16.9869		17.2224
Q08830	FGL1	Fibrinogen-like protein 1	312	33.01	10	10	1.42604			-0.287094			0.260069	16.62	18.2205	19.3136	17.5285	19.5242	16.3274		19.1087	15.9407		17.3853		18.455		17.4571	17.2049	15.3879		18.2164	15.5797	18.564		17.7166	17.6976	20.3605	15.3996	14.864		17.8581	19.5302	14.9102	16.2405
Q14314	FGL2	Fibroleukin	439	8.43	3	3								16.3949	16.6568		15.7343		17.1879			13.9675			15.5093						15.4938	15.591	15.8624		16.904		15.8351
P07954-2	FH	Isoform Cytoplasmic of Fumarate hydratase, mitochondrial	467	11.35	3	0								15.2297		20.145		17.4353						21.4123		16.3547	15.4657		17.6215	17.9559				16.0434
P62942	FKBP1A	Peptidyl-prolyl cis-trans isomerase FKBP1A	108	25	2	0												18.2128									15.6455	15.2678	15.5405	15.917	17.2825	16.9582	14.4275	15.4843	15.717		15.5347						16.8203	16.57	17.2658
Q00688	FKBP3	Peptidyl-prolyl cis-trans isomerase FKBP3	224	12.95	2	2																					18.7305																15.3475
P20930	FLG	Filaggrin	4061	1.92	6	6	-1.09995							15.2628	17.1955		15.08	16.2882	16.8744							17.9032		18.669		15.3475	18.6172	15.6043	16.8735		17.2209	17.4612	15.2947
Q5D862	FLG2	Filaggrin-2	2391	6.11	9	9	0.287333		1.01597	-0.197308		0.728639		16.7297	20.2672	23.8519	19.6813	19.0839	19.2947	22.4875		17.6237		23.4152		18.3547	19.2458	19.7904	18.7996	17.3652	20.1446	20.4188	21.4522	18.2272	19.9979	19.593	19.1615
Q13045-2	FLII	Isoform 2 of Protein flightless-1 homolog	1214	2.88	3	0			0.318429	0.127669								17.8639	18.4929		17.2207					18.0449	18.6316	16.433	16.3287					18.1781	18.5214		15.9227
O75369-2	FLNB	Isoform 2 of Filamin-B	2578	5	13	0				-0.907718								15.6492	16.3499					18.3921		16.9903	16.3732	16.5867	17.3726				18.7788	16.8573	17.6409	18.1753
O75955-2	FLOT1	Isoform 2 of Flotillin-1	379	9.23	3	0			0.658224	-0.329765								16.949	17.0232		17.6028				15.7931	16.8853	16.2848	14.761	15.4409				14.5825	17.2069	16.5929		15.8005
Q14254	FLOT2	Flotillin-2	428	7.01	2	0												17.2649								16.7773	16.73		15.0561					17.3009	16.5416
Q9H479	FN3K	Fructosamine-3-kinase	309	4.53	1	1			0.673634	0.111843								17.6912	18.0746	17.6882	18.073					17.2607	18.057	17.3913	16.571					17.418	17.9514	17.1664	16.2967
P55317-2	FOXA1	Isoform 2 of Hepatocyte nuclear factor 3-alpha	439	9.57	3	0																17.0837	17.7635	17.5287	16.448	16.5857	17.7922	18.3142	15.9777
Q14331	FRG1	Protein FRG1	258	4.26	1	1																																						12.7246
Q92765	FRZB	Secreted frizzled-related protein 3	325	13.54	4	4	-0.247398			-0.54578				16.6985	17.13		17.5946		18.2067		18.4496	16.2315			18.5663		18.267	17.7827	17.7117	16.6606	16.9137	17.3884	18.591		18.664	18.5233	18.2114
Q12841	FSTL1	Follistatin-related protein 1	308	6.82	2	0																17.7627			18.1714	18.7164	18.8222	17.6236	17.9284												17.4782		17.9204		16.3107
P04066	FUCA1	Tissue alpha-L-fucosidase	466	6.01	2	2							0.033051													17.9681		16.9877										16.7306	15.4843	16.6196	13.7601		16.3687	14.859	15.8174
O15117-2	FYB1	Isoform FYB-130 of FYN-binding protein 1	829	20.51	12	0			-0.311648	-1.05371								18.3855	19.0386	18.8039	17.954					17.6381	18.8905	17.3532	17.3319					18.4654	19.2486	19.2558	18.4588						17.4948	15.9436	16.6032
P06241-2	FYN	Isoform 2 of Tyrosine-protein kinase Fyn	534	15.36	8	1												16.8696	16.2084							16.228	16.9645						14.4954	17.1115	15.6552
P11413-2	G6PD	Isoform Long of Glucose-6-phosphate 1-dehydrogenase	561	13.73	8	0			-0.135496	3.04436								15.1761	16.8375		16.3621	18.7563	19.6854	19.2167	19.4155	19.1414	19.4149	19.3536	19.3591					15.8492	17.0721		15.8609					12.8832			15.0353
Q7Z7M9	GALNT5	Polypeptide N-acetylgalactosaminyltransferase 5	940	2.77	2	2																														19.0507
Q14697-2	GANAB	Isoform 2 of Neutral alpha-glucosidase AB	966	1.55	1	0							0.483189																									14.9072	13.9	14.5566	14.6101	15.1592	15.2099	14.9671	14.5706
P41250-2	GARS1	Isoform 2 of Glycine--tRNA ligase	685	7.45	4	0												18.3019				18.5018	19.6159	19.2239	19.5151	18.4986	19.6443	19.5138	19.3985						19.2518
P22102	GART	Trifunctional purine biosynthetic protein adenosine-3	1010	8.22	8	3													17.7649			18.7271	20.8662	19.3757	20.3058	19.2478	19.3288	20.1171	19.5207
Q99501	GAS2L1	GAS2-like protein 1	681	8.22	5	0												17.6156	19.3664		17.615						19.2033		18.1761						18.9606	19.3002
P02774-3	GC	Isoform 3 of Vitamin D-binding protein	493	62.68	34	0	0.206153		1.6127	0.0153785		1.40655	-0.181066	17.2795	22.0974		18.896	22.4275	21.4837	24.2599	21.4888	19.4146				21.968	21.6819	19.066	20.5548	19.2901	18.9496	18.9588	19.4148	22.0431	21.2103	19.0265	20.9292	23.3742	23.5156	23.2344	23.1494	23.3109	23.1973	23.1736	22.8676
P48507-2	GCLM	Isoform 2 of Glutamate--cysteine ligase regulatory subunit	252	5.16	1	0				0.259589								15.3286	16.1993							15.415	16.2902		15.7934					15.3675	16.6483		14.7041
P50395-2	GDI2	Isoform 2 of Rab GDP dissociation inhibitor beta	400	8.25	3	0																																					14.7895	13.3857	14.133
Q06210-2	GFPT1	Isoform 2 of Glutamine--fructose-6-phosphate aminotransferase [isomerizing] 1	681	37	21	0																22.38	23.5575	23.2272	22.7175	22.4709	23.4573	23.4751	23.2063			18.6421	20.2998		16.272
Q92820	GGH	Gamma-glutamyl hydrolase	318	9.12	3	0	-0.492485		-0.218991	-0.897602		0.273495		16.0686	16.8389		17.3529	16.992	16.2712		17.7003			18.3821	17.076	15.8932	17.1206	17.6459	16.355	14.7556	18.4438	15.8714	18.5384	16.0514	18.4672	18.9846	17.1019	16.4318	15.7646			15.5333	15.09	14.9552	15.1652
A6NGU5	GGT3P	Putative glutathione hydrolase 3 proenzyme	568	1.76	1	0								17.5785		18.5509						18.0471			18.7322					21.4357	20.4229	19.4954	18.7662	17.0575			17.2923	16.0652							15.9096
Q9H4G4	GLIPR2	Golgi-associated plant pathogenesis-related protein 1	154	16.88	2	0	-0.567518		0.340739	-0.0996713		0.908257		17.0935	17.5194		15.4593	16.8023	17.4308	17.8323	18.9251			17.8568	16.8167	16.6814	18.1219	17.644	16.7815	17.0411	17.9596	16.8698	16.7742	16.8198	18.387	16.8891	17.5316		14.5156	15.9283			16.2331	15.8019	14.7016
Q04760-2	GLO1	Isoform 2 of Lactoylglutathione lyase	169	21.89	3	0																		16.924
P15104	GLUL	Glutamine synthetase	373	17.96	7	0																18.1345			20.0982	18.0005	18.9253	21.7227	19.0914
A0A0U1RQE8	GLYATL1B	Putative glycine N-acyltransferase-like protein 1B	302	2.32	1	0							-0.45843	17.9225	17.2382		17.6573	17.3824	18.1001	19.4819	19.5027																	17.2001	16.5762	15.6108	16.4612	16.5432	16.4417	15.5009	15.5288
P17900	GM2A	Ganglioside GM2 activator	193	30.05	5	3								11.6115	15.5353	15.3824		12.0209		16.078				14.73							12.6118		15.2026		11.7966	12.625
O60547-2	GMDS	Isoform 2 of GDP-mannose 4,6 dehydratase	342	11.99	3	0																16.4002		18.2374	16.7122	16.8766	16.265	17.6795	17.2754
Q9Y5P6-2	GMPPB	Isoform 2 of Mannose-1-phosphate guanyltransferase beta	387	3.1	1	0																		17.1931	18.0114	16.1303	18.1413	17.9031	17.0683
P49915-2	GMPS	Isoform 2 of GMP synthase [glutamine-hydrolyzing]	594	4.04	2	0																17.0632			18.7276	17.6259	18.2249	18.0701	18.0993
Q14344	GNA13	Guanine nucleotide-binding protein subunit alpha-13	377	13.53	4	1				-0.480858								17.1033	16.8785							16.7945	16.8759		14.7633	17.015				17.0865	17.0037		15.7862
P50148	GNAQ	Guanine nucleotide-binding protein G(q) subunit alpha	359	14.76	4	0			0.148954	-0.0954458								20.1762	19.8197		18.5499					19.8923	19.6137	16.5143	18.3066					20.0715	19.9372		18.0902
P19086	GNAZ	Guanine nucleotide-binding protein G(z) subunit alpha	355	3.1	1	1				-0.332463								18.236	18.3196							18.185	18.2229		15.9306					18.4556	18.7028		16.1775
P62873	GNB1	Guanine nucleotide-binding protein G(I)/G(S)/G(T) subunit beta-1	340	24.12	5	0			0.393556	0.0436726								19.018	19.5237		19.6136	16.8694	20.8566	19.2101	18.7412	18.8417	19.4673	18.4544	18.1807				16.4089	19.5981	19.7711	17.7947	17.6055
P22749-2	GNLY	Isoform Short of Granulysin	130	14.62	1	0											16.3125											16.1485					14.9816
Q9UJJ9	GNPTG	N-acetylglucosamine-1-phosphotransferase subunit gamma	305	15.08	2	0							0.00455477																									16.6678		16.0751	16.0637	16.6989	16.8025	15.0166	16.5758
P17174-2	GOT1	Isoform 2 of Aspartate aminotransferase, cytoplasmic	392	14.8	4	0	0.921583							16.6527	16.4967		19.3977				18.3867				16.8445	15.5233		16.4692		16.0975	15.4249	16.4341	18.2599		15.6164	17.3662	15.6675	15.8312			13.8317		16.0104	14.5336
P07359	GP1BA	Platelet glycoprotein Ib alpha chain	652	18.56	11	0			0.318242	-0.0813383			0.333555				14.8129	22.3004	21.784		20.4992					21.9051	21.592	18.1019	19.826				15.6826	22.2854	21.3914	18.1214	19.9521	18.7368	18.6902	17.9877	17.5521	18.6589	18.0183	18.2873	19.3365
P13224-2	GP1BB	Isoform 2 of Platelet glycoprotein Ib beta chain	411	10.22	5	0			-0.395671	-0.459333							17.7406	23.8514	23.7501	17.0255	22.4356				17.0364	23.4559	23.7921	18.1946	21.3653					24.21	24.1662	18.4791	21.79					17.5428	14.3746
P40197	GP5	Platelet glycoprotein V	560	15.71	7	7			0.0317419	-0.136677			0.721008					20.3109	19.1088		17.7079					19.3375	19.1599		18.1249					19.9978	19.2607		17.7739		17.1351	16.0931	17.0939	16.7317	18.5764	17.6264	17.0459
P14770	GP9	Platelet glycoprotein IX	177	20.34	3	3			0.591607	0.0878568								19.0624	18.406		17.4915					17.4303	18.9737		17.0447					18.371	17.8483		16.9658			15.1601			15.9826	16.0401	16.1181
P43304-2	GPD2	Isoform 2 of Glycerol-3-phosphate dehydrogenase, mitochondrial	601	19.63	10	0				-0.485494								19.5281	17.9492							18.9044	18.1132		16.87	18.1301				19.442	18.8936		17.0085
Q9NQX3-2	GPHN	Isoform 2 of Gephyrin	769	9.88	6	0																	19.2372		17.7679	16.4474	18.0143	19.9523
P07203	GPX1	Glutathione peroxidase 1	203	29.56	6	0			0.0696679	-0.489808								19.6529	20.1152		18.1129					19.3258	20.0655	17.1594	17.2425	17.0525				19.7839	20.2022	18.0804	17.6859						14.9562	14.8355
P22352	GPX3	Glutathione peroxidase 3	226	28.76	6	0							-0.776399	17.6452			17.225	17.1836	17.0175			19.3857						18.2865		22.9655	21.9904	21.432	19.9362					21.1194	20.788	20.5076	20.5411	19.119	20.97	20.4719	19.2896
P34947	GRK5	G protein-coupled receptor kinase 5	590	21.53	11	9			-0.0867603	-0.285261								16.7102	21.1645	19.7929	20.9121					16.4883	20.9292	20.2247	20.1434				15.3995	16.8679	21.4928	20.1863	20.3797
P43250-2	GRK6	Isoform GRK6B of G protein-coupled receptor kinase 6	589	27.16	11	1			0.692288	-0.00785217								15.8478	18.9826	19.2923	20.687						18.9715	18.0604	18.8004					16.1847	18.9555	17.8603	19.0402
A0A0U1RQL8	GSN	Macrophage-capping protein (Fragment)	232	34.91	7	2							-0.40455					18.3817	18.2918							17.8509	18.0703		17.7307					19.4297	19.0952			22.5728	23.032	22.4548	22.5849	22.2135	23.0408	21.9913	21.7806
P00390-2	GSR	Isoform Cytoplasmic of Glutathione reductase, mitochondrial	479	10.65	3	0			-0.0066272	0.171694				15.5848			15.7541	18.3643	18.7056		17.4502	16.3611				18.3267	18.9698	16.5328	17.7587	16.6691	17.0036		16.4368	18.329	18.7985		17.4126					18.669	16.227		18.6528
P48637	GSS	Glutathione synthetase	474	6.54	3	0									17.0239		16.9345	15.1247							15.7582	14.81				17.4393	16.8559	17.4091	18.5041		16.3979	16.7754			15.1713			15.4673	15.8494	16.4531	16.0847
P78417-3	GSTO1	Isoform 3 of Glutathione S-transferase omega-1	213	8.92	2	0				-0.364164								18.6125	17.7251							17.551	17.5061		17.5074					18.3126	17.9277		17.4166								16.4627
P35269	GTF2F1	General transcription factor IIF subunit 1	517	4.06	2	0																17.8325				17.1015	17.9484	19.3735	18.43
P13984	GTF2F2	General transcription factor IIF subunit 2	249	20.88	4	4																17.6025			18.7441	17.0049	18.1502	18.8709	18.6714
H0YJW9	H0YJW9	Uncharacterized protein (Fragment)	148	31.76	4	1																			15.8629													17.5402						16.19
P16401	H1-5	Histone H1.5	226	10.18	4	4				-1.31464				17.0233					20.9562		17.5709						21.0069	15.4025	15.561	16.3333			16.5818		21.2535	17.9856	16.6752
O95479-2	H6PD	Isoform 2 of GDH/6PGL endoplasmic bifunctional protein	802	9.35	5	0																																		14.7702			14.2381		15.3211
P55084-2	HADHB	Isoform 2 of Trifunctional enzyme subunit beta, mitochondrial	452	19.69	7	0			-0.0471159	-0.233921						17.9913	16.3331	18.5934	18.2195		17.9956	17.277				17.9837	18.0473	17.4718	17.8446	19.9647	19.4863	19.6513	19.2727	18.484	18.0179	17.3333	18.4479
P42357	HAL	Histidine ammonia-lyase	657	14.16	8	0			-0.671974	-0.806978				17.4044	18.3375		18.0973	17.079	17.7351	17.6121	17.9087			18.1128	17.9704	17.7591	18.0175	18.2494	16.584		19.5816	18.2519	20.1418		18.4662	18.9034	17.9023
P81172	HAMP	Hepcidin	84	19.05	1	1												17.063				17.3038				17.1563			18.4582	17.4491			15.7086	17.387			18.5522	15.9617							16.635
P02042	HBD	Hemoglobin subunit delta	147	84.35	12	1							-0.465254								22.2193	20.6786							22.0113	21.1453		21.9105	21.1728				21.493	23.9734	24.2672	22.3963	23.9317	23.0976	23.1604	23.5893	22.8603
P69892	HBG2	Hemoglobin subunit gamma-2	147	35.37	4	0							-0.227774								18.9092								16.9887								17.9947	17.0108		17.6253	13.788		16.1124	14.012	17.6163
Q9Y450-4	HBS1L	Isoform 3 of HBS1-like protein	642	4.83	2	0													19.2456								17.7456	17.4294							16.739	15.8969
Q13547	HDAC1	Histone deacetylase 1	482	9.54	4	0																							15.6954
Q92769-3	HDAC2	Isoform 2 of Histone deacetylase 2	458	18.12	6	0																18.4871	18.1126	17.7116	18.6689	18.9828	19.6437	19.548	18.9352
O94992	HEXIM1	Protein HEXIM1	359	22.56	7	6													17.8986			20.3608	18.6296	19.9296	20.2165	20.3066	21.4889	21.0115	21.0797						16.9742
P14210-3	HGF	Isoform 3 of Hepatocyte growth factor	723	16.18	8	0																20.0843	20.6624	20.8285	20.3478	20.5661	21.3855	21.2627	21.2313
Q04756	HGFAC	Hepatocyte growth factor activator	655	15.88	7	0							0.0672427				15.9805	16.8193							17.1987	17.4423	18.411	19.3361					16.415	16.7189				19.4769	19.4167	18.326	18.7536	18.6682	19.717	18.9961	18.8608
P04439	HLA-A	HLA class I histocompatibility antigen, A alpha chain	365	34.79	8	0			-0.307337	-0.301966			0.0415078	18.2797			15.9875	20.3253	20.1105		18.9269	18.0217			15.9477	20.3661	20.1393	16.3422	18.8734	18.7427			14.3129	20.522	20.6565		19.1063	17.2791	15.8786	15.1384	17.447	15.9755	16.532	16.0828	17.3188
A0A140T9G0	HLA-B	HLA class I histocompatibility antigen, B alpha chain (Fragment)	241	32.37	5	0	-0.338413		-0.382168	-0.417247		-0.0437548	-0.662095	18.6682	17.8019		17.4488	21.7597	21.8772		19.6782	19.4292			18.387	21.4023	21.2611	18.286	20.3611	19.4038	17.9158	17.0375	17.6146	22.2198	22.2271	18.5178	20.0147	20.3884	17.0901	17.9442	18.779	18.3592	17.2496	17.9302	18.0144
Q01581	HMGCS1	Hydroxymethylglutaryl-CoA synthase, cytoplasmic	520	13.08	6	4																19.1788	20.2033	19.9027	19.3983	19.1183	19.8149	19.4081	19.9339
P09651-2	HNRNPA1	Isoform A1-A of Heterogeneous nuclear ribonucleoprotein A1	320	17.19	4	0													14.8992			17.289			17.1947	17.0982	17.7765	17.8542	17.519	19.9486	19.3155	18.1502			16.198	15.9548
P51991-2	HNRNPA3	Isoform 2 of Heterogeneous nuclear ribonucleoprotein A3	356	21.35	5	0																16.8865	18.5229		19.4625	17.0159	19.1206	19.2073	17.2474	15.2691		16.5816	15.1433					18.3669		18.2662
P07910-2	HNRNPC	Isoform C1 of Heterogeneous nuclear ribonucleoproteins C1/C2	293	10.24	3	0													17.6636									17.1112		18.6672					19.1169	17.2538	16.5292
Q14103-2	HNRNPD	Isoform 2 of Heterogeneous nuclear ribonucleoprotein D0	336	7.74	3	0													16.6615			18.111	19.288	19.5573	18.0861	18.0578	18.9042	18.4082	18.1224						16.4509
P14866-2	HNRNPL	Isoform 2 of Heterogeneous nuclear ribonucleoprotein L	456	17.76	6	0														23.5395		18.9744	19.3652	19.2459	19.5255	18.4931	19.3187	19.2551	19.2838
Q8WVV9-4	HNRNPLL	Isoform 4 of Heterogeneous nuclear ribonucleoprotein L-like	537	9.12	3	0																17.7437		18.4192	18.3316	18.0119	18.945	18.1958	18.3116
Q00839-2	HNRNPU	Isoform 2 of Heterogeneous nuclear ribonucleoprotein U	806	3.85	2	0	0.165724			-0.405167				17.2993	17.9379		17.2947		17.7873			16.5505				16.375	17.4594	17.3209	16.6753	17.1522	17.1584	17.1728	17.724	16.4526	17.8126	17.8011	17.3849
P37235	HPCAL1	Hippocalcin-like protein 1	193	4.15	1	0												15.8619								14.324								15.5139								13.7037	14.9894		14.409
P00492	HPRT1	Hypoxanthine-guanine phosphoribosyltransferase	218	15.6	3	3																19.2282	20.9115	20.6601	20.7047	19.4972	19.9833	20.9179	20.1684						17.3378
P02790	HPX	Hemopexin	462	73.16	33	13	0.370462			-1.34852			0.457443	20.5947	21.0415	21.5442	20.6116	22.3467	20.4047			22.1652		20.3526		21.8428	20.2897	21.1482	21.2732	21.2035		20.9314	19.5042	22.1375	21.5089	25.0242	21.2772	26.1368	23.9672	25.8024	25.5737	25.8579	25.9253	25.5708	25.9558
Q86YZ3	HRNR	Hornerin	2850	12.84	14	14								16.0105	18.4255		14.86	14.1567	14.6266						14.4354	16.331					16.9378	15.7279	20.5152		18.7073	17.3721
Q99714	HSD17B10	3-hydroxyacyl-CoA dehydrogenase type-2	261	25.67	4	0								15.3633	17.1825			17.1473	16.4247							16.6983								16.9968	16.4649
P51659	HSD17B4	Peroxisomal multifunctional enzyme type 2	736	19.43	9	0	-1.01056		-0.188495	-0.233495		0.822066		16.5335	18.6873	19.4789	16.8631	19.6346	19.8221		18.7925	14.0661	18.1309			18.8269	19.9523	18.0604	18.636	19.8681	18.8077	18.6363	18.2929	19.3922	20.245	17.5948	19.1775						14.809		14.3078
P0DMV8-2	HSPA1A	Isoform 2 of Heat shock 70 kDa protein 1A	586	18.09	7	0				-0.211492								17.2694	16.6299			16.2636				17.311	17.738	16.9009	17.0977	18.0828	18.6575	17.2097	17.6067	17.2388	18.4744	16.9142	17.2663						18.229	17.0845	17.7753
P34932	HSPA4	Heat shock 70 kDa protein 4	840	2.62	1	0																																					13.601	12.4976	13.2856
P04792	HSPB1	Heat shock protein beta-1	205	40.98	8	0	-1.23077		-0.704171	-0.244703		0.526597		15.8089	17.7406		16.9285	18.1048	20.0496	17.3259	17.6181	14.4915				18.025	19.1394	18.955	18.8169	16.7054	19.3179	17.9185	18.147	17.5941	19.7327	19.0966	19.4917					16.7526	18.6721	18.3375	18.1331
Q96EW2	HSPBAP1	HSPB1-associated protein 1	488	1.84	1	1	2.38904							16.5019	17.9223	21.5035	16.7572	17.713	18.2096	20.6604			22.2452	21.0624		15.7437	17.1106	17.9777			16.948	15.9401	16.1277	15.2949	18.2637		17.0319
P98160	HSPG2	Basement membrane-specific heparan sulfate proteoglycan core protein	4391	6.1	18	18							-0.430664		16.5931							18.0571	21.418	20.9543		18.4505	18.9665	19.5658	18.3395						18.435			15.4367	15.8073	15.787	14.9372	15.2104	15.5292	14.8435	14.6626
Q92743	HTRA1	Serine protease HTRA1	480	6.67	3	1											13.1784					16.0105	15.9737	16.3997	15.6599	15.9793	17.0595	17.0648	16.944
O43464-3	HTRA2	Isoform 3 of Serine protease HTRA2, mitochondrial	436	5.05	2	0																16.3988	14.3933		15.9041	17.3133	17.5289	17.6624	17.1433
Q7Z6Z7-2	HUWE1	Isoform 2 of E3 ubiquitin-protein ligase HUWE1	4358	6.1	22	0													16.5337			19.4769	20.6265	19.8283	20.323	19.6689	20.4346	20.2348	19.8673					17.1341	15.7768			17.5072					19.0038
Q9Y4L1	HYOU1	Hypoxia up-regulated protein 1	999	4.8	4	0																15.8114				16.0439	16.2761	16.9999	16.9341									16.3429		18.1232					17.3765
P05362	ICAM1	Intercellular adhesion molecule 1	532	6.58	3	0							-0.153136		14.914																16.2781							19.7318	19.4227	18.467	18.7794	19.1484	18.8021	18.6104	19.2274
P13598	ICAM2	Intercellular adhesion molecule 2	275	5.45	1	0							-0.185731					17.1957																15.4897	15.7995			16.5394	16.8872	16.7212	16.415	16.1047	17.038	16.4138	16.2633
Q13907-2	IDI1	Isoform 2 of Isopentenyl-diphosphate Delta-isomerase 1	284	4.23	1	0																15.9318				15.87	17.1919	16.2852	15.9487	15.4163	16.1755
P05019	IGF1	Insulin-like growth factor I	195	11.28	2	1																														16.3944
P11717	IGF2R	Cation-independent mannose-6-phosphate receptor	2491	1.65	3	0																																	12.8423	13.0936	13.8151		13.8788		13.1763
P18065	IGFBP2	Insulin-like growth factor-binding protein 2	325	20.31	5	1									16.3251		15.0442				18.8689								15.7704		16.4708		14.8263				16.4441				16.1085	16.0731	16.4228		17.3658
P24592	IGFBP6	Insulin-like growth factor-binding protein 6	240	17.08	3	0							0.222524																									17.1364	17.2242	17.4662	17.3668	17.2037	18.5318	16.9109	17.4374
Q16270-2	IGFBP7	Isoform 2 of Insulin-like growth factor-binding protein 7	279	22.94	5	0							0.0468486				12.9925					14.0141					17.1233		13.509									15.253	15.5666	13.5899	15.3312	15.6593	14.8364	13.5363	15.896
P01880-2	IGHD	Isoform 2 of Immunoglobulin heavy constant delta	430	44.42	17	0							-0.645358	17.9038			19.2763	18.3438	18.9047			17.4859			19.4809		20.4079	18.0385	19.965		19.5688	18.8007	19.5345		16.0906	19.0061		20.6847	19.1417	20.9852	22.5021	19.526	22.2739	22.8963	16.036
A0A0C4DH31	IGHV1-18	Immunoglobulin heavy variable 1-18	117	26.5	3	2							-0.249907																									16.914	16.6993	16.2225	15.6508	16.5501	16.6448	15.8066	15.4855
P23083	IGHV1-2	Immunoglobulin heavy variable 1-2	117	62.39	5	4							-0.189643	20.6867	26.0744										22.8516	19.1634		24.1991			25.5032				19.5752			16.7553	17.0461	17.5883	16.6871	17.6295	16.4739	17.8836	15.3314
A0A0C4DH33	IGHV1-24	Immunoglobulin heavy variable 1-24	117	47.01	3	3							1.15688																									16.8027		14.7408	15.189	17.4773	16.6637	15.616	17.1805
A0A0C4DH29	IGHV1-3	Immunoglobulin heavy variable 1-3	117	42.74	5	4															18.0258								18.3614								20.1006				13.8197		15.2617		15.7923
P01743	IGHV1-46	Immunoglobulin heavy variable 1-46	117	35.04	3	2																																15.2555			14.9183	15.3714	14.8747	14.8366
P01742	IGHV1-69	Immunoglobulin heavy variable 1-69	117	60.68	5	2							0.526704			21.3656		19.7434		20.706	19.9657				23.0248	20.0259		20.1276			23.7507			19.5672		19.3999		17.9132	17.5471	16.145	16.4357	17.437	17.4543		17.7196
P0DP01	IGHV1-8	Immunoglobulin heavy variable 1-8	117	56.41	4	3																																16.0706			15.5158	15.2677	16.5121	15.4053
A0A075B7D0	IGHV1OR15-1	Immunoglobulin heavy variable 1/OR15-1 (non-functional) (Fragment)	117	26.5	2	2							-0.835846	17.8354			18.7311	18.8562				18.0061			19.1073	19.2751			19.5122	18.1941			18.9427	18.0624			18.5306	24.3667	22.0909	22.3581	23.2176	22.2501	22.8914	20.6095	22.9389
A0A0B4J1V2	IGHV2-26	Immunoglobulin heavy variable 2-26	119	47.06	5	5																																	20.3183		17.4708	18.5991	19.6001	20.6522	19.0634
P01817	IGHV2-5	Immunoglobulin heavy variable 2-5	119	22.69	2	2																																			15.898	16.5259	17.6186	15.5362
A0A0C4DH43	IGHV2-70D	Immunoglobulin heavy variable 2-70D	119	39.5	4	1							-0.883501		22.7225											24.2661	24.676	23.9602							23.774	23.2074		18.5387	18.5901	16.9308		16.5598	18.0632	16.1909	17.7316
P01766	IGHV3-13	Immunoglobulin heavy variable 3-13	116	44.83	5	3								16.6736	16.9999		16.6665	16.4793	17.9972				22.5693	25.0188	22.3036	15.3015	18.2427	16.4035	16.4364		17.49		17.0152	16.6793	18.2329					17.7877	16.6041				16.162
A0A0C4DH32	IGHV3-20	Immunoglobulin heavy variable 3-20	117	53.85	6	2									17.7548			18.5118								16.4344			17.4175					17.4549							17.1255		14.9899
P01764	IGHV3-23	Immunoglobulin heavy variable 3-23	117	87.18	8	2													15.771
A0A0C4DH36	IGHV3-38	Probable non-functional immunoglobulin heavy variable 3-38	116	44.83	6	5							-0.19881	20.0601	17.9937			18.6266	19.479			18.322			20.2788	19.4491	16.2934			19.3241				17.0586	19.2714			18.0185	17.552	17.009	17.1035	17.5396	17.0507	17.2408	17.0566
P0DTE1	IGHV3-38-3	Probable non-functional immunoglobulin heavy variable 3-38-3	115	55.65	5	4							-0.121436														16.6579											18.3443	18.6319	18.5651	18.3673	18.5546	18.6225	18.6364	17.6094
A0A0B4J1X8	IGHV3-43	Immunoglobulin heavy variable 3-43	118	63.56	7	3								21.345		19.0832						20.4985	19.3077							20.3809								18.5362		17.4237	15.9823	17.0217			15.8554
A0A075B6Q5	IGHV3-64	Immunoglobulin heavy variable 3-64	118	63.56	6	3							-0.344386	18.6077	21.0397		18.5849	20.0406	18.6156	22.2944		17.8487			20.9412	20.2996		19.6603	16.2528	15.8402			18.4814	20.508		20.5837		20.0821	20.6167	20.4685	20.5885	22.6344	19.571	19.3199	18.8529
A0A075B7D8	IGHV3OR15-7	Immunoglobulin heavy variable 3/OR15-7 (pseudogene) (Fragment)	119	71.43	6	3								19.1066			24.4074		17.9807			18.4701			25.1608	17.6062	17.7988		18.5685	18.9951		19.1165	24.1397		17.4645					18.0232	17.4675				17.7853
A0A0C4DH34	IGHV4-28	Immunoglobulin heavy variable 4-28	117	26.5	3	3																		20.8266																			15.8862
P06331	IGHV4-34	Immunoglobulin heavy variable 4-34	123	42.28	4	1										20.0454	15.6795	18.268	19.2476					20.0879	18.8458	18.3744		17.6223	17.4134			18.855		17.4594	19.561			16.0366			16.278	17.3772		16.5956	16.6683
A0A0B4J1U7	IGHV6-1	Immunoglobulin heavy variable 6-1	121	41.32	6	6							-0.329549		17.2853				15.6578			16.6169				19.0966		18.9773	18.1657						18.7608			22.0101	20.7504	20.3693	20.7515	19.6437	21.0084	20.556	21.355
A0A0A0MT89	IGKJ1	Immunoglobulin kappa joining 1	12	66.67	1	1							-1.05478															19.7546			19.6982			18.9068					16.0461	16.9123	16.4244		15.5739	15.8736	14.7709
A0A0C4DH73	IGKV1-12	Immunoglobulin kappa variable 1-12	117	36.75	4	0							-0.259681				17.3928	16.8607														15.6116						19.4215	19.8548	18.6067	19.1205	18.6394	19.03	19.1763	19.119
P04430	IGKV1-16	Immunoglobulin kappa variable 1-16	117	29.06	3	3								18.6225								18.5355							20.842	18.559								16.3516	15.9552				16.0402		15.6053
P01599	IGKV1-17	Immunoglobulin kappa variable 1-17	117	29.06	4	2				0.0435373			0.882632					18.1355	19.0053						23.1684	19.4829	17.7695	19.8448	20.5171			16.8406		18.6453	18.5373	19.1261	21.1315	20.0411		16.4079	17.0658	18.8909	18.6659	18.6059
A0A075B6S5	IGKV1-27	Immunoglobulin kappa variable 1-27	117	29.06	3	2											15.6225												16.9142										16.8829
A0A075B6S9	IGKV1-37	Probable non-functional immunoglobulinn kappa variable 1-37	117	13.68	1	0																				17.6295																	18.5871	17.8269
P01597	IGKV1-39	Immunoglobulin kappa variable 1-39	117	31.62	3	0				1.66475			0.455202		17.9333		18.1464	18.2972	16.6408			16.5009				18.0173	17.9988		17.4563	17.5786			18.3468	17.6673	15.5247		15.2862	19.7223	20.0094	18.9205	19.8682	20.2253	20.2718	19.9993	19.8449
P01602	IGKV1-5	Immunoglobulin kappa variable 1-5	117	29.06	3	3							-0.778634	17.8462	21.3894	24.115	20.2866	22.6021	17.9603	23.9785			24.2321	24.4563	20.7711	21.8149		20.6337						20.8257	17.9713			16.0187	18.2487	19.1448	19.0777	12.9498	18.7443	19.3521	18.3292
A0A0C4DH67	IGKV1-8	Immunoglobulin kappa variable 1-8	115	32.17	4	0							-0.0601695		19.459		15.1385						18.5014												18.8222			19.469	19.7661	17.8973	17.9914	19.7206	17.612	18.5438	19.0068
A0A0B4J2D9	IGKV1D-13	Immunoglobulin kappa variable 1D-13	117	50.43	5	0											17.4618	18.4808	20.4867														17.4088	18.5982	16.2834				19.2435	17.5379	19.1165		19.5892
P01601	IGKV1D-16	Immunoglobulin kappa variable 1D-16	117	36.75	4	3							0.629932																									18.6167	18.3134	17.9728	17.826	19.5148	17.6054	18.4558	19.6726
A0A075B6S4	IGKV1D-17	Immunoglobulin kappa variable 1D-17	117	16.24	2	2																							18.3366																16.2717
P01593	IGKV1D-33	Immunoglobulin kappa variable 1D-33	117	36.75	4	0							0.447064					18.5781								19.9172								20.1417				22.5649	22.0775	21.5819	22.1054	22.7079	22.3646	22.3244	22.7211
A0A087WSZ0	IGKV1D-8	Immunoglobulin kappa variable 1D-8	117	31.62	3	0							0.1286					18.3944								19.4756			17.2102									19.7	19.0907	18.5993	19.2807	19.0377	19.2997	19.0207	19.827
A0A075B6P5	IGKV2-28	Immunoglobulin kappa variable 2-28	120	35.83	4	0																																		15.7115	16.8747				16.5946
A0A075B6R9	IGKV2D-24	Probable non-functional immunoglobulin kappa variable 2D-24	120	44.17	5	1											16.9228								18.4589								14.7993
A0A075B6S6	IGKV2D-30	Immunoglobulin kappa variable 2D-30	120	44.17	4	1								18.3237								17.9901								18.4769			15.1339
A0A0C4DH55	IGKV3D-7	Immunoglobulin kappa variable 3D-7	119	26.05	2	0							0.225823		18.9617				17.7756				20.0467										17.6541					19.3065	18.8894	18.465	20.7877	18.5715	20.9755		19.217
P06312	IGKV4-1	Immunoglobulin kappa variable 4-1	121	35.54	6	6							-0.580438		18.5743		19.0462	19.0587	19.4548			19.8934				19.4506	19.9761		21.3552	19.6119	17.5994	17.1978	19.8665	19.2998			19.2115	22.4277	23.3251	21.0825	22.3301	23.2272	21.3384	19.9354	22.3427
A0A0C4DH24	IGKV6-21	Immunoglobulin kappa variable 6-21	114	28.95	2	1				-0.0312592			0.0880884	17.599	18.2		17.7116	18.5977	20.8969		18.8888	17.3477			18.2684	18.4347	20.4701	18.8948	17.7941		18.9079	18.8027	18.1669	18.4827	20.6166	18.7941			18.4813	18.8629	19.0315		18.9776	19.9855	17.6769
A0A0A0MT36	IGKV6D-21	Immunoglobulin kappa variable 6D-21	114	32.46	3	0							-0.0497878	16.8451	17.0434			16.6248	15.5247		18.327					16.6837					17.7867							18.4255	15.3758	16.7201	15.3294	16.026	16.4268	16.3324	16.8665
A0M8Q6	IGLC7	Immunoglobulin lambda constant 7	106	87.74	9	0							0.366654	15.9434	18.0591	18.631	16.3621		15.3191				19.322	20.6081	20.5793	17.1681		17.4987					17.6095		16.475			15.0624	17.8554	18.0835	17.4422	15.8963	17.9478	18.7107	17.3555
P15814	IGLL1	Immunoglobulin lambda-like polypeptide 1	213	25.35	4	3														19.9009					19.5374				21.4254									17.9267	11.8645	18.2955			17.9566
A0A0B4J1U3	IGLV1-36	Immunoglobulin lambda variable 1-36	117	40.17	3	3							0.446827																									17.9401	18.2431	17.6006	18.5375	17.8101	18.7421	18.362	19.1945
P01703	IGLV1-40	Immunoglobulin lambda variable 1-40	118	38.98	2	2							-0.110454																18.2652								18.3076	20.1927	17.5407	20.0705	20.4234	18.6521	19.0123	19.3166	20.8043
P01699	IGLV1-44	Immunoglobulin lambda variable 1-44	117	38.46	3	1							0.143887		17.6228	18.0218								19.0741				17.9605			17.0793	20.1226			16.9194	17.6307		18.0414		18.1762	18.5531	17.9883	19.081	18.8719	17.662
P01706	IGLV2-11	Immunoglobulin lambda variable 2-11	119	36.97	2	2							1.31852		21.7696		19.7719			20.9286			20.9177		18.1703		21.192	18.5815			16.8107	18.9287	18.9584		21.2993			20.3566	20.7932	20.4731	20.9783	20.0812	21.901	23.9947	21.8984
P01704	IGLV2-14	Immunoglobulin lambda variable 2-14	120	13.33	1	1									19.735		17.2866		19.5358								18.7561				20.096				19.6362				19.6633					15.0928
A0A075B6J9	IGLV2-18	Immunoglobulin lambda variable 2-18	118	13.56	1	1	-0.528213							21.1655	17.4359		22.4509					20.7657			21.3871			16.5114		20.8997	17.2756	19.1875	24.4617					17.7942
P01705	IGLV2-23	Immunoglobulin lambda variable 2-23	113	7.08	1	1							1.04724														18.6356												18.2291	18.4955	18.04		18.8657	20.3199	18.7208
P01709	IGLV2-8	Immunoglobulin lambda variable 2-8	118	6.78	1	1							-0.700143			17.1079	17.5528		17.2006									17.4993					18.3094					20.9544	22.6879	21.9951	21.3781	21.4879	22.2663	21.8895	18.5712
P01715	IGLV3-1	Immunoglobulin lambda variable 3-1	115	19.13	1	1							1.15302		16.9244																							16.6801		16.1185	16.745	18.4466	17.7126	17.933	16.578
A0A075B6K4	IGLV3-10	Immunoglobulin lambda variable 3-10	115	28.7	4	1							-0.587339		19.6736							16.558	19.483	16.0971		15.639					18.3601			17.2178				18.8385	16.3268	17.7941	18.1057	14.8243	17.2428	18.3677	18.2809
P01714	IGLV3-19	Immunoglobulin lambda variable 3-19	112	27.68	2	2							-0.34836			20.656		16.8656						22.7316		16.0533						17.5982		17.3153					16.0553	16.4403	16.0913	18.1802	16.5822	16.99	11.6366
P80748	IGLV3-21	Immunoglobulin lambda variable 3-21	117	48.72	6	3							-0.00592685		15.921																							18.0201	16.8559	16.9171	16.859	16.9054	17.4517	16.0892	18.1822
P01717	IGLV3-25	Immunoglobulin lambda variable 3-25	112	36.61	3	1							0.499257	16.4429	18.027	19.4868	16.4571	16.5717	15.702	17.3083			19.6089	18.9114	17.3134	15.7473		16.5201			17.1222			15.8401	16.7329			14.3295	17.228	19.2881	18.5668	13.5326	20.053	19.1331	18.6907
A0A075B6K5	IGLV3-9	Immunoglobulin lambda variable 3-9	115	49.57	5	2							-0.0289708																									19.4989	17.3919	17.3986	19.0297	16.54	19.7227	17.917	19.0234
A0A0A0MRZ9	IGLV5-52	Immunoglobulin lambda variable 5-52	124	12.1	1	1																																		14.7621	15.4526	15.009		15.5858
P01721	IGLV6-57	Immunoglobulin lambda variable 6-57	117	35.9	2	2							1.04812																									17.8438	18.199	17.6829	19.0839	18.3769	19.0927	19.7972	19.7353
P04211	IGLV7-43	Immunoglobulin lambda variable 7-43	117	21.37	2	1							0.676667																									16.991	15.8868	16.6649	17.7686	17.3904	17.998	18.2372	16.3924
A0A075B6I9	IGLV7-46	Immunoglobulin lambda variable 7-46	117	43.59	3	2							-0.29832		20.3309		13.9805		18.6193	23.8515			21.6948	18.8348		18.7367	19.7419	20.5596			20.477	18.8919		14.0543	17.4405			17.3131	19.1199	16.8702	16.4426	17.8323	16.2229	17.8964	16.6011
A0A0B4J1Y8	IGLV9-49	Immunoglobulin lambda variable 9-49	123	21.95	3	3							-0.378714		16.1477		18.9775		17.5764						18.0745		17.0866		15.8661				19.2894		17.1426		17.6514	17.1851	18.1817	20.5579	20.171	19.6942	17.373	17.2365	20.2772
Q9NPH3-2	IL1RAP	Isoform 2 of Interleukin-1 receptor accessory protein	356	9.83	3	0							-0.116113										17.5368															19.4151	18.5822	18.1427	18.5254	17.7594	19.0597	18.9877	18.3941
Q12905	ILF2	Interleukin enhancer-binding factor 2	390	28.72	9	0																20.3842	21.367	20.7127	20.9559	20.7147	21.9234	21.3463	20.8622						18.6344
Q12906-2	ILF3	Isoform 2 of Interleukin enhancer-binding factor 3	702	30.91	20	0													19.6613			22.4653	23.9962	23.5765	23.8281	22.8443	23.7878	23.1017	22.8992						18.5213		20.5569			20.5202		15.7178
Q13418	ILK	Integrin-linked protein kinase	452	41.15	17	0			0.962057	0.0416856								19.19	19.8456	20.4813	20.6553					18.1032	20.4951	18.557	19.3355					18.1897	19.7273	18.9911	19.4159					19.8373	18.5201	21.1253	21.5943
Q16891-2	IMMT	Isoform 2 of MICOS complex subunit MIC60	747	8.57	5	0										16.9877	17.0389	15.7856			17.7685					17.1184				15.0373									15.0699
O14732-2	IMPA2	Isoform 2 of Inositol monophosphatase 2	261	4.6	1	0									15.8398		15.3557	14.9522								15.3038		16.7766			16.4794		16.1336		17.4627
A0A6Q8PHA2	INF2	Inverted formin-2	1281	15.61	13	1			0.0948774	-0.211303								17.0907	18.9834		16.3437					16.2731	18.6516	16.9163	16.3063					16.7429	18.9524	16.8594	16.4378						18.5793	17.1223
P55103	INHBC	Inhibin beta C chain	352	10.51	3	3							-1.44517																									17.9248	17.992	17.4021	17.0553	17.4735	17.8682	15.2412	14.0106
P58166	INHBE	Inhibin beta E chain	350	10.57	3	2	-0.506377						-1.06702	19.4224	19.7185		19.023	16.7021	20.3456		17.027	19.6542				16.2023	19.8996	19.1616	18.7173	19.8843	19.7105	20.23	20.0883		20.0653	19.0479		17.1416	16.9831	16.6977	16.5694		16.4247	15.5543	15.3638
O00410-3	IPO5	Isoform 3 of Importin-5	1115	2.33	3	0																16.8015			18.5025	17.1305	18.5343	16.4943	17.2408
O95373	IPO7	Importin-7	1038	3.28	3	3												16.3234	16.6034			17.1853		16.7958	17.4132	17.5013	18.458	18.0895	17.8061						16.3153
Q13576	IQGAP2	Ras GTPase-activating-like protein IQGAP2	1575	20.7	27	1			0.257327	-0.107295							14.4907	18.0953	18.4083	17.452	18.449				16.9048	17.6657	18.4694	17.6633	17.1478			15.2024		18.2029	18.2755	17.5356	17.3613							20.1155
Q9Y4H2	IRS2	Insulin receptor substrate 2	1338	2.09	2	2				-0.765992				16.5954					18.9189		17.466						18.3708	16.6365	15.707						18.9483	17.8304	16.2336
P17301	ITGA2	Integrin alpha-2	1181	7.87	8	2			-0.0101887	-0.658777							13.0292	17.2139	16.2329		14.9009	13.7645				16.7195	16.6299	13.6254	13.0525	13.8247				17.2785	16.7349		14.3648
P08514	ITGA2B	Integrin alpha-IIb	1039	35.71	28	1			-0.0694801	0.0294584							17.9612	23.9805	22.6153	18.4651	22.2964				18.6158	22.8254	23.1285	19.762	22.0373			17.064	18.586	23.9839	23.0656	18.79	21.7957					16.755	15.8307	15.1617	16.6584
P23229-2	ITGA6	Isoform Alpha-6X1A of Integrin alpha-6	1073	13.89	13	0			-0.0546993	-0.372045								18.8011	18.7828		17.5932					18.4427	18.432	15.7173	17.3504				16.3516	18.8828	18.896		17.5624						15.8805	14.4135	14.3759
P05556	ITGB1	Integrin beta-1	798	21.55	14	0			0.193353	-0.10449							14.8491	19.7836	19.7572		18.3687	16.3957				19.3655	19.5886	16.4211	18.0619	17.3656				19.6645	19.6823		17.9826		18.1204		15.0753		15.4643	16.2396
P05106	ITGB3	Integrin beta-3	788	42.77	28	3			-0.835623	0.06201							18.6004	22.0752	21.7463		22.1738	22.4371			19.7695	23.2752	23.4082	19.5201	22.5048				19.0509	23.7072	22.361	19.9581	22.4339
Q06033-2	ITIH3	Isoform 2 of Inter-alpha-trypsin inhibitor heavy chain H3	886	27.09	18	0							0.507923	15.9481	17.7319			17.1526				16.819				17.089		15.9441					20.3342	16.991	15.8294	16.3525	16.2419	21.3229	21.2423	20.1707	20.2975	21.8876	20.7536	20.7223	21.7015
Q14643-2	ITPR1	Isoform 2 of Inositol 1,4,5-trisphosphate receptor type 1	2743	2.11	5	0							-0.162675													15.8586								15.6586	16.2213			22.1776	21.8425	22.4906	21.9576	21.9726	22.2047	22.314	21.3263
O60229	KALRN	Kalirin	2986	1.57	4	0			-0.0394933	-0.624571					14.7912			14.99	17.2542		17.4006					15.6522	15.9121	16.4274	17.2181					15.3639	17.4983	17.9446	16.9012
Q15046-2	KARS1	Isoform Mitochondrial of Lysine--tRNA ligase	625	16.48	13	0														22.1222		20.7074	23.1636	22.3512	22.2659	21.1226	22.391	22.5883	20.9636
O00139-2	KIF2A	Isoform 2 of Kinesin-like protein KIF2A	660	23.33	14	0			0.375783	-0.444645								18.916	21.6547	20.068	19.9624					17.6954	21.0991	20.0474	18.4776					18.6763	21.3085	19.7668	19.3463								14.2826
P33176	KIF5B	Kinesin-1 heavy chain	963	17.65	14	12			-0.119911	1.67744								16.643	17.2132		17.1281	17.6887	18.2041	18.3449	18.3592	18.1159	19.1337	19.2983	18.6217		16.0314			16.8725	17.5877	17.1159	16.8838
Q07866-10	KLC1	Isoform D of Kinesin light chain 1	618	14.72	8	0												15.6626	15.9571		18.0336	16.5322	18.341	16.845	17.9642	17.7802	18.3134	18.4913	17.608					16.5688	16.9056
O43240	KLK10	Kallikrein-10	276	9.42	2	0	-0.522076		0.292881	-0.768		0.814957		16.2441	16.835		16.291	15.3083	16.3426		16.6555	14.3667			15.8755	14.6142	15.6025	16.0359	14.9622	14.5563	18.8899	13.9254	17.4902	15.0797	16.946	16.859	15.4021
P49862	KLK7	Kallikrein-7	253	10.28	2	1																													15.6336
Q14974	KPNB1	Importin subunit beta-1	876	2.4	2	0																16.8499	19.0341	18.5377		16.8384	17.3615		17.7793
P13646	KRT13	Keratin, type I cytoskeletal 13	458	22.93	11	3									18.5454			17.1772							18.151	18.1014	18.6705	18.9878		17.7592			20.7697	17.7799
P19012	KRT15	Keratin, type I cytoskeletal 15	456	29.17	12	1										22.2139	17.7431	18.1067	17.2321	21.1378			20.0319	23.2949	16.7778			16.8279	15.7644		17.6197		17.5171		17.8924
P05783	KRT18	Keratin, type I cytoskeletal 18	430	7.91	3	0																					15.6458							14.5955	18.9243	18.4709	16.8899	13.7719
P08727	KRT19	Keratin, type I cytoskeletal 19	400	43.25	21	3	-0.982256							17.9264	18.1927		17.5859	19.9568	18.2854					21.3706		17.8374	18.1706	19.0833	16.4212	17.9535	19.749	18.4375	18.9492		20.3112	18.9676
P12035	KRT3	Keratin, type II cytoskeletal 3	628	22.29	18	3											17.9121																21.0019
P19013	KRT4	Keratin, type II cytoskeletal 4	520	20.19	12	3																											21.0471
P48668	KRT6C	Keratin, type II cytoskeletal 6C	564	62.94	41	1										19.2977				17.2956			17.9386	19.5533		11.2028		15.5115
Q01546	KRT76	Keratin, type II cytoskeletal 2 oral	638	23.2	17	4																											20.5998
P60985	KRTDAP	Keratinocyte differentiation-associated protein	99	32.32	5	1							-0.264242																									17.4075	17.2988	18.3373	17.719	16.8358	18.5074	16.2504	18.1119
P07942	LAMB1	Laminin subunit beta-1	1786	4.2	5	0				0.761576									18.2643			17.8327	18.7333	18.4167	18.4347	18.2108	18.4831	18.8661	18.5313					17.605	18.0001		17.3353
P11047	LAMC1	Laminin subunit gamma-1	1609	2.42	3	2									16.1305							15.3925				16.3647	16.3098	16.6893	16.3943
Q6IAA8	LAMTOR1	Ragulator complex protein LAMTOR1	161	8.07	1	0												16.6614	16.207							16.4167	16.355	14.0313	15.3548					17.1799	17.0434
Q9NS86	LANCL2	LanC-like protein 2	450	4	1	1																16.9547
P28838-2	LAP3	Isoform 2 of Cytosol aminopeptidase	488	10.66	5	0																15.74	19.3521	19.006		15.8047	16.7946	17.9823	16.9081														13.9008		14.1863
P04180	LCAT	Phosphatidylcholine-sterol acyltransferase	440	22.27	9	2							0.0787786	16.893				17.4644	17.5467		17.6796	18.4089				17.1407		17.178	16.6359	17.4557		18.0545			17.7143		17.5068	19.915	19.2891	18.7832	19.4582	19.887	19.7412	18.9429	19.1896
P13796	LCP1	Plastin-2	627	16.11	7	1							0.429501	17.6269	18.3933		17.2257									17.6818			14.3821	15.4299			15.864					18.0279	15.8049	16.2357	16.7852	17.7557	16.7122	16.5532	17.5508
P00338-3	LDHA	Isoform 3 of L-lactate dehydrogenase A chain	361	11.08	4	0				0.0938019			0.926044					16.2702	17.8469							15.9404	18.2339	16.8188	16.8741	17.3573	17.7915	15.9025	19.4753	16.3326	17.5515	16.6976	16.9103	16.4184	16.1625	15.6732	15.0619	16.0318	16.7107	16.5263	17.7514
Q5SW96	LDLRAP1	Low density lipoprotein receptor adapter protein 1	308	6.49	2	2													18.4062								17.9804								17.9196
P09382	LGALS1	Galectin-1	135	28.15	3	2				1.89344			0.671052				14.0837					16.9119			17.3351	17.7471	18.1225	17.6041	17.7126				14.8112	15.6986	16.6617		15.5416	15.4255	15.0929	15.3168	14.9258	15.7861	15.5931	14.9325	17.1334
P17931	LGALS3	Galectin-3	250	18.4	4	1							0.805382	16.4445	15.9891		15.7929	15.6027				15.8751			16.6532	16.6464	17.0721	16.8049	16.4922		18.643	16.501	17.9314		16.7675	17.9317		14.3628	13.9565	14.6971	14.6141	15.2214	15.4983	15.0349	15.0975
Q3ZCW2	LGALSL	Galectin-related protein	172	22.09	2	1																																							17.5318
Q8N6C8-3	LILRA3	Isoform 3 of Leukocyte immunoglobulin-like receptor subfamily A member 3	456	7.02	2	0							-0.965322																									18.9094	16.1192	16.1428	15.7386	17.2	15.5059	14.5805
Q9UHB6-2	LIMA1	Isoform Alpha of LIM domain and actin-binding protein 1	599	17.2	9	0			0.529758	-0.757816								17.4814	18.6918		19.6596	16.3191	16.3919	16.2047		16.4281	18.2304	17.0851	17.3116					17.3402	19.0844		17.819
P48059-2	LIMS1	Isoform 2 of LIM and senescent cell antigen-like-containing domain protein 1	337	28.78	7	0			0.194826	-0.132341					16.9319	16.9196		21.4444	22.9528	23.1313	23.2965	17.029			18.6793	21.4009	23.5152	22.2323	22.3679			17.6455	17.6023	21.6797	23.2605	22.6315	22.474	14.5321		16.3814		15.9254	18.6609	19.4024	16.988
O14910	LIN7A	Protein lin-7 homolog A	233	6.87	1	0																				15.1949	16.5256	15.1465	14.5216		14.076
Q15334	LLGL1	Lethal(2) giant larvae protein homolog 1	1064	5.17	4	0													17.9515			17.1851			17.5798	16.9143	18.2909	18.2616	18.0973
P02545-2	LMNA	Isoform C of Prelamin-A/C	572	18.01	9	0	-0.0655673		0.654831	0.0227799		0.720399		19.4745	20.081	21.2015	18.5344	19.4744	20.4196		20.7887				19.7188	19.1247	20.2827	20.6605	19.2323	18.3946	22.0492	19.3331	19.7767	18.3974	20.8743	20.4908	19.4465
Q08397	LOXL1	Lysyl oxidase homolog 1	574	14.29	5	3								18.0765	20.3355	19.775	19.1583	18.3395	19.5035	19.739	19.0322
P02750	LRG1	Leucine-rich alpha-2-glycoprotein	347	51.01	16	16				1.67514			0.432715	15.4402				18.0456	21.4811			15.2443				18.9114	21.2761	17.1405	17.1582	16.1377	16.8736	16.3151	14.9113	17.513	18.0549		16.7523	25.0231	24.2669	24.5053	23.8714	25.8351	24.6635	23.2763	25.6228
Q07954	LRP1	Prolow-density lipoprotein receptor-related protein 1	4544	1.67	6	6							-0.121695																									19.4754	19.4618	18.967	19.2148	19.0112	19.5795	18.764	19.2775
Q8N1G4	LRRC47	Leucine-rich repeat-containing protein 47	583	16.3	8	8			-0.119398	3.38713								15.8404	17.9833		18.9332	19.4533	21.0765	20.929	20.8729	20.3073	21.5066	21.9051	20.4389					16.5504	18.3486	17.4943	18.2161
Q96AG4	LRRC59	Leucine-rich repeat-containing protein 59	307	14.98	3	2				-0.296221					15.1978			17.7915	18.3437			15.6887				17.7711	19.1613	14.9441	16.0872	18.7023	17.8186	16.31	15.8835	18.2414	19.2648		16.4021
Q9Y608-4	LRRFIP2	Isoform 4 of Leucine-rich repeat flightless-interacting protein 2	424	8.49	3	0			-0.172319	-0.425718								18.0881	17.7444		16.0603					17.1816	17.9484		16.0027					18.0953	17.5446		16.77						14.4261		13.6297
O43300	LRRTM2	Leucine-rich repeat transmembrane neuronal protein 2	516	4.46	2	2																							19.4541
P51884	LUM	Lumican	338	37.28	12	12							-0.510397		18.5265			23.1156		18.3325		18.7314			17.6339	22.6111	16.7063		16.5376	16.0487				22.8908	15.6186	16.8526		21.5965	21.4678	20.638	20.4631	20.5209	21.0705	20.6761	19.8564
Q9Y5Y7	LYVE1	Lymphatic vessel endothelial hyaluronic acid receptor 1	322	10.87	4	4							-0.0212443						18.1775			18.1886						17.5789	16.9699					18.4649	17.768			20.2403	20.6686	19.9375	19.8529	20.2825	20.7532	19.9597	19.6189
P20645	M6PR	Cation-dependent mannose-6-phosphate receptor	277	10.11	2	0												16.5587								16.5917								15.6741
Q9BQ69	MACROD1	ADP-ribose glycohydrolase MACROD1	325	3.38	1	0																16.2947			18.2167	15.6494	17.5039	18.5458	16.0649
Q9UNF1	MAGED2	Melanoma-associated antigen D2	606	21.12	9	1			1.0362	-0.0523155								16.9843	20.5989	21.1818	21.4881					15.6277	20.4946	19.8336	19.9432					17.0953	20.7668	18.4622	19.784								13.7774
P33908-2	MAN1A1	Isoform 2 of Mannosyl-oligosaccharide 1,2-alpha-mannosidase IA	367	7.08	2	0							-0.135459																									16.7445	16.9278	16.6445	16.9237	16.8247	16.9831	15.9268	16.964
P55145	MANF	Mesencephalic astrocyte-derived neurotrophic factor	182	28.57	4	4																					19.4631															14.9197	17.7293	15.588	15.9867
P27338	MAOB	Amine oxidase [flavin-containing] B	520	15.58	7	1												18.048	16.8525							17.7017								17.5349	16.2659
P27816-2	MAP4	Isoform 2 of Microtubule-associated protein 4	979	4.7	5	0													20.3385			19.5455			16.5982	17.49	21.1722	18.8144	18.6005						19.9653
P28482-2	MAPK1	Isoform 2 of Mitogen-activated protein kinase 1	316	30.7	8	0			0.366375	3.95857								16.5333	17.5056		17.0446	20.2415	21.0059	20.8432	21.2739	20.3797	20.8068	21.1582	20.6736					16.2701	17.8704		15.8439
Q15691	MAPRE1	Microtubule-associated protein RP/EB family member 1	268	13.81	4	3																16.2892			17.2981	17.3468	18.0854	17.3359	17.4255														18.0877	17.313	17.5922
Q15555-3	MAPRE2	Isoform 3 of Microtubule-associated protein RP/EB family member 2	315	28.25	6	0			-0.566253	0.650627								16.4613	17.2463	16.793						17.0063	20.4076	17.8377	16.6886					16.7314	18.1083	17.3597	17.1383					14.2863	15.7737	14.4363	15.4045
P29966	MARCKS	Myristoylated alanine-rich C-kinase substrate	332	15.06	2	2							0.626385				15.0487				17.0597				16.6063			16.5457	15.8647		14.3981				16.9946		16.3707	12.5277	12.5008	13.6449	11.5056	13.5813	13.4166	12.785	12.9017
Q7KZI7-10	MARK2	Isoform 10 of Serine/threonine-protein kinase MARK2	686	9.18	4	0				-0.72821									18.5656		18.8014						17.9926	16.9546	17.8249					14.6875	18.5472	18.2239	18.1856							15.5684
P48740	MASP1	Mannan-binding lectin serine protease 1	699	17.31	10	2	1.1952		0.852959	-0.0410662		-0.34224		20.3752	21.5135	21.2928	20.8824		20.8803	21.4053	21.8111	19.5079			20.8664	19.5331	21.0394	19.9896	19.3532	19.3523	20.4971	20.205	19.2288	18.5416	20.5045	21.0183	20.0151			21.0787	20.1358		19.3472	20.7461	18.7672
P11226	MBL2	Mannose-binding protein C	248	38.71	8	8							-0.246348	16.2805				15.2737				16.3487				14.5253			16.0496	16.0487					18.4901			20.0354	19.2188	16.5924	18.4564	19.3062	18.6334	17.4656	17.9124
P43121	MCAM	Cell surface glycoprotein MUC18	646	10.06	4	1							-0.492799																									16.2875	17.3094	17.504	16.5294	15.8193	17.0771	16.546	16.2168
Q9ULC4-3	MCTS1	Isoform 3 of Malignant T-cell-amplified sequence 1	182	10.44	2	0												15.0748				17.712		18.265	18.2044	18.1441	19.9168	18.8938	18.2865						17.1398
Q15648	MED1	Mediator of RNA polymerase II transcription subunit 1	1581	3.23	3	3																16.2302	18.5523	17.7173	18.3436	16.5346	17.9851	17.7193	17.3675
Q06413-6	MEF2C	Isoform 6 of Myocyte-specific enhancer factor 2C	463	13.61	3	0				1.15313								21.628				18.5596	17.7778		20.0733	18.8021	19.1622	19.4798	19.3096			20.8049		20.5558	17.7377		15.521
Q14814-4	MEF2D	Isoform MEF2DA0 of Myocyte-specific enhancer factor 2D	514	6.23	4	0											18.2734					19.3254	20.889	20.4044	20.6529	19.7326	20.294	20.4609	19.8073
Q9Y316-2	MEMO1	Isoform 2 of Protein MEMO1	274	6.2	2	0																17.7107			18.4245	17.8137	18.7032	18.6004	18.2176		15.5853		16.6445
Q9BUN1	MENT	Protein MENT	341	8.5	2	1																																13.7295		13.0748		14.3968	13.4391	13.3852	13.3805
P50579-2	METAP2	Isoform 2 of Methionine aminopeptidase 2	455	4.62	1	0																17.7021	19.4102	19.4255	18.8082	17.8988	18.9555	19.6361	18.8153
Q9H3U5-2	MFSD1	Isoform 2 of Major facilitator superfamily domain-containing protein 1	78	15.38	1	0			0.046022									18.1846	18.3231		17.6275					17.535	18.2533							18.7374	18.6783		16.5815
P26572	MGAT1	Alpha-1,3-mannosyl-glycoprotein 2-beta-N-acetylglucosaminyltransferase	445	3.15	1	0																																17.5516				13.2453			14.1988
Q8TDZ2-2	MICAL1	Isoform 2 of [F-actin]-monooxygenase MICAL1	981	5.61	5	0								15.9619	18.5491				18.7602			19.4739			20.9713	19.9288	20.7055	20.6461	20.2663									19.5226							18.4593
P14174	MIF	Macrophage migration inhibitory factor	115	35.65	3	3			0.00833297	-1.14069				17.0604		17.4486	16.0841	17.0204		17.3909	18.9179			18.1117	18.3811	16.9555	17.1273	16.9112	16.0154	19.1904	19.0508		16.8891	17.4283		17.7045	18.1714						19.1431	17.9754	18.1705
Q8N4C8-2	MINK1	Isoform 1 of Misshapen-like kinase 1	1295	5.87	8	0			-0.463346	0.619191								17.0889	19.7659	15.5774	16.7532			19.805	15.6203	17.3945	19.6506	18.4326	18.0378					16.7732	19.1965	17.7407	17.3283
Q9UNW1	MINPP1	Multiple inositol polyphosphate phosphatase 1	487	12.11	4	0							-0.471821																									18.9018	18.1475	18.6255	18.675	17.8795	18.8073	17.7262	18.0496
Q14165	MLEC	Malectin	292	18.49	5	1												19.8635	20.4989							18.7708			20.8436					19.3461	20.2034		19.4614
Q96EY8	MMAB	Corrinoid adenosyltransferase	250	17.6	4	0																18.0742		16.3653	16.029	18.1367	18.8582	19.2763	18.432						20.4779
Q99542	MMP19	Matrix metalloproteinase-19	508	20.08	8	0								17.4864	16.604			17.8537				18.6707	18.7944	19.4869	18.7003	18.6906	19.3201	19.0864	18.8474		16.5265			17.8695	17.4098
P08253-2	MMP2	Isoform 2 of 72 kDa type IV collagenase	584	4.62	2	0															16.8972					15.9528
P41218	MNDA	Myeloid cell nuclear differentiation antigen	407	15.72	6	6													16.9075								16.6988			14.8918					16.8302										18.7524
Q9HCE1	MOV10	Helicase MOV-10	1003	19.84	19	0																19.0051	20.974	20.6152	19.8415	19.0182	20.1066	19.886	19.5425
O95866-3	MPIG6B	Isoform C of Megakaryocyte and platelet inhibitory receptor G6b	217	26.73	4	0			0.535344	0.278075								20.0837	19.39		19.9476				15.8318	20.1876	20.1423		18.3196					20.6831	19.7345		17.3977						16.2845	14.3093	16.5677
Q00013-2	MPP1	Isoform 2 of 55 kDa erythrocyte membrane protein	436	6.88	2	0				-0.24411								16.7112	17.8644							17.2538	17.9353	15.6715	16.8828	17.0274	17.9824	17.5722		17.3381	17.9403		17.5259
J3KTC1	MSI2	RNA-binding protein Musashi homolog 2 (Fragment)	140	17.14	2	1				0.0378939								14.933	16.6213								15.8369	15.8987	16.2286					14.1633	17.6009	14.9625	15.2872
P26927	MST1	Hepatocyte growth factor-like protein	711	36.43	19	0							0.226756					14.412				15.0592					16.055		15.0451									17.7373	18.5857	17.7996	18.1002	18.3166	18.5316	18.2947	17.9869
O94776	MTA2	Metastasis-associated protein MTA2	668	9.28	5	2																17.9221		19.3124	19.4336	18.283	19.3272	19.1711	19.1987
Q13126-2	MTAP	Isoform 2 of S-methyl-5'-thioadenosine phosphorylase	346	18.21	4	0																16.5351				15.9061	18.0882		17.0543
Q86UE4	MTDH	Protein LYRIC	582	3.61	2	0								17.8513	18.1459				19.4792								18.746	19.1772			19.4342				19.8899
P11586	MTHFD1	C-1-tetrahydrofolate synthase, cytoplasmic	935	4.17	4	0			0.386932	0.812727					15.837		16.3095	16.2927	18.267		17.9325	16.661			17.3934	17.5019	18.5563	18.47	18.0763	15.3103	16.797	15.9323	17.395	16.3475	18.0385	18.0221	16.9455	18.4536				15.5078	17.5929	17.0464	17.4586
Q8N699	MYCT1	Myc target protein 1	235	5.11	1	0												18.1261	17.4383							17.579	17.4431						17.0183	18.0989	18.273		16.328
P12882	MYH1	Myosin-1	1939	10.57	17	2												16.7374															19.0132
P35580-3	MYH10	Isoform 3 of Myosin-10	1997	26.39	49	0																19.6838	20.6555	20.5439	20.5967	19.8731	20.5579	20.761	20.2962				16.0293	20.7861	21.1332
P13533	MYH6	Myosin-6	1939	7.79	13	1																										19.117	21.3984							16.4495
P05976-2	MYL1	Isoform MLC3 of Myosin light chain 1/3, skeletal muscle isoform	150	20.67	3	0												14.1049											15.8575			15.9866	20.0348
P24844	MYL9	Myosin regulatory light polypeptide 9	172	52.33	8	1			0.691348	-0.543701								21.434	20.99	19.1905	20.8771					20.6295	20.5005	17.4557	18.9658					21.0207	20.7752	18.399	19.5313					16.6455	16.9615	16.035	16.8711
Q15746-2	MYLK	Isoform 2 of Myosin light chain kinase, smooth muscle	1845	3.04	5	0			0.315788	-0.307128								16.9877	19.9201		18.9836					17.1627	19.1851	18.369	17.6749				15.3742	17.4891	19.6146		17.8403						15.6102	14.4624
Q92614-2	MYO18A	Isoform 2 of Unconventional myosin-XVIIIa	1723	1.97	2	0												16.0657	16.8925							15.636								14.8324	18.0617
Q12965	MYO1E	Unconventional myosin-Ie	1108	1.71	2	1													18.0059										17.7214						18.3654		17.1124
Q13459-2	MYO9B	Isoform Short of Unconventional myosin-IXb	2022	4.25	7	0			0.411426	-0.596989								14.6516	19.1009	17.1587	17.9786						18.3303	16.4138	15.9794					14.7296	19.3486	17.2234	15.9424
P41227-2	NAA10	Isoform 2 of N-alpha-acetyltransferase 10	220	21.82	4	0																16.9567			19.2844	16.8996	18.4814	18.3442	17.994
Q9BXJ9	NAA15	N-alpha-acetyltransferase 15, NatA auxiliary subunit	866	13.97	11	0				2.46773								15.2247	17.7952			18.823	20.1738	19.9612	19.3326	19.0904	20.014	20.1499	19.3511						18.874	16.9418	16.2961
Q6N069	NAA16	N-alpha-acetyltransferase 16, NatA auxiliary subunit	864	8.1	7	2				-0.576366								20.3899	20.0488			20.4353				20.6489	19.5822	19.496	19.7707	20.6106		20.0461	22.1652	20.7814	20.833		20.1165	20.5002	21.5511		21.0578
E9PAV3-2	NACA	Isoform skNAC-2 of Nascent polypeptide-associated complex subunit alpha, muscle-specific form	925	4.54	3	0				2.63066									20.1353		18.0915	19.9343	21.2432	21.0258	21.6491	20.1251	21.535	21.7236	20.9112	17.6767			18.9012	17.9988	20.0985	19.0986	16.5764						13.7525
Q99747-2	NAPG	Isoform 2 of Gamma-soluble NSF attachment protein	230	9.57	2	0												18.0711	18.4905			17.5546				17.9666	18.5636	18.6541	17.7732						18.3121										14.0132
O96009	NAPSA	Napsin-A	420	2.14	1	0																			16.3639
P41271-2	NBL1	Isoform 2 of Neuroblastoma suppressor of tumorigenicity 1	216	3.24	1	0							-0.0735201																										14.6503	15.0177	14.8791	14.8053	15.2332	14.2126	14.851
Q6ZVX7	NCCRP1	F-box only protein 50	275	9.09	4	4								16.7427	18.5362		17.3965	16.1777	16.1131							18.3609			16.3132		17.9637	17.8138	19.9601		17.0781	17.6745	16.6966
Q9Y2A7-2	NCKAP1	Isoform 2 of Nck-associated protein 1	1134	25.04	25	0												15.0728	15.2192			19.9378	19.2327	18.2892	18.2864	20.162	20.6752	19.691	20.5587								17.762
P19338	NCL	Nucleolin	710	2.96	2	0													16.3597			15.3766			15.5099	14.1986	16.3909	16.5207					15.5349		16.4854
O00483	NDUFA4	Cytochrome c oxidase subunit NDUFA4	81	12.35	1	1	-1.92772		-0.0833365	-0.190726		1.84438		17.8365	18.8076		17.4725	19.058	19.1493		18.4982	18.0922			19.0845	18.5951	19.7133	18.5325	18.5479	20.6661	20.4034	19.8762	18.8302	19.1867	19.1513	19.1961	18.6176
O96000	NDUFB10	NADH dehydrogenase [ubiquinone] 1 beta subcomplex subunit 10	172	14.53	2	0												16.8256	17.5448							15.6002	15.265				16.1454			16.6362	17.2796
P28331-2	NDUFS1	Isoform 2 of NADH-ubiquinone oxidoreductase 75 kDa subunit, mitochondrial	741	8.5	5	0									17.3003
O75489	NDUFS3	NADH dehydrogenase [ubiquinone] iron-sulfur protein 3, mitochondrial	264	9.85	2	2			0.0594029					15.0569				16.5592	16.3747		16.275	16.2242			17.7821	16.4055			14.1306	19.7514	18.8595	17.5811	16.9862	16.8969	16.353	16.2047	15.7807
Q8TDX7	NEK7	Serine/threonine-protein kinase Nek7	302	13.91	3	1				-0.463219									18.806		17.1754					15.6171	18.4665	18.1143	16.9487					16.3045	18.7148	19.0544	16.926
O60524-3	NEMF	Isoform 3 of Nuclear export mediator factor NEMF	1055	9.1	8	0			0.101067	0.468532									20.2011	18.9383	19.7846	17.8878	18.4972	18.0348	18.8049	17.7947	19.6488	19.3483	19.0671					15.3639	20.3656	19.1357	19.1195
Q92859-2	NEO1	Isoform 2 of Neogenin	1408	1.28	2	0							-0.467429																									15.6243	15.4475	15.7678	15.4685		15.0173	14.8306	15.4808
Q9Y3R4	NEU2	Sialidase-2	380	6.32	2	2									18.3704		18.2268										18.8122						20.0816		19.0276	20.0149									12.6763
P35240-2	NF2	Isoform 2 of Merlin	620	9.35	5	0													17.8858								18.4718	16.9831							19.1886	17.1882	17.4616
O00712-2	NFIB	Isoform 3 of Nuclear factor 1 B-type	188	11.17	2	0																16.5259		18.3542	19.0354	17.1206	19.0531	19.7098
P08651-2	NFIC	Isoform 1 of Nuclear factor 1 C-type	499	4.81	2	0																15.732		16.3513	16.8572	16.428	16.6016	17.0459	17.7585						14.991
P23511-2	NFYA	Isoform Short of Nuclear transcription factor Y subunit alpha	318	5.97	1	0																14.8723	15.6137	15.7273	15.8221	14.9106	15.3602	16.6942	15.994										19.2712	18.1081		17.7833	16.1708	18.2983
P14543-2	NID1	Isoform 2 of Nidogen-1	1114	11.13	9	0			1.92514	4.29318			0.470519		18.5574		17.7426	18.8431	18.2607		19.7939	21.0009	22.6004	21.7094	21.0358	20.8409	21.5466	22.0353	21.6142			16.6456	17.197	18.0133	17.0376		16.0713	16.5333		17.3304	16.2698	16.9107	18.5361	15.88	17.4001
P15531-2	NME1	Isoform 2 of Nucleoside diphosphate kinase A	177	25.99	4	0	-0.553505		-0.427744	0.0568997		0.125761		17.9261	18.3454	18.2595	17.909	18.2262	18.0426	17.1495	19.0494	17.825			18.9846	18.6747	19.2925	18.1166	18.3226	18.0757	19.1655	18.5928	18.8199	17.9914	18.6009	19.0626	18.5238	14.124					16.1607
Q13423	NNT	NAD(P) transhydrogenase, mitochondrial	1086	2.03	2	0												18.8279	18.2532							18.3281			17.1906	18.6243	18.2563	17.6824		18.5505	18.0717		17.6792
Q15233-2	NONO	Isoform 2 of Non-POU domain-containing octamer-binding protein	382	12.57	5	0																18.546	20.6898	19.381	18.2719	18.6491	20.4367	19.3616	20.0324
Q9UM47	NOTCH3	Neurogenic locus notch homolog protein 3	2321	3.45	5	2							0.700535	16.9189	17.7506		15.2303		15.8982		17.1719																	13.5572		14.9327	14.6253		15.0024	15.1722	15.0422
Q8TAT6-2	NPLOC4	Isoform 2 of Nuclear protein localization protein 4 homolog	617	10.7	5	0													15.7748			18.0938	18.9638	18.3424	18.9377	17.5506	18.5325	19.0479	17.8406						14.447
P06748-2	NPM1	Isoform 2 of Nucleophosmin	265	23.4	4	0																18.4353	21.6237	18.4711	18.3599	18.5071	19.5823	20.1807	18.8086	18.5058			17.1291		16.9469
Q92686	NRGN	Neurogranin	78	19.23	2	2													16.7329									14.659
O14786-2	NRP1	Isoform 2 of Neuropilin-1	644	10.4	4	0							-0.0226768																									18.6334	18.5095	17.7113	17.273	18.5297	18.1723	17.3257	18.0088
Q08J23	NSUN2	RNA cytosine C(5)-methyltransferase NSUN2	767	8.87	6	0																19.2254	18.978	19.709	20.3608	19.6148	20.1384	20.4789	19.6372
P80303-2	NUCB2	Isoform 2 of Nucleobindin-2	420	7.38	2	0									17.6668		16.7867	16.124	17.5437			16.8245				16.8741	17.8122	18.1635	17.2014				16.1345												12.4593
O43809	NUDT21	Cleavage and polyadenylation specificity factor subunit 5	227	32.6	6	2																21.9504	19.5992	19.879	20.4355	21.5784	22.6165	22.1567	21.3293									20.3446	24.1873						19.5471
P49757-2	NUMB	Isoform 2 of Protein numb homolog	603	5.14	3	0													17.1071							15.5587	17.6029		16.3971							17.5365	16.339
Q02218	OGDH	2-oxoglutarate dehydrogenase, mitochondrial	1023	9.09	6	0									16.5784			16.5383								16.0841	16.7132	14.0716		17.7965	17.3035	17.664	16.9559	16.7301		16.7745
P02763	ORM1	Alpha-1-acid glycoprotein 1	201	36.82	8	6							0.550087		19.5288		16.4089	19.2369	18.5264		18.1411	18.7204			16.3605	19.8516	20.0277		18.9189	19.0834			19.6684	19.6477			18.6876	24.7924	23.8466	24.3513	24.7302	26.372	25.2364	24.8722	23.4401
P19652	ORM2	Alpha-1-acid glycoprotein 2	201	40.3	10	8				0.712088			0.058722		19.7081		20.3745	20.1956	20.9686			20.7748	18.1792	17.7496		21.1703	21.0192	18.9284	20.6453	20.8277		18.7057	20.1139	21.2139	19.3658	16.8588	21.4765	23.2102	22.8712	22.9534	23.185	23.0712	23.1194	22.9367	23.3274
P22059	OSBP	Oxysterol-binding protein 1	807	6.82	4	2													15.4989			15.7385			16.1743	15.7508	16.6357	17.7935
Q9NPF4	OSGEP	Probable tRNA N6-adenosine threonylcarbamoyltransferase	335	6.27	2	1																17.9996	19.7551	19.2156	18.701	18.1308	19.1933	18.9617	18.7373
Q9UQ80-2	PA2G4	Isoform 2 of Proliferation-associated protein 2G4	340	26.47	7	0				2.53555								15.6039				18.6084		18.9492	19.5097	18.9706	21.395	19.863	19.4704		17.694	17.323	17.5543		17.867	18.1263	17.1285
Q86U42-2	PABPN1	Isoform 2 of Polyadenylate-binding protein 2	296	23.99	4	0				1.74313				21.6467				18.4605	18.32		19.6378	18.6405	20.4865	17.6386	16.5185	18.5146	20.0722	19.4069	19.2534	21.4817					19.0015	16.8654	17.6361			17.4688	14.1636
Q9UNF0-2	PACSIN2	Isoform 2 of Protein kinase C and casein kinase substrate in neurons protein 2	445	15.06	6	0																					18.7399								15.9346
Q9UKS6	PACSIN3	Protein kinase C and casein kinase substrate in neurons protein 3	424	12.26	4	1								18.7469	18.3546			17.8149				18.5912	19.815	19.3435	19.5666	18.5042	18.9184	19.5902	18.904
P68402	PAFAH1B2	Platelet-activating factor acetylhydrolase IB subunit alpha2	229	21.83	3	0													15.4365			18.3071				18.0843	19.1607	17.2358	18.7697	18.0979	16.9233	16.5487			16.1266								16.1483	14.6813	15.2684
Q15102	PAFAH1B3	Platelet-activating factor acetylhydrolase IB subunit alpha1	231	9.09	2	0				0.287466				21.8118								23.2633				22.187	24.3339	23.0056	23.9617	22.8272	21.9124	22.4938	23.532	21.9064	23.8883	22.4368	24.1068								13.2466
P00439	PAH	Phenylalanine-4-hydroxylase	452	5.53	2	0																								17.8064	17.2079	16.1517							14.048
P22234-2	PAICS	Isoform 2 of Multifunctional protein ADE2	432	20.37	7	0												18.4054	17.9789		19.3399	19.7687	20.917	20.3892	20.6673	20.9641	20.9701	21.368	20.496	17.1032							18.0457
Q9NQU5-2	PAK6	Isoform 2 of Serine/threonine-protein kinase PAK 6	636	1.26	1	0							-0.0814328		15.4097		16.84			21.3824		14.7436					20.2655	21.4798								21.2349		21.9945	20.6861	20.8641	20.6485	20.1535	21.2268	22.3311	20.156
P19021-2	PAM	Isoform 2 of Peptidyl-glycine alpha-amidating monooxygenase	866	5.08	4	0																17.6927				17.5074	18.1704	17.2073	18.0748										16.2632				14.3712		14.438
O95428-5	PAPLN	Isoform 5 of Papilin	1262	6.89	4	0							-0.0864674	15.179	18.6692		18.3567	18.4606	15.921																			15.9328		15.5342	14.937	16.8125	15.0425	14.2819	15.3892
Q99497	PARK7	Parkinson disease protein 7	189	22.22	3	0									13.4289													12.9447			13.2106	12.5341	12.5937		13.207	10.4875				17.4625	13.4022		13.6983	12.005	13.2989
Q9HBI1-2	PARVB	Isoform 2 of Beta-parvin	397	15.37	5	0			-0.488182	-0.130445								18.3121	19.0317	16.9132	17.501					17.7781	19.5791	17.912	17.9198	14.8395				17.9078	19.2089	18.2161	18.3779					13.9174	16.9063	16.36	17.5022
Q86TB9-2	PATL1	Isoform 2 of Protein PAT1 homolog 1	627	5.74	3	0																17.299	17.6317	17.3937	17.0407	17.4329	17.9368	18.4008	17.7714
Q15366-2	PCBP2	Isoform 2 of Poly(rC)-binding protein 2	366	12.02	3	0				0.438181								16.5316	17.5514			16.2922			16.1457	16.6301	17.9816	17.2649	16.7077	18.2323	17.6942	17.2102		16.3611	18.3479	16.2496	15.8728
P22061-2	PCMT1	Isoform 2 of Protein-L-isoaspartate(D-aspartate) O-methyltransferase	228	30.7	5	0									15.967			18.1645	19.2744		17.8049					15.7393	18.2566	17.51			16.7085				18.7964								14.4872	13.2885	13.7297
Q15113	PCOLCE	Procollagen C-endopeptidase enhancer 1	449	16.93	4	4							-0.22519									16.1791					16.5493		16.4991			16.0222						18.2238	18.0427	17.4858	17.8226	17.5524	18.1914	17.4059	17.5245
P29122-2	PCSK6	Isoform PACE4A-II of Proprotein convertase subtilisin/kexin type 6	956	2.62	2	0											15.4133	15.8806	16.7379							14.998	15.8465					14.5464	15.1113	15.6714	16.4645		14.9185
Q8NBP7	PCSK9	Proprotein convertase subtilisin/kexin type 9	692	5.2	3	0							-0.445634																									18.5524	16.5537	17.1108	19.3178	17.3374	16.2392	17.6693	18.5062
Q9UHG3	PCYOX1	Prenylcysteine oxidase 1	505	10.69	4	0				1.25083				17.2972	17.0513		17.5626	16.4919			17.8334	18.376				18.2871	17.5413	17.811	16.7477	17.8462				16.0129	16.1855		16.6253			19.2048	19.4574		17.0591	18.5952
Q8NBM8	PCYOX1L	Prenylcysteine oxidase-like	494	4.86	1	0																																					15.3814
Q13442	PDAP1	28 kDa heat- and acid-stable phosphoprotein	181	13.26	2	2													17.6785								19.3405	18.795	18.926					18.0497	17.6014		18.6017
Q9BUL8	PDCD10	Programmed cell death protein 10	212	4.72	1	0												15.7007	18.2705							16.3858								16.6067	18.0528	15.8583	16.7043
Q8WUM4-2	PDCD6IP	Isoform 2 of Programmed cell death 6-interacting protein	873	3.67	3	0									15.899										16.0393	16.3381	16.3795	16.4949	15.7214									15.6362				17.114	15.7747		16.511
Q9NRA1-4	PDGFC	Isoform 4 of Platelet-derived growth factor C	182	35.16	6	0				-0.489034					17.1914		19.5493	15.9084	18.1142					17.9654	17.3699	15.124	18.7612	17.583	17.6072		16.7577	19.4418	19.0667	16.8393	18.6376	16.9334	18.6214
Q9GZP0-2	PDGFD	Isoform 2 of Platelet-derived growth factor D	364	6.04	2	0				-0.180653							18.613		19.532						16.2865	15.4371	19.3905	16.5747	17.8082			18.51	18.8547	15.4921	19.7326	16.5713	18.137
P11177-2	PDHB	Isoform 2 of Pyruvate dehydrogenase E1 component subunit beta, mitochondrial	341	17.6	5	0				0.264038								17.1544	15.8223			15.9499				17.0554	17.193		15.5659	18.4585	17.4308	16.4127	15.5664	17.2808	16.1992		15.5422
Q14554	PDIA5	Protein disulfide-isomerase A5	519	36.42	19	3			-0.166763	-0.172568				16.1687	15.6348		16.158	18.1413	20.7052	19.7058	18.4315				17.1906	16.8544	21.0116	20.284	18.8107		16.0756	16.511	16.5249	18.2335	20.444	19.7932	19.1801			20.0573			15.4312	14.0319	14.18
Q15084-2	PDIA6	Isoform 2 of Protein disulfide-isomerase A6	492	10.98	3	0								15.0445				15.7268				17.0242			15.438	15.927	16.6576			18.2182	18.2702	17.1168	15.1835		15.6903							16.0925	16.7778	15.0343	16.4832
O00151	PDLIM1	PDZ and LIM domain protein 1	329	75.08	17	17			0.903791	0.460751								19.1612	19.785	18.5377	20.7974	17.93	19.6497	18.8407	19.1719	19.3914	20.0509	19.154	18.9722					19.1504	19.7904		18.0915					17.9274	19.5022	19.0535	19.87
Q96HC4	PDLIM5	PDZ and LIM domain protein 5	596	3.52	2	0			-0.0585963	-0.485373								17.3139	18.6501		16.2521					16.5834	18.177		16.1753					17.894	18.5319	15.9247	15.9659						14.6506	14.7533	15.172
Q9NR12	PDLIM7	PDZ and LIM domain protein 7	457	25.6	7	0			0.718242	-0.713784								18.855	20.7435	20.8387	21.187					18.2275	19.3621	19.16	19.1465					19.3861	20.0941	19.7761	19.4949					15.1193	17.845	17.2977	17.7031
P16284-3	PECAM1	Isoform Delta13 of Platelet endothelial cell adhesion molecule	717	24.27	13	0			0.0315754	-0.0143621								18.845	19.1441		16.6399					18.7216	18.9937		16.776					18.8208	18.9957		16.7179
A0A494C165	PEPD	Xaa-Pro dipeptidase (Fragment)	522	11.69	3	1							-0.0342615		16.6332			18.6463				16.0944				17.8177				18.4196	17.6604	16.6368	17.4798		16.6036	14.992		18.0311	17.8948	17.4697	17.288	17.7646	18.4591	16.9348	17.3882
P17858	PFKL	ATP-dependent 6-phosphofructokinase, liver type	780	10.51	5	0													17.2125			19.3143	20.1285	20.1216	19.1162	19.4022	20.1422	21.5948	19.8235						17.1143
P35080-2	PFN2	Isoform IIb of Profilin-2	140	10	1	0																17.1752	19.5638	18.9569	19.4911	17.3723	18.8045	19.2626	18.3194
P18669	PGAM1	Phosphoglycerate mutase 1	254	16.54	2	1																				13.0681				15.4202								14.0888		12.9044			14.7406	13.9018	14.8072
Q96PD5	PGLYRP2	N-acetylmuramoyl-L-alanine amidase	576	46.88	19	1	-0.0138232		0.353313	0.246757		0.367137	-0.628364	20.2068	20.5672	20.5918	19.4506	18.5537	20.2064		21.8717	19.7012			20.6342	19.2453	20.5544	20.4981	20.4576	19.5943	21.1744	20.1472	19.9557	19.3892	20.1929	20.1965	19.9898	23.7372	23.8797	22.2421	23.5002	21.8804	23.2234	22.9763	22.7656
O00264	PGRMC1	Membrane-associated progesterone receptor component 1	195	20	4	1			0.666562	-0.250115				15.1865				19.4264	19.291		16.9677			15.4566	16.3565	18.4718	17.6597		16.8035	18.7199	18.5987	17.369	16.2848	18.5789	18.1665	16.4815	16.94					15.6817
O43175	PHGDH	D-3-phosphoglycerate dehydrogenase	533	6.57	3	0												17.5294	18.384			18.4411	19.8111	18.6234	19.8585	18.6417	19.9845	19.4836	19.0997		17.7297				18.4852								17.67
Q6UXB8-2	PI16	Isoform 2 of Peptidase inhibitor 16	270	22.22	6	0							0.234214																									17.3183	17.1792	17.305	16.7974	17.6312	18.2907	16.7597	16.8552
Q13492-2	PICALM	Isoform 2 of Phosphatidylinositol-binding clathrin assembly protein	632	4.43	3	0																							15.9009
P12273	PIP	Prolactin-inducible protein	146	57.53	6	6	0.269451			-0.159933				17.8987	21.317		20.0652	19.855	19.8568			18.831		16.9579		18.6751	19.8889	20.0278	18.8084	19.2163	19.251	19.6894	20.0052	18.414	20.3248	19.8907	19.4105
P78356	PIP4K2B	Phosphatidylinositol 5-phosphate 4-kinase type-2 beta	416	14.9	7	1																													18.3661
Q8TBX8-3	PIP4K2C	Isoform 3 of Phosphatidylinositol 5-phosphate 4-kinase type-2 gamma	403	8.19	3	0				-0.322566									17.509								17.1019	17.3138	16.1489						17.8887	17.0739	16.5696
O60331-2	PIP5K1C	Isoform 2 of Phosphatidylinositol 4-phosphate 5-kinase type-1 gamma	700	4.71	3	0													19.352																20.1609	19.0588
Q9BZ72-2	PITPNM2	Isoform 2 of Membrane-associated phosphatidylinositol transfer protein 2	1343	1.94	2	0													18.6213								18.3364	16.548							18.5407	15.4548
Q13835-2	PKP1	Isoform 1 of Plakophilin-1	726	13.09	7	0								17.1986	18.519		15.3026	16.9184	16.3048			15.1429		17.1712		15.8091		16.9234			17.5438	15.2795	18.1523	15.1247	18.3072	18.3033	16.3664	15.0266					15.7854	16.4139
Q53H76-3	PLA1A	Isoform 3 of Phospholipase A1 member A	440	4.77	2	0								16.651								16.7524
P14555	PLA2G2A	Phospholipase A2, membrane associated	144	22.92	3	0																				15.2362
P00750-2	PLAT	Isoform 2 of Tissue-type plasminogen activator	291	4.12	1	0								16.2467				15.3727	14.6086		14.6679	15.2168							13.3603	16.5608	15.0739		14.9017	15.6448			14.4329				13.6395
Q6P4A8	PLBD1	Phospholipase B-like 1	553	3.44	2	2	-0.245286							18.1999	18.7662		18.321	17.1564	17.6299			17.0782				16.9325	17.893	19.5797		16.2239	20.0865	19.4128	19.7125		19.9153	20.3494	18.9573
Q01970-2	PLCB3	Isoform 2 of 1-phosphatidylinositol 4,5-bisphosphate phosphodiesterase beta-3	1167	4.28	4	0													18.2947								17.9233	16.9366							17.8146	17.0101	15.3268
Q15147-4	PLCB4	Isoform 3 of 1-phosphatidylinositol 4,5-bisphosphate phosphodiesterase beta-4	1194	18.34	17	0			-0.111594	-0.508693								15.7028	18.9499	17.5074	17.8395						18.2034	17.6851	17.6551					15.3763	18.6336	18.0727	18.3634
Q15149-2	PLEC	Isoform 2 of Plectin	4574	5.25	20	0				-0.201143			0.105622					25.4957	26.8665							25.5188	26.2777	25.0755	24.9026		26.2447		25.6767	25.3	26.9943		25.0084	19.9576		20.997	21.7725	20.3119	22.0354	20.6967
P08567	PLEK	Pleckstrin	350	47.71	14	14			0.685886	0.440208							16.8184	21.5351	22.1326	21.3414	22.8341					20.5141	23.4188	20.4338	22.4937			16.8115		21.271	22.6151	19.0889	22.1245					18.8287	21.0832	20.7087	19.3353
Q9H8W4	PLEKHF2	Pleckstrin homology domain-containing family F member 2	249	44.58	8	7			-0.381635	0.688173					15.717		16.7951	17.838	21.47	19.4309	19.477	17.9485	18.4536	19.2111	18.9891	18.3913	21.8588	20.8165	21.4285				16.6567	17.7558	21.306	20.4844	20.1962						16.7235		15.1089
O60664-3	PLIN3	Isoform 3 of Perilipin-3	433	12.47	3	0													17.8953																18.8861								16.7911		17.3557
Q04941	PLP2	Proteolipid protein 2	152	8.55	1	1			0.204037									17.9554	18.8361		17.7735		18.2964			16.7887	17.1562				15.9959			18.2259	19.1418		16.5852
P55058-2	PLTP	Isoform 2 of Phospholipid transfer protein	441	5.67	2	0								20.284	19.1039		18.257	18.3042	19.5066			15.9974			17.2006	18.0129	19.6677	20.0105		14.3949		15.5804	16.8507	17.5268	20.2427		17.0208
Q6UX71-2	PLXDC2	Isoform 2 of Plexin domain-containing protein 2	480	2.5	1	0																																13.0306	13.9402	11.9972		12.7712			12.0099
Q8N490-3	PNKD	Isoform 3 of Probable hydrolase PNKD	361	17.17	4	1			-0.29261	-0.285118								18.0437	21.7105	19.6282	19.7618		17.0148			17.5781	21.7789	20.0929	19.7243					17.864	21.7196	20.5684	20.1626
P00491	PNP	Purine nucleoside phosphorylase	289	10.38	2	0									16.9918		16.5694	16.8627	16.9899							16.7311	17.5549		15.4729		15.5855		18.4559		17.5827		16.6195							17.8422	15.8046
Q8WVV4-1	POF1B	Isoform 1 of Protein POF1B	595	7.73	4	0									17.298		15.0854	17.552				15.9656									16.6792		17.3037		17.1889	16.8835
Q15166	PON3	Serum paraoxonase/lactonase 3	354	15.82	5	0	-0.120938		-0.0634213	0.500467		0.0575165		17.9006	17.9878	17.9154	18.0808	18.7531	18.9375	19.0892	17.024	19.0595		18.3847		19.066	19.1992	19.7394	18.0548	18.8173	18.2494	18.2541	17.0476	18.6942	18.7453	18.4266	18.1914		18.527
Q99575	POP1	Ribonucleases P/MRP protein subunit POP1	1024	4.49	4	2																17.8214	18.7077	18.5072	18.5365	17.9828	18.7391	19.781	17.8215
O95707	POP4	Ribonuclease P protein subunit p29	220	10	3	0																16.7988				17.2063	17.5564	18.1253	17.1349
Q06203	PPAT	Amidophosphoribosyltransferase	517	2.71	1	0																				14.328			16.7738
P30405	PPIF	Peptidyl-prolyl cis-trans isomerase F, mitochondrial	207	22.71	3	1												14.8015	16.644							15.2302			14.7295					16.5138	17.122
Q8WUA2	PPIL4	Peptidyl-prolyl cis-trans isomerase-like 4	492	7.11	3	3													18.9894			17.4567	19.3075	19.197	17.9442	17.5337	18.6688	18.9365	17.8673						18.9956
P62136-2	PPP1CA	Isoform 2 of Serine/threonine-protein phosphatase PP1-alpha catalytic subunit	341	14.96	4	0			1.98283	1.35879								17.5045	19.1081		21.0206	17.1	18.2131	18.8314	18.9504	18.327	19.0974	17.942	18.3366					17.5407	18.1235		16.0204						14.2678		14.0754
P36873-2	PPP1CC	Isoform 2 of Serine/threonine-protein phosphatase PP1-gamma catalytic subunit	337	7.12	2	0												15.1183	18.8504		16.8707				15.7374	15.6464	16.6609	16.0822	15.6781					15.3185	16.1583
Q96A00	PPP1R14A	Protein phosphatase 1 regulatory subunit 14A	147	27.21	2	0																													16.3926
P30153	PPP2R1A	Serine/threonine-protein phosphatase 2A 65 kDa regulatory subunit A alpha isoform	589	3.4	1	0				0.100889							13.9352	16.7227	17.1594			16.6694				17.5066	16.3784	17.0706	17.7244	17.3871	16.2758		15.0333	16.7601	18.0669		16.4798						15.7386		15.6253
O60831	PRAF2	PRA1 family protein 2	178	6.18	1	0												17.1497	15.7741							16.8429								17.6418	16.8413
P30048-2	PRDX3	Isoform 2 of Thioredoxin-dependent peroxide reductase, mitochondrial	238	19.75	4	0	-2.51804			-0.0313956				14.9337	15.866		15.9415	17.7045	17.4037			16.9865			17.4131	17.307	18.0197	16.0717	16.1757	18.4916	18.6175	17.498	17.1862	17.7162	17.6257	15.7812	16.5765
P17612-2	PRKACA	Isoform 2 of cAMP-dependent protein kinase catalytic subunit alpha	343	9.04	2	0												16.0881	17.1274							15.1861								15.921	17.1127
P10644	PRKAR1A	cAMP-dependent protein kinase type I-alpha regulatory subunit	381	4.99	2	1												19.6872	17.6517							16.7428	17.4775		15.84					17.4849	17.8016
P31323	PRKAR2B	cAMP-dependent protein kinase type II-beta regulatory subunit	418	11.48	3	2				0.0985569								16.6316	17.9433							16.2986	16.9601	17.4792	16.86					16.428	18.1357		15.2593
P05771-2	PRKCB	Isoform Beta-II of Protein kinase C beta type	673	2.38	2	0													16.9872							13.7341	17.3907		13.9873						16.9813		15.8396
Q05655-2	PRKCD	Isoform 2 of Protein kinase C delta type	707	10.47	5	0												17.5419	19.0721		19.7039					17.1576	19.0128	18.1512	18.3674					17.105	19.7508
P14314-2	PRKCSH	Isoform 2 of Glucosidase 2 subunit beta	525	11.43	3	0																												14.8094											13.5174
Q99873-2	PRMT1	Isoform 2 of Protein arginine N-methyltransferase 1	347	9.8	3	0									18.6963							17.0077	19.292	18.4459	18.5763	17.7529	18.6541	18.5352	17.784
O60678-2	PRMT3	Isoform 2 of Protein arginine N-methyltransferase 3	469	4.48	2	0																	19.1338		16.8018	16.1087	16.2797	18.7663
P04156	PRNP	Major prion protein	253	4.74	1	0			0.390841										18.5023	19.419	18.9404			18.6692			18.6045	17.7197				18.0937	17.2126	16.5795	19.0588	18.466	18.1644				12.9839		13.3271
P04070-2	PROC	Isoform 2 of Vitamin K-dependent protein C	516	10.47	4	0							-0.183501																									19.3666	19.0536	18.9807	19.229	18.2583	19.2912	19.314	19.0323
P22891-2	PROZ	Isoform 2 of Vitamin K-dependent protein Z	422	22.75	7	0							-2.00929				14.8935					16.5195				14.6883		14.5195	16.1776									16.106	15.6043	17.7835	17.9717	14.277	13.048	15.7158	16.3875
Q9UMS4	PRPF19	Pre-mRNA-processing factor 19	504	12.9	3	0																17.0039	18.0617	17.9327	17.8028	17.0611	17.3925	18.4008	17.931
O43395	PRPF3	U4/U6 small nuclear ribonucleoprotein Prp3	683	8.64	3	1							-0.518473												18.0441	17.1617	18.1933	17.9855	17.572									18.5743	17.1049	18.6987	18.8573	17.4501		18.0768	17.8441
O75400-2	PRPF40A	Isoform 2 of Pre-mRNA-processing factor 40 homolog A	930	2.37	2	0												19.0929				19.5406	19.3708	19.5628	20.0019	19.6595	20.5699	20.8175	20.3381														15.0762
Q6P2Q9	PRPF8	Pre-mRNA-processing-splicing factor 8	2335	4.2	10	6																16.9932	18.0332	17.7139	17.7519	16.9999	17.6482	17.6448	17.4463
Q14558-2	PRPSAP1	Isoform 2 of Phosphoribosyl pyrophosphate synthase-associated protein 1	385	7.53	2	0																14.9854				15.8054	16.54	16.4078	15.2173
Q9Y520-2	PRRC2C	Isoform 2 of Protein PRRC2C	2653	1.88	3	0													16.5346			18.539			19.9095	19.2977	19.6691	19.8243	19.1173						16.2514
Q6NUJ1	PSAPL1	Proactivator polypeptide-like 1	521	3.45	2	2									19.5793													16.9523			17.5238				16.7774
P25788-2	PSMA3	Isoform 2 of Proteasome subunit alpha type-3	248	12.5	3	0	-0.295041		0.257823	0.129359		0.552864		17.5228	17.8004		17.5889	17.1296	18.12		19.1872	16.8817			17.8916	17.0454	18.0793	18.3295	18.3007	16.4793	19.0124	18.0103	18.3056	16.9737	19.2698	17.5742	17.4198
P28066-2	PSMA5	Isoform 2 of Proteasome subunit alpha type-5	183	25.14	3	0				-0.397343					16.648		16.5534		17.0182			15.9312				16.9358	17.8574	17.7992		16.8698	18.331	16.4845	18.0351	17.2196	17.6737	18.8911					13.609
P60900-2	PSMA6	Isoform 2 of Proteasome subunit alpha type-6	227	17.62	3	0			0.519844						16.7925		17.1469	17.0158	17.2982		17.4822	15.7945			16.9579		17.9017	16.8313		16.4115	18.5044	16.8656	18.6166	15.2872	18.7094	17.8662	16.24
P20618	PSMB1	Proteasome subunit beta type-1	241	23.65	4	4									17.2443		15.75	16.9551		19.1143										21.2423			16.6538
P28070	PSMB4	Proteasome subunit beta type-4	264	3.41	1	1																									16.1227
P28074-2	PSMB5	Isoform 2 of Proteasome subunit beta type-5	203	6.9	1	0											15.0521		15.707							12.9561		15.9718			16.2356				17.0208	15.7248
P28072	PSMB6	Proteasome subunit beta type-6	239	4.6	1	1								14.5441	16.2595		15.7892	16.0057	17.4007		18.5304				18.4409	16.2641	17.2709	17.3389			17.2959	16.0897	17.784	14.7096		16.5121	15.9751
P35998	PSMC2	26S proteasome regulatory subunit 7	433	6.93	3	0																17.1381			18.9364	17.7476	18.3201	18.6519	18.208
P62195	PSMC5	26S proteasome regulatory subunit 8	406	11.58	3	0				-2.37909								13.857	16.6344			16.0664				16.4944	16.6173	21.1522	16.6333	15.8653				19.8269	20.904	20.6703					18.3487
O00231-2	PSMD11	Isoform 2 of 26S proteasome non-ATPase regulatory subunit 11	423	5.91	2	0												13.2495				15.1294		13.8252		15.5528	16.5252	16.0573	16.477	14.0367				13.1328	14.1981
Q9UNM6-2	PSMD13	Isoform 2 of 26S proteasome non-ATPase regulatory subunit 13	378	3.97	2	0																17.2721	18.0047	17.557		17.9431	18.5958	18.4149	17.5766
O00487	PSMD14	26S proteasome non-ATPase regulatory subunit 14	310	6.45	2	2																17.7642	19.3447	18.6399	18.747	18.2667	19.006	18.9656	18.5114
Q13200	PSMD2	26S proteasome non-ATPase regulatory subunit 2	908	5.29	3	0																15.9437			17.9027	17.4413	16.7921	17.4661	17.2277					15.2152	15.9635
O43242	PSMD3	26S proteasome non-ATPase regulatory subunit 3	534	9.36	5	2												15.068				16.4776	17.1913	17.5103	17.7736	17.0252	17.8998	17.7779	17.5456					15.0367
P55036-2	PSMD4	Isoform Rpn10E of 26S proteasome non-ATPase regulatory subunit 4	268	16.42	3	0													18.3822			18.6908	19.2516	19.4386	19.5663	19.0323	19.9024	20.0406	19.1544						18.1843
P51665	PSMD7	26S proteasome non-ATPase regulatory subunit 7	324	11.11	2	1																						16.9713	16.4637	16.7542					15.2985					16.0974
P61289-2	PSME3	Isoform 2 of Proteasome activator complex subunit 3	267	22.85	6	0																19.7546	20.8139	19.89	19.6626	19.5869	20.1323	20.6627	19.7216
Q14997	PSME4	Proteasome activator complex subunit 4	1843	0.92	2	0																						15.9942
Q8WXF1-2	PSPC1	Isoform 2 of Paraspeckle component 1	393	18.07	5	0														22.5302		18.5009	19.8796	19.3035	19.5239	18.943	19.8562	19.535	19.4101	17.6538									16.0391
Q9H939	PSTPIP2	Proline-serine-threonine phosphatase-interacting protein 2	334	22.46	8	3			0.197193	-0.387464								18.127	19.6375		20.316					17.4929	19.1279	17.1403	19.778					18.0629	18.96	17.6001	20.4659
P26599-2	PTBP1	Isoform 2 of Polypyrimidine tract-binding protein 1	550	3.64	1	0																								16.6139	16.559				15.6404
P23219-2	PTGS1	Isoform 2 of Prostaglandin G/H synthase 1	562	11.57	4	0												17.963	17.4853							17.3713	16.4504							18.064	16.8978		15.4273
P20962	PTMS	Parathymosin	102	10.78	1	0																	20.9379	20.5932	18.9002	17.9878	18.2479	20.8768		17.5791	17.6721
P18031	PTPN1	Tyrosine-protein phosphatase non-receptor type 1	435	2.53	1	0												16.3605	16.9635							16.6899	16.235							17.0885	16.0866
Q06124-1	PTPN11	Isoform 2 of Tyrosine-protein phosphatase non-receptor type 11	597	5.86	3	0												15.6177	15.4714			14.7928			16.5771	16.4366	17.3814	16.6678	16.2856					14.928	15.7624								12.7453
Q12913-3	PTPRJ	Isoform 3 of Receptor-type tyrosine-protein phosphatase eta	1392	5.96	6	0			-0.0640535				-0.394494					18.2446	18.8803		17.0266					18.2118	18.7646							18.5336	18.6692		17.1408	18.3274	18.6365	18.8172	18.4136	17.6801	18.5892	18.0369	18.3106
P15151-2	PVR	Isoform Beta of Poliovirus receptor	372	18.01	5	1							-0.544942																									15.6307	14.9252	15.7396		13.8888	15.5305		15.2413
Q7Z7A4-2	PXK	Isoform 2 of PX domain-containing protein kinase-like protein	515	11.07	5	0																17.389			16.9804	16.4683	17.4094	16.5873	17.8034
P11216	PYGB	Glycogen phosphorylase, brain form	843	3.8	3	3														17.5851		17.1996	17.4879	17.7459	18.1283	18.1996	18.7595	18.903	18.0225
P20742	PZP	Pregnancy zone protein	1482	34.35	49	4							-0.949395		23.4307	21.8273		17.1908			18.8732	16.8688		18.1683		18.8983			18.6075			18.0087		17.1584			17.1258	20.7948	20.0534	22.5484	16.4419	20.2198	16.6971	19.2444	19.8795
P47897-2	QARS1	Isoform 2 of Glutamine--tRNA ligase	764	6.68	4	0								18.7213								18.542				18.7143	19.513	19.0802	18.9256
P61026	RAB10	Ras-related protein Rab-10	200	27	6	3												17.6103	16.234							16.6542			16.6058	16.6854	16.4952				16.2379								14.086
P61106	RAB14	Ras-related protein Rab-14	215	18.6	4	0			-1.16138	-0.0427952								19.0969	19.4004		15.4843				17.6557	19.1412	19.4654	18.3962	18.2932		18.0796		17.6177	19.2726	19.8361	18.0014	18.3571						16.366		15.3805
Q9H0U4	RAB1B	Ras-related protein Rab-1B	201	41.29	6	1												16.1403	17.1547							16.382	17.0686		16.4376		16.4645			16.8748	18.1488							14.3945	16.3777	14.4194	14.985
O00194	RAB27B	Ras-related protein Rab-27B	218	29.36	7	2			0.281669	-0.383358							17.4868	21.6376	21.2733		21.3498					21.3307	21.3872	17.0681	19.5478				16.1638	21.8669	21.335		20.2139						16.395	14.6275	15.723
Q9NRW1-2	RAB6B	Isoform 2 of Ras-related protein Rab-6B	195	17.95	3	0			1.04157	-0.321178								18.0222	18.7519		17.9046					17.0365	17.9077	17.1084	15.6464					17.6242	18.0798		15.8501
P61006	RAB8A	Ras-related protein Rab-8A	207	51.21	11	3				-0.320972								15.9321	20.0415							15.9551	20.0765	17.4649	18.4211					16.7078	20.6813	16.8191	18.9933						15.7012
Q3YEC7-2	RABL6	Isoform 2 of Rab-like protein 6	730	8.08	6	0			-0.181062	-1.16024									19.8694	19.1155	20.8394						18.7811	18.6453	19.4603						19.8625	20.6183	19.8867
P63000-2	RAC1	Isoform B of Ras-related C3 botulinum toxin substrate 1	211	35.55	8	0			1.09599	0.745644					17.1178		17.2232	20.8083	22.1818	22.5296	21.5981	17.6698			19.076	20.4892	21.1325	21.8071	22.2877		18.0604	17.7877	18.6605	18.9799	21.7873	21.2576	20.709
P63244	RACK1	Receptor of activated protein C kinase 1	317	5.36	2	0									15.5665				17.2131				19.3046	19.1553	17.3824	16.9549	18.3433	19.9491			16.8564		16.5421		17.5511
P11233	RALA	Ras-related protein Ral-A	206	40.78	9	0			-0.0367885	-0.303459							16.467	17.8611	22.3999	20.8758	22.4656				17.0774	18.1102	21.9957	21.3478	21.082	19.9193	19.3873	19.6509	16.4059	18.4962	22.0826	21.4351	21.7356
P11234-2	RALB	Isoform 2 of Ras-related protein Ral-B	228	32.46	8	0			-0.216985	0.268844							14.6085	18.6436	22.0914	19.8233	21.699			15.3165	15.7059	18.9803	22.0514	21.3246	21.8444					18.5357	22.1777	20.5066	21.9052
Q15311	RALBP1	RalA-binding protein 1	655	6.56	3	1													16.6428			18.0799		17.4753	19.486	17.9773	19.1472	19.6237	18.8538						16.4233	16.5593
Q684P5-2	RAP1GAP2	Isoform 2 of Rap1 GTPase-activating protein 2	715	16.64	9	0			0.283614	-0.85658								17.5406	21.6387	20.5499	19.5336					16.6755	20.7487	19.5745	17.7033	18.7202				17.4528	21.8388	20.6069	18.2298
P10114	RAP2A	Ras-related protein Rap-2a	183	6.01	1	0												18.0378			17.9718					18.3312											16.8606
P54136	RARS1	Arginine--tRNA ligase, cytoplasmic	660	10.3	6	0																20.0573	20.9502	19.4457	20.0187	19.9013	20.6575	21.2702	20.7468	21.238
Q14644	RASA3	Ras GTPase-activating protein 3	834	41.61	24	1			0.72023	0.339329								18.6123	21.0537	19.6804	22.3194					18.4262	20.7375	20.2397	20.7387					18.5891	21.1307	18.957	20.108								14.4878
Q7LDG7-4	RASGRP2	Isoform 4 of RAS guanyl-releasing protein 2	610	25.57	13	0			-0.275891	-0.165216								18.2204	20.6785	18.8237	18.2937					17.5941	20.3372	18.8606	19.6671					18.1889	20.495	18.5108	19.9252						15.0496	13.5501	14.624
Q09028-3	RBBP4	Isoform 3 of Histone-binding protein RBBP4	410	10.73	4	0																18.5888	19.3878	19.0675	19.3065	18.6664	19.4734	19.4709	19.071
Q9P2N5	RBM27	RNA-binding protein 27	1060	2.17	3	0																13.858			17.8463	14.7859	16.0954	15.6184	14.4348
P38159-2	RBMX	Isoform 2 of RNA-binding motif protein, X chromosome	378	3.97	2	0																		21.3211	18.9371	18.9739	18.6777		17.6153
Q06330-4	RBPJ	Isoform 4 of Recombining binding protein suppressor of hairless	485	7.22	3	0																18.7068	20.031	19.2135	19.1955	18.5384	19.1799	19.0177	18.565
P18754-2	RCC1	Isoform 2 of Regulator of chromosome condensation	452	1.77	1	0																					19.1143		18.3513
Q9P258	RCC2	Protein RCC2	522	20.88	11	11								11.7473			19.1347					18.5449	19.5531	19.4597	19.0957	18.7111	19.6267	19.5353	19.1312		14.7133		13.2499		14.8094	14.0895
Q15293	RCN1	Reticulocalbin-1	331	6.95	2	1								17.5641	19.2891	19.2061	17.7148	14.5884	18.9745	18.9913	18.2042
Q8TC12	RDH11	Retinol dehydrogenase 11	318	19.18	5	0			0.224476	-0.0641033								19.7449	18.9236		18.4412					19.6724	19.1259		17.4457					19.7913	19.4655		17.1795
Q96D71-3	REPS1	Isoform 3 of RalBP1-associated Eps domain-containing protein 1	795	13.71	6	0			0.356499	2.84634								17.0057	19.6567	19.672	18.4869	19.8615	20.8062	20.0569	20.5796	20.4961	21.5732	21.4239	21.2877					17.3004	18.3285	19.3411	18.4254
Q9NS28	RGS18	Regulator of G-protein signaling 18	235	12.34	2	2																																					16.6829
P61586	RHOA	Transforming protein RhoA	193	13.99	2	0			0.909025	0.0782912				15.1991				16.9796	18.5466		19.6909					16.3346	18.403	17.6979	18.0362					16.4122	18.3406	17.6685	17.7373						17.7334	16.9185	17.7773
Q9HBH0	RHOF	Rho-related GTP-binding protein RhoF	211	9	2	0			0.49468									16.2767	19.5691		17.5634						18.3515	19.1019						15.5256	20.0922		16.3073
Q8TB24	RIN3	Ras and Rab interactor 3	985	2.84	3	0													17.0848								16.9717								17.1234
Q92963-3	RIT1	Isoform 3 of GTP-binding protein Rit1	236	25.42	4	0			1.45436	0.427822									18.8243	19.6403	18.9714						18.5921	17.5822	18.1821						18.3673	17.7789	16.9266
P07998	RNASE1	Ribonuclease pancreatic	156	43.59	3	1				0.522541			0.649393		17.1753		17.0532	15.9914	17.9087			16.2299				16.8265	19.7642	15.0486	17.7529	14.4659		17.012	17.3811	16.7519	18.0182		18.0059	16.3897		15.5966	16.2314	16.745	16.9717	16.6919	16.4792
Q9H1E1	RNASE7	Ribonuclease 7	156	39.74	5	5	-0.4363			-0.415616				15.2654	19.9411		18.1261	18.4692	19.2152			16.7485				18.0804	19.2094	18.1295	17.8442	17.815	17.4064	18.5608	19.42	18.0913	19.2878	18.5361	19.0109
O75150	RNF40	E3 ubiquitin-protein ligase BRE1B	1001	5.69	5	0																16.8798	16.9593	17.4451	17.6348	17.3497	17.6643	18.2076	17.6752
P13489	RNH1	Ribonuclease inhibitor	461	7.81	3	0			0.254722									16.0245	17.3542		17.8091					16.654	16.5971							16.5763	16.5378		17.3095					16.3239	15.9239	14.8929	16.5986
P10155-3	RO60	Isoform 3 of 60 kDa SS-A/Ro ribonucleoprotein	518	6.37	3	0													16.1861			18.527	17.1392	17.5388	17.7804	18.8382	19.5861	19.2217	18.879						16.9473		16.4251
Q8WZ75-2	ROBO4	Isoform 2 of Roundabout homolog 4	933	2.14	2	0																																					13.1161
O75116	ROCK2	Rho-associated protein kinase 2	1388	15.35	19	0			-0.0063353	2.19981								17.8685	18.3014		18.6293	19.1086	20.2106	19.6162	20.001	19.6011	20.3166	20.2337	19.9786					18.0762	18.4999	16.5124	18.2422
P27694	RPA1	Replication protein A 70 kDa DNA-binding subunit	616	1.62	1	1																					15.9382	17.8002
P62906	RPL10A	60S ribosomal protein L10a	217	20.74	4	4								18.5827				16.3957	18.279		17.2802	16.443	19.3061	18.6624	18.2603	17.3278	19.1489	20.4626			17.4446				18.9594		17.0919
P62913-2	RPL11	Isoform 2 of 60S ribosomal protein L11	177	12.99	2	0								18.5077				17.6427	19.1984			19.918	20.9429	20.9016	21.2783	20.4864	21.1425	21.2506	20.5014				18.476		19.4255	19.1695
P50914	RPL14	60S ribosomal protein L14	215	10.7	2	0				-0.714137				15.6508					17.5224		16.3185	16.4801			17.2732		17.6007	16.5395	15.3335	19.6498	19.1366	17.8778	17.3153		18.4942	16.7987	16.3233
P84098	RPL19	60S ribosomal protein L19	196	4.59	1	0																		17.932
P83731	RPL24	60S ribosomal protein L24	157	13.38	2	0													16.3926			15.8974	18.6601	17.6218	17.2645	16.2045	17.1945	16.1346	17.5018	16.2992					16.3124	16.5315
P46776	RPL27A	60S ribosomal protein L27a	148	16.89	3	0				2.67479				16.1655			16.7134	16.4485	18.3293		17.1702	19.2135	20.4857	20.1429	20.0492	19.609	20.6301	20.537	19.694				17.5766		18.4216	17.1577	17.2573
E5RI99	RPL30	60S ribosomal protein L30 (Fragment)	114	65.79	8	1													18.6135			21.2325	22.1448	22.3417	21.3443	21.2338	22.8527	22.1178	22.1291						19.2832		17.7249
P62899-2	RPL31	Isoform 2 of 60S ribosomal protein L31	128	7.03	1	0												17.9395	16.532						17.5787	17.8811	15.359	19.5051						18.1812	16.6364		17.7728
P18077	RPL35A	60S ribosomal protein L35a	110	27.27	4	1													18.8259			17.9435	19.8588	19.4379	19.7787	17.9346	20.1786	20.4902	17.6308						18.9795
P46777	RPL5	60S ribosomal protein L5	297	8.75	2	0													16.5778		15.9367	16.8348			18.7219	17.7993	18.2408	17.607	18.1776						15.4493
P62917	RPL8	60S ribosomal protein L8	257	10.51	2	0													17.8478			17.0426		19.3939	18.2853	17.3484	18.2096	19.0144	17.9673		16.2825	15.1832	14.8681		17.3599								20.0111
P04843	RPN1	Dolichyl-diphosphooligosaccharide--protein glycosyltransferase subunit 1	607	16.8	8	2				-0.697519								16.5797	16.0901							15.9557	15.3578		14.8641		14.8427			16.9038	16.7256		14.6407
Q8N5L8	RPP25L	Ribonuclease P protein subunit p25-like protein	163	5.52	1	1																18.9284				19.1012	19.7314	18.194	19.1846
P62277	RPS13	40S ribosomal protein S13	151	21.19	3	1			-0.857294	1.20243					18.9596		16.7222	15.6044	18.5047	15.4471	19.1718	18.014		19.0492	18.463	18.9416	20.4796	19.0461	19.7772	18.2746	18.1844	18.0406			18.3251	19.7673	17.6032
P62244	RPS15A	40S ribosomal protein S15a	130	20	3	0													18.7446			17.1366				18.0007	19.0666	18.4375	18.3047						18.5409
P08708	RPS17	40S ribosomal protein S17	135	32.59	2	0													15.0696				18.102	17.2419	16.8858			17.8691	16.3034	18.3882	17.5482	16.8017			19.1586							19.5507
P62269	RPS18	40S ribosomal protein S18	152	19.08	3	2													17.2059								18.8295	16.2063	16.8869	16.2949					17.5413
P60866-2	RPS20	Isoform 2 of 40S ribosomal protein S20	142	23.94	4	0			-1.08594	2.08999				18.2451	17.6619			16.2871	17.9157		17.5048	19.1898		18.9938	19.6957	19.4269	20.1702	20.1126	20.1142	17.9609	17.6926		16.4803	18.8753	18.3581	16.4985	17.732
P63220	RPS21	40S ribosomal protein S21	83	10.84	1	0																16.0372				16.3305	17.2892	16.5724			15.9336
P42677	RPS27	40S ribosomal protein S27	84	13.1	1	1													16.1926			18.4169			19.2637	17.4904	19.2042	19.17	18.2142				15.3016		16.0302			15.8712
P61247	RPS3A	40S ribosomal protein S3a	264	26.89	8	0													17.1247			18.1643	22.5069	22.2577	19.4265	18.4497	19.2916	19.0944	18.6762	18.7928	19.1472				17.6942
P62701	RPS4X	40S ribosomal protein S4, X isoform	263	7.6	2	1																14.4335				14.7795	17.1178		15.6662
P62081	RPS7	40S ribosomal protein S7	194	20.1	3	0									17.3158		16.2956	14.8816	14.645																16.7998
Q5VZM2-2	RRAGB	Isoform 2 of Ras-related GTP-binding protein B	346	12.43	4	0																19.0123	21.6122		19.2767	19.0025	19.48	19.5731	18.7181
Q9HB90	RRAGC	Ras-related GTP-binding protein C	399	4.76	2	0																16.2156			16.328	17.8871	17.4978	18.9811	18.44
Q9P2E9-3	RRBP1	Isoform 2 of Ribosome-binding protein 1	977	17.09	12	0			0.307735	2.03317				14.8801				15.6053	18.7372		18.7189	17.9366	18.6426	18.7534	19.5032	18.6953	19.3074	19.7601	19.0971					15.3249	18.8265	16.589	17.9868	18.5401			18.02			18.4217
Q15404-2	RSU1	Isoform 2 of Ras suppressor protein 1	224	26.79	6	0			0.3429	0.753642								18.9597	19.6607	18.8777	17.7626					19.0292	20.2685	19.2472	18.3587					19.0139	19.3791	17.9468	17.5493					13.3189	15.6121	14.7796	16.0246
Q9Y3I0	RTCB	RNA-splicing ligase RtcB homolog	505	19.01	9	9			0.367634	2.08658					17.6318			17.0574	17.8316		18.166	18.741	20.5606	19.3784	19.6302	18.9746	19.9822	20.179	19.2549					16.7807	17.6917		17.4797
Q9NQC3-3	RTN4	Isoform C of Reticulon-4	199	20.6	5	2			0.503415	0.0516619								20.9938	20.0883		19.2659					20.4027	20.1943	14.123	18.8792					20.7461	18.9242	14.5549	19.1674
Q9Y224	RTRAF	RNA transcription, translation and transport factor protein	244	11.89	2	2																15.5837	18.869		16.6555	16.4598	16.5146	16.266	16.7578
P80511	S100A12	Protein S100-A12	92	21.74	1	1																																15.6556	15.4278			16.9801
P26447	S100A4	Protein S100-A4	101	22.77	2	2																																			13.2396		15.304	14.1392	15.3138
P0DJI8	SAA1	Serum amyloid A-1 protein	122	63.11	7	2							2.10763					18.7239	18.8845							16.846			16.9236					18.479			17.7778	20.2163	18.3358	19.836	17.8122	22.7393	19.3151	19.2083	23.3681
P0DJI9	SAA2	Serum amyloid A-2 protein	122	63.11	9	5							3.60213					18.5777	16.3369			15.3414				17.9763			18.2562	16.514				19.6118		17.9496	18.9546	18.5798	16.3479	18.1374	16.2026	22.8315	18.7415		21.184
Q9NTJ5	SACM1L	Phosphatidylinositol-3-phosphatase SAC1	587	8.01	5	0			0.501313	-0.115877								19.3592	19.0617		18.674	15.535				19.1827	18.7853	15.4448	17.2754					19.3591	18.8799		17.352
Q15424-2	SAFB	Isoform 2 of Scaffold attachment factor B1	848	3.66	3	0																18.662	18.9381	19.2224	19.7817	18.474	19.314	19.2319	19.2356
Q8IZD0	SAMD14	Sterile alpha motif domain-containing protein 14	417	16.79	4	0													17.6069	19.6011	16.2276						15.1412	17.3532							17.4926	17.5206
Q9Y3Z3-4	SAMHD1	Isoform 4 of Deoxynucleoside triphosphate triphosphohydrolase SAMHD1	591	14.04	8	0																19.7162	21.0155	20.483	20.4143	19.9053	20.2125	20.0089	20.0319
Q9BW04-2	SARG	Isoform 2 of Specifically androgen-regulated gene protein	355	7.89	1	0																												14.9265									12.8645		12.7056
P49591	SARS1	Serine--tRNA ligase, cytoplasmic	514	9.53	4	0																16.9428			16.7313	17.2411	18.7398	17.8041	17.8933	18.6894	18.2455	17.2975					15.8052						16.1093	14.5169	15.5279
O15127	SCAMP2	Secretory carrier-associated membrane protein 2	329	9.73	2	1				0.157876								18.8698	17.6844							18.2876	17.8271		17.3513				14.626	18.775	17.6836		16.5339
Q14162-2	SCARF1	Isoform 2 of Scavenger receptor class F member 1	744	5.24	2	0												17.2131	17.7611																18.3378
P31040-2	SDHA	Isoform 2 of Succinate dehydrogenase [ubiquinone] flavoprotein subunit, mitochondrial	616	11.36	5	0												17.6904			17.5552				17.7591	16.7778		16.1178		16.3943				17.0331	17.3556
Q8NEX9	SDR9C7	Short-chain dehydrogenase/reductase family 9C member 7	313	9.27	3	3			-0.743431	-0.545569				17.2823	18.6208		17.0806	17.9199	18.0219		16.2412	16.6978				17.9546	17.4028	17.3019	17.9236		17.8777	18.028	18.8442	17.4234	18.9827	18.3518	18.0073			21.0052				21.6219	21.4046
O75396	SEC22B	Vesicle-trafficking protein SEC22b	215	9.3	2	2												17.0211	16.6075							16.4603								16.2978	18.2451
Q15436	SEC23A	Protein transport protein Sec23A	765	13.86	7	0												16.7782	17.3621			18.3693	19.1513	18.7728	18.8191	18.0455	19.1087	19.9391	18.8562	17.1037					16.8837
Q15437	SEC23B	Protein transport protein Sec23B	767	14.86	7	0																17.336	17.2835	16.8985		17.9354	18.7127	18.6876	18.773	19.5227					18.877	18.3537
P53992	SEC24C	Protein transport protein Sec24C	1094	8.5	6	0												17.7729				18.6019	19.6693	19.505	19.7208	18.8692	19.7135	19.392	19.1633
O94855-2	SEC24D	Isoform 2 of Protein transport protein Sec24D	1033	2.52	2	0														18.921		18.8776	18.4642		18.7236	18.015	19.2257	18.3688	18.4009
O94979-10	SEC31A	Isoform 10 of Protein transport protein Sec31A	1166	4.29	5	0																18.0799	18.7479	18.4721	18.9391	18.5541	18.84	19.243	18.3901
Q99442	SEC62	Translocation protein SEC62	399	2.01	1	0												15.5658
P14151-2	SELL	Isoform 2 of L-selectin	385	15.32	5	0							-0.471147									17.5899							15.897	17.7603								20.3567	20.6027	18.7436	20.2617	19.9739	18.6581	19.5595	19.8887
P16109	SELP	P-selectin	830	17.71	11	0				-0.892597			0.389337					17.9899	19.6379				18.6236	17.9161	16.841	17.8943	18.5186	17.2465	15.2414				15.9262	18.409	18.8022		17.121	16.1662	16.0406	16.6391	16.6639	16.3245	16.7372	17.5987	16.4067
Q9NVA2	SEPTIN11	Septin-11	429	21.21	8	0			-0.0999565	-0.209292								15.553	16.7608		16.7569					15.5675	17.8322	17.3202	15.3431					15.3925	17.1642		16.8139						16.757		16.2225
B5MCX3	SEPTIN2	Septin-2	321	42.37	8	0												16.3896				17.687	18.4412	18.1899	17.6193	18.2539	18.6346	19.1434	18.3502	17.4062	17.3358				15.6401								15.8839	15.809	16.3052
Q99719	SEPTIN5	Septin-5	369	12.2	4	0												15.0923	17.46		18.5128						18.045	15.6053	15.6109						15.414
Q14141-2	SEPTIN6	Isoform I of Septin-6	427	16.16	5	0			-0.483493	0.932816								16.8313	17.7872		16.8926	16.5564			17.4839	17.8233	19.731	17.4859	18.1932					17.4325	17.9908	16.5405	17.5383					14.0615	15.6304	16.1353	16.4834
Q16181-2	SEPTIN7	Isoform 2 of Septin-7	436	26.61	8	0			0.662223	1.93291								17.4957	18.446		19.6364	18.0821		18.7853	19.0871	18.912	19.9175	19.2924	19.1478					17.5472	18.3762	15.9466	17.6682							15.3593	16.2113
Q9UHD8-2	SEPTIN9	Isoform 2 of Septin-9	568	9.68	5	0																19.5331		18.6146	16.8485	18.8914	19.6336	19.6506	19.6786						18.6754
Q8NC51-2	SERBP1	Isoform 2 of Plasminogen activator inhibitor 1 RNA-binding protein	402	15.42	5	0								13.2514	15.2381		13.3447		15.7293			17.916			18.0444	16.6232	17.6501	19.6456	17.7818		15.0771		13.6534		16.6956			18.8489		18.7919	18.4302		18.1354
Q9UK55	SERPINA10	Protein Z-dependent protease inhibitor	444	21.85	10	0			0.403854	0.120928			-0.442815	18.1474	18.1252		17.6039	17.9185	18.6172		19.689	17.9411				18.7221	19.3692	18.6666	17.2847	18.107		19.0302	18.617	18.4031	18.5986		18.0115	19.8963	19.8703	20.1318	20.2598	19.5617	19.8565	19.1429	19.8259
Q86U17	SERPINA11	Serpin A11	422	6.64	2	2							-0.653418																									15.0184	14.7815	15.8565	15.7965	13.9693	14.0506	15.2548	15.5646
P29622	SERPINA4	Kallistatin	427	39.11	14	14				0.345292			-0.313675	19.3516	18.1618		21.0919	18.7404	21.2739			20.5751				18.9239	21.8316	20.3588	20.2595	19.8547		19.8452	19.7081	18.8801	21.3848	19.3532	20.3745	23.0093	23.2603	22.9333	22.7914	21.8775	23.4269	22.743	22.6923
P08185	SERPINA6	Corticosteroid-binding globulin	405	27.9	9	3							-0.793079																									18.1586	18.0424	18.8504	17.2366	17.9093	17.2931	17.1906	16.7226
P05543	SERPINA7	Thyroxine-binding globulin	415	36.39	12	12							-0.551275																					20.707				19.7955	19.7338	19.7152	19.0723	18.9087	19.0168	19.0672	19.119
P30740	SERPINB1	Leukocyte elastase inhibitor	379	21.9	6	2			-0.247515	-0.0154054					17.2394		15.6227	17.7585	18.9087		17.1396					17.3744	19.2594	17.8014	17.6847			17.6499	17.2397	17.7132	19.1838	17.6322	17.6522						17.8731		15.8029
P05121	SERPINE1	Plasminogen activator inhibitor 1	402	13.18	4	1								15.8233			16.0914	16.2856	17.7499			14.7609					16.855		17.0447				14.5598		17.5145		13.8603
P07093-2	SERPINE2	Isoform 2 of Glia-derived nexin	397	27.2	10	0	0.0486101		-0.736785	-0.346144		-0.785395			16.6717	19.1103	19.1424		19.6316	17.1491	17.9448	14.9497		17.9978	19.5661	14.2174	19.6596	18.9155	17.5749		17.2293	18.8417	18.7077	14.8161	19.7425	19.6151	17.5783
P36955	SERPINF1	Pigment epithelium-derived factor	418	47.85	20	8			-0.568663	-0.900825			0.479559		17.5491		19.5064	17.9247	17.661		19.4332	17.077	25.1958		17.8452	17.5886	19.2027		17.2311	16.8936			18.739	18.6362	19.7229		18.3658	21.8849	21.9057	21.695	22.2717	22.6053	22.5287	21.9906	22.5508
Q15637-2	SF1	Isoform 2 of Splicing factor 1	638	5.8	3	0																	17.7422	17.3593	15.8539	14.258	15.8037	17.4136
Q15459	SF3A1	Splicing factor 3A subunit 1	793	14.38	11	2																19.9092	21.1223	20.8998	20.9532	20.2116	20.9595	21.2882	20.4701
Q15428	SF3A2	Splicing factor 3A subunit 2	464	14.01	5	2																17.3859				17.6837	18.4435	17.9841	17.7821
Q12874	SF3A3	Splicing factor 3A subunit 3	501	21.96	9	9																19.2497	18.7667	19.2444	19.0275	19.4328	20.3442	20.1269	19.8185
O75533	SF3B1	Splicing factor 3B subunit 1	1304	24.46	23	19													18.0577			19.7009	21.0564	20.5448	20.7701	20.0158	20.6594	21.1704	20.6168
Q13435	SF3B2	Splicing factor 3B subunit 2	895	13.52	9	0															17.1391	19.061	20.5761	20.2584	20.3611	19.5417	19.8983	20.3371	19.9342
Q15393	SF3B3	Splicing factor 3B subunit 3	1217	14.3	13	3													17.8662			17.8496	18.7808	18.8818	18.6627	17.4814	19.0773	18.9098	18.6773							16.9807
Q15427	SF3B4	Splicing factor 3B subunit 4	424	5.19	2	2																20.6921	20.7794	20.5737	22.5864	21.1216	21.8604	22.2537	21.3538
Q9Y3B4	SF3B6	Splicing factor 3B subunit 6	125	39.2	4	4																20.0487	19.7587	19.7754	18.8208	18.5544	19.6217	20.7579	20.7103
Q9UJC5	SH3BGRL2	SH3 domain-binding glutamic acid-rich-like protein 2	107	13.08	1	1																																				14.9391	17.1574	15.5298	16.2156
Q9H299	SH3BGRL3	SH3 domain-binding glutamic acid-rich-like protein 3	93	31.18	3	0																																		13.79		15.1003	17.563	17.2939	17.9073
P34897-2	SHMT2	Isoform 2 of Serine hydroxymethyltransferase, mitochondrial	494	7.69	4	0												17.5824				16.9968		17.1558	16.8223	16.8323	19.5362	17.6786	18.3569	18.0838	17.7702			16.2729	15.1896
Q9UQ13-2	SHOC2	Isoform 2 of Leucine-rich repeat protein SHOC-2	536	8.02	4	0																19.0844	19.4436	19.2314	19.0207	18.8553	19.9773	20.0987	19.2846
O75563	SKAP2	Src kinase-associated phosphoprotein 2	359	11.98	4	4			-0.502248	-0.629448								19.2055	19.6526	18.4788	18.9403					18.7654	20.2574	18.5009	18.2448					19.566	20.0164	19.5812	19.1226
P63208	SKP1	S-phase kinase-associated protein 1	163	10.43	2	0				1.49568								15.8185	15.4018			16.9391			17.8454	17.6648	18.2052	17.962	17.7692					14.3765	16.009	18.9594
Q9P270	SLAIN2	SLAIN motif-containing protein 2	581	7.57	4	1			0.931569	0.0568788								16.2262	18.8358	18.7632	18.7027					16.1656	17.4223	18.2356	17.2056					15.6536	18.4183	18.5997	16.13						15.821
P12236	SLC25A6	ADP/ATP translocase 3	298	27.52	7	1				-0.562015						17.3276		17.9826	17.7799							17.6811	17.4736		16.083					18.1854	17.863		16.8754
O14975	SLC27A2	Very long-chain acyl-CoA synthetase	620	5.48	2	1																							16.9918	19.6969	18.9253	17.921	17.423
P11169	SLC2A3	Solute carrier family 2, facilitated glucose transporter member 3	496	8.87	4	1												17.8634	18.3785							19.1411	16.8384		16.7856					18.7055	18.0714
Q9HBR0	SLC38A10	Putative sodium-coupled neutral amino acid transporter 10	1119	3.57	2	0																																13.9844	14.8096			14.1576	14.3663		14.6748
P08195-3	SLC3A2	Isoform 3 of 4F2 cell-surface antigen heavy chain	568	10.56	4	0																																	16.6837			16.7906	16.974		15.9323
Q8WWI5-2	SLC44A1	Isoform 2 of Choline transporter-like protein 1	654	2.14	1	0												17.9887	16.3026							17.0181			15.5425					17.7356	16.9777		14.9959
P02730-2	SLC4A1	Isoform 2 of Band 3 anion transport protein	846	6.62	3	0							-0.221775		16.7351		19.035		16.9835																16.6052			14.4421	16.9354	15.4325	16.5203	15.1032	16.1816		15.5477
P19634	SLC9A1	Sodium/hydrogen exchanger 1	815	3.31	1	1																													17.0198
O94813-2	SLIT2	Isoform 2 of Slit homolog 2 protein	1525	0.46	1	0								15.2865	17.2237	20.7974	15.2367	16.1209	15.9196	19.351			20.9995	20.4962		15.7716		18.2311						14.1292	16.6122
Q9H2G2-2	SLK	Isoform 2 of STE20-like serine/threonine-protein kinase	1204	3.49	4	0				0.862204								15.6013	19.5014			16.9826		18.7637	19.0156	17.8986	19.9608	18.9451	18.4663					15.8028	19.6653	18.3438	18.0102
Q14BN4-4	SLMAP	Isoform 4 of Sarcolemmal membrane-associated protein	452	11.5	4	1			1.1942	-0.334326								17.0244	17.1268		18.5606					16.739	16.5431		14.8442					16.8399	17.0293		15.26
Q15797	SMAD1	Mothers against decapentaplegic homolog 1	465	2.8	1	0													18.3787	16.5333							17.6461	16.2221							19.0338	16.7598	14.7568
O15198-2	SMAD9	Isoform B of Mothers against decapentaplegic homolog 9	430	3.02	1	0			-0.536716	-0.111088								15.2932	18.3484	16.9268	14.6105	13.4982				15.5709	17.9836	17.1262	16.2007					15.6364	18.5536	16.8897	16.246
O00161	SNAP23	Synaptosomal-associated protein 23	211	35.55	8	0			-0.394161	-0.460995								19.3704	19.5487		17.0001				15.9617	18.9494	19.2355	16.2879	17.5701	17.7003				19.3887	19.8566	16.7853	17.8563						18.0662	13.9265
O95721	SNAP29	Synaptosomal-associated protein 29	258	12.4	2	1								14.056				17.7988	17.5594		16.9518					16.8715	17.0738				16.6309			16.7769	19.0462
P37840-2	SNCA	Isoform 2-4 of Alpha-synuclein	112	31.25	2	0																																	13.8996			15.5397	17.4893	17.0463	18.6205
Q7KZF4	SND1	Staphylococcal nuclease domain-containing protein 1	910	12.75	10	7																19.9773	20.4012	20.1954	20.8527	20.157	21.2305	21.1567	20.4677					18.2792		19.9993
O75643	SNRNP200	U5 small nuclear ribonucleoprotein 200 kDa helicase	2136	2.76	3	0																			18.2935		18.8287	19.7936
P08621-2	SNRNP70	Isoform 2 of U1 small nuclear ribonucleoprotein 70 kDa	428	12.85	5	0																18.3475	19.1284	19.0347	19.3047	18.6183	18.7507	19.3524	18.8848
P09012	SNRPA	U1 small nuclear ribonucleoprotein A	282	6.74	1	0																																	20.0239
P09661	SNRPA1	U2 small nuclear ribonucleoprotein A'	255	12.16	2	0																16.4706			18.2861	16.4343	17.9068	17.7244	17.1204				15.5087			16.992
P14678-2	SNRPB	Isoform SM-B of Small nuclear ribonucleoprotein-associated proteins B and B'	231	24.68	5	0													12.4637			16.3073	19.3702	17.4609	17.1218	15.3923	16.9677	16.9743	15.2074	10.781			11.1432		12.1831
P09234	SNRPC	U1 small nuclear ribonucleoprotein C	159	18.87	2	0																18.6182	22.9852	23.0938	22.7254	19.2222	20.0355	19.9863	19.159
P62314	SNRPD1	Small nuclear ribonucleoprotein Sm D1	119	37.82	4	1													16.9754			19.9074			17.3281	20.2033	21.3381	19.8164	20.4943						16.6023
P62316	SNRPD2	Small nuclear ribonucleoprotein Sm D2	118	49.15	6	0													18.8826			21.8549	22.1436	22.0886	21.3559	21.2611	22.8978	22.8955	21.8791		17.3167		16.2538		18.638		17.2972
P62304	SNRPE	Small nuclear ribonucleoprotein E	92	25	2	1													17.0858			20.5428	18.8375	18.0292	17.3098	20.8482	21.6454	21.0592	20.5272						17.3444
P62306	SNRPF	Small nuclear ribonucleoprotein F	86	23.26	2	2																17.6217		18.8347	18.7706	18.5647	19.6372	17.8506	18.2054
A8MWD9	SNRPGP15	Putative small nuclear ribonucleoprotein G-like protein 15	76	25	2	0																17.8708		17.204		18.3747	19.4397	18.9563	17.4939
O95149	SNUPN	Snurportin-1	360	5.83	2	0																18.5505				18.2879	18.7216	18.0227	18.6441												14.7556
Q13573	SNW1	SNW domain-containing protein 1	536	4.85	3	0																19.4193		19.4255	20.0331	19.4347	20.1889	20.2756	19.8439
Q9Y5X1	SNX9	Sorting nexin-9	595	3.03	2	0												16.2821	18.5993			18.1386	18.7822	18.6161	18.8152	18.1654	19.5263	19.6326	18.4408						18.5968
P04179	SOD2	Superoxide dismutase [Mn], mitochondrial	222	35.59	5	0			-0.395623	-0.347243				14.203			14.2533	19.2078	19.1316		16.1489	14.2777			15.0226	19.0941	18.445		17.0943	17.7561	16.9165	14.6039	14.283	19.3751	19.1527		17.1474			15.3161
P08294	SOD3	Extracellular superoxide dismutase [Cu-Zn]	240	26.67	6	5							-0.731394																									16.6586	17.3053	17.1651	16.9444	14.8222	17.0946	16.5763	16.6549
P18583-10	SON	Isoform J of Protein SON	2282	2.37	4	0																20.7063	22.0793	21.8554	22.1266	20.8755	21.7852	21.9358	21.446						18.9491
O60271-2	SPAG9	Isoform 2 of C-Jun-amino-terminal kinase-interacting protein 4	1311	8.01	9	0																17.5224	19.1161	18.7757	18.549	17.9686	18.4568	18.8189	17.9018				15.8934		16.4519
P09486	SPARC	SPARC	303	15.51	5	1							0.235486					16.4455	17.108						16.6051	17.0171	17.8408		14.9954					17.1788	17.0605			13.3287	14.8796	15.235	16.367	13.996	15.8056	15.1458	15.805
Q14515-2	SPARCL1	Isoform 2 of SPARC-like protein 1	539	18	6	0							-0.418342																									17.2402	17.8649	17.4905	17.3845	16.9399	17.5249	16.7685	17.0734
Q5M775-2	SPECC1	Isoform 2 of Cytospin-B	790	21.65	11	0			0.234016	-0.253959								18.6149	21.9185		21.0019					18.756	21.2967	20.2312	20.7588					18.9334	21.3226	21.2253	20.5773
P16150	SPN	Leukosialin	400	2	1	0													17.993															14.0942	16.7472		13.591
P11277-2	SPTB	Isoform 2 of Spectrin beta chain, erythrocytic	2328	6.79	11	0			0.412854	0.281329			0.245682		15.5889		17.2225	16.3726	17.8265	16.5295	17.2273				18.0073	15.8517	17.7647	17.0698	16.7435		15.515	16.3925	17.383	16.5411	17.9149	16.4744	15.3741	14.5831	16.5958		16.0422	15.2769	16.6773		16.004
P12931-2	SRC	Isoform 2 of Proto-oncogene tyrosine-protein kinase Src	542	18.27	9	0			0.779429	0.384915								18.8937	19.5493	18.6278	19.3193	15.3367			17.1859	18.7019	19.6842	18.2814	18.1446					18.7765	19.5596	17.3729	17.5634								13.7281
O75044	SRGAP2	SLIT-ROBO Rho GTPase-activating protein 2	1071	6.54	5	0																18.3014	19.257	19.5112	19.517	17.5969	19.328	19.8937	17.4842
P37108	SRP14	Signal recognition particle 14 kDa protein	136	33.82	5	2																21.1316	22.6	23.0255	22.289	21.6572	23.5148	22.6602	22.5318						20.0219
P61011-2	SRP54	Isoform 2 of Signal recognition particle 54 kDa protein	455	2.64	1	0													16.2864																17.5399		15.6249
P49458-2	SRP9	Isoform 2 of Signal recognition particle 9 kDa protein	82	9.76	1	0																18.5009	22.1574	21.9938	21.7716	20.631	20.3091	21.4719	17.8379						17.2964
Q9BXP5-2	SRRT	Isoform 2 of Serrate RNA effector molecule homolog	872	11.35	9	0																19.4713	22.4869	21.9161	21.4456	20.225	21.2165	22.2887	21.0702
Q01130-2	SRSF2	Isoform 2 of Serine/arginine-rich splicing factor 2	209	7.18	2	0																18.166	20.1344	19.9301	19.8866	18.4079	19.6714	19.7367	19.4134
P84103-2	SRSF3	Isoform 2 of Serine/arginine-rich splicing factor 3	124	16.94	2	0													17.7676			20.2158	20.181	19.9831	19.9046	20.0405	20.1145	20.767	20.1294				17.5198		18.1215
Q16629-2	SRSF7	Isoform 2 of Serine/arginine-rich splicing factor 7	135	15.56	2	0																19.4932	20.0427	19.8512	20.2067	19.1819	20.4501	20.6194	19.5361		16.0009
P05455	SSB	Lupus La protein	408	8.33	3	2																	20.331	20.0045		16.1738	17.7599	19.6171	17.6154
Q08945	SSRP1	FACT complex subunit SSRP1	709	6.21	4	2																17.6032		18.0285	18.5245	17.7804	18.8539	18.7834	18.1704							18.3406
P15907	ST6GAL1	Beta-galactoside alpha-2,6-sialyltransferase 1	406	12.07	4	1									17.4283		18.0682		18.3725			13.6684					18.4435	17.3415	17.9643	15.8637	17.4196	17.8166	18.0601		19.3359		18.6623
Q969X2-2	ST6GALNAC6	Isoform 2 of Alpha-N-acetylgalactosaminide alpha-2,6-sialyltransferase 6	299	5.02	1	0																16.0756			16.3814	15.0597		16.3967	15.7518			16.094	15.4781		17.3516
P40763-2	STAT3	Isoform Del-701 of Signal transducer and activator of transcription 3	769	4.81	2	0			0.415837									15.7732	16.3416		17.7822					15.991			14.8191					16.0479	16.737		15.8645
O95793-2	STAU1	Isoform Short of Double-stranded RNA-binding protein Staufen homolog 1	496	7.86	4	0													17.8081		17.6664	17.4443	18.5414	19.1133	18.7215	17.8568	19.2159	19.0755	17.5233						18.1702		17.2336
Q13586	STIM1	Stromal interaction molecule 1	685	7.74	4	0			0.640311	-0.222959								18.398	18.5756		19.1645					18.6749	18.0161		16.8572					18.3712	18.8455		17.0005
O94804	STK10	Serine/threonine-protein kinase 10	968	5.89	5	3				0.0462422									19.5368			16.2933				16.0085	19.566	17.295	16.4578				14.5696	15.2692	19.9189	17.6897	16.2646
Q9Y6E0-2	STK24	Isoform A of Serine/threonine-protein kinase 24	431	4.64	2	0												16.3625	16.7115							15.6188	16.1589			14.7931				16.0183	16.5514								14.2801		13.8318
P27105	STOM	Stomatin	288	38.89	9	3			0.504031	-0.42586							16.7335	21.798	21.0153		20.3016					20.8124	20.5323	17.3211	18.9805				18.4048	20.9439	21.0436		19.6152
O75558	STX11	Syntaxin-11	287	9.41	2	2				-0.0807039								18.6304	18.0117							18.3999	18.6294		16.2753					18.6902	18.3433		16.5132						13.8132		13.5007
P61764	STXBP1	Syntaxin-binding protein 1	594	14.48	7	0																18.4857	20.1817	19.6194	19.6163	18.5916	19.5599	20.6104	18.7294
Q15833-2	STXBP2	Isoform 2 of Syntaxin-binding protein 2	590	16.1	8	0				-0.154598								16.4908	17.1082							16.007	16.6208	15.3801	15.0613					16.1992	16.5421		15.4116								12.8163
Q96I99-2	SUCLG2	Isoform 2 of Succinate--CoA ligase [GDP-forming] subunit beta, mitochondrial	440	7.95	2	0																			16.4649					18.186	16.8438	15.06	16.403
P0DMM9-3	SULT1A3	Isoform 3 of Sulfotransferase 1A3	301	25.25	6	0												15.5382	17.7995	18.9967							16.6663	16.0847	16.1891					15.4403	17.1408								17.9521		16.8572
Q9Y5B9	SUPT16H	FACT complex subunit SPT16	1047	2.1	2	2									16.2499				16.8854			16.5473	17.0502	18.3874	18.3742	16.4499	17.9203	18.5129	17.6441						16.7972					15.9259
P43405	SYK	Tyrosine-protein kinase SYK	635	10.71	4	1				0.237966									17.1532		17.3507					14.932	17.8717	15.7729	15.8247					14.3399	17.2785		16.2961
Q96C24	SYTL4	Synaptotagmin-like protein 4	671	39.79	25	12			-0.34975	-0.0390485				17.041			14.7147	19.5185	21.6897	19.7225	20.2766					18.7106	22.1047	20.402	21.2327				16.1931	19.6866	21.1044	20.5477	21.2675		18.8731					17.5132
P37802	TAGLN2	Transgelin-2	199	57.29	10	0							3.7874			15.8697		16.9876	21.0576		21.0136			19.1289		17.746		19.3958		18.7513	20.0782	19.0519	18.7869	17.1156	20.2145			14.1771	14.2087	15.254	15.5759	17.1372	19.254	18.7901	19.184
Q7L7X3	TAOK1	Serine/threonine-protein kinase TAO1	1001	16.28	15	7			0.453531	0.132692								16.7973	19.3817	19.0865	18.1232	15.8603			17.3708	17.0286	19.0179	18.3967	17.6621					16.5368	19.5025	18.341	17.1943
Q9H2K8	TAOK3	Serine/threonine-protein kinase TAO3	898	11.69	10	1			-0.0234516	0.465172								15.7357	19.5612		17.4587	16.4055			17.0786	16.9357	19.4059	18.4813	17.717					16.1623	19.6552	17.8532	17.0084
O75347-2	TBCA	Isoform 2 of Tubulin-specific chaperone A	129	8.53	1	0																																							15.239
P24557-2	TBXAS1	Isoform 2 of Thromboxane-A synthase	466	22.75	9	0			0.337206	-0.282462								19.4885	18.6201		17.8177					18.9656	18.3014		16.8002					19.3853	18.3573		17.1719
Q8N9U0	TC2N	Tandem C2 domains nuclear protein	490	10.61	5	0												14.8088	18.3774							15.2183	18.8112	16.3355	14.9412						17.7957		15.7549
P17987	TCP1	T-complex protein 1 subunit alpha	556	52.34	26	0			0.108312	4.68473								16.6143	17.5903		16.9369	21.359	22.1017	21.0322	21.3219	21.4403	22.3411	21.7518	21.4536	17.743	17.1609			16.5851	17.6615	17.4314	16.57		17.9806
C9JB55	TF	Serotransferrin (Fragment)	75	84	7	2							0.249498	19.8056								18.3763								18.4838								21.7333		22.1138	21.157	21.8896	22.3611	21.4644	21.9551
P02786	TFRC	Transferrin receptor protein 1	760	19.34	12	0				0.623556			0.154341	15.4787			13.4329	16.8307	15.0963		14.6687	16.3981				17.4035	15.3265	15.8245		16.3147	14.9302			16.6089	14.8842	15.1907		17.7828	17.8348	17.099	16.6299	17.4599	18.1181	16.7347	17.6511
P01137	TGFB1	Transforming growth factor beta-1 proprotein	390	22.56	9	0	-0.0168551		-0.00389862	-1.0314		0.0129565			18.1858	21.3894	19.7966	18.8264	20.2163	18.8608	20.0434			19.8627	19.2155	18.6366	19.306	17.9	17.9942		18.6195	20.7461	20.0568	18.9917	20.1822	19.3402	19.4484			17.7125			18.9576	17.5944	18.1374
O43294-2	TGFB1I1	Isoform 2 of Transforming growth factor beta-1-induced transcript 1 protein	444	15.32	6	0			1.25256	-0.234767								18.0114	20.3622	18.7461	19.4933					17.8441	18.8542	16.7698	17.1956					18.4485	19.2739	16.4751	17.4052						15.5256	14.5903	15.7986
P22735	TGM1	Protein-glutamine gamma-glutamyltransferase K	817	8.45	5	1	0.146465			-0.725051				19.112	20.0016		19.2862	19.7099				17.7436				18.7978	18.5104	19.0587	18.5602	17.9198	19.8732	19.4733	20.1674	17.5111	20.1555	21.1619	18.9988
P21980	TGM2	Protein-glutamine gamma-glutamyltransferase 2	687	4.51	2	1																18.128	19.5744	19.1176	19.0891	18.2712	19.0263	19.0676	17.7528	19.4909	19.8525
Q8NI27	THOC2	THO complex subunit 2	1593	1.82	2	0																17.1169			17.7693	17.5575	18.2779	18.3728	18.0993
P01033	TIMP1	Metalloproteinase inhibitor 1	207	5.31	1	0							0.491132																									17.7681		17.0394	17.7093	17.4958	18.5864	17.3189	18.5859
Q9GZM7-3	TINAGL1	Isoform 3 of Tubulointerstitial nephritis antigen-like	436	4.13	2	0																20.7785			17.7473	20.9381	21.4554	20.3825	21.5593	20.0844
Q07157-2	TJP1	Isoform Short of Tight junction protein ZO-1	1668	10.07	13	0																18.6918	19.9769	19.6339	19.9227	19.3062	19.6976	19.8653	19.3235	19.3962
Q9UDY2-2	TJP2	Isoform A2 of Tight junction protein ZO-2	1043	12.37	10	0												16.1056	18.4135		19.1162				18.3418	16.5875	17.7146		16.0752					16.6531	17.571	18.1938									15.1392
Q04726-2	TLE3	Isoform 2 of Transducin-like enhancer protein 3	760	1.97	1	0																15.6967			16.9879	15.2575	16.2169	16.9227	16.5305
Q99805	TM9SF2	Transmembrane 9 superfamily member 2	663	3.47	2	2												17.022	16.5073															17.8168									13.5156
P49755	TMED10	Transmembrane emp24 domain-containing protein 10	219	15.07	2	0												17.8267	18.0232							16.8772			15.6686	15.6665	16.0213			17.5614	17.8748
Q9BVK6	TMED9	Transmembrane emp24 domain-containing protein 9	235	9.36	3	3				-0.118981								19.5743	19.6499							19.3676	19.9299		19.2319		19.3941		18.5984	19.3938	20.2897		19.2029
Q9BVC6	TMEM109	Transmembrane protein 109	243	4.94	1	1			-0.360478	-0.441286								19.5157	19.1353		16.7467					19.3437	18.9512		16.8603		17.1666			19.6514	19.615		17.2127
Q9NV96-2	TMEM30A	Isoform 2 of Cell cycle control protein 50A	325	6.46	2	0																																				15.5649
P57088	TMEM33	Transmembrane protein 33	247	4.86	1	0												16.415								16.0992								15.7121	15.7452
Q8WWA1-3	TMEM40	Isoform 3 of Transmembrane protein 40	157	47.13	6	1			0.140242	-0.430597								19.5574	19.4154		17.4448					18.9722	19.0154		16.7174		17.542		16.0236	19.4622	19.5673		16.9673
O94886	TMEM63A	CSC1-like protein 1	807	2.6	2	1												18.2616	17.2928							18.0147	17.1631							18.0284	17.2557		15.6297
Q9NYL9	TMOD3	Tropomodulin-3	352	21.59	8	2			0.0311875	-0.400265								19.1128	18.9129		18.0958					18.9843	18.7501		17.0927	18.0653	17.5869			19.4004	18.98		17.6475
P62328	TMSB4X	Thymosin beta-4	44	68.18	3	3							5.05093						17.3888			14.3677						18.8314				15.9644			18.5762			15.3413		17.0988	16.6876		21.7642	21.7574	20.7589
P24821-2	TNC	Isoform 2 of Tenascin	1746	2.75	3	0							0.0709																									15.412	16.462	14.647	15.8794	16.3788	14.8133	14.8264	16.6655
O95379-3	TNFAIP8	Isoform 3 of Tumor necrosis factor alpha-induced protein 8	188	4.26	1	1													18.6979		19.6198						18.2969	18.1747							18.9345	17.3733	18.1209
Q9UKE5-2	TNIK	Isoform 2 of TRAF2 and NCK-interacting protein kinase	1331	4.28	6	0													18.3075		18.4705								14.63
P22105-1	TNXB	Isoform 3 of Tenascin-X	4242	6.69	15	0							-0.846277													15.4367	15.6203		16.5181									18.0015	18.4362	17.8509	17.4773	16.7111	17.697	17.201	16.7717
Q9H0E2	TOLLIP	Toll-interacting protein	274	3.28	1	0												15.5283								15.3052					16.9009		17.4968
Q15785	TOMM34	Mitochondrial import receptor subunit TOM34	309	14.24	3	3				-0.673879									17.5219		17.9842						17.7207	17.3865	16.6859					16.3194	18.2358	17.8727	17.7063
P11387	TOP1	DNA topoisomerase 1	765	10.85	8	2																19.3181	20.1988	19.9841	20.8341	19.2446	20.4235	19.9572	19.7219
Q02880-2	TOP2B	Isoform Beta-1 of DNA topoisomerase 2-beta	1621	3.45	5	0																17.3846		17.2416	17.8717	16.9754	17.9257	18.1372	17.7523
Q9NXH8	TOR4A	Torsin-4A	423	10.4	3	3												18.6172	18.89		17.696			18.878		18.3931	19.0567		16.7707					18.951	19.1615								14.2339
Q96S44	TP53RK	EKC/KEOPS complex subunit TP53RK	253	10.67	3	2													20.4368								20.0729		18.5103						20.2387		19.8856
P09493-10	TPM1	Isoform 10 of Tropomyosin alpha-1 chain	284	29.23	9	0			0.306803	-0.639432								19.6951	20.1333		19.2735					19.146	19.7902	16.6656	17.3269				15.3834	19.844	20.3816		17.9559						18.2109	17.407	16.4946
P67936	TPM4	Tropomyosin alpha-4 chain	248	45.97	14	0			0.147234	-0.105597				16.2631				21.5375	21.5313	18.3815	20.3596	17.6793				21.0147	21.2747	18.6958	19.8133	18.3715	17.8201	18.193	18.1884	21.4377	21.3225	18.424	20.0366					18.7793	19.7806	19.061	19.9508
Q86YW5-3	TREML1	Isoform 3 of Trem-like transcript 1 protein	200	10	1	0												18.838	18.4446							18.4326	18.0391							19.0904	17.7673		16.2499
Q14258	TRIM25	E3 ubiquitin/ISG15 ligase TRIM25	630	6.19	3	0								18.207	20.7469			18.5001	20.8986		21.144						20.8193	20.7798		19.0722	21.0596		19.3414		20.6172	20.0936	20.6618
Q9NXH9-2	TRMT1	Isoform 2 of tRNA (guanine(26)-N(2))-dimethyltransferase	630	7.14	3	0																19.5791				19.1218	20.3671	19.2255	19.531
Q8TBZ6	TRMT10A	tRNA methyltransferase 10 homolog A	339	7.08	2	1																17.2316				17.6668	18.9768	16.4619	17.2606
Q9UJA5	TRMT6	tRNA (adenine(58)-N(1))-methyltransferase non-catalytic subunit TRM6	497	6.84	3	0																	18.3577	17.5327	19.3799	18.0575	19.3808	19.2
Q9Y210-2	TRPC6	Isoform 2 of Short transient receptor potential channel 6	815	2.94	2	0												15.4787								15.7768
Q8WUA8	TSKU	Tsukushi	353	25.5	6	5				0.103049					13.8248		14.2289	17.3308	15.589			13.3412				16.452	14.25	14.6656	13.2583			16.3011		16.4051	14.4939		12.7522			14.3476		12.3496
Q96QS1-2	TSPAN32	Isoform 2 of Tetraspanin-32	290	5.52	1	0												16.3172								16.093	14.1368							16.8964	15.9691
Q86UF1	TSPAN33	Tetraspanin-33	283	3.53	1	1												16.8704								16.6945								15.5947
Q16762	TST	Thiosulfate sulfurtransferase	297	25.25	6	3				-0.521573								19.42	19.2025				19.5429			19.2547	19.3037		18.0608	19.9263				19.6957	19.7248		18.7634
A0A1C7CYW7	TTC34	Tetratricopeptide repeat protein 34	1079	2.69	2	1				0.256359									20.4483			15.5347				20.4566	21.6605	20.0617	20.3377					19.9256	20.4583	21.2934	19.8138
Q14166	TTLL12	Tubulin--tyrosine ligase-like protein 12	644	6.21	3	2																17.9179	18.3332	17.4609	18.3254	18.4857	19.0097	19.3552	18.8428
Q9NY65	TUBA8	Tubulin alpha-8 chain	449	41.43	16	0			-0.418033	-0.288316								19.6857	20.0297	15.9915	18.3047					19.4276	19.9983	17.23	17.8745					19.9778	20.2195	17.3352	18.1512						14.1033
Q13885	TUBB2A	Tubulin beta-2A chain	445	48.76	14	0																15.8184	19.1323								19.0626
Q3ZCM7	TUBB8	Tubulin beta-8 chain	444	13.29	5	0												18.5769	18.5875							16.2152	19.5351		18.4625					18.4374	18.1301
P49411	TUFM	Elongation factor Tu, mitochondrial	452	20.35	7	6			-0.0339103	-0.207638								18.1881	17.7313		16.8028					18.1423	18.185		15.8736	14.9906				18.6395	17.8656		16.3188								17.2177
Q12792	TWF1	Twinfilin-1	350	27.71	9	0																19.6998	20.7075	20.3826	19.9668	19.9062	20.7086	21.4265	20.8044	16.5853
O43396	TXNL1	Thioredoxin-like protein 1	289	23.18	5	0												14.1309	15.1516			17.4688			16.7187	17.7723	18.7193	17.8584	17.7399	17.4873	16.5415		13.8333		15.0897								15.3005
P19971-2	TYMP	Isoform 2 of Thymidine phosphorylase	487	14.17	5	0			-0.139625	0.155933				17.1949	16.5605			15.6983	18.297	18.9342	19.1346	17.6114				18.4306	18.2665	18.876	17.6732	17.7468	16.4562	16.1879	17.6599	17.4634	17.9715	19.6069	17.5807						18.5501	18.397	18.3117
P26368-2	U2AF2	Isoform 2 of Splicing factor U2AF 65 kDa subunit	471	12.1	4	0													16.2438			17.5366		18.0545	18.1246	17.4526	18.3534	18.6862	18.2343	18.4067					15.8662
O15042-2	U2SURP	Isoform 2 of U2 snRNP-associated SURP motif-containing protein	1028	3.31	3	0									19.1486	18.2431					17.4005	17.2371				16.9497	18.9135	17.1997	17.3269		18.6563		19.0792
P22314-2	UBA1	Isoform 2 of Ubiquitin-like modifier-activating enzyme 1	1018	9.14	7	0													15.4844		14.4898	15.9024	18.0442		15.8428	15.3753	15.8629	16.5054	15.5247
Q8TF42	UBASH3B	Ubiquitin-associated and SH3 domain-containing protein B	649	9.86	4	4				0.7733								17.906	18.6428							18.4633	19.6405		18.4345					17.6836	19.1349		17.3999						14.7217	12.8632	13.7061
Q9Y385	UBE2J1	Ubiquitin-conjugating enzyme E2 J1	318	9.12	2	2												16.9694								17.1479								16.7804	15.9735
P68036-2	UBE2L3	Isoform 2 of Ubiquitin-conjugating enzyme E2 L3	122	25.41	2	0																																					17.3598	16.2782	16.8618
Q9C0C9	UBE2O	(E3-independent) E2 ubiquitin-conjugating enzyme	1292	16.02	17	4								20.006				18.8159	17.5486			20.0775	21.4545	20.8663	20.0364	19.8594	20.551	20.3514	20.473	20.6774					17.89		16.4892
Q04323-2	UBXN1	Isoform 2 of UBX domain-containing protein 1	312	9.29	1	0												14.7037	15.0855																								14.8812	12.8594	14.5571
O60701	UGDH	UDP-glucose 6-dehydrogenase	494	34.01	13	0																21.0576	21.93	21.6323	21.5153	21.2894	21.8169	22.0765	21.3259			19.982			17.9545							18.5198
Q16851	UGP2	UTP--glucose-1-phosphate uridylyltransferase	508	21.65	12	0												16.7848				19.8181	21.4109	21.212	21.0458	20.0045	21.0564	20.9589	20.6616	18.3235	17.8679			16.1616	16.5664						16.509
P07911-2	UMOD	Isoform 2 of Uromodulin	507	4.73	2	0							-1.4917																	16.3571								16.4094	17.4084	17.115	16.7919	14.5578	15.8729	16.8101	14.5171
Q70J99-3	UNC13D	Isoform 3 of Protein unc-13 homolog D	1142	8.76	7	0												18.9717	15.5448			19.2531				18.6182		17.519		19.9619				19.9123	17.9637								18.5036	18.1044	20.1348
P14927-2	UQCRB	Isoform 2 of Cytochrome b-c1 complex subunit 7	140	12.86	2	0												16.5029				16.366				16.3532				19.4202		16.5438		16.932	16.7406	18.8692
P31930	UQCRC1	Cytochrome b-c1 complex subunit 1, mitochondrial	480	14.58	4	4												17.4525												17.1757				15.6798	15.8812		13.914
P22695	UQCRC2	Cytochrome b-c1 complex subunit 2, mitochondrial	453	21.63	6	0				-0.981787								17.8674	17.5237							17.7437	18.082		16.2809				17.9746	18.1514	18.22	19.5299	18.6807
Q93009-3	USP7	Isoform 3 of Ubiquitin carboxyl-terminal hydrolase 7	1086	11.33	9	0											18.6677	16.6569	15.8055	20.3267		17.0963	19.1473	18.9535	18.4685	17.1751	18.0014	19.1555	16.9704				16.4218			19.9833			20.441				21.6233
Q9BV40	VAMP8	Vesicle-associated membrane protein 8	100	24	3	0				-0.290983								18.0803	16.3853							17.3637	17.168		15.0032					17.9142	16.589		15.9046
Q9P0L0-2	VAPA	Isoform 2 of Vesicle-associated membrane protein-associated protein A	294	15.99	4	0												19.6412	19.2061							19.2165	18.8662							19.8923	19.0572
O95292-2	VAPB	Isoform 2 of Vesicle-associated membrane protein-associated protein B/C	99	26.26	2	0												17.2584	17.032							16.918	16.7834							17.5953	16.8025
P26640	VARS1	Valine--tRNA ligase	1264	2.22	2	0																19.3934	20.4831	19.8716	20.2997	18.3846	19.6227	19.8933	18.4393
Q6EMK4	VASN	Vasorin	673	13.67	7	7							-0.0502354																									17.408	17.3886	17.1869	17.1304	17.3752	17.1054	17.379	17.0534
P50552	VASP	Vasodilator-stimulated phosphoprotein	380	30	10	5			0.424757	0.00662816								19.7743	20.7711		21.5279					19.7467	21.7727		19.2995					20.213	20.9907		19.5953					18.0753	20.2305	18.698	19.7128
Q99536	VAT1	Synaptic vesicle membrane protein VAT-1 homolog	393	10.18	3	0																15.0274		16.648		16.1265	16.5056	16.8128	15.7885			14.3897	15.8897
P19320-2	VCAM1	Isoform 2 of Vascular cell adhesion protein 1	647	6.65	5	0							-0.410871								22.455																	18.5123	17.841	17.574	17.7496	17.241	17.8942	17.0844	17.8137
P55072	VCP	Transitional endoplasmic reticulum ATPase	806	23.2	13	0			0.0343187	0.775691								17.4616	17.3317		16.9323	16.748	17.5306	17.4016	18.1329	17.9014	18.4089	17.4619	17.6396	16.4781				17.3656	17.4785		16.7786	17.4478					16.6817	14.6121	15.316
Q9Y277	VDAC3	Voltage-dependent anion-selective channel protein 3	283	27.56	6	0			0.256834	0.0678414								20.0145	19.1401		17.6322					19.9166	19.0564		17.2469					19.7396	18.905		17.3718
P49767	VEGFC	Vascular endothelial growth factor C	419	13.37	5	4				2.10194						20.1213	17.1915		18.1613	19.1903		17.7955	20.8393	20.8662	17.4393	17.9814	19.0448	19.6221	18.8304			17.6064	17.637	15.0633	17.4727	17.5546	16.9805
Q709C8-2	VPS13C	Isoform 2 of Vacuolar protein sorting-associated protein 13C	3628	2.26	6	0																				16.5839	17.7473	17.0742															15.3219
Q4G0F5	VPS26B	Vacuolar protein sorting-associated protein 26B	336	13.1	2	2																																		17.8618	16.3049
Q9H267	VPS33B	Vacuolar protein sorting-associated protein 33B	617	5.19	2	0																											13.502
Q7Z5K2-2	WAPL	Isoform 2 of Wings apart-like protein homolog	1227	0.57	1	0									17.8978				18.0451			17.7262				16.19	17.0279		17.9825			17.446	18.5089	17.4158			17.4013
P23381-2	WARS1	Isoform 2 of Tryptophan--tRNA ligase, cytoplasmic	430	9.07	2	0				0.624246					15.6849		15.4834	16.2837	16.8249			17.8035				15.6141	16.07		16.3306	16.5386		16.4087		15.3979	15.2369		15.5071	17.9886		13.6788		15.3049	16.0207	14.2872	15.475
Q9Y6W5	WASF2	Wiskott-Aldrich syndrome protein family member 2	498	10.64	6	4												18.519	18.6451		24.1906	21.9715	22.6618	22.6738	23.1605	22.8226	23.1643	23.3688	22.699					18.6601	18.521								17.2689		17.404
O00401	WASL	Neural Wiskott-Aldrich syndrome protein	505	7.52	4	4																18.4706	19.1196	19.2402	19.6705	18.9754	19.6171	19.6883	19.0855
Q5JSH3-2	WDR44	Isoform 2 of WD repeat-containing protein 44	905	7.73	5	0				0.595882									18.5372		18.0991					17.6487	19.822	17.7622	17.2947					17.8101	18.959	16.2874	17.0875						17.9164	16.5167	16.9414
P61964	WDR5	WD repeat-containing protein 5	334	10.48	3	2																18.0418		19.7593	18.4919	18.0524	18.6678	18.2735	18.3897
Q9NNW5	WDR6	WD repeat-containing protein 6	1121	0.89	1	0																16.8065			18.3806	17.1548	19.0994	19.2114	16.2292
Q5T750	XP32	Skin-specific protein 32	250	12.4	4	4	0.622815		1.84011	-1.13067		1.21729		16.4958	18.426	20.1298	18.8781	18.9019	18.2014		20.6191	15.8268					17.6807	18.1237	16.4534	17.3374	17.7327	18.4893	17.879	16.349	19.8463	19.7967	16.0068
Q96QU8-2	XPO6	Isoform 2 of Exportin-6	1111	0.72	1	0			0.291054	0.338707			0.270542			18.9626	20.9462	14.7705	20.285	19.5431	17.7786			20.6445	22.3484		20.5271	19.8074	17.4151			20.1999	21.5833		20.0892	19.61	17.0343		15.0879	16.7444	16.7944	14.6019	17.2356	17.2541	16.8261
Q9H0D6-2	XRN2	Isoform 2 of 5'-3' exoribonuclease 2	874	6.29	4	0																18.2321				18.2217	18.9744	18.853	18.3534
P54577	YARS1	Tyrosine--tRNA ligase, cytoplasmic	528	12.31	7	0													15.7503			15.6806	18.9034	19.0682		15.7613	19.0678	16.6519	16.5669						16.1163								18.7428
P67809	YBX1	Y-box-binding protein 1	324	22.84	7	0													18.5322		21.1096	22.113	23.4049	22.0422	21.7599	21.0673	21.8218	22.2351	21.3757						16.2991		16.7757
P16989-2	YBX3	Isoform 2 of Y-box-binding protein 3	303	22.77	7	1																18.2418	20.3895		20.0181	18.0629	19.1393	20.1297	18.7079
P61981	YWHAG	14-3-3 protein gamma	247	20.24	5	1												14.015										15.3316	13.093					13.0309	16.5309
Q04917	YWHAH	14-3-3 protein eta	246	29.27	7	1			0.447204	-0.0437508								17.8764	18.4821		18.2972					17.7824	18.521	16.0028	16.8793					18.2368	18.7048		16.3725
P27348	YWHAQ	14-3-3 protein theta	245	33.06	7	1				-0.62728								17.7753	18.3681			16.439			17.2637	17.5064	19.1342	17.2465	18.1323				18.4228	17.5395	18.2491	20.1377	18.6021
P63104	YWHAZ	14-3-3 protein zeta/delta	245	43.67	12	0	-1.14608		-0.418573	-0.377864		0.727511		16.1158	17.5002		16.2507	16.9365	20.525		19.1418	14.7465		16.8969	17.9342	18.8579	19.5305	18.9038	18.7016	19.0816	17.3668		16.8567	19.4565	20.2397	19.6462	18.1629						16.5635	15.5543	16.1843
Q8WU90	ZC3H15	Zinc finger CCCH domain-containing protein 15	426	17.84	6	2												18.8198	18.5166			17.7665				17.0493	18.2419	17.4293	18.043						17.1708
Q7Z2W4-2	ZC3HAV1	Isoform 2 of Zinc finger CCCH-type antiviral protein 1	699	10.16	4	0			0.409355	-0.271482									19.3572	19.9106	18.2552					16.9934	19.1013	18.6579	17.7212						19.358	19.9095	17.0275
Q96KR1	ZFR	Zinc finger RNA-binding protein	1074	2.14	2	1																			17.263	15.2312	17.4079	17.2262
Q96DA0	ZG16B	Zymogen granule protein 16 homolog B	208	4.33	1	0				0.499303					18.1701		17.7826	17.2036	17.6644			16.5563				18.2884	18.3694		16.7378	16.696	17.9164	17.4795	19.6136	16.423	17.7653	17.9152	17.7095
O43670-2	ZNF207	Isoform 2 of BUB3-interacting and GLEBS motif-containing protein ZNF207	463	5.62	2	0																19.5256	21.5952	20.9369	21.2881	19.5403	20.3671	21.0044	20.0414
Q15942	ZYX	Zyxin	572	28.5	11	0			1.08268	-0.456965				16.6563	17.6636		15.4876	19.6207	21.4485	20.3461	20.5592				16.4118	19.1038	20.7993	17.5801	18.3327			17.8783	16.6175	20.5059	20.7113	17.7065	18.7201			12.0354		17.4553	19.7076	18.1617	20.2406
