# Supplementary material for: Proteolytic profiling of human plasma reveals an immunoactive complement C3 fragment
Source: EMBO J. 2025 Oct 27;44(24):7721–58. doi: 10.1038/s44318-025-00598-8 (PMC12706077; doi:10.1038/s44318-025-00598-8)
Supplement: Supplementary file 20 — Dataset EV18 [file 44318_2025_598_MOESM20_ESM.xlsx]

## Sheet: Dataset_EV18_Description
Dataset EV18	C3-LHF1/C3-LHF1DN pull-downs from human kidney.
	Pull-Down with C3-LHF1 or carbamidomethylated C3-LHF1 (C3-LHF1_DN) from human kidney lysates (n=4 techn. replicates). Results are presented as "Candidates" view export from Spectronaut and include only significantly regulated proteins as: adj. p-value < 0.05 (BH) & |log2Fc| > 0.58 (50% alteration).

## Sheet: Dataset_EV18-C3-LHF1_PD_Kidney
ProteinGroups	Genes	ProteinDescriptions	Comparison	AVG Log2 Ratio	Abs. AVG Log2 Ratio	Pvalue	# Unique Total Pept.	GO Cellular Component	GO Molecular Function	GO Biological Process
O60645	EXOC3	Exocyst complex component 3	C3-LHF1 / CTRL	11.1476	11.1476	1.13694e-07	5	exocyst,Golgi apparatus,cytosol,growth cone,midbody,secretory granule membrane,presynaptic membrane,perinuclear region of cytoplasm	protein binding,cadherin binding,SNARE binding	mitotic cytokinesis,vesicle docking involved in exocytosis,protein transport,membrane fission,vesicle tethering involved in exocytosis,exocytosis,exocyst localization
Q13490	BIRC2	Baculoviral IAP repeat-containing protein 2	C3-LHF1 / CTRL	10.5574	10.5574	4.2856e-08	7	XY body,nucleus,cytoplasm,cytosol,cytoplasmic side of plasma membrane,membrane raft,CD40 receptor complex	transcription coactivator activity,ubiquitin-protein transferase activity,protein binding,zinc ion binding,transferase activity,identical protein binding,ubiquitin binding,macromolecular complex binding,protein N-terminus binding,chaperone binding,FBXO family protein binding,ubiquitin protein ligase activity,cysteine-type endopeptidase inhibitor activity involved in apoptotic process	protein polyubiquitination,response to hypoxia,placenta development,apoptotic process,cell surface receptor signaling pathway,I-kappaB kinase/NF-kappaB signaling,tumor necrosis factor-mediated signaling pathway,regulation of toll-like receptor signaling pathway,NIK/NF-kappaB signaling,regulation of RIG-I signaling pathway,regulation of cell proliferation,regulation of apoptotic process,negative r…
Q00535	CDK5	Cyclin-dependent-like kinase 5	C3-LHF1 / CTRL	10.3176	10.3176	1.07622e-10	2	microtubule,cyclin-dependent protein kinase holoenzyme complex,nucleus,nucleoplasm,cytoplasm,cytosol,plasma membrane,postsynaptic density,membrane,lamellipodium,cell junction,filopodium,axon,dendrite,growth cone,neuromuscular junction,neuron projection,neuronal cell body,perikaryon,Requires Ontology,presynapse,glutamatergic synapse,cyclin-dependent protein kinase 5 holoenzyme complex	microtubule binding,p53 binding,protein kinase activity,protein serine/threonine kinase activity,cyclin-dependent protein serine/threonine kinase activity,protein serine/threonine/tyrosine kinase activity,ErbB-2 class receptor binding,protein binding,ATP binding,kinase activity,protein kinase binding,acetylcholine receptor activator activity,ErbB-3 class receptor binding,ephrin receptor binding,t…	microtubule cytoskeleton organization,neuron migration,synaptic transmission, dopaminergic,protein phosphorylation,intracellular protein transport,nucleocytoplasmic transport,mitochondrion organization,cell-matrix adhesion,chemical synaptic transmission,synapse assembly,skeletal muscle tissue development,motor neuron axon guidance,visual learning,response to wounding,Schwann cell development,syna…
Q6KB66	KRT80	Keratin, type II cytoskeletal 80	C3-LHF1 / CTRL	10.1998	10.1998	0.000347773	2	cytosol,keratin filament,intermediate filament cytoskeleton	protein binding,structural constituent of epidermis	intermediate filament organization,keratinization
Q9UPQ0	LIMCH1	LIM and calponin homology domains-containing protein 1	C3-LHF1 / CTRL	10.199	10.199	8.9205e-09	8	stress fiber,cytoplasm	actin binding,myosin II head/neck binding,metal ion binding	positive regulation of protein phosphorylation,negative regulation of cell migration,actomyosin structure organization,positive regulation of stress fiber assembly,regulation of focal adhesion assembly,cytoplasmic actin-based contraction involved in cell motility
Q9NWS0	PIH1D1	PIH1 domain-containing protein 1	C3-LHF1 / CTRL	10.1873	10.1873	2.56262e-08	3	nucleus,nucleolus,cytoplasm,R2TP complex,RPAP3/R2TP/prefoldin-like complex,pre-snoRNP complex,ribonucleoprotein complex	RNA polymerase I upstream control element sequence-specific DNA binding,RNA polymerase I CORE element sequence-specific DNA binding,protein binding,protein kinase binding,histone binding,ATPase binding,phosphoprotein binding	regulation of TORC2 signaling,box C/D snoRNP assembly,RNA polymerase I transcriptional preinitiation complex assembly,chromatin remodeling,epithelial cell differentiation,positive regulation of protein complex assembly,snoRNA localization,protein stabilization,regulation of histone H3-K4 methylation,establishment of protein localization to chromatin,positive regulation of protein serine/threonine…
Q86U44	METTL3	N6-adenosine-methyltransferase catalytic subunit	C3-LHF1 / CTRL	9.99699	9.99699	1.74345e-11	4	nucleus,nucleoplasm,cytoplasm,nuclear speck,MIS complex	mRNA (N6-adenosine)-methyltransferase activity,mRNA binding,protein binding,RNA methyltransferase activity,mRNA (2'-O-methyladenosine-N6-)-methyltransferase activity,protein heterodimerization activity,S-adenosyl-L-methionine binding,methyltransferase activity	mRNA splicing, via spliceosome,RNA methylation,adenosine to inosine editing,mRNA processing,mRNA catabolic process,cellular response to DNA damage stimulus,spermatogenesis,circadian rhythm,dosage compensation by inactivation of X chromosome,stem cell population maintenance,forebrain radial glial cell differentiation,primary miRNA processing,cellular response to UV,gliogenesis,innate immune respon…
P35573	AGL	Glycogen debranching enzyme	C3-LHF1 / CTRL	9.7615	9.7615	7.56771e-09	16	extracellular region,nucleus,cytoplasm,cytosol,inclusion body,sarcoplasmic reticulum,secretory granule lumen,ficolin-1-rich granule lumen,isoamylase complex	glycogen debranching enzyme activity,4-alpha-glucanotransferase activity,amylo-alpha-1,6-glucosidase activity,protein binding,polysaccharide binding,polyubiquitin binding,Requires Ontology	glycogen biosynthetic process,glycogen catabolic process,response to nutrient,response to glucocorticoid
P51003	PAPOLA	Poly(A) polymerase alpha	C3-LHF1 / CTRL	9.35021	9.35021	3.48221e-06	3	nucleus,nucleoplasm,cytoplasm	magnesium ion binding,RNA binding,polynucleotide adenylyltransferase activity,protein binding,ATP binding,manganese ion binding	mRNA polyadenylation,mRNA 3'-end processing,regulation of mRNA 3'-end processing,RNA polyadenylation
Q05048	CSTF1	Cleavage stimulation factor subunit 1	C3-LHF1 / CTRL	9.31508	9.31508	1.07004e-08	3	nucleoplasm,mRNA cleavage stimulating factor complex	RNA binding,protein binding	mRNA 3'-end processing
Q99439	CNN2	Calponin-2	C3-LHF1 / CTRL	9.0456	9.0456	1.07624e-07	3	stress fiber,extracellular region,cell-cell junction,focal adhesion,membrane,specific granule lumen,tertiary granule lumen,cytoskeleton	actin binding,calmodulin binding,cadherin binding	regulation of actin filament-based process,cellular response to mechanical stimulus,cytoskeleton organization,positive regulation of gene expression,hemopoiesis,negative regulation of cell migration,actomyosin structure organization,wound healing,regulation of cell proliferation,negative regulation of phagocytosis
Q63ZY3	KANK2	KN motif and ankyrin repeat domain-containing protein 2	C3-LHF1 / CTRL	8.85995	8.85995	9.03535e-08	4	cytoplasm,mitochondrion	protein binding	negative regulation of transcription from RNA polymerase II promoter,apoptotic process,negative regulation of cell proliferation,negative regulation of intracellular estrogen receptor signaling pathway,regulation of Rho protein signal transduction,negative regulation of programmed cell death,negative regulation of vitamin D receptor signaling pathway,kidney epithelium development,glomerular visce…
P35573	AGL	Glycogen debranching enzyme	C3-LHF1_DN / CTRL	8.6423	8.6423	7.36946e-11	16	extracellular region,nucleus,cytoplasm,cytosol,inclusion body,sarcoplasmic reticulum,secretory granule lumen,ficolin-1-rich granule lumen,isoamylase complex	glycogen debranching enzyme activity,4-alpha-glucanotransferase activity,amylo-alpha-1,6-glucosidase activity,protein binding,polysaccharide binding,polyubiquitin binding,Requires Ontology	glycogen biosynthetic process,glycogen catabolic process,response to nutrient,response to glucocorticoid
Q9UL26	RAB22A	Ras-related protein Rab-22A	C3-LHF1 / CTRL	8.41653	8.41653	1.50584e-06	4	ruffle,early endosome,late endosome,plasma membrane,endosome membrane,actin cytoskeleton,phagocytic vesicle membrane,phagocytic vesicle,extracellular exosome,endomembrane system	GTPase activity,protein binding,GTP binding,GDP binding	endocytosis,endosome organization,regulation of vesicle size,intracellular protein transport
P00915	CA1	Carbonic anhydrase 1	C3-LHF1 / CTRL	8.41623	8.41623	5.25e-08	2	cytosol,extracellular exosome,cytoplasm	arylesterase activity,carbonate dehydratase activity,protein binding,zinc ion binding,hydro-lyase activity	one-carbon metabolic process
Q9BV23	ABHD6	Monoacylglycerol lipase ABHD6	C3-LHF1 / CTRL	8.1862	8.1862	4.59133e-09	5	lysosomal membrane,plasma membrane,integral component of membrane,late endosome membrane,mitochondrial membrane,glutamatergic synapse,GABA-ergic synapse,integral component of postsynaptic membrane,AMPA glutamate receptor complex,mitochondrion	phospholipase activity,protein binding,acylglycerol lipase activity	phospholipid catabolic process,arachidonic acid metabolic process,negative regulation of cell migration,acylglycerol catabolic process,positive regulation of lipid biosynthetic process,monoacylglycerol catabolic process,long term synaptic depression,Requires Ontology,regulation of endocannabinoid signaling pathway,lysobisphosphatidic acid metabolic process
P20908	COL5A1	Collagen alpha-1(V) chain	C3-LHF1 / CTRL	8.05268	8.05268	9.97597e-05	4	Requires Ontology,extracellular region,collagen type XI trimer,basement membrane,endoplasmic reticulum lumen,collagen type V trimer,extracellular matrix,extracellular space	integrin binding,protein binding,heparin binding,extracellular matrix structural constituent conferring tensile strength,proteoglycan binding,metal ion binding,platelet-derived growth factor binding,extracellular matrix structural constituent	blood vessel development,heart morphogenesis,cell adhesion,cell migration,collagen fibril organization,collagen biosynthetic process,wound healing, spreading of epidermal cells,tendon development,skin development,integrin biosynthetic process,eye morphogenesis,regulation of cellular component organization,fibril organization,negative regulation of endodermal cell differentiation,extracellular mat…
P50461	CSRP3	Cysteine and glycine-rich protein 3	C3-LHF1 / CTRL	8.04981	8.04981	6.33575e-07	2	nucleoplasm,cytosol,cytoskeleton,Z disc,cytoplasm,nucleus	actin binding,protein binding,structural constituent of muscle,telethonin binding,identical protein binding,actinin binding,metal ion binding	positive regulation of transcription from RNA polymerase II promoter,regulation of the force of heart contraction,cardiac muscle hypertrophy,cellular calcium ion homeostasis,inflammatory response,skeletal muscle tissue development,insulin receptor signaling pathway,T-tubule organization,protein localization to organelle,detection of muscle stretch,glucose homeostasis,cardiac muscle tissue develop…
P01024	C3	Complement C3	C3-LHF1 / CTRL	7.98389	7.98389	2.52752e-08	49	extracellular region,extracellular space,endoplasmic reticulum lumen,plasma membrane,cell surface,secretory granule lumen,azurophil granule lumen,extracellular exosome,blood microparticle,macromolecular complex	endopeptidase inhibitor activity,receptor binding,protein binding,C5L2 anaphylatoxin chemotactic receptor binding	positive regulation of type IIa hypersensitivity,positive regulation of protein phosphorylation,positive regulation of activation of membrane attack complex,fatty acid metabolic process,inflammatory response,immune response,complement activation,complement activation, alternative pathway,complement activation, classical pathway,signal transduction,G-protein coupled receptor signaling pathway,resp…
Q9H6R4	NOL6	Nucleolar protein 6	C3-LHF1 / CTRL	7.92406	7.92406	3.36414e-08	6	condensed nuclear chromosome,nucleoplasm,nucleolus,mitochondrion,CURI complex,small-subunit processome,UTP-C complex	RNA binding,protein binding	rRNA processing,tRNA export from nucleus
Q8IYW5	RNF168	E3 ubiquitin-protein ligase RNF168	C3-LHF1 / CTRL	7.65538	7.65538	0.000150017	2	nucleus,nucleoplasm,cytosol,site of double-strand break,ubiquitin ligase complex,macromolecular complex	chromatin binding,ubiquitin-protein transferase activity,protein binding,nucleosome binding,histone binding,ubiquitin binding,metal ion binding,K63-linked polyubiquitin binding	double-strand break repair,chromatin organization,ubiquitin-dependent protein catabolic process,cellular response to DNA damage stimulus,response to ionizing radiation,protein ubiquitination,negative regulation of transcription elongation from RNA polymerase II promoter,histone H2A monoubiquitination,interstrand cross-link repair,histone H2A-K13 ubiquitination,histone H2A-K15 ubiquitination,isoty…
Q13126	MTAP	S-methyl-5'-thioadenosine phosphorylase	C3-LHF1 / CTRL	7.37045	7.37045	4.4248e-15	10	nucleoplasm,cytosol,extracellular exosome	phosphorylase activity,protein binding,S-methyl-5-thioadenosine phosphorylase activity	nicotinamide riboside catabolic process,nucleobase-containing compound metabolic process,purine ribonucleoside salvage,L-methionine biosynthetic process from methylthioadenosine,response to testosterone
Q86SK9	SCD5	Stearoyl-CoA desaturase 5	C3-LHF1 / CTRL	7.33611	7.33611	0.0163741	2	endoplasmic reticulum membrane,integral component of membrane	stearoyl-CoA 9-desaturase activity,oxidoreductase activity,iron ion binding	unsaturated fatty acid biosynthetic process,monounsaturated fatty acid biosynthetic process
P45973	CBX5	Chromobox protein homolog 5	C3-LHF1_DN / C3-LHF1	7.31871	7.31871	1.34528e-06	2	PML body,kinetochore,chromosome, telomeric region,heterochromatin,nucleus,nuclear envelope,nucleoplasm,pericentric heterochromatin,nucleolus,chromocenter,Requires Ontology,histone deacetylase complex,transcriptional repressor complex,macromolecular complex,histone methyltransferase complex,ribonucleoprotein complex	protein binding,protein binding, bridging,methylated histone binding,identical protein binding,histone deacetylase binding,ribonucleoprotein complex binding,macromolecular complex binding,Requires Ontology,chromatin binding	negative regulation of transcription from RNA polymerase II promoter,cellular response to DNA damage stimulus,negative regulation of transcription, DNA-templated,chromatin organization
P34949	MPI	Mannose-6-phosphate isomerase	C3-LHF1 / CTRL	7.30856	7.30856	1.85273e-05	5	cytosol,extracellular exosome	mannose-6-phosphate isomerase activity,zinc ion binding	GDP-mannose biosynthetic process,mannose to fructose-6-phosphate metabolic process
Q9NVS2	MRPS18A	39S ribosomal protein S18a, mitochondrial	C3-LHF1 / CTRL	7.24765	7.24765	1.84449e-07	4	mitochondrion,mitochondrial inner membrane,mitochondrial large ribosomal subunit,mitochondrial small ribosomal subunit	structural constituent of ribosome,small ribosomal subunit rRNA binding	translation,mitochondrial translation
Q05048	CSTF1	Cleavage stimulation factor subunit 1	C3-LHF1_DN / CTRL	7.20306	7.20306	3.8836e-09	3	nucleoplasm,mRNA cleavage stimulating factor complex	RNA binding,protein binding	mRNA 3'-end processing
P00748	F12	Coagulation factor XII	C3-LHF1 / CTRL	7.05377	7.05377	2.46091e-05	2	extracellular region,extracellular space,plasma membrane,extracellular exosome,Requires Ontology,rough endoplasmic reticulum	serine-type endopeptidase activity,calcium ion binding,protein binding,misfolded protein binding	plasma kallikrein-kinin cascade,Factor XII activation,blood coagulation, intrinsic pathway,positive regulation of plasminogen activation,protein processing,protein autoprocessing,positive regulation of blood coagulation,zymogen activation,fibrinolysis,innate immune response,response to misfolded protein,positive regulation of fibrinolysis,blood coagulation,proteolysis
Q9ULD9	ZNF608	Zinc finger protein 608	C3-LHF1 / CTRL	6.99958	6.99958	1.01942e-06	3	nucleus	metal ion binding	negative regulation of transcription from RNA polymerase II promoter,regulation of transcription from RNA polymerase II promoter
Q96SY0	INTS14	Integrator complex subunit 14	C3-LHF1 / CTRL	6.9923	6.9923	1.60305e-07	2	nucleoplasm,integrator complex	protein binding	snRNA 3'-end processing
Q9NU22	MDN1	Midasin	C3-LHF1 / CTRL	6.9912	6.9912	5.77687e-08	6	nucleus,nucleoplasm,nucleolus,cytosol,membrane,intermediate filament cytoskeleton,preribosome, large subunit precursor	protein binding,ATP binding,ATPase activity	ribosomal large subunit assembly,rRNA processing
Q9UJX2	CDC23	Cell division cycle protein 23 homolog	C3-LHF1 / CTRL	6.94127	6.94127	1.26417e-06	4	nucleoplasm,anaphase-promoting complex,cytosol,cytoplasm	ubiquitin-protein transferase activity,protein binding	mitotic cell cycle,ubiquitin-dependent protein catabolic process,mitotic metaphase plate congression,regulation of exit from mitosis,regulation of mitotic cell cycle,regulation of mitotic metaphase/anaphase transition,anaphase-promoting complex-dependent catabolic process,regulation of meiotic cell cycle,protein K11-linked ubiquitination,positive regulation of mitotic metaphase/anaphase transitio…
Q9UDT6	CLIP2	CAP-Gly domain-containing linker protein 2	C3-LHF1 / CTRL	6.81255	6.81255	1.51467e-05	13	microtubule plus-end,microtubule associated complex,cytoplasm,nucleus	microtubule binding,microtubule plus-end binding	cytoplasmic microtubule organization
P15121	AKR1B1	Aldo-keto reductase family 1 member B1	C3-LHF1_DN / CTRL	6.60523	6.60523	0.00501042	2	extracellular space,nucleoplasm,cytosol,extracellular exosome	retinal dehydrogenase activity,alditol:NADP+ 1-oxidoreductase activity,protein binding,electron carrier activity,prostaglandin H2 endoperoxidase reductase activity,glyceraldehyde oxidoreductase activity,allyl-alcohol dehydrogenase activity,glycerol dehydrogenase [NADP+] activity,NADP-retinol dehydrogenase activity	retinoid metabolic process,epithelial cell maturation,renal water homeostasis,carbohydrate metabolic process,prostaglandin metabolic process,C21-steroid hormone biosynthetic process,electron transport chain,regulation of urine volume,retinol metabolic process,negative regulation of apoptotic process,daunorubicin metabolic process,doxorubicin metabolic process,fructose biosynthetic process,cellula…
O75449	KATNA1	Katanin p60 ATPase-containing subunit A1	C3-LHF1_DN / C3-LHF1	6.56649	6.56649	0.0115284	2	spindle pole,cytoplasm,centrosome,spindle,microtubule,midbody,mitotic spindle pole,microtubule cytoskeleton	protein binding,ATP binding,microtubule binding,microtubule-severing ATPase activity,isomerase activity,ATPase activity,protein heterodimerization activity	cell cycle,cell division,microtubule severing
O75832	PSMD10	26S proteasome non-ATPase regulatory subunit 10	C3-LHF1 / CTRL	6.54051	6.54051	0.000139511	3	nucleus,nucleoplasm,cytoplasm,cytosol,intermediate filament cytoskeleton,proteasome complex	protein binding,transcription factor binding	negative regulation of transcription from RNA polymerase II promoter,apoptotic process,cytoplasmic sequestering of NF-kappaB,positive regulation of cell growth,positive regulation of protein ubiquitination,negative regulation of NF-kappaB transcription factor activity,positive regulation of proteasomal ubiquitin-dependent protein catabolic process,negative regulation of apoptotic process,negative…
P15927	RPA2	Replication protein A 32 kDa subunit	C3-LHF1 / CTRL	6.53601	6.53601	0.00216718	3	chromosome, telomeric region,PML body,site of double-strand break,nucleus,nucleoplasm,DNA replication factor A complex,nuclear body,chromatin	damaged DNA binding,single-stranded DNA binding,protein binding,enzyme binding,protein phosphatase binding,ubiquitin protein ligase binding,protein N-terminus binding,G-rich strand telomeric DNA binding	telomere maintenance,double-strand break repair via homologous recombination,DNA replication,base-excision repair,nucleotide-excision repair,mismatch repair,regulation of double-strand break repair via homologous recombination,mitotic G1 DNA damage checkpoint,protein localization to chromosome,regulation of DNA damage checkpoint
Q13489	BIRC3	Baculoviral IAP repeat-containing protein 3	C3-LHF1 / CTRL	6.49207	6.49207	1.20222e-10	2	nucleus,nucleoplasm,cytoplasm,cytosol,membrane raft,macromolecular complex	ubiquitin-protein transferase activity,protein binding,transferase activity,macromolecular complex binding,metal ion binding,ubiquitin protein ligase activity,cysteine-type endopeptidase inhibitor activity involved in apoptotic process	apoptotic process,cell surface receptor signaling pathway,I-kappaB kinase/NF-kappaB signaling,spermatogenesis,protein ubiquitination,positive regulation of protein ubiquitination,tumor necrosis factor-mediated signaling pathway,regulation of toll-like receptor signaling pathway,NIK/NF-kappaB signaling,regulation of RIG-I signaling pathway,regulation of apoptotic process,positive regulation of I-k…
P22681	CBL	E3 ubiquitin-protein ligase CBL	C3-LHF1 / CTRL	6.4164	6.4164	1.41124e-08	6	Golgi apparatus,cytosol,plasma membrane,focal adhesion,cilium,growth cone,perinuclear region of cytoplasm,flotillin complex,membrane raft	phosphotyrosine binding,ubiquitin-protein transferase activity,calcium ion binding,protein binding,SH3 domain binding,phosphatidylinositol 3-kinase regulatory subunit binding,cadherin binding,ephrin receptor binding,ubiquitin protein ligase activity,receptor tyrosine kinase binding	protein polyubiquitination,ubiquitin-dependent protein catabolic process,protein monoubiquitination,cellular response to DNA damage stimulus,cell surface receptor signaling pathway,epidermal growth factor receptor signaling pathway,male gonad development,response to gamma radiation,positive regulation of phosphatidylinositol 3-kinase signaling,response to activity,protein ubiquitination,cytokine-…
O15083	ERC2	ERC protein 2	C3-LHF1 / CTRL	6.2391	6.2391	0.000104182	3	growth cone,presynaptic membrane,presynaptic active zone,glutamatergic synapse,GABA-ergic synapse,cytoskeleton of presynaptic active zone	protein binding,structural constituent of presynaptic active zone	synaptic vesicle priming,maintenance of presynaptic active zone structure,neuromuscular synaptic transmission,regulation of synaptic plasticity
P22234	PAICS	Multifunctional protein ADE2	C3-LHF1 / CTRL	6.20291	6.20291	9.74147e-09	17	cytoplasm,cytosol,membrane,extracellular exosome	phosphoribosylaminoimidazole carboxylase activity,phosphoribosylaminoimidazolesuccinocarboxamide synthase activity,protein binding,ATP binding,identical protein binding,5-amino-4-imidazole carboxylate lyase activity,cadherin binding	GMP biosynthetic process,'de novo' IMP biosynthetic process,purine nucleobase biosynthetic process,'de novo' AMP biosynthetic process,'de novo' XMP biosynthetic process
Q9UHY1	NRBP1	Nuclear receptor-binding protein	C3-LHF1 / CTRL	6.16348	6.16348	5.99817e-08	3	nucleoplasm,cell cortex,endomembrane system,membrane,lamellipodium,cytoplasm	protein binding,ATP binding,protein homodimerization activity,protein serine/threonine kinase activity	ER to Golgi vesicle-mediated transport,protein phosphorylation,intracellular signal transduction
Q9NX62	BPNT2	Golgi-resident adenosine 3',5'-bisphosphate 3'-phosphatase	C3-LHF1 / CTRL	6.13796	6.13796	6.06773e-05	2	nucleoplasm,Golgi apparatus,Golgi lumen,cytosol,membrane,integral component of membrane,nuclear body,trans-Golgi network membrane,endomembrane system	3'(2'),5'-bisphosphate nucleotidase activity,metal ion binding,3',5'-nucleotide bisphosphate phosphatase activity,3'-nucleotidase activity	endochondral ossification,chondrocyte development,post-embryonic development,chondroitin sulfate metabolic process,embryonic digit morphogenesis,phosphatidylinositol phosphorylation,inositol phosphate dephosphorylation,skeletal system development
Q96C36	PYCR2	Pyrroline-5-carboxylate reductase 2	C3-LHF1 / CTRL	6.10733	6.10733	1.71208e-11	5	mitochondrion,mitochondrial matrix	protein binding,pyrroline-5-carboxylate reductase activity	proline biosynthetic process,cellular response to oxidative stress,L-proline biosynthetic process
Q6ZW31	SYDE1	Rho GTPase-activating protein SYDE1	C3-LHF1_DN / CTRL	6.09444	6.09444	5.66905e-05	2		GTPase activator activity,GTPase regulator activity	cell migration,actin cytoskeleton reorganization,signal transduction,regulation of cytoskeleton organization,activation of GTPase activity,positive regulation of trophoblast cell migration
Q9Y4E8	USP15	Ubiquitin carboxyl-terminal hydrolase 15	C3-LHF1 / CTRL	6.08599	6.08599	1.6342e-06	18	nucleus,nucleoplasm,cytoplasm,mitochondrion,cytosol,nuclear body	cysteine-type endopeptidase activity,thiol-dependent ubiquitin-specific protease activity,transforming growth factor beta receptor binding,protein binding,identical protein binding,SMAD binding,ubiquitinated histone binding,Lys48-specific deubiquitinase activity	ubiquitin-dependent protein catabolic process,transforming growth factor beta receptor signaling pathway,protein deubiquitination,BMP signaling pathway,monoubiquitinated protein deubiquitination,histone H2B conserved C-terminal lysine deubiquitination,pathway-restricted SMAD protein phosphorylation,protein K48-linked deubiquitination,positive regulation of RIG-I signaling pathway,negative regulat…
P53582	METAP1	Methionine aminopeptidase 1	C3-LHF1 / CTRL	5.92709	5.92709	1.30386e-07	9	cytoplasm,cytosol	aminopeptidase activity,protein binding,metalloexopeptidase activity,metal ion binding,metalloaminopeptidase activity	regulation of translation,proteolysis,peptidyl-methionine modification,N-terminal protein amino acid modification,protein initiator methionine removal,platelet aggregation
Q6ZW31	SYDE1	Rho GTPase-activating protein SYDE1	C3-LHF1 / CTRL	5.84516	5.84516	1.26353e-06	2		GTPase activator activity,GTPase regulator activity	cell migration,actin cytoskeleton reorganization,signal transduction,regulation of cytoskeleton organization,activation of GTPase activity,positive regulation of trophoblast cell migration
Q9H936	SLC25A22	Mitochondrial glutamate carrier 1	C3-LHF1_DN / C3-LHF1	5.73567	5.73567	0.000155363	3	mitochondrial inner membrane,integral component of membrane	hydrogen:amino acid symporter activity,L-glutamate transmembrane transporter activity,transmembrane transporter activity,L-aspartate transmembrane transporter activity	ion transport,L-glutamate transport,L-aspartate transport,hydrogen ion transmembrane transport,transport,malate-aspartate shuttle,aspartate transport
Q12789	GTF3C1	General transcription factor 3C polypeptide 1	C3-LHF1_DN / C3-LHF1	5.72423	5.72423	0.000155446	4	nucleoplasm,nucleolus,membrane,transcription factor TFIIIC complex,ribonucleoprotein complex	DNA binding,transcription factor activity, core RNA polymerase III binding,protein binding	transcription from RNA polymerase III promoter,rRNA transcription,tRNA transcription,5S class rRNA transcription from RNA polymerase III type 1 promoter,tRNA transcription from RNA polymerase III promoter,transcription initiation from RNA polymerase III promoter
Q9NVM1	EVA1B	Protein eva-1 homolog B	C3-LHF1_DN / C3-LHF1	5.61463	5.61463	3.70637e-12	3	integral component of membrane	protein binding
Q14376	GALE	UDP-glucose 4-epimerase	C3-LHF1 / CTRL	5.56759	5.56759	3.59081e-08	10	cytosol	UDP-N-acetylglucosamine 4-epimerase activity,UDP-glucose 4-epimerase activity,identical protein binding,protein homodimerization activity	galactose catabolic process,galactose catabolic process via UDP-galactose
Q15019	SEPTIN2	Septin-2	C3-LHF1 / CTRL	5.55503	5.55503	2.4788e-13	17	cell cortex,kinetochore,nucleus,nucleoplasm,cytoplasm,spindle,plasma membrane,axoneme,actin cytoskeleton,midbody,cleavage furrow,photoreceptor connecting cilium,intercellular bridge,ciliary membrane,extracellular exosome,sperm annulus,Requires Ontology,septin complex,cell division site,septin ring,synaptic vesicle,microtubule cytoskeleton	protein binding,GTP binding,cadherin binding,GTPase activity,binding, bridging	smoothened signaling pathway,spermatogenesis,cell differentiation,cilium morphogenesis,cellular protein localization,regulation of exocytosis,cytoskeleton-dependent cytokinesis
P08294	SOD3	Extracellular superoxide dismutase [Cu-Zn]	C3-LHF1 / CTRL	5.5163	5.5163	8.81746e-07	3	Requires Ontology,extracellular region,extracellular space,nucleus,Golgi lumen,extracellular exosome	protein binding,heparin binding,copper ion binding,superoxide dismutase activity	response to hypoxia,response to copper ion,Requires Ontology,removal of superoxide radicals
Q96EE3	SEH1L	Nucleoporin SEH1	C3-LHF1 / CTRL	5.43357	5.43357	4.26998e-07	3	kinetochore,nuclear envelope,nuclear pore,lysosomal membrane,cytosol,GATOR2 complex,nuclear pore outer ring,Seh1-associated complex	structural molecule activity,protein binding	nucleocytoplasmic transport,nuclear pore organization,mitotic metaphase plate congression,protein transport,protein complex localization,positive regulation of TOR signaling,cellular response to amino acid starvation,defense response to Gram-positive bacterium,mRNA transport,cell division,attachment of mitotic spindle microtubules to kinetochore,negative regulation of TORC1 signaling,positive reg…
Q96Q07	BTBD9	BTB/POZ domain-containing protein 9	C3-LHF1 / CTRL	5.40414	5.40414	9.26126e-07	2			long-term memory,serotonin metabolic process,circadian sleep/wake cycle, non-REM sleep,sensory perception of temperature stimulus,multicellular organismal iron ion homeostasis,regulation of synaptic vesicle endocytosis,modulation of synaptic transmission,adult locomotory behavior,circadian behavior
P98175	RBM10	RNA-binding protein 10	C3-LHF1 / CTRL	5.37419	5.37419	2.66414e-06	5	nucleus,nuclear speck,macromolecular complex	RNA binding,protein binding,miRNA binding,identical protein binding,metal ion binding	negative regulation of transcription from RNA polymerase II promoter,regulation of alternative mRNA splicing, via spliceosome,biological_process,negative regulation of cell proliferation,positive regulation of smooth muscle cell apoptotic process,negative regulation of mRNA splicing, via spliceosome,3'-UTR-mediated mRNA stabilization,mRNA splicing, via spliceosome
Q96SY0	INTS14	Integrator complex subunit 14	C3-LHF1_DN / CTRL	5.31845	5.31845	2.13418e-05	2	nucleoplasm,integrator complex	protein binding	snRNA 3'-end processing
Q9UDT6	CLIP2	CAP-Gly domain-containing linker protein 2	C3-LHF1_DN / CTRL	5.31704	5.31704	0.00993637	13	microtubule plus-end,microtubule associated complex,cytoplasm,nucleus	microtubule binding,microtubule plus-end binding	cytoplasmic microtubule organization
Q86VY4	TSPYL5	Testis-specific Y-encoded-like protein 5	C3-LHF1 / CTRL	5.31005	5.31005	0.000675063	6	nucleus,chromatin	protein binding,chromatin binding,histone binding	nucleosome assembly,positive regulation of cell proliferation,positive regulation of protein ubiquitination,regulation of growth,positive regulation of protein kinase B signaling,cellular response to gamma radiation
O00743	PPP6C	Serine/threonine-protein phosphatase 6 catalytic subunit	C3-LHF1 / CTRL	5.29537	5.29537	0.00358615	2	nucleoplasm,mitochondrion,cytosol,cytoplasm	protein serine/threonine phosphatase activity,protein binding,myosin phosphatase activity,metal ion binding	protein dephosphorylation,innate immune response,COPII vesicle coating,peptidyl-serine dephosphorylation,G1/S transition of mitotic cell cycle
Q9NR34	MAN1C1	Mannosyl-oligosaccharide 1,2-alpha-mannosidase IC	C3-LHF1 / CTRL	5.24802	5.24802	1.59904e-05	3	Golgi membrane,integral component of Golgi membrane,extracellular exosome,endoplasmic reticulum	mannosyl-oligosaccharide 1,2-alpha-mannosidase activity,calcium ion binding,protein binding	carbohydrate metabolic process,protein N-linked glycosylation,Golgi apparatus mannose trimming,N-glycan processing
Q08170	SRSF4	Serine/arginine-rich splicing factor 4	C3-LHF1 / CTRL	5.23837	5.23837	0.00249653	6	nucleus,nucleoplasm,nuclear speck	RNA binding,protein binding,sequence-specific mRNA binding,mRNA binding	RNA splicing, via transesterification reactions,mRNA processing,RNA splicing,response to insulin,negative regulation of mRNA splicing, via spliceosome,mRNA splicing, via spliceosome
P21926	CD9	CD9 antigen	C3-LHF1_DN / C3-LHF1	5.20737	5.20737	2.76749e-11	2	extracellular space,plasma membrane,integral component of plasma membrane,focal adhesion,external side of plasma membrane,membrane,endocytic vesicle membrane,clathrin-coated endocytic vesicle membrane,platelet alpha granule membrane,extracellular exosome,extracellular vesicle,macromolecular complex	integrin binding,protein binding	cell adhesion,fusion of sperm to egg plasma membrane,negative regulation of cell proliferation,glial cell migration,myoblast fusion involved in skeletal muscle regeneration,platelet activation,paranodal junction assembly,receptor internalization,sperm-egg recognition,negative regulation of cellular component movement,cellular response to low-density lipoprotein particle stimulus,negative regulati…
P15144	ANPEP	Aminopeptidase N	C3-LHF1_DN / C3-LHF1	5.1604	5.1604	1.90339e-13	67	extracellular space,lysosomal membrane,endoplasmic reticulum-Golgi intermediate compartment,plasma membrane,external side of plasma membrane,integral component of membrane,secretory granule membrane,extracellular exosome,cytoplasm	virus receptor activity,aminopeptidase activity,metallopeptidase activity,signaling receptor activity,zinc ion binding,metalloaminopeptidase activity,peptide binding	angiogenesis,cell differentiation,viral entry into host cell,signal transduction,peptide catabolic process,regulation of blood pressure,proteolysis
O94923	GLCE	D-glucuronyl C5-epimerase	C3-LHF1 / CTRL	5.15791	5.15791	2.51589e-09	18	Golgi membrane,Golgi apparatus,integral component of membrane	calcium ion binding,racemase and epimerase activity, acting on carbohydrates and derivatives,protein homodimerization activity,heparosan-N-sulfate-glucuronate 5-epimerase activity	heparan sulfate proteoglycan biosynthetic process,heparin biosynthetic process
Q9NRX2	MRPL17	39S ribosomal protein L17, mitochondrial	C3-LHF1 / CTRL	5.13817	5.13817	1.02e-05	3	mitochondrion,mitochondrial inner membrane,mitochondrial large ribosomal subunit,large ribosomal subunit	protein binding,protein domain specific binding,structural constituent of ribosome	mitochondrial translation
P49902	NT5C2	Cytosolic purine 5'-nucleotidase	C3-LHF1 / CTRL	5.13169	5.13169	1.28781e-08	12	cytosol	protein binding,ATP binding,5'-nucleotidase activity,identical protein binding,metal ion binding,nucleoside phosphotransferase activity,IMP 5'-nucleotidase activity,GMP 5'-nucleotidase activity,Requires Ontology	allantoin metabolic process,IMP catabolic process,dephosphorylation,GMP metabolic process,IMP metabolic process,dGMP metabolic process,nucleotide phosphorylation,adenosine metabolic process
P07203	GPX1	Glutathione peroxidase 1	C3-LHF1 / CTRL	5.11812	5.11812	9.94644e-11	12	Lewy body,nucleus,cytoplasm,mitochondrion,mitochondrial matrix,cytosol	glutathione peroxidase activity,SH3 domain binding,phospholipid-hydroperoxide glutathione peroxidase activity,peroxidase activity	temperature homeostasis,endothelial cell development,negative regulation of inflammatory response to antigenic stimulus,triglyceride metabolic process,glutathione metabolic process,aging,sensory perception of sound,intrinsic apoptotic signaling pathway in response to oxidative stress,response to xenobiotic stimulus,response to symbiotic bacterium,UV protection,response to hormone,response to sele…
Q9Y5Z7	HCFC2	Host cell factor 2	C3-LHF1 / CTRL	5.061	5.061	0.0125832	5	nucleus,nucleoplasm,cytoplasm,cytosol,plasma membrane,nuclear body,MLL1/2 complex,Set1C/COMPASS complex,MLL1 complex,histone methyltransferase complex	protein binding,transcription coactivator activity	negative regulation of transcription from RNA polymerase II promoter,regulation of transcription from RNA polymerase II promoter,viral process,positive regulation of transcription, DNA-templated,histone H3-K4 methylation,regulation of transcription, DNA-templated,chromatin remodeling
O95391	SLU7	Pre-mRNA-splicing factor SLU7	C3-LHF1 / CTRL	5.0495	5.0495	0.00025726	6	nucleus,nucleoplasm,cytoplasm,cytosol,membrane,nuclear speck,intracellular membrane-bounded organelle,spliceosomal complex,small nuclear ribonucleoprotein complex,catalytic step 2 spliceosome	second spliceosomal transesterification activity,protein binding,zinc ion binding,pre-mRNA 3'-splice site binding	RNA splicing, via transesterification reactions,alternative mRNA splicing, via spliceosome,mRNA 3'-splice site recognition,mRNA splicing, via spliceosome,intracellular protein transport,cellular response to heat,RNA splicing
Q86VD7	SLC25A42	Mitochondrial coenzyme A transporter SLC25A42	C3-LHF1 / CTRL	4.98506	4.98506	8.16524e-05	4	nucleus,mitochondrion,mitochondrial inner membrane,integral component of membrane	ATP transmembrane transporter activity,protein binding,ADP transmembrane transporter activity,coenzyme A transmembrane transporter activity,adenosine-diphosphatase activity,AMP transmembrane transporter activity	ADP transport,ATP transport,coenzyme A transmembrane transport,AMP transport
Q9NVS2	MRPS18A	39S ribosomal protein S18a, mitochondrial	C3-LHF1_DN / CTRL	4.98239	4.98239	3.02019e-09	4	mitochondrion,mitochondrial inner membrane,mitochondrial large ribosomal subunit,mitochondrial small ribosomal subunit	structural constituent of ribosome,small ribosomal subunit rRNA binding	translation,mitochondrial translation
P28289	TMOD1	Tropomodulin-1	C3-LHF1_DN / C3-LHF1	4.97654	4.97654	8.44621e-13	2	cytosol,striated muscle thin filament,actin filament,membrane,myofibril,sarcomere,cortical cytoskeleton,cytoskeleton	actin binding,actin filament binding,tropomyosin binding	adult locomotory behavior,pointed-end actin filament capping,lens fiber cell development,muscle contraction,actin filament organization,myofibril assembly
Q96KQ7	EHMT2	Histone-lysine N-methyltransferase EHMT2	C3-LHF1_DN / C3-LHF1	4.96391	4.96391	0.000661586	2	chromatin,nucleus,nucleoplasm,nuclear speck	RNA polymerase II regulatory region sequence-specific DNA binding,transcription corepressor binding,p53 binding,protein binding,zinc ion binding,protein-lysine N-methyltransferase activity,histone-lysine N-methyltransferase activity,histone methyltransferase activity (H3-K9 specific),histone methyltransferase activity (H3-K27 specific),C2H2 zinc finger domain binding,promoter-specific chromatin b…	negative regulation of transcription from RNA polymerase II promoter,cellular response to starvation,histone lysine methylation,regulation of DNA replication,DNA methylation,chromatin organization,synaptonemal complex assembly,spermatid development,long-term memory,fertilization,DNA methylation on cytosine within a CG sequence,histone methylation,peptidyl-lysine dimethylation,organ growth,phenoty…
P25686	DNAJB2	DnaJ homolog subfamily B member 2	C3-LHF1 / CTRL	4.92863	4.92863	1.43182e-06	11	nucleus,cytosol,nuclear membrane,intrinsic component of endoplasmic reticulum membrane	ATPase activator activity,protein binding,Hsp70 protein binding,ubiquitin binding,unfolded protein binding,chaperone binding,Requires Ontology	response to unfolded protein,negative regulation of cell proliferation,negative regulation of cell growth,regulation of protein ubiquitination,negative regulation of protein binding,positive regulation of proteasomal ubiquitin-dependent protein catabolic process,positive regulation of ATPase activity,protein refolding,chaperone-mediated protein folding,neuron cellular homeostasis,negative regulat…
Q9Y5L0	TNPO3	Transportin-3	C3-LHF1 / CTRL	4.89515	4.89515	0.00119078	3	nuclear envelope,annulate lamellae,intracellular membrane-bounded organelle,cytoplasm	protein binding,small GTPase binding,identical protein binding,nuclear import signal receptor activity	protein import into nucleus
Q96RF0	SNX18	Sorting nexin-18	C3-LHF1_DN / C3-LHF1	4.86358	4.86358	4.90479e-08	4	clathrin-coated vesicle,recycling endosome membrane,extrinsic component of cytoplasmic side of plasma membrane,cytoplasmic vesicle,extracellular exosome,plasma membrane	protein binding,phosphatidylinositol-4,5-bisphosphate binding,phosphatidylinositol binding	mitotic cytokinesis,endocytosis,protein transport,endosomal transport,cleavage furrow formation,positive regulation of GTPase activity,positive regulation of autophagosome assembly,membrane tubulation
Q5JWF2	GNAS	Guanine nucleotide-binding protein G(s) subunit alpha isoforms XLas	C3-LHF1 / CTRL	4.85917	4.85917	1.61487e-06	3	cytosol,membrane,apical plasma membrane,extracellular exosome,heterotrimeric G-protein complex	protein binding,GTP binding,adenylate cyclase activator activity,metal ion binding,insulin-like growth factor receptor binding,GTPase activity,ionotropic glutamate receptor binding,beta-2 adrenergic receptor binding,G-protein coupled receptor binding,mu-type opioid receptor binding,corticotropin-releasing hormone receptor 1 binding,D1 dopamine receptor binding,G-protein beta/gamma-subunit complex…	adenylate cyclase-activating G-protein coupled receptor signaling pathway,regulation of cyclase activity,developmental growth,bone development,platelet aggregation,Requires Ontology,adenylate cyclase-modulating G-protein coupled receptor signaling pathway,adenylate cyclase-activating dopamine receptor signaling pathway,sensory perception of chemical stimulus
P15104	GLUL	Glutamine synthetase	C3-LHF1 / CTRL	4.83387	4.83387	3.14092e-12	14	nucleus,mitochondrion,rough endoplasmic reticulum,cytosol,plasma membrane,perikaryon,myelin sheath,axon terminus,extracellular exosome,glial cell projection,macromolecular complex,cytoplasm	magnesium ion binding,glutamate-ammonia ligase activity,protein binding,ATP binding,glutamate binding,protein-cysteine S-palmitoyltransferase activity,manganese ion binding,identical protein binding,dynein light chain binding	angiogenesis,glutamate catabolic process,glutamine biosynthetic process,cell proliferation,cellular response to starvation,response to glucose,regulation of endothelial cell migration,protein palmitoylation,ammonia assimilation cycle,positive regulation of insulin secretion,ribosome biogenesis,positive regulation of epithelial cell proliferation,positive regulation of synaptic transmission, gluta…
Q01628	IFITM3	Interferon-induced transmembrane protein 3	C3-LHF1_DN / C3-LHF1	4.82856	4.82856	9.9716e-10	4	lysosomal membrane,plasma membrane,integral component of membrane,early endosome membrane,late endosome membrane,perinuclear region of cytoplasm,macromolecular complex	protein binding	immune response,response to virus,negative regulation of viral transcription,response to interferon-gamma,response to interferon-alpha,response to interferon-beta,negative regulation of viral genome replication,negative regulation of viral entry into host cell,defense response to virus,type I interferon signaling pathway
Q00688	FKBP3	Peptidyl-prolyl cis-trans isomerase FKBP3	C3-LHF1 / CTRL	4.81837	4.81837	2.75272e-05	2	nucleus	RNA binding,peptidyl-prolyl cis-trans isomerase activity,protein binding,FK506 binding,signaling receptor activity	protein peptidyl-prolyl isomerization
P34949	MPI	Mannose-6-phosphate isomerase	C3-LHF1_DN / CTRL	4.81461	4.81461	0.00831769	5	cytosol,extracellular exosome	mannose-6-phosphate isomerase activity,zinc ion binding	GDP-mannose biosynthetic process,mannose to fructose-6-phosphate metabolic process
Q96GC5	MRPL48	39S ribosomal protein L48, mitochondrial	C3-LHF1 / CTRL	4.80462	4.80462	6.30092e-11	6	mitochondrion,mitochondrial inner membrane,mitochondrial ribosome,mitochondrial large ribosomal subunit	protein binding	mitochondrial translation
Q6P1L8	MRPL14	39S ribosomal protein L14, mitochondrial	C3-LHF1 / CTRL	4.73463	4.73463	9.11169e-12	4	mitochondrion,mitochondrial inner membrane,mitochondrial large ribosomal subunit	RNA binding,structural constituent of ribosome	mitochondrial translation
Q9UQB8	BAIAP2	Brain-specific angiogenesis inhibitor 1-associated protein 2	C3-LHF1 / CTRL	4.71094	4.71094	3.64124e-08	29	actin cytoskeleton,ruffle,cytoplasm,rough endoplasmic reticulum,Golgi apparatus,cytosol,microtubule,plasma membrane,adherens junction,lamellipodium,secretory granule,filopodium,neuronal cell body,dendritic shaft,neuron projection terminus,excitatory synapse,Requires Ontology,extracellular exosome,synaptic membrane,glutamatergic synapse,presynaptic cytosol,postsynaptic cytosol,nucleoplasm	transcription cofactor binding,protein binding,protein C-terminus binding,cytoskeletal adaptor activity,PDZ domain binding,identical protein binding,proline-rich region binding,scaffold protein binding,cadherin binding involved in cell-cell adhesion	plasma membrane organization,axonogenesis,brain development,insulin receptor signaling pathway,regulation of cell shape,response to bacterium,dendrite development,regulation of actin cytoskeleton organization,protein localization to synapse,regulation of synaptic plasticity,actin filament bundle assembly,actin crosslink formation,positive regulation of dendritic spine morphogenesis,cellular respo…
Q6P9B6	MEAK7	MTOR-associated protein MEAK7	C3-LHF1_DN / C3-LHF1	4.69287	4.69287	1.32736e-12	9	nucleoplasm,nucleolus,cytoplasm,lysosomal membrane,cytosol,membrane	protein binding	regulation of cell migration,response to nutrient levels,TOR signaling,response to insulin,regulation of cell proliferation,response to amino acid,Requires Ontology,negative regulation of oxidative stress-induced neuron death
Q9UBD6	RHCG	Ammonium transporter Rh type C	C3-LHF1_DN / C3-LHF1	4.64958	4.64958	7.58601e-11	2	plasma membrane,integral component of plasma membrane,basolateral plasma membrane,apical plasma membrane,cytoplasmic vesicle,extracellular exosome	protein binding,ammonium transmembrane transporter activity,ankyrin binding,identical protein binding	cellular ion homeostasis,regulation of pH,amine transport,epithelial cell differentiation,homeostatic process,transepithelial ammonium transport,ammonium transmembrane transport,ammonia homeostasis
Q9Y5L0	TNPO3	Transportin-3	C3-LHF1_DN / CTRL	4.63004	4.63004	4.96649e-07	3	nuclear envelope,annulate lamellae,intracellular membrane-bounded organelle,cytoplasm	protein binding,small GTPase binding,identical protein binding,nuclear import signal receptor activity	protein import into nucleus
Q5VWZ2	LYPLAL1	Lysophospholipase-like protein 1	C3-LHF1 / CTRL	4.59371	4.59371	6.7773e-06	4	cytosol,cytoplasm	lysophospholipase activity,protein binding,carboxylic ester hydrolase activity,palmitoyl-(protein) hydrolase activity	biological_process,protein depalmitoylation
Q9UHY7	ENOPH1	Enolase-phosphatase E1	C3-LHF1 / CTRL	4.58604	4.58604	4.77403e-06	2	nucleus,cytosol	magnesium ion binding,protein binding,2,3-diketo-5-methylthiopentyl-1-phosphate enolase activity,2-hydroxy-3-keto-5-methylthiopentenyl-1-phosphate phosphatase activity,acireductone synthase activity	dephosphorylation,L-methionine biosynthetic process from S-adenosylmethionine,L-methionine biosynthetic process from methylthioadenosine
Q9UBS4	DNAJB11	DnaJ homolog subfamily B member 11	C3-LHF1 / CTRL	4.56346	4.56346	1.35761e-13	17	extracellular space,nucleus,endoplasmic reticulum,endoplasmic reticulum lumen,membrane,endoplasmic reticulum chaperone complex,Requires Ontology	receptor binding,protein binding,misfolded protein binding,unfolded protein binding	protein folding,mRNA modification,positive regulation of ATPase activity,negative regulation of neurogenesis,protein maturation
Q99439	CNN2	Calponin-2	C3-LHF1_DN / CTRL	4.55667	4.55667	3.07332e-08	3	stress fiber,extracellular region,cell-cell junction,focal adhesion,membrane,specific granule lumen,tertiary granule lumen,cytoskeleton	actin binding,calmodulin binding,cadherin binding	regulation of actin filament-based process,cellular response to mechanical stimulus,cytoskeleton organization,positive regulation of gene expression,hemopoiesis,negative regulation of cell migration,actomyosin structure organization,wound healing,regulation of cell proliferation,negative regulation of phagocytosis
P07911	UMOD	Uromodulin	C3-LHF1_DN / C3-LHF1	4.5564	4.5564	1.07996e-14	24	spindle pole,Golgi lumen,cilium,basolateral plasma membrane,apical plasma membrane,extrinsic component of membrane,anchored component of membrane,ciliary membrane,extracellular exosome,extracellular space,cell surface	calcium ion binding,protein binding,IgG binding,extracellular matrix structural constituent	cellular defense response,heterophilic cell-cell adhesion via plasma membrane cell adhesion molecules,leukocyte cell-cell adhesion,negative regulation of cell proliferation,neutrophil migration
Q92905	COPS5	COP9 signalosome complex subunit 5	C3-LHF1 / CTRL	4.53892	4.53892	1.58841e-09	2	chromatin,nucleus,nucleoplasm,cytoplasm,cytosol,synaptic vesicle,COP9 signalosome,perinuclear region of cytoplasm,eukaryotic translation initiation factor 3 complex	transcription coactivator activity,translation initiation factor activity,metalloendopeptidase activity,protein binding,metallopeptidase activity,NEDD8-specific protease activity,enzyme binding,macrophage migration inhibitory factor binding,metal ion binding,isopeptidase activity,Requires Ontology	protein deneddylation,translation,translational initiation,protein deubiquitination,negative regulation of apoptotic process,post-translational protein modification,protein neddylation,positive regulation of transcription from RNA polymerase II promoter,regulation of JNK cascade,positive regulation of sequence-specific DNA binding transcription factor activity,regulation of cell cycle,regulation …
Q16204	CCDC6	Coiled-coil domain-containing protein 6	C3-LHF1 / CTRL	4.53117	4.53117	3.02195e-12	26	cytosol,cytoskeleton	structural constituent of cytoskeleton,protein binding,SH3 domain binding,identical protein binding	cytoskeleton organization,biological_process
Q9Y2W2	WBP11	WW domain-binding protein 11	C3-LHF1 / CTRL	4.46754	4.46754	1.72586e-07	4	nucleus,nucleoplasm,cytosol,intracellular membrane-bounded organelle,spliceosomal complex	single-stranded DNA binding,RNA binding,protein binding,WW domain binding	rRNA processing,mRNA cis splicing, via spliceosome
P05976	MYL1	Myosin light chain 1/3, skeletal muscle isoform	C3-LHF1_DN / CTRL	4.4541	4.4541	0.0241598	3	cytosol,myofibril,sarcomere,muscle myosin complex,myosin II complex,contractile fiber	calcium ion binding,structural constituent of muscle	muscle contraction,muscle filament sliding
Q02818	NUCB1	Nucleobindin-1	C3-LHF1 / CTRL	4.44281	4.44281	9.04019e-09	25	extracellular space,endoplasmic reticulum lumen,endoplasmic reticulum-Golgi intermediate compartment,Golgi apparatus,membrane,extracellular exosome	G-protein alpha-subunit binding,DNA binding,guanyl-nucleotide exchange factor activity,protein binding,calcium ion binding	small GTPase mediated signal transduction,regulation of catalytic activity
Q9NY15	STAB1	Stabilin-1	C3-LHF1 / CTRL	4.43924	4.43924	6.39124e-08	6	plasma membrane,integral component of plasma membrane,endocytic vesicle membrane	low-density lipoprotein receptor activity,scavenger receptor activity,calcium ion binding,protein binding,hyaluronic acid binding,protein disulfide oxidoreductase activity,low-density lipoprotein particle binding	receptor-mediated endocytosis,inflammatory response,cell adhesion,cell-cell signaling,negative regulation of angiogenesis,defense response to bacterium
Q02447	SP3	Transcription factor Sp3	C3-LHF1 / CTRL	4.4324	4.4324	0.000253909	4	nucleus,nucleoplasm,cytosol,PML body,chromatin,transcriptional repressor complex,protein-DNA complex	RNA polymerase II regulatory region sequence-specific DNA binding,RNA polymerase II core promoter proximal region sequence-specific DNA binding,RNA polymerase II transcription factor activity, sequence-specific DNA binding,transcriptional repressor activity, RNA polymerase II transcription regulatory region sequence-specific binding,chromatin binding,protein binding,metal ion binding,RNA polymera…	negative regulation of transcription from RNA polymerase II promoter,ossification,natural killer cell differentiation,trophectodermal cell differentiation,liver development,embryonic placenta development,regulation of transcription, DNA-templated,B cell differentiation,T cell differentiation,megakaryocyte differentiation,monocyte differentiation,lung development,granulocyte differentiation,enucle…
Q9GZZ1	NAA50	N-alpha-acetyltransferase 50	C3-LHF1 / CTRL	4.42533	4.42533	1.00773e-09	6	nucleus,nucleolus,cytoplasm,cytosol,extracellular exosome,NatA complex	peptide alpha-N-acetyltransferase activity,protein binding,H4 histone acetyltransferase activity,peptidyl-lysine acetyltransferase activity,N-acetyltransferase activity	N-terminal protein amino acid acetylation,establishment of mitotic sister chromatid cohesion,histone H4 acetylation,mitotic sister chromatid cohesion, centromeric,histone acetylation,mitotic sister chromatid cohesion
Q99873	PRMT1	Protein arginine N-methyltransferase 1	C3-LHF1 / CTRL	4.42296	4.42296	5.27259e-09	9	nucleus,nucleoplasm,cytoplasm,cytosol,methylosome	RNA binding,protein binding,methyltransferase activity,N-methyltransferase activity,protein methyltransferase activity,methyl-CpG binding,protein-arginine N-methyltransferase activity,enzyme binding,protein-arginine omega-N monomethyltransferase activity,protein-arginine omega-N asymmetric methyltransferase activity,histone methyltransferase activity,identical protein binding,histone methyltransf…	in utero embryonic development,protein methylation,cell surface receptor signaling pathway,positive regulation of cell proliferation,RNA splicing,histone methylation,peptidyl-arginine methylation,viral protein processing,peptidyl-arginine methylation, to asymmetrical-dimethyl arginine,neuron projection development,histone H4-R3 methylation,positive regulation of erythrocyte differentiation,regula…
Q92979	EMG1	Ribosomal RNA small subunit methyltransferase NEP1	C3-LHF1 / CTRL	4.41779	4.41779	5.1491e-09	3	nucleus,nucleoplasm,chromosome,nucleolus,cytoplasm,small-subunit processome	RNA binding,protein binding,identical protein binding,rRNA (pseudouridine) methyltransferase activity,rRNA binding	blastocyst development,rRNA processing,nucleologenesis,ribosomal small subunit biogenesis,rRNA base methylation
Q16181	SEPTIN7	Septin-7	C3-LHF1 / CTRL	4.39781	4.39781	1.03694e-12	29	apical plasma membrane,kinetochore,stress fiber,nucleus,spindle,cytosol,axoneme,midbody,cleavage furrow,extracellular exosome,sperm annulus,Requires Ontology,septin complex,cell division site,microtubule cytoskeleton,septin ring	structural molecule activity,protein binding,GTP binding,identical protein binding,cadherin binding,binding, bridging,GTPase activity	spermatogenesis,regulation of embryonic cell shape,cell differentiation,cilium morphogenesis,positive regulation of nonmotile primary cilium assembly,cytoskeleton-dependent cytokinesis,cellular protein localization
P29084	GTF2E2	Transcription initiation factor IIE subunit beta	C3-LHF1 / CTRL	4.37722	4.37722	0.000537674	4	nucleoplasm,cytosol,nuclear speck,transcription factor TFIID complex,transcription factor TFIIE complex	DNA binding,RNA binding,protein binding,obsolete general RNA polymerase II transcription factor activity	transcription from RNA polymerase II promoter,transcription initiation from RNA polymerase II promoter
Q6ZMI0	PPP1R21	Protein phosphatase 1 regulatory subunit 21	C3-LHF1 / CTRL	4.35572	4.35572	6.59705e-11	16	early endosome,membrane
P24844	MYL9	Myosin regulatory light polypeptide 9	C3-LHF1 / CTRL	4.35335	4.35335	8.85766e-07	3	cytosol,cell cortex,Z disc,muscle myosin complex,myosin II complex,stress fiber,cytoplasm,myofibril	calcium ion binding,structural constituent of muscle,myosin heavy chain binding	regulation of muscle contraction,platelet aggregation,myofibril assembly
P08473	MME	Neprilysin	C3-LHF1_DN / C3-LHF1	4.31982	4.31982	3.88627e-13	62	cytoplasm,early endosome,trans-Golgi network,plasma membrane,integral component of plasma membrane,brush border,focal adhesion,synaptic vesicle,cell surface,integral component of membrane,axon,dendrite,secretory granule membrane,cytoplasmic vesicle,neuronal cell body,neuron projection terminus,membrane raft,synapse,extracellular exosome,presynapse	phosphatidylserine binding,endopeptidase activity,metalloendopeptidase activity,protein binding,exopeptidase activity,zinc ion binding,peptide binding,protein homodimerization activity,oligopeptidase activity,cardiolipin binding	kidney development,placenta development,proteolysis,peptide metabolic process,aging,learning or memory,sensory perception of pain,lung development,creatinine metabolic process,beta-amyloid metabolic process,positive regulation of neurogenesis,Requires Ontology,cellular response to cytokine stimulus,cellular response to UV-A,cellular response to UV-B,replicative senescence,beta-amyloid clearance,p…
P41227	NAA10	N-alpha-acetyltransferase 10	C3-LHF1 / CTRL	4.31431	4.31431	2.91976e-07	6	nucleus,nucleolus,cytoplasm,cytosol,membrane,NatA complex	peptide alpha-N-acetyltransferase activity,acetyltransferase activity,ribosome binding,protein binding,N-acetyltransferase activity,peptide-glutamate-N-acetyltransferase activity,peptide-serine-N-acetyltransferase activity	chromosome organization,protein acetylation,N-terminal protein amino acid acetylation,internal protein amino acid acetylation,negative regulation of maintenance of mitotic sister chromatid cohesion, centromeric,N-terminal peptidyl-glutamic acid acetylation,N-terminal peptidyl-serine acetylation
Q9H2B4	SLC26A1	Sulfate anion transporter 1	C3-LHF1_DN / C3-LHF1	4.30236	4.30236	1.65927e-10	2	plasma membrane,integral component of membrane,basolateral plasma membrane,integral component of plasma membrane	secondary active sulfate transmembrane transporter activity,chloride transmembrane transporter activity,sulfate transmembrane transporter activity,anion:anion antiporter activity,oxalate transmembrane transporter activity,bicarbonate transmembrane transporter activity	ion transport,chloride transport,sulfate transport,bicarbonate transport,oxalate transport,3'-phosphoadenosine 5'-phosphosulfate biosynthetic process,sulfate transmembrane transport,chloride transmembrane transport
O43572	AKAP10	A-kinase anchor protein 10, mitochondrial	C3-LHF1 / CTRL	4.22711	4.22711	4.80287e-06	5	cytosol,plasma membrane,macromolecular complex,mitochondrion	protein binding,protein kinase A binding	signal transduction,protein localization
O14558	HSPB6	Heat shock protein beta-6	C3-LHF1 / CTRL	4.21554	4.21554	1.13035e-07	7	extracellular region,nucleus,nucleolus,cytoplasm,Golgi apparatus,cytosol	structural constituent of eye lens,protein homodimerization activity,unfolded protein binding,chaperone binding	positive regulation of angiogenesis,chaperone-mediated protein folding,negative regulation of apoptotic process,protein folding
Q15293	RCN1	Reticulocalbin-1	C3-LHF1 / CTRL	4.20729	4.20729	2.43327e-05	11	endoplasmic reticulum,endoplasmic reticulum lumen	protein binding,calcium ion binding	in utero embryonic development,camera-type eye development
Q8TEA7	TBCK	TBC domain-containing protein kinase-like protein	C3-LHF1 / CTRL	4.19118	4.19118	1.05945e-05	6	cytoplasm,midbody,mitotic spindle	protein kinase activity,ATP binding,GTPase activator activity	protein phosphorylation,cell proliferation,actin cytoskeleton organization,regulation of TOR signaling,activation of GTPase activity
Q8WWI5	SLC44A1	Choline transporter-like protein 1	C3-LHF1_DN / C3-LHF1	4.19099	4.19099	3.79638e-07	2	nucleoplasm,mitochondrion,mitochondrial outer membrane,cytosol,plasma membrane,membrane,integral component of membrane,extracellular exosome	choline transmembrane transporter activity,transmembrane transporter activity	phosphatidylcholine biosynthetic process,choline transport,choline catabolic process,transmembrane transport,Requires Ontology
Q96EY1	DNAJA3	DnaJ homolog subfamily A member 3, mitochondrial	C3-LHF1 / CTRL	4.18691	4.18691	2.49886e-10	23	actin filament,nucleus,mitochondrion,mitochondrial matrix,cytosol,extrinsic component of plasma membrane,neuromuscular junction,intracellular membrane-bounded organelle,postsynaptic membrane	protein binding,ATP binding,Hsp70 protein binding,GTPase regulator activity,metal ion binding,unfolded protein binding,protein kinase binding	negative regulation of transcription from RNA polymerase II promoter,mitochondrial DNA replication,protein folding,activation-induced cell death of T cells,small GTPase mediated signal transduction,negative regulation of cell proliferation,response to heat,T cell differentiation in thymus,positive regulation of T cell proliferation,regulation of catalytic activity,skeletal muscle acetylcholine-ga…
Q15121	PEA15	Astrocytic phosphoprotein PEA-15	C3-LHF1_DN / CTRL	4.18446	4.18446	0.0298372	2	nucleoplasm,cytosol,microtubule associated complex	protein binding	MAPK cascade,apoptotic process,carbohydrate transport,response to morphine,negative regulation of glucose import,negative regulation of extrinsic apoptotic signaling pathway via death domain receptors,positive regulation of extrinsic apoptotic signaling pathway via death domain receptors
O75264	SMIM24	Small integral membrane protein 24	C3-LHF1_DN / C3-LHF1	4.18437	4.18437	2.18267e-16	2	integral component of membrane	molecular_function	biological_process
Q9P0V9	SEPTIN10	Septin-10	C3-LHF1 / CTRL	4.18332	4.18332	4.96592e-12	13	septin complex,cell division site,microtubule cytoskeleton,septin ring	protein binding,GTP binding,GTPase activity,binding, bridging	cytoskeleton-dependent cytokinesis,cellular protein localization
Q9NVF7	FBXO28	F-box only protein 28	C3-LHF1_DN / CTRL	4.18248	4.18248	0.0137135	2	kinetochore	protein binding,identical protein binding	protein polyubiquitination
Q9UGI8	TES	Testin	C3-LHF1 / CTRL	4.17189	4.17189	5.36112e-08	12	nucleus,cytosol,plasma membrane,focal adhesion,cell junction,macromolecular complex	RNA binding,protein binding,zinc ion binding,cadherin binding	negative regulation of cell proliferation
P31639	SLC5A2	Sodium/glucose cotransporter 2	C3-LHF1_DN / C3-LHF1	4.166	4.166	1.60048e-11	9	plasma membrane,extracellular exosome,integral component of membrane	low-affinity glucose:sodium symporter activity,glucose:sodium symporter activity,alpha-glucoside transmembrane transporter activity,D-glucose transmembrane transporter activity	alpha-glucoside transport,carbohydrate metabolic process,hexose transport,glucose import across plasma membrane,sodium ion import across plasma membrane,sodium ion transport
Q9GZP9	DERL2	Derlin-2	C3-LHF1_DN / C3-LHF1	4.1526	4.1526	2.03047e-10	2	early endosome,late endosome,endoplasmic reticulum,endoplasmic reticulum membrane,membrane,integral component of endoplasmic reticulum membrane,Hrd1p ubiquitin ligase ERAD-L complex	signal recognition particle binding,protein binding,macromolecular complex binding,misfolded protein binding,ubiquitin-specific protease binding	suckling behavior,positive regulation of cell proliferation,positive regulation of cell growth,ER-associated ubiquitin-dependent protein catabolic process,endoplasmic reticulum unfolded protein response,retrograde protein transport, ER to cytosol,negative regulation of retrograde protein transport, ER to cytosol
P40818	USP8	Ubiquitin carboxyl-terminal hydrolase 8	C3-LHF1 / CTRL	4.13427	4.13427	4.67839e-06	14	nucleus,cytoplasm,early endosome,cytosol,extrinsic component of plasma membrane,midbody,glutamatergic synapse,dendritic spine,postsynaptic density,extrinsic component of endosome membrane	cysteine-type endopeptidase activity,thiol-dependent ubiquitin-specific protease activity,protein binding,SH3 domain binding,cadherin binding	mitotic cytokinesis,protein deubiquitination,ubiquitin-dependent protein catabolic process,endosome organization,regulation of protein stability,regulation of protein localization,protein K63-linked deubiquitination,protein K48-linked deubiquitination,cellular response to dexamethasone stimulus,positive regulation of canonical Wnt signaling pathway,regulation of protein catabolic process at posts…
P48729	CSNK1A1	Casein kinase I isoform alpha	C3-LHF1 / CTRL	4.12134	4.12134	1.83364e-10	7	keratin filament,kinetochore,centrosome,spindle,cytosol,cilium,membrane,nuclear speck,beta-catenin destruction complex,ciliary basal body,nucleus,cytoplasm	protein kinase activity,protein serine/threonine kinase activity,protein serine/threonine/tyrosine kinase activity,protein binding,ATP binding,Requires Ontology	protein phosphorylation,Golgi organization,cell cycle,cell surface receptor signaling pathway,Wnt signaling pathway,peptidyl-serine phosphorylation,viral protein processing,positive regulation of proteasomal ubiquitin-dependent protein catabolic process,proteasome-mediated ubiquitin-dependent protein catabolic process,intermediate filament cytoskeleton organization,cell division,negative regulati…
Q8N4V1	MMGT1	Membrane magnesium transporter 1	C3-LHF1_DN / C3-LHF1	4.08987	4.08987	2.30066e-09	5	Golgi membrane,early endosome,endoplasmic reticulum membrane,Golgi apparatus,membrane,integral component of membrane,integral component of endoplasmic reticulum membrane,early endosome membrane,ER membrane protein complex,plasma membrane	membrane insertase activity,protein binding,cobalt ion transmembrane transporter activity,ferrous iron transmembrane transporter activity,magnesium ion transmembrane transporter activity,inorganic cation transmembrane transporter activity	cobalt ion transport,copper ion transport,magnesium ion transport,iron ion transmembrane transport,protein insertion into ER membrane by stop-transfer membrane-anchor sequence,tail-anchored membrane protein insertion into ER membrane,magnesium ion transmembrane transport
Q71H61	ILDR2	Immunoglobulin-like domain-containing receptor 2	C3-LHF1_DN / C3-LHF1	4.08672	4.08672	1.37436e-10	4	nucleus,endoplasmic reticulum membrane,bicellular tight junction,integral component of membrane,occluding junction,membrane		response to glucose,insulin secretion,cell differentiation,regulation of RNA splicing,homeostasis of number of cells within a tissue,negative regulation of T cell activation,pancreas development
Q96GK7	FAHD2A	Fumarylacetoacetate hydrolase domain-containing protein 2A	C3-LHF1 / CTRL	4.06945	4.06945	1.23403e-10	8		protein binding,hydrolase activity,metal ion binding,hydro-lyase activity
Q5HYK3	COQ5	2-methoxy-6-polyprenyl-1,4-benzoquinol methylase, mitochondrial	C3-LHF1 / CTRL	4.06699	4.06699	1.97588e-09	9	mitochondrial inner membrane,mitochondrial matrix,extrinsic component of mitochondrial inner membrane,Requires Ontology,macromolecular complex	protein binding,2-octaprenyl-6-methoxy-1,4-benzoquinone methyltransferase activity,2-decaprenyl-6-methoxy-1,4-benzoquinone methyltransferase activity,methyltransferase activity	ubiquinone biosynthetic process,methylation
P17612	PRKACA	cAMP-dependent protein kinase catalytic subunit alpha	C3-LHF1 / CTRL	4.05694	4.05694	4.41198e-09	4	axoneme,acrosomal vesicle,nucleus,nucleoplasm,cytoplasm,mitochondrion,centrosome,cytosol,membrane,nuclear speck,neuromuscular junction,sperm flagellum,dendritic spine,plasma membrane raft,perinuclear region of cytoplasm,extracellular exosome,ciliary base,cAMP-dependent protein kinase complex,calcium channel complex	magnesium ion binding,protein kinase activity,protein serine/threonine kinase activity,AMP-activated protein kinase activity,cAMP-dependent protein kinase activity,protein serine/threonine/tyrosine kinase activity,protein binding,ATP binding,protein kinase binding,protein domain specific binding,manganese ion binding,ubiquitin protein ligase binding,protein kinase A regulatory subunit binding,Req…	mesoderm formation,neural tube closure,regulation of heart rate,renal water homeostasis,mRNA processing,protein phosphorylation,regulation of cardiac muscle contraction by regulation of the release of sequestered calcium ion,regulation of macroautophagy,peptidyl-serine phosphorylation,peptidyl-threonine phosphorylation,cytokine-mediated signaling pathway,high-density lipoprotein particle assembly…
P63220	RPS21	40S ribosomal protein S21	C3-LHF1 / CTRL	4.05642	4.05642	1.41036e-09	5	nucleoplasm,cytoplasm,rough endoplasmic reticulum,cytosol,cytosolic ribosome,cytosolic small ribosomal subunit,synapse,small ribosomal subunit,polysomal ribosome	RNA binding,structural constituent of ribosome,protein binding,protein N-terminus binding	cytoplasmic translation,translation,endonucleolytic cleavage in ITS1 to separate SSU-rRNA from 5.8S rRNA and LSU-rRNA from tricistronic rRNA transcript (SSU-rRNA, 5.8S rRNA, LSU-rRNA),endonucleolytic cleavage to generate mature 3'-end of SSU-rRNA from (SSU-rRNA, 5.8S rRNA, LSU-rRNA)
Q92626	PXDN	Peroxidasin homolog	C3-LHF1_DN / CTRL	4.05344	4.05344	4.69828e-10	37	extracellular region,basement membrane,extracellular space,endoplasmic reticulum,cell surface,extracellular matrix,Requires Ontology,extracellular exosome	peroxidase activity,interleukin-1 receptor antagonist activity,extracellular matrix structural constituent,oxidoreductase activity, acting on peroxide as acceptor,heme binding,laminin-1 binding,metal ion binding	angiogenesis,basement membrane assembly,eye development,negative regulation of cytokine-mediated signaling pathway,immune response,response to oxidative stress,cell adhesion,extracellular matrix organization,collagen fibril organization,hydrogen peroxide catabolic process,protein homooligomerization,protein homotrimerization,basement membrane organization,cellular oxidant detoxification
Q9BSJ2	TUBGCP2	Gamma-tubulin complex component 2	C3-LHF1 / CTRL	4.05277	4.05277	0.0173295	3	spindle pole,nucleoplasm,centrosome,microtubule organizing center,cytosol,cytoplasmic microtubule,membrane,gamma-tubulin small complex,equatorial microtubule organizing center,gamma-tubulin complex	protein binding,gamma-tubulin binding,microtubule minus-end binding	neuron migration,brain development,macromolecular complex assembly,spindle assembly,meiotic cell cycle,cytoplasmic microtubule organization,mitotic cell cycle,microtubule nucleation
P11413	G6PD	Glucose-6-phosphate 1-dehydrogenase	C3-LHF1 / CTRL	4.04666	4.04666	4.63523e-09	22	nucleus,cytoplasm,cytosol,cytoplasmic side of plasma membrane,membrane,centriolar satellite,intracellular membrane-bounded organelle,extracellular exosome	glucose-6-phosphate dehydrogenase activity,protein binding,glucose binding,identical protein binding,protein homodimerization activity,NADP binding	pentose-phosphate shunt,lipid metabolic process,cholesterol biosynthetic process,NADP metabolic process,NADPH regeneration,glutathione metabolic process,pentose-phosphate shunt, oxidative branch,response to iron(III) ion,negative regulation of protein glutathionylation,response to organic cyclic compound,pentose biosynthetic process,substantia nigra development,response to food,cellular response …
P30566	ADSL	Adenylosuccinate lyase	C3-LHF1 / CTRL	4.04293	4.04293	2.50466e-11	13	cytosol,macromolecular complex	N6-(1,2-dicarboxyethyl)AMP AMP-lyase (fumarate-forming) activity,identical protein binding,(S)-2-(5-amino-1-(5-phospho-D-ribosyl)imidazole-4-carboxamido)succinate AMP-lyase (fumarate-forming) activity	response to hypoxia,purine nucleotide biosynthetic process,AMP biosynthetic process,GMP biosynthetic process,'de novo' IMP biosynthetic process,response to nutrient,aerobic respiration,response to muscle activity,response to starvation,'de novo' AMP biosynthetic process,AMP salvage,'de novo' XMP biosynthetic process
Q9Y6V7	DDX49	Probable ATP-dependent RNA helicase DDX49	C3-LHF1 / CTRL	4.02012	4.02012	0.00203527	2	nucleoplasm,nucleus	RNA binding,RNA helicase activity,protein binding,ATP binding,ATPase activity	positive regulation of cell growth,regulation of rRNA stability,rRNA processing
Q15435	PPP1R7	Protein phosphatase 1 regulatory subunit 7	C3-LHF1 / CTRL	4.01672	4.01672	1.44479e-05	6	nucleus,chromosome,cytoplasm,extracellular exosome	protein binding,protein phosphatase regulator activity,enzyme regulator activity	positive regulation of protein dephosphorylation,regulation of catalytic activity
P60033	CD81	CD81 antigen	C3-LHF1_DN / C3-LHF1	4.01601	4.01601	9.53959e-08	3	immunological synapse,plasma membrane,integral component of plasma membrane,focal adhesion,membrane,integral component of membrane,basolateral plasma membrane,vesicle,extracellular exosome,tetraspanin-enriched microdomain,basal plasma membrane	virus receptor activity,integrin binding,protein binding,cholesterol binding,MHC class II protein complex binding,MHC class II protein binding,transferrin receptor binding	immunological synapse formation,humoral immune response mediated by circulating immunoglobulin,positive regulation of inflammatory response to antigenic stimulus,protein localization,positive regulation of cell proliferation,myoblast fusion involved in skeletal muscle regeneration,positive regulation of B cell proliferation,receptor internalization,regulation of protein stability,macrophage fusio…
Q86UX2	ITIH5	Inter-alpha-trypsin inhibitor heavy chain H5	C3-LHF1 / CTRL	4.01535	4.01535	7.85262e-08	17	extracellular region,Requires Ontology	serine-type endopeptidase inhibitor activity	negative regulation of endopeptidase activity,hyaluronan metabolic process
Q96JJ7	TMX3	Protein disulfide-isomerase TMX3	C3-LHF1 / CTRL	4.01403	4.01403	0.00920282	9	endoplasmic reticulum membrane,plasma membrane,cell surface,integral component of membrane,platelet alpha granule membrane,endoplasmic reticulum	protein binding,protein disulfide oxidoreductase activity,protein disulfide isomerase activity	peptidyl-cysteine oxidation
P09651	HNRNPA1	Heterogeneous nuclear ribonucleoprotein A1	C3-LHF1 / CTRL	4.00951	4.00951	9.05327e-11	21	nucleus,nucleoplasm,cytoplasm,membrane,extracellular exosome,spliceosomal complex,catalytic step 2 spliceosome,ribonucleoprotein complex	single-stranded DNA binding,RNA binding,single-stranded RNA binding,protein binding,protein domain specific binding,miRNA binding,pre-mRNA binding,telomeric repeat-containing RNA binding,G-rich strand telomeric DNA binding	regulation of alternative mRNA splicing, via spliceosome,mRNA splicing, via spliceosome,RNA export from nucleus,negative regulation of telomere maintenance via telomerase,positive regulation of telomere maintenance via telomerase,cellular response to glucose starvation,regulation of RNA splicing,mRNA transport,nuclear export,nuclear import,cellular response to sodium arsenite
P24941	CDK2	Cyclin-dependent kinase 2	C3-LHF1 / CTRL	4.00616	4.00616	1.5347e-06	3	chromosome, telomeric region,condensed chromosome,X chromosome,Y chromosome,nucleus,nucleoplasm,cytoplasm,endosome,centrosome,cytosol,Cajal body,cyclin A2-CDK2 complex,cyclin-dependent protein kinase holoenzyme complex,transcription factor complex,cyclin A1-CDK2 complex,cyclin E1-CDK2 complex,cyclin E2-CDK2 complex	histone kinase activity,magnesium ion binding,protein serine/threonine kinase activity,cyclin-dependent protein serine/threonine kinase activity,protein serine/threonine/tyrosine kinase activity,protein binding,ATP binding,protein domain specific binding,cyclin binding,cyclin-dependent protein kinase activity,Requires Ontology	G2/M transition of mitotic cell cycle,negative regulation of transcription from RNA polymerase II promoter,DNA replication,DNA repair,protein phosphorylation,potassium ion transport,centriole replication,Ras protein signal transduction,positive regulation of cell proliferation,histone phosphorylation,peptidyl-serine phosphorylation,positive regulation of heterochromatin assembly,mitotic G1 DNA da…
P62995	TRA2B	Transformer-2 protein homolog beta	C3-LHF1 / CTRL	4.00107	4.00107	6.15594e-16	16	nucleus,nuclear inner membrane,nucleoplasm,spliceosomal complex,macromolecular complex	RNA binding,mRNA binding,protein binding,protein domain specific binding,pre-mRNA binding,identical protein binding	RNA splicing, via transesterification reactions,regulation of alternative mRNA splicing, via spliceosome,mRNA splicing, via spliceosome,cerebral cortex regionalization,regulation of RNA splicing,positive regulation of mRNA splicing, via spliceosome,cellular response to glucose stimulus,embryonic brain development
Q14240	EIF4A2	Eukaryotic initiation factor 4A-II	C3-LHF1 / CTRL	3.96835	3.96835	8.53033e-10	6	cytosol,eukaryotic translation initiation factor 4F complex,perinuclear region of cytoplasm	RNA binding,RNA helicase activity,helicase activity,protein binding,ATP binding,ATPase activity,translation initiation factor activity	translational initiation,regulation of translational initiation,negative regulation of RNA-directed RNA polymerase activity,cytoplasmic translational initiation
Q9BYG5	PARD6B	Partitioning defective 6 homolog beta	C3-LHF1 / CTRL	3.96325	3.96325	4.19735e-07	6	cytosol,plasma membrane,bicellular tight junction,extracellular exosome,occluding junction,macromolecular complex,apical plasma membrane,nucleus,cell cortex	protein binding,protein kinase C binding	cell-cell junction assembly,establishment or maintenance of cell polarity,axonogenesis,regulation of cell migration,cell division,macromolecular complex assembly,centrosome cycle,regulation of cellular localization
Q9UHD8	SEPTIN9	Septin-9	C3-LHF1 / CTRL	3.94779	3.94779	7.80752e-11	34	stress fiber,cytoplasm,microtubule,axoneme,actin cytoskeleton,perinuclear region of cytoplasm,Requires Ontology,septin complex,cell division site,microtubule cytoskeleton,septin ring	protein binding,GTP binding,cadherin binding,GTPase activity,binding, bridging	positive regulation of nonmotile primary cilium assembly,cellular protein localization,cytoskeleton-dependent cytokinesis
O00488	ZNF593	Zinc finger protein 593	C3-LHF1_DN / C3-LHF1	3.90613	3.90613	7.80963e-08	3	nucleoplasm,nucleolus	DNA binding,protein binding,zinc ion binding	positive regulation of transcription from RNA polymerase II promoter,negative regulation of RNA polymerase II regulatory region sequence-specific DNA binding
Q9NQW7	XPNPEP1	Xaa-Pro aminopeptidase 1	C3-LHF1 / CTRL	3.89767	3.89767	0.00659619	4	cytoplasm,cytosol,extracellular exosome	aminopeptidase activity,manganese ion binding,protein homodimerization activity,metalloaminopeptidase activity	proteolysis,bradykinin catabolic process
Q8IZQ5	SELENOH	Selenoprotein H	C3-LHF1 / CTRL	3.89538	3.89538	4.12928e-11	9	Golgi apparatus	RNA binding
O60299	LZTS3	Leucine zipper putative tumor suppressor 3	C3-LHF1 / CTRL	3.86577	3.86577	2.19176e-06	8	cytoplasm,cytoskeleton,postsynaptic density,synapse,dendritic spine		regulation of dendritic spine morphogenesis
O75381	PEX14	Peroxisomal membrane protein PEX14	C3-LHF1_DN / C3-LHF1	3.85605	3.85605	2.64705e-09	3	fibrillar center,nucleus,peroxisome,peroxisomal membrane,cytosol,membrane,integral component of membrane,macromolecular complex,peroxisomal importomer complex	transcription corepressor activity,receptor binding,protein binding,microtubule binding,identical protein binding,protein N-terminus binding,beta-tubulin binding	peroxisome organization,protein import into peroxisome matrix,protein import into peroxisome matrix, translocation,negative regulation of protein binding,microtubule anchoring,peroxisome transport along microtubule,negative regulation of sequence-specific DNA binding transcription factor activity,protein import into peroxisome matrix, substrate release,negative regulation of transcription, DNA-te…
Q99880	H2BC13	Histone H2B type 1-L	C3-LHF1 / CTRL	3.85453	3.85453	1.4815e-13	7	nucleus,nucleoplasm,cytosol,extracellular exosome,nucleosome	DNA binding,protein binding,protein heterodimerization activity	nucleosome assembly
O14733	MAP2K7	Dual specificity mitogen-activated protein kinase kinase 7	C3-LHF1_DN / C3-LHF1	3.85036	3.85036	1.67851e-10	2	nucleus,cytoplasm,cytosol	magnesium ion binding,protein serine/threonine kinase activity,MAP kinase kinase activity,protein tyrosine kinase activity,protein binding,ATP binding,protein C-terminus binding,JUN kinase kinase activity,enzyme binding,protein kinase binding,protein phosphatase binding,mitogen-activated protein kinase kinase kinase binding,Requires Ontology	apoptotic process,response to osmotic stress,signal transduction,JNK cascade,response to heat,response to UV,peptidyl-tyrosine phosphorylation,positive regulation of telomere maintenance via telomerase,response to tumor necrosis factor,Fc-epsilon receptor signaling pathway,positive regulation of JUN kinase activity,positive regulation of neuron apoptotic process,positive regulation of transcripti…
Q5JWF2	GNAS	Guanine nucleotide-binding protein G(s) subunit alpha isoforms XLas	C3-LHF1_DN / CTRL	3.83536	3.83536	1.66798e-08	3	cytosol,membrane,apical plasma membrane,extracellular exosome,heterotrimeric G-protein complex	protein binding,GTP binding,adenylate cyclase activator activity,metal ion binding,insulin-like growth factor receptor binding,GTPase activity,ionotropic glutamate receptor binding,beta-2 adrenergic receptor binding,G-protein coupled receptor binding,mu-type opioid receptor binding,corticotropin-releasing hormone receptor 1 binding,D1 dopamine receptor binding,G-protein beta/gamma-subunit complex…	adenylate cyclase-activating G-protein coupled receptor signaling pathway,regulation of cyclase activity,developmental growth,bone development,platelet aggregation,Requires Ontology,adenylate cyclase-modulating G-protein coupled receptor signaling pathway,adenylate cyclase-activating dopamine receptor signaling pathway,sensory perception of chemical stimulus
O15126	SCAMP1	Secretory carrier-associated membrane protein 1	C3-LHF1_DN / C3-LHF1	3.83186	3.83186	1.43938e-13	2	trans-Golgi network,plasma membrane,integral component of membrane,clathrin-coated vesicle,integral component of synaptic vesicle membrane,specific granule membrane,zymogen granule membrane,recycling endosome membrane,trans-Golgi network membrane	protein binding,protein domain specific binding	exocytosis,post-Golgi vesicle-mediated transport,endocytosis,protein transport
P02545	LMNA	Prelamin-A/C	C3-LHF1 / CTRL	3.81846	3.81846	4.07931e-12	66	nuclear envelope,nucleus,lamin filament,nucleoplasm,cytosol,nuclear matrix,nuclear speck,nuclear membrane,site of double-strand break	protein binding	cellular senescence,protein import into nucleus,nuclear envelope organization,negative regulation of cell proliferation,positive regulation of gene expression,regulation of cell migration,establishment or maintenance of microtubule cytoskeleton polarity,regulation of protein stability,protein localization to nucleus,ventricular cardiac muscle cell development,cellular response to hypoxia,negative…
P08123	COL1A2	Collagen alpha-2(I) chain	C3-LHF1_DN / C3-LHF1	3.8158	3.8158	2.27296e-12	10	Requires Ontology,extracellular region,collagen type I trimer,extracellular space,endoplasmic reticulum,endoplasmic reticulum lumen,extracellular exosome,extracellular matrix	protease binding,extracellular matrix structural constituent,protein binding,extracellular matrix structural constituent conferring tensile strength,protein binding, bridging,identical protein binding,SMAD binding,metal ion binding,platelet-derived growth factor binding	skeletal system development,blood vessel development,transforming growth factor beta receptor signaling pathway,Rho protein signal transduction,regulation of blood pressure,collagen fibril organization,bone mineralization,collagen metabolic process,odontogenesis,skin morphogenesis,protein heterotrimerization,cellular response to amino acid stimulus,extracellular matrix assembly,extracellular matr…
P16144	ITGB4	Integrin beta-4	C3-LHF1 / CTRL	3.81156	3.81156	2.18258e-06	7	basement membrane,nucleolus,plasma membrane,basal plasma membrane,cell surface,cell junction,hemidesmosome,cell leading edge,nuclear membrane,extracellular exosome,integrin complex,receptor complex,focal adhesion	insulin-like growth factor I binding,neuregulin binding,G-protein coupled receptor binding,protein binding,integrin binding	autophagy,cell adhesion,cell-matrix adhesion,response to wounding,hemidesmosome assembly,peripheral nervous system myelin formation,nail development,skin morphogenesis,filopodium assembly,mesodermal cell differentiation,cell motility,trophoblast cell migration,cell migration,cell adhesion mediated by integrin,integrin-mediated signaling pathway
O95671	ASMTL	Probable bifunctional dTTP/UTP pyrophosphatase/methyltransferase protein	C3-LHF1_DN / C3-LHF1	3.81123	3.81123	1.076e-10	2	cytosol	molecular_function,protein binding,O-methyltransferase activity,NADH pyrophosphatase activity,dTTP diphosphatase activity,UTP diphosphatase activity,nucleoside-triphosphate diphosphatase activity	biological_process,nucleotide metabolic process,methylation
P51991	HNRNPA3	Heterogeneous nuclear ribonucleoprotein A3	C3-LHF1 / CTRL	3.80032	3.80032	2.78711e-10	23	nucleus,nucleoplasm,cytoplasm,postsynaptic density,ribonucleoprotein granule,neuron projection,catalytic step 2 spliceosome,messenger ribonucleoprotein complex,ribonucleoprotein complex	RNA binding,mRNA binding,protein binding,RNA transmembrane transporter activity	mRNA splicing, via spliceosome,mRNA transport
Q8WU79	SMAP2	Stromal membrane-associated protein 2	C3-LHF1 / CTRL	3.78883	3.78883	0.000629871	3	nucleoplasm,cytosol	protein binding,metal ion binding,GTPase activator activity	regulation of catalytic activity
P22626	HNRNPA2B1	Heterogeneous nuclear ribonucleoproteins A2/B1	C3-LHF1 / CTRL	3.7866	3.7866	2.6271e-12	25	chromosome, telomeric region,nucleus,nucleoplasm,cytoplasm,Cajal body,membrane,nuclear matrix,extracellular exosome,spliceosomal complex,catalytic step 2 spliceosome,ribonucleoprotein complex	RNA binding,mRNA 3'-UTR binding,protein binding,miRNA binding,single-stranded telomeric DNA binding,pre-mRNA intronic binding,G-rich strand telomeric DNA binding,N6-methyladenosine-containing RNA binding	negative regulation of transcription from RNA polymerase II promoter,mRNA splicing, via spliceosome,mRNA processing,mRNA export from nucleus,primary miRNA processing,G-quadruplex DNA unwinding,negative regulation of mRNA splicing, via spliceosome,RNA transport,positive regulation of telomere maintenance via telomere lengthening,Requires Ontology,miRNA transport
P14735	IDE	Insulin-degrading enzyme	C3-LHF1 / CTRL	3.76335	3.76335	1.99096e-06	3	nucleus,extracellular space,cytoplasm,mitochondrion,peroxisome,peroxisomal matrix,cytosol,external side of plasma membrane,cell surface,basolateral plasma membrane,extracellular exosome	virus receptor activity,endopeptidase activity,metalloendopeptidase activity,protein binding,ATP binding,zinc ion binding,peptide binding,protein homodimerization activity,insulin binding,Requires Ontology	proteolysis,insulin receptor signaling pathway,determination of adult lifespan,bradykinin catabolic process,ubiquitin homeostasis,antigen processing and presentation of endogenous peptide antigen via MHC class I,protein catabolic process,positive regulation of protein binding,hormone catabolic process,peptide catabolic process,cellular protein catabolic process,positive regulation of protein cata…
O14974	PPP1R12A	Protein phosphatase 1 regulatory subunit 12A	C3-LHF1 / CTRL	3.76287	3.76287	9.47558e-08	6	kinetochore,nucleoplasm,nucleolus,centrosome,cytosol,plasma membrane,focal adhesion,actin cytoskeleton,Z disc,A band,contractile fiber,PTW/PP1 phosphatase complex,cytoplasm	enzyme inhibitor activity,protein binding,phosphatase regulator activity,protein kinase binding,14-3-3 protein binding	regulation of establishment of endothelial barrier,mitotic cell cycle,protein dephosphorylation,centrosome cycle,signal transduction,regulation of cell adhesion,regulation of myosin-light-chain-phosphatase activity,positive regulation of myosin-light-chain-phosphatase activity,negative regulation of catalytic activity,positive regulation of transcription from RNA polymerase II promoter,regulation…
Q7Z4W1	DCXR	L-xylulose reductase	C3-LHF1 / CTRL	3.76225	3.76225	2.0506e-11	22	nucleus,cytoplasmic microtubule,plasma membrane,microvillus,brush border,extracellular exosome	protein binding,oxidoreductase activity, acting on NAD(P)H, quinone or similar compound as acceptor,identical protein binding,L-xylulose reductase (NADP+) activity,carbonyl reductase (NADPH) activity	xylulose metabolic process,glucose metabolic process,NADP metabolic process,D-xylose metabolic process,positive regulation of reactive oxygen species metabolic process
Q8WUU5	GATAD1	GATA zinc finger domain-containing protein 1	C3-LHF1 / CTRL	3.75937	3.75937	0.00370992	2	nucleus,nucleoplasm	zinc ion binding,sequence-specific DNA binding	chromatin remodeling,regulation of transcription, DNA-templated,chromatin organization
Q8WXF1	PSPC1	Paraspeckle component 1	C3-LHF1 / CTRL	3.7592	3.7592	7.7061e-08	23	fibrillar center,nucleoplasm,cytoplasm,nuclear matrix,nuclear speck,paraspeckles,nucleus	RNA binding,protein binding	activation of innate immune response,regulation of circadian rhythm,innate immune response,negative regulation of transcription, DNA-templated,rhythmic process,regulation of transcription, DNA-templated
Q96F07	CYFIP2	Cytoplasmic FMR1-interacting protein 2	C3-LHF1 / CTRL	3.75802	3.75802	3.30394e-09	10	nucleus,cytoplasm,cytosol,membrane,neuron projection,synapse,perinuclear region of cytoplasm,extracellular exosome,SCAR complex	protein binding,small GTPase binding,RNA 7-methylguanosine cap binding	apoptotic process,regulation of actin filament polymerization,positive regulation of proteolysis,positive regulation of neurotrophin TRK receptor signaling pathway,activation of cysteine-type endopeptidase activity,dendrite extension,cell-cell adhesion,cell morphogenesis
Q8N5I2	ARRDC1	Arrestin domain-containing protein 1	C3-LHF1 / CTRL	3.74703	3.74703	7.75775e-06	7	extracellular exosome,plasma membrane,cytoplasmic vesicle,extracellular vesicle,cytoplasm	protein binding,ubiquitin protein ligase binding,identical protein binding,protein binding, bridging involved in substrate recognition for ubiquitination,arrestin family protein binding	ubiquitin-dependent protein catabolic process,extracellular transport,protein transport,protein ubiquitination,negative regulation of Notch signaling pathway,Requires Ontology
Q8TBZ3	WDR20	WD repeat-containing protein 20	C3-LHF1 / CTRL	3.74675	3.74675	5.81729e-09	12	nucleoplasm	protein binding
P62068	USP46	Ubiquitin carboxyl-terminal hydrolase 46	C3-LHF1 / CTRL	3.74654	3.74654	5.45159e-07	3	cytosol,nucleus	thiol-dependent ubiquitin-specific protease activity,protein binding,metal ion binding,cysteine-type endopeptidase activity	behavioral fear response,ubiquitin-dependent protein catabolic process,adult feeding behavior,protein deubiquitination,regulation of synaptic transmission, GABAergic,behavioral response to ethanol,righting reflex
Q9NP81	SARS2	Serine--tRNA ligase, mitochondrial	C3-LHF1 / CTRL	3.74567	3.74567	3.29904e-14	16	mitochondrion,mitochondrial matrix	RNA binding,serine-tRNA ligase activity,protein binding,ATP binding,tRNA binding	seryl-tRNA aminoacylation,selenocysteinyl-tRNA(Sec) biosynthetic process,mitochondrial seryl-tRNA aminoacylation
Q96JY6	PDLIM2	PDZ and LIM domain protein 2	C3-LHF1 / CTRL	3.73713	3.73713	6.39451e-12	20	nucleus,adherens junction,Z disc,filamentous actin,stress fiber	protein binding,metal ion binding,actin binding,muscle alpha-actinin binding	heart development,actin cytoskeleton organization,muscle structure development
Q9HCN8	SDF2L1	Stromal cell-derived factor 2-like protein 1	C3-LHF1 / CTRL	3.7316	3.7316	1.04749e-12	7	endoplasmic reticulum,endoplasmic reticulum lumen,membrane,endoplasmic reticulum chaperone complex,Requires Ontology	protein binding,chaperone binding,ATPase binding,misfolded protein binding	regulation of apoptotic process,chaperone mediated protein folding requiring cofactor,ER-associated misfolded protein catabolic process
Q92963	RIT1	GTP-binding protein Rit1	C3-LHF1 / CTRL	3.7155	3.7155	6.80622e-08	3	plasma membrane	GTPase activity,obsolete small monomeric GTPase activity,protein binding,GTP binding,calmodulin binding,GDP binding	signal transduction,Ras protein signal transduction
O75844	ZMPSTE24	CAAX prenyl protease 1 homolog	C3-LHF1_DN / C3-LHF1	3.71135	3.71135	6.25615e-12	14	nuclear inner membrane,membrane,extracellular exosome,macromolecular complex,integral component of endoplasmic reticulum membrane	double-stranded DNA binding,protein binding,metalloexopeptidase activity,metal ion binding,metalloendopeptidase activity	regulation of defense response to virus,liver development,hair follicle development,heart morphogenesis,ventricular cardiac muscle tissue development,cardiac ventricle development,growth plate cartilage development,DNA repair,chromatin organization,proteolysis,inflammatory cell apoptotic process,nuclear envelope organization,adult walking behavior,determination of adult lifespan,regulation of cel…
Q9NPI7	KRCC1	Lysine-rich coiled-coil protein 1	C3-LHF1_DN / C3-LHF1	3.70159	3.70159	9.60682e-15	2		protein binding
O43175	PHGDH	D-3-phosphoglycerate dehydrogenase	C3-LHF1 / CTRL	3.69935	3.69935	4.0498e-07	5	cytosol,extracellular exosome	electron carrier activity,L-malate dehydrogenase activity,NAD binding,phosphoglycerate dehydrogenase activity	glutamine metabolic process,glycine metabolic process,L-serine biosynthetic process,threonine metabolic process,brain development,gamma-aminobutyric acid metabolic process,regulation of gene expression,taurine metabolic process,spinal cord development,glial cell development,neural tube development,electron transport chain,neuron projection development,G1 to G0 transition
P06737	PYGL	Glycogen phosphorylase, liver form	C3-LHF1 / CTRL	3.69272	3.69272	1.05242e-05	3	extracellular region,cytosol,secretory granule lumen,extracellular exosome,ficolin-1-rich granule lumen,cytoplasm	purine nucleobase binding,protein binding,ATP binding,glucose binding,glycogen phosphorylase activity,AMP binding,vitamin binding,bile acid binding,identical protein binding,Requires Ontology,pyridoxal phosphate binding	glycogen metabolic process,5-phosphoribose 1-diphosphate biosynthetic process,response to bacterium,glucose homeostasis,necroptotic process,glycogen catabolic process
Q93050	ATP6V0A1	V-type proton ATPase 116 kDa subunit a1	C3-LHF1_DN / C3-LHF1	3.6924	3.6924	7.01816e-15	37	lysosomal membrane,Golgi apparatus,cytosol,plasma membrane,endosome membrane,membrane,integral component of membrane,nuclear speck,clathrin-coated vesicle membrane,secretory granule membrane,phagocytic vesicle membrane,synaptic vesicle membrane,proton-transporting V-type ATPase complex,melanosome,intracellular membrane-bounded organelle,perinuclear region of cytoplasm,extracellular exosome,ficoli…	protein binding,proton-transporting ATPase activity, rotational mechanism,ATPase binding	vacuolar acidification,lysosomal lumen acidification,regulation of macroautophagy,endosomal lumen acidification,toxin transport,hydrogen ion transmembrane transport
O95365	ZBTB7A	Zinc finger and BTB domain-containing protein 7A	C3-LHF1_DN / C3-LHF1	3.69174	3.69174	2.53608e-10	4	site of double-strand break,nucleus,cytoplasm	RNA polymerase II core promoter proximal region sequence-specific DNA binding,transcription corepressor binding,transcriptional repressor activity, RNA polymerase II transcription regulatory region sequence-specific binding,DNA binding,transcription factor activity, sequence-specific DNA binding,protein binding,histone acetyltransferase binding,SMAD binding,metal ion binding,androgen receptor bin…	negative regulation of transcription from RNA polymerase II promoter,regulation of alternative mRNA splicing, via spliceosome,regulation of glycolytic process,chromatin organization,chromatin remodeling,transcription, DNA-templated,regulation of transcription from RNA polymerase II promoter,B cell differentiation,negative regulation of transforming growth factor beta receptor signaling pathway,pr…
P05362	ICAM1	Intercellular adhesion molecule 1	C3-LHF1_DN / CTRL	3.68873	3.68873	0.000296325	3	immunological synapse,extracellular space,plasma membrane,focal adhesion,external side of plasma membrane,cell surface,membrane,membrane raft,Requires Ontology,extracellular exosome,integral component of plasma membrane	virus receptor activity,transmembrane signaling receptor activity,integrin binding,protein binding,signaling receptor activity	regulation of leukocyte mediated cytotoxicity,T cell activation via T cell receptor contact with antigen bound to MHC molecule on antigen presenting cell,T cell antigen processing and presentation,positive regulation of cellular extravasation,cell adhesion,heterophilic cell-cell adhesion via plasma membrane cell adhesion molecules,leukocyte cell-cell adhesion,membrane to membrane docking,cell adh…
P08294	SOD3	Extracellular superoxide dismutase [Cu-Zn]	C3-LHF1_DN / CTRL	3.68866	3.68866	6.36105e-07	3	Requires Ontology,extracellular region,extracellular space,nucleus,Golgi lumen,extracellular exosome	protein binding,heparin binding,copper ion binding,superoxide dismutase activity	response to hypoxia,response to copper ion,Requires Ontology,removal of superoxide radicals
P04003	C4BPA	C4b-binding protein alpha chain	C3-LHF1 / CTRL	3.68809	3.68809	3.81876e-06	6	extracellular region,extracellular space,plasma membrane,blood microparticle	RNA binding,protein binding	complement activation, classical pathway,response to symbiotic bacterium,innate immune response,positive regulation of protein catabolic process,negative regulation of complement activation, classical pathway,regulation of opsonization
Q9NVH0	EXD2	Exonuclease 3'-5' domain-containing protein 2	C3-LHF1 / CTRL	3.68118	3.68118	0.000166363	7	mitochondrion,mitochondrial outer membrane,mitochondrial matrix,integral component of membrane,intermediate filament cytoskeleton,Requires Ontology,cytoplasm,nucleus	3'-5'-exoribonuclease activity,magnesium ion binding,nucleic acid binding,protein binding,3'-5'-exodeoxyribonuclease activity,single-stranded DNA 3'-5' exodeoxyribonuclease activity,3'-5' exonuclease activity,exodeoxyribonuclease I activity,manganese ion binding,protein homodimerization activity	double-strand break repair via homologous recombination,DNA double-strand break processing,double-strand break repair,replication fork processing,nucleic acid phosphodiester bond hydrolysis,RNA phosphodiester bond hydrolysis, exonucleolytic
Q6IQ23	PLEKHA7	Pleckstrin homology domain-containing family A member 7	C3-LHF1 / CTRL	3.6807	3.6807	9.18879e-13	52	nucleoplasm,centrosome,cytosol,zonula adherens,cell junction,extracellular exosome,pore complex	protein binding,delta-catenin binding	cell-cell adhesion mediated by cadherin,zonula adherens maintenance,pore complex assembly,epithelial cell-cell adhesion
Q99729	HNRNPAB	Heterogeneous nuclear ribonucleoprotein A/B	C3-LHF1 / CTRL	3.67708	3.67708	2.7342e-08	8	nucleus,nucleoplasm,cytoplasm,dendrite,mRNA editing complex,neuronal ribonucleoprotein granule,RNA polymerase II transcription factor complex,messenger ribonucleoprotein complex,ribonucleoprotein complex	RNA binding,mRNA binding,protein binding,macromolecular complex binding,sequence-specific double-stranded DNA binding	epithelial to mesenchymal transition,mRNA modification,positive regulation of transcription, DNA-templated,cellular response to amino acid stimulus,positive regulation of DNA demethylation,regulation of intracellular mRNA localization,negative regulation of nuclear-transcribed mRNA catabolic process, nonsense-mediated decay,regulation of gene expression
Q9UN86	G3BP2	Ras GTPase-activating protein-binding protein 2	C3-LHF1 / CTRL	3.67074	3.67074	8.22458e-12	20	cytoplasm,cytosol,cytoplasmic stress granule,ribonucleoprotein complex	RNA binding,protein binding,receptor signaling complex scaffold activity,mRNA binding	cytoplasmic sequestering of NF-kappaB,Ras protein signal transduction,stress granule assembly,innate immune response,mRNA transport,protein homooligomerization,Requires Ontology
Q9UJY1	HSPB8	Heat shock protein beta-8	C3-LHF1 / CTRL	3.67036	3.67036	3.98627e-06	10	nucleus,nucleoplasm,cytoplasm,cytosol,Requires Ontology	protein kinase activity,protein binding,identical protein binding,protein homodimerization activity	cellular response to unfolded protein,positive regulation of aggrephagy
O43451	MGAM	Maltase-glucoamylase, intestinal	C3-LHF1_DN / C3-LHF1	3.65867	3.65867	9.64497e-09	9	plasma membrane,integral component of membrane,apical plasma membrane,extracellular exosome,tertiary granule membrane,ficolin-1-rich granule membrane	catalytic activity,glucan 1,4-alpha-glucosidase activity,alpha-1,4-glucosidase activity,protein binding,carbohydrate binding,maltose alpha-glucosidase activity,hydrolase activity, hydrolyzing O-glycosyl compounds	maltose catabolic process,starch catabolic process,dextrin catabolic process
Q15717	ELAVL1	ELAV-like protein 1	C3-LHF1 / CTRL	3.65329	3.65329	3.82724e-12	13	nucleus,nucleoplasm,cytoplasm,endoplasmic reticulum,cytosol,cytoplasmic stress granule,membrane,cytoplasmic vesicle,postsynapse,glutamatergic synapse,ribonucleoprotein complex	RNA binding,double-stranded RNA binding,mRNA binding,mRNA 3'-UTR binding,protein binding,protein kinase binding,miRNA binding,mRNA 3'-UTR AU-rich region binding,protein homodimerization activity	positive regulation of translation,mRNA stabilization,protein import into nucleus,posttranscriptional gene silencing,protein homooligomerization,negative regulation of gene silencing by miRNA,3'-UTR-mediated mRNA stabilization,regulation of stem cell population maintenance
Q9BUN8	DERL1	Derlin-1	C3-LHF1_DN / C3-LHF1	3.6502	3.6502	6.59621e-10	2	early endosome,late endosome,endoplasmic reticulum,endoplasmic reticulum membrane,membrane,integral component of membrane,integral component of endoplasmic reticulum membrane,endoplasmic reticulum quality control compartment,Derlin-1-VIMP complex,Derlin-1 retrotranslocation complex,Hrd1p ubiquitin ligase ERAD-L complex	protease binding,signal recognition particle binding,protein binding,ubiquitin protein ligase binding,signaling receptor activity,MHC class I protein binding,identical protein binding,macromolecular complex binding,ATPase binding,ubiquitin-specific protease binding,misfolded protein binding	response to unfolded protein,retrograde protein transport, ER to cytosol,ER-associated ubiquitin-dependent protein catabolic process,endoplasmic reticulum unfolded protein response,positive regulation of protein ubiquitination,protein destabilization,positive regulation of protein binding,ERAD pathway,establishment of protein localization,ER-associated misfolded protein catabolic process
Q9P0M9	MRPL27	39S ribosomal protein L27, mitochondrial	C3-LHF1 / CTRL	3.64852	3.64852	3.31004e-11	6	mitochondrion,mitochondrial inner membrane,mitochondrial large ribosomal subunit	RNA binding,structural constituent of ribosome,protein binding	translation,mitochondrial translation
Q9P2D1	CHD7	Chromodomain-helicase-DNA-binding protein 7	C3-LHF1_DN / C3-LHF1	3.63981	3.63981	5.36042e-09	3	nucleus,nucleoplasm,nucleolus,chromatin	RNA polymerase II core promoter proximal region sequence-specific DNA binding,DNA helicase activity,chromatin binding,protein binding,ATP binding,promoter-specific chromatin binding,histone binding,DNA binding,ATPase activity,Requires Ontology	skeletal system development,in utero embryonic development,blood vessel remodeling,heart morphogenesis,ventricular trabecula myocardium morphogenesis,right ventricular compact myocardium morphogenesis,regulation of transcription, DNA-templated,rRNA processing,central nervous system development,adult heart development,sensory perception of sound,adult walking behavior,blood circulation,response to…
Q92626	PXDN	Peroxidasin homolog	C3-LHF1 / CTRL	3.63424	3.63424	5.0825e-09	37	extracellular region,basement membrane,extracellular space,endoplasmic reticulum,cell surface,extracellular matrix,Requires Ontology,extracellular exosome	peroxidase activity,interleukin-1 receptor antagonist activity,extracellular matrix structural constituent,oxidoreductase activity, acting on peroxide as acceptor,heme binding,laminin-1 binding,metal ion binding	angiogenesis,basement membrane assembly,eye development,negative regulation of cytokine-mediated signaling pathway,immune response,response to oxidative stress,cell adhesion,extracellular matrix organization,collagen fibril organization,hydrogen peroxide catabolic process,protein homooligomerization,protein homotrimerization,basement membrane organization,cellular oxidant detoxification
P13866	SLC5A1	Sodium/glucose cotransporter 1	C3-LHF1_DN / C3-LHF1	3.62186	3.62186	6.31546e-13	7	plasma membrane,integral component of plasma membrane,extracellular exosome,early endosome,apical plasma membrane,brush border membrane,intracellular organelle,perinuclear region of cytoplasm,intracellular vesicle,integral component of membrane	galactose transmembrane transporter activity,glucose transmembrane transporter activity,myo-inositol:sodium symporter activity,water transmembrane transporter activity,glucose:sodium symporter activity,protein binding,pentose transmembrane transporter activity,fucose transmembrane transporter activity,alpha-glucoside transmembrane transporter activity,D-glucose transmembrane transporter activity	chloride transmembrane transport,glucose transmembrane transport,alpha-glucoside transport,response to inorganic substance,pentose transport,fucose transport,galactose transport,myo-inositol transport,transepithelial water transport,glucose import across plasma membrane,sodium ion import across plasma membrane,Requires Ontology,sodium ion transport
P30043	BLVRB	Flavin reductase (NADPH)	C3-LHF1 / CTRL	3.61956	3.61956	8.08825e-11	8	nucleoplasm,cytosol,plasma membrane,intracellular membrane-bounded organelle,extracellular exosome	biliverdin reductase activity,protein binding,riboflavin reductase (NADPH) activity,Requires Ontology	heme catabolic process
Q9BYD2	MRPL9	39S ribosomal protein L9, mitochondrial	C3-LHF1 / CTRL	3.60937	3.60937	5.18709e-12	7	mitochondrion,mitochondrial inner membrane,mitochondrial ribosome,mitochondrial large ribosomal subunit	RNA binding,structural constituent of ribosome,protein binding	translation,mitochondrial translation
Q9Y2R4	DDX52	Probable ATP-dependent RNA helicase DDX52	C3-LHF1 / CTRL	3.60445	3.60445	0.0181279	3	nucleoplasm,nucleolus,membrane	RNA binding,RNA helicase activity,ATP binding,ATPase activity	maturation of SSU-rRNA
Q9UEG4	ZNF629	Zinc finger protein 629	C3-LHF1_DN / C3-LHF1	3.59891	3.59891	3.33279e-14	6	nucleus	protein binding,metal ion binding,RNA polymerase II core promoter proximal region sequence-specific DNA binding,transcriptional activator activity, RNA polymerase II transcription regulatory region sequence-specific binding	positive regulation of transcription from RNA polymerase II promoter,regulation of transcription from RNA polymerase II promoter
P29972	AQP1	Aquaporin-1	C3-LHF1_DN / C3-LHF1	3.59725	3.59725	2.66215e-08	3	plasma membrane,nucleus,cytoplasm,integral component of plasma membrane,brush border,basal plasma membrane,basolateral plasma membrane,apical plasma membrane,brush border membrane,nuclear membrane,sarcolemma,apical part of cell,extracellular exosome,integral component of membrane	intracellular cGMP activated cation channel activity,potassium channel activity,water transmembrane transporter activity,protein binding,ammonium transmembrane transporter activity,potassium ion transmembrane transporter activity,glycerol transmembrane transporter activity,water channel activity,transmembrane transporter activity,nitric oxide transmembrane transporter activity,carbon dioxide tran…	renal water homeostasis,renal water transport,potassium ion transport,water transport,cell volume homeostasis,cellular water homeostasis,carbon dioxide transport,glycerol transport,cellular homeostasis,cGMP-mediated signaling,lateral ventricle development,pancreatic juice secretion,nitric oxide transport,establishment or maintenance of actin cytoskeleton polarity,cerebrospinal fluid secretion,cel…
Q9BTZ2	DHRS4	Dehydrogenase/reductase SDR family member 4	C3-LHF1 / CTRL	3.58973	3.58973	2.95782e-10	11	nucleus,mitochondrion,peroxisome,peroxisomal membrane,peroxisomal matrix,endoplasmic reticulum membrane,cytosol	3-keto sterol reductase activity,carbonyl reductase (NADPH) activity,oxidoreductase activity, acting on NAD(P)H, quinone or similar compound as acceptor,alcohol dehydrogenase [NAD(P)+] activity,identical protein binding,NADP-retinol dehydrogenase activity	alcohol metabolic process,steroid metabolic process,cellular ketone metabolic process,retinol metabolic process,positive regulation of reactive oxygen species metabolic process,retinal metabolic process
P40189	IL6ST	Interleukin-6 receptor subunit beta	C3-LHF1 / CTRL	3.58818	3.58818	0.00183975	2	membrane raft,extracellular region,plasma membrane,membrane,dendrite,neuronal cell body,extracellular exosome,interleukin-6 receptor complex,oncostatin-M receptor complex,ciliary neurotrophic factor receptor complex,receptor complex,external side of plasma membrane	interleukin-6 receptor activity,leukemia inhibitory factor receptor activity,oncostatin-M receptor activity,interleukin-6 receptor binding,growth factor binding,interleukin-6 binding,ciliary neurotrophic factor receptor activity,interleukin-11 receptor activity,ciliary neurotrophic factor receptor binding,protein binding,interleukin-11 binding,identical protein binding,interleukin-27 receptor act…	positive regulation of platelet aggregation,positive regulation of acute inflammatory response,positive regulation of adaptive immune response,glycogen metabolic process,positive regulation of cell proliferation,positive regulation of vascular endothelial growth factor production,positive regulation of cardiac muscle hypertrophy,cytokine-mediated signaling pathway,response to cytokine,interleukin…
Q9BRX9	WDR83	WD repeat domain-containing protein 83	C3-LHF1_DN / C3-LHF1	3.58243	3.58243	2.10609e-11	6	endosome membrane,spliceosomal complex,catalytic step 2 spliceosome	protein binding	RNA splicing, via transesterification reactions,mRNA splicing, via spliceosome,response to hypoxia,response to lipopolysaccharide,regulation of I-kappaB kinase/NF-kappaB signaling,inflammatory response to wounding
Q9H330	TMEM245	Transmembrane protein 245	C3-LHF1_DN / C3-LHF1	3.58157	3.58157	3.06811e-10	6	integral component of membrane	molecular_function	biological_process
Q16563	SYPL1	Synaptophysin-like protein 1	C3-LHF1_DN / C3-LHF1	3.57621	3.57621	1.55723e-09	3	integral component of plasma membrane,integral component of membrane,secretory granule,integral component of synaptic vesicle membrane,melanosome,extracellular exosome,synaptic vesicle membrane	protein binding	chemical synaptic transmission
O75531	BANF1	Barrier-to-autointegration factor	C3-LHF1_DN / C3-LHF1	3.56676	3.56676	2.20054e-08	7	condensed chromosome,nucleus,nuclear envelope,nucleoplasm,cytoplasm,cytosol	double-stranded DNA binding,protein binding,protein C-terminus binding,enzyme binding,identical protein binding,protein homodimerization activity,protein N-terminus binding,LEM domain binding,DNA binding	chromatin organization,mitotic nuclear envelope reassembly,response to virus,DNA integration,negative regulation of type I interferon production,negative regulation of viral genome replication,negative regulation of innate immune response,chromosome segregation,chromosome condensation
P29353	SHC1	SHC-transforming protein 1	C3-LHF1_DN / C3-LHF1	3.55931	3.55931	2.95996e-09	4	mitochondrial matrix,cytosol,plasma membrane,Shc-EGFR complex	phosphotyrosine binding,transmembrane receptor protein tyrosine kinase adaptor activity,epidermal growth factor receptor binding,insulin receptor binding,insulin-like growth factor receptor binding,neurotrophin TRKA receptor binding,protein binding,phospholipid binding,ephrin receptor binding,epidermal growth factor binding,receptor tyrosine kinase binding,protein kinase binding	angiogenesis,regulation of epidermal growth factor-activated receptor activity,heart development,positive regulation of cell proliferation,insulin receptor signaling pathway,actin cytoskeleton reorganization,intracellular signal transduction,regulation of growth,defense response to bacterium,negative regulation of apoptotic process,positive regulation of MAPK cascade,negative regulation of transc…
Q92599	SEPTIN8	Septin-8	C3-LHF1 / CTRL	3.5458	3.5458	1.34452e-11	11	axon,synaptic vesicle membrane,presynapse,septin complex,cell division site,microtubule cytoskeleton,septin ring	protein binding,GTP binding,GTPase activity,binding, bridging	regulation of SNARE complex assembly,cytoskeleton-dependent cytokinesis,cellular protein localization
Q13905	RAPGEF1	Rap guanine nucleotide exchange factor 1	C3-LHF1 / CTRL	3.53842	3.53842	0.00260204	2	cytoplasm,early endosome,cytosol,intracellular membrane-bounded organelle,plasma membrane	guanyl-nucleotide exchange factor activity,protein binding,SH3 domain binding	signal transduction,transmembrane receptor protein tyrosine kinase signaling pathway,nervous system development,positive regulation of neuron projection development,Rap protein signal transduction,nerve growth factor signaling pathway,positive regulation of GTPase activity,establishment of endothelial barrier,cellular response to cAMP,regulation of cell junction assembly,cellular response to nerv…
Q9BYF1	ACE2	Angiotensin-converting enzyme 2	C3-LHF1_DN / C3-LHF1	3.53197	3.53197	1.5023e-08	17	extracellular region,extracellular space,endoplasmic reticulum lumen,plasma membrane,cilium,cell surface,membrane,integral component of membrane,endocytic vesicle membrane,membrane raft,extracellular exosome,apical plasma membrane,brush border membrane	virus receptor activity,endopeptidase activity,carboxypeptidase activity,metallocarboxypeptidase activity,protein binding,metallopeptidase activity,peptidyl-dipeptidase activity,zinc ion binding,identical protein binding	negative regulation of receptor activity,regulation of cytokine production,angiotensin maturation,angiotensin-mediated drinking behavior,regulation of systemic arterial blood pressure by renin-angiotensin,tryptophan transport,viral life cycle,receptor-mediated endocytosis of virus by host cell,regulation of vasoconstriction,regulation of transmembrane transporter activity,regulation of cell proli…
O95969	SCGB1D2	Secretoglobin family 1D member 2	C3-LHF1_DN / C3-LHF1	3.52585	3.52585	3.747e-06	2	extracellular space
Q99470	SDF2	Stromal cell-derived factor 2	C3-LHF1 / CTRL	3.52096	3.52096	2.36753e-08	7	endoplasmic reticulum,Requires Ontology	misfolded protein binding	chaperone mediated protein folding requiring cofactor
Q01581	HMGCS1	Hydroxymethylglutaryl-CoA synthase, cytoplasmic	C3-LHF1 / CTRL	3.51757	3.51757	3.29505e-13	14	cytoplasm,cytosol	hydroxymethylglutaryl-CoA synthase activity,protein homodimerization activity	lipid metabolic process,cholesterol biosynthetic process,acetyl-CoA metabolic process,farnesyl diphosphate biosynthetic process, mevalonate pathway
Q9HAF1	MEAF6	Chromatin modification-related protein MEAF6	C3-LHF1 / CTRL	3.51259	3.51259	2.49636e-05	4	histone acetyltransferase complex,kinetochore,nucleosome,nucleus,nucleoplasm,nucleolus,NuA4 histone acetyltransferase complex,MOZ/MORF histone acetyltransferase complex	protein binding	histone H4-K16 acetylation,regulation of cell growth,regulation of DNA replication,chromatin organization,regulation of transcription, DNA-templated,histone modification,histone acetylation,regulation of apoptotic process,histone H4 acetylation,histone H2A acetylation,histone H4-K5 acetylation,histone H4-K8 acetylation,histone H4-K12 acetylation,histone H3-K14 acetylation,positive regulation of t…
P18827	SDC1	Syndecan-1	C3-LHF1_DN / C3-LHF1	3.51146	3.51146	4.20169e-08	4	Golgi lumen,plasma membrane,integral component of plasma membrane,external side of plasma membrane,cell surface,lysosomal lumen,extracellular exosome,macromolecular complex	protein binding,protein C-terminus binding,identical protein binding	ureteric bud development,inflammatory response,response to toxic substance,wound healing,odontogenesis,response to hydrogen peroxide,myoblast development,response to glucocorticoid,response to cAMP,response to calcium ion,striated muscle cell development,Sertoli cell development,canonical Wnt signaling pathway,positive regulation of exosomal secretion,positive regulation of extracellular exosome …
Q96LT9	RNPC3	RNA-binding region-containing protein 3	C3-LHF1 / CTRL	3.50031	3.50031	7.89475e-05	11	nucleus,nucleoplasm,U12-type spliceosomal complex	pre-mRNA intronic binding,U12 snRNA binding	RNA splicing,mRNA splicing, via spliceosome
Q9BUT9	MCRIP2	MAPK regulated corepressor interacting protein 2	C3-LHF1 / CTRL	3.49588	3.49588	3.95824e-06	3	nucleus,cytoplasm,cytoplasmic stress granule	protein binding
P61225	RAP2B	Ras-related protein Rap-2b	C3-LHF1 / CTRL	3.49239	3.49239	0.00114007	5	cytosol,plasma membrane,bicellular tight junction,membrane,specific granule membrane,cell-cell contact zone,membrane raft,recycling endosome membrane,extracellular exosome,tertiary granule membrane	obsolete small monomeric GTPase activity,protein binding,GTP binding,GDP binding,protein domain specific binding,GTPase activity	microvillus assembly,establishment of endothelial intestinal barrier,signal transduction,platelet activation,positive regulation of protein autophosphorylation,Rap protein signal transduction,regulation of protein tyrosine kinase activity,platelet aggregation,negative regulation of cell migration
A6NFI3	ZNF316	Zinc finger protein 316	C3-LHF1_DN / C3-LHF1	3.48148	3.48148	4.17853e-08	3	nucleus	metal ion binding,RNA polymerase II transcription factor activity, sequence-specific DNA binding,sequence-specific DNA binding	regulation of transcription from RNA polymerase II promoter
Q8N1B4	VPS52	Vacuolar protein sorting-associated protein 52 homolog	C3-LHF1 / CTRL	3.48007	3.48007	1.81392e-05	8	GARP complex,Golgi apparatus,cytosol,endosome membrane,membrane,trans-Golgi network membrane,perinuclear region of cytoplasm,recycling endosome,EARP complex	protein binding,syntaxin binding	lysosomal transport,ectodermal cell differentiation,protein transport,endocytic recycling,retrograde transport, endosome to Golgi,embryonic ectodermal digestive tract development,Golgi to vacuole transport
Q99538	LGMN	Legumain	C3-LHF1 / CTRL	3.47135	3.47135	5.12067e-10	6	extracellular region,cytoplasm,lysosome,late endosome,endolysosome lumen,lysosomal lumen,apical part of cell,perinuclear region of cytoplasm,extracellular exosome	cysteine-type endopeptidase activity,peptidase activity,tau protein binding	negative regulation of neuron apoptotic process,renal system process,proteolysis,memory,positive regulation of cell proliferation,associative learning,response to acidic pH,negative regulation of gene expression,antigen processing and presentation of exogenous peptide antigen via MHC class II,receptor catabolic process,cellular response to hepatocyte growth factor stimulus,negative regulation of …
Q9UBR2	CTSZ	Cathepsin Z	C3-LHF1 / CTRL	3.46632	3.46632	0.000124879	3	extracellular region,extracellular space,lysosome,endoplasmic reticulum,endoplasmic reticulum lumen,plasma membrane,cell cortex,ER to Golgi transport vesicle,cytoplasmic vesicle,endoplasmic reticulum-Golgi intermediate compartment membrane,specific granule lumen,intracellular membrane-bounded organelle,Requires Ontology,extracellular exosome,ficolin-1-rich granule lumen	carboxypeptidase activity,protein binding,cysteine-type peptidase activity,cysteine-type endopeptidase activity	angiotensin maturation,proteolysis,negative regulation of plasminogen activation,negative regulation of protein binding,epithelial tube branching involved in lung morphogenesis,regulation of neuron death,proteolysis involved in cellular protein catabolic process
Q9NYQ3	HAO2	Hydroxyacid oxidase 2	C3-LHF1_DN / C3-LHF1	3.46383	3.46383	2.02701e-17	24	peroxisomal matrix,cytosol	(S)-2-hydroxy-acid oxidase activity,protein binding,FMN binding	fatty acid oxidation
P23246	SFPQ	Splicing factor, proline- and glutamine-rich	C3-LHF1 / CTRL	3.46243	3.46243	2.25124e-13	43	chromatin,nucleus,nucleoplasm,cytosol,nuclear matrix,nuclear speck,dendrite cytoplasm,paraspeckles,RNA polymerase II transcription factor complex	transcription regulatory region sequence-specific DNA binding,DNA binding,chromatin binding,RNA binding,protein binding,protein homodimerization activity,histone deacetylase binding	double-strand break repair via homologous recombination,negative regulation of transcription from RNA polymerase II promoter,alternative mRNA splicing, via spliceosome,activation of innate immune response,mRNA processing,RNA splicing,regulation of circadian rhythm,negative regulation of circadian rhythm,innate immune response,positive regulation of sister chromatid cohesion,negative regulation of…
O60493	SNX3	Sorting nexin-3	C3-LHF1 / CTRL	3.4618	3.4618	2.99792e-09	12	cytoplasm,early endosome,cytosol,endosome membrane,clathrin-coated vesicle,early endosome membrane,early phagosome,extracellular exosome,retromer complex	protein binding,phosphatidylinositol-5-phosphate binding,protein phosphatase binding,phosphatidylinositol-3-phosphate binding,phosphatidylinositol-4-phosphate binding,phosphatidylinositol-3,5-bisphosphate binding,retromer complex binding	response to bacterium,membrane invagination,positive regulation of neuron projection development,protein transport,protein to membrane docking,regulation of Wnt signaling pathway,negative regulation of protein catabolic process,negative regulation of viral entry into host cell,negative regulation of phagocytosis,negative regulation of protein transport,intralumenal vesicle formation,negative regu…
P16444	DPEP1	Dipeptidase 1	C3-LHF1_DN / C3-LHF1	3.46115	3.46115	1.84917e-14	23	extracellular space,nucleoplasm,plasma membrane,apical plasma membrane,cell junction,anchored component of membrane,microvillus membrane,apical part of cell,extracellular exosome	protein binding,metalloexopeptidase activity,zinc ion binding,beta-lactamase activity,GPI anchor binding,cysteine-type endopeptidase inhibitor activity involved in apoptotic process,metallodipeptidase activity,modified amino acid binding	proteolysis,lipid metabolic process,glutathione metabolic process,glutathione catabolic process,apoptotic process,antibiotic metabolic process,negative regulation of cell migration,negative regulation of apoptotic process,negative regulation of cysteine-type endopeptidase activity involved in apoptotic process,homocysteine metabolic process,cellular response to calcium ion,cellular response to xe…
Q16082	HSPB2	Heat shock protein beta-2	C3-LHF1 / CTRL	3.4609	3.4609	1.3717e-14	4	nucleus,cytoplasm,cytosol	structural constituent of eye lens,protein binding,enzyme activator activity,protein binding involved in protein folding	response to unfolded protein,regulation of catalytic activity,response to heat,protein refolding
O00151	PDLIM1	PDZ and LIM domain protein 1	C3-LHF1 / CTRL	3.4607	3.4607	2.35791e-06	15	stress fiber,cytoplasm,cytoskeleton,adherens junction,focal adhesion,Z disc,transcription factor complex,filamentous actin	transcription coactivator activity,actin binding,protein binding,metal ion binding,cadherin binding involved in cell-cell adhesion,muscle alpha-actinin binding	response to hypoxia,regulation of transcription from RNA polymerase II promoter,response to oxidative stress,fibroblast migration,maintenance of cell polarity,actin cytoskeleton organization,establishment or maintenance of actin cytoskeleton polarity,stress fiber assembly,positive regulation of transcription, DNA-templated,cell-cell adhesion,muscle structure development,heart development
P20774	OGN	Mimecan	C3-LHF1 / CTRL	3.45236	3.45236	2.11233e-06	4	Requires Ontology,extracellular region,extracellular space,Golgi lumen,lysosomal lumen,extracellular exosome,extracellular vesicle	protein binding,growth factor activity,extracellular matrix structural constituent conferring compression resistance	signal transduction,negative regulation of smooth muscle cell proliferation
Q96GY0	ZC2HC1A	Zinc finger C2HC domain-containing protein 1A	C3-LHF1 / CTRL	3.45156	3.45156	1.98854e-06	6		protein binding,metal ion binding
Q9UKV5	AMFR	E3 ubiquitin-protein ligase AMFR	C3-LHF1_DN / C3-LHF1	3.44869	3.44869	4.86765e-12	7	nucleus,endoplasmic reticulum,endoplasmic reticulum membrane,Golgi apparatus,membrane,integral component of membrane,integral component of endoplasmic reticulum membrane,dendrite,growth cone,neuronal cell body,endoplasmic reticulum quality control compartment,perinuclear region of cytoplasm,macromolecular complex,Derlin-1 retrotranslocation complex,cytosol,ubiquitin ligase complex	ubiquitin-protein transferase activity,protein binding,protein binding, bridging,ubiquitin-ubiquitin ligase activity,signaling receptor activity,identical protein binding,ubiquitin binding,metal ion binding,chaperone binding,ubiquitin protein ligase activity,BAT3 complex binding,ubiquitin-specific protease binding	protein polyubiquitination,ubiquitin-dependent protein catabolic process,signal transduction,aging,learning or memory,Wnt signaling pathway,ER-associated ubiquitin-dependent protein catabolic process,endoplasmic reticulum unfolded protein response,positive regulation of protein binding,protein autoubiquitination,protein K48-linked ubiquitination,negative regulation of canonical Wnt signaling path…
Q460N5	PARP14	Protein mono-ADP-ribosyltransferase PARP14	C3-LHF1 / CTRL	3.44152	3.44152	0.0016815	2	cytoplasm,cytosol,plasma membrane,membrane,nucleus	NAD+ ADP-ribosyltransferase activity,protein binding,enzyme binding,protein ADP-ribosylase activity,transcription corepressor activity	protein ADP-ribosylation,negative regulation of gene expression,positive regulation of tyrosine phosphorylation of STAT protein,negative regulation of tyrosine phosphorylation of STAT protein,innate immune response,negative regulation of transcription, DNA-templated,negative regulation of interferon-gamma-mediated signaling pathway,Requires Ontology,positive regulation of interleukin-4-mediated s…
Q13126	MTAP	S-methyl-5'-thioadenosine phosphorylase	C3-LHF1_DN / CTRL	3.43574	3.43574	3.52657e-17	10	nucleoplasm,cytosol,extracellular exosome	phosphorylase activity,protein binding,S-methyl-5-thioadenosine phosphorylase activity	nicotinamide riboside catabolic process,nucleobase-containing compound metabolic process,purine ribonucleoside salvage,L-methionine biosynthetic process from methylthioadenosine,response to testosterone
Q9HB90	RRAGC	Ras-related GTP-binding protein C	C3-LHF1 / CTRL	3.42373	3.42373	1.56473e-06	5	nucleus,nucleoplasm,cytoplasm,lysosome,cytosol,intracellular membrane-bounded organelle,Gtr1-Gtr2 GTPase complex	magnesium ion binding,GTPase activity,protein binding,GTP binding,GDP binding,protein heterodimerization activity,GTPase binding	transcription, DNA-templated,apoptotic process,small GTPase mediated signal transduction,RNA splicing,regulation of TOR signaling,cellular response to amino acid starvation,cellular protein localization,response to amino acid,cellular response to amino acid stimulus,regulation of TORC1 signaling,positive regulation of TOR signaling,regulation of autophagy,cellular response to starvation
Q9P0Z9	PIPOX	Peroxisomal sarcosine oxidase	C3-LHF1 / CTRL	3.42339	3.42339	5.05795e-08	12	peroxisome,peroxisomal matrix,cytosol	protein binding,sarcosine oxidase activity,L-pipecolate oxidase activity,flavin adenine dinucleotide binding	lysine catabolic process,L-lysine catabolic process to acetyl-CoA via L-pipecolate
O94923	GLCE	D-glucuronyl C5-epimerase	C3-LHF1_DN / CTRL	3.41957	3.41957	3.10801e-09	18	Golgi membrane,Golgi apparatus,integral component of membrane	calcium ion binding,racemase and epimerase activity, acting on carbohydrates and derivatives,protein homodimerization activity,heparosan-N-sulfate-glucuronate 5-epimerase activity	heparan sulfate proteoglycan biosynthetic process,heparin biosynthetic process
O95248	SBF1	Myotubularin-related protein 5	C3-LHF1 / CTRL	3.41678	3.41678	0.0244314	7	cytoplasm,endoplasmic reticulum membrane,cytosol,integral component of membrane,nuclear body,perinuclear region of cytoplasm,membrane	phosphatase activity,guanyl-nucleotide exchange factor activity,protein tyrosine/serine/threonine phosphatase activity,phosphatase regulator activity	protein dephosphorylation,spermatid development,regulation of GTPase activity
P82912	MRPS11	28S ribosomal protein S11, mitochondrial	C3-LHF1 / CTRL	3.40696	3.40696	8.01265e-10	4	mitochondrion,mitochondrial inner membrane,mitochondrial small ribosomal subunit,cytosolic small ribosomal subunit	RNA binding,structural constituent of ribosome,protein binding,mRNA 5'-UTR binding,small ribosomal subunit rRNA binding	mitochondrial translation,maturation of SSU-rRNA from tricistronic rRNA transcript (SSU-rRNA, 5.8S rRNA, LSU-rRNA),ribosomal small subunit assembly,translation
Q9H0T7	RAB17	Ras-related protein Rab-17	C3-LHF1 / CTRL	3.40094	3.40094	1.72656e-06	4	basolateral plasma membrane,apical plasma membrane,endocytic vesicle,dendrite,melanosome,neuronal cell body,recycling endosome,recycling endosome membrane,extracellular exosome,endomembrane system,early endosome,endosome,plasma membrane	GTPase activity,protein binding,GTP binding,GDP binding	immunoglobulin transcytosis in epithelial cells mediated by polymeric immunoglobulin receptor,establishment of melanosome localization,melanosome transport,endocytic recycling,transcytosis,filopodium assembly,regulation of dendrite development,regulation of filopodium assembly,regulation of synapse assembly,cilium morphogenesis,intracellular protein transport,regulation of endocytosis,endocytosis
P26639	TARS1	Threonine--tRNA ligase 1, cytoplasmic	C3-LHF1 / CTRL	3.39434	3.39434	4.68321e-06	4	cytosol,extracellular exosome	tRNA binding,threonine-tRNA ligase activity,protein binding,ATP binding,zinc ion binding,identical protein binding	threonyl-tRNA aminoacylation
P07919	UQCRH	Cytochrome b-c1 complex subunit 6, mitochondrial	C3-LHF1_DN / C3-LHF1	3.38929	3.38929	2.00417e-07	5	mitochondrion,mitochondrial inner membrane,mitochondrial respiratory chain,mitochondrial respiratory chain complex III	protein binding,ubiquinol-cytochrome-c reductase activity	oxidative phosphorylation,mitochondrial electron transport, ubiquinol to cytochrome c,aerobic respiration,cellular respiration,hydrogen ion transmembrane transport
P27487	DPP4	Dipeptidyl peptidase 4	C3-LHF1_DN / C3-LHF1	3.38743	3.38743	9.73907e-14	34	extracellular region,lysosomal membrane,plasma membrane,focal adhesion,cell surface,membrane,integral component of membrane,apical plasma membrane,lamellipodium,endocytic vesicle,lamellipodium membrane,membrane raft,intercellular canaliculus,extracellular exosome	virus receptor activity,protease binding,aminopeptidase activity,serine-type endopeptidase activity,receptor binding,protein binding,serine-type peptidase activity,dipeptidyl-peptidase activity,identical protein binding,protein homodimerization activity,chemorepellent activity	behavioral fear response,response to hypoxia,proteolysis,cell adhesion,positive regulation of cell proliferation,negative regulation of extracellular matrix disassembly,peptide hormone processing,receptor-mediated endocytosis of virus by host cell,T cell costimulation,regulation of cell-cell adhesion mediated by integrin,locomotory exploration behavior,psychomotor behavior,T cell activation,endot…
Q9Y399	MRPS2	28S ribosomal protein S2, mitochondrial	C3-LHF1 / CTRL	3.38659	3.38659	7.88565e-06	6	mitochondrion,mitochondrial inner membrane,mitochondrial small ribosomal subunit	structural constituent of ribosome	mitochondrial translation,mitochondrial ribosome assembly
O75494	SRSF10	Serine/arginine-rich splicing factor 10	C3-LHF1 / CTRL	3.38084	3.38084	4.46324e-08	10	nucleus,nucleoplasm,cytoplasm,cytosol,nuclear speck,dendrite,neuronal cell body,axon terminus	RNA binding,protein binding,RS domain binding,unfolded protein binding	spliceosomal tri-snRNP complex assembly,RNA splicing, via transesterification reactions,mRNA splicing, via spliceosome,regulation of transcription, DNA-templated,mRNA splice site selection,cytosolic transport,regulation of mRNA splicing, via spliceosome,negative regulation of mRNA splicing, via spliceosome
P33240	CSTF2	Cleavage stimulation factor subunit 2	C3-LHF1 / CTRL	3.37739	3.37739	4.02692e-06	2	nucleoplasm,nuclear body,cleavage body,mRNA cleavage and polyadenylation specificity factor complex	RNA binding,protein binding,mRNA binding	mRNA polyadenylation,cellular response to nerve growth factor stimulus,pre-mRNA cleavage required for polyadenylation
O15169	AXIN1	Axin-1	C3-LHF1 / CTRL	3.37597	3.37597	8.05366e-09	2	nucleus,cytoplasm,cytosol,cell cortex,microtubule cytoskeleton,lateral plasma membrane,beta-catenin destruction complex,cytoplasmic vesicle,perinuclear region of cytoplasm,cell periphery,Wnt signalosome	p53 binding,protein binding,beta-catenin binding,protein C-terminus binding,enzyme binding,protein kinase binding,receptor signaling complex scaffold activity,ubiquitin protein ligase binding,signaling adaptor activity,identical protein binding,protein homodimerization activity,protein self-association,SMAD binding,binding, bridging,armadillo repeat domain binding,I-SMAD binding,R-SMAD binding	protein polyubiquitination,in utero embryonic development,positive regulation of protein phosphorylation,nucleocytoplasmic transport,apoptotic process,sensory perception of sound,dorsal/ventral axis specification,positive regulation of peptidyl-threonine phosphorylation,positive regulation of transforming growth factor beta receptor signaling pathway,cytoplasmic microtubule organization,positive …
Q5MNZ6	WDR45B	WD repeat domain phosphoinositide-interacting protein 3	C3-LHF1 / CTRL	3.37515	3.37515	1.06902e-07	6	pre-autophagosomal structure,lysosome,extrinsic component of membrane,pre-autophagosomal structure membrane,cytosol	protein binding,phosphatidylinositol-3-phosphate binding,Requires Ontology,phosphatidylinositol-3,5-bisphosphate binding	autophagosome assembly,cellular response to starvation,protein localization to pre-autophagosomal structure,mitophagy,nucleophagy,protein lipidation
P80303	NUCB2	Nucleobindin-2	C3-LHF1 / CTRL	3.3657	3.3657	2.19678e-08	5	extracellular space,nuclear envelope,endoplasmic reticulum,endoplasmic reticulum-Golgi intermediate compartment,Golgi apparatus,cytosol,plasma membrane,extracellular exosome	G-protein alpha-subunit binding,DNA binding,guanyl-nucleotide exchange factor activity,protein binding,calcium ion binding	small GTPase mediated signal transduction,negative regulation of appetite,regulation of catalytic activity
Q8TEQ6	GEMIN5	Gem-associated protein 5	C3-LHF1_DN / C3-LHF1	3.35716	3.35716	1.02684e-10	4	nucleoplasm,cytoplasm,cytosol,membrane,nuclear body,SMN complex,Gemini of coiled bodies,SMN-Gemin2 complex,SMN-Sm protein complex	RNA 7-methylguanosine cap binding,RNA binding,mRNA 3'-UTR binding,protein binding,snRNA binding,U1 snRNA binding,U4 snRNA binding,U4atac snRNA binding,ribosome binding	spliceosomal snRNP assembly,mRNA splicing, via spliceosome,translation,regulation of translation,macromolecular complex assembly
Q9BXB5	OSBPL10	Oxysterol-binding protein-related protein 10	C3-LHF1 / CTRL	3.3547	3.3547	1.6464e-07	3	cytosol,cytoskeleton,intracellular membrane-bounded organelle,membrane	phosphatidylserine binding,protein binding,phospholipid transporter activity,cholesterol binding,sterol transporter activity,sterol binding	phospholipid transport,sterol transport,phosphatidylserine acyl-chain remodeling
P27694	RPA1	Replication protein A 70 kDa DNA-binding subunit	C3-LHF1 / CTRL	3.34774	3.34774	7.98985e-05	4	PML body,chromosome, telomeric region,nucleus,nucleoplasm,DNA replication factor A complex,Requires Ontology	damaged DNA binding,single-stranded DNA binding,protein binding,metal ion binding,G-rich strand telomeric DNA binding,single-stranded telomeric DNA binding	telomere maintenance,double-strand break repair via homologous recombination,DNA replication,DNA-dependent DNA replication,DNA repair,base-excision repair,nucleotide-excision repair,mismatch repair,DNA recombination,cellular response to DNA damage stimulus,protein localization to chromosome,telomere maintenance via telomerase,meiotic cell cycle,DNA unwinding involved in DNA replication
P22692	IGFBP4	Insulin-like growth factor-binding protein 4	C3-LHF1 / CTRL	3.33269	3.33269	7.77461e-05	3	extracellular region,endoplasmic reticulum lumen,extracellular space	receptor binding,protein binding,insulin-like growth factor II binding,insulin-like growth factor I binding	regulation of cell growth,inflammatory response,signal transduction,regulation of glucose metabolic process,positive regulation of MAPK cascade,positive regulation of insulin-like growth factor receptor signaling pathway,type B pancreatic cell proliferation,negative regulation of canonical Wnt signaling pathway,regulation of insulin-like growth factor receptor signaling pathway
P00750	PLAT	Tissue-type plasminogen activator	C3-LHF1 / CTRL	3.32242	3.32242	1.4716e-05	12	Requires Ontology,extracellular region,cytoplasm,cell surface,apical part of cell,extracellular exosome,serine protease inhibitor complex,postsynapse,glutamatergic synapse,neuronal dense core vesicle,perisynaptic space,extracellular space	serine-type endopeptidase activity,receptor binding,protein binding,phosphoprotein binding	response to hypoxia,cellular protein modification process,blood coagulation,negative regulation of plasminogen activation,plasminogen activation,synaptic transmission, glutamatergic,fibrinolysis,negative regulation of proteolysis,regulation of synaptic plasticity,response to cAMP,negative regulation of fibrinolysis,positive regulation of ovulation,prevention of polyspermy,response to fatty acid,c…
Q9H078	CLPB	Caseinolytic peptidase B protein homolog	C3-LHF1 / CTRL	3.30746	3.30746	1.01039e-07	25	mitochondrial intermembrane space,mitochondrion,cytoplasm	molecular_function,protein binding,ATP binding,ATPase activity	cellular response to heat,RIG-I signaling pathway,Requires Ontology
Q14847	LASP1	LIM and SH3 domain protein 1	C3-LHF1 / CTRL	3.29414	3.29414	1.30559e-07	18	cytoplasm,focal adhesion,cortical actin cytoskeleton	protein binding,ion transmembrane transporter activity,cadherin binding,metal ion binding,actin filament binding	ion transport,ion transmembrane transport
Q9BTV4	TMEM43	Transmembrane protein 43	C3-LHF1_DN / C3-LHF1	3.29004	3.29004	3.75451e-13	21	endoplasmic reticulum lumen,endoplasmic reticulum membrane,Golgi apparatus,integral component of nuclear inner membrane	protein binding,identical protein binding,protein self-association	nuclear membrane organization,innate immune response
Q9H7N4	SCAF1	Splicing factor, arginine/serine-rich 19	C3-LHF1_DN / C3-LHF1	3.28743	3.28743	1.36788e-11	17	nucleus	RNA binding,protein binding,protein domain specific binding,Requires Ontology	transcription from RNA polymerase II promoter,mRNA processing,RNA splicing
Q07837	SLC3A1	Neutral and basic amino acid transport protein rBAT	C3-LHF1_DN / C3-LHF1	3.28002	3.28002	1.55401e-10	25	vacuolar membrane,plasma membrane,integral component of plasma membrane,membrane,apical plasma membrane,brush border membrane,extracellular exosome	catalytic activity,protein binding,amino acid transmembrane transporter activity,basic amino acid transmembrane transporter activity,L-cystine transmembrane transporter activity,macromolecular complex binding,protein heterodimerization activity	carbohydrate metabolic process,gene expression,basic amino acid transport,aspartate transport,L-cystine transport,L-glutamate transport,basic amino acid transmembrane transport,amino acid transport
P37108	SRP14	Signal recognition particle 14 kDa protein	C3-LHF1 / CTRL	3.27502	3.27502	3.81981e-09	8	extracellular region,nucleus,cytoplasm,cytosol,secretory granule lumen,ficolin-1-rich granule lumen,signal recognition particle, endoplasmic reticulum targeting	RNA binding,protein binding,7S RNA binding,endoplasmic reticulum signal peptide binding	cotranslational protein targeting to membrane,SRP-dependent cotranslational protein targeting to membrane,protein targeting to ER
Q86TI2	DPP9	Dipeptidyl peptidase 9	C3-LHF1 / CTRL	3.27254	3.27254	1.90149e-05	12	nucleus,cytosol,microtubule,cell leading edge	aminopeptidase activity,protein binding,serine-type peptidase activity,dipeptidyl-peptidase activity,identical protein binding	pyroptosis,proteolysis
O15066	KIF3B	Kinesin-like protein KIF3B	C3-LHF1 / CTRL	3.26974	3.26974	7.76195e-09	21	spindle microtubule,centrosome,cytosol,cilium,microtubule cytoskeleton,membrane,dendrite,midbody,dendrite cytoplasm,dendritic spine,extracellular exosome,ciliary tip,axon cytoplasm,plus-end kinesin complex,kinesin II complex,kinesin complex,microtubule	protein binding,ATP binding,ATP-dependent microtubule motor activity, plus-end-directed,small GTPase binding,Requires Ontology,microtubule binding,microtubule motor activity,ATPase activity	mitotic spindle organization,mitotic centrosome separation,determination of left/right symmetry,anterograde axonal transport,vesicle-mediated transport,positive regulation of cytokinesis,opsin transport,intraciliary transport,cilium morphogenesis,plus-end-directed vesicle transport along microtubule,mitotic spindle assembly,anterograde dendritic transport of neurotransmitter receptor complex,micr…
Q9NW15	ANO10	Anoctamin-10	C3-LHF1_DN / C3-LHF1	3.26867	3.26867	5.19558e-10	15	plasma membrane,membrane,integral component of membrane,intracellular membrane-bounded organelle	intracellular calcium activated chloride channel activity,calcium activated cation channel activity	cation transport,chloride transport,ion transmembrane transport,cation transmembrane transport,transmembrane transport
O76041	NEBL	Nebulette	C3-LHF1 / CTRL	3.2667	3.2667	2.32269e-05	9	stress fiber,Z disc,I band,extracellular exosome	protein binding,tropomyosin binding,cytoskeletal protein binding,structural constituent of muscle,filamin binding,actin filament binding	cardiac muscle thin filament assembly
Q13113	PDZK1IP1	PDZK1-interacting protein 1	C3-LHF1_DN / C3-LHF1	3.26134	3.26134	5.19428e-09	4	integral component of membrane,extracellular exosome	protein binding
Q96H86	ZNF764	Zinc finger protein 764	C3-LHF1_DN / C3-LHF1	3.25827	3.25827	8.65871e-09	2	nucleus	protein binding,metal ion binding,transcriptional repressor activity, RNA polymerase II transcription regulatory region sequence-specific binding,RNA polymerase II transcription factor activity, sequence-specific DNA binding,RNA polymerase II regulatory region sequence-specific DNA binding	regulation of transcription from RNA polymerase II promoter,negative regulation of transcription from RNA polymerase II promoter
Q96RF0	SNX18	Sorting nexin-18	C3-LHF1_DN / CTRL	3.25588	3.25588	2.32096e-07	4	clathrin-coated vesicle,recycling endosome membrane,extrinsic component of cytoplasmic side of plasma membrane,cytoplasmic vesicle,extracellular exosome,plasma membrane	protein binding,phosphatidylinositol-4,5-bisphosphate binding,phosphatidylinositol binding	mitotic cytokinesis,endocytosis,protein transport,endosomal transport,cleavage furrow formation,positive regulation of GTPase activity,positive regulation of autophagosome assembly,membrane tubulation
Q7RTS7	KRT74	Keratin, type II cytoskeletal 74	C3-LHF1 / CTRL	3.2557	3.2557	0.000151666	3	cytoplasm,cytosol,extracellular exosome,keratin filament	protein binding,keratin filament binding,structural constituent of epidermis	intermediate filament cytoskeleton organization,intermediate filament organization,keratinization
Q96HN2	AHCYL2	Adenosylhomocysteinase 3	C3-LHF1 / CTRL	3.25534	3.25534	3.69356e-08	3	endoplasmic reticulum,neuron projection,cytosol	protein binding,adenosylhomocysteinase activity	one-carbon metabolic process,S-adenosylmethionine cycle
Q9Y2Z9	COQ6	Ubiquinone biosynthesis monooxygenase COQ6, mitochondrial	C3-LHF1 / CTRL	3.25034	3.25034	5.45606e-06	4	mitochondrion,mitochondrial inner membrane,Golgi apparatus,extrinsic component of mitochondrial inner membrane,cell projection,Requires Ontology	protein binding,2-octaprenyl-6-methoxyphenol hydroxylase activity,oxidoreductase activity, acting on paired donors, with incorporation or reduction of molecular oxygen, NAD(P)H as one donor, and incorporation of one atom of oxygen,FAD binding,Requires Ontology,oxidoreductase activity	ubiquinone biosynthetic process
Q07866	KLC1	Kinesin light chain 1	C3-LHF1 / CTRL	3.24819	3.24819	8.18313e-10	8	cytosol,microtubule,membrane,growth cone,cytoplasmic vesicle,kinesin complex,cytoplasm,membrane-bounded organelle	motor activity,protein binding,kinesin binding	stress granule disassembly,microtubule-based movement,axo-dendritic transport
P15056	BRAF	Serine/threonine-protein kinase B-raf	C3-LHF1_DN / C3-LHF1	3.24297	3.24297	0.00105546	2	nucleus,cytosol,plasma membrane,intracellular membrane-bounded organelle	small GTPase binding,protein kinase activity,protein serine/threonine kinase activity,MAP kinase kinase activity,calcium ion binding,protein binding,ATP binding,identical protein binding,scaffold protein binding,Requires Ontology,MAP kinase kinase kinase activity	MAPK cascade,protein phosphorylation,epidermal growth factor receptor signaling pathway,animal organ morphogenesis,positive regulation of gene expression,positive regulation of glucose transport,positive regulation of peptidyl-serine phosphorylation,negative regulation of apoptotic process,positive regulation of ERK1 and ERK2 cascade,trehalose metabolism in response to stress,cellular response to…
O94763	URI1	Unconventional prefoldin RPB5 interactor 1	C3-LHF1_DN / C3-LHF1	3.24075	3.24075	1.47701e-07	2	nucleus,nucleoplasm,cytoplasm,mitochondrion,cytosol,dendrite,Requires Ontology,RPAP3/R2TP/prefoldin-like complex	RNA polymerase II core binding,chromatin binding,transcription corepressor activity,protein phosphatase inhibitor activity,protein binding,phosphoprotein binding,phosphatase inhibitor activity	negative regulation of transcription from RNA polymerase II promoter,regulation of cell growth,regulation of transcription from RNA polymerase II promoter,response to virus,negative regulation of phosphatase activity,protein stabilization,cellular response to growth factor stimulus,cellular response to steroid hormone stimulus,negative regulation of intrinsic apoptotic signaling pathway
P61758	VBP1	Prefoldin subunit 3	C3-LHF1 / CTRL	3.23973	3.23973	9.91047e-06	3	nucleus,cytosol,prefoldin complex,intracellular membrane-bounded organelle,polysome,cytoplasm	beta-amyloid binding,protein binding,unfolded protein binding,tubulin binding	protein folding,protein stabilization,Requires Ontology,tubulin complex assembly,microtubule-based process
P62263	RPS14	40S ribosomal protein S14	C3-LHF1 / CTRL	3.23707	3.23707	1.42005e-08	13	postsynaptic density,nucleoplasm,nucleolus,cytoplasm,cytosol,focal adhesion,membrane,cytosolic ribosome,cytosolic small ribosomal subunit,extracellular exosome	RNA binding,structural constituent of ribosome,protein binding,translation regulator activity,mRNA 5'-UTR binding,small ribosomal subunit rRNA binding	ribosomal small subunit assembly,negative regulation of transcription from RNA polymerase II promoter,cytoplasmic translation,translation,regulation of translation,erythrocyte differentiation,maturation of SSU-rRNA,maturation of SSU-rRNA from tricistronic rRNA transcript (SSU-rRNA, 5.8S rRNA, LSU-rRNA)
Q9UGC7	MTRF1L	Peptide chain release factor 1-like, mitochondrial	C3-LHF1 / CTRL	3.23705	3.23705	4.43287e-07	4	mitochondrion,mitochondrial matrix	translation release factor activity	mitochondrial translational termination
P22234	PAICS	Multifunctional protein ADE2	C3-LHF1_DN / CTRL	3.23685	3.23685	1.2449e-08	17	cytoplasm,cytosol,membrane,extracellular exosome	phosphoribosylaminoimidazole carboxylase activity,phosphoribosylaminoimidazolesuccinocarboxamide synthase activity,protein binding,ATP binding,identical protein binding,5-amino-4-imidazole carboxylate lyase activity,cadherin binding	GMP biosynthetic process,'de novo' IMP biosynthetic process,purine nucleobase biosynthetic process,'de novo' AMP biosynthetic process,'de novo' XMP biosynthetic process
Q8NFV4	ABHD11	Protein ABHD11	C3-LHF1 / CTRL	3.22819	3.22819	6.14496e-11	12	cellular_component,mitochondrion	molecular_function,hydrolase activity	biological_process
P07996	THBS1	Thrombospondin-1	C3-LHF1_DN / CTRL	3.22761	3.22761	6.07486e-12	47	Requires Ontology,extracellular region,extracellular space,endoplasmic reticulum,endoplasmic reticulum lumen,external side of plasma membrane,cell surface,sarcoplasmic reticulum,secretory granule,extracellular matrix,platelet alpha granule,platelet alpha granule lumen,extracellular exosome,fibrinogen complex	phosphatidylserine binding,fibronectin binding,integrin binding,extracellular matrix structural constituent,calcium ion binding,protein binding,heparin binding,fibroblast growth factor binding,low-density lipoprotein particle binding,identical protein binding,laminin binding,proteoglycan binding,transforming growth factor beta binding,fibrinogen binding,collagen V binding	positive regulation of MAP kinase activity,negative regulation of endothelial cell proliferation,negative regulation of cell-matrix adhesion,negative regulation of nitric oxide mediated signal transduction,negative regulation of angiogenesis,negative regulation of endothelial cell chemotaxis,response to hypoxia,sprouting angiogenesis,chronic inflammatory response,negative regulation of antigen pr…
Q13496	MTM1	Myotubularin	C3-LHF1 / CTRL	3.22667	3.22667	2.16893e-09	20	ruffle,cytoplasm,late endosome,cytosol,plasma membrane,filopodium,I band,membrane	phosphatidylinositol-3-phosphatase activity,phosphoprotein phosphatase activity,protein binding,intermediate filament binding,phosphatidylinositol binding,phosphatidylinositol-3,5-bisphosphate 3-phosphatase activity	protein dephosphorylation,phosphatidylinositol biosynthetic process,endosome to lysosome transport,protein transport,negative regulation of TOR signaling,negative regulation of proteasomal ubiquitin-dependent protein catabolic process,regulation of vacuole organization,intermediate filament organization,phosphatidylinositol dephosphorylation,mitochondrion distribution,positive regulation of skele…
P35658	NUP214	Nuclear pore complex protein Nup214	C3-LHF1 / CTRL	3.22619	3.22619	0.00252972	5	nuclear envelope,nuclear pore,nucleoplasm,cytosol,cytoplasmic side of nuclear pore	nuclear export signal receptor activity,protein binding,structural constituent of nuclear pore,nuclear localization sequence binding	protein export from nucleus,mitotic cell cycle,mRNA export from nucleus,nucleocytoplasmic transport,regulation of nucleocytoplasmic transport,regulation of cell cycle,protein import into nucleus,RNA export from nucleus
Q8WVT3	TRAPPC12	Trafficking protein particle complex subunit 12	C3-LHF1 / CTRL	3.2226	3.2226	2.61196e-08	14	endoplasmic reticulum-Golgi intermediate compartment,perinuclear region of cytoplasm,kinetochore,nucleus,nucleoplasm,cytoplasm,Golgi apparatus,cytosol,TRAPPIII protein complex,TRAPP complex	protein binding	ER to Golgi vesicle-mediated transport,Golgi organization,COPII vesicle coating,metaphase plate congression,regulation of kinetochore assembly,vesicle tethering,positive regulation of protein localization to kinetochore
Q6ZSR9	-	Uncharacterized protein FLJ45252 (Fragment)	C3-LHF1 / CTRL	3.22147	3.22147	2.36744e-10	3
Q9HCC0	MCCC2	Methylcrotonoyl-CoA carboxylase beta chain, mitochondrial	C3-LHF1 / CTRL	3.21872	3.21872	1.56679e-09	27	3-methylcrotonyl-CoA carboxylase complex, mitochondrial,mitochondrion,mitochondrial matrix,cytosol,methylcrotonoyl-CoA carboxylase complex	methylcrotonoyl-CoA carboxylase activity,protein binding,ATP binding	leucine catabolic process,branched-chain amino acid catabolic process,coenzyme A metabolic process
Q9H4B0	OSGEPL1	Probable tRNA N6-adenosine threonylcarbamoyltransferase, mitochondrial	C3-LHF1 / CTRL	3.21865	3.21865	0.00204341	2	mitochondrion	metal ion binding,N(6)-L-threonylcarbamoyladenine synthase	tRNA threonylcarbamoyladenosine modification
Q06710	PAX8	Paired box protein Pax-8	C3-LHF1 / CTRL	3.21644	3.21644	0.000469477	3	nucleus,nucleoplasm,chromatin	transcription regulatory region sequence-specific DNA binding,RNA polymerase II core promoter proximal region sequence-specific DNA binding,RNA polymerase II transcription factor activity, sequence-specific DNA binding,transcriptional activator activity, RNA polymerase II transcription regulatory region sequence-specific binding,DNA binding,transcription factor activity, sequence-specific DNA bin…	urogenital system development,branching involved in ureteric bud morphogenesis,kidney development,mesonephros development,ventricular septum development,mesenchymal to epithelial transition involved in metanephros morphogenesis,transcription, DNA-templated,sulfur compound metabolic process,central nervous system development,anatomical structure morphogenesis,negative regulation of cardiac muscle …
P08195	SLC3A2	4F2 cell-surface antigen heavy chain	C3-LHF1_DN / C3-LHF1	3.21178	3.21178	8.21369e-12	28	nucleoplasm,lysosomal membrane,plasma membrane,cell surface,membrane,integral component of membrane,melanosome,apical pole of neuron,synapse,extracellular exosome,basal plasma membrane,basolateral plasma membrane,apical plasma membrane,amino acid transport complex	RNA binding,double-stranded RNA binding,catalytic activity,calcium:sodium antiporter activity,protein binding,aromatic amino acid transmembrane transporter activity,neutral amino acid transmembrane transporter activity,L-alanine transmembrane transporter activity,L-leucine transmembrane transporter activity,cadherin binding	response to exogenous dsRNA,carbohydrate metabolic process,calcium ion transport,amino acid transport,leucine transport,phenylalanine transport,tryptophan transport,sodium ion transmembrane transport,viral entry into host cell,leucine import across plasma membrane,L-leucine import into cell,L-alanine import across plasma membrane
O43264	ZW10	Centromere/kinetochore protein zw10 homolog	C3-LHF1_DN / C3-LHF1	3.20829	3.20829	9.48706e-10	3	kinetochore,spindle pole,nucleus,endoplasmic reticulum,endoplasmic reticulum membrane,lipid particle,kinetochore microtubule,cytosol,membrane,Dsl1/NZR complex,RZZ complex	protein binding,centromeric DNA binding	mitotic sister chromatid segregation,establishment of mitotic spindle orientation,ER to Golgi vesicle-mediated transport,retrograde vesicle-mediated transport, Golgi to ER,Golgi organization,mitotic metaphase plate congression,mitotic spindle assembly checkpoint,regulation of exit from mitosis,protein transport,protein localization to kinetochore,cell division,meiotic cell cycle,macromolecular co…
Q9ULC4	MCTS1	Malignant T-cell-amplified sequence 1	C3-LHF1 / CTRL	3.20569	3.20569	1.3998e-12	6		translation initiation factor activity,protein binding	formation of translation preinitiation complex,cellular response to DNA damage stimulus,cell cycle,positive regulation of cell proliferation,ribosome disassembly,regulation of growth,IRES-dependent viral translational initiation
O60331	PIP5K1C	Phosphatidylinositol 4-phosphate 5-kinase type-1 gamma	C3-LHF1 / CTRL	3.19365	3.19365	0.00109477	4	phagocytic cup,uropod,nucleoplasm,cytosol,adherens junction,focal adhesion,endosome membrane,ruffle membrane,presynapse,plasma membrane	protein binding,ATP binding,1-phosphatidylinositol-4-phosphate 5-kinase activity,phosphatidylinositol-3,4-bisphosphate 5-kinase activity	phosphatidylinositol biosynthetic process,phagocytosis,regulation of phosphatidylinositol 3-kinase signaling,synaptic vesicle exocytosis,phosphorylation,actin cytoskeleton organization,neutrophil chemotaxis,adherens junction assembly,synaptic vesicle endocytosis,membrane organization,clathrin-dependent endocytosis,cell-cell adhesion,phosphatidylinositol phosphorylation
Q9Y232	CDYL	Chromodomain Y-like protein	C3-LHF1 / CTRL	3.19284	3.19284	2.49766e-09	5	nucleus,chromosome,cytoplasm,nuclear speck	methylated histone binding,chromatin binding,transcription corepressor activity,protein binding,protein binding, bridging,Requires Ontology	spermatogenesis,spermatid development,negative regulation of transcription, DNA-templated,random inactivation of X chromosome,Requires Ontology
O43895	XPNPEP2	Xaa-Pro aminopeptidase 2	C3-LHF1_DN / C3-LHF1	3.19138	3.19138	6.23739e-12	19	extracellular region,plasma membrane,membrane,anchored component of membrane,extracellular exosome	aminopeptidase activity,metal ion binding,metalloaminopeptidase activity	proteolysis
A0A140G945;P02489	CRYAA2;CRYAA	Alpha-crystallin A2 chain;Alpha-crystallin A chain	C3-LHF1 / CTRL	3.18315	3.18315	1.21585e-07	12	;nucleus,nucleoplasm,cytoplasm,cytosol,macromolecular complex	;structural molecule activity,structural constituent of eye lens,protein binding,identical protein binding,metal ion binding,unfolded protein binding	;protein refolding,visual perception,negative regulation of intracellular transport,negative regulation of apoptotic process,protein stabilization,response to stimulus,lens development in camera-type eye,protein folding
Q9BQE5	APOL2	Apolipoprotein L2	C3-LHF1 / CTRL	3.1819	3.1819	1.52476e-07	2	extracellular region,endoplasmic reticulum membrane,membrane	receptor binding,protein binding,high-density lipoprotein particle binding,lipid binding	lipid metabolic process,lipid transport,acute-phase response,cholesterol metabolic process,lipoprotein metabolic process,maternal process involved in female pregnancy
A0A024RBG1	NUDT4B	Diphosphoinositol polyphosphate phosphohydrolase NUDT4B	C3-LHF1 / CTRL	3.17841	3.17841	3.64984e-05	5	cytosol,cytoplasm,nucleus	RNA binding,metal ion binding,inositol diphosphate tetrakisphosphate diphosphatase activity,inositol diphosphate pentakisphosphate diphosphatase activity,bis(5'-adenosyl)-hexaphosphatase activity,diphosphoinositol-polyphosphate diphosphatase activity,m7G(5')pppN diphosphatase activity,bis(5'-adenosyl)-pentaphosphatase activity,endopolyphosphatase activity	diadenosine pentaphosphate catabolic process,diphosphoinositol polyphosphate metabolic process,diadenosine hexaphosphate catabolic process,adenosine 5'-(hexahydrogen pentaphosphate) catabolic process
Q8NBN7	RDH13	Retinol dehydrogenase 13	C3-LHF1 / CTRL	3.16648	3.16648	1.76077e-07	8	mitochondrial inner membrane	NADP-retinol dehydrogenase activity	response to high light intensity,retina layer formation,eye photoreceptor cell development,retinol metabolic process,retinal metabolic process
Q96E11	MRRF	Ribosome-recycling factor, mitochondrial	C3-LHF1 / CTRL	3.16119	3.16119	0.00220167	8	mitochondrial matrix,mitochondrion	protein binding,ribosomal large subunit binding	ribosome disassembly,translation
Q08722	CD47	Leukocyte surface antigen CD47	C3-LHF1_DN / C3-LHF1	3.15743	3.15743	2.64456e-11	4	plasma membrane,cell surface,specific granule membrane,tertiary granule membrane,extracellular exosome,integral component of plasma membrane	protein binding,thrombospondin receptor activity,protein binding involved in heterotypic cell-cell adhesion,protein binding involved in cell-cell adhesion	ATP export,integrin-mediated signaling pathway,positive regulation of cell proliferation,cell migration,positive regulation of cell-cell adhesion,regulation of interferon-gamma production,regulation of interleukin-10 production,regulation of interleukin-12 production,regulation of interleukin-6 production,regulation of tumor necrosis factor production,heterotypic cell-cell adhesion,regulation of …
Q8N0W3	FCSK	L-fucose kinase	C3-LHF1 / CTRL	3.15656	3.15656	1.89151e-06	6	cytosol	protein binding,ATP binding,fucokinase activity	GDP-L-fucose salvage,carbohydrate phosphorylation,response to dopamine
Q8IXB1	DNAJC10	DnaJ homolog subfamily C member 10	C3-LHF1 / CTRL	3.15397	3.15397	1.41853e-11	14	endoplasmic reticulum,endoplasmic reticulum lumen,membrane,endoplasmic reticulum chaperone complex	ATPase activator activity,protein binding,protein disulfide oxidoreductase activity,disulfide oxidoreductase activity,oxidoreductase activity, acting on a sulfur group of donors, disulfide as acceptor,Hsp70 protein binding,chaperone binding,ATPase binding,misfolded protein binding	negative regulation of protein phosphorylation,ER-associated ubiquitin-dependent protein catabolic process,positive regulation of ATPase activity,protein folding in endoplasmic reticulum,response to endoplasmic reticulum stress,intrinsic apoptotic signaling pathway in response to endoplasmic reticulum stress,IRE1-mediated unfolded protein response
Q16774	GUK1	Guanylate kinase	C3-LHF1 / CTRL	3.15229	3.15229	5.80773e-09	6	photoreceptor inner segment,cytosol	guanylate kinase activity,protein binding,ATP binding	purine nucleotide metabolic process,dGDP biosynthetic process,xenobiotic metabolic process,nucleobase-containing small molecule interconversion,phosphorylation,GMP metabolic process,GDP metabolic process
Q5T0F9	CC2D1B	Coiled-coil and C2 domain-containing protein 1B	C3-LHF1 / CTRL	3.1501	3.1501	1.26839e-07	11	nuclear envelope,nucleoplasm,intracellular membrane-bounded organelle,nucleus	transcriptional repressor activity, RNA polymerase II transcription regulatory region sequence-specific binding,protein binding,RNA polymerase II transcription factor activity, sequence-specific DNA binding,RNA polymerase II core promoter proximal region sequence-specific DNA binding	negative regulation of transcription from RNA polymerase II promoter,regulation of transcription from RNA polymerase II promoter
Q9NVF7	FBXO28	F-box only protein 28	C3-LHF1_DN / C3-LHF1	3.14911	3.14911	0.00637464	2	kinetochore	protein binding,identical protein binding	protein polyubiquitination
P27708	CAD	CAD protein	C3-LHF1 / CTRL	3.14725	3.14725	6.8422e-09	18	nucleus,cytosol,membrane,nuclear matrix,cell projection,neuronal cell body,terminal bouton,extracellular exosome,cytoplasm	aspartate carbamoyltransferase activity,carbamoyl-phosphate synthase (glutamine-hydrolyzing) activity,dihydroorotase activity,protein kinase activity,ATP binding,zinc ion binding,enzyme binding,identical protein binding,aspartate binding	'de novo' pyrimidine nucleobase biosynthetic process,UDP biosynthetic process,glutamine metabolic process,peptidyl-threonine phosphorylation,'de novo' UMP biosynthetic process,protein autophosphorylation,citrulline biosynthetic process,nitrogen compound metabolic process,UTP biosynthetic process
Q9UKU7	ACAD8	Isobutyryl-CoA dehydrogenase, mitochondrial	C3-LHF1 / CTRL	3.14358	3.14358	3.08781e-09	12	mitochondrial matrix	acyl-CoA dehydrogenase activity,flavin adenine dinucleotide binding	valine catabolic process,lipid metabolic process
Q9Y314	NOSIP	Nitric oxide synthase-interacting protein	C3-LHF1 / CTRL	3.13794	3.13794	1.49799e-10	10	Golgi membrane,nucleus,nucleoplasm,cytoplasm,cytosol	RNA binding,protein binding,ubiquitin protein ligase activity	protein ubiquitination,negative regulation of catalytic activity,negative regulation of nitric-oxide synthase activity
P28482	MAPK1	Mitogen-activated protein kinase 1	C3-LHF1 / CTRL	3.13569	3.13569	3.25615e-10	9	extracellular region,nucleus,nucleoplasm,cytoplasm,mitochondrion,early endosome,late endosome,endoplasmic reticulum lumen,Golgi apparatus,microtubule organizing center,cytosol,cytoskeleton,plasma membrane,caveola,focal adhesion,pseudopodium,azurophil granule lumen,synapse,mitotic spindle,ficolin-1-rich granule lumen	phosphotyrosine binding,DNA binding,protein serine/threonine kinase activity,MAP kinase activity,MAP kinase kinase activity,protein binding,ATP binding,RNA polymerase II carboxy-terminal domain kinase activity,phosphatase binding,identical protein binding,Requires Ontology	positive regulation of macrophage chemotaxis,Requires Ontology,protein phosphorylation,apoptotic process,chemotaxis,cellular response to DNA damage stimulus,cell cycle,signal transduction,chemical synaptic transmission,learning or memory,positive regulation of gene expression,positive regulation of peptidyl-threonine phosphorylation,peptidyl-serine phosphorylation,peptidyl-threonine phosphorylati…
Q6P1L5	FAM117B	Protein FAM117B	C3-LHF1_DN / C3-LHF1	3.13222	3.13222	6.52094e-05	5		protein binding
P81605	DCD	Dermcidin	C3-LHF1_DN / C3-LHF1	3.12912	3.12912	3.91237e-05	6	extracellular region,extracellular exosome	RNA binding,protein binding,peptidase activity	proteolysis,killing of cells of other organism,defense response to bacterium,defense response to fungus,killing by host of symbiont cells
Q9Y320	TMX2	Thioredoxin-related transmembrane protein 2	C3-LHF1_DN / C3-LHF1	3.12384	3.12384	5.30215e-10	5	mitochondrion,endoplasmic reticulum membrane,integral component of membrane,mitochondrial membrane,ER-mitochondrion membrane contact site,membrane-bounded organelle	protein binding,disulfide oxidoreductase activity,identical protein binding	brain development
Q96P70	IPO9	Importin-9	C3-LHF1_DN / C3-LHF1	3.11855	3.11855	7.34272e-06	2	cytoplasm,membrane,cytosol,nuclear envelope	protein binding,small GTPase binding,histone binding,nuclear import signal receptor activity	protein import into nucleus
P16219	ACADS	Short-chain specific acyl-CoA dehydrogenase, mitochondrial	C3-LHF1 / CTRL	3.11739	3.11739	1.97786e-10	9	nucleus,nucleoplasm,mitochondrion,mitochondrial matrix,centrosome	acyl-CoA dehydrogenase activity,butyryl-CoA dehydrogenase activity,flavin adenine dinucleotide binding	fatty acid beta-oxidation,fatty acid beta-oxidation using acyl-CoA dehydrogenase,butyrate catabolic process
Q9NTZ6	RBM12	RNA-binding protein 12	C3-LHF1 / CTRL	3.11727	3.11727	0.000159485	4	nucleoplasm,ribonucleoprotein complex	RNA binding,protein binding	regulation of RNA splicing
O60244	MED14	Mediator of RNA polymerase II transcription subunit 14	C3-LHF1_DN / C3-LHF1	3.11314	3.11314	2.96013e-08	2	nucleus,nucleoplasm,membrane,core mediator complex,mediator complex	transcription cofactor activity,transcription coactivator activity,protein binding,ligand-dependent nuclear receptor transcription coactivator activity,vitamin D receptor binding	positive regulation of transcription from RNA polymerase II promoter,stem cell population maintenance,positive regulation of transcription elongation from RNA polymerase II promoter,positive regulation of transcription, DNA-templated,RNA polymerase II transcriptional preinitiation complex assembly,positive regulation of transcription initiation from RNA polymerase II promoter,regulation of transc…
Q13162	PRDX4	Peroxiredoxin-4	C3-LHF1 / CTRL	3.10903	3.10903	5.495e-07	4	extracellular region,nucleus,secretory granule lumen,extracellular exosome,ficolin-1-rich granule lumen,cytosol,endoplasmic reticulum	protein binding,thioredoxin peroxidase activity,identical protein binding	response to oxidative stress,I-kappaB phosphorylation,spermatogenesis,male gonad development,peptidyl-proline hydroxylation to 4-hydroxy-L-proline,protein maturation by protein folding,extracellular matrix organization,reactive oxygen species metabolic process,cellular oxidant detoxification,negative regulation of male germ cell proliferation,cell redox homeostasis,cellular response to stress,hyd…
Q15437	SEC23B	Protein transport protein Sec23B	C3-LHF1 / CTRL	3.10867	3.10867	6.19439e-09	10	endoplasmic reticulum,endoplasmic reticulum membrane,cytosol,endomembrane system,perinuclear region of cytoplasm,endoplasmic reticulum exit site,COPII vesicle coat	protein binding,zinc ion binding,GTPase activator activity	intracellular protein transport,regulation of catalytic activity,cargo loading into COPII-coated vesicle
P34897	SHMT2	Serine hydroxymethyltransferase, mitochondrial	C3-LHF1 / CTRL	3.10386	3.10386	2.23038e-11	21	nucleus,cytoplasm,mitochondrion,mitochondrial inner membrane,mitochondrial matrix,microtubule cytoskeleton,mitochondrial nucleoid,extracellular exosome,BRISC complex,cytosol	chromatin binding,glycine hydroxymethyltransferase activity,protein binding,pyridoxal phosphate binding,translation repressor activity, nucleic acid binding,protein homodimerization activity,zinc ion binding,serine binding,mRNA 5'-UTR binding	regulation of oxidative phosphorylation,glycine metabolic process,L-serine metabolic process,one-carbon metabolic process,negative regulation of translation,response to type I interferon,tetrahydrofolate interconversion,tetrahydrofolate metabolic process,protein tetramerization,protein homotetramerization,regulation of mitochondrial translation,protein K63-linked deubiquitination,regulation of ae…
Q9GZM5	YIPF3	Protein YIPF3	C3-LHF1_DN / C3-LHF1	3.10342	3.10342	0.013842	2	Golgi apparatus,plasma membrane,integral component of membrane,transport vesicle,intracellular membrane-bounded organelle	protein binding	cell differentiation
P04196	HRG	Histidine-rich glycoprotein	C3-LHF1_DN / C3-LHF1	3.10074	3.10074	1.66426e-11	22	extracellular region,plasma membrane,cell surface,platelet alpha granule lumen,Requires Ontology,extracellular exosome,blood microparticle,endolysosome	cysteine-type endopeptidase inhibitor activity,receptor binding,protein binding,heparin binding,zinc ion binding,immunoglobulin binding,heme binding,heparan sulfate proteoglycan binding,metal ion binding,serine-type endopeptidase inhibitor activity,endopeptidase inhibitor activity	angiogenesis,positive regulation of immune response to tumor cell,chemotaxis,negative regulation of cell adhesion,negative regulation of cell proliferation,regulation of gene expression,regulation of platelet activation,negative regulation of lamellipodium assembly,negative regulation of angiogenesis,platelet activation,regulation of blood coagulation,negative regulation of cell growth,regulation…
O15118	NPC1	NPC intracellular cholesterol transporter 1	C3-LHF1_DN / C3-LHF1	3.09547	3.09547	8.5923e-11	11	extracellular region,nuclear envelope,lysosome,lysosomal membrane,endoplasmic reticulum,Golgi apparatus,integral component of plasma membrane,membrane,integral component of membrane,late endosome membrane,membrane raft,perinuclear region of cytoplasm,extracellular exosome,integral component of lysosomal membrane	virus receptor activity,transmembrane signaling receptor activity,protein binding,sterol transporter activity,cholesterol binding,signaling receptor activity	autophagy,protein glycosylation,endocytosis,lysosomal transport,adult walking behavior,cholesterol metabolic process,bile acid metabolic process,response to xenobiotic stimulus,gene expression,negative regulation of macroautophagy,cholesterol transport,membrane raft organization,intracellular cholesterol transport,cholesterol efflux,cholesterol homeostasis,response to cadmium ion,viral entry into…
O60447	EVI5	Ecotropic viral integration site 5 protein homolog	C3-LHF1 / CTRL	3.09279	3.09279	0.000732796	2	nucleus,microtubule organizing center,spindle,cytosol	GTPase activator activity,protein binding,small GTPase binding	regulation of cilium assembly,cell cycle,retrograde transport, endosome to Golgi,positive regulation of GTPase activity,cell division,activation of GTPase activity
Q9H8H0	NOL11	Nucleolar protein 11	C3-LHF1 / CTRL	3.09173	3.09173	0.0166348	10	nucleoplasm,nucleolus,t-UTP complex	RNA binding,protein binding	maturation of SSU-rRNA,positive regulation of transcription of nuclear large rRNA transcript from RNA polymerase I promoter
P05026	ATP1B1	Sodium/potassium-transporting ATPase subunit beta-1	C3-LHF1_DN / C3-LHF1	3.09159	3.09159	2.43744e-12	18	plasma membrane,caveola,intercalated disc,membrane,basolateral plasma membrane,apical plasma membrane,lateral plasma membrane,T-tubule,organelle membrane,sperm flagellum,sarcolemma,extracellular exosome,extracellular vesicle,sodium:potassium-exchanging ATPase complex	ATPase activator activity,sodium:potassium-exchanging ATPase activity,protein binding,protein C-terminus binding,protein kinase binding,MHC class II protein complex binding,protein binding, bridging,protein heterodimerization activity,ATPase binding	response to hypoxia,cellular calcium ion homeostasis,cellular sodium ion homeostasis,cell adhesion,establishment or maintenance of transmembrane electrochemical gradient,regulation of gene expression,regulation of cardiac muscle contraction by calcium ion signaling,cellular potassium ion homeostasis,positive regulation of ATPase activity,sodium ion transmembrane transport,sodium ion export from c…
Q7Z333	SETX	Probable helicase senataxin	C3-LHF1_DN / C3-LHF1	3.09159	3.09159	8.38673e-06	4	nuclear chromosome,chromosome, telomeric region,nucleus,nucleoplasm,nucleolus,cytoplasm,nuclear body,axon,growth cone,intercellular bridge	transcription termination site sequence-specific DNA binding,DNA binding,DNA helicase activity,protein binding,ATP binding,hydrolase activity,identical protein binding,RNA binding	MAPK cascade,double-strand break repair,DNA recombination,DNA-templated transcription, termination,mRNA splice site selection,RNA processing,cellular response to DNA damage stimulus,spermatogenesis,nervous system development,circadian rhythm,fibroblast growth factor receptor signaling pathway,positive regulation of neuron projection development,cell differentiation,DNA duplex unwinding,positive r…
Q8NEW0	SLC30A7	Zinc transporter 7	C3-LHF1_DN / C3-LHF1	3.0891	3.0891	4.97157e-11	9	cytoplasm,Golgi apparatus,integral component of membrane,cytoplasmic vesicle,vesicle,perinuclear region of cytoplasm	zinc ion transmembrane transporter activity	sequestering of zinc ion,zinc II ion transmembrane transport
Q9BUP0	EFHD1	EF-hand domain-containing protein D1	C3-LHF1_DN / C3-LHF1	3.08877	3.08877	1.10278e-06	6	mitochondrion,mitochondrial inner membrane	Requires Ontology,calcium ion binding	neuron projection development,regulation of cellular hyperosmotic salinity response
O95154	AKR7A3	Aflatoxin B1 aldehyde reductase member 3	C3-LHF1 / CTRL	3.08634	3.08634	3.7894e-11	8	Golgi apparatus,cytosol,extracellular exosome,cytoplasm	protein binding,electron carrier activity,identical protein binding,aldo-keto reductase (NADP) activity	cellular aldehyde metabolic process,electron transport chain,aflatoxin catabolic process
P50990	CCT8	T-complex protein 1 subunit theta	C3-LHF1 / CTRL	3.08505	3.08505	1.56783e-11	23	extracellular region,nucleoplasm,cytoplasm,centrosome,cytosol,chaperonin-containing T-complex,microtubule,cilium,secretory granule lumen,azurophil granule lumen,cell body,intermediate filament cytoskeleton,extracellular exosome,ficolin-1-rich granule lumen,zona pellucida receptor complex	protein binding,ATP binding,ATPase activity,protein binding involved in protein folding,cadherin binding,unfolded protein binding	protein folding,binding of sperm to zona pellucida,positive regulation of telomere maintenance via telomerase,pore complex assembly,protein stabilization,chaperone-mediated protein folding,toxin transport,positive regulation of establishment of protein localization to telomere,positive regulation of protein localization to Cajal body,positive regulation of telomerase RNA localization to Cajal body
Q96HA1	POM121	Nuclear envelope pore membrane protein POM 121	C3-LHF1_DN / CTRL	3.08442	3.08442	2.73858e-05	2	nuclear envelope,nuclear pore,nucleoplasm,endoplasmic reticulum membrane,integral component of membrane,nuclear membrane	protein binding,nuclear localization sequence binding,structural constituent of nuclear pore	nucleocytoplasmic transport,mRNA transport,protein import into nucleus,RNA export from nucleus
Q9BVT8	TMUB1	Transmembrane and ubiquitin-like domain-containing protein 1	C3-LHF1 / CTRL	3.08028	3.08028	2.31529e-08	2	nucleolus,microtubule organizing center,integral component of membrane,postsynaptic membrane,recycling endosome	protein binding	ER-associated ubiquitin-dependent protein catabolic process
A5D8T8;Q6UXF7;Q8NCF0	CLEC18A;CLEC18B;CLEC18C	C-type lectin domain family 18 member A;C-type lectin domain family 18 member B;C-type lectin domain family 18 member C	C3-LHF1 / CTRL	3.07957	3.07957	2.84188e-06	8	extracellular space,endosome,endoplasmic reticulum,Golgi apparatus;endosome,Golgi apparatus,sarcoplasmic reticulum,extracellular space;endosome,endoplasmic reticulum,Golgi apparatus,extracellular space	protein binding,polysaccharide binding;polysaccharide binding;polysaccharide binding	;;
P15941	MUC1	Mucin-1	C3-LHF1_DN / C3-LHF1	3.0776	3.0776	1.89883e-06	2	chromatin,extracellular space,nucleus,Golgi lumen,plasma membrane,integral component of plasma membrane,vesicle,extracellular exosome,apical plasma membrane	RNA polymerase II core promoter proximal region sequence-specific DNA binding,p53 binding,transcription cofactor activity,protein binding	DNA damage response, signal transduction by p53 class mediator resulting in cell cycle arrest,DNA damage response, signal transduction by p53 class mediator resulting in transcription of p21 class mediator,negative regulation of transcription by competitive promoter binding,negative regulation of cell adhesion mediated by integrin,positive regulation of transcription from RNA polymerase II promot…
P31939	ATIC	Bifunctional purine biosynthesis protein ATIC	C3-LHF1 / CTRL	3.07019	3.07019	2.49168e-06	4	cytosol,plasma membrane,membrane,extracellular exosome	IMP cyclohydrolase activity,protein homodimerization activity,cadherin binding,phosphoribosylaminoimidazolecarboxamide formyltransferase activity	brainstem development,nucleobase-containing compound metabolic process,GMP biosynthetic process,'de novo' IMP biosynthetic process,nucleoside metabolic process,response to inorganic substance,cerebellum development,cerebral cortex development,animal organ regeneration,'de novo' AMP biosynthetic process,dihydrofolate metabolic process,tetrahydrofolate biosynthetic process,'de novo' XMP biosyntheti…
O43617	TRAPPC3	Trafficking protein particle complex subunit 3	C3-LHF1 / CTRL	3.06818	3.06818	6.14135e-10	6	Golgi membrane,cytoplasm,endoplasmic reticulum,Golgi apparatus,cytosol,TRAPPII protein complex,TRAPPIII protein complex,TRAPP complex,cis-Golgi network membrane	protein binding	ER to Golgi vesicle-mediated transport,vesicle coating,COPII vesicle coating,vesicle tethering,intra-Golgi vesicle-mediated transport
P62857	RPS28	40S ribosomal protein S28	C3-LHF1 / CTRL	3.06307	3.06307	1.11653e-07	6	nucleoplasm,cytoplasm,cytosol,cytosolic small ribosomal subunit,extracellular exosome,cytoplasmic side of rough endoplasmic reticulum membrane,small ribosomal subunit,polysomal ribosome	RNA binding,structural constituent of ribosome,protein binding	cytoplasmic translation,rRNA processing,translation,ribosome biogenesis,ribosomal small subunit biogenesis,ribosomal small subunit assembly,maturation of SSU-rRNA
P41180	CASR	Extracellular calcium-sensing receptor	C3-LHF1_DN / C3-LHF1	3.06065	3.06065	3.37375e-08	5	nucleus,cytoplasm,plasma membrane,integral component of plasma membrane,cell surface,basolateral plasma membrane,apical plasma membrane,neuronal cell body,axon terminus	phosphatidylinositol phospholipase C activity,G-protein coupled receptor activity,integrin binding,calcium ion binding,protein binding,amino acid binding,protein kinase binding,protein homodimerization activity,ion channel binding	ossification,response to ischemia,detection of calcium ion,cellular calcium ion homeostasis,apoptotic process,G-protein coupled receptor signaling pathway,adenylate cyclase-inhibiting G-protein coupled receptor signaling pathway,phospholipase C-activating G-protein coupled receptor signaling pathway,JNK cascade,chemosensory behavior,positive regulation of cell proliferation,anatomical structure m…
Q8TDX5	ACMSD	2-amino-3-carboxymuconate-6-semialdehyde decarboxylase	C3-LHF1 / CTRL	3.0594	3.0594	1.3519e-08	9	cytosol,cytoplasm	aminocarboxymuconate-semialdehyde decarboxylase activity,protein binding,zinc ion binding,hydrolase activity,carboxy-lyase activity	tryptophan catabolic process,negative regulation of quinolinate biosynthetic process,picolinic acid biosynthetic process,regulation of 'de novo' NAD biosynthetic process from tryptophan,secondary metabolic process
P49406	MRPL19	39S ribosomal protein L19, mitochondrial	C3-LHF1 / CTRL	3.05178	3.05178	3.2261e-10	8	nucleus,mitochondrion,mitochondrial inner membrane,mitochondrial large ribosomal subunit	protein binding,structural constituent of ribosome	mitochondrial translation
O00268	TAF4	Transcription initiation factor TFIID subunit 4	C3-LHF1_DN / C3-LHF1	3.05142	3.05142	3.51097e-07	9	chromatin,nucleus,nucleoplasm,transcription factor TFIID complex,cytosol,transcription factor TFTC complex,macromolecular complex,MLL1 complex	core promoter sequence-specific DNA binding,obsolete general RNA polymerase II transcription factor activity,protein binding,aryl hydrocarbon receptor binding,protein heterodimerization activity,DNA binding	ovarian follicle development,regulation of DNA repair,DNA-templated transcription, initiation,regulation of transcription from RNA polymerase II promoter,transcription from RNA polymerase II promoter,transcription initiation from RNA polymerase II promoter,protein phosphorylation,monoubiquitinated histone deubiquitination,monoubiquitinated histone H2A deubiquitination,mRNA transcription from RNA …
O95793	STAU1	Double-stranded RNA-binding protein Staufen homolog 1	C3-LHF1 / CTRL	3.04761	3.04761	3.77145e-10	23	cytoplasm,endoplasmic reticulum,rough endoplasmic reticulum,cytosol,plasma membrane,cytoplasmic stress granule,membrane,dendrite,cytoplasmic ribonucleoprotein granule,neuronal cell body,cell body,extracellular exosome,glutamatergic synapse,microtubule associated complex	RNA binding,double-stranded RNA binding,protein binding,protein phosphatase 1 binding	cellular response to oxidative stress,positive regulation of viral genome replication,positive regulation by virus of viral protein levels in host cell,modification of postsynaptic structure,positive regulation of long-term synaptic potentiation
O94919	ENDOD1	Endonuclease domain-containing 1 protein	C3-LHF1_DN / C3-LHF1	3.04398	3.04398	2.87506e-13	13	extracellular region,cytosol,membrane,extracellular exosome	nucleic acid binding,endonuclease activity,protein binding,metal ion binding	innate immune response,nucleic acid phosphodiester bond hydrolysis
P62750	RPL23A	60S ribosomal protein L23a	C3-LHF1 / CTRL	3.04355	3.04355	2.67772e-06	19	nucleus,nucleolus,cytoplasm,cytosol,cytosolic large ribosomal subunit,cytosolic ribosome,extracellular exosome	RNA binding,structural constituent of ribosome,protein binding,rRNA binding,cadherin binding,TORC2 complex binding	cytoplasmic translation,translation,ribosomal large subunit assembly
Q96HP0	DOCK6	Dedicator of cytokinesis protein 6	C3-LHF1 / CTRL	3.04131	3.04131	1.57149e-08	9	cytosol,perinuclear region of cytoplasm	protein binding,guanyl-nucleotide exchange factor activity	small GTPase mediated signal transduction,positive regulation of GTPase activity
Q92766	RREB1	Ras-responsive element-binding protein 1	C3-LHF1_DN / C3-LHF1	3.03929	3.03929	5.88192e-06	4	fibrillar center,nucleus,cytoplasm,nuclear body,nuclear speck,extracellular exosome	RNA polymerase II regulatory region sequence-specific DNA binding,RNA polymerase II core promoter proximal region sequence-specific DNA binding,transcriptional activator activity, RNA polymerase II transcription regulatory region sequence-specific binding,metal ion binding	negative regulation of transcription from RNA polymerase II promoter,regulation of transcription, DNA-templated,transcription from RNA polymerase II promoter,Ras protein signal transduction,multicellular organism development,positive regulation of epithelial cell migration,positive regulation of mammary gland epithelial cell proliferation,positive regulation of transcription, DNA-templated,positi…
Q9UHD1	CHORDC1	Cysteine and histidine-rich domain-containing protein 1	C3-LHF1 / CTRL	3.03482	3.03482	5.37796e-08	4	cellular_component	protein binding,ATP binding,ADP binding,Hsp90 protein binding,zinc ion binding	regulation of centrosome duplication,chaperone-mediated protein folding,regulation of cellular response to heat,negative regulation of Rho-dependent protein serine/threonine kinase activity,centrosome duplication
Q9NVA2	SEPTIN11	Septin-11	C3-LHF1 / CTRL	3.03353	3.03353	1.59649e-11	24	stress fiber,axon,dendritic spine,septin complex,cell division site,microtubule cytoskeleton,septin ring	protein binding,GTP binding,binding, bridging,GTPase activity	cellular protein localization,cytoskeleton-dependent cytokinesis
P19404	NDUFV2	NADH dehydrogenase [ubiquinone] flavoprotein 2, mitochondrial	C3-LHF1_DN / C3-LHF1	3.03109	3.03109	3.92562e-12	10	mitochondrion,mitochondrial inner membrane,mitochondrial respiratory chain complex I	NADH dehydrogenase (ubiquinone) activity,protein binding,electron carrier activity,metal ion binding,2 iron, 2 sulfur cluster binding	mitochondrial electron transport, NADH to ubiquinone,nervous system development,aerobic respiration,mitochondrial ATP synthesis coupled proton transport,cardiac muscle tissue development
P62829	RPL23	60S ribosomal protein L23	C3-LHF1 / CTRL	3.02699	3.02699	4.49726e-10	15	nucleoplasm,nucleolus,cytoplasm,cytosol,ribosome,focal adhesion,membrane,cytosolic large ribosomal subunit,cytosolic ribosome,extracellular exosome,macromolecular complex	transcription coactivator binding,RNA binding,structural constituent of ribosome,protein binding,ubiquitin protein ligase binding,ubiquitin ligase inhibitor activity,large ribosomal subunit rRNA binding	G1 to G0 transition,regulation of G1 to G0 transition,negative regulation of transcription from RNA polymerase II promoter,cytoplasmic translation,translation,ribosomal protein import into nucleus,positive regulation of cell proliferation,positive regulation of gene expression,protein-DNA complex disassembly,protein stabilization,cellular response to actinomycin D,positive regulation of signal tr…
Q13283	G3BP1	Ras GTPase-activating protein-binding protein 1	C3-LHF1 / CTRL	3.0264	3.0264	2.77637e-09	12	nucleus,cytoplasm,cytosol,focal adhesion,cytoplasmic stress granule,perikaryon,ribonucleoprotein complex	DNA binding,DNA helicase activity,RNA binding,RNA helicase activity,endonuclease activity,protein binding,ATP binding,ATPase activity,DNA/RNA helicase activity,mRNA binding	Ras protein signal transduction,positive regulation of type I interferon production,DNA duplex unwinding,stress granule assembly,innate immune response,defense response to virus,Requires Ontology,negative regulation of canonical Wnt signaling pathway,nucleic acid phosphodiester bond hydrolysis
Q8IUX7	AEBP1	Adipocyte enhancer-binding protein 1	C3-LHF1_DN / C3-LHF1	3.02236	3.02236	6.7568e-12	8	Requires Ontology,extracellular region,extracellular space,nucleus,cytoplasm,extracellular exosome	RNA polymerase II regulatory region sequence-specific DNA binding,transcriptional repressor activity, RNA polymerase II transcription regulatory region sequence-specific binding,extracellular matrix structural constituent,calmodulin binding,collagen binding,zinc ion binding,metallocarboxypeptidase activity	negative regulation of transcription from RNA polymerase II promoter,regulation of collagen fibril organization,peptide metabolic process,protein processing
P07996	THBS1	Thrombospondin-1	C3-LHF1 / CTRL	3.01249	3.01249	6.15603e-10	47	Requires Ontology,extracellular region,extracellular space,endoplasmic reticulum,endoplasmic reticulum lumen,external side of plasma membrane,cell surface,sarcoplasmic reticulum,secretory granule,extracellular matrix,platelet alpha granule,platelet alpha granule lumen,extracellular exosome,fibrinogen complex	phosphatidylserine binding,fibronectin binding,integrin binding,extracellular matrix structural constituent,calcium ion binding,protein binding,heparin binding,fibroblast growth factor binding,low-density lipoprotein particle binding,identical protein binding,laminin binding,proteoglycan binding,transforming growth factor beta binding,fibrinogen binding,collagen V binding	positive regulation of MAP kinase activity,negative regulation of endothelial cell proliferation,negative regulation of cell-matrix adhesion,negative regulation of nitric oxide mediated signal transduction,negative regulation of angiogenesis,negative regulation of endothelial cell chemotaxis,response to hypoxia,sprouting angiogenesis,chronic inflammatory response,negative regulation of antigen pr…
Q2TBE0	CWF19L2	CWF19-like protein 2	C3-LHF1 / CTRL	3.01216	3.01216	0.000316262	8	post-mRNA release spliceosomal complex	protein binding	mRNA splicing, via spliceosome
Q16401	PSMD5	26S proteasome non-ATPase regulatory subunit 5	C3-LHF1 / CTRL	3.0107	3.0107	0.000207706	3	nucleoplasm,cytosol,proteasome complex,proteasome accessory complex	protein binding	proteasome regulatory particle assembly
Q8N2U0	TMEM256	Transmembrane protein 256	C3-LHF1_DN / C3-LHF1	3.0071	3.0071	1.76533e-11	4	integral component of membrane,extracellular exosome	molecular_function	biological_process
Q9H479	FN3K	Fructosamine-3-kinase	C3-LHF1 / CTRL	3.0037	3.0037	4.17952e-05	16	cellular_component,cytosol	ATP binding,kinase activity,Requires Ontology	phosphorylation,fructoselysine metabolic process,epithelial cell differentiation,protein deglycation,post-translational protein modification,fructosamine metabolic process
P62805	H4C4	Histone H4	C3-LHF1_DN / C3-LHF1	2.99779	2.99779	1.55524e-11	24	nuclear chromosome,chromosome, telomeric region,nucleosome,extracellular region,nucleus,nucleoplasm,membrane,CENP-A containing nucleosome,extracellular exosome,macromolecular complex	DNA binding,RNA binding,protein binding,protein domain specific binding,protein heterodimerization activity	chromatin organization,nucleosome assembly,DNA replication-dependent nucleosome assembly,DNA replication-independent nucleosome assembly,DNA-templated transcription, initiation,telomere organization,negative regulation of megakaryocyte differentiation,protein localization to CENP-A containing chromatin
P62081	RPS7	40S ribosomal protein S7	C3-LHF1 / CTRL	2.99595	2.99595	1.60989e-10	19	centrosome,nucleus,nucleoplasm,nucleolus,cytoplasm,cytosol,ribosome,focal adhesion,membrane,cytosolic ribosome,cytosolic small ribosomal subunit,synapse,macromolecular complex,ribonucleoprotein complex,small-subunit processome	RNA binding,mRNA 3'-UTR binding,structural constituent of ribosome,protein binding,protein kinase binding,mRNA 5'-UTR binding,ubiquitin ligase inhibitor activity	neural tube closure,cytoplasmic translation,rRNA processing,translation,positive regulation of gene expression,cell differentiation,ribosomal small subunit biogenesis,protein stabilization,positive regulation of intrinsic apoptotic signaling pathway by p53 class mediator,negative regulation of ubiquitin protein ligase activity,negative regulation of protein ubiquitination involved in ubiquitin-de…
P50454	SERPINH1	Serpin H1	C3-LHF1 / CTRL	2.99521	2.99521	7.48798e-07	19	Requires Ontology,extracellular space,endoplasmic reticulum,endoplasmic reticulum lumen,endoplasmic reticulum-Golgi intermediate compartment,membrane raft	RNA binding,protein binding,collagen binding,unfolded protein binding,serine-type endopeptidase inhibitor activity	chondrocyte development involved in endochondral bone morphogenesis,response to unfolded protein,collagen biosynthetic process,protein maturation,negative regulation of endopeptidase activity,collagen fibril organization
O60551	NMT2	Glycylpeptide N-tetradecanoyltransferase 2	C3-LHF1 / CTRL	2.99508	2.99508	3.83037e-08	6	cytoplasm,Golgi apparatus,cytosol,plasma membrane,extrinsic component of membrane,host cell	glycylpeptide N-tetradecanoyltransferase activity,protein binding	N-terminal peptidyl-glycine N-myristoylation,regulation of rhodopsin mediated signaling pathway,intracellular transport of virus
Q96PE7	MCEE	Methylmalonyl-CoA epimerase, mitochondrial	C3-LHF1 / CTRL	2.98566	2.98566	4.42333e-08	4	mitochondrial matrix	methylmalonyl-CoA epimerase activity,protein binding,metal ion binding	short-chain fatty acid catabolic process,L-methylmalonyl-CoA metabolic process
P49458	SRP9	Signal recognition particle 9 kDa protein	C3-LHF1 / CTRL	2.98346	2.98346	5.83878e-07	3	cytosol,signal recognition particle receptor complex,signal recognition particle, endoplasmic reticulum targeting	RNA binding,signal recognition particle binding,protein binding,7S RNA binding	negative regulation of translational elongation,SRP-dependent cotranslational protein targeting to membrane
P16278	GLB1	Beta-galactosidase	C3-LHF1 / CTRL	2.98319	2.98319	6.12887e-08	8	extracellular region,cytoplasm,Golgi apparatus,azurophil granule lumen,lysosomal lumen,intracellular membrane-bounded organelle,perinuclear region of cytoplasm,extracellular exosome,ficolin-1-rich granule lumen,vacuole	beta-galactosidase activity,protein binding,galactoside binding,protein homodimerization activity	glycosaminoglycan catabolic process,glycosphingolipid metabolic process,galactose catabolic process,keratan sulfate catabolic process,cellular carbohydrate metabolic process,response to cortisone,response to Thyroglobulin triiodothyronine
P02452	COL1A1	Collagen alpha-1(I) chain	C3-LHF1_DN / C3-LHF1	2.98249	2.98249	6.11663e-10	12	Requires Ontology,extracellular region,collagen type I trimer,extracellular space,endoplasmic reticulum lumen,Golgi apparatus,secretory granule,cytoplasm,extracellular matrix	protease binding,protein binding,extracellular matrix structural constituent conferring tensile strength,identical protein binding,metal ion binding,platelet-derived growth factor binding,extracellular matrix structural constituent	skeletal system development,blood vessel development,osteoblast differentiation,intramembranous ossification,endochondral ossification,visual perception,sensory perception of sound,response to xenobiotic stimulus,positive regulation of epithelial to mesenchymal transition,negative regulation of cell-substrate adhesion,protein transport,collagen fibril organization,positive regulation of cell migr…
Q2TB10	ZNF800	Zinc finger protein 800	C3-LHF1_DN / C3-LHF1	2.98092	2.98092	3.66066e-10	10	nucleus	DNA binding,metal ion binding
Q96JP5	ZFP91	E3 ubiquitin-protein ligase ZFP91	C3-LHF1_DN / C3-LHF1	2.97969	2.97969	2.00179e-16	11	nucleoplasm,nucleolus,nucleus	ubiquitin-protein transferase activity,metal ion binding	activation of NF-kappaB-inducing kinase activity,protein K63-linked ubiquitination,regulation of transcription from RNA polymerase II promoter
O94875	SORBS2	Sorbin and SH3 domain-containing protein 2	C3-LHF1 / CTRL	2.97662	2.97662	7.19998e-13	29	nucleus,focal adhesion,actin cytoskeleton,apical plasma membrane,Z disc,lamellipodium,perinuclear region of cytoplasm,dendrite,synapse,neuronal cell body,plasma membrane	RNA binding,structural constituent of cytoskeleton,protein binding,cytoskeletal adaptor activity,structural constituent of muscle	actin filament organization,biological_process,cell growth involved in cardiac muscle cell development,Notch signaling pathway
Q9BZ67	FRMD8	FERM domain-containing protein 8	C3-LHF1 / CTRL	2.97662	2.97662	3.797e-07	2	nucleoplasm,cytosol,plasma membrane,centriolar satellite	protein binding	positive regulation of tumor necrosis factor production,negative regulation of canonical Wnt signaling pathway
P35270	SPR	Sepiapterin reductase	C3-LHF1 / CTRL	2.97209	2.97209	0.000427296	6	nucleoplasm,cytosol,extracellular exosome	aldo-keto reductase (NADP) activity,sepiapterin reductase activity,NADP binding	tetrahydrobiopterin biosynthetic process,nitric oxide biosynthetic process
P80723	BASP1	Brain acid soluble protein 1	C3-LHF1_DN / C3-LHF1	2.96853	2.96853	1.79451e-06	7	chromatin,nucleus,cytoplasm,cytoskeleton,plasma membrane,nuclear matrix,PML body,nuclear speck,cell junction,growth cone,vesicle,extracellular exosome	transcription regulatory region sequence-specific DNA binding,transcription corepressor activity,protein binding,protein domain specific binding	thorax and anterior abdomen determination,gonad development,substantia nigra development,negative regulation of transcription, DNA-templated,mesenchymal to epithelial transition,positive regulation of heart growth,diaphragm development,metanephric mesenchyme development,glomerular visceral epithelial cell differentiation,positive regulation of metanephric ureteric bud development
Q9UHI7	SLC23A1	Solute carrier family 23 member 1	C3-LHF1_DN / C3-LHF1	2.96569	2.96569	3.84373e-11	13	cytoplasm,plasma membrane,integral component of plasma membrane,brush border,basal plasma membrane,apical plasma membrane,intracellular organelle,extracellular exosome	protein binding,L-ascorbate:sodium symporter activity,sodium ion transmembrane transporter activity,nucleobase transmembrane transporter activity,L-ascorbic acid transporter activity,dehydroascorbic acid transporter activity,transporter activity	sodium ion transport,brain development,response to toxic substance,nucleobase transport,L-ascorbic acid transport,L-ascorbic acid metabolic process,lung development,sodium ion transmembrane transport,dehydroascorbic acid transport
Q9P035	HACD3	Very-long-chain (3R)-3-hydroxyacyl-CoA dehydratase 3	C3-LHF1_DN / C3-LHF1	2.95392	2.95392	1.99266e-13	12	endoplasmic reticulum,focal adhesion,nuclear membrane,integral component of endoplasmic reticulum membrane	GTPase activator activity,protein binding,3-hydroxyacyl-CoA dehydratase activity,enzyme binding,Requires Ontology,3-hydroxy-behenoyl-CoA dehydratase activity,3-hydroxy-lignoceroyl-CoA dehydratase activity	I-kappaB kinase/NF-kappaB signaling,JNK cascade,small GTPase mediated signal transduction,Rho protein signal transduction,Rac protein signal transduction,fatty acid elongation,very long-chain fatty acid biosynthetic process,positive regulation of viral genome replication,positive regulation by virus of viral protein levels in host cell,regulation of catalytic activity,sphingolipid biosynthetic pr…
O75190	DNAJB6	DnaJ homolog subfamily B member 6	C3-LHF1 / CTRL	2.95094	2.95094	1.34801e-07	9	nucleus,nucleoplasm,cytosol,membrane,Z disc,perinuclear region of cytoplasm,cytoplasm	ATPase activator activity,DNA binding,protein binding,heat shock protein binding,unfolded protein binding,chaperone binding,protein binding involved in protein folding	protein folding,actin cytoskeleton organization,extracellular matrix organization,regulation of protein localization,protein localization to nucleus,negative regulation of cysteine-type endopeptidase activity involved in apoptotic process,intermediate filament organization,negative regulation of transcription, DNA-templated,chorio-allantoic fusion,syncytiotrophoblast cell differentiation involved…
E9PRG8	C11orf98	Uncharacterized protein C11orf98	C3-LHF1 / CTRL	2.94269	2.94269	7.39438e-10	5
Q96E39	RBMXL1	RNA binding motif protein, X-linked-like-1	C3-LHF1 / CTRL	2.93925	2.93925	3.17996e-07	3	spliceosomal complex	RNA binding	mRNA processing,RNA splicing,positive regulation of mRNA splicing, via spliceosome
Q13029	PRDM2	PR domain zinc finger protein 2	C3-LHF1_DN / C3-LHF1	2.93748	2.93748	1.66119e-08	8	nucleus,nucleoplasm,Golgi apparatus	RNA polymerase II regulatory region sequence-specific DNA binding,transcriptional repressor activity, RNA polymerase II transcription regulatory region sequence-specific binding,transcriptional activator activity, RNA polymerase II transcription regulatory region sequence-specific binding,transcription factor activity, sequence-specific DNA binding,zinc ion binding,histone methyltransferase activ…	negative regulation of transcription from RNA polymerase II promoter,regulation of transcription, DNA-templated,determination of adult lifespan,histone methylation,positive regulation of transcription from RNA polymerase II promoter,regulation of gene expression,regulation of transcription from RNA polymerase II promoter
Q9NRN7	AASDHPPT	L-aminoadipate-semialdehyde dehydrogenase-phosphopantetheinyl transferase	C3-LHF1 / CTRL	2.93312	2.93312	2.04938e-05	5	cytosol,extracellular exosome	magnesium ion binding,protein binding,holo-[acyl-carrier-protein] synthase activity	10-formyltetrahydrofolate catabolic process,pantothenate metabolic process,protein phosphopantetheinylation,protein maturation,lysine biosynthetic process via aminoadipic acid
O60504	SORBS3	Vinexin	C3-LHF1 / CTRL	2.93038	2.93038	2.60518e-09	24	focal adhesion,cytosol,cytoskeleton,nucleus,cell-substrate junction,cytoplasm	structural constituent of cytoskeleton,protein binding,vinculin binding	negative regulation of transcription from RNA polymerase II promoter,actin filament organization,cell adhesion,positive regulation of MAPK cascade,positive regulation of cytoskeleton organization,positive regulation of stress fiber assembly,cell-substrate adhesion
Q9Y388	RBMX2	RNA-binding motif protein, X-linked 2	C3-LHF1 / CTRL	2.9279	2.9279	5.05575e-05	6	nucleus,U2-type precatalytic spliceosome,U2 snRNP,precatalytic spliceosome	RNA binding,protein binding	mRNA splicing, via spliceosome
Q9UDW1	UQCR10	Cytochrome b-c1 complex subunit 9	C3-LHF1_DN / C3-LHF1	2.92596	2.92596	2.40573e-10	4	mitochondrial inner membrane,mitochondrial respiratory chain complex III	ubiquinol-cytochrome-c reductase activity	mitochondrial electron transport, ubiquinol to cytochrome c,cellular respiration,hydrogen ion transmembrane transport
Q96DE0	NUDT16	U8 snoRNA-decapping enzyme	C3-LHF1 / CTRL	2.92484	2.92484	4.00003e-10	7	nucleus,nucleoplasm,nucleolus,cytoplasm	magnesium ion binding,mRNA binding,GTP binding,metalloexopeptidase activity,manganese ion binding,snoRNA binding,chloride ion binding,dITP diphosphatase activity,identical protein binding,protein homodimerization activity,m7G(5')pppN diphosphatase activity,cobalt ion binding,dIDP diphosphatase activity,nucleotide phosphatase activity, acting on free nucleotides,Requires Ontology,XTP binding,ITP b…	adenosine to inosine editing,mRNA catabolic process,proteolysis,snoRNA catabolic process,dephosphorylation,dITP catabolic process,IDP catabolic process,positive regulation of cell cycle process,RNA phosphodiester bond hydrolysis, endonucleolytic,Requires Ontology,negative regulation of rRNA processing
O14828	SCAMP3	Secretory carrier-associated membrane protein 3	C3-LHF1_DN / C3-LHF1	2.91664	2.91664	1.24959e-08	4	integral component of membrane,intracellular membrane-bounded organelle,extracellular exosome,recycling endosome membrane,trans-Golgi network membrane	ubiquitin protein ligase binding	post-Golgi vesicle-mediated transport,protein transport
Q5XPI4	RNF123	E3 ubiquitin-protein ligase RNF123	C3-LHF1 / CTRL	2.90571	2.90571	0.0120796	2	cytoplasm,cytosol,nuclear membrane	metal ion binding,ubiquitin-protein transferase activity	protein ubiquitination,proteolysis involved in cellular protein catabolic process
Q96LD4	TRIM47	E3 ubiquitin-protein ligase TRIM47	C3-LHF1 / CTRL	2.90483	2.90483	0.000149821	4	nucleus,cytosol	ubiquitin-protein transferase activity,zinc ion binding	protein ubiquitination
Q9BSF4	TIMM29	Mitochondrial import inner membrane translocase subunit Tim29	C3-LHF1 / CTRL	2.90122	2.90122	5.1067e-07	4	mitochondrial inner membrane,mitochondrial intermembrane space,integral component of membrane,mitochondrial inner membrane protein insertion complex	protein binding,Requires Ontology	protein import into mitochondrial inner membrane
Q9Y315	DERA	Deoxyribose-phosphate aldolase	C3-LHF1 / CTRL	2.90073	2.90073	1.65626e-12	28	extracellular region,nucleoplasm,cytosol,secretory granule lumen,ficolin-1-rich granule lumen	deoxyribose-phosphate aldolase activity,protein binding	pentose-phosphate shunt,deoxyribonucleoside catabolic process,deoxyribose phosphate catabolic process,deoxyribonucleotide catabolic process,carbohydrate catabolic process
Q9BZK7	TBL1XR1	F-box-like/WD repeat-containing protein TBL1XR1	C3-LHF1 / CTRL	2.8998	2.8998	2.93055e-05	7	nucleus,nucleoplasm,mitotic spindle,histone deacetylase complex,transcriptional repressor complex	transcription regulatory region sequence-specific DNA binding,transcription corepressor activity,protein binding,beta-catenin binding,histone binding,protein N-terminus binding	negative regulation of transcription from RNA polymerase II promoter,blastocyst hatching,response to dietary excess,chromatin organization,lipid catabolic process,multicellular organism growth,proteasome-mediated ubiquitin-dependent protein catabolic process,positive regulation of transcription, DNA-templated,positive regulation of transcription from RNA polymerase II promoter,white fat cell diff…
Q9NUP9	LIN7C	Protein lin-7 homolog C	C3-LHF1 / CTRL	2.8967	2.8967	5.27149e-06	9	cytoplasm,plasma membrane,cell-cell junction,bicellular tight junction,presynapse,postsynaptic density membrane,MPP7-DLG1-LIN7 complex,basolateral plasma membrane,synapse	protein binding,cytoskeletal protein binding,protein domain specific binding,L27 domain binding	morphogenesis of an epithelial sheet,exocytosis,protein transport,neurotransmitter secretion,maintenance of epithelial cell apical/basal polarity,protein localization to basolateral plasma membrane
P22681	CBL	E3 ubiquitin-protein ligase CBL	C3-LHF1_DN / CTRL	2.89561	2.89561	5.4395e-11	6	Golgi apparatus,cytosol,plasma membrane,focal adhesion,cilium,growth cone,perinuclear region of cytoplasm,flotillin complex,membrane raft	phosphotyrosine binding,ubiquitin-protein transferase activity,calcium ion binding,protein binding,SH3 domain binding,phosphatidylinositol 3-kinase regulatory subunit binding,cadherin binding,ephrin receptor binding,ubiquitin protein ligase activity,receptor tyrosine kinase binding	protein polyubiquitination,ubiquitin-dependent protein catabolic process,protein monoubiquitination,cellular response to DNA damage stimulus,cell surface receptor signaling pathway,epidermal growth factor receptor signaling pathway,male gonad development,response to gamma radiation,positive regulation of phosphatidylinositol 3-kinase signaling,response to activity,protein ubiquitination,cytokine-…
Q7Z5K2	WAPL	Wings apart-like protein homolog	C3-LHF1 / CTRL	2.89503	2.89503	2.073e-05	4	chromosome, centromeric region,chromatin,synaptonemal complex,nucleus,nucleoplasm,chromosome,cytoplasm,cytosol,intracellular membrane-bounded organelle,intercellular bridge,mitotic spindle	protein binding	mitotic cell cycle,negative regulation of DNA replication,response to toxic substance,negative regulation of chromatin binding,negative regulation of sister chromatid cohesion,positive regulation of fibroblast proliferation,cell division,regulation of chromosome segregation,protein localization to chromatin,regulation of cohesin loading,regulation of chromosome condensation
Q2TBE0	CWF19L2	CWF19-like protein 2	C3-LHF1_DN / CTRL	2.88931	2.88931	0.000208504	8	post-mRNA release spliceosomal complex	protein binding	mRNA splicing, via spliceosome
Q96D71	REPS1	RalBP1-associated Eps domain-containing protein 1	C3-LHF1 / CTRL	2.88839	2.88839	0.00365634	5	cytosol,plasma membrane,clathrin-coated pit,cytoplasm	calcium ion binding,protein binding,SH3 domain binding	receptor-mediated endocytosis,endocytosis,endosomal transport
Q86TB9	PATL1	Protein PAT1 homolog 1	C3-LHF1 / CTRL	2.88829	2.88829	3.46116e-07	12	cytoplasmic mRNA processing body,cytosol,PML body,nuclear speck,cytoplasmic ribonucleoprotein granule	RNA binding,protein binding,poly(U) RNA binding,poly(G) binding	deadenylation-dependent decapping of nuclear-transcribed mRNA,cytoplasmic mRNA processing body assembly
P62899	RPL31	60S ribosomal protein L31	C3-LHF1 / CTRL	2.88701	2.88701	3.51351e-07	11	cytoplasm,cytosol,focal adhesion,membrane,cytosolic large ribosomal subunit,cytosolic ribosome,extracellular exosome,polysomal ribosome	RNA binding,structural constituent of ribosome,protein binding	cytoplasmic translation,translation
Q9NWB6	ARGLU1	Arginine and glutamate-rich protein 1	C3-LHF1 / CTRL	2.88415	2.88415	2.26115e-08	5	nucleoplasm,mitochondrion,cytosol	protein binding,cadherin binding
Q9Y5L4	TIMM13	Mitochondrial import inner membrane translocase subunit Tim13	C3-LHF1 / CTRL	2.88298	2.88298	5.72209e-05	3	fibrillar center,mitochondrion,mitochondrial inner membrane,mitochondrial intermembrane space,mitochondrial intermembrane space protein transporter complex	protein binding,zinc ion binding	protein targeting to mitochondrion,sensory perception of sound,protein import into mitochondrial inner membrane
P27338	MAOB	Amine oxidase [flavin-containing] B	C3-LHF1_DN / C3-LHF1	2.88099	2.88099	7.17966e-12	32	mitochondrion,mitochondrial envelope,mitochondrial outer membrane,integral component of membrane	protein binding,primary amine oxidase activity,electron carrier activity,identical protein binding,monoamine oxidase activity,flavin adenine dinucleotide binding	response to xenobiotic stimulus,response to toxic substance,response to aluminum ion,response to selenium ion,negative regulation of serotonin secretion,substantia nigra development,electron transport chain,response to lipopolysaccharide,neurotransmitter catabolic process,dopamine catabolic process,response to ethanol,positive regulation of dopamine metabolic process,hydrogen peroxide biosyntheti…
Q5THJ4	VPS13D	Vacuolar protein sorting-associated protein 13D	C3-LHF1 / CTRL	2.87827	2.87827	0.00313599	4	extracellular exosome,extrinsic component of membrane		mitochondrion organization,positive regulation of macromitophagy,protein retention in Golgi apparatus,protein targeting to vacuole
Q86UF1	TSPAN33	Tetraspanin-33	C3-LHF1_DN / CTRL	2.8723	2.8723	0.0039298	2	endoplasmic reticulum lumen,plasma membrane,adherens junction,cell surface,tetraspanin-enriched microdomain,pore complex,integral component of plasma membrane	protein binding,enzyme binding	pore complex assembly,protein maturation,protein localization to plasma membrane
Q9NX14	NDUFB11	NADH dehydrogenase [ubiquinone] 1 beta subcomplex subunit 11, mitochondrial	C3-LHF1_DN / C3-LHF1	2.86358	2.86358	3.26681e-10	4	mitochondrion,mitochondrial inner membrane,mitochondrial respiratory chain complex I	protein binding	aerobic respiration,mitochondrial respiratory chain complex I assembly,mitochondrial ATP synthesis coupled proton transport
Q9H7Z3	NRDE2	Nuclear exosome regulator NRDE2	C3-LHF1_DN / C3-LHF1	2.86182	2.86182	0.000266933	5	nucleus,nucleoplasm,nucleolus,nuclear speck	molecular_function,protein binding	mitotic cell cycle,mRNA processing,cellular response to DNA damage stimulus,RNA splicing,positive regulation of RNA export from nucleus,cell division,negative regulation of RNA catabolic process,posttranscriptional gene silencing by RNA
P26927;Q2TV78	MST1;MST1L	Hepatocyte growth factor-like protein;Putative macrophage stimulating 1-like protein	C3-LHF1 / CTRL	2.85595	2.85595	6.00889e-09	5	extracellular region,extracellular space,Requires Ontology;extracellular space	protein binding,receptor tyrosine kinase binding,endopeptidase activity,receptor binding;receptor tyrosine kinase binding,endopeptidase activity,receptor binding	proteolysis,histone H2A-S139 phosphorylation,negative regulation of gluconeogenesis,regulation of cAMP-dependent protein kinase activity,regulation of JAK-STAT cascade;proteolysis,regulation of JAK-STAT cascade
Q06190	PPP2R3A	Serine/threonine-protein phosphatase 2A regulatory subunit B'' subunit alpha	C3-LHF1_DN / C3-LHF1	2.85556	2.85556	1.10463e-11	3	protein phosphatase type 2A complex	calcium ion binding,protein binding,protein phosphatase regulator activity	protein dephosphorylation,regulation of catalytic activity,somite development
Q9NP58	ABCB6	ATP-binding cassette sub-family B member 6, mitochondrial	C3-LHF1_DN / C3-LHF1	2.85001	2.85001	8.57652e-08	4	mitochondrion,Golgi membrane,nucleoplasm,mitochondrial envelope,mitochondrial outer membrane,lysosomal membrane,endosome,endoplasmic reticulum,endoplasmic reticulum membrane,Golgi apparatus,cytosol,plasma membrane,integral component of mitochondrial outer membrane,early endosome membrane,multivesicular body membrane,melanosome membrane,endolysosome membrane,extracellular exosome,ATP-binding casse…	ATP binding,heme-transporting ATPase activity,efflux transmembrane transporter activity,ATPase activity,heme binding,tetrapyrrole binding,Requires Ontology,ATPase activity, coupled to transmembrane movement of substances	heme b biosynthetic process,porphyrin-containing compound metabolic process,porphyrin-containing compound biosynthetic process,cellular copper ion homeostasis,cellular iron ion homeostasis,brain development,heme transport,tetrapyrrole metabolic process,heme transmembrane transport,heme metabolic process,skin development,cellular detoxification of cadmium ion,melanosome assembly,transmembrane tran…
Q8TF65	GIPC2	PDZ domain-containing protein GIPC2	C3-LHF1 / CTRL	2.84999	2.84999	1.52772e-11	9	cytoplasm,extracellular exosome	molecular_function,protein binding,identical protein binding	biological_process
Q13526	PIN1	Peptidyl-prolyl cis-trans isomerase NIMA-interacting 1	C3-LHF1 / CTRL	2.84186	2.84186	4.90342e-09	7	glutamatergic synapse,postsynaptic cytosol,nucleus,nucleoplasm,cytoplasm,cytosol,nuclear speck,midbody,ciliary basal body	peptidyl-prolyl cis-trans isomerase activity,motor activity,protein binding,beta-catenin binding,cis-trans isomerase activity,mitogen-activated protein kinase kinase binding,GTPase activating protein binding,tau protein binding,phosphoserine binding,phosphothreonine binding,phosphoprotein binding	microtubule polymerization,positive regulation of protein phosphorylation,regulation of cytokinesis,protein peptidyl-prolyl isomerization,response to hypoxia,regulation of protein phosphorylation,cell cycle,regulation of mitotic nuclear division,regulation of gene expression,neuron differentiation,negative regulation of transforming growth factor beta receptor signaling pathway,regulation of prot…
Q86TI2	DPP9	Dipeptidyl peptidase 9	C3-LHF1_DN / CTRL	2.83851	2.83851	1.38503e-09	12	nucleus,cytosol,microtubule,cell leading edge	aminopeptidase activity,protein binding,serine-type peptidase activity,dipeptidyl-peptidase activity,identical protein binding	pyroptosis,proteolysis
O00154	ACOT7	Cytosolic acyl coenzyme A thioester hydrolase	C3-LHF1 / CTRL	2.83415	2.83415	2.81026e-07	12	nucleoplasm,mitochondrion,cytosol,extracellular exosome	fatty-acyl-CoA binding,protein binding,palmitoyl-CoA hydrolase activity,long-chain fatty acyl-CoA binding,protein homodimerization activity,carboxylic ester hydrolase activity,Requires Ontology,acyl-CoA hydrolase activity	coenzyme A biosynthetic process,medium-chain fatty-acyl-CoA catabolic process,long-chain fatty-acyl-CoA catabolic process,medium-chain fatty acid biosynthetic process,palmitic acid biosynthetic process,acyl-CoA metabolic process,fatty acid metabolic process
P51003	PAPOLA	Poly(A) polymerase alpha	C3-LHF1_DN / CTRL	2.83394	2.83394	2.43867e-09	3	nucleus,nucleoplasm,cytoplasm	magnesium ion binding,RNA binding,polynucleotide adenylyltransferase activity,protein binding,ATP binding,manganese ion binding	mRNA polyadenylation,mRNA 3'-end processing,regulation of mRNA 3'-end processing,RNA polyadenylation
Q07065	CKAP4	Cytoskeleton-associated protein 4	C3-LHF1 / CTRL	2.83159	2.83159	1.02094e-10	33	endoplasmic reticulum,endoplasmic reticulum lumen,endoplasmic reticulum membrane,rough endoplasmic reticulum,lipid particle,cytoskeleton,plasma membrane,membrane,integral component of membrane,azurophil granule membrane,specific granule membrane,lamellar body,perinuclear region of cytoplasm,extracellular exosome	RNA binding,protein binding
P43155	CRAT	Carnitine O-acetyltransferase	C3-LHF1 / CTRL	2.82794	2.82794	1.85277e-10	16	mitochondrion,mitochondrial inner membrane,peroxisome,peroxisomal matrix,endoplasmic reticulum,cytosol	acyl-CoA oxidase activity,carnitine O-acetyltransferase activity,carnitine O-octanoyltransferase activity	carnitine metabolic process, CoA-linked,fatty acid beta-oxidation using acyl-CoA oxidase,short-chain fatty acid metabolic process,medium-chain fatty acid metabolic process
P78371	CCT2	T-complex protein 1 subunit beta	C3-LHF1 / CTRL	2.82687	2.82687	3.7732e-11	26	extracellular region,cytosol,chaperonin-containing T-complex,microtubule,azurophil granule lumen,cell body,extracellular exosome,zona pellucida receptor complex	protein binding,ATP binding,ATPase activity,ubiquitin protein ligase binding,protein binding involved in protein folding,unfolded protein binding	chaperone-mediated protein complex assembly,protein folding,binding of sperm to zona pellucida,positive regulation of telomere maintenance via telomerase,protein stabilization,chaperone mediated protein folding independent of cofactor,positive regulation of telomerase activity,chaperone-mediated protein folding,scaRNA localization to Cajal body,toxin transport,positive regulation of establishment…
P21796	VDAC1	Voltage-dependent anion-selective channel protein 1	C3-LHF1_DN / C3-LHF1	2.82531	2.82531	2.70693e-12	28	nucleus,mitochondrion,mitochondrial outer membrane,plasma membrane,membrane,mitochondrial membrane,mitochondrial nucleoid,membrane raft,extracellular exosome,mitochondrial permeability transition pore complex,pore complex	protein binding,voltage-gated anion channel activity,porin activity,cholesterol binding,protein kinase binding,phosphatidylcholine binding,ion channel binding,ceramide binding	pyruvate metabolic process,anion transport,apoptotic process,inorganic anion transport,epithelial cell differentiation,negative regulation of apoptotic process,anion transmembrane transport,Requires Ontology,regulation of mitophagy,positive regulation of parkin-mediated mitophagy in response to mitochondrial depolarization
P35240	NF2	Merlin	C3-LHF1 / CTRL	2.82322	2.82322	1.97867e-12	24	nucleus,nucleolus,cytoplasm,early endosome,cytosol,cytoskeleton,plasma membrane,membrane,lamellipodium,cortical actin cytoskeleton,filopodium membrane,cleavage furrow,ruffle membrane,neuron projection,cell body,perinuclear region of cytoplasm,apical part of cell,adherens junction	actin binding,protein binding,integrin binding	mesoderm formation,negative regulation of cell-matrix adhesion,negative regulation of protein kinase activity,ectoderm development,negative regulation of cell proliferation,Schwann cell proliferation,hippocampus development,negative regulation of cell-cell adhesion,actin cytoskeleton organization,negative regulation of cell migration,regulation of protein stability,regulation of hippo signaling,o…
Q08AM6	VAC14	Protein VAC14 homolog	C3-LHF1 / CTRL	2.81764	2.81764	0.00828846	5	Golgi membrane,endoplasmic reticulum,cytosol,endosome membrane,early endosome membrane,late endosome membrane,intracellular membrane-bounded organelle,PAS complex,extrinsic component of vacuolar membrane	protein binding,signaling receptor activity,identical protein binding	signal transduction,positive regulation of kinase activity,phosphatidylinositol biosynthetic process
Q7Z7K6	CENPV	Centromere protein V	C3-LHF1 / CTRL	2.81709	2.81709	8.59785e-09	7	kinetochore,nucleus,nucleoplasm,cytosol,microtubule cytoskeleton,midbody,nuclear membrane,spindle midzone	molecular_function,protein binding,carbon-sulfur lyase activity,metal ion binding	ameboidal-type cell migration,cell cycle,pericentric heterochromatin assembly,positive regulation of cytokinesis,regulation of chromosome organization,centromere complex assembly,cell division
O60341	KDM1A	Lysine-specific histone demethylase 1A	C3-LHF1 / CTRL	2.81546	2.81546	1.73719e-09	5	nucleus,chromosome, telomeric region,chromatin,nucleoplasm,transcription factor complex,macromolecular complex,DNA repair complex	telomeric DNA binding,p53 binding,chromatin binding,protein binding,oxidoreductase activity,enzyme binding,ligand-dependent nuclear receptor transcription coactivator activity,demethylase activity,histone demethylase activity,histone demethylase activity (H3-K4 specific),histone demethylase activity (H3-K9 specific),MRF binding,flavin adenine dinucleotide binding,androgen receptor binding,RNA pol…	regulation of double-strand break repair via homologous recombination,regulation of protein localization,positive regulation of histone ubiquitination,cellular response to UV,histone H3-K4 demethylation,cellular response to gamma radiation,negative regulation of transcription from RNA polymerase II promoter,alternative mRNA splicing, via spliceosome,positive regulation of neuroblast proliferation…
P22748	CA4	Carbonic anhydrase 4	C3-LHF1_DN / C3-LHF1	2.81463	2.81463	1.46659e-10	9	basolateral plasma membrane,rough endoplasmic reticulum,endoplasmic reticulum-Golgi intermediate compartment,Golgi apparatus,trans-Golgi network,plasma membrane,cell surface,membrane,apical plasma membrane,transport vesicle membrane,secretory granule membrane,anchored component of external side of plasma membrane,brush border membrane,perinuclear region of cytoplasm,extracellular exosome	protein binding,zinc ion binding,carbonate dehydratase activity,hydro-lyase activity	bicarbonate transport,one-carbon metabolic process
P62633	CNBP	Cellular nucleic acid-binding protein	C3-LHF1 / CTRL	2.81233	2.81233	4.85064e-08	6	nucleus,endoplasmic reticulum,cytosol,cytoplasm	single-stranded DNA binding,RNA binding,protein binding,zinc ion binding,G-quadruplex DNA binding,mRNA binding,single-stranded RNA binding,translation regulator activity	negative regulation of transcription from RNA polymerase II promoter,regulation of transcription, DNA-templated,positive regulation of cell proliferation,cholesterol homeostasis,positive regulation of transcription, DNA-templated,positive regulation of transcription from RNA polymerase II promoter,G-quadruplex DNA formation,positive regulation of cytoplasmic translation
Q9NWS8	RMND1	Required for meiotic nuclear division protein 1 homolog	C3-LHF1 / CTRL	2.80131	2.80131	0.000631672	4	mitochondrion	protein binding	translation,positive regulation of mitochondrial translation
P30085	CMPK1	UMP-CMP kinase	C3-LHF1 / CTRL	2.80099	2.80099	1.08845e-07	10	nucleoplasm,nucleolus,cytosol,extracellular exosome,cytoplasm,nucleus	nucleoside diphosphate kinase activity,uridine kinase activity,ATP binding,UMP kinase activity,CMP kinase activity,dCMP kinase activity,nucleoside phosphate kinase activity,cytidylate kinase activity	nucleoside diphosphate phosphorylation,'de novo' pyrimidine nucleobase biosynthetic process,UMP biosynthetic process,UDP biosynthetic process,nucleoside triphosphate biosynthetic process,pyrimidine ribonucleotide biosynthetic process,nucleobase-containing small molecule interconversion,nucleoside monophosphate phosphorylation,CDP biosynthetic process
Q13103	SPP2	Secreted phosphoprotein 24	C3-LHF1 / CTRL	2.80035	2.80035	0.000221118	3	extracellular region,endoplasmic reticulum lumen,platelet dense granule lumen,Requires Ontology	endopeptidase inhibitor activity	skeletal system development,negative regulation of endopeptidase activity,bone remodeling
Q9Y2B0	CNPY2	Protein canopy homolog 2	C3-LHF1_DN / CTRL	2.79866	2.79866	0.000216158	2	endoplasmic reticulum	protein binding	negative regulation of gene expression,regulation of low-density lipoprotein particle clearance,Requires Ontology
Q3YEC7	RABL6	Rab-like protein 6	C3-LHF1_DN / C3-LHF1	2.79569	2.79569	2.70506e-12	25	nucleus,cytoplasm,centrosome,cytosol	GTPase activity,protein binding,GTP binding
Q14108	SCARB2	Lysosome membrane protein 2	C3-LHF1_DN / C3-LHF1	2.79536	2.79536	2.42893e-13	11	Golgi membrane,lysosomal membrane,endoplasmic reticulum membrane,plasma membrane,focal adhesion,endosome membrane,membrane,integral component of membrane,endocytic vesicle membrane,clathrin-coated endocytic vesicle membrane,late endosome membrane,lysosomal lumen,extracellular exosome,cytoplasm	virus receptor activity,phosphatidylserine binding,transmembrane signaling receptor activity,scavenger receptor activity,protein binding,cholesterol binding,enzyme binding,phosphatidylcholine binding,cargo receptor activity,protein homodimerization activity,chaperone binding	protein targeting to lysosome,receptor-mediated endocytosis,sensory perception of sound,gene expression,positive regulation of neuron projection development,aminophospholipid transport,regulation of cellular carbohydrate catabolic process,viral entry into host cell,regulation of endosome organization,Requires Ontology,regulation of glucosylceramidase activity
Q12860	CNTN1	Contactin-1	C3-LHF1 / CTRL	2.7935	2.7935	5.12889e-07	7	membrane,membrane raft,extracellular exosome,anchored component of postsynaptic membrane,anchored component of presynaptic membrane,axon,plasma membrane	protein binding,carbohydrate binding,protein binding involved in cell-cell adhesion	cell adhesion,Notch signaling pathway,locomotory behavior,positive regulation of gene expression,positive regulation of sodium ion transport,positive regulation of neuron projection development,cerebellum development,central nervous system myelin formation,positive regulation of peptidyl-tyrosine phosphorylation,cell-cell adhesion,axon guidance,brain development
P36269	GGT5	Glutathione hydrolase 5 proenzyme	C3-LHF1_DN / C3-LHF1	2.79345	2.79345	1.63381e-10	8	plasma membrane,integral component of membrane,intrinsic component of plasma membrane	peptidyltransferase activity,Requires Ontology,glutathione hydrolase activity	proteolysis,cellular amino acid metabolic process,fatty acid metabolic process,glutathione biosynthetic process,glutathione catabolic process,leukotriene D4 biosynthetic process,inflammatory response
P18615	NELFE	Negative elongation factor E	C3-LHF1 / CTRL	2.79104	2.79104	1.27237e-05	5	nucleus,nucleoplasm,plasma membrane,nuclear body,NELF complex	chromatin binding,RNA binding,protein binding	negative regulation of transcription from RNA polymerase II promoter,positive regulation of transcription from RNA polymerase II promoter,positive regulation of histone H3-K4 methylation,positive regulation of ERK1 and ERK2 cascade,negative regulation of mRNA polyadenylation,negative regulation of transcription elongation from RNA polymerase II promoter
Q9NZM3	ITSN2	Intersectin-2	C3-LHF1 / CTRL	2.78889	2.78889	1.40559e-10	21	cytosol,extracellular exosome,presynapse,centrosome,intracellular vesicle,cytoplasm,plasma membrane,presynaptic membrane,clathrin-coated pit	guanyl-nucleotide exchange factor activity,calcium ion binding,protein binding,binding, bridging	cell differentiation,regulation of catalytic activity,positive regulation of dendrite extension,endocytosis,Requires Ontology,endosomal transport
Q2TAZ0	ATG2A	Autophagy-related protein 2 homolog A	C3-LHF1_DN / C3-LHF1	2.78738	2.78738	0.000291026	3	organelle membrane contact site,endoplasmic reticulum membrane,lipid particle,pre-autophagosomal structure membrane,extrinsic component of membrane,pre-autophagosomal structure	protein binding,Requires Ontology,phosphatidylinositol-3-phosphate binding	autophagosome assembly,Requires Ontology,positive regulation of autophagosome assembly,reticulophagy,piecemeal microautophagy of nucleus,late nucleophagy,mitophagy
P07602	PSAP	Prosaposin	C3-LHF1_DN / C3-LHF1	2.78551	2.78551	1.39187e-06	5	extracellular region,extracellular space,lysosome,lysosomal membrane,late endosome,plasma membrane,azurophil granule membrane,lysosomal lumen,intracellular membrane-bounded organelle,Requires Ontology,extracellular exosome	protease binding,protein binding,phospholipid binding,enzyme activator activity,protein homodimerization activity,scaffold protein binding,Requires Ontology	sphingolipid metabolic process,lysosomal transport,regulation of autophagy,positive regulation of beta-galactosidase activity,Requires Ontology,prostate gland growth,epithelial cell differentiation involved in prostate gland development,regulation of lipid metabolic process,adenylate cyclase-inhibiting G-protein coupled receptor signaling pathway
Q9HAB8	PPCS	Phosphopantothenate--cysteine ligase	C3-LHF1 / CTRL	2.78398	2.78398	9.14225e-09	5	cytosol,cytoplasm,nucleus	phosphopantothenate--cysteine ligase activity,ATP binding,identical protein binding,protein homodimerization activity	heart process,acetyl-CoA biosynthetic process,coenzyme A biosynthetic process
P53985	SLC16A1	Monocarboxylate transporter 1	C3-LHF1_DN / C3-LHF1	2.78353	2.78353	5.17929e-12	4	centrosome,plasma membrane,integral component of plasma membrane,membrane,basolateral plasma membrane,apical plasma membrane,cell junction,intracellular membrane-bounded organelle,synapse,extracellular exosome,basal plasma membrane,lateral plasma membrane,integral component of membrane	protein binding,monocarboxylic acid transmembrane transporter activity,lactate transmembrane transporter activity,mevalonate transmembrane transporter activity,symporter activity,identical protein binding,carboxylic acid transmembrane transporter activity,organic cyclic compound binding	lipid metabolic process,centrosome cycle,monocarboxylic acid transport,mevalonate transport,response to food,plasma membrane lactate transport,glucose homeostasis,regulation of insulin secretion,behavioral response to nutrient,cellular response to organic cyclic compound,Requires Ontology,carboxylic acid transmembrane transport
Q9Y6Q3	ZFP37	Zinc finger protein 37 homolog	C3-LHF1_DN / C3-LHF1	2.77936	2.77936	1.08737e-09	4	nucleus	transcription factor activity, sequence-specific DNA binding,zinc ion binding,RNA polymerase II transcription factor activity, sequence-specific DNA binding,RNA polymerase II regulatory region sequence-specific DNA binding,transcriptional repressor activity, RNA polymerase II transcription regulatory region sequence-specific binding	regulation of transcription, DNA-templated,regulation of transcription from RNA polymerase II promoter,negative regulation of transcription from RNA polymerase II promoter
Q6ZMW3	EML6	Echinoderm microtubule-associated protein-like 6	C3-LHF1 / CTRL	2.77878	2.77878	0.0041489	5	cytoplasm,microtubule	microtubule binding
Q86TW2	ADCK1	AarF domain-containing protein kinase 1	C3-LHF1 / CTRL	2.77788	2.77788	7.87066e-05	2	extracellular region,integral component of mitochondrial membrane,mitochondrial inner membrane	protein serine/threonine kinase activity,ATP binding	protein phosphorylation,negative regulation of mitochondrial fusion,positive regulation of cristae formation,lipid homeostasis,mitochondrion organization
Q7Z3T8	ZFYVE16	Zinc finger FYVE domain-containing protein 16	C3-LHF1 / CTRL	2.77669	2.77669	0.000235869	2	early endosome,cytosol,early endosome membrane,intracellular membrane-bounded organelle	protein binding,1-phosphatidylinositol binding,phosphatidylinositol-3,4,5-trisphosphate binding,metal ion binding	protein targeting to lysosome,signal transduction,vesicle organization,endosomal transport,regulation of endocytosis
P41223	BUD31	Protein BUD31 homolog	C3-LHF1 / CTRL	2.77327	2.77327	0.00190202	6	chromatin,nucleus,nucleoplasm,U2-type catalytic step 2 spliceosome,spliceosomal complex	protein binding,ligand-dependent nuclear receptor binding,ligand-dependent nuclear receptor transcription coactivator activity	mRNA splicing, via spliceosome,positive regulation of transcription, DNA-templated,positive regulation of androgen receptor activity
Q8N0Y2	ZNF444	Zinc finger protein 444	C3-LHF1_DN / C3-LHF1	2.77316	2.77316	2.17529e-08	2	nucleus	metal ion binding,sequence-specific double-stranded DNA binding,RNA polymerase II core promoter proximal region sequence-specific DNA binding,RNA polymerase II transcription factor activity, sequence-specific DNA binding	regulation of transcription from RNA polymerase II promoter
Q96QG7	MTMR9	Myotubularin-related protein 9	C3-LHF1 / CTRL	2.76726	2.76726	0.000193883	11	cytoplasm,endoplasmic reticulum,cytosol,ruffle membrane,perinuclear region of cytoplasm,macromolecular complex,membrane	protein binding,protein phosphatase binding,enzyme regulator activity,phosphatidylinositol-3-phosphatase activity	endocytosis,negative regulation of autophagy,positive regulation of phosphatase activity,protein stabilization,regulation of phosphatidylinositol dephosphorylation,phosphatidylinositol dephosphorylation
Q4KMQ2	ANO6	Anoctamin-6	C3-LHF1_DN / C3-LHF1	2.76704	2.76704	0.0038012	3	cytosol,plasma membrane,cell surface,membrane,specific granule membrane,extracellular exosome,tertiary granule membrane,chloride channel complex	intracellular calcium activated chloride channel activity,calcium activated cation channel activity,voltage-gated ion channel activity,voltage-gated chloride channel activity,protein binding,phospholipid scramblase activity,metal ion binding,protein dimerization activity,chloride channel activity	dendritic cell chemotaxis,activation of blood coagulation via clotting cascade,cation transport,chloride transport,blood coagulation,phospholipid scrambling,positive regulation of bone mineralization,bleb assembly,ion transmembrane transport,positive regulation of ion transmembrane transport,purinergic nucleotide receptor signaling pathway,sodium ion transmembrane transport,positive regulation of…
O43719	HTATSF1	HIV Tat-specific factor 1	C3-LHF1_DN / C3-LHF1	2.76439	2.76439	0.000227374	6	nucleus,nucleoplasm,U2-type spliceosomal complex,U2 snRNP	RNA binding	mRNA splicing, via spliceosome,regulation of transcription from RNA polymerase II promoter,viral genome replication,regulation of DNA-templated transcription, elongation
Q9NZT1	CALML5	Calmodulin-like protein 5	C3-LHF1_DN / CTRL	2.76196	2.76196	0.0107484	3	extracellular region,ficolin-1-rich granule lumen	calcium ion binding,enzyme regulator activity	signal transduction,epidermis development,regulation of catalytic activity
P08670	VIM	Vimentin	C3-LHF1 / CTRL	2.75859	2.75859	1.47089e-13	51	cytoplasm,peroxisome,microtubule organizing center,cytosol,cytoskeleton,intermediate filament,plasma membrane,focal adhesion,nuclear matrix,cell leading edge,intermediate filament cytoskeleton,phagocytic vesicle,extracellular exosome,polysome,ribonucleoprotein complex,axon	double-stranded RNA binding,structural constituent of cytoskeleton,structural constituent of eye lens,protein binding,protein domain specific binding,identical protein binding,scaffold protein binding,keratin filament binding	negative regulation of neuron projection development,astrocyte development,positive regulation of collagen biosynthetic process,regulation of mRNA stability,intermediate filament organization,positive regulation of translation,Bergmann glial cell differentiation,SMAD protein signal transduction,lens fiber cell development,cellular response to lipopolysaccharide,cellular response to muramyl dipept…
P16104	H2AX	Histone H2AX	C3-LHF1_DN / C3-LHF1	2.75656	2.75656	8.8596e-06	2	chromosome, telomeric region,condensed nuclear chromosome,male germ cell nucleus,XY body,nucleus,nucleoplasm,replication fork,centrosome,nuclear speck,site of double-strand break,extracellular exosome,Requires Ontology,nucleosome	DNA binding,damaged DNA binding,protein binding,enzyme binding,histone binding,protein heterodimerization activity	DNA damage checkpoint,double-strand break repair via homologous recombination,double-strand break repair,nucleosome assembly,cellular response to DNA damage stimulus,spermatogenesis,response to ionizing radiation,cerebral cortex development,positive regulation of DNA repair,meiotic cell cycle,cellular response to gamma radiation,cellular senescence
O43790	KRT86	Keratin, type II cuticular Hb6	C3-LHF1 / CTRL	2.7521	2.7521	0.000112398	6	extracellular space,cytosol,keratin filament	protein binding,structural constituent of epidermis	keratinization,intermediate filament organization
Q9UMS6	SYNPO2	Synaptopodin-2	C3-LHF1 / CTRL	2.75015	2.75015	6.21916e-10	7	stress fiber,nucleus,nucleoplasm,cytosol,focal adhesion,actin cytoskeleton,Z disc,intracellular membrane-bounded organelle,tethring complex	protein binding,protein binding, bridging,filamin binding,muscle alpha-actinin binding,alpha-actinin binding,14-3-3 protein binding,actin binding	autophagosome assembly,chaperone-mediated autophagy,positive regulation of actin filament bundle assembly
O95167	NDUFA3	NADH dehydrogenase [ubiquinone] 1 alpha subcomplex subunit 3	C3-LHF1_DN / C3-LHF1	2.74789	2.74789	9.39979e-13	4	mitochondrion,mitochondrial inner membrane,mitochondrial respiratory chain complex I	protein binding,NADH dehydrogenase (ubiquinone) activity	mitochondrial electron transport, NADH to ubiquinone,aerobic respiration,mitochondrial respiratory chain complex I assembly,mitochondrial ATP synthesis coupled proton transport
Q6ZNA4	RNF111	E3 ubiquitin-protein ligase Arkadia	C3-LHF1_DN / C3-LHF1	2.74523	2.74523	2.26094e-07	2	nucleoplasm,cytosol,PML body,macromolecular complex,nucleus,cytoplasm	protein binding,SUMO polymer binding,metal ion binding,ubiquitin protein ligase activity,SMAD binding	protein polyubiquitination,pattern specification process,protein ubiquitination,positive regulation of protein ubiquitination,positive regulation of transcription, DNA-templated,global genome nucleotide-excision repair,ubiquitin-dependent SMAD protein catabolic process,positive regulation of transforming growth factor beta receptor signaling pathway,ubiquitin-dependent protein catabolic process
Q06210	GFPT1	Glutamine--fructose-6-phosphate aminotransferase [isomerizing] 1	C3-LHF1 / CTRL	2.74477	2.74477	6.48002e-10	36	cytosol,extracellular exosome	glutamine-fructose-6-phosphate transaminase (isomerizing) activity,carbohydrate derivative binding	UDP-N-acetylglucosamine biosynthetic process,energy reserve metabolic process,glutamine metabolic process,circadian regulation of gene expression,fructose 6-phosphate metabolic process,protein N-linked glycosylation,UDP-N-acetylglucosamine metabolic process
Q9HB71	CACYBP	Calcyclin-binding protein	C3-LHF1 / CTRL	2.74299	2.74299	1.21338e-09	9	nuclear envelope lumen,nucleoplasm,cytosol,extracellular exosome,SCF ubiquitin ligase complex,beta-catenin destruction complex,nucleus	protein binding,tubulin binding,protein domain specific binding,ubiquitin protein ligase binding,protein homodimerization activity,S100 protein binding	cellular response to leukemia inhibitory factor,heart development
Q13098	GPS1	COP9 signalosome complex subunit 1	C3-LHF1_DN / C3-LHF1	2.74249	2.74249	1.57558e-06	4	nucleus,nucleoplasm,cytoplasm,cytosol,COP9 signalosome	GTPase inhibitor activity,protein binding	protein deneddylation,JNK cascade,negative regulation of catalytic activity,protein neddylation,regulation of protein neddylation
Q9BX66	SORBS1	Sorbin and SH3 domain-containing protein 1	C3-LHF1 / CTRL	2.74023	2.74023	1.04199e-05	21	stress fiber,nucleus,centrosome,cytosol,plasma membrane,adherens junction,zonula adherens,focal adhesion,nuclear matrix,cell-substrate junction,membrane raft,flotillin complex,cytoplasm	actin binding,insulin receptor binding,protein binding,cytoskeletal protein binding,receptor signaling complex scaffold activity	cell-matrix adhesion,insulin receptor signaling pathway,cellular response to insulin stimulus,stress fiber assembly,positive regulation of glycogen biosynthetic process,positive regulation of glucose import,positive regulation of insulin receptor signaling pathway,positive regulation of lipid biosynthetic process,focal adhesion assembly,positive regulation of protein localization to plasma membra…
Q9NY93	DDX56	Probable ATP-dependent RNA helicase DDX56	C3-LHF1 / CTRL	2.7368	2.7368	0.00135982	5	nucleolus,membrane	RNA binding,RNA helicase activity,protein binding,ATP binding,ATPase activity	rRNA processing,positive regulation of neuron projection development
Q330K2	NDUFAF6	NADH dehydrogenase (ubiquinone) complex I, assembly factor 6	C3-LHF1 / CTRL	2.73501	2.73501	4.60095e-07	2	nucleus,mitochondrial inner membrane,mitochondrion		biosynthetic process,mitochondrial respiratory chain complex I assembly
Q9NSD9	FARSB	Phenylalanine--tRNA ligase beta subunit	C3-LHF1 / CTRL	2.73239	2.73239	1.36976e-14	15	cytoplasm,cytosol,phenylalanine-tRNA ligase complex,membrane	magnesium ion binding,RNA binding,phenylalanine-tRNA ligase activity,protein binding,ATP binding	translation,phenylalanyl-tRNA aminoacylation,protein heterotetramerization
P02792	FTL	Ferritin light chain	C3-LHF1_DN / C3-LHF1	2.7317	2.7317	5.19519e-08	7	extracellular region,cytosol,membrane,azurophil granule lumen,autolysosome,extracellular exosome,intracellular ferritin complex,cytoplasm	iron ion binding,protein binding,identical protein binding,ferrous iron binding,ferric iron binding	iron ion transport,cellular iron ion homeostasis,iron ion homeostasis,intracellular sequestering of iron ion
O75907	DGAT1	Diacylglycerol O-acyltransferase 1	C3-LHF1_DN / C3-LHF1	2.7308	2.7308	1.11355e-12	5	endoplasmic reticulum membrane,plasma membrane,integral component of membrane,specific granule membrane	2-acylglycerol O-acyltransferase activity,diacylglycerol O-acyltransferase activity,protein binding,transferase activity, transferring acyl groups,identical protein binding,retinol O-fatty-acyltransferase activity,O-acyltransferase activity	triglyceride biosynthetic process,monoacylglycerol biosynthetic process,triglyceride metabolic process,lipid storage,very-low-density lipoprotein particle assembly,long-chain fatty-acyl-CoA metabolic process,retinol metabolic process,diacylglycerol metabolic process,fatty acid homeostasis
O60749	SNX2	Sorting nexin-2	C3-LHF1 / CTRL	2.7271	2.7271	1.15743e-05	15	cytoplasm,lysosome,endosome,cytosol,endosome membrane,membrane,lamellipodium,early endosome membrane,retromer complex,retromer, tubulation complex,macromolecular complex	epidermal growth factor receptor binding,insulin receptor binding,protein binding,identical protein binding,protein homodimerization activity,cadherin binding,protein heterodimerization activity,transferrin receptor binding,leptin receptor binding,phosphatidylinositol binding	intracellular protein transport,endocytosis,retrograde transport, endosome to Golgi,lamellipodium morphogenesis,early endosome to Golgi transport
Q9NYH9	UTP6	U3 small nucleolar RNA-associated protein 6 homolog	C3-LHF1_DN / C3-LHF1	2.72642	2.72642	2.56368e-06	6	nucleoplasm,chromosome,nucleolus,Pwp2p-containing subcomplex of 90S preribosome,small-subunit processome	protein binding,snoRNA binding	maturation of SSU-rRNA from tricistronic rRNA transcript (SSU-rRNA, 5.8S rRNA, LSU-rRNA)
P02747	C1QC	Complement C1q subcomponent subunit C	C3-LHF1 / CTRL	2.72626	2.72626	1.1572e-06	3	extracellular region,complement component C1 complex,extracellular space,synapse,Requires Ontology,blood microparticle,postsynapse,collagen trimer	protein binding	immune response,complement activation, classical pathway,negative regulation of granulocyte differentiation,innate immune response,negative regulation of macrophage differentiation,synapse disassembly
P62854	RPS26	40S ribosomal protein S26	C3-LHF1 / CTRL	2.72364	2.72364	1.7148e-10	7	nucleoplasm,cytoplasm,cytosol,membrane,cytosolic small ribosomal subunit,extracellular exosome,cytoplasmic side of rough endoplasmic reticulum membrane,small ribosomal subunit,polysomal ribosome	RNA binding,mRNA binding,structural constituent of ribosome,protein binding,cadherin binding	cytoplasmic translation,translation,negative regulation of RNA splicing
Q96PK6	RBM14	RNA-binding protein 14	C3-LHF1 / CTRL	2.72054	2.72054	9.35953e-08	19	nucleus,nucleoplasm,nucleolus,cytoplasm,nuclear speck,transcription factor complex,ribonucleoprotein complex	RNA binding,protein binding,ligand-dependent nuclear receptor transcription coactivator activity,mRNA binding	activation of innate immune response,response to hormone,histone deacetylation,innate immune response,positive regulation of transcription from RNA polymerase II promoter,negative regulation of centriole replication,SMAD protein signal transduction,centriole assembly,mRNA splicing, via spliceosome
P41159	LEP	Leptin	C3-LHF1 / CTRL	2.71818	2.71818	0.00917132	2	extracellular region,extracellular space,cytosol	DNA binding,protein binding,leptin receptor binding,peptide hormone receptor binding,hormone activity	negative regulation of transcription from RNA polymerase II promoter,angiogenesis,ovulation from ovarian follicle,response to hypoxia,placenta development,positive regulation of protein phosphorylation,regulation of endothelial cell proliferation,response to dietary excess,cardiac muscle hypertrophy,glucose metabolic process,regulation of gluconeogenesis,glycerol biosynthetic process,fatty acid b…
Q9NS69	TOMM22	Mitochondrial import receptor subunit TOM22 homolog	C3-LHF1_DN / C3-LHF1	2.71818	2.71818	2.31032e-10	3	mitochondrion,mitochondrial outer membrane,mitochondrial outer membrane translocase complex,membrane,integral component of membrane	protein binding,protein transmembrane transporter activity	protein targeting to mitochondrion,positive regulation of apoptotic process,protein import into mitochondrial outer membrane,protein transmembrane transport
Q6ZMP0	THSD4	Thrombospondin type-1 domain-containing protein 4	C3-LHF1 / CTRL	2.71692	2.71692	2.08738e-09	23	microfibril,Requires Ontology,extracellular exosome	extracellular matrix structural constituent,hydrolase activity	elastic fiber assembly
P51659	HSD17B4	Peroxisomal multifunctional enzyme type 2	C3-LHF1 / CTRL	2.7166	2.7166	7.55073e-11	31	peroxisome,peroxisomal membrane,peroxisomal matrix,cytosol,membrane	3-hydroxyacyl-CoA dehydrogenase activity,enoyl-CoA hydratase activity,long-chain-enoyl-CoA hydratase activity,isomerase activity,3alpha,7alpha,12alpha-trihydroxy-5beta-cholest-24-enoyl-CoA hydratase activity,protein homodimerization activity,17-beta-hydroxysteroid dehydrogenase (NAD+) activity,Requires Ontology	very long-chain fatty acid metabolic process,osteoblast differentiation,fatty acid beta-oxidation,androgen metabolic process,estrogen metabolic process,very long-chain fatty-acyl-CoA metabolic process,medium-chain fatty-acyl-CoA metabolic process,Sertoli cell development
P49902	NT5C2	Cytosolic purine 5'-nucleotidase	C3-LHF1_DN / CTRL	2.71567	2.71567	2.26729e-07	12	cytosol	protein binding,ATP binding,5'-nucleotidase activity,identical protein binding,metal ion binding,nucleoside phosphotransferase activity,IMP 5'-nucleotidase activity,GMP 5'-nucleotidase activity,Requires Ontology	allantoin metabolic process,IMP catabolic process,dephosphorylation,GMP metabolic process,IMP metabolic process,dGMP metabolic process,nucleotide phosphorylation,adenosine metabolic process
Q14916	SLC17A1	Sodium-dependent phosphate transport protein 1	C3-LHF1 / CTRL	2.71207	2.71207	0.000127393	2	plasma membrane,membrane,apical plasma membrane,integral component of plasma membrane,lysosome,integral component of membrane	sodium:phosphate symporter activity,phosphate ion transmembrane transporter activity,sialic acid transmembrane transporter activity,transmembrane transporter activity	ion transport,phosphate ion transport,urate transport,phosphate ion transmembrane transport,sodium ion transmembrane transport,urate metabolic process,anion transport,sialic acid transport
Q9HA77	CARS2	Probable cysteine--tRNA ligase, mitochondrial	C3-LHF1 / CTRL	2.7108	2.7108	1.30474e-07	4	mitochondrial matrix,cytoplasm	metal ion binding,ATP binding,cysteine-tRNA ligase activity	cysteinyl-tRNA aminoacylation
Q13363	CTBP1	C-terminal-binding protein 1	C3-LHF1 / CTRL	2.70903	2.70903	4.90532e-07	5	nucleus,nucleoplasm,presynaptic active zone cytoplasmic component,glutamatergic synapse,GABA-ergic synapse,transcriptional repressor complex	transcription corepressor binding,chromatin binding,transcription corepressor activity,protein binding,protein C-terminus binding,oxidoreductase activity, acting on the CH-OH group of donors, NAD or NADP as acceptor,protein domain specific binding,identical protein binding,NAD binding,RNA polymerase II sequence-specific DNA binding transcription factor binding,Requires Ontology	negative regulation of transcription from RNA polymerase II promoter,protein phosphorylation,negative regulation of cell proliferation,viral genome replication,positive regulation of histone deacetylation,heterochromatin assembly,negative regulation of histone acetylation,negative regulation of transcription, DNA-templated,white fat cell differentiation,regulation of cell cycle,negative regulatio…
P56556	NDUFA6	NADH dehydrogenase [ubiquinone] 1 alpha subcomplex subunit 6	C3-LHF1 / CTRL	2.70744	2.70744	1.24298e-06	6	mitochondrial inner membrane,mitochondrial respiratory chain complex I,mitochondrial membrane	NADH dehydrogenase (ubiquinone) activity	mitochondrial electron transport, NADH to ubiquinone,response to oxidative stress,aerobic respiration,mitochondrial respiratory chain complex I assembly,mitochondrial ATP synthesis coupled proton transport
P13804	ETFA	Electron transfer flavoprotein subunit alpha, mitochondrial	C3-LHF1 / CTRL	2.70503	2.70503	4.54539e-08	13	mitochondrion,mitochondrial matrix,electron transfer flavoprotein complex	protein binding,electron carrier activity,oxidoreductase activity,flavin adenine dinucleotide binding	cellular amino acid catabolic process,respiratory electron transport chain,fatty acid beta-oxidation using acyl-CoA dehydrogenase
O75317	USP12	Ubiquitin carboxyl-terminal hydrolase 12	C3-LHF1 / CTRL	2.70495	2.70495	5.01886e-05	3	cellular_component,nucleoplasm,nucleus,cytosol	cysteine-type endopeptidase activity,thiol-dependent ubiquitin-specific protease activity,protein binding,metal ion binding	ubiquitin-dependent protein catabolic process,protein deubiquitination
Q8N474	SFRP1	Secreted frizzled-related protein 1	C3-LHF1_DN / C3-LHF1	2.70483	2.70483	4.17537e-09	3	Requires Ontology,extracellular region,extracellular space,cytosol,plasma membrane,cell surface,extracellular exosome	cysteine-type endopeptidase activity,frizzled binding,protein binding,heparin binding,Wnt-protein binding,identical protein binding	positive regulation of fat cell differentiation,osteoblast differentiation,ureteric bud development,positive regulation of cell-matrix adhesion,hematopoietic progenitor cell differentiation,proteolysis,positive regulation of cell proliferation,negative regulation of cell proliferation,male gonad development,female gonad development,cellular response to starvation,response to xenobiotic stimulus,d…
O75427	LRCH4	Leucine-rich repeat and calponin homology domain-containing protein 4	C3-LHF1_DN / C3-LHF1	2.70416	2.70416	5.60082e-09	2	PML body	protein binding	nervous system development
O94826	TOMM70	Mitochondrial import receptor subunit TOM70	C3-LHF1 / CTRL	2.70254	2.70254	3.04238e-07	8	mitochondrion,mitochondrial outer membrane,mitochondrial outer membrane translocase complex,membrane,integral component of mitochondrial outer membrane,extracellular exosome	protein transmembrane transporter activity,protein binding,mitochondrion targeting sequence binding	activation of innate immune response,positive regulation of defense response to virus by host,protein targeting to mitochondrion,protein import into mitochondrial matrix,positive regulation of interferon-beta production,regulation of apoptotic process,protein import into mitochondrial inner membrane,protein import into mitochondrial outer membrane,negative regulation of cell growth involved in ca…
Q2M3M2	SLC5A9	Sodium/glucose cotransporter 4	C3-LHF1_DN / C3-LHF1	2.70235	2.70235	0.000499141	4	plasma membrane,extracellular exosome,integral component of membrane	low-affinity glucose:sodium symporter activity,glucose:sodium symporter activity	hexose transport,glucose transmembrane transport,sodium ion transport
Q15361	TTF1	Transcription termination factor 1	C3-LHF1_DN / C3-LHF1	2.7021	2.7021	3.72435e-08	9	nucleus,nucleoplasm,nucleolus,cytosol,plasma membrane	DNA binding,protein binding,chromatin binding	DNA-templated transcription, termination,negative regulation of DNA replication,termination of RNA polymerase I transcription
P48444	ARCN1	Coatomer subunit delta	C3-LHF1 / CTRL	2.70165	2.70165	6.43585e-10	22	Golgi membrane,endoplasmic reticulum membrane,cytosol,membrane,transport vesicle,COPI vesicle coat	RNA binding,protein binding	intracellular protein transport,adult locomotory behavior,cerebellar Purkinje cell layer maturation,pigmentation,ER to Golgi vesicle-mediated transport,retrograde vesicle-mediated transport, Golgi to ER,Golgi localization
P17987	TCP1	T-complex protein 1 subunit alpha	C3-LHF1 / CTRL	2.69939	2.69939	9.52062e-10	29	pericentriolar material,heterochromatin,acrosomal vesicle,Golgi apparatus,centrosome,cytosol,chaperonin-containing T-complex,microtubule,cell body,extracellular exosome,zona pellucida receptor complex	RNA binding,protein binding,ATP binding,ATPase activity,ubiquitin protein ligase binding,protein binding involved in protein folding,unfolded protein binding	protein folding,tubulin complex assembly,binding of sperm to zona pellucida,positive regulation of telomere maintenance via telomerase,translocation of peptides or proteins into host cell cytoplasm,protein stabilization,positive regulation of telomerase activity,chaperone-mediated protein folding,scaRNA localization to Cajal body,toxin transport,positive regulation of establishment of protein loc…
Q6PCB0	VWA1	von Willebrand factor A domain-containing protein 1	C3-LHF1 / CTRL	2.69687	2.69687	2.59954e-10	11	basement membrane,interstitial matrix,extracellular space,endoplasmic reticulum lumen,Requires Ontology,extracellular exosome	extracellular matrix structural constituent,identical protein binding	extracellular matrix organization,behavioral response to pain
P54709	ATP1B3	Sodium/potassium-transporting ATPase subunit beta-3	C3-LHF1_DN / C3-LHF1	2.69474	2.69474	0.000103741	2	plasma membrane,basolateral plasma membrane,apical plasma membrane,sperm flagellum,melanosome,extracellular exosome,sodium:potassium-exchanging ATPase complex	ATPase activator activity,protein binding,protein binding, bridging,ATPase binding	cellular sodium ion homeostasis,cellular potassium ion homeostasis,positive regulation of ATPase activity,sodium ion transmembrane transport,sodium ion export from cell,protein stabilization,potassium ion transmembrane transport,protein localization to plasma membrane,membrane repolarization,positive regulation of potassium ion transmembrane transporter activity,positive regulation of sodium ion …
Q9UMY4	SNX12	Sorting nexin-12	C3-LHF1 / CTRL	2.69391	2.69391	5.24184e-07	5	early endosome,early endosome membrane,retromer complex	protein binding,enzyme binding,phosphatidylinositol binding,phosphatidylinositol-3-phosphate binding	negative regulation of gene expression,negative regulation of protein processing,protein transport,regulation of endocytosis,negative regulation of protein catabolic process,negative regulation of protein transport,negative regulation of early endosome to late endosome transport,endocytic recycling,late endosome to Golgi transport
Q9Y6A9	SPCS1	Signal peptidase complex subunit 1	C3-LHF1_DN / C3-LHF1	2.69371	2.69371	0.00204749	2	endoplasmic reticulum membrane,integral component of endoplasmic reticulum membrane,signal peptidase complex	molecular_function,protein binding	proteolysis,virion assembly,viral protein processing,protein targeting to ER,signal peptide processing
Q5JTD0	TJAP1	Tight junction-associated protein 1	C3-LHF1_DN / C3-LHF1	2.69254	2.69254	4.74082e-06	3	Golgi apparatus,plasma membrane,bicellular tight junction,trans-Golgi network	protein binding	Golgi organization
Q08378	GOLGA3	Golgin subfamily A member 3	C3-LHF1 / CTRL	2.69125	2.69125	7.7147e-07	28	Golgi membrane,nucleoplasm,nucleolus,Golgi apparatus,cytosol,membrane,Golgi cisterna membrane,extrinsic component of Golgi membrane	protein binding,cadherin binding	spermatogenesis
Q9UH65	SWAP70	Switch-associated protein 70	C3-LHF1 / CTRL	2.68723	2.68723	0.000889573	8	cytoplasm,cytosol,plasma membrane,actin cytoskeleton,lamellipodium,nucleus	DNA binding,guanyl-nucleotide exchange factor activity,calcium ion binding,protein binding,ATP binding,cadherin binding	positive regulation of cytosolic calcium ion concentration,negative regulation of actin filament depolymerization,positive regulation of actin filament bundle assembly,regulation of protein localization,negative regulation of cell-cell adhesion mediated by integrin,isotype switching,regulation of catalytic activity,actin filament bundle assembly,regulation of small GTPase mediated signal transduc…
Q96IU4	ABHD14B	Protein ABHD14B	C3-LHF1 / CTRL	2.6825	2.6825	1.25473e-10	8	nucleus,nucleoplasm,nucleolus,cytosol,extracellular exosome,cytoplasm	protein binding,hydrolase activity	positive regulation of transcription from RNA polymerase II promoter,3'-phosphoadenosine 5'-phosphosulfate metabolic process
Q96S99	PLEKHF1	Pleckstrin homology domain-containing family F member 1	C3-LHF1 / CTRL	2.67666	2.67666	1.07067e-05	2	endosome,nucleus,lysosome,lysosomal membrane,endosome membrane,perinuclear region of cytoplasm	protein binding,phosphatidylinositol-5-phosphate binding,phosphatidylinositol-3-phosphate binding,metal ion binding,phosphatidylinositol-4-phosphate binding,phosphatidylinositol binding	apoptotic process,endosome organization,positive regulation of autophagy,vesicle organization,protein localization to plasma membrane,positive regulation of intrinsic apoptotic signaling pathway
O43169	CYB5B	Cytochrome b5 type B	C3-LHF1_DN / C3-LHF1	2.65984	2.65984	1.36391e-10	5	mitochondrial outer membrane,membrane,integral component of membrane,nitric-oxide synthase complex,intracellular membrane-bounded organelle	nitrite reductase (NO-forming) activity,protein binding,enzyme activator activity,heme binding,metal ion binding	xenobiotic metabolic process,nitric oxide biosynthetic process,response to oxidative stress,regulation of catalytic activity
P13674	P4HA1	Prolyl 4-hydroxylase subunit alpha-1	C3-LHF1 / CTRL	2.65762	2.65762	0.000313765	10	mitochondrion,endoplasmic reticulum,endoplasmic reticulum lumen,membrane,intracellular membrane-bounded organelle,procollagen-proline 4-dioxygenase complex	procollagen-proline 4-dioxygenase activity,iron ion binding,protein binding,L-ascorbic acid binding,identical protein binding	collagen fibril organization,peptidyl-proline hydroxylation to 4-hydroxy-L-proline
Q8TAD4	SLC30A5	Zinc transporter 5	C3-LHF1_DN / C3-LHF1	2.65751	2.65751	0.000726881	2	nucleoplasm,nucleolus,Golgi apparatus,integral component of plasma membrane,membrane,apical plasma membrane,secretory granule,secretory granule membrane	zinc ion transmembrane transporter activity,zinc ion binding	cobalt ion transport,zinc II ion transport,cellular zinc ion homeostasis,response to zinc ion,regulation of proton transport,insulin processing,zinc II ion transmembrane transport
Q8TBC5	ZSCAN18	Zinc finger and SCAN domain-containing protein 18	C3-LHF1_DN / C3-LHF1	2.65633	2.65633	1.40403e-06	2	nucleus	protein binding,metal ion binding,RNA polymerase II transcription factor activity, sequence-specific DNA binding,RNA polymerase II core promoter proximal region sequence-specific DNA binding	regulation of transcription from RNA polymerase II promoter
Q8N488	RYBP	RING1 and YY1-binding protein	C3-LHF1 / CTRL	2.65286	2.65286	4.83068e-09	3	nucleus,nucleoplasm,cytoplasm	transcription corepressor activity,protein binding,metal ion binding,DNA binding,transcription cofactor activity	negative regulation of transcription from RNA polymerase II promoter,apoptotic process,multicellular organism development,negative regulation of proteasomal ubiquitin-dependent protein catabolic process,histone H2A monoubiquitination,positive regulation of apoptotic process,positive regulation of transcription, DNA-templated,regulation of transcription, DNA-templated
Q8WVY7	UBLCP1	Ubiquitin-like domain-containing CTD phosphatase 1	C3-LHF1 / CTRL	2.65153	2.65153	0.000251005	4	nucleus,nucleoplasm,nucleolus	protein serine/threonine phosphatase activity,protein binding,myosin phosphatase activity	protein dephosphorylation
O14639	ABLIM1	Actin-binding LIM protein 1	C3-LHF1 / CTRL	2.64149	2.64149	6.60857e-11	45	stress fiber,cytoplasm,lamellipodium,actin cytoskeleton	actin binding,protein binding,metal ion binding,actin filament binding	lamellipodium assembly,cilium morphogenesis,cytoskeleton organization,visual perception,animal organ morphogenesis
Q9Y2A7	NCKAP1	Nck-associated protein 1	C3-LHF1 / CTRL	2.64079	2.64079	1.61691e-08	37	ruffle,cytosol,focal adhesion,integral component of membrane,lamellipodium,lamellipodium membrane,extracellular exosome,SCAR complex,filamentous actin	small GTPase binding,protein binding	apoptotic process,central nervous system development,positive regulation of lamellipodium assembly,Rac protein signal transduction,positive regulation of actin filament polymerization,positive regulation of Arp2/3 complex-mediated actin nucleation,cell morphogenesis,neuron projection morphogenesis,cell projection assembly,cortical actin cytoskeleton organization,cell migration
Q15269	PWP2	Periodic tryptophan protein 2 homolog	C3-LHF1_DN / C3-LHF1	2.63814	2.63814	2.85724e-10	12	nucleoplasm,Pwp2p-containing subcomplex of 90S preribosome,small-subunit processome	RNA binding	ribosomal small subunit assembly,maturation of SSU-rRNA from tricistronic rRNA transcript (SSU-rRNA, 5.8S rRNA, LSU-rRNA)
P84085	ARF5	ADP-ribosylation factor 5	C3-LHF1 / CTRL	2.63595	2.63595	5.08667e-07	2	Golgi apparatus,perinuclear region of cytoplasm,extracellular exosome,cytoplasm,plasma membrane	GTPase activity,protein binding,GTP binding	retrograde vesicle-mediated transport, Golgi to ER,intracellular protein transport,vesicle-mediated transport
Q13445	TMED1	Transmembrane emp24 domain-containing protein 1	C3-LHF1 / CTRL	2.63547	2.63547	0.0275923	5	endoplasmic reticulum,endoplasmic reticulum membrane,endoplasmic reticulum-Golgi intermediate compartment,Golgi apparatus,plasma membrane,integral component of membrane,endoplasmic reticulum-Golgi intermediate compartment membrane,ER to Golgi transport vesicle	receptor binding,protein binding	signal transduction,cell-cell signaling,innate immune response,Golgi organization,ER to Golgi vesicle-mediated transport,intracellular protein transport
Q7L5L3	GDPD3	Lysophospholipase D GDPD3	C3-LHF1_DN / C3-LHF1	2.63157	2.63157	4.3307e-10	12	endoplasmic reticulum,endoplasmic reticulum membrane,integral component of membrane,perinuclear region of cytoplasm,extracellular exosome	phosphoric diester hydrolase activity,metal ion binding,lysophospholipase activity	phosphatidylcholine catabolic process,N-acylethanolamine metabolic process,glycerophospholipid catabolic process
Q9ULL8	SHROOM4	Protein Shroom4	C3-LHF1_DN / C3-LHF1	2.62709	2.62709	4.24003e-06	3	stress fiber,actin cytoskeleton,cortical actin cytoskeleton,nucleoplasm,cytoplasm,actin filament,focal adhesion,cytoplasmic side of plasma membrane,basal plasma membrane,apical plasma membrane,intracellular membrane-bounded organelle,apical junction complex,adherens junction	myosin II binding,actin filament binding	cell morphogenesis,actin filament organization,brain development,actin cytoskeleton organization,cognition
Q7L4I2	RSRC2	Arginine/serine-rich coiled-coil protein 2	C3-LHF1 / CTRL	2.62535	2.62535	0.000120581	9		RNA binding,protein binding
Q5T0B9	ZNF362	Zinc finger protein 362	C3-LHF1_DN / C3-LHF1	2.62509	2.62509	4.61473e-10	6	nucleus	metal ion binding,transcription factor activity, sequence-specific DNA binding,RNA polymerase II core promoter proximal region sequence-specific DNA binding	regulation of transcription from RNA polymerase II promoter
O43813	LANCL1	Glutathione S-transferase LANCL1	C3-LHF1 / CTRL	2.62325	2.62325	4.96381e-08	8	integral component of plasma membrane,cytoplasm,plasma membrane	glutathione transferase activity,G-protein coupled receptor activity,protein binding,zinc ion binding,SH3 domain binding,glutathione binding,low-density lipoprotein particle receptor binding	G-protein coupled receptor signaling pathway,carbohydrate metabolic process,regulation of neuron apoptotic process,regulation of oxidative stress-induced neuron death
Q9NVM9	INTS13	Integrator complex subunit 13	C3-LHF1_DN / C3-LHF1	2.62153	2.62153	5.6679e-05	4	nucleus,nucleoplasm,cytoplasm,nuclear body,intracellular membrane-bounded organelle,integrator complex	protein binding	mitotic spindle organization,centrosome localization,protein localization to nuclear envelope,regulation of mitotic cell cycle,flagellated sperm motility,cell division,regulation of fertilization
P13807	GYS1	Glycogen [starch] synthase, muscle	C3-LHF1_DN / C3-LHF1	2.61805	2.61805	0.00030574	6	cytosol,membrane,inclusion body,cytoplasm	glycogen (starch) synthase activity,protein binding,glucose binding,protein kinase binding,glycogen synthase activity, transferring glucose-1-phosphate	glycogen biosynthetic process,heart development
Q9GZZ9	UBA5	Ubiquitin-like modifier-activating enzyme 5	C3-LHF1_DN / C3-LHF1	2.61744	2.61744	0.000438778	2	nucleus,cytoplasm,endoplasmic reticulum membrane,Golgi apparatus,cytosol,intracellular membrane-bounded organelle	protein binding,ATP binding,zinc ion binding,protein homodimerization activity,UFM1 activating enzyme activity	response to endoplasmic reticulum stress,protein ufmylation,erythrocyte differentiation,megakaryocyte differentiation,regulation of intracellular estrogen receptor signaling pathway,neuromuscular process,reticulophagy,protein K69-linked ufmylation,protein modification by small protein conjugation
O43143	DHX15	Pre-mRNA-splicing factor ATP-dependent RNA helicase DHX15	C3-LHF1 / CTRL	2.61707	2.61707	7.21266e-11	45	nucleus,nucleoplasm,nucleolus,nuclear speck,U12-type spliceosomal complex,spliceosomal complex,intracellular	RNA binding,RNA helicase activity,double-stranded RNA binding,protein binding,ATP binding,ATPase activity	mRNA processing,RNA splicing,response to toxic substance,positive regulation of I-kappaB kinase/NF-kappaB signaling,response to alkaloid,defense response to virus,Requires Ontology
O15371	EIF3D	Eukaryotic translation initiation factor 3 subunit D	C3-LHF1 / CTRL	2.61695	2.61695	1.61666e-09	16	cytosol,eukaryotic translation initiation factor 3 complex,membrane,eukaryotic 43S preinitiation complex,eukaryotic 48S preinitiation complex,eukaryotic translation initiation factor 3 complex, eIF3m	translation initiation factor activity,RNA binding,protein binding,mRNA cap binding	formation of cytoplasmic translation initiation complex,cap-dependent translational initiation,translational initiation,positive regulation of translation,IRES-dependent viral translational initiation,viral translational termination-reinitiation,positive regulation of mRNA binding
Q9UKM9	RALY	RNA-binding protein Raly	C3-LHF1 / CTRL	2.61082	2.61082	3.17561e-09	16	nucleus,catalytic step 2 spliceosome	transcription cofactor activity,RNA binding,protein binding	mRNA splicing, via spliceosome,regulation of transcription, DNA-templated,cholesterol homeostasis,regulation of nucleic acid-templated transcription
Q92609	TBC1D5	TBC1 domain family member 5	C3-LHF1 / CTRL	2.60739	2.60739	5.10552e-05	3	autophagosome,Golgi apparatus,cytosol,endosome membrane,intracellular membrane-bounded organelle,retromer complex	protein binding,AP-2 adaptor complex binding,macromolecular complex binding,retromer complex binding,GTPase activator activity	regulation of cilium assembly,positive regulation of receptor internalization,autophagy,protein transport,macroautophagy,retrograde transport, endosome to Golgi,response to starvation,activation of GTPase activity
P30533	LRPAP1	Alpha-2-macroglobulin receptor-associated protein	C3-LHF1 / CTRL	2.60732	2.60732	5.64478e-09	15	extracellular region,endosome,endoplasmic reticulum,endoplasmic reticulum-Golgi intermediate compartment,Golgi apparatus,Golgi lumen,cis-Golgi network,plasma membrane,cell surface,endosome lumen,rough endoplasmic reticulum lumen,endomembrane system	beta-amyloid binding,receptor binding,protein binding,heparin binding,receptor agonist activity,receptor antagonist activity,low-density lipoprotein particle receptor binding,very-low-density lipoprotein particle receptor binding,lipase binding	negative regulation of receptor internalization,signal transduction,negative regulation of very-low-density lipoprotein particle clearance,negative regulation of protein binding,regulation of receptor-mediated endocytosis,negative regulation of cell death,Requires Ontology,extracellular negative regulation of signal transduction,negative regulation of beta-amyloid clearance,positive regulation of…
P40227	CCT6A	T-complex protein 1 subunit zeta	C3-LHF1 / CTRL	2.60008	2.60008	1.40343e-10	21	cytoplasm,cytosol,chaperonin-containing T-complex,microtubule,extracellular exosome	RNA binding,protein binding,ATP binding,ATPase activity,protein binding involved in protein folding,WD40-repeat domain binding,unfolded protein binding	protein folding,positive regulation of telomere maintenance via telomerase,protein stabilization,chaperone-mediated protein folding,positive regulation of establishment of protein localization to telomere,positive regulation of protein localization to Cajal body,positive regulation of telomerase RNA localization to Cajal body
Q9NV96	TMEM30A	Cell cycle control protein 50A	C3-LHF1_DN / C3-LHF1	2.5981	2.5981	0.00574215	6	endoplasmic reticulum,plasma membrane,membrane,integral component of membrane,apical plasma membrane,transport vesicle membrane,early endosome membrane,late endosome membrane,azurophil granule membrane,specific granule membrane,Lem3p-Dnf1p complex,Golgi apparatus	protein binding,aminophospholipid transporter activity	drug transmembrane transport,positive regulation of neuron projection development,aminophospholipid transport,protein localization to endosome,phospholipid translocation,positive regulation of phospholipid translocation,positive regulation of protein exit from endoplasmic reticulum,Requires Ontology
Q99848	EBNA1BP2	Probable rRNA-processing protein EBP2	C3-LHF1 / CTRL	2.59741	2.59741	1.17281e-09	18	chromosome,nucleolus,preribosome, large subunit precursor,nuclear periphery	RNA binding,protein binding	ribosomal large subunit biogenesis,rRNA processing
P24941	CDK2	Cyclin-dependent kinase 2	C3-LHF1_DN / CTRL	2.59506	2.59506	0.00227062	3	chromosome, telomeric region,condensed chromosome,X chromosome,Y chromosome,nucleus,nucleoplasm,cytoplasm,endosome,centrosome,cytosol,Cajal body,cyclin A2-CDK2 complex,cyclin-dependent protein kinase holoenzyme complex,transcription factor complex,cyclin A1-CDK2 complex,cyclin E1-CDK2 complex,cyclin E2-CDK2 complex	histone kinase activity,magnesium ion binding,protein serine/threonine kinase activity,cyclin-dependent protein serine/threonine kinase activity,protein serine/threonine/tyrosine kinase activity,protein binding,ATP binding,protein domain specific binding,cyclin binding,cyclin-dependent protein kinase activity,Requires Ontology	G2/M transition of mitotic cell cycle,negative regulation of transcription from RNA polymerase II promoter,DNA replication,DNA repair,protein phosphorylation,potassium ion transport,centriole replication,Ras protein signal transduction,positive regulation of cell proliferation,histone phosphorylation,peptidyl-serine phosphorylation,positive regulation of heterochromatin assembly,mitotic G1 DNA da…
Q8NEB9	PIK3C3	Phosphatidylinositol 3-kinase catalytic subunit type 3	C3-LHF1 / CTRL	2.59145	2.59145	1.16479e-09	2	late endosome,cytosol,axoneme,membrane,midbody,phagocytic vesicle membrane,phosphatidylinositol 3-kinase complex, class III,autolysosome,phosphatidylinositol 3-kinase complex, class III, type II,endosome,phosphatidylinositol 3-kinase complex, class III, type I,cytoplasm,peroxisome,pre-autophagosomal structure	protein kinase activity,protein binding,ATP binding,kinase activity,1-phosphatidylinositol-3-kinase activity,phosphatidylinositol kinase activity	protein lipidation,autophagy,protein phosphorylation,protein targeting to lysosome,endosome organization,cell cycle,regulation of autophagy,macroautophagy,regulation of macroautophagy,protein processing,regulation of cytokinesis,protein localization to pre-autophagosomal structure,phosphatidylinositol-3-phosphate biosynthetic process,cellular response to glucose starvation,response to leucine,ear…
Q13443	ADAM9	Disintegrin and metalloproteinase domain-containing protein 9	C3-LHF1 / CTRL	2.59007	2.59007	0.00234654	2	extracellular space,focal adhesion,cell surface,integral component of membrane,intrinsic component of external side of plasma membrane,extracellular exosome	metalloendopeptidase activity,protein kinase C binding,integrin binding,protein binding,collagen binding,metallopeptidase activity,SH3 domain binding,laminin binding,metal ion binding	positive regulation of MAP kinase activity,membrane protein ectodomain proteolysis,membrane protein intracellular domain proteolysis,cell adhesion,cell-matrix adhesion,transforming growth factor beta receptor signaling pathway,integrin-mediated signaling pathway,response to manganese ion,cell migration,keratinocyte differentiation,positive regulation of cell migration,cell adhesion mediated by in…
Q96C19	EFHD2	EF-hand domain-containing protein D2	C3-LHF1 / CTRL	2.58977	2.58977	1.50035e-08	6	membrane raft	cadherin binding,calcium ion binding
Q93091	RNASE6	Ribonuclease K6	C3-LHF1_DN / C3-LHF1	2.589	2.589	5.30236e-11	5	extracellular region,extracellular space,lysosome,cytoplasmic vesicle	nucleic acid binding,endonuclease activity,ribonuclease activity	defense response to virus,RNA catabolic process,defense response,antibacterial humoral response,innate immune response,defense response to Gram-negative bacterium,defense response to Gram-positive bacterium,Requires Ontology,RNA phosphodiester bond hydrolysis
P51888	PRELP	Prolargin	C3-LHF1 / CTRL	2.58858	2.58858	1.53782e-09	9	Requires Ontology,extracellular region,Golgi lumen,extracellular matrix,lysosomal lumen,extracellular exosome,extracellular vesicle,extracellular space	extracellular matrix structural constituent,extracellular matrix structural constituent conferring compression resistance,heparin binding	skeletal system development
Q9Y2H2	INPP5F	Phosphatidylinositide phosphatase SAC2	C3-LHF1 / CTRL	2.58685	2.58685	0.000266938	2	clathrin-coated pit,early endosome,axon,dendrite,early endosome membrane,neuronal cell body,intracellular membrane-bounded organelle,clathrin-coated endocytic vesicle,recycling endosome	phosphatidylinositol phosphate 5-phosphatase activity,protein binding,inositol monophosphate 1-phosphatase activity,phosphatidylinositol phosphate 4-phosphatase activity,protein homodimerization activity,inositol monophosphate 3-phosphatase activity,inositol monophosphate 4-phosphatase activity,phosphatidylinositol-4-phosphate phosphatase activity	positive regulation of receptor recycling,phosphatidylinositol biosynthetic process,adult locomotory behavior,cardiac muscle hypertrophy in response to stress,phosphatidylinositol catabolic process,negative regulation of peptidyl-serine phosphorylation,negative regulation of tyrosine phosphorylation of STAT protein,phosphatidylinositol dephosphorylation,phosphatidylinositol-mediated signaling,neg…
P61006	RAB8A	Ras-related protein Rab-8A	C3-LHF1 / CTRL	2.58547	2.58547	1.08374e-08	7	cilium,Golgi membrane,centrosome,centriole,cytosol,postsynaptic density,midbody,phagocytic vesicle membrane,trans-Golgi network membrane,ciliary basal body,neuronal cell body,phagocytic vesicle,recycling endosome membrane,extracellular exosome,ciliary base,Requires Ontology,glutamatergic synapse,trans-Golgi network transport vesicle,synaptic vesicle,plasma membrane,endosome,dendritic spine	GTPase activity,protein binding,GTP binding,GDP binding,protein kinase binding,small GTPase binding,myosin V binding	vesicle docking involved in exocytosis,autophagy,Golgi organization,axonogenesis,regulation of autophagy,cellular response to insulin stimulus,regulation of long-term neuronal synaptic plasticity,Golgi vesicle fusion to target membrane,regulation of protein transport,cilium morphogenesis,protein localization to cilium,protein localization to plasma membrane,neurotransmitter receptor transport, en…
Q9Y266	NUDC	Nuclear migration protein nudC	C3-LHF1 / CTRL	2.58502	2.58502	2.83639e-09	12	nucleoplasm,cytoplasm,Golgi apparatus,spindle,cytosol,microtubule,midbody,mitotic spindle	protein binding,cadherin binding,unfolded protein binding	mitotic spindle organization,mitotic metaphase plate congression,nuclear migration,response to peptide hormone,cell division,protein folding
P05556	ITGB1	Integrin beta-1	C3-LHF1_DN / C3-LHF1	2.57839	2.57839	2.95485e-08	16	focal adhesion,ruffle membrane,ruffle,cytoplasm,plasma membrane,external side of plasma membrane,cell surface,endosome membrane,intercalated disc,membrane,lamellipodium,filopodium,neuromuscular junction,cleavage furrow,integrin alpha5-beta1 complex,myelin sheath abaxonal region,sarcolemma,melanosome,dendritic spine,membrane raft,recycling endosome,extracellular exosome,glial cell projection,Requi…	C-X3-C chemokine binding,virus receptor activity,fibronectin binding,protease binding,actin binding,integrin binding,protein binding,coreceptor activity,macromolecular complex binding,cadherin binding,metal ion binding,protein heterodimerization activity,cell adhesion molecule binding,collagen binding involved in cell-matrix adhesion,protein tyrosine kinase binding,laminin binding	transforming growth factor beta receptor signaling pathway,stress fiber assembly,calcium-independent cell-matrix adhesion,positive regulation of apoptotic process,positive regulation of glutamate uptake involved in transmission of nerve impulse,regulation of inward rectifier potassium channel activity,Requires Ontology,G1/S transition of mitotic cell cycle,establishment of mitotic spindle orienta…
P05362	ICAM1	Intercellular adhesion molecule 1	C3-LHF1 / CTRL	2.57761	2.57761	1.21465e-06	3	immunological synapse,extracellular space,plasma membrane,focal adhesion,external side of plasma membrane,cell surface,membrane,membrane raft,Requires Ontology,extracellular exosome,integral component of plasma membrane	virus receptor activity,transmembrane signaling receptor activity,integrin binding,protein binding,signaling receptor activity	regulation of leukocyte mediated cytotoxicity,T cell activation via T cell receptor contact with antigen bound to MHC molecule on antigen presenting cell,T cell antigen processing and presentation,positive regulation of cellular extravasation,cell adhesion,heterophilic cell-cell adhesion via plasma membrane cell adhesion molecules,leukocyte cell-cell adhesion,membrane to membrane docking,cell adh…
P0DP23;P0DP24;P0DP25	CALM1;CALM2;CALM3	Calmodulin-1;Calmodulin-2;Calmodulin-3	C3-LHF1_DN / C3-LHF1	2.57745	2.57745	1.33603e-07	11	spindle pole,extracellular region,nucleus,nucleoplasm,cytoplasm,centrosome,cytosol,spindle microtubule,plasma membrane,sarcomere,vesicle,myelin sheath,voltage-gated potassium channel complex,macromolecular complex,calcium channel complex,catalytic complex;spindle pole,nucleus,cytoplasm,centrosome,cytosol,spindle microtubule,plasma membrane,calcineurin complex,voltage-gated potassium channel compl…	calcium ion binding,protein binding,adenylate cyclase binding,adenylate cyclase activator activity,calcium channel inhibitor activity,protein kinase binding,protein domain specific binding,titin binding,N-terminal myristoylation domain binding,protein serine/threonine kinase activator activity,ion channel binding,calcium-dependent protein binding,protein phosphatase activator activity,disordered …	G2/M transition of mitotic cell cycle,regulation of heart rate,detection of calcium ion,G-protein coupled receptor signaling pathway,positive regulation of peptidyl-threonine phosphorylation,negative regulation of peptidyl-threonine phosphorylation,regulation of release of sequestered calcium ion into cytosol by sarcoplasmic reticulum,regulation of cardiac muscle contraction by regulation of the …
Q6ZRP7	QSOX2	Sulfhydryl oxidase 2	C3-LHF1 / CTRL	2.57738	2.57738	1.04261e-06	2	nucleoplasm,Golgi apparatus,plasma membrane,nuclear membrane,integral component of Golgi membrane,extracellular space	flavin-linked sulfhydryl oxidase activity,protein disulfide isomerase activity	protein folding
Q14978	NOLC1	Nucleolar and coiled-body phosphoprotein 1	C3-LHF1 / CTRL	2.57603	2.57603	0.00176521	4	fibrillar center,cytoplasm,Cajal body,box C/D snoRNP complex,box H/ACA snoRNP complex,nucleoplasm,nucleolus	TFIIB-class transcription factor binding,RNA binding,protein binding,ATP binding,GTP binding,nuclear localization sequence binding,protein domain specific binding,protein binding, bridging,box C/D snoRNA binding,box H/ACA snoRNA binding,protein heterodimerization activity,Requires Ontology	mitotic cell cycle,rRNA processing,regulation of translation,response to osmotic stress,nucleolus organization,positive regulation of cell proliferation,neural crest formation,neural crest cell development,box H/ACA snoRNA metabolic process,regulation of protein import into nucleus,positive regulation of transcription, DNA-templated
P21281	ATP6V1B2	V-type proton ATPase subunit B, brain isoform	C3-LHF1 / CTRL	2.57453	2.57453	5.65551e-08	14	ruffle,lysosomal membrane,cytosol,plasma membrane,microvillus,integral component of membrane,apical plasma membrane,clathrin-coated vesicle membrane,synaptic vesicle membrane,melanosome,intracellular membrane-bounded organelle,extracellular exosome,vacuolar proton-transporting V-type ATPase, V1 domain	protein binding,ATP binding,hydrogen ion transmembrane transporter activity,proton-transporting ATPase activity, rotational mechanism	regulation of macroautophagy,ATP metabolic process,hydrogen ion transmembrane transport
P19440	GGT1	Glutathione hydrolase 1 proenzyme	C3-LHF1_DN / C3-LHF1	2.57445	2.57445	4.60385e-08	10	extracellular space,plasma membrane,integral component of membrane,extracellular exosome	peptidyltransferase activity,Requires Ontology,protein binding,glutathione hydrolase activity	regulation of immune system process,proteolysis,cellular amino acid metabolic process,glutamate metabolic process,fatty acid metabolic process,leukotriene metabolic process,glutathione biosynthetic process,glutathione catabolic process,spermatogenesis,cysteine biosynthetic process,zymogen activation,regulation of inflammatory response,leukotriene D4 biosynthetic process,peptide modification
O43865	AHCYL1	S-adenosylhomocysteine hydrolase-like protein 1	C3-LHF1 / CTRL	2.57127	2.57127	2.72918e-08	13	cytoplasm,endoplasmic reticulum membrane,apical plasma membrane,ER-mitochondrion membrane contact site,extracellular exosome,cytosol	RNA binding,protein binding,identical protein binding,adenosylhomocysteinase activity	mRNA polyadenylation,protein export from nucleus,one-carbon metabolic process,apoptotic process,positive regulation of sodium ion transport,regulation of mRNA 3'-end processing,regulation of ion transmembrane transporter activity,angiotensin-activated signaling pathway,epithelial fluid transport,regulation of anion transport,response to calcium ion,mitochondrion-ER tethering,S-adenosylmethionine …
P19387	POLR2C	DNA-directed RNA polymerase II subunit RPB3	C3-LHF1_DN / C3-LHF1	2.57052	2.57052	9.73287e-11	4	nucleus,nucleoplasm,cytosol,DNA-directed RNA polymerase II, core complex	DNA binding,protein binding,protein dimerization activity,DNA-directed RNA polymerase activity	transcription from RNA polymerase II promoter
Q96C57	CUSTOS	Protein CUSTOS	C3-LHF1_DN / C3-LHF1	2.56907	2.56907	2.32531e-06	2	nuclear envelope	protein binding	Wnt signaling pathway,negative regulation of Wnt signaling pathway,Spemann organizer formation
Q9HC07	TMEM165	Transmembrane protein 165	C3-LHF1_DN / C3-LHF1	2.56881	2.56881	6.32992e-10	4	Golgi membrane,lysosomal membrane,Golgi apparatus,endosome membrane,integral component of membrane,early endosome membrane,late endosome membrane,trans-Golgi network membrane,intracellular membrane-bounded organelle	manganese ion transmembrane transporter activity,calcium ion transmembrane transporter activity,metal ion transmembrane transporter activity	protein N-linked glycosylation,cellular calcium ion homeostasis,Golgi calcium ion transport,regulation of lysosomal lumen pH,manganese ion transmembrane transport,calcium ion transmembrane transport,Golgi calcium ion homeostasis
Q86VD7	SLC25A42	Mitochondrial coenzyme A transporter SLC25A42	C3-LHF1_DN / CTRL	2.56591	2.56591	6.17391e-06	4	nucleus,mitochondrion,mitochondrial inner membrane,integral component of membrane	ATP transmembrane transporter activity,protein binding,ADP transmembrane transporter activity,coenzyme A transmembrane transporter activity,adenosine-diphosphatase activity,AMP transmembrane transporter activity	ADP transport,ATP transport,coenzyme A transmembrane transport,AMP transport
Q16666	IFI16	Gamma-interferon-inducible protein 16	C3-LHF1 / CTRL	2.56559	2.56559	4.18965e-08	24	cytosol,nucleus,nucleoplasm,nucleolus,membrane,nuclear speck	double-stranded DNA binding,RNA binding,protein binding,transcription factor binding	intrinsic apoptotic signaling pathway in response to DNA damage by p53 class mediator,negative regulation of transcription from RNA polymerase II promoter,positive regulation of cytokine production,activation of innate immune response,autophagy,inflammatory response,regulation of autophagy,myeloid cell differentiation,monocyte differentiation,positive regulation of interleukin-1 beta production,r…
Q9HB21	PLEKHA1	Pleckstrin homology domain-containing family A member 1	C3-LHF1 / CTRL	2.5655	2.5655	1.51468e-07	7	nucleoplasm,cytoplasm,cytosol,plasma membrane,ruffle membrane,extracellular exosome,membrane	protein binding,lipid binding,PDZ domain binding,phosphatidylinositol-3,4-bisphosphate binding	luteinization,spermatogenesis,androgen metabolic process,estrogen metabolic process,post-embryonic development,phosphatidylinositol 3-kinase signaling,ruffle organization,Leydig cell differentiation,multicellular organism growth,establishment of protein localization,platelet-derived growth factor receptor signaling pathway,skeletal system morphogenesis,B cell receptor signaling pathway,negative r…
Q14558	PRPSAP1	Phosphoribosyl pyrophosphate synthase-associated protein 1	C3-LHF1 / CTRL	2.56477	2.56477	0.00719255	3	ribose phosphate diphosphokinase complex,cytoplasm	magnesium ion binding,enzyme inhibitor activity,protein binding,identical protein binding,ribose phosphate diphosphokinase activity	nucleobase-containing compound metabolic process,negative regulation of catalytic activity,5-phosphoribose 1-diphosphate biosynthetic process,purine nucleotide biosynthetic process
P12694	BCKDHA	2-oxoisovalerate dehydrogenase subunit alpha, mitochondrial	C3-LHF1 / CTRL	2.56166	2.56166	1.53917e-07	18	mitochondrion,mitochondrial matrix,mitochondrial alpha-ketoglutarate dehydrogenase complex	3-methyl-2-oxobutanoate dehydrogenase (2-methylpropanoyl-transferring) activity,protein binding,carboxy-lyase activity,metal ion binding	branched-chain amino acid catabolic process
Q9BU61	NDUFAF3	NADH dehydrogenase [ubiquinone] 1 alpha subcomplex assembly factor 3	C3-LHF1 / CTRL	2.56162	2.56162	4.5333e-08	3	nucleus,mitochondrial inner membrane	protein binding	mitochondrial respiratory chain complex I assembly
Q5TAQ9	DCAF8	DDB1- and CUL4-associated factor 8	C3-LHF1 / CTRL	2.55897	2.55897	3.13886e-07	9	nucleus,nucleoplasm,cytoplasm,mitochondrion,cytosol,Cul4-RING E3 ubiquitin ligase complex	protein binding	protein ubiquitination
P07686	HEXB	Beta-hexosaminidase subunit beta	C3-LHF1 / CTRL	2.55836	2.55836	3.91907e-06	7	acrosomal vesicle,extracellular region,membrane,azurophil granule lumen,azurophil granule,lysosomal lumen,cortical granule,extracellular exosome,beta-N-acetylhexosaminidase complex,lysosome	beta-N-acetylhexosaminidase activity,protein binding,acetylglucosaminyltransferase activity,identical protein binding,Requires Ontology	skeletal system development,ganglioside catabolic process,cellular calcium ion homeostasis,lysosome organization,single fertilization,penetration of zona pellucida,sensory perception of sound,locomotory behavior,male courtship behavior,regulation of cell shape,phospholipid biosynthetic process,oligosaccharide catabolic process,lipid storage,glycosaminoglycan metabolic process,myelination,astrocyt…
P14550	AKR1A1	Aldo-keto reductase family 1 member A1	C3-LHF1_DN / C3-LHF1	2.55596	2.55596	6.8155e-05	10	extracellular space,cytosol,synapse,extracellular exosome,apical plasma membrane	retinol dehydrogenase activity,aldo-keto reductase (NADP) activity,protein binding,allyl-alcohol dehydrogenase activity,L-glucuronate reductase activity,glucuronolactone reductase activity,glycerol dehydrogenase [NADP+] activity,methylglyoxal reductase (NADPH-dependent, acetol producing),alditol:NADP+ 1-oxidoreductase activity	lipid metabolic process,glucuronate catabolic process to xylulose 5-phosphate,L-ascorbic acid biosynthetic process,D-glucuronate catabolic process,daunorubicin metabolic process,doxorubicin metabolic process,aldehyde catabolic process,Requires Ontology,glutathione derivative biosynthetic process
Q99536	VAT1	Synaptic vesicle membrane protein VAT-1 homolog	C3-LHF1 / CTRL	2.55525	2.55525	5.98641e-12	16	extracellular region,integral component of membrane,azurophil granule lumen,extracellular exosome,mitochondrial outer membrane	protein binding,zinc ion binding,oxidoreductase activity	negative regulation of mitochondrial fusion
P51970	NDUFA8	NADH dehydrogenase [ubiquinone] 1 alpha subcomplex subunit 8	C3-LHF1_DN / C3-LHF1	2.55249	2.55249	2.82383e-08	8	mitochondrion,mitochondrial inner membrane,mitochondrial respiratory chain complex I,mitochondrial intermembrane space	protein binding,NADH dehydrogenase (ubiquinone) activity,macromolecular complex binding	mitochondrial electron transport, NADH to ubiquinone,aerobic respiration,mitochondrial respiratory chain complex I assembly,mitochondrial ATP synthesis coupled proton transport
P16930	FAH	Fumarylacetoacetase	C3-LHF1 / CTRL	2.5521	2.5521	0.0172073	12	cytosol,extracellular exosome	protein binding,metal ion binding,fumarylacetoacetase activity	arginine catabolic process,L-phenylalanine catabolic process,lipid metabolic process,tyrosine catabolic process,homogentisate catabolic process
P49137	MAPKAPK2	MAP kinase-activated protein kinase 2	C3-LHF1 / CTRL	2.54631	2.54631	1.19844e-06	2	nucleus,nucleoplasm,cytoplasm,centrosome,cytosol,extracellular exosome	protein kinase activity,protein serine/threonine kinase activity,protein serine/threonine/tyrosine kinase activity,protein binding,ATP binding,Requires Ontology,calmodulin binding,calcium-dependent protein serine/threonine kinase activity,mitogen-activated protein kinase binding,calmodulin-dependent protein kinase activity	MAPK cascade,toll-like receptor signaling pathway,protein phosphorylation,leukotriene metabolic process,inflammatory response,cellular response to DNA damage stimulus,peptidyl-serine phosphorylation,response to lipopolysaccharide,regulation of interleukin-6 production,regulation of tumor necrosis factor production,positive regulation of tumor necrosis factor production,response to cytokine,cellul…
Q96DC8	ECHDC3	Enoyl-CoA hydratase domain-containing protein 3, mitochondrial	C3-LHF1 / CTRL	2.54559	2.54559	2.04172e-08	13	mitochondrion	enoyl-CoA hydratase activity,hydro-lyase activity	fatty acid metabolic process,positive regulation of cellular response to insulin stimulus
P48426	PIP4K2A	Phosphatidylinositol 5-phosphate 4-kinase type-2 alpha	C3-LHF1_DN / C3-LHF1	2.53638	2.53638	2.62921e-11	10	photoreceptor outer segment,photoreceptor inner segment,nucleoplasm,lysosome,autophagosome,cytosol,plasma membrane	protein binding,ATP binding,1-phosphatidylinositol-4-phosphate 5-kinase activity,1-phosphatidylinositol-5-phosphate 4-kinase activity,protein homodimerization activity	regulation of autophagy,phosphorylation,megakaryocyte development,negative regulation of insulin receptor signaling pathway,Requires Ontology,vesicle-mediated cholesterol transport,negative regulation of 1-phosphatidylinositol-4-phosphate 5-kinase activity,1-phosphatidyl-1D-myo-inositol 4,5-bisphosphate biosynthetic process,positive regulation of autophagosome assembly,phosphatidylinositol phosph…
P00441	SOD1	Superoxide dismutase [Cu-Zn]	C3-LHF1_DN / C3-LHF1	2.53606	2.53606	4.57803e-06	7	plasma membrane,extracellular region,extracellular space,nucleus,nucleoplasm,cytoplasm,mitochondrion,mitochondrial intermembrane space,mitochondrial matrix,lysosome,peroxisome,cytosol,dense core granule,cytoplasmic vesicle,dendrite cytoplasm,neuronal cell body,extracellular exosome,axon cytoplasm,macromolecular complex	superoxide dismutase activity,copper ion binding,protein binding,zinc ion binding,protein phosphatase 2B binding,small GTPase binding,identical protein binding,chaperone binding	positive regulation of MAPK cascade,response to superoxide,ovarian follicle development,positive regulation of cytokine production,placenta development,retina homeostasis,response to amphetamine,myeloid cell homeostasis,glutathione metabolic process,superoxide metabolic process,cellular iron ion homeostasis,spermatogenesis,embryo implantation,aging,sensory perception of sound,locomotory behavior,…
Q9NTG7	SIRT3	NAD-dependent protein deacetylase sirtuin-3, mitochondrial	C3-LHF1 / CTRL	2.53476	2.53476	3.68551e-06	4	nucleoplasm,mitochondrion,mitochondrial matrix,macromolecular complex,nucleus	NAD+ ADP-ribosyltransferase activity,protein binding,zinc ion binding,NAD-dependent protein deacetylase activity,sequence-specific DNA binding,NAD-dependent histone deacetylase activity,NAD+ binding	protein ADP-ribosylation,protein deacetylation,aerobic respiration,histone deacetylation,peptidyl-lysine deacetylation,positive regulation of superoxide dismutase activity,positive regulation of catalase activity,positive regulation of ceramide biosynthetic process
Q7Z7H8	MRPL10	39S ribosomal protein L10, mitochondrial	C3-LHF1 / CTRL	2.53425	2.53425	7.87883e-06	2	nucleoplasm,mitochondrion,mitochondrial inner membrane,mitochondrial large ribosomal subunit,ribonucleoprotein complex,large ribosomal subunit	RNA binding,structural constituent of ribosome,protein binding	translation,mitochondrial translation
Q3YBM2	TMEM176B	Transmembrane protein 176B	C3-LHF1_DN / C3-LHF1	2.53186	2.53186	9.81097e-10	3	integral component of membrane,nuclear membrane	protein binding	animal organ morphogenesis,cell differentiation,negative regulation of dendritic cell differentiation
Q9Y3C1	NOP16	Nucleolar protein 16	C3-LHF1 / CTRL	2.52936	2.52936	1.03586e-06	3	nucleoplasm,nucleolus,intracellular membrane-bounded organelle	RNA binding	ribosomal large subunit biogenesis
P15954	COX7C	Cytochrome c oxidase subunit 7C, mitochondrial	C3-LHF1_DN / C3-LHF1	2.52751	2.52751	3.59322e-09	4	mitochondrion,mitochondrial inner membrane,mitochondrial respiratory chain complex IV,integral component of membrane,mitochondrial membrane	protein binding	generation of precursor metabolites and energy,mitochondrial electron transport, cytochrome c to oxygen,cellular respiration
Q9P0K7	RAI14	Ankycorbin	C3-LHF1 / CTRL	2.52684	2.52684	5.19493e-06	19	fibrillar center,nucleoplasm,cytosol,cytoskeleton,cell cortex,cell junction	actin binding,protein binding	spermatogenesis,cell differentiation
Q86X29	LSR	Lipolysis-stimulated lipoprotein receptor	C3-LHF1_DN / C3-LHF1	2.52392	2.52392	2.10197e-08	8	plasma membrane,bicellular tight junction,integral component of membrane,tricellular tight junction,extracellular exosome,occluding junction,very-low-density lipoprotein particle,low-density lipoprotein particle,chylomicron,membrane		maintenance of blood-brain barrier,liver development,epithelial structure maintenance,establishment of blood-brain barrier,establishment of skin barrier,Requires Ontology,tricellular tight junction assembly
Q9UHW9	SLC12A6	Solute carrier family 12 member 6	C3-LHF1_DN / C3-LHF1	2.52276	2.52276	2.27541e-09	4	plasma membrane,integral component of plasma membrane,integral component of membrane,basolateral plasma membrane,synapse	ammonium transmembrane transporter activity,potassium:chloride symporter activity	angiogenesis,ion transport,cellular hypotonic salinity response,Requires Ontology,chemical synaptic transmission,potassium ion import across plasma membrane,potassium ion homeostasis,chloride ion homeostasis,cell volume homeostasis,chloride transmembrane transport
P61923	COPZ1	Coatomer subunit zeta-1	C3-LHF1_DN / C3-LHF1	2.51667	2.51667	9.0032e-08	3	Golgi membrane,endoplasmic reticulum membrane,cytosol,transport vesicle,COPI vesicle coat		retrograde vesicle-mediated transport, Golgi to ER,intra-Golgi vesicle-mediated transport,toxin transport,intracellular protein transport
Q9NR28	DIABLO	Diablo homolog, mitochondrial	C3-LHF1 / CTRL	2.51648	2.51648	9.05921e-10	5	mitochondrion,mitochondrial intermembrane space,cytosol,cytoplasmic side of plasma membrane,CD40 receptor complex	protein binding	apoptotic process,activation of cysteine-type endopeptidase activity involved in apoptotic process,extrinsic apoptotic signaling pathway via death domain receptors,positive regulation of apoptotic process,intrinsic apoptotic signaling pathway,intrinsic apoptotic signaling pathway in response to oxidative stress,neuron apoptotic process,activation of cysteine-type endopeptidase activity involved i…
O00116	AGPS	Alkyldihydroxyacetonephosphate synthase, peroxisomal	C3-LHF1 / CTRL	2.51172	2.51172	0.00786138	13	nucleolus,mitochondrion,peroxisome,peroxisomal membrane,peroxisomal matrix,cytosol,membrane	protein binding,alkylglycerone-phosphate synthase activity,oxidoreductase activity,FAD binding	lipid biosynthetic process,ether lipid biosynthetic process
Q93034	CUL5	Cullin-5	C3-LHF1 / CTRL	2.50896	2.50896	2.81208e-08	17	cytosol,Requires Ontology,Cul5-RING ubiquitin ligase complex,cullin-RING ubiquitin ligase complex,SCF ubiquitin ligase complex	ubiquitin-protein transferase activity,calcium channel activity,protein binding,ubiquitin protein ligase binding,signaling receptor activity,protein binding, bridging	G1/S transition of mitotic cell cycle,protein ubiquitination,ERBB2 signaling pathway,calcium ion transmembrane transport,intrinsic apoptotic signaling pathway,SCF-dependent proteasomal ubiquitin-dependent protein catabolic process
Q99424	ACOX2	Peroxisomal acyl-coenzyme A oxidase 2	C3-LHF1 / CTRL	2.50396	2.50396	0.000146152	5	peroxisome,peroxisomal matrix,cytosol,intracellular membrane-bounded organelle	protein binding,3alpha,7alpha,12alpha-trihydroxy-5beta-cholestanoyl-CoA 24-hydroxylase activity,protein homodimerization activity,flavin adenine dinucleotide binding,FAD binding,palmitoyl-CoA oxidase activity,fatty acid binding,acyl-CoA oxidase activity	positive regulation of cell death,fatty acid beta-oxidation using acyl-CoA oxidase,positive regulation of response to oxidative stress,lipid homeostasis,very long-chain fatty acid metabolic process
Q9UIJ7	AK3	GTP:AMP phosphotransferase AK3, mitochondrial	C3-LHF1 / CTRL	2.50378	2.50378	1.32158e-09	16	mitochondrion,mitochondrial matrix,cytoplasm	adenylate kinase activity,protein binding,ATP binding,GTP binding,nucleoside triphosphate adenylate kinase activity	ADP biosynthetic process,blood coagulation,phosphorylation,AMP metabolic process,GTP metabolic process,ITP metabolic process,UTP metabolic process,nucleoside triphosphate biosynthetic process
Q92841	DDX17	Probable ATP-dependent RNA helicase DDX17	C3-LHF1 / CTRL	2.50363	2.50363	2.38966e-08	30	nucleus,nucleoplasm,nucleolus,cytosol,membrane,nuclear speck,ribonucleoprotein complex	transcription coactivator activity,RNA binding,protein binding,ATP binding,RNA-dependent ATPase activity,ATPase activity,RNA helicase activity	alternative mRNA splicing, via spliceosome,regulation of alternative mRNA splicing, via spliceosome,epithelial to mesenchymal transition,immune system process,regulation of transcription from RNA polymerase II promoter,rRNA processing,RNA processing,miRNA metabolic process,intracellular estrogen receptor signaling pathway,androgen receptor signaling pathway,gene silencing by RNA,myoblast differen…
O94804	STK10	Serine/threonine-protein kinase 10	C3-LHF1 / CTRL	2.50313	2.50313	3.53931e-08	17	cytosol,plasma membrane,specific granule membrane,extracellular exosome	protein serine/threonine kinase activity,protein serine/threonine/tyrosine kinase activity,protein binding,ATP binding,identical protein binding,protein homodimerization activity,Requires Ontology	protein phosphorylation,cell cycle,protein autophosphorylation,lymphocyte aggregation,regulation of lymphocyte migration
Q8TAQ2	SMARCC2	SWI/SNF complex subunit SMARCC2	C3-LHF1_DN / C3-LHF1	2.50233	2.50233	6.32822e-14	22	kinetochore,chromatin,nucleoplasm,nuclear matrix,SWI/SNF complex,RSC complex,brahma complex,npBAF complex,nBAF complex,Requires Ontology,macromolecular complex	nucleosomal DNA binding,transcription coactivator activity,protein binding,histone binding	nucleosome disassembly,chromatin remodeling,regulation of transcription from RNA polymerase II promoter,nervous system development,regulation of mitotic metaphase/anaphase transition,positive regulation of T cell differentiation,positive regulation of cell differentiation,positive regulation of myoblast differentiation,negative regulation of transcription, DNA-templated,positive regulation of tra…
P62745	RHOB	Rho-related GTP-binding protein RhoB	C3-LHF1_DN / C3-LHF1	2.50187	2.50187	1.76546e-08	3	nucleus,early endosome,cytosol,plasma membrane,focal adhesion,endosome membrane,late endosome membrane,cleavage furrow,extracellular exosome,cytoplasmic vesicle,cell cortex,cell projection,cytoskeleton	GTPase activity,protein binding,GTP binding,GDP binding,protein kinase binding	mitotic cytokinesis,angiogenesis,intracellular protein transport,apoptotic process,cell adhesion,Rho protein signal transduction,endosome to lysosome transport,positive regulation of endothelial cell migration,cell differentiation,regulation of cell migration,negative regulation of cell migration,positive regulation of apoptotic process,positive regulation of angiogenesis,negative regulation of c…
P63279	UBE2I	SUMO-conjugating enzyme UBC9	C3-LHF1 / CTRL	2.50087	2.50087	1.68904e-12	6	synaptonemal complex,nucleus,nuclear envelope,nuclear pore,nucleoplasm,cytoplasm,cytosol,PML body,Requires Ontology,transferase complex,sumoylated E2 ligase complex	transcription cofactor binding,RNA binding,protein binding,ATP binding,transcription factor binding,SUMO transferase activity,enzyme binding,HLH domain binding,small protein activating enzyme binding,SUMO conjugating enzyme activity,RING-like zinc finger domain binding	negative regulation of transcription from RNA polymerase II promoter,cellular protein modification process,ubiquitin-dependent protein catabolic process,chromosome segregation,mitotic nuclear envelope reassembly,protein sumoylation,positive regulation of I-kappaB kinase/NF-kappaB signaling,negative regulation of transcription, DNA-templated,nuclear export,cell division,positive regulation of SUMO…
P03886	MT-ND1	NADH-ubiquinone oxidoreductase chain 1	C3-LHF1 / CTRL	2.50002	2.50002	4.83912e-06	2	mitochondrial inner membrane,mitochondrial respiratory chain complex I,mitochondrial membrane	protein binding,NADH dehydrogenase (ubiquinone) activity,NADH dehydrogenase activity	mitochondrial electron transport, NADH to ubiquinone,aerobic respiration,mitochondrial respiratory chain complex I assembly,mitochondrial ATP synthesis coupled proton transport
Q7L2J0	MEPCE	7SK snRNA methylphosphate capping enzyme	C3-LHF1_DN / C3-LHF1	2.49624	2.49624	1.51811e-12	21	nucleus,Requires Ontology,ribonucleoprotein complex	RNA binding,protein binding,RNA methyltransferase activity,S-adenosylmethionine-dependent methyltransferase activity,7SK snRNA binding,RNA 5'-methyltransferase activity,snRNA binding,O-methyltransferase activity	negative regulation of transcription from RNA polymerase II promoter,RNA methylation,snRNA metabolic process,negative regulation of chromatin binding,snRNA modification,positive regulation of G1/S transition of mitotic cell cycle,positive regulation of protein localization to Cajal body,positive regulation of snRNA transcription from RNA polymerase II promoter
Q15436	SEC23A	Protein transport protein Sec23A	C3-LHF1 / CTRL	2.49614	2.49614	7.34003e-09	13	Golgi membrane,endoplasmic reticulum membrane,cytosol,ER to Golgi transport vesicle membrane,extrinsic component of membrane,perinuclear region of cytoplasm,endoplasmic reticulum exit site,COPII vesicle coat	protein binding,zinc ion binding,GTPase activator activity	intracellular protein transport,regulation of catalytic activity,protein localization to plasma membrane,cargo loading into COPII-coated vesicle
O75083	WDR1	WD repeat-containing protein 1	C3-LHF1 / CTRL	2.49389	2.49389	3.21596e-10	22	podosome,extracellular region,cytosol,plasma membrane,cell-cell junction,cell junction,cell projection,extracellular exosome,cortical actin cytoskeleton	actin filament binding	neutrophil mediated immunity,sensory perception of sound,regulation of cell shape,actin filament fragmentation,platelet formation,regulation of actin filament depolymerization,cortical cytoskeleton organization,establishment of planar polarity of follicular epithelium,apical junction assembly,maintenance of epithelial cell apical/basal polarity,regulation of oligodendrocyte differentiation,regula…
P62136	PPP1CA	Serine/threonine-protein phosphatase PP1-alpha catalytic subunit	C3-LHF1 / CTRL	2.49159	2.49159	4.92699e-08	5	chromosome, telomeric region,nucleus,nucleoplasm,nucleolus,cytoplasm,cytosol,plasma membrane,adherens junction,glycogen granule,dendritic spine,perikaryon,extracellular exosome,presynapse,glutamatergic synapse,protein phosphatase type 1 complex,PTW/PP1 phosphatase complex	phosphoprotein phosphatase activity,protein serine/threonine phosphatase activity,protein binding,protein phosphatase 1 binding,phosphatase activity,myosin phosphatase activity,ribonucleoprotein complex binding,metal ion binding,cadherin binding involved in cell-cell adhesion	protein dephosphorylation,glycogen metabolic process,regulation of glycogen biosynthetic process,regulation of glycogen catabolic process,cell cycle,response to lead ion,dephosphorylation,lung development,negative regulation of protein binding,circadian regulation of gene expression,peptidyl-threonine dephosphorylation,regulation of translational initiation by eIF2 alpha dephosphorylation,regulat…
Q7L576	CYFIP1	Cytoplasmic FMR1-interacting protein 1	C3-LHF1 / CTRL	2.49147	2.49147	1.0482e-10	31	ruffle,extracellular region,cytosol,focal adhesion,lamellipodium,filopodium tip,secretory granule lumen,specific granule lumen,neuron projection,neuronal cell body,terminal bouton,dendritic spine,dendritic growth cone,axonal growth cone,perinuclear region of cytoplasm,excitatory synapse,extracellular exosome,Requires Ontology,tertiary granule lumen,mRNA cap binding complex,SCAR complex,synapse	small GTPase binding,protein binding,translation regulator activity,actin filament binding,RNA 7-methylguanosine cap binding	regulation of cell shape,positive regulation of lamellipodium assembly,Rac protein signal transduction,lamellipodium assembly,regulation of actin filament polymerization,ruffle organization,regulation of myelination,cellular response to insulin stimulus,positive regulation of axon extension,axon extension,cognition,positive regulation of neurotrophin TRK receptor signaling pathway,response to ele…
Q71UM5	RPS27L	40S ribosomal protein S27-like	C3-LHF1 / CTRL	2.48917	2.48917	5.53591e-09	2	nucleus,cytosolic small ribosomal subunit	RNA binding,protein binding,translation activator activity,cysteine-type endopeptidase activator activity involved in apoptotic process,metal ion binding,structural constituent of ribosome	translation,activation of cysteine-type endopeptidase activity involved in apoptotic process,DNA damage response, signal transduction by p53 class mediator resulting in transcription of p21 class mediator,mitotic G1 DNA damage checkpoint,intrinsic apoptotic signaling pathway in response to DNA damage by p53 class mediator,positive regulation of translation,ribosomal small subunit assembly
P35555	FBN1	Fibrillin-1	C3-LHF1_DN / C3-LHF1	2.48771	2.48771	2.36435e-10	28	Requires Ontology,microfibril,extracellular region,basement membrane,extracellular space,endoplasmic reticulum lumen,extracellular matrix	integrin binding,hormone activity,extracellular matrix structural constituent,calcium ion binding,protein binding,heparin binding,extracellular matrix constituent conferring elasticity,identical protein binding,macromolecular complex binding	skeletal system development,metanephros development,signal transduction,heart development,cell adhesion mediated by integrin,sequestering of BMP in extracellular matrix,sequestering of TGFbeta in extracellular matrix,camera-type eye development,negative regulation of osteoclast differentiation,embryonic eye morphogenesis,post-embryonic eye morphogenesis,cellular response to transforming growth fa…
O00115	DNASE2	Deoxyribonuclease-2-alpha	C3-LHF1_DN / CTRL	2.48487	2.48487	0.00574172	2	lysosome,extracellular exosome	DNA binding,deoxyribonuclease II activity	DNA metabolic process,erythrocyte differentiation,regulation of immune response,apoptotic DNA fragmentation
Q9Y697	NFS1	Cysteine desulfurase, mitochondrial	C3-LHF1 / CTRL	2.48139	2.48139	8.978e-06	11	nucleus,nucleoplasm,mitochondrion,mitochondrial matrix,cytosol,iron-sulfur cluster assembly complex	protein binding,pyridoxal phosphate binding,cysteine desulfurase activity,protein homodimerization activity,metal ion binding,iron-sulfur cluster binding	Mo-molybdopterin cofactor biosynthetic process,iron-sulfur cluster assembly,iron incorporation into metallo-sulfur cluster,[2Fe-2S] cluster assembly
P39060	COL18A1	Collagen alpha-1(XVIII) chain	C3-LHF1 / CTRL	2.48125	2.48125	3.52961e-10	39	Requires Ontology,extracellular region,basement membrane,extracellular space,endoplasmic reticulum lumen,extracellular exosome,collagen trimer,extracellular matrix	extracellular matrix structural constituent conferring tensile strength,metal ion binding,extracellular matrix structural constituent	cell adhesion,visual perception,negative regulation of cell proliferation,animal organ morphogenesis,endothelial cell morphogenesis,extracellular matrix organization,angiogenesis
Q8IZ83	ALDH16A1	Aldehyde dehydrogenase family 16 member A1	C3-LHF1 / CTRL	2.47994	2.47994	6.52464e-12	34	membrane	protein binding,oxidoreductase activity, acting on the aldehyde or oxo group of donors, NAD or NADP as acceptor
P45880	VDAC2	Voltage-dependent anion-selective channel protein 2	C3-LHF1_DN / C3-LHF1	2.47758	2.47758	1.44343e-10	24	acrosomal vesicle,nucleus,mitochondrion,mitochondrial outer membrane,membrane,mitochondrial membrane,mitochondrial nucleoid,sperm midpiece,pore complex	nucleotide binding,protein binding,voltage-gated anion channel activity,porin activity,cholesterol binding,phosphatidylcholine binding,ceramide binding	anion transport,binding of sperm to zona pellucida,inorganic anion transport,negative regulation of protein polymerization,mitochondrial outer membrane permeabilization,anion transmembrane transport,negative regulation of intrinsic apoptotic signaling pathway
Q99442	SEC62	Translocation protein SEC62	C3-LHF1_DN / C3-LHF1	2.47637	2.47637	4.27066e-09	7	rough endoplasmic reticulum,membrane,integral component of membrane,integral component of endoplasmic reticulum membrane,endoplasmic reticulum	signaling receptor activity	posttranslational protein targeting to membrane,cotranslational protein targeting to membrane,posttranslational protein targeting to membrane, translocation
Q9H0N5	PCBD2	Pterin-4-alpha-carbinolamine dehydratase 2	C3-LHF1 / CTRL	2.47634	2.47634	0.00128477	2	cellular_component,nucleus	phenylalanine 4-monooxygenase activity,protein binding,identical protein binding,4-alpha-hydroxytetrahydrobiopterin dehydratase activity	tetrahydrobiopterin biosynthetic process,tyrosine biosynthetic process, by oxidation of phenylalanine,positive regulation of transcription, DNA-templated
Q15075	EEA1	Early endosome antigen 1	C3-LHF1 / CTRL	2.47569	2.47569	6.25816e-11	53	cytoplasm,early endosome,cytosol,membrane,extrinsic component of plasma membrane,early endosome membrane,axonal spine,extracellular exosome,serine-pyruvate aminotransferase complex	protein binding,calmodulin binding,1-phosphatidylinositol binding,zinc ion binding,GTP-dependent protein binding,protein homodimerization activity	endocytosis,vesicle fusion,synaptic vesicle to endosome fusion,viral RNA genome replication,early endosome to late endosome transport
P26038	MSN	Moesin	C3-LHF1 / CTRL	2.47216	2.47216	2.70228e-11	34	focal adhesion,uropod,extracellular space,nucleus,cytoplasm,cytosol,cytoskeleton,plasma membrane,microvillus,cell surface,basolateral plasma membrane,apical plasma membrane,filopodium,pseudopodium,microvillus membrane,vesicle,apical part of cell,perinuclear region of cytoplasm,extracellular exosome,cell periphery,blood microparticle,adherens junction	double-stranded RNA binding,receptor binding,structural constituent of cytoskeleton,protein binding,enzyme binding,protein kinase binding,cell adhesion molecule binding,actin binding	regulation of cell size,immunological synapse formation,cytoskeleton organization,leukocyte cell-cell adhesion,regulation of cell shape,positive regulation of gene expression,gland morphogenesis,membrane to membrane docking,T cell proliferation,establishment of epithelial cell apical/basal polarity,leukocyte migration,establishment of endothelial barrier,T cell aggregation,cellular response to te…
O94966	USP19	Ubiquitin carboxyl-terminal hydrolase 19	C3-LHF1_DN / C3-LHF1	2.47159	2.47159	1.93564e-08	6	endoplasmic reticulum membrane,cytosol,integral component of membrane	thiol-dependent ubiquitin-specific protease activity,protein binding,ubiquitin protein ligase binding,metal ion binding,Hsp90 protein binding,Lys48-specific deubiquitinase activity	protein deubiquitination,ER-associated ubiquitin-dependent protein catabolic process,regulation of protein stability,response to endoplasmic reticulum stress,negative regulation of skeletal muscle tissue development,protein stabilization,protein K48-linked deubiquitination,positive regulation of cell cycle process,regulation of cellular response to hypoxia,negative regulation of proteasomal prote…
Q9UL18	AGO1	Protein argonaute-1	C3-LHF1 / CTRL	2.4698	2.4698	0.00010561	7	cytoplasmic mRNA processing body,nucleus,nucleoplasm,cytoplasm,cytosol,cytoplasmic ribonucleoprotein granule,polysome,RISC complex,RISC-loading complex,ribonucleoprotein complex	endoribonuclease activity,RNA polymerase II core binding,core promoter sequence-specific DNA binding,RNA binding,double-stranded RNA binding,single-stranded RNA binding,protein binding,miRNA binding	mRNA cleavage involved in gene silencing by miRNA,mRNA cleavage involved in gene silencing by siRNA,nuclear-transcribed mRNA catabolic process,RNA secondary structure unwinding,negative regulation of angiogenesis,pre-miRNA processing,production of miRNAs involved in gene silencing by miRNA,miRNA mediated inhibition of translation,small RNA loading onto RISC,positive regulation of transcription fr…
P42766	RPL35	60S ribosomal protein L35	C3-LHF1 / CTRL	2.46976	2.46976	2.81086e-07	11	nucleolus,cytoplasm,cytosol,membrane,cytosolic large ribosomal subunit,cytosolic ribosome	RNA binding,structural constituent of ribosome,mRNA binding	cytoplasmic translation,translation,maturation of LSU-rRNA from tricistronic rRNA transcript (SSU-rRNA, 5.8S rRNA, LSU-rRNA)
Q969V3	NCLN	Nicalin	C3-LHF1 / CTRL	2.46737	2.46737	1.75469e-07	5	endoplasmic reticulum membrane,membrane,integral component of membrane,macromolecular complex	protein binding,ribosome binding	regulation of protein complex assembly,protein stabilization,regulation of protein complex stability,regulation of signal transduction
P04792	HSPB1	Heat shock protein beta-1	C3-LHF1 / CTRL	2.46313	2.46313	1.15147e-08	23	cornified envelope,extracellular space,nucleus,cytoplasm,spindle,cytosol,cytoskeleton,focal adhesion,Z disc,extracellular exosome,axon cytoplasm,proteasome complex	RNA binding,protein kinase C binding,protein binding,protein kinase C inhibitor activity,protein kinase binding,identical protein binding,protein homodimerization activity,ubiquitin binding,protein binding involved in protein folding,RNA polymerase II sequence-specific DNA binding transcription factor binding	retina homeostasis,regulation of protein phosphorylation,regulation of translational initiation,negative regulation of protein kinase activity,response to unfolded protein,response to virus,regulation of autophagy,positive regulation of interleukin-1 beta production,positive regulation of tumor necrosis factor production,intracellular signal transduction,cellular response to vascular endothelial …
Q96GA3	LTV1	Protein LTV1 homolog	C3-LHF1_DN / C3-LHF1	2.46232	2.46232	0.000612054	3	nucleoplasm,cytosol,preribosome, small subunit precursor,nucleus	protein binding	ribosomal small subunit export from nucleus,ribosomal small subunit biogenesis
P22735	TGM1	Protein-glutamine gamma-glutamyltransferase K	C3-LHF1_DN / C3-LHF1	2.46126	2.46126	9.71207e-05	3	cornified envelope,cytosol,plasma membrane,membrane,intrinsic component of membrane,extracellular exosome	protein-glutamine gamma-glutamyltransferase activity,protein binding,identical protein binding,metal ion binding	cellular protein modification process,positive regulation of keratinocyte proliferation,peptide cross-linking,keratinocyte differentiation,keratinization,cell envelope organization,positive regulation of cell cycle
P31948	STIP1	Stress-induced-phosphoprotein 1	C3-LHF1 / CTRL	2.45911	2.45911	3.55501e-08	17	nucleus,Golgi apparatus,cytosol,Requires Ontology,macromolecular complex	RNA binding,protein binding,Hsp70 protein binding,Hsp90 protein binding	protein folding,cellular response to interleukin-7
Q14376	GALE	UDP-glucose 4-epimerase	C3-LHF1_DN / CTRL	2.45737	2.45737	1.54846e-06	10	cytosol	UDP-N-acetylglucosamine 4-epimerase activity,UDP-glucose 4-epimerase activity,identical protein binding,protein homodimerization activity	galactose catabolic process,galactose catabolic process via UDP-galactose
Q68DK7	MSL1	Male-specific lethal 1 homolog	C3-LHF1_DN / C3-LHF1	2.45713	2.45713	2.26915e-11	5	nucleus,nucleoplasm,nuclear speck,MSL complex	protein binding,chromatin binding	chromatin organization,histone H4-K16 acetylation,positive regulation of transcription, DNA-templated,regulation of dosage compensation by inactivation of X chromosome
Q9H3M7	TXNIP	Thioredoxin-interacting protein	C3-LHF1 / CTRL	2.45457	2.45457	0.00573097	2	nucleus,cytoplasm,mitochondrial intermembrane space,cytosol	enzyme inhibitor activity,protein binding,ubiquitin protein ligase binding	negative regulation of transcription from RNA polymerase II promoter,protein import into nucleus,cell cycle,response to xenobiotic stimulus,response to mechanical stimulus,response to glucose,keratinocyte differentiation,response to estradiol,response to progesterone,regulation of cell proliferation,response to hydrogen peroxide,positive regulation of apoptotic process,negative regulation of cata…
Q9NRG7	SDR39U1	Epimerase family protein SDR39U1	C3-LHF1 / CTRL	2.45087	2.45087	2.12787e-07	5	nucleus	oxidoreductase activity
O43615	TIMM44	Mitochondrial import inner membrane translocase subunit TIM44	C3-LHF1 / CTRL	2.44961	2.44961	0.000324528	7	fibrillar center,mitochondrion,mitochondrial inner membrane,mitochondrial inner membrane presequence translocase complex,mitochondrial matrix	protein binding,ATP binding,chaperone binding	protein targeting to mitochondrion,intracellular protein transport,protein import into mitochondrial matrix
P17026	ZNF22	Zinc finger protein 22	C3-LHF1 / CTRL	2.43899	2.43899	2.43234e-07	9	nucleus,nucleoplasm	DNA binding,zinc ion binding,RNA polymerase II regulatory region sequence-specific DNA binding,RNA polymerase II transcription factor activity, sequence-specific DNA binding	regulation of transcription, DNA-templated,odontogenesis,regulation of transcription from RNA polymerase II promoter
P14324	FDPS	Farnesyl pyrophosphate synthase	C3-LHF1 / CTRL	2.43864	2.43864	1.71604e-10	8	nucleoplasm,cytosol,cytoplasm	RNA binding,protein binding,metal ion binding,dimethylallyltranstransferase activity,geranyltranstransferase activity	cholesterol biosynthetic process,geranyl diphosphate biosynthetic process,farnesyl diphosphate biosynthetic process
Q96TA2	YME1L1	ATP-dependent zinc metalloprotease YME1L1	C3-LHF1_DN / C3-LHF1	2.4338	2.4338	8.61194e-05	4	mitochondrion,mitochondrial inner membrane,membrane,integral component of membrane,nuclear body	ATP-dependent peptidase activity,metalloendopeptidase activity,protein binding,ATP binding,ATPase activity,metal ion binding	misfolded or incompletely synthesized protein catabolic process,mitochondrion organization,cell proliferation,protein hexamerization,mitochondrial protein processing,mitochondrial protein catabolic process,negative regulation of apoptotic process,proteolysis
Q5T5U3	ARHGAP21	Rho GTPase-activating protein 21	C3-LHF1 / CTRL	2.43146	2.43146	1.81356e-06	5	Golgi membrane,Golgi apparatus,cytosol,plasma membrane,actin cytoskeleton,cell junction,cytoplasmic vesicle membrane	GTPase activator activity,protein binding	Golgi organization,signal transduction,regulation of catalytic activity,regulation of small GTPase mediated signal transduction,establishment of Golgi localization,maintenance of Golgi location,organelle transport along microtubule,Golgi localization
Q969G3	SMARCE1	SWI/SNF-related matrix-associated actin-dependent regulator of chromatin subfamily E member 1	C3-LHF1_DN / C3-LHF1	2.43058	2.43058	1.05567e-08	9	nuclear chromosome,kinetochore,chromatin,nucleus,nucleoplasm,nuclear matrix,SWI/SNF complex,RSC complex,brahma complex,npBAF complex,nBAF complex,Requires Ontology,macromolecular complex	nucleosomal DNA binding,chromatin binding,transcription coactivator activity,RNA binding,protein binding,N-acetyltransferase activity,ligand-dependent nuclear receptor binding,protein N-terminus binding	nucleosome disassembly,chromatin remodeling,regulation of transcription from RNA polymerase II promoter,neurogenesis,regulation of mitotic metaphase/anaphase transition,positive regulation of T cell differentiation,positive regulation of cell differentiation,positive regulation of myoblast differentiation,negative regulation of transcription, DNA-templated,positive regulation of transcription, DN…
O60313	OPA1	Dynamin-like 120 kDa protein, mitochondrial	C3-LHF1 / CTRL	2.42987	2.42987	4.27173e-12	26	nucleoplasm,mitochondrion,mitochondrial outer membrane,mitochondrial inner membrane,mitochondrial intermembrane space,cytosol,membrane,integral component of membrane,mitochondrial crista,dendrite,axon cytoplasm,mitochondrial membrane,microtubule,cytoplasm	magnesium ion binding,GTPase activity,protein binding,GTP binding,phosphatidic acid binding,cardiolipin binding,microtubule binding	mitochondrion organization,mitochondrial genome maintenance,mitochondrial fission,neural tube closure,apoptotic process,inner mitochondrial membrane organization,visual perception,mitochondrial fusion,axonal transport of mitochondrion,negative regulation of apoptotic process,GTP metabolic process,protein oligomerization,negative regulation of release of cytochrome c from mitochondria,cellular sen…
Q7L7X3	TAOK1	Serine/threonine-protein kinase TAO1	C3-LHF1 / CTRL	2.42804	2.42804	0.00598337	15	cytosol,microtubule cytoskeleton,perinuclear region of cytoplasm,extracellular exosome,cytoplasm	protein kinase activity,protein serine/threonine kinase activity,protein serine/threonine/tyrosine kinase activity,protein binding,ATP binding,kinase activity,transferase activity,alpha-tubulin binding,protein serine/threonine kinase activator activity,tau protein binding,beta-tubulin binding,tau-protein kinase activity,Requires Ontology	microtubule cytoskeleton organization,DNA repair,protein phosphorylation,cellular response to DNA damage stimulus,negative regulation of microtubule depolymerization,mitotic G2 DNA damage checkpoint,phosphorylation,positive regulation of stress-activated MAPK cascade,regulation of actin cytoskeleton organization,positive regulation of JNK cascade,protein autophosphorylation,regulation of cytoskel…
P42685	FRK	Tyrosine-protein kinase FRK	C3-LHF1 / CTRL	2.42752	2.42752	4.50209e-06	4	extracellular region,intracellular,nucleus,nucleoplasm,cytosol,azurophil granule lumen,specific granule lumen,extracellular exosome,extrinsic component of cytoplasmic side of plasma membrane	protein serine/threonine/tyrosine kinase activity,protein tyrosine kinase activity,protein binding,ATP binding,receptor binding,non-membrane spanning protein tyrosine kinase activity	negative regulation of transcription from RNA polymerase II promoter,protein phosphorylation,negative regulation of cell proliferation,peptidyl-tyrosine phosphorylation,cell differentiation,transmembrane receptor protein tyrosine kinase signaling pathway,innate immune response
Q96GD3	SCMH1	Polycomb protein SCMH1	C3-LHF1 / CTRL	2.42717	2.42717	4.40524e-05	3	nucleoplasm,chromocenter,nucleus	protein binding,histone binding,chromatin binding	chromatin remodeling,spermatogenesis,anterior/posterior pattern specification,heterochromatin assembly,negative regulation of transcription, DNA-templated
P61129	ZC3H6	Zinc finger CCCH domain-containing protein 6	C3-LHF1_DN / C3-LHF1	2.42706	2.42706	1.04199e-07	4	cellular_component,chromatin,nucleus	molecular_function,RNA binding,metal ion binding	biological_process,negative regulation of transcription, DNA-templated
Q8WV24	PHLDA1	Pleckstrin homology-like domain family A member 1	C3-LHF1 / CTRL	2.41811	2.41811	3.22509e-08	3	nucleoplasm,nucleolus,cytosol,cytoplasmic vesicle,nucleus	protein binding,phosphatidylinositol phosphate binding	apoptotic process,FasL biosynthetic process,positive regulation of apoptotic process
Q9H8T0	AKTIP	AKT-interacting protein	C3-LHF1 / CTRL	2.41714	2.41714	0.000200615	4	cytosol,plasma membrane,FHF complex,nucleus	ubiquitin-like protein transferase activity,protein binding,ubiquitin conjugating enzyme activity	positive regulation of protein phosphorylation,positive regulation of protein binding,apoptotic process,endosome organization,lysosome organization,endosome to lysosome transport,protein transport,early endosome to late endosome transport,Requires Ontology,protein polyubiquitination,cellular response to DNA damage stimulus
O60825	PFKFB2	6-phosphofructo-2-kinase/fructose-2,6-bisphosphatase 2	C3-LHF1 / CTRL	2.41375	2.41375	2.59312e-08	15	nucleoplasm,cytosol	6-phosphofructo-2-kinase activity,protein binding,ATP binding,protein kinase binding,fructose-2,6-bisphosphate 2-phosphatase activity	fructose metabolic process,glucose catabolic process,lactate metabolic process,glycolytic process,response to glucose,dephosphorylation,positive regulation of insulin secretion,positive regulation of glucokinase activity,carbohydrate phosphorylation,fructose 2,6-bisphosphate metabolic process
Q8IYI6	EXOC8	Exocyst complex component 8	C3-LHF1 / CTRL	2.41084	2.41084	7.781e-07	2	exocyst,late endosome,cytosol,plasma membrane,membrane,growth cone,cell leading edge,perinuclear region of cytoplasm	protein binding,small GTPase binding,phosphatidylinositol binding	exocytosis,mitotic cytokinesis,vesicle docking involved in exocytosis,endosome organization,protein transport,regulation of macroautophagy,extracellular matrix disassembly,cellular protein localization,membrane fission,vesicle tethering involved in exocytosis,Golgi to plasma membrane transport,protein localization
P23786	CPT2	Carnitine O-palmitoyltransferase 2, mitochondrial	C3-LHF1 / CTRL	2.41007	2.41007	4.94132e-06	10	nucleoplasm,nucleolus,mitochondrion,mitochondrial inner membrane	carnitine O-palmitoyltransferase activity,protein binding,carnitine O-octanoyltransferase activity,transferase activity, transferring acyl groups	long-chain fatty acid metabolic process,in utero embryonic development,fatty acid beta-oxidation,carnitine shuttle,carnitine metabolic process,Requires Ontology
O95071	UBR5	E3 ubiquitin-protein ligase UBR5	C3-LHF1_DN / C3-LHF1	2.408	2.408	1.86458e-10	8	nucleus,nucleoplasm,cytosol,membrane,perinuclear region of cytoplasm,macromolecular complex	RNA binding,protein binding,zinc ion binding,ubiquitin-ubiquitin ligase activity,ubiquitin binding,ubiquitin protein ligase activity	positive regulation of gene expression,protein polyubiquitination,DNA repair,cellular response to DNA damage stimulus,positive regulation of protein import into nucleus,progesterone receptor signaling pathway,protein K48-linked ubiquitination,positive regulation of canonical Wnt signaling pathway,negative regulation of histone H2A K63-linked ubiquitination,negative regulation of double-strand bre…
Q13084	MRPL28	39S ribosomal protein L28, mitochondrial	C3-LHF1_DN / C3-LHF1	2.40334	2.40334	0.000271972	8	mitochondrion,mitochondrial inner membrane,mitochondrial ribosome,mitochondrial large ribosomal subunit,cytosol	RNA binding,structural constituent of ribosome,protein binding	translation,mitochondrial translation
Q10570	CPSF1	Cleavage and polyadenylation specificity factor subunit 1	C3-LHF1 / CTRL	2.4015	2.4015	1.49844e-06	32	nucleoplasm,mRNA cleavage and polyadenylation specificity factor complex,nucleus	protein binding,enzyme binding,mRNA 3'-UTR AU-rich region binding	mRNA polyadenylation,pre-mRNA cleavage required for polyadenylation
P51116	FXR2	Fragile X mental retardation syndrome-related protein 2	C3-LHF1 / CTRL	2.39992	2.39992	3.0176e-08	17	cytosol,membrane,cytoplasm,cytosolic large ribosomal subunit,dendritic spine,polysome,cytoplasmic ribonucleoprotein granule,growth cone,dendritic filopodium,presynapse,nucleus,dendritic spine neck,neuronal cell body,axon,postsynaptic density	RNA binding,protein binding,identical protein binding,protein homodimerization activity,protein heterodimerization activity,mRNA 3'-UTR binding,translation regulator activity	positive regulation of protein phosphorylation,negative regulation of translation,positive regulation of translation,positive regulation of response to DNA damage stimulus,regulation of alternative mRNA splicing, via spliceosome,regulation of filopodium assembly,regulation of mRNA stability
Q9NYF8	BCLAF1	Bcl-2-associated transcription factor 1	C3-LHF1_DN / C3-LHF1	2.39916	2.39916	1.71821e-10	41	nucleus,nucleoplasm,cytoplasm,nuclear speck,mediator complex	DNA binding,RNA binding,protein binding,transcription cofactor activity	positive regulation of apoptotic process,negative regulation of transcription, DNA-templated,apoptotic process,regulation of DNA-templated transcription in response to stress,cellular response to leukemia inhibitory factor,positive regulation of DNA-templated transcription, initiation,positive regulation of response to DNA damage stimulus,positive regulation of intrinsic apoptotic signaling pathw…
P10451	SPP1	Osteopontin	C3-LHF1_DN / C3-LHF1	2.39854	2.39854	0.000111732	3	extracellular region,extracellular space,endoplasmic reticulum lumen,Golgi apparatus,cell projection,perinuclear region of cytoplasm,extracellular exosome	cytokine activity,integrin binding,protein binding,extracellular matrix binding	androgen catabolic process,inflammatory response,cell adhesion,signal transduction,embryo implantation,biomineral tissue development,response to vitamin D,positive regulation of transcription, DNA-templated,decidualization,response to steroid hormone,negative regulation of collateral sprouting of intact axon in response to injury,cellular response to testosterone stimulus,positive regulation of e…
Q8N7H5	PAF1	RNA polymerase II-associated factor 1 homolog	C3-LHF1_DN / C3-LHF1	2.39707	2.39707	5.12025e-12	8	nucleoplasm,cell junction,cytoplasm,membrane,Cdc73/Paf1 complex,euchromatin	RNA polymerase II core binding,protein binding,chromatin binding	negative regulation of transcription from RNA polymerase II promoter,endodermal cell fate commitment,transcription elongation from RNA polymerase II promoter,mRNA polyadenylation,histone monoubiquitination,Wnt signaling pathway,stem cell population maintenance,positive regulation of histone methylation,positive regulation of mRNA 3'-end processing,histone H2B ubiquitination,protein localization t…
Q00059	TFAM	Transcription factor A, mitochondrial	C3-LHF1 / CTRL	2.39585	2.39585	6.94813e-08	6	nucleus,mitochondrion,mitochondrial matrix,cytosol,mitochondrial nucleoid,macromolecular complex	mitochondrial RNA polymerase regulatory region DNA binding,transcription coactivator binding,chromatin binding,RNA binding,protein binding,heat shock protein binding,mitochondrial RNA polymerase binding promoter specificity activity,sequence-specific DNA binding,DNA binding, bending,transcription regulatory region sequence-specific DNA binding	transcription from mitochondrial promoter,transcription initiation from mitochondrial promoter,mitochondrial respiratory chain complex assembly,positive regulation of transcription, DNA-templated
P21291	CSRP1	Cysteine and glycine-rich protein 1	C3-LHF1 / CTRL	2.39478	2.39478	2.96659e-07	11	nucleus,focal adhesion,extracellular exosome,Z disc,cytoplasm	RNA binding,protein binding,zinc ion binding,actinin binding,structural constituent of muscle	platelet aggregation,actin cytoskeleton organization,muscle tissue development,sarcomere organization
Q66K74	MAP1S	Microtubule-associated protein 1S	C3-LHF1 / CTRL	2.39297	2.39297	5.29988e-08	8	nucleus,nucleoplasm,nucleolus,spindle,cytosol,microtubule,cell junction,dendrite,cell projection,neuronal cell body,synapse,perinuclear region of cytoplasm,microtubule associated complex	deoxyribonuclease activity,actin filament binding,DNA binding,protein binding,microtubule binding,tubulin binding,identical protein binding,beta-tubulin binding,actin binding	microtubule bundle formation,autophagy,apoptotic process,nervous system development,brain development,mitochondrion transport along microtubule,neuron projection morphogenesis,regulation of microtubule depolymerization,microtubule cytoskeleton organization,axonogenesis,dendrite development
P04085	PDGFA	Platelet-derived growth factor subunit A	C3-LHF1 / CTRL	2.39266	2.39266	1.26066e-11	3	Golgi membrane,extracellular region,extracellular space,endoplasmic reticulum lumen,Golgi lumen,microvillus,cell surface,platelet alpha granule lumen,platelet-derived growth factor complex	platelet-derived growth factor receptor binding,protein binding,collagen binding,growth factor activity,protein homodimerization activity,protein heterodimerization activity,platelet-derived growth factor binding,growth factor receptor binding	regulation of glomerular mesangial cell proliferation,regulation of DNA biosynthetic process,positive regulation of cell proliferation,angiogenesis,response to hypoxia,cell activation,hair follicle development,positive regulation of mesenchymal cell proliferation,cell-cell signaling,male gonad development,response to xenobiotic stimulus,response to wounding,animal organ morphogenesis,response to …
Q9Y6Q5	AP1M2	AP-1 complex subunit mu-2	C3-LHF1 / CTRL	2.39188	2.39188	8.74662e-08	10	Golgi membrane,lysosomal membrane,cytosol,AP-1 adaptor complex,cytoplasmic vesicle membrane,trans-Golgi network membrane,intracellular membrane-bounded organelle,clathrin-coated vesicle,cytoplasmic vesicle	protein binding,clathrin adaptor activity	protein targeting,vesicle targeting,vesicle-mediated transport,Requires Ontology
Q96HC4	PDLIM5	PDZ and LIM domain protein 5	C3-LHF1 / CTRL	2.3894	2.3894	5.29195e-08	23	cytosol,adherens junction,postsynaptic density,actin cytoskeleton,membrane,cell projection,presynapse,Z disc,stress fiber,filamentous actin	actin binding,protein kinase C binding,protein binding,actinin binding,metal ion binding,cadherin binding involved in cell-cell adhesion,muscle alpha-actinin binding	regulation of synapse assembly,regulation of dendritic spine morphogenesis,cell growth involved in cardiac muscle cell development,cell-cell adhesion,muscle structure development,actin cytoskeleton organization,heart development
Q1EHB4	SLC5A12	Sodium-coupled monocarboxylate transporter 2	C3-LHF1_DN / C3-LHF1	2.38937	2.38937	3.37527e-10	5	nucleoplasm,plasma membrane,integral component of membrane,apical plasma membrane,extracellular exosome	organic acid:sodium symporter activity,symporter activity,lactate transmembrane transporter activity	ion transport,lactate transmembrane transport,sodium ion transport
Q7Z2K6	ERMP1	Endoplasmic reticulum metallopeptidase 1	C3-LHF1_DN / C3-LHF1	2.38663	2.38663	1.16408e-09	20	endoplasmic reticulum,endoplasmic reticulum membrane,membrane,integral component of membrane	protein binding,metalloexopeptidase activity,metal ion binding	endoplasmic reticulum unfolded protein response,cellular response to oxidative stress,proteolysis
P51692	STAT5B	Signal transducer and activator of transcription 5B	C3-LHF1 / CTRL	2.38656	2.38656	4.33644e-05	4	nucleus,nucleoplasm,cytoplasm,cytosol,RNA polymerase II transcription factor complex,chromatin	RNA polymerase II transcription factor activity, sequence-specific DNA binding,transcriptional activator activity, RNA polymerase II transcription regulatory region sequence-specific binding,chromatin binding,transcription factor activity, sequence-specific DNA binding,protein binding,glucocorticoid receptor binding,identical protein binding,protein homodimerization activity,protein dimerization …	taurine metabolic process,luteinization,natural killer cell differentiation,JAK-STAT cascade,female pregnancy,lactation,regulation of steroid metabolic process,lipid storage,regulation of epithelial cell differentiation,response to estradiol,positive regulation of interleukin-2 production,positive regulation of natural killer cell proliferation,positive regulation of natural killer cell different…
P62306	SNRPF	Small nuclear ribonucleoprotein F	C3-LHF1_DN / C3-LHF1	2.38622	2.38622	1.36413e-11	7	nucleus,nucleoplasm,U5 snRNP,U1 snRNP,U2 snRNP,U4 snRNP,cytosol,spliceosomal complex,U7 snRNP,U12-type spliceosomal complex,small nuclear ribonucleoprotein complex,methylosome,pICln-Sm protein complex,SMN-Sm protein complex,U4/U6 x U5 tri-snRNP complex,U2-type precatalytic spliceosome,U2-type catalytic step 2 spliceosome,catalytic step 2 spliceosome	RNA binding,protein binding	spliceosomal snRNP assembly,mRNA splicing, via spliceosome,RNA splicing,7-methylguanosine cap hypermethylation
P04179	SOD2	Superoxide dismutase [Mn], mitochondrial	C3-LHF1_DN / C3-LHF1	2.38071	2.38071	2.27131e-05	9	mitochondrion,mitochondrial matrix,mitochondrial nucleoid,extracellular exosome	DNA binding,superoxide dismutase activity,protein binding,oxygen binding,enzyme binding,manganese ion binding,identical protein binding	response to superoxide,age-dependent response to reactive oxygen species,response to hypoxia,release of cytochrome c from mitochondria,liver development,detection of oxygen,vasodilation by acetylcholine involved in regulation of systemic arterial blood pressure,regulation of transcription from RNA polymerase II promoter,glutathione metabolic process,superoxide metabolic process,heart development,…
O75351	VPS4B	Vacuolar protein sorting-associated protein 4B	C3-LHF1 / CTRL	2.38048	2.38048	1.83747e-06	9	spindle pole,nucleus,nuclear pore,cytoplasm,endosome,centrosome,cytosol,plasma membrane,endosome membrane,midbody,late endosome membrane,extracellular exosome,Flemming body,ATPase complex	protein binding,ATP binding,protein C-terminus binding,ATPase activity,identical protein binding,protein homodimerization activity,macromolecular complex binding	endosomal transport,plasma membrane repair,potassium ion transport,autophagy,nucleus organization,mitotic metaphase plate congression,regulation of centrosome duplication,positive regulation of G2/M transition of mitotic cell cycle,protein transport,macroautophagy,cholesterol transport,nuclear envelope reassembly,endosome to lysosome transport via multivesicular body sorting pathway,response to l…
Q9Y262	EIF3L	Eukaryotic translation initiation factor 3 subunit L	C3-LHF1 / CTRL	2.37868	2.37868	1.15153e-10	13	fibrillar center,nucleoplasm,cytosol,eukaryotic translation initiation factor 3 complex,membrane,eukaryotic 43S preinitiation complex,eukaryotic 48S preinitiation complex	translation initiation factor activity,RNA binding,protein binding	formation of cytoplasmic translation initiation complex,translational initiation,viral translational termination-reinitiation
P49590	HARS2	Histidine--tRNA ligase, mitochondrial	C3-LHF1 / CTRL	2.37853	2.37853	3.85204e-08	8	mitochondrion,mitochondrial matrix,cytosol	RNA binding,histidine-tRNA ligase activity,protein binding,ATP binding,identical protein binding	translation,tRNA aminoacylation for protein translation,histidyl-tRNA aminoacylation
O76003	GLRX3	Glutaredoxin-3	C3-LHF1 / CTRL	2.37795	2.37795	7.8611e-10	4	nucleus,cytoplasm,cell cortex,Z disc,dendrite,iron-sulfur cluster assembly complex,cytosol	RNA binding,protein kinase C binding,protein binding,identical protein binding,metal ion binding,iron-sulfur cluster binding,glutathione oxidoreductase activity	regulation of the force of heart contraction,negative regulation of cardiac muscle hypertrophy,iron-sulfur cluster assembly,[2Fe-2S] cluster assembly,cell redox homeostasis,iron ion homeostasis,protein maturation by iron-sulfur cluster transfer,cellular iron ion homeostasis
P38935	IGHMBP2	DNA-binding protein SMUBP-2	C3-LHF1_DN / C3-LHF1	2.37653	2.37653	4.58229e-07	3	nucleus,nucleoplasm,cytoplasm,membrane,nuclear body,axon,growth cone,ribonucleoprotein complex	tRNA binding,DNA binding,DNA helicase activity,single-stranded DNA binding,RNA binding,single-stranded RNA binding,protein binding,ATP binding,DNA-dependent ATPase activity,transcription factor binding,RNA-dependent ATPase activity,zinc ion binding,ATPase activity,5'-3' RNA helicase activity,double-stranded DNA-dependent ATP-dependent DNA helicase activity,identical protein binding,ribosome bindi…	RNA secondary structure unwinding,DNA duplex unwinding
Q99996	AKAP9	A-kinase anchor protein 9	C3-LHF1_DN / C3-LHF1	2.37552	2.37552	6.44687e-09	20	glutamatergic synapse,Golgi apparatus,Golgi stack,cis-Golgi network,centrosome,cytosol,cytoskeleton,neuronal cell body,intracellular membrane-bounded organelle,dendritic branch,Requires Ontology,voltage-gated potassium channel complex,potassium channel complex,synaptic membrane	DNA binding,receptor binding,protein binding,potassium channel regulator activity,protein kinase A regulatory subunit binding,ion channel binding,binding, bridging	microtubule nucleation,signal transduction,negative regulation of adenylate cyclase activity,chemical synaptic transmission,positive regulation of microtubule polymerization,protein complex localization,positive regulation of peptidyl-serine phosphorylation,response to electrical stimulus,maintenance of centrosome location,regulation of membrane repolarization,regulation of ventricular cardiac mu…
Q8WUM0	NUP133	Nuclear pore complex protein Nup133	C3-LHF1 / CTRL	2.37476	2.37476	0.000479631	3	kinetochore,nuclear envelope,nuclear pore,cytosol,membrane,nuclear membrane,nuclear pore outer ring	protein binding,structural constituent of nuclear pore	mRNA export from nucleus,nucleocytoplasmic transport,nuclear pore organization,neural tube development,neurogenesis,paraxial mesoderm development,somite development,nephron development,protein import into nucleus,transcription-dependent tethering of RNA polymerase II gene DNA at nuclear periphery,poly(A)+ mRNA export from nucleus
Q08495	DMTN	Dematin	C3-LHF1 / CTRL	2.37316	2.37316	2.24636e-09	12	cytosol,actin filament,plasma membrane,endomembrane system,postsynaptic density,spectrin-associated cytoskeleton,actin cytoskeleton,cortical cytoskeleton,platelet dense tubular network membrane,cell projection membrane,cytoplasmic vesicle,perinuclear region of cytoplasm	actin binding,receptor binding,protein binding,spectrin binding,protein self-association,actin filament binding	calcium-mediated signaling using extracellular calcium source,cytoskeleton organization,regulation of cell shape,regulation of lamellipodium assembly,positive regulation of fibroblast migration,negative regulation of peptidyl-threonine phosphorylation,negative regulation of cell-substrate adhesion,actin cytoskeleton organization,positive regulation of blood coagulation,regulation of actin cytoske…
Q06330	RBPJ	Recombining binding protein suppressor of hairless	C3-LHF1 / CTRL	2.36764	2.36764	5.85132e-07	4	nucleus,nucleoplasm,nucleolus,cytoplasm,chromatin,MAML1-RBP-Jkappa- ICN1 complex,transcriptional repressor complex	RNA polymerase II core promoter proximal region sequence-specific DNA binding,RNA polymerase II transcription factor activity, sequence-specific DNA binding,transcriptional activator activity, RNA polymerase II transcription regulatory region sequence-specific binding,DNA binding,chromatin binding,transcription factor activity, sequence-specific DNA binding,protein binding,sequence-specific DNA b…	negative regulation of transcription from RNA polymerase II promoter,angiogenesis,somitogenesis,epithelial to mesenchymal transition,blood vessel remodeling,inflammatory response to antigenic stimulus,secondary heart field specification,outflow tract morphogenesis,endocardium morphogenesis,aortic valve development,pulmonary valve development,epithelial to mesenchymal transition involved in endoca…
Q16678	CYP1B1	Cytochrome P450 1B1	C3-LHF1 / CTRL	2.3665	2.3665	5.41702e-06	3	nucleus,mitochondrion,endoplasmic reticulum membrane,intracellular membrane-bounded organelle	monooxygenase activity,iron ion binding,protein binding,oxidoreductase activity, acting on paired donors, with incorporation or reduction of molecular oxygen, reduced flavin or flavoprotein as one donor, and incorporation of one atom of oxygen,heme binding,aromatase activity,estrogen 16-alpha-hydroxylase activity,Requires Ontology	cellular response to organic cyclic compound,angiogenesis,trabecular meshwork development,DNA modification,xenobiotic metabolic process,nitric oxide biosynthetic process,cell adhesion,response to nutrient,steroid metabolic process,estrogen metabolic process,negative regulation of cell proliferation,male gonad development,intrinsic apoptotic signaling pathway in response to oxidative stress,toxin …
Q9NPJ3	ACOT13	Acyl-coenzyme A thioesterase 13	C3-LHF1 / CTRL	2.3646	2.3646	2.13122e-06	8	nucleus,mitochondrial matrix,spindle,cytosol	protein binding,palmitoyl-CoA hydrolase activity,metal ion binding,acyl-CoA hydrolase activity,Requires Ontology	lipid metabolic process,protein homotetramerization,Requires Ontology
P20674	COX5A	Cytochrome c oxidase subunit 5A, mitochondrial	C3-LHF1_DN / C3-LHF1	2.36348	2.36348	4.10474e-12	11	mitochondrial inner membrane,mitochondrial respiratory chain complex IV,mitochondrial membrane	cytochrome-c oxidase activity,protein binding,electron carrier activity,metal ion binding	mitochondrial electron transport, cytochrome c to oxygen,cellular respiration,hydrogen ion transmembrane transport
P41250	GARS1	Glycine--tRNA ligase	C3-LHF1 / CTRL	2.36199	2.36199	3.20538e-06	13	mitochondrial matrix,cytosol,secretory granule,axon,extracellular exosome,cytoplasm,mitochondrion	bis(5'-nucleosyl)-tetraphosphatase (asymmetrical) activity,glycine-tRNA ligase activity,protein binding,ATP binding,transferase activity,identical protein binding,protein dimerization activity	tRNA aminoacylation for protein translation,diadenosine tetraphosphate biosynthetic process,mitochondrial glycyl-tRNA aminoacylation,glycyl-tRNA aminoacylation
P31431	SDC4	Syndecan-4	C3-LHF1_DN / C3-LHF1	2.35999	2.35999	1.14723e-10	2	Golgi lumen,plasma membrane,integral component of plasma membrane,focal adhesion,costamere,lysosomal lumen,membrane raft,extracellular exosome,cell surface	fibronectin binding,protein kinase C binding,protein binding,identical protein binding,thrombospondin receptor activity	ureteric bud development,neural tube closure,regulation of fibroblast migration,wound healing,negative regulation of T cell proliferation,positive regulation of protein kinase activity,positive regulation of stress fiber assembly,positive regulation of focal adhesion assembly,inner ear receptor stereocilium organization,positive regulation of exosomal secretion,positive regulation of extracellula…
Q9Y6C9	MTCH2	Mitochondrial carrier homolog 2	C3-LHF1_DN / C3-LHF1	2.35949	2.35949	4.39458e-10	12	nucleus,mitochondrial outer membrane,membrane,integral component of membrane,mitochondrion	protein binding	protein localization to mitochondrion,regulation of mitochondrial fusion,positive regulation of apoptotic process,lipid homeostasis,positive regulation of stem cell differentiation
O60884	DNAJA2	DnaJ homolog subfamily A member 2	C3-LHF1 / CTRL	2.35919	2.35919	2.4122e-07	21	cytosol,membrane,extracellular exosome,cytoplasm	ATPase activator activity,protein binding,ATP binding,Hsp70 protein binding,metal ion binding,unfolded protein binding,chaperone binding	positive regulation of cell proliferation,response to heat,protein refolding
O75477	ERLIN1	Erlin-1	C3-LHF1 / CTRL	2.35575	2.35575	0.0313867	9	endoplasmic reticulum,endoplasmic reticulum membrane,integral component of membrane,macromolecular complex	protein binding,cholesterol binding,ubiquitin protein ligase binding	cholesterol metabolic process,ER-associated ubiquitin-dependent protein catabolic process,SREBP signaling pathway,negative regulation of cholesterol biosynthetic process,negative regulation of fatty acid biosynthetic process
P48643	CCT5	T-complex protein 1 subunit epsilon	C3-LHF1 / CTRL	2.353	2.353	5.07914e-07	34	centrosome,cytosol,chaperonin-containing T-complex,microtubule,cell body,extracellular exosome	mRNA 3'-UTR binding,protein binding,ATP binding,ATPase activity,G-protein beta-subunit binding,protein binding involved in protein folding,mRNA 5'-UTR binding,beta-tubulin binding,unfolded protein binding	protein folding,binding of sperm to zona pellucida,response to virus,positive regulation of telomere maintenance via telomerase,protein stabilization,chaperone-mediated protein folding,toxin transport,positive regulation of establishment of protein localization to telomere,positive regulation of protein localization to Cajal body,positive regulation of telomerase RNA localization to Cajal body
Q9Y653	ADGRG1	Adhesion G-protein coupled receptor G1	C3-LHF1_DN / C3-LHF1	2.34964	2.34964	1.02326e-10	4	integral component of membrane,membrane raft,extracellular exosome,glial limiting end-foot,integral component of plasma membrane	G-protein coupled receptor activity,protein binding,collagen binding,heparin binding,extracellular matrix binding	angiogenesis,cell adhesion,cell surface receptor signaling pathway,G-protein coupled receptor signaling pathway,Rho protein signal transduction,cell-cell signaling,brain development,negative regulation of cell proliferation,vascular endothelial growth factor production,cell migration,cerebral cortex regionalization,cerebral cortex radial glia guided migration,layer formation in cerebral cortex,po…
Q8NAF0	ZNF579	Zinc finger protein 579	C3-LHF1_DN / C3-LHF1	2.34835	2.34835	1.16875e-07	3	nucleus	transcription regulatory region sequence-specific DNA binding,RNA polymerase II transcription factor activity, sequence-specific DNA binding,RNA binding,metal ion binding	regulation of transcription from RNA polymerase II promoter
Q12996	CSTF3	Cleavage stimulation factor subunit 3	C3-LHF1 / CTRL	2.34794	2.34794	0.0212722	3	nucleoplasm,nucleus	RNA binding,protein binding,mRNA binding	mRNA polyadenylation,mRNA cleavage,RNA 3'-end processing
Q29RF7	PDS5A	Sister chromatid cohesion protein PDS5 homolog A	C3-LHF1_DN / C3-LHF1	2.34748	2.34748	9.06832e-08	5	chromosome, centromeric region,chromatin,nucleoplasm,chromosome,cytosol,plasma membrane,nucleus	protein binding	mitotic sister chromatid cohesion,negative regulation of DNA replication,cell division,DNA repair
Q6P2E9	EDC4	Enhancer of mRNA-decapping protein 4	C3-LHF1_DN / C3-LHF1	2.34526	2.34526	5.13382e-05	6	cytoplasmic mRNA processing body,nucleus,nucleoplasm,cytoplasm,cytosol,membrane,cytoplasmic ribonucleoprotein granule	protein binding	biological_process,deadenylation-independent decapping of nuclear-transcribed mRNA
P63173	RPL38	60S ribosomal protein L38	C3-LHF1 / CTRL	2.3452	2.3452	2.15402e-07	6	postsynaptic density,cytoplasm,cytosol,focal adhesion,cytosolic large ribosomal subunit,cytosolic ribosome,eukaryotic 80S initiation complex,polysomal ribosome	RNA binding,structural constituent of ribosome,protein binding	skeletal system development,ossification,cytoplasmic translation,translation,regulation of translation,sensory perception of sound,90S preribosome assembly,middle ear morphogenesis,axial mesoderm development,ribonucleoprotein complex assembly
Q969S9	GFM2	Ribosome-releasing factor 2, mitochondrial	C3-LHF1 / CTRL	2.34484	2.34484	1.36876e-06	5	mitochondrial matrix	translation elongation factor activity,GTPase activity,protein binding,GTP binding	mitochondrial translational elongation,mitochondrial translation,ribosome disassembly,mitochondrial translational termination
Q9NVJ2	ARL8B	ADP-ribosylation factor-like protein 8B	C3-LHF1 / CTRL	2.33475	2.33475	5.69815e-08	4	lysosomal membrane,cytoplasm,lysosome,cytosol,membrane,midbody,late endosome membrane,synapse,spindle midzone,extracellular exosome,cytolytic granule membrane,axon cytoplasm	GTPase activity,obsolete small monomeric GTPase activity,protein binding,GTP binding,GDP binding,alpha-tubulin binding,beta-tubulin binding	plasma membrane repair,antigen processing and presentation of polysaccharide antigen via MHC class II,antigen processing and presentation following phagocytosis,cell cycle,chromosome segregation,protein transport,endosomal transport,lysosome localization,natural killer cell mediated cytotoxicity,viral exocytosis,cell division,Requires Ontology,endosome to lysosome transport of low-density lipopro…
P16152	CBR1	Carbonyl reductase [NADPH] 1	C3-LHF1 / CTRL	2.33091	2.33091	9.68229e-11	14	cytosol,extracellular exosome,extracellular vesicle	carbonyl reductase (NADPH) activity,oxidoreductase activity, acting on the CH-OH group of donors, NAD or NADP as acceptor,oxidoreductase activity, acting on NAD(P)H, quinone or similar compound as acceptor,15-hydroxyprostaglandin-D dehydrogenase (NADP+) activity,15-hydroxyprostaglandin dehydrogenase (NADP+) activity,prostaglandin-E2 9-reductase activity,oxidoreductase activity	xenobiotic metabolic process,glucocorticoid metabolic process,cyclooxygenase pathway,epithelial cell differentiation,vitamin K metabolic process,positive regulation of reactive oxygen species metabolic process
P17813	ENG	Endoglin	C3-LHF1_DN / C3-LHF1	2.33027	2.33027	1.70842e-08	6	extracellular space,plasma membrane,focal adhesion,external side of plasma membrane,integral component of membrane,nuclear body,endothelial microparticle,receptor complex,cell surface	BMP binding,transforming growth factor beta binding,transmembrane signaling receptor activity,type II transforming growth factor beta receptor binding,protein binding,galactose binding,glycosaminoglycan binding,coreceptor activity,type I transforming growth factor beta receptor binding,identical protein binding,protein homodimerization activity,activin binding,transforming growth factor beta-acti…	sprouting angiogenesis,regulation of cardiac muscle cell apoptotic process,endocardial cushion to mesenchymal transition,regulation of cardiac neural crest cell migration involved in outflow tract morphogenesis,regulation of cell proliferation involved in heart morphogenesis,patterning of blood vessels,vasculogenesis,positive regulation of protein phosphorylation,heart looping,outflow tract septu…
O60869	EDF1	Endothelial differentiation-related factor 1	C3-LHF1 / CTRL	2.32929	2.32929	2.04901e-06	2	nucleus,nucleoplasm,nucleolus,cytoplasm,cytosol	TFIID-class transcription factor binding,DNA binding,transcription coactivator activity,RNA binding,protein binding,calmodulin binding	regulation of transcription, DNA-templated,regulation of lipid metabolic process,positive regulation of DNA binding,endothelial cell differentiation,positive regulation of transcription, DNA-templated
P11233	RALA	Ras-related protein Ral-A	C3-LHF1 / CTRL	2.32913	2.32913	2.12936e-08	3	endocytic vesicle,mitochondrion,plasma membrane,focal adhesion,cell surface,cytoplasmic vesicle membrane,cleavage furrow,extracellular exosome,Flemming body	GTPase activity,obsolete small monomeric GTPase activity,protein binding,GTP binding,myosin binding,GDP binding,ubiquitin protein ligase binding,Edg-2 lysophosphatidic acid receptor binding,ATPase binding	neural tube closure,exocytosis,chemotaxis,cell cycle,signal transduction,Ras protein signal transduction,regulation of exocytosis,actin cytoskeleton reorganization,cell division,positive regulation of filopodium assembly,membrane raft localization,establishment of protein localization to mitochondrion,positive regulation of mitochondrial fission
Q8TEQ0	SNX29	Sorting nexin-29	C3-LHF1_DN / C3-LHF1	2.32892	2.32892	3.65614e-05	3		phosphatidylinositol binding
Q14141	SEPTIN6	Septin-6	C3-LHF1 / CTRL	2.32742	2.32742	1.8e-07	8	kinetochore,spindle,synaptic vesicle,midbody,cleavage furrow,septin collar,axon terminus,sperm annulus,septin complex,septin ring,microtubule cytoskeleton,cell division site	protein binding,GTP binding,GTPase activity,binding, bridging	mitotic cytokinesis,spermatogenesis,cell differentiation,cellular protein localization,cytoskeleton-dependent cytokinesis,cilium morphogenesis
Q7Z3D6	DGLUCY	D-glutamate cyclase, mitochondrial	C3-LHF1 / CTRL	2.32667	2.32667	7.99684e-09	13	cellular_component,mitochondrial matrix	molecular_function,protein binding,D-glutamate cyclase activity	glutamate metabolic process,biological_process
Q969V5	MUL1	Mitochondrial ubiquitin ligase activator of NFKB 1	C3-LHF1_DN / C3-LHF1	2.32473	2.32473	2.2818e-12	6	mitochondrion,peroxisome,membrane,axon,integral component of mitochondrial outer membrane,neuronal cell body	p53 binding,protein binding,SUMO transferase activity,ubiquitin protein ligase binding,identical protein binding,metal ion binding,ubiquitin protein ligase activity,ubiquitin-protein transferase activity	protein polyubiquitination,mitochondrial fission,apoptotic process,activation of cysteine-type endopeptidase activity involved in apoptotic process,negative regulation of mitochondrial fusion,regulation of mitochondrion organization,protein ubiquitination,protein sumoylation,negative regulation of cell growth,protein destabilization,positive regulation of protein sumoylation,positive regulation o…
Q9H9L3	ISG20L2	Interferon-stimulated 20 kDa exonuclease-like 2	C3-LHF1 / CTRL	2.31749	2.31749	0.00013023	7	nucleolus,nucleus	3'-5'-exoribonuclease activity,RNA binding,protein binding,exonuclease activity	ribosome biogenesis,RNA phosphodiester bond hydrolysis, exonucleolytic
P14920	DAO	D-amino-acid oxidase	C3-LHF1 / CTRL	2.31739	2.31739	0.00119481	3	mitochondrial outer membrane,peroxisome,peroxisomal membrane,peroxisomal matrix,cytosol,cytoplasm	D-amino-acid oxidase activity,protein binding,identical protein binding,FAD binding	proline catabolic process,D-serine catabolic process,dopamine biosynthetic process,D-alanine catabolic process,D-serine metabolic process,D-amino acid catabolic process
P30414	NKTR	NK-tumor recognition protein	C3-LHF1_DN / C3-LHF1	2.31543	2.31543	5.07008e-09	26	plasma membrane,intracellular membrane-bounded organelle,cytoplasm,nucleus	peptidyl-prolyl cis-trans isomerase activity,cyclosporin A binding	protein peptidyl-prolyl isomerization,protein folding
O60783	MRPS14	28S ribosomal protein S14, mitochondrial	C3-LHF1 / CTRL	2.31189	2.31189	1.79963e-07	2	mitochondrion,mitochondrial inner membrane,mitochondrial ribosome,mitochondrial small ribosomal subunit,nuclear membrane,small ribosomal subunit	RNA binding,structural constituent of ribosome,protein binding	translation,mitochondrial translation
P53634	CTSC	Dipeptidyl peptidase 1	C3-LHF1 / CTRL	2.30986	2.30986	1.9678e-11	7	extracellular region,extracellular space,nucleoplasm,lysosome,endoplasmic reticulum lumen,Golgi apparatus,centrosome,membrane,ER to Golgi transport vesicle,endoplasmic reticulum-Golgi intermediate compartment membrane,azurophil granule lumen,intracellular membrane-bounded organelle,Requires Ontology,extracellular exosome	serine-type endopeptidase activity,protein binding,cysteine-type peptidase activity,dipeptidyl-peptidase activity,peptidase activator activity involved in apoptotic process,phosphatase binding,chloride ion binding,identical protein binding,protein self-association,chaperone binding,cysteine-type endopeptidase activity	T cell mediated cytotoxicity,proteolysis,apoptotic process,immune response,aging,response to organic substance,negative regulation of myelination,positive regulation of proteolysis involved in cellular protein catabolic process,positive regulation of microglial cell activation,positive regulation of apoptotic signaling pathway,proteolysis involved in cellular protein catabolic process
Q9UKV8	AGO2	Protein argonaute-2	C3-LHF1 / CTRL	2.30861	2.30861	2.17054e-09	18	cytoplasmic mRNA processing body,nucleus,nucleoplasm,cytoplasm,cytosol,membrane,dendrite,cytoplasmic ribonucleoprotein granule,extracellular exosome,RISC-loading complex,polysome,mRNA cap binding complex,RISC complex,ribonucleoprotein complex	siRNA binding,RNA 7-methylguanosine cap binding,RNA polymerase II core binding,core promoter sequence-specific DNA binding,RNA binding,double-stranded RNA binding,single-stranded RNA binding,translation initiation factor activity,endoribonuclease activity,protein binding,protein C-terminus binding,miRNA binding,metal ion binding,endoribonuclease activity, cleaving siRNA-paired mRNA,endoribonuclea…	translation,translational initiation,post-embryonic development,RNA secondary structure unwinding,miRNA metabolic process,production of siRNA involved in RNA interference,gene silencing by RNA,pre-miRNA processing,small RNA loading onto RISC,posttranscriptional gene silencing by RNA,production of miRNAs involved in gene silencing by miRNA,miRNA mediated inhibition of translation,mRNA cleavage inv…
Q92609	TBC1D5	TBC1 domain family member 5	C3-LHF1_DN / CTRL	2.30638	2.30638	0.000527448	3	autophagosome,Golgi apparatus,cytosol,endosome membrane,intracellular membrane-bounded organelle,retromer complex	protein binding,AP-2 adaptor complex binding,macromolecular complex binding,retromer complex binding,GTPase activator activity	regulation of cilium assembly,positive regulation of receptor internalization,autophagy,protein transport,macroautophagy,retrograde transport, endosome to Golgi,response to starvation,activation of GTPase activity
P10301	RRAS	Ras-related protein R-Ras	C3-LHF1 / CTRL	2.3028	2.3028	5.66157e-10	9	plasma membrane,focal adhesion,extracellular exosome	GTPase activity,protein binding,GDP binding,macromolecular complex binding,GTP binding	leukocyte differentiation,positive regulation of endothelial cell migration,negative regulation of cell migration,positive regulation of angiogenesis,regulation of protein kinase B signaling,face morphogenesis,regulation of ERK1 and ERK2 cascade,positive regulation of endothelial cell-matrix adhesion via fibronectin,positive regulation of vasculogenesis,Ras protein signal transduction
Q9Y676	MRPS18B	28S ribosomal protein S18b, mitochondrial	C3-LHF1 / CTRL	2.29992	2.29992	1.58395e-06	4	nucleoplasm,mitochondrion,mitochondrial inner membrane,mitochondrial small ribosomal subunit,cell junction	structural constituent of ribosome,protein binding	translation,mitochondrial translation
P08621	SNRNP70	U1 small nuclear ribonucleoprotein 70 kDa	C3-LHF1 / CTRL	2.29682	2.29682	1.30945e-12	17	nucleus,nucleoplasm,nuclear speck,spliceosomal complex,U1 snRNP,U2-type prespliceosome	RNA binding,protein binding,U1 snRNA binding,snRNA binding,mRNA binding	mRNA splicing, via spliceosome,regulation of ATPase activity,regulation of RNA splicing,positive regulation of mRNA splicing, via spliceosome,negative regulation of protein refolding,negative regulation of chaperone-mediated autophagy
Q6PML9	SLC30A9	Zinc transporter 9	C3-LHF1 / CTRL	2.29638	2.29638	0.000235157	3	nucleus,endoplasmic reticulum,cytoskeleton,integral component of membrane,cytoplasmic vesicle	chromatin binding,cation transmembrane transporter activity,ligand-dependent nuclear receptor binding,ligand-dependent nuclear receptor transcription coactivator activity	nucleotide-excision repair,zinc II ion transport,cellular zinc ion homeostasis,cation transmembrane transport,positive regulation of transcription from RNA polymerase II promoter
Q7LGA3	HS2ST1	Heparan sulfate 2-O-sulfotransferase 1	C3-LHF1_DN / C3-LHF1	2.29576	2.29576	6.6726e-09	12	Golgi membrane,membrane,integral component of membrane	heparan sulfate 2-O-sulfotransferase activity,sulfotransferase activity	glycosaminoglycan biosynthetic process,heparan sulfate proteoglycan biosynthetic process, enzymatic modification,heparan sulfate proteoglycan biosynthetic process, polysaccharide chain biosynthetic process
Q7L5N1	COPS6	COP9 signalosome complex subunit 6	C3-LHF1 / CTRL	2.29486	2.29486	4.77658e-06	5	nucleus,nucleoplasm,cytoplasm,cytosol,COP9 signalosome,perinuclear region of cytoplasm	isopeptidase activity,Requires Ontology,protein binding	protein deneddylation,protein neddylation,regulation of protein neddylation
P05198	EIF2S1	Eukaryotic translation initiation factor 2 subunit 1	C3-LHF1 / CTRL	2.29417	2.29417	2.35153e-08	15	nucleus,cytosol,cytoplasmic stress granule,membrane,synapse,extracellular exosome,glial limiting end-foot,polysome,eukaryotic translation initiation factor 2 complex,eukaryotic translation initiation factor 2B complex,translation initiation ternary complex,multi-eIF complex,eukaryotic 48S preinitiation complex	RNA binding,translation initiation factor activity,protein binding,ribosome binding	translational initiation,aging,negative regulation of translational initiation in response to stress,stress granule assembly,cellular response to amino acid starvation,cellular response to oxidative stress,cellular response to heat,cellular response to UV,response to endoplasmic reticulum stress,PERK-mediated unfolded protein response,regulation of translational initiation in response to stress,p…
Q06787	FMR1	Synaptic functional regulator FMR1	C3-LHF1 / CTRL	2.29205	2.29205	1.22727e-09	16	chromosome, centromeric region,nucleus,nucleoplasm,chromosome,nucleolus,cytoplasm,cytosol,chromocenter,cytoplasmic stress granule,postsynaptic density,Cajal body,membrane,extrinsic component of plasma membrane,axon,dendrite,growth cone,filopodium tip,cytoplasmic ribonucleoprotein granule,presynaptic membrane,cell projection,neuron projection,dendritic spine,perikaryon,axon terminus,synapse,postsy…	G-quadruplex RNA binding,chromatin binding,RNA binding,mRNA binding,mRNA 3'-UTR binding,protein binding,microtubule binding,poly(U) RNA binding,translation repressor activity,translation initiation factor binding,RNA strand annealing activity,poly(G) binding,methylated histone binding,siRNA binding,miRNA binding,RNA stem-loop binding,identical protein binding,protein homodimerization activity,rib…	regulation of alternative mRNA splicing, via spliceosome,positive regulation of receptor internalization,mRNA processing,cellular response to DNA damage stimulus,glutamate receptor signaling pathway,nervous system development,RNA splicing,gene silencing by RNA,positive regulation of histone phosphorylation,cellular response to UV,regulation of mRNA stability,modulation by host of viral RNA genome…
Q13885	TUBB2A	Tubulin beta-2A chain	C3-LHF1 / CTRL	2.29006	2.29006	2.27583e-08	5	nucleus,microtubule,microtubule cytoskeleton,intercellular bridge,extracellular exosome,mitotic spindle,extracellular vesicle,cytoplasm	GTPase activity,protein binding,GTP binding,structural constituent of cytoskeleton	mitotic cell cycle,microtubule cytoskeleton organization,neuron migration
Q53LP3	SOWAHC	Ankyrin repeat domain-containing protein SOWAHC	C3-LHF1_DN / C3-LHF1	2.28995	2.28995	3.20307e-11	6
Q08170	SRSF4	Serine/arginine-rich splicing factor 4	C3-LHF1_DN / CTRL	2.28493	2.28493	1.31105e-05	6	nucleus,nucleoplasm,nuclear speck	RNA binding,protein binding,sequence-specific mRNA binding,mRNA binding	RNA splicing, via transesterification reactions,mRNA processing,RNA splicing,response to insulin,negative regulation of mRNA splicing, via spliceosome,mRNA splicing, via spliceosome
Q5T750	XP32	Skin-specific protein 32	C3-LHF1_DN / C3-LHF1	2.28459	2.28459	1.41893e-06	3		molecular_function	epidermis development
Q96CF2	CHMP4C	Charged multivesicular body protein 4c	C3-LHF1 / CTRL	2.28437	2.28437	8.86312e-07	3	autophagosome membrane,kinetochore,nuclear pore,lysosomal membrane,kinetochore microtubule,cytosol,plasma membrane,midbody,multivesicular body membrane,Flemming body,amphisome membrane,ESCRT III complex,multivesicular body,cytoplasmic side of plasma membrane	protein binding,protein homodimerization activity	plasma membrane repair,autophagy,nucleus organization,mitotic metaphase plate congression,abscission,regulation of centrosome duplication,protein transport,macroautophagy,nuclear envelope reassembly,negative regulation of cytokinesis,multivesicular body assembly,viral budding via host ESCRT complex,ubiquitin-dependent protein catabolic process via the multivesicular body sorting pathway,mitotic c…
Q96P11	NSUN5	28S rRNA (cytosine-C(5))-methyltransferase	C3-LHF1_DN / C3-LHF1	2.28399	2.28399	6.29228e-10	2	nucleoplasm,nucleolus	RNA binding,rRNA (cytosine-C5-)-methyltransferase activity	oligodendrocyte development,cerebral cortex development,corpus callosum development,regulation of myelination,positive regulation of translation,cognition,rRNA base methylation,RNA methylation
O43149	ZZEF1	Zinc finger ZZ-type and EF-hand domain-containing protein 1	C3-LHF1_DN / CTRL	2.28242	2.28242	5.70046e-05	4	postsynapse	transcription coactivator activity,calcium ion binding,protein binding,zinc ion binding,methylated histone binding,lysine-acetylated histone binding,ubiquitin-like protein ligase activity	positive regulation of transcription, DNA-templated,regulation of synaptic plasticity,protein ubiquitination
P02786	TFRC	Transferrin receptor protein 1	C3-LHF1 / CTRL	2.28194	2.28194	0.00505549	3	extracellular region,extracellular space,nucleus,mitochondrion,endosome,early endosome,plasma membrane,integral component of plasma membrane,clathrin-coated pit,external side of plasma membrane,cell surface,endosome membrane,membrane,basolateral plasma membrane,clathrin-coated endocytic vesicle membrane,cytoplasmic vesicle,melanosome,intracellular membrane-bounded organelle,perinuclear region of …	virus receptor activity,RNA binding,double-stranded RNA binding,transferrin receptor activity,protein binding,protein kinase binding,Hsp70 protein binding,identical protein binding,protein homodimerization activity,macromolecular complex binding,chaperone binding	regulation of cell growth,regulation of cell proliferation,cellular response to xenobiotic stimulus,response to hypoxia,positive regulation of protein phosphorylation,iron ion transport,cellular iron ion homeostasis,acute-phase response,aging,response to nutrient,response to iron ion,response to manganese ion,positive regulation of gene expression,negative regulation of mitochondrial fusion,osteo…
Q5VWZ2	LYPLAL1	Lysophospholipase-like protein 1	C3-LHF1_DN / CTRL	2.28018	2.28018	0.000112144	4	cytosol,cytoplasm	lysophospholipase activity,protein binding,carboxylic ester hydrolase activity,palmitoyl-(protein) hydrolase activity	biological_process,protein depalmitoylation
P51114	FXR1	Fragile X mental retardation syndrome-related protein 1	C3-LHF1 / CTRL	2.27655	2.27655	4.93506e-08	30	nucleolus,cytoplasm,cytosol,membrane,costamere,perinuclear region of cytoplasm,glutamatergic synapse,axon,nucleus,dendritic spine,dendritic spine neck,postsynaptic density,dendritic filopodium,neuronal cell body,presynapse,polysome,cytoplasmic ribonucleoprotein granule,growth cone	RNA binding,protein binding,RNA strand annealing activity,protein homodimerization activity,protein heterodimerization activity,mRNA 3'-UTR binding,translation regulator activity	apoptotic process,muscle organ development,cell differentiation,skeletal muscle organ development,positive regulation of gene silencing by miRNA,positive regulation of translation,regulation of filopodium assembly,regulation of alternative mRNA splicing, via spliceosome,positive regulation of protein phosphorylation,regulation of mRNA stability,positive regulation of response to DNA damage stimul…
Q5TEC6	H3-2	Histone H3	C3-LHF1 / CTRL	2.27529	2.27529	1.09397e-09	2	nucleus,nucleosome	DNA binding,protein heterodimerization activity
Q9Y2I8	WDR37	WD repeat-containing protein 37	C3-LHF1_DN / C3-LHF1	2.27274	2.27274	1.68361e-09	9	nucleus,cytoplasm,preribosome, large subunit precursor
P05423	POLR3D	DNA-directed RNA polymerase III subunit RPC4	C3-LHF1_DN / C3-LHF1	2.27264	2.27264	4.72764e-06	2	nucleoplasm,cytosol,DNA-directed RNA polymerase III complex	DNA binding,chromatin binding	transcription from RNA polymerase III promoter,positive regulation of interferon-beta production,innate immune response,positive regulation of innate immune response,defense response to virus
Q9HCE6	ARHGEF10L	Rho guanine nucleotide exchange factor 10-like protein	C3-LHF1_DN / C3-LHF1	2.27179	2.27179	0.00130259	4	cytosol	guanyl-nucleotide exchange factor activity,GTPase activator activity	SREBP signaling pathway,regulation of catalytic activity,regulation of small GTPase mediated signal transduction,positive regulation of stress fiber assembly,actin cytoskeleton organization
Q99943	AGPAT1	1-acyl-sn-glycerol-3-phosphate acyltransferase alpha	C3-LHF1_DN / C3-LHF1	2.27164	2.27164	4.43758e-06	2	endoplasmic reticulum,endoplasmic reticulum membrane,membrane,integral component of membrane	1-acylglycerol-3-phosphate O-acyltransferase activity,protein binding	positive regulation of cytokine production,positive regulation of cytokine-mediated signaling pathway,phospholipid metabolic process,phosphatidic acid biosynthetic process,CDP-diacylglycerol biosynthetic process
Q8NFU3	TSTD1	Thiosulfate:glutathione sulfurtransferase	C3-LHF1 / CTRL	2.27149	2.27149	8.18744e-07	5	nucleus,cytoplasm,cytosol,cytoplasmic ribonucleoprotein granule,perinuclear region of cytoplasm	RNA polymerase II transcription factor activity, sequence-specific DNA binding,double-stranded DNA binding,identical protein binding,sequence-specific DNA binding,macromolecular complex binding,thiosulfate-thiol sulfurtransferase activity	glucose metabolic process,positive regulation of transcription from RNA polymerase II promoter,sulfide oxidation, using sulfide:quinone oxidoreductase
A4D1P6	WDR91	WD repeat-containing protein 91	C3-LHF1 / CTRL	2.27109	2.27109	0.00206946	3	cytosol,extrinsic component of endosome membrane,early endosome membrane,late endosome membrane	protein binding,phosphatidylinositol 3-kinase regulator activity	ubiquitin-dependent protein catabolic process,regulation of phosphatidylinositol 3-kinase activity,early endosome to late endosome transport,regulation of cellular protein catabolic process
P02748	C9	Complement component C9	C3-LHF1_DN / C3-LHF1	2.27014	2.27014	5.91866e-10	12	extracellular region,membrane attack complex,extracellular space,plasma membrane,extracellular exosome,blood microparticle	protein binding	cell killing,complement activation, alternative pathway,complement activation, classical pathway,cytolysis,positive regulation of immune response,protein homooligomerization
Q9BZE9	ASPSCR1	Tether containing UBX domain for GLUT4	C3-LHF1 / CTRL	2.26967	2.26967	0.00632796	6	nucleoplasm,cytosol,plasma membrane,cytoplasmic side of plasma membrane,endomembrane system,vesicle membrane,extrinsic component of membrane,endoplasmic reticulum-Golgi intermediate compartment membrane,intracellular membrane-bounded organelle,perinuclear region of cytoplasm	protein binding	intracellular protein transport,positive regulation of protein modification process,glucose homeostasis,regulation of glucose import
Q99712	KCNJ15	ATP-sensitive inward rectifier potassium channel 15	C3-LHF1_DN / C3-LHF1	2.26936	2.26936	6.7098e-07	3	plasma membrane,integral component of plasma membrane	protein binding,inward rectifier potassium channel activity	potassium ion transport,potassium ion import across plasma membrane,regulation of ion transmembrane transport
P21964	COMT	Catechol O-methyltransferase	C3-LHF1 / CTRL	2.26896	2.26896	0.00227257	7	cytosol,plasma membrane,membrane,integral component of membrane,intracellular membrane-bounded organelle,extracellular exosome,dendrite,axon	magnesium ion binding,protein binding,methyltransferase activity,catechol O-methyltransferase activity,Requires Ontology,O-methyltransferase activity	lipid metabolic process,cellular response to phosphate starvation,methylation,neurotransmitter catabolic process,dopamine catabolic process,catecholamine catabolic process,dopamine metabolic process,developmental process
P07305	H1-0	Histone H1.0	C3-LHF1 / CTRL	2.26694	2.26694	2.14525e-05	8	chromatin,euchromatin,nucleus,nucleoplasm,Golgi apparatus,actin cytoskeleton,nuclear body,nucleosome,transcriptional repressor complex	AT DNA binding,RNA binding,protein binding,chromatin DNA binding,nucleosomal DNA binding,double-stranded DNA binding	nucleosome assembly,heterochromatin assembly,positive regulation of transcription regulatory region DNA binding,negative regulation of DNA recombination,chromosome condensation
Q8N392	ARHGAP18	Rho GTPase-activating protein 18	C3-LHF1 / CTRL	2.26687	2.26687	0.000100099	4	cytoplasm,cytosol,plasma membrane,nuclear speck,ruffle,cytoplasmic microtubule	GTPase activator activity,cadherin binding	small GTPase mediated signal transduction,regulation of cell shape,regulation of actin filament polymerization,regulation of actin cytoskeleton organization,regulation of catalytic activity,regulation of small GTPase mediated signal transduction,regulation of cell motility
P30419	NMT1	Glycylpeptide N-tetradecanoyltransferase 1	C3-LHF1 / CTRL	2.26385	2.26385	3.4626e-09	19	cytoplasm,mitochondrion,cytosol,plasma membrane,extrinsic component of membrane	glycylpeptide N-tetradecanoyltransferase activity,protein binding,myristoyltransferase activity	in utero embryonic development,N-terminal protein myristoylation,N-terminal peptidyl-glycine N-myristoylation,regulation of rhodopsin mediated signaling pathway,cellular ketone metabolic process,positive regulation of protein insertion into mitochondrial membrane involved in apoptotic signaling pathway
Q9P2X3	IMPACT	Protein IMPACT	C3-LHF1_DN / C3-LHF1	2.26315	2.26315	2.23117e-11	3	cellular_component,cytoplasm,polysome	molecular_function,actin binding,protein binding,ribosome binding	negative regulation of transcription from RNA polymerase II promoter,negative regulation of protein phosphorylation,biological_process,negative regulation of protein complex assembly,negative regulation of protein autophosphorylation,cellular response to amino acid starvation,cellular response to glucose starvation,positive regulation of neuron differentiation,negative regulation of cell death,ce…
Q9BYD6	MRPL1	39S ribosomal protein L1, mitochondrial	C3-LHF1 / CTRL	2.26269	2.26269	1.36041e-06	8	mitochondrial inner membrane,mitochondrial large ribosomal subunit,cytosolic large ribosomal subunit	RNA binding,structural constituent of ribosome,protein binding	mitochondrial translation,maturation of LSU-rRNA
Q96EM0	L3HYPDH	Trans-3-hydroxy-L-proline dehydratase	C3-LHF1 / CTRL	2.26135	2.26135	0.00338428	4		proline racemase activity,hydro-lyase activity,trans-L-3-hydroxyproline dehydratase activity
Q9ULH7	MRTFB	Myocardin-related transcription factor B	C3-LHF1 / CTRL	2.26086	2.26086	5.50055e-06	6	nucleus	transcription coactivator activity,protein binding,cadherin binding	muscle organ development,positive regulation of striated muscle tissue development,positive regulation of transcription from RNA polymerase II promoter,positive regulation of pri-miRNA transcription from RNA polymerase II promoter,smooth muscle cell differentiation
Q13501	SQSTM1	Sequestosome-1	C3-LHF1_DN / C3-LHF1	2.2586	2.2586	1.18317e-09	5	pre-autophagosomal structure,cytoplasmic mRNA processing body,nucleoplasm,cytoplasm,mitochondrion,late endosome,autophagosome,endoplasmic reticulum,cytosol,inclusion body,PML body,sarcomere,intracellular membrane-bounded organelle,amphisome,autolysosome,extracellular exosome,sperm midpiece,Lewy body,aggresome	protein serine/threonine kinase activity,protein kinase C binding,protein binding,zinc ion binding,enzyme binding,protein kinase binding,receptor tyrosine kinase binding,ubiquitin protein ligase binding,ionotropic glutamate receptor binding,SH2 domain binding,identical protein binding,ubiquitin binding,macromolecular complex binding,K63-linked polyubiquitin binding	negative regulation of transcription from RNA polymerase II promoter,mitophagy,macromitophagy,temperature homeostasis,positive regulation of protein phosphorylation,immune system process,response to ischemia,protein phosphorylation,ubiquitin-dependent protein catabolic process,protein import into nucleus,autophagy,apoptotic process,endosome organization,protein localization,regulation of mitochon…
Q9H3Z4	DNAJC5	DnaJ homolog subfamily C member 5	C3-LHF1_DN / C3-LHF1	2.25687	2.25687	0.000270169	3	mitochondrion,lysosomal membrane,Golgi apparatus,cytosol,plasma membrane,membrane,anchored component of membrane,neuromuscular junction,azurophil granule membrane,specific granule membrane,melanosome,chromaffin granule membrane,intracellular membrane-bounded organelle,clathrin-sculpted gamma-aminobutyric acid transport vesicle membrane,anchored component of synaptic vesicle membrane,presynapse	protein binding,ATP-dependent protein binding	exocytosis,synaptic vesicle exocytosis,negative regulation of neuron apoptotic process,regulated exocytosis,chaperone-mediated protein folding,Requires Ontology
P43307	SSR1	Translocon-associated protein subunit alpha	C3-LHF1_DN / C3-LHF1	2.25636	2.25636	7.55482e-11	5	endoplasmic reticulum,endoplasmic reticulum membrane,integral component of membrane	protein binding	cotranslational protein targeting to membrane,positive regulation of cell proliferation
Q15043	SLC39A14	Metal cation symporter ZIP14	C3-LHF1_DN / C3-LHF1	2.25602	2.25602	0.000170813	5	lysosomal membrane,plasma membrane,integral component of plasma membrane,integral component of membrane,basolateral plasma membrane,apical plasma membrane,early endosome membrane,late endosome membrane	iron ion transmembrane transporter activity,manganese ion transmembrane transporter activity,zinc ion transmembrane transporter activity,cadmium ion transmembrane transporter activity,ferrous iron transmembrane transporter activity,anion:cation symporter activity	chondrocyte differentiation,gluconeogenesis,insulin receptor signaling pathway,regulation of hormone levels,cellular zinc ion homeostasis,inorganic anion transport,cellular response to insulin stimulus,iron assimilation,iron ion transmembrane transport,positive regulation of G-protein coupled receptor protein signaling pathway,negative regulation of cyclic-nucleotide phosphodiesterase activity,ma…
Q8WUA4	GTF3C2	General transcription factor 3C polypeptide 2	C3-LHF1_DN / C3-LHF1	2.25578	2.25578	1.57306e-06	3	nucleoplasm,transcription factor TFIIIC complex	DNA binding,transcription factor activity, core RNA polymerase III binding,protein binding	transcription from RNA polymerase III promoter,5S class rRNA transcription from RNA polymerase III type 1 promoter,tRNA transcription from RNA polymerase III promoter
P26599	PTBP1	Polypyrimidine tract-binding protein 1	C3-LHF1 / CTRL	2.25474	2.25474	3.56798e-11	24	nucleoplasm,nucleolus,membrane,extracellular exosome,nucleus	RNA binding,protein binding,poly-pyrimidine tract binding,pre-mRNA binding,mRNA binding	regulation of alternative mRNA splicing, via spliceosome,mRNA processing,RNA splicing,negative regulation of RNA splicing,positive regulation of protein dephosphorylation,negative regulation of mRNA splicing, via spliceosome,negative regulation of muscle cell differentiation,positive regulation of calcineurin-NFAT signaling cascade,IRES-dependent viral translational initiation,regulation of RNA s…
O95816	BAG2	BAG family molecular chaperone regulator 2	C3-LHF1_DN / C3-LHF1	2.25309	2.25309	5.2356e-10	8	microtubule,dendritic microtubule,cytosol,axon,dendrite,Requires Ontology	adenyl-nucleotide exchange factor activity,protein binding,heat shock protein binding,ubiquitin protein ligase binding,identical protein binding,ion channel binding,tau protein binding,chaperone binding	positive regulation of proteasomal ubiquitin-dependent protein catabolic process,protein metabolic process,protein folding,positive regulation of protein processing,negative regulation of protein ubiquitination,negative regulation of protein binding,protein stabilization,positive regulation of proteasomal protein catabolic process,negative regulation of ubiquitin protein ligase activity
Q68EM7	ARHGAP17	Rho GTPase-activating protein 17	C3-LHF1_DN / C3-LHF1	2.25221	2.25221	1.74357e-11	12	cytosol,plasma membrane,bicellular tight junction,intracellular	protein binding,SH3 domain binding,GTPase activator activity	actin filament organization,signal transduction,calcium ion regulated exocytosis,regulation of catalytic activity,regulation of actin cytoskeleton organization,regulation of Rac protein signal transduction
Q9Y6N9	USH1C	Harmonin	C3-LHF1 / CTRL	2.25114	2.25114	3.20961e-05	11	photoreceptor outer segment,photoreceptor inner segment,cytoplasm,cytosol,cytoskeleton,plasma membrane,microvillus,brush border,stereocilium,apical part of cell,synapse,stereocilia ankle link complex,cilium,stereocilium tip	protein binding,spectrin binding,actin filament binding	G2/M transition of mitotic cell cycle,sensory perception of sound,parallel actin filament bundle assembly,regulation of microvillus length,inner ear morphogenesis,auditory receptor cell differentiation,photoreceptor cell maintenance,sensory perception of light stimulus,equilibrioception,actin filament bundle assembly,inner ear receptor stereocilium organization,macromolecular complex assembly,pro…
P61962	DCAF7	DDB1- and CUL4-associated factor 7	C3-LHF1 / CTRL	2.24752	2.24752	7.38639e-09	10	nucleoplasm,cytoplasm,cytosol,nuclear matrix,nuclear body,macromolecular complex,Cul4-RING E3 ubiquitin ligase complex,nucleus	protein binding,protein binding, bridging	protein ubiquitination
Q9HBH5	RDH14	Retinol dehydrogenase 14	C3-LHF1 / CTRL	2.24671	2.24671	2.09308e-08	5	nucleus,nucleoplasm,lysosomal membrane,endoplasmic reticulum,endoplasmic reticulum membrane,cytosol,membrane	steroid dehydrogenase activity,NADP-retinol dehydrogenase activity,Requires Ontology	osteoblast differentiation,retinol metabolic process
P19525	EIF2AK2	Interferon-induced, double-stranded RNA-activated protein kinase	C3-LHF1 / CTRL	2.24613	2.24613	7.22992e-08	8	nucleus,cytoplasm,cytosol,ribosome,membrane,perinuclear region of cytoplasm	RNA binding,double-stranded RNA binding,protein kinase activity,protein serine/threonine kinase activity,eukaryotic translation initiation factor 2alpha kinase activity,protein serine/threonine/tyrosine kinase activity,non-membrane spanning protein tyrosine kinase activity,protein binding,ATP binding,protein phosphatase regulator activity,identical protein binding,Requires Ontology	positive regulation of cytokine production,translation,protein phosphorylation,negative regulation of cell proliferation,response to virus,regulation of translational initiation by eIF2 alpha phosphorylation,negative regulation of translation,peptidyl-tyrosine phosphorylation,endoplasmic reticulum unfolded protein response,positive regulation of chemokine production,positive regulation of stress-…
Q9BRJ7	NUDT16L1	Tudor-interacting repair regulator protein	C3-LHF1 / CTRL	2.24394	2.24394	1.11381e-08	10	nucleus	protein homodimerization activity,m7G(5')pppN diphosphatase activity,RNA binding,protein binding,snoRNA binding,nucleotide phosphatase activity, acting on free nucleotides,phosphodiesterase decapping endonuclease activity	negative regulation of double-strand break repair via nonhomologous end joining,mRNA catabolic process,snoRNA catabolic process
Q9ULX3	NOB1	RNA-binding protein NOB1	C3-LHF1 / CTRL	2.24066	2.24066	0.00287197	5	nucleoplasm,cytosol,preribosome, small subunit precursor	endoribonuclease activity,protein binding,metal ion binding	cleavage involved in rRNA processing,rRNA processing,visual perception,RNA phosphodiester bond hydrolysis, endonucleolytic,maturation of SSU-rRNA
P49848	TAF6	Transcription initiation factor TFIID subunit 6	C3-LHF1_DN / C3-LHF1	2.23951	2.23951	2.62364e-09	4	nucleus,nucleoplasm,transcription factor TFIID complex,cytosol,transcription factor TFTC complex,SAGA complex,macromolecular complex,SLIK (SAGA-like) complex,MLL1 complex	obsolete general RNA polymerase II transcription factor activity,DNA binding,protein binding,aryl hydrocarbon receptor binding,protein heterodimerization activity,transcription coactivator activity	regulation of DNA repair,DNA-templated transcription, initiation,regulation of transcription from RNA polymerase II promoter,transcription from RNA polymerase II promoter,transcription initiation from RNA polymerase II promoter,protein phosphorylation,apoptotic process,monoubiquitinated histone deubiquitination,monoubiquitinated histone H2A deubiquitination,mRNA transcription from RNA polymerase …
Q5T160	RARS2	Probable arginine--tRNA ligase, mitochondrial	C3-LHF1 / CTRL	2.23901	2.23901	2.21212e-10	3	mitochondrial matrix,mitochondrion	RNA binding,arginine-tRNA ligase activity,protein binding,ATP binding	tRNA aminoacylation for protein translation,arginyl-tRNA aminoacylation,mitochondrial translation
P48047	ATP5PO	ATP synthase subunit O, mitochondrial	C3-LHF1 / CTRL	2.23543	2.23543	5.49841e-07	11	nucleus,mitochondrion,mitochondrial inner membrane,mitochondrial proton-transporting ATP synthase complex,plasma membrane,mitochondrial proton-transporting ATP synthase, stator stalk,proton-transporting ATP synthase complex, catalytic core F(1)	proton-transporting ATP synthase activity, rotational mechanism,protein binding	ATP biosynthetic process,ATP synthesis coupled proton transport,mitochondrial ATP synthesis coupled proton transport,hydrogen ion transmembrane transport
P41240	CSK	Tyrosine-protein kinase CSK	C3-LHF1 / CTRL	2.23403	2.23403	6.91966e-07	7	cytoplasm,cytosol,plasma membrane,cell-cell junction,membrane raft,extracellular exosome	protein serine/threonine/tyrosine kinase activity,protein tyrosine kinase activity,protein binding,ATP binding,protein C-terminus binding,protein phosphatase binding,protein kinase A catalytic subunit binding,identical protein binding,metal ion binding,proline-rich region binding,non-membrane spanning protein tyrosine kinase activity	adaptive immune response,protein phosphorylation,brain development,negative regulation of cell proliferation,negative regulation of low-density lipoprotein particle clearance,peptidyl-tyrosine phosphorylation,T cell costimulation,negative regulation of interleukin-6 production,negative regulation of kinase activity,negative regulation of Golgi to plasma membrane protein transport,positive regulat…
Q15904	ATP6AP1	V-type proton ATPase subunit S1	C3-LHF1_DN / C3-LHF1	2.23305	2.23305	1.01493e-08	5	Golgi membrane,lysosomal membrane,endoplasmic reticulum membrane,plasma membrane,endosome membrane,membrane,integral component of membrane,clathrin-coated vesicle membrane,synaptic vesicle membrane,endoplasmic reticulum-Golgi intermediate compartment membrane,proton-transporting V-type ATPase complex,extracellular exosome,proton-transporting two-sector ATPase complex	protein binding,small GTPase binding	cellular iron ion homeostasis,vacuolar acidification,lysosomal lumen acidification,osteoclast development,cellular response to increased oxygen levels,endosomal lumen acidification,intracellular pH reduction,Requires Ontology,endosome to plasma membrane protein transport,hydrogen ion transmembrane transport,regulation of cellular pH
P14735	IDE	Insulin-degrading enzyme	C3-LHF1_DN / CTRL	2.2317	2.2317	1.76688e-06	3	nucleus,extracellular space,cytoplasm,mitochondrion,peroxisome,peroxisomal matrix,cytosol,external side of plasma membrane,cell surface,basolateral plasma membrane,extracellular exosome	virus receptor activity,endopeptidase activity,metalloendopeptidase activity,protein binding,ATP binding,zinc ion binding,peptide binding,protein homodimerization activity,insulin binding,Requires Ontology	proteolysis,insulin receptor signaling pathway,determination of adult lifespan,bradykinin catabolic process,ubiquitin homeostasis,antigen processing and presentation of endogenous peptide antigen via MHC class I,protein catabolic process,positive regulation of protein binding,hormone catabolic process,peptide catabolic process,cellular protein catabolic process,positive regulation of protein cata…
Q8TCC3	MRPL30	39S ribosomal protein L30, mitochondrial	C3-LHF1_DN / C3-LHF1	2.23057	2.23057	0.0206504	2	mitochondrion,mitochondrial inner membrane,mitochondrial large ribosomal subunit	structural constituent of ribosome	mitochondrial translation
Q12931	TRAP1	Heat shock protein 75 kDa, mitochondrial	C3-LHF1 / CTRL	2.22879	2.22879	9.4303e-12	22	nucleoplasm,mitochondrion,mitochondrial inner membrane,mitochondrial intermembrane space,mitochondrial matrix,membrane,cell periphery	RNA binding,tumor necrosis factor receptor binding,protein binding,ATP binding,ATPase activity,protein kinase binding,unfolded protein binding	translational attenuation,chaperone-mediated protein folding,negative regulation of cellular respiration,negative regulation of reactive oxygen species biosynthetic process,negative regulation of intrinsic apoptotic signaling pathway in response to hydrogen peroxide,protein folding
Q03252	LMNB2	Lamin-B2	C3-LHF1 / CTRL	2.22501	2.22501	2.5683e-10	34	nuclear lamina,intermediate filament,nuclear membrane	molecular_function,protein binding,identical protein binding	biological_process
P26639	TARS1	Threonine--tRNA ligase 1, cytoplasmic	C3-LHF1_DN / CTRL	2.21777	2.21777	0.00225251	4	cytosol,extracellular exosome	tRNA binding,threonine-tRNA ligase activity,protein binding,ATP binding,zinc ion binding,identical protein binding	threonyl-tRNA aminoacylation
P47985	UQCRFS1	Cytochrome b-c1 complex subunit Rieske, mitochondrial	C3-LHF1_DN / C3-LHF1	2.2174	2.2174	1.378e-12	17	mitochondrion,mitochondrial inner membrane,mitochondrial respiratory chain complex III,mitochondrial respiratory chain complex IV	protein binding,ubiquinol-cytochrome-c reductase activity,metal ion binding,2 iron, 2 sulfur cluster binding,oxidoreductase activity	respiratory electron transport chain,mitochondrial respiratory chain complex III assembly,hydrogen ion transmembrane transport,mitochondrial electron transport, ubiquinol to cytochrome c
Q9H9G7	AGO3	Protein argonaute-3	C3-LHF1 / CTRL	2.21675	2.21675	1.4236e-10	15	condensed nuclear chromosome,cytoplasmic mRNA processing body,nucleoplasm,cytoplasm,cytosol,membrane,cytoplasmic ribonucleoprotein granule,RISC complex,RISC-loading complex	RNA binding,double-stranded RNA binding,single-stranded RNA binding,endoribonuclease activity,protein binding,miRNA binding,metal ion binding,endoribonuclease activity, cleaving miRNA-paired mRNA	mRNA cleavage involved in gene silencing by miRNA,mRNA cleavage involved in gene silencing by siRNA,mRNA catabolic process,RNA secondary structure unwinding,positive regulation of gene expression,pre-miRNA processing,production of miRNAs involved in gene silencing by miRNA,miRNA mediated inhibition of translation,small RNA loading onto RISC,regulation of stem cell proliferation,RNA phosphodiester…
[truncated: 5,335 more rows]
