# Supplementary material for: Proteolytic profiling of human plasma reveals an immunoactive complement C3 fragment
Source: EMBO J. 2025 Oct 27;44(24):7721–58. doi: 10.1038/s44318-025-00598-8 (PMC12706077; doi:10.1038/s44318-025-00598-8)
Supplement: Supplementary file 21 — Dataset EV19 [file 44318_2025_598_MOESM21_ESM.xlsx]

## Sheet: Dataset_EV19_Description
Dataset EV19	Thermal proteome profiling - proteome integral solubility assay (TPP-PISA) on human kidney with 1 or 10 µM C3-LHF1.
	Thermal proteome profiling - proteome integral solubility assay (TPP-PISA) on human kidney. Alterations in the human kidney protein solubility/stability after treatment with C3-LHF1 (1 or 10 µM) or 1x PBS control (n=3 replicates) was investigated after heat treatment at 53/56/59 °C. Putative stabilizing interactions with C3-LHF1 should yield higher protein abundance compared to the PBS control tr…

## Sheet: Dataset_EV19-hKidney_TPP-PISA
Comparison	Group	ProteinGroups	AVG Log2 Ratio	Pvalue	UniProtIds	Genes	ProteinDescriptions	# Unique Total Pept.	GO Cellular Component	GO Molecular Function	GO Biological Process
10uM_LHF1 / Ctrl	O14646	O14646	7.73543	0.000124021	O14646	CHD1	Chromodomain-helicase-DNA-binding protein 1	2	nuclear chromosome,nucleoplasm,nucleus,cytoplasm,chromatin	DNA helicase activity,protein binding,ATP binding,methylated histone binding,histone binding,DNA binding,Requires Ontology,chromatin binding,ATPase activity	chromatin remodeling,DNA duplex unwinding,positive regulation by host of viral transcription,regulation of transcription from RNA polymerase II promoter,nucleosome organization
1uM_LHF1 / Ctrl	O15111	O15111	4.59296	0.00223081	O15111	CHUK	Inhibitor of nuclear factor kappa-B kinase subunit alpha	3	nucleoplasm,cytoplasm,cytosol,cytoplasmic side of plasma membrane,IkappaB kinase complex,CD40 receptor complex	protein kinase activity,protein binding,ATP binding,IkappaB kinase activity,protein homodimerization activity,protein heterodimerization activity,scaffold protein binding,transferrin receptor binding,protein serine/threonine kinase activity	protein phosphorylation,inflammatory response,immune response,I-kappaB kinase/NF-kappaB signaling,I-kappaB phosphorylation,response to virus,anatomical structure morphogenesis,negative regulation of NF-kappaB transcription factor activity,positive regulation of interferon-alpha production,cellular response to reactive oxygen species,NIK/NF-kappaB signaling,positive regulation of I-kappaB kinase/N…
1uM_LHF1 / Ctrl	O14646	O14646	4.21224	8.13241e-09	O14646	CHD1	Chromodomain-helicase-DNA-binding protein 1	2	nuclear chromosome,nucleoplasm,nucleus,cytoplasm,chromatin	DNA helicase activity,protein binding,ATP binding,methylated histone binding,histone binding,DNA binding,Requires Ontology,chromatin binding,ATPase activity	chromatin remodeling,DNA duplex unwinding,positive regulation by host of viral transcription,regulation of transcription from RNA polymerase II promoter,nucleosome organization
10uM_LHF1 / Ctrl	P06858	P06858	4.04097	0.000110508	P06858	LPL	Lipoprotein lipase	3	extracellular region,extracellular space,plasma membrane,cell surface,catalytic complex,very-low-density lipoprotein particle,chylomicron	lipoprotein lipase activity,phospholipase activity,triglyceride lipase activity,receptor binding,calcium ion binding,protein binding,heparin binding,phosphatidylcholine 1-acylhydrolase activity,triglyceride binding,apolipoprotein binding,protein homodimerization activity,heparan sulfate proteoglycan binding,protein anchor,phosphatidylserine 1-acylhydrolase activity,1-acyl-2-lysophosphatidylserine…	fatty acid metabolic process,fatty acid biosynthetic process,triglyceride metabolic process,phospholipid metabolic process,response to cold,response to xenobiotic stimulus,response to bacterium,response to glucose,positive regulation of macrophage derived foam cell differentiation,positive regulation of lipid storage,positive regulation of cholesterol storage,positive regulation of sequestering o…
10uM_LHF1 / Ctrl	P05204	P05204	3.95033	0.0255576	P05204	HMGN2	Non-histone chromosomal protein HMG-17	3	chromatin,extracellular space,nucleus,cytoplasm	RNA binding,protein binding,nucleosomal DNA binding,chromatin binding	killing of cells of other organism,Requires Ontology,chromatin organization
10uM_LHF1 / Ctrl	Q9HAZ2	Q9HAZ2	3.6586	4.54826e-06	Q9HAZ2	PRDM16	Histone-lysine N-methyltransferase PRDM16	2	nucleus,nucleoplasm,cytosol,aggresome,transcriptional repressor complex	transcription regulatory region sequence-specific DNA binding,transcriptional repressor activity, RNA polymerase II transcription regulatory region sequence-specific binding,transcription coactivator activity,protein binding,histone-lysine N-methyltransferase activity,sequence-specific DNA binding,metal ion binding,histone methyltransferase activity (H3-K9 specific),Requires Ontology,transcriptio…	negative regulation of transforming growth factor beta receptor signaling pathway,negative regulation of transcription from RNA polymerase II promoter,regulation of cellular respiration,negative regulation of transcription, DNA-templated,positive regulation of transcription, DNA-templated,positive regulation of transcription from RNA polymerase II promoter,brown fat cell differentiation,histone H…
1uM_LHF1 / Ctrl	Q58FG1	Q58FG1	3.61347	2.21428e-05	Q58FG1	HSP90AA4P	Putative heat shock protein HSP 90-alpha A4	2	cellular_component,cytosol,neuronal cell body,myelin sheath,nucleus,macromolecular complex,plasma membrane,perinuclear region of cytoplasm	molecular_function,ATPase activity,disordered domain specific binding,ATP binding,unfolded protein binding	biological_process,cellular response to heat,protein stabilization,protein folding
10uM_LHF1 / Ctrl	Q9BXJ0	Q9BXJ0	3.54562	8.40413e-09	Q9BXJ0	C1QTNF5	Complement C1q tumor necrosis factor-related protein 5	5	bicellular tight junction,apical plasma membrane,lateral plasma membrane,transport vesicle,collagen trimer,extracellular space,cell projection,plasma membrane	protein binding,identical protein binding	protein secretion,inner ear development
10uM_LHF1 / Ctrl	Q9ULU4	Q9ULU4	3.39079	0.00027998	Q9ULU4	ZMYND8	Protein kinase C-binding protein 1	5	nucleus,nucleoplasm,cytoplasm,Golgi apparatus	transcription corepressor activity,protein binding,zinc ion binding,protein domain specific binding,methylated histone binding,lysine-acetylated histone binding,Requires Ontology	negative regulation of cell migration,negative regulation of transcription, DNA-templated
10uM_LHF1 / Ctrl	Q99418	Q99418	3.20357	7.21355e-06	Q99418	CYTH2	Cytohesin-2	2	Golgi membrane,cytoplasm,cytosol,plasma membrane,adherens junction,bicellular tight junction,membrane,growth cone	guanyl-nucleotide exchange factor activity,protein binding,lipid binding,inositol 1,4,5 trisphosphate binding	endocytosis,actin cytoskeleton organization,regulation of ARF protein signal transduction,regulation of catalytic activity
1uM_LHF1 / Ctrl	Q9HAZ2	Q9HAZ2	3.19655	3.02081e-06	Q9HAZ2	PRDM16	Histone-lysine N-methyltransferase PRDM16	2	nucleus,nucleoplasm,cytosol,aggresome,transcriptional repressor complex	transcription regulatory region sequence-specific DNA binding,transcriptional repressor activity, RNA polymerase II transcription regulatory region sequence-specific binding,transcription coactivator activity,protein binding,histone-lysine N-methyltransferase activity,sequence-specific DNA binding,metal ion binding,histone methyltransferase activity (H3-K9 specific),Requires Ontology,transcriptio…	negative regulation of transforming growth factor beta receptor signaling pathway,negative regulation of transcription from RNA polymerase II promoter,regulation of cellular respiration,negative regulation of transcription, DNA-templated,positive regulation of transcription, DNA-templated,positive regulation of transcription from RNA polymerase II promoter,brown fat cell differentiation,histone H…
10uM_LHF1 / Ctrl	Q58FG1	Q58FG1	3.14484	2.54576e-06	Q58FG1	HSP90AA4P	Putative heat shock protein HSP 90-alpha A4	2	cellular_component,cytosol,neuronal cell body,myelin sheath,nucleus,macromolecular complex,plasma membrane,perinuclear region of cytoplasm	molecular_function,ATPase activity,disordered domain specific binding,ATP binding,unfolded protein binding	biological_process,cellular response to heat,protein stabilization,protein folding
10uM_LHF1 / Ctrl	A0A0J9YY99;P01768;P0DP03	A0A0J9YY99;P01768;P0DP03	2.95504	4.55419e-05	A0A0J9YY99;P01768;P0DP03	ENSG00000282150;IGHV3-30;IGHV3-30-5	Ig-like domain-containing protein (Fragment);Immunoglobulin heavy variable 3-30;Immunoglobulin heavy variable 3-30-5	2	immunoglobulin complex, circulating,external side of plasma membrane;extracellular region,extracellular space,plasma membrane,external side of plasma membrane,immunoglobulin complex, circulating;immunoglobulin complex, circulating,external side of plasma membrane	antigen binding,immunoglobulin receptor binding;antigen binding,immunoglobulin receptor binding;immunoglobulin receptor binding,antigen binding	defense response to bacterium,positive regulation of B cell activation,innate immune response,B cell receptor signaling pathway,complement activation, classical pathway,phagocytosis, recognition,phagocytosis, engulfment;immune response,defense response to bacterium,innate immune response,positive regulation of B cell activation,phagocytosis, recognition,B cell receptor signaling pathway,phagocyto…
10uM_LHF1 / Ctrl	P01137	P01137	2.63871	1.88161e-08	P01137	TGFB1	Transforming growth factor beta-1 proprotein	7	microvillus,extracellular region,extracellular space,nucleus,cytoplasm,Golgi lumen,plasma membrane,cell surface,extracellular matrix,platelet alpha granule lumen,Requires Ontology,blood microparticle	antigen binding,type II transforming growth factor beta receptor binding,cytokine activity,protein binding,growth factor activity,enzyme binding,type I transforming growth factor beta receptor binding,type III transforming growth factor beta receptor binding,identical protein binding	regulation of pri-miRNA transcription from RNA polymerase II promoter,regulation of epithelial to mesenchymal transition involved in endocardial cushion formation,positive regulation of canonical Wnt signaling pathway,epithelial to mesenchymal transition,negative regulation of gene expression,positive regulation of isotype switching to IgA isotypes,MAPK cascade,vasculogenesis,neural tube closure,…
1uM_LHF1 / Ctrl	Q9H0A0	Q9H0A0	2.62243	0.000224343	Q9H0A0	NAT10	RNA cytidine acetyltransferase	2	chromosome, telomeric region,nucleus,nucleoplasm,nucleolus,membrane,midbody,telomerase holoenzyme complex	RNA binding,protein binding,ATP binding,N-acetyltransferase activity,DNA polymerase binding,Requires Ontology,tRNA binding,rRNA cytidine N-acetyltransferase activity	rRNA modification,protein acetylation,regulation of centrosome duplication,negative regulation of telomere maintenance via telomerase,positive regulation of translation,tRNA acetylation,rRNA acetylation involved in maturation of SSU-rRNA
10uM_LHF1 / Ctrl	Q9HCE9	Q9HCE9	2.61771	0.0116217	Q9HCE9	ANO8	Anoctamin-8	2	endoplasmic reticulum lumen,plasma membrane,integral component of membrane	intracellular calcium activated chloride channel activity	chloride transport,ion transmembrane transport,transmembrane transport
10uM_LHF1 / Ctrl	Q9H4G4	Q9H4G4	2.55796	0.00767131	Q9H4G4	GLIPR2	Golgi-associated plant pathogenesis-related protein 1	2	Golgi membrane,extracellular exosome,extracellular space	protein homodimerization activity	positive regulation of epithelial cell migration,positive regulation of epithelial to mesenchymal transition,positive regulation of ERK1 and ERK2 cascade
1uM_LHF1 / Ctrl	O14939	O14939	2.48469	0.00565283	O14939	PLD2	Phospholipase D2	2	endoplasmic reticulum membrane,plasma membrane,presynapse	phospholipase D activity,protein binding,phosphatidylinositol binding,N-acylphosphatidylethanolamine-specific phospholipase D activity	phosphatidic acid biosynthetic process,cytoskeleton organization,small GTPase mediated signal transduction,lipid catabolic process,synaptic vesicle recycling,Fc-gamma receptor signaling pathway involved in phagocytosis,inositol lipid-mediated signaling,cell motility
10uM_LHF1 / Ctrl	Q9UJF2	Q9UJF2	2.43218	0.0175013	Q9UJF2	RASAL2	Ras GTPase-activating protein nGAP	2	cytosol	GTPase activator activity,protein binding	response to dietary excess,signal transduction,response to glucose,gene expression,multicellular organism growth,regulation of GTPase activity,adipose tissue development,regulation of protein activation cascade
1uM_LHF1 / Ctrl	A0A0J9YY99;P01768;P0DP03	A0A0J9YY99;P01768;P0DP03	2.32726	0.0290948	A0A0J9YY99;P01768;P0DP03	ENSG00000282150;IGHV3-30;IGHV3-30-5	Ig-like domain-containing protein (Fragment);Immunoglobulin heavy variable 3-30;Immunoglobulin heavy variable 3-30-5	2	immunoglobulin complex, circulating,external side of plasma membrane;extracellular region,extracellular space,plasma membrane,external side of plasma membrane,immunoglobulin complex, circulating;immunoglobulin complex, circulating,external side of plasma membrane	antigen binding,immunoglobulin receptor binding;antigen binding,immunoglobulin receptor binding;immunoglobulin receptor binding,antigen binding	defense response to bacterium,positive regulation of B cell activation,innate immune response,B cell receptor signaling pathway,complement activation, classical pathway,phagocytosis, recognition,phagocytosis, engulfment;immune response,defense response to bacterium,innate immune response,positive regulation of B cell activation,phagocytosis, recognition,B cell receptor signaling pathway,phagocyto…
1uM_LHF1 / Ctrl	Q9HCE9	Q9HCE9	2.31245	1.69489e-06	Q9HCE9	ANO8	Anoctamin-8	2	endoplasmic reticulum lumen,plasma membrane,integral component of membrane	intracellular calcium activated chloride channel activity	chloride transport,ion transmembrane transport,transmembrane transport
10uM_LHF1 / Ctrl	Q96A33	Q96A33	2.28264	0.0130508	Q96A33	CCDC47	Coiled-coil domain-containing protein 47	4	endoplasmic reticulum,membrane,integral component of endoplasmic reticulum membrane,rough endoplasmic reticulum membrane	RNA binding,protein binding,ribosome binding,protein binding involved in protein folding,calcium ion binding	osteoblast differentiation,protein folding,ER overload response,post-embryonic development,ER-associated ubiquitin-dependent protein catabolic process,endoplasmic reticulum calcium ion homeostasis,ERAD pathway,protein insertion into ER membrane
1uM_LHF1 / Ctrl	Q9P0U4	Q9P0U4	2.27651	0.00112764	Q9P0U4	CXXC1	CXXC-type zinc finger protein 1	4	nucleus,nucleoplasm,cytosol,nuclear matrix,nuclear speck,Set1C/COMPASS complex,histone methyltransferase complex	histone methyltransferase activity (H3-K4 specific),core promoter proximal region sequence-specific DNA binding,protein binding,zinc ion binding,methylated histone binding,unmethylated CpG binding	regulation of transcription, DNA-templated,positive regulation of transcription, DNA-templated,histone H3-K4 methylation
1uM_LHF1 / Ctrl	Q9BU23	Q9BU23	2.19341	0.0208506	Q9BU23	LMF2	Lipase maturation factor 2	2	membrane,integral component of membrane,endoplasmic reticulum membrane	protein binding	protein maturation
10uM_LHF1 / Ctrl	O14939	O14939	2.12756	0.000216579	O14939	PLD2	Phospholipase D2	2	endoplasmic reticulum membrane,plasma membrane,presynapse	phospholipase D activity,protein binding,phosphatidylinositol binding,N-acylphosphatidylethanolamine-specific phospholipase D activity	phosphatidic acid biosynthetic process,cytoskeleton organization,small GTPase mediated signal transduction,lipid catabolic process,synaptic vesicle recycling,Fc-gamma receptor signaling pathway involved in phagocytosis,inositol lipid-mediated signaling,cell motility
10uM_LHF1 / Ctrl	Q01658	Q01658	2.06905	0.00079475	Q01658	DR1	Protein Dr1	4	nucleoplasm,mitotic spindle,Requires Ontology,RNA polymerase II transcription factor complex,negative cofactor 2 complex	protein binding,obsolete general RNA polymerase II transcription factor activity,TBP-class protein binding,protein heterodimerization activity,core promoter sequence-specific DNA binding	negative regulation of transcription from RNA polymerase II promoter,regulation of transcription, DNA-templated,regulation of transcription from RNA polymerase II promoter,regulation of histone deacetylation,histone H3 acetylation,histone H3-K14 acetylation,regulation of embryonic development,regulation of cell division,regulation of cell cycle,regulation of tubulin deacetylation,chromatin remode…
1uM_LHF1 / Ctrl	Q9UII2	Q9UII2	2.06825	0.0191617	Q9UII2	ATP5IF1	ATPase inhibitor, mitochondrial	4	mitochondrion,cell surface,macromolecular complex	enzyme inhibitor activity,protein binding,calmodulin binding,enzyme binding,ATPase inhibitor activity,identical protein binding,protein homodimerization activity,angiostatin binding,ATPase binding,Requires Ontology	angiogenesis,negative regulation of endothelial cell proliferation,generation of precursor metabolites and energy,heme biosynthetic process,erythrocyte differentiation,negative regulation of ATPase activity,negative regulation of hydrolase activity,mitochondrial depolarization,reactive oxygen species metabolic process,positive regulation of mitochondrial outer membrane permeabilization involved i…
10uM_LHF1 / Ctrl	Q13144	Q13144	2.04547	0.0212305	Q13144	EIF2B5	Translation initiation factor eIF-2B subunit epsilon	2	nucleus,cytoplasm,cytosol,eukaryotic translation initiation factor 2B complex	translation initiation factor activity,guanyl-nucleotide exchange factor activity,protein binding,translation initiation factor binding	ovarian follicle development,translational initiation,aging,response to heat,response to glucose,response to lithium ion,astrocyte development,oligodendrocyte development,hippocampus development,response to endoplasmic reticulum stress,myelination,positive regulation of apoptotic process,response to peptide hormone,positive regulation of translational initiation,astrocyte differentiation,regulati…
1uM_LHF1 / Ctrl	Q9H4G4	Q9H4G4	2.01789	0.00278482	Q9H4G4	GLIPR2	Golgi-associated plant pathogenesis-related protein 1	2	Golgi membrane,extracellular exosome,extracellular space	protein homodimerization activity	positive regulation of epithelial cell migration,positive regulation of epithelial to mesenchymal transition,positive regulation of ERK1 and ERK2 cascade
10uM_LHF1 / Ctrl	Q9BXB5	Q9BXB5	2.00047	1.87772e-06	Q9BXB5	OSBPL10	Oxysterol-binding protein-related protein 10	4	cytosol,cytoskeleton,intracellular membrane-bounded organelle,membrane	phosphatidylserine binding,protein binding,phospholipid transporter activity,cholesterol binding,sterol transporter activity,sterol binding	phospholipid transport,sterol transport,phosphatidylserine acyl-chain remodeling
10uM_LHF1 / Ctrl	Q14766	Q14766	1.99906	0.000335431	Q14766	LTBP1	Latent-transforming growth factor beta-binding protein 1	9	Requires Ontology,microfibril,extracellular region,endoplasmic reticulum lumen,extracellular matrix,macromolecular complex	transforming growth factor beta-activated receptor activity,extracellular matrix structural constituent,calcium ion binding,protein binding,transforming growth factor beta binding,microfibril binding	transmembrane receptor protein serine/threonine kinase signaling pathway,sequestering of TGFbeta in extracellular matrix,regulation of transforming growth factor beta activation
10uM_LHF1 / Ctrl	Q9BQG0	Q9BQG0	1.94785	0.00240453	Q9BQG0	MYBBP1A	Myb-binding protein 1A	4	nucleus,nucleoplasm,nucleolus,cytoplasm,membrane,intracellular membrane-bounded organelle,Requires Ontology,NLS-dependent protein nuclear import complex	transcription corepressor activity,RNA binding,transcription factor binding,E-box binding,sequence-specific DNA binding	regulation of G1 to G0 transition,osteoblast differentiation,chromatin remodeling,regulation of transcription, DNA-templated,respiratory electron transport chain,circadian regulation of gene expression,positive regulation of histone acetylation,cellular response to glucose starvation,ribosome biogenesis,negative regulation of transcription, DNA-templated,positive regulation of transcription from …
10uM_LHF1 / Ctrl	Q9Y530	Q9Y530	1.94094	0.00499844	Q9Y530	OARD1	ADP-ribose glycohydrolase OARD1	3	nucleoplasm,nucleolus,Requires Ontology	purine nucleoside binding,protein binding,O-acetyl-ADP-ribose deacetylase activity,Requires Ontology	cellular response to DNA damage stimulus,purine nucleoside metabolic process,protein de-ADP-ribosylation,Requires Ontology
10uM_LHF1 / Ctrl	Q8TAP6	Q8TAP6	1.93942	0.0386539	Q8TAP6	CEP76	Centrosomal protein of 76 kDa	2	centrosome,centriole,cytosol,macromolecular complex	protein binding	regulation of centriole replication
10uM_LHF1 / Ctrl	Q86UT6	Q86UT6	1.9357	0.012515	Q86UT6	NLRX1	NLR family member X1	2	mitochondrion,mitochondrial outer membrane,plasma membrane,cell junction	protein binding,ATP binding	negative regulation of interferon-beta production,negative regulation of interleukin-6 production,negative regulation of RIG-I signaling pathway,innate immune response,negative regulation of innate immune response,negative regulation of inflammatory response,negative regulation of I-kappaB kinase/NF-kappaB signaling,intracellular signal transduction
1uM_LHF1 / Ctrl	Q9Y4X5	Q9Y4X5	1.90106	0.018132	Q9Y4X5	ARIH1	E3 ubiquitin-protein ligase ARIH1	4	nucleoplasm,cytoplasm,cytosol,Cajal body,nuclear body,Lewy body,ubiquitin ligase complex,nucleus	ubiquitin-protein transferase activity,protein binding,zinc ion binding,ubiquitin-like protein transferase activity,ubiquitin conjugating enzyme binding,ubiquitin protein ligase binding,ubiquitin protein ligase activity	ubiquitin-dependent protein catabolic process,protein ubiquitination,positive regulation of proteasomal ubiquitin-dependent protein catabolic process,protein polyubiquitination
1uM_LHF1 / Ctrl	Q13905	Q13905	1.85944	0.00787278	Q13905	RAPGEF1	Rap guanine nucleotide exchange factor 1	2	cytoplasm,early endosome,cytosol,intracellular membrane-bounded organelle,plasma membrane	guanyl-nucleotide exchange factor activity,protein binding,SH3 domain binding	signal transduction,transmembrane receptor protein tyrosine kinase signaling pathway,nervous system development,positive regulation of neuron projection development,Rap protein signal transduction,nerve growth factor signaling pathway,positive regulation of GTPase activity,establishment of endothelial barrier,cellular response to cAMP,regulation of cell junction assembly,cellular response to nerv…
1uM_LHF1 / Ctrl	Q6BDS2	Q6BDS2	1.84405	0.0460982	Q6BDS2	UHRF1BP1	UHRF1-binding protein 1	2		protein binding,identical protein binding,histone deacetylase binding
1uM_LHF1 / Ctrl	Q86YR5	Q86YR5	1.81832	1.79249e-06	Q86YR5	GPSM1	G-protein-signaling modulator 1	2	Golgi membrane,endoplasmic reticulum membrane,cell cortex,cytosol,plasma membrane,macromolecular complex	GDP-dissociation inhibitor activity,protein binding	nervous system development,positive regulation of macroautophagy,cell differentiation,negative regulation of GTPase activity,negative regulation of guanyl-nucleotide exchange factor activity
10uM_LHF1 / Ctrl	O94985	O94985	1.80612	2.71188e-07	O94985	CLSTN1	Calsyntenin-1	11	Golgi membrane,extracellular region,nucleus,endoplasmic reticulum membrane,postsynaptic density,integral component of membrane,neuron projection,postsynaptic endosome,glutamatergic synapse,postsynaptic membrane,cell surface	beta-amyloid binding,calcium ion binding,protein binding,kinesin binding,X11-like protein binding	regulation of cell growth,cell adhesion,homophilic cell adhesion via plasma membrane adhesion molecules,regulation of synapse maturation,neurotransmitter receptor transport to postsynaptic membrane,vesicle-mediated transport in synapse,positive regulation of synapse assembly,positive regulation of synaptic transmission
10uM_LHF1 / Ctrl	P02810	P02810	1.77485	0.00210458	P02810	PRH1	Salivary acidic proline-rich phosphoprotein 1/2	2	extracellular space	protein binding
10uM_LHF1 / Ctrl	Q9P0U4	Q9P0U4	1.73454	0.000669413	Q9P0U4	CXXC1	CXXC-type zinc finger protein 1	4	nucleus,nucleoplasm,cytosol,nuclear matrix,nuclear speck,Set1C/COMPASS complex,histone methyltransferase complex	histone methyltransferase activity (H3-K4 specific),core promoter proximal region sequence-specific DNA binding,protein binding,zinc ion binding,methylated histone binding,unmethylated CpG binding	regulation of transcription, DNA-templated,positive regulation of transcription, DNA-templated,histone H3-K4 methylation
10uM_LHF1 / Ctrl	O15427	O15427	1.69532	0.024549	O15427	SLC16A3	Monocarboxylate transporter 4	2	plasma membrane,membrane,nuclear membrane,Requires Ontology,integral component of postsynaptic density membrane,basolateral plasma membrane,apical plasma membrane,lateral plasma membrane,integral component of plasma membrane,integral component of membrane	RNA binding,protein binding,lactate transmembrane transporter activity,symporter activity,monocarboxylic acid transmembrane transporter activity	plasma membrane lactate transport,monocarboxylic acid transport
10uM_LHF1 / Ctrl	Q9HCE5	Q9HCE5	1.68811	0.0076441	Q9HCE5	METTL14	N6-adenosine-methyltransferase non-catalytic subunit	3	nucleus,nucleoplasm,MIS complex	mRNA (2'-O-methyladenosine-N6-)-methyltransferase activity,S-adenosyl-L-methionine binding,mRNA binding,protein binding	mRNA splicing, via spliceosome,mRNA catabolic process,spermatogenesis,stem cell population maintenance,forebrain radial glial cell differentiation,gliogenesis,positive regulation of translation,mRNA destabilization,mRNA methylation,negative regulation of hematopoietic progenitor cell differentiation
10uM_LHF1 / Ctrl	Q8IU81	Q8IU81	1.68797	0.0339619	Q8IU81	IRF2BP1	Interferon regulatory factor 2-binding protein 1	2	nucleus,nucleoplasm	transcription corepressor activity,protein binding,metal ion binding,ubiquitin protein ligase activity	negative regulation of transcription from RNA polymerase II promoter,protein polyubiquitination,regulation of transcription from RNA polymerase II promoter
1uM_LHF1 / Ctrl	Q13103	Q13103	1.65995	0.000314574	Q13103	SPP2	Secreted phosphoprotein 24	2	extracellular region,endoplasmic reticulum lumen,platelet dense granule lumen,Requires Ontology	endopeptidase inhibitor activity	skeletal system development,negative regulation of endopeptidase activity,bone remodeling
10uM_LHF1 / Ctrl	Q7Z7F7	Q7Z7F7	1.65239	7.04244e-06	Q7Z7F7	MRPL55	39S ribosomal protein L55, mitochondrial	2	mitochondrion,mitochondrial inner membrane,mitochondrial large ribosomal subunit	structural constituent of ribosome	translation,mitochondrial translation
10uM_LHF1 / Ctrl	Q9BYX2	Q9BYX2	1.65085	0.00218522	Q9BYX2	TBC1D2	TBC1 domain family member 2A	2	nucleoplasm,cytosol,plasma membrane,cell junction,cytoplasmic vesicle	GTPase activator activity,protein binding,cadherin binding	regulation of cilium assembly,positive regulation of GTPase activity,activation of GTPase activity
10uM_LHF1 / Ctrl	Q13643	Q13643	1.64593	0.00315819	Q13643	FHL3	Four and a half LIM domains protein 3	5	focal adhesion,Z disc,stress fiber,nucleus	protein binding,metal ion binding,transcription cofactor activity,actin binding	regulation of transcription, DNA-templated,muscle organ development,actin cytoskeleton organization
10uM_LHF1 / Ctrl	Q96FK6	Q96FK6	1.64101	0.000144486	Q96FK6	WDR89	WD repeat-containing protein 89	3
10uM_LHF1 / Ctrl	Q86YR5	Q86YR5	1.63762	6.55843e-06	Q86YR5	GPSM1	G-protein-signaling modulator 1	2	Golgi membrane,endoplasmic reticulum membrane,cell cortex,cytosol,plasma membrane,macromolecular complex	GDP-dissociation inhibitor activity,protein binding	nervous system development,positive regulation of macroautophagy,cell differentiation,negative regulation of GTPase activity,negative regulation of guanyl-nucleotide exchange factor activity
10uM_LHF1 / Ctrl	Q8TBZ3	Q8TBZ3	1.62445	0.0451925	Q8TBZ3	WDR20	WD repeat-containing protein 20	3	nucleoplasm	protein binding
1uM_LHF1 / Ctrl	Q9BYX2	Q9BYX2	1.62163	0.000279826	Q9BYX2	TBC1D2	TBC1 domain family member 2A	2	nucleoplasm,cytosol,plasma membrane,cell junction,cytoplasmic vesicle	GTPase activator activity,protein binding,cadherin binding	regulation of cilium assembly,positive regulation of GTPase activity,activation of GTPase activity
1uM_LHF1 / Ctrl	Q9UHW9	Q9UHW9	1.60363	0.0101035	Q9UHW9	SLC12A6	Solute carrier family 12 member 6	3	plasma membrane,integral component of plasma membrane,integral component of membrane,basolateral plasma membrane,synapse	ammonium transmembrane transporter activity,potassium:chloride symporter activity	angiogenesis,ion transport,cellular hypotonic salinity response,Requires Ontology,chemical synaptic transmission,potassium ion import across plasma membrane,potassium ion homeostasis,chloride ion homeostasis,cell volume homeostasis,chloride transmembrane transport
1uM_LHF1 / Ctrl	P09104	P09104	1.60117	0.00365283	P09104	ENO2	Gamma-enolase	3	photoreceptor inner segment,extracellular space,cytosol,plasma membrane,cell cortex,cell surface,membrane,growth cone,perikaryon,membrane raft,extracellular exosome,synaptic membrane,phosphopyruvate hydratase complex	magnesium ion binding,phosphopyruvate hydratase activity,protein binding,enzyme binding,identical protein binding,macromolecular complex binding	gluconeogenesis,glycolytic process,response to xenobiotic stimulus,response to estradiol,multicellular organismal reproductive process,canonical glycolysis,negative regulation of neuron death
10uM_LHF1 / Ctrl	Q9UBS8	Q9UBS8	1.58247	0.00171051	Q9UBS8	RNF14	E3 ubiquitin-protein ligase RNF14	4	nucleus,nucleoplasm,cytoplasm,cytosol,ubiquitin ligase complex	transcription coactivator activity,protein binding,ubiquitin-like protein transferase activity,metal ion binding,androgen receptor binding,ubiquitin protein ligase activity,ubiquitin conjugating enzyme binding	regulation of transcription, DNA-templated,regulation of transcription from RNA polymerase II promoter,signal transduction,protein ubiquitination,androgen receptor signaling pathway,positive regulation of transcription, DNA-templated,regulation of androgen receptor signaling pathway,ubiquitin-dependent protein catabolic process,positive regulation of proteasomal ubiquitin-dependent protein catabo…
10uM_LHF1 / Ctrl	Q86VR2	Q86VR2	1.56724	0.0010576	Q86VR2	RETREG3	Reticulophagy regulator 3	2	integral component of membrane,macromolecular complex	protein binding	positive regulation of neuron projection development,reticulophagy
1uM_LHF1 / Ctrl	O75182	O75182	1.56123	0.00411818	O75182	SIN3B	Paired amphipathic helix protein Sin3b	3	X chromosome,Y chromosome,XY body,nucleus,nucleoplasm,cytoplasm,Sin3 complex,autosome,chromatin,histone deacetylase complex	chromatin binding,protein binding,transcription corepressor activity	negative regulation of transcription from RNA polymerase II promoter,negative regulation of cell migration,histone deacetylation
10uM_LHF1 / Ctrl	Q15653	Q15653	1.5592	0.00290018	Q15653	NFKBIB	NF-kappa-B inhibitor beta	3	nucleus,cytosol	transcription coactivator activity,protein binding	transcription, DNA-templated,inflammatory response,regulation of I-kappaB kinase/NF-kappaB signaling,positive regulation of transcription, DNA-templated,cytoplasmic sequestering of NF-kappaB,signal transduction,cellular response to lipopolysaccharide
10uM_LHF1 / Ctrl	O60353	O60353	1.54306	0.00225718	O60353	FZD6	Frizzled-6	3	endoplasmic reticulum membrane,plasma membrane,integral component of plasma membrane,cell surface,apical plasma membrane,apicolateral plasma membrane,cytoplasmic vesicle membrane,integral component of membrane	beta-amyloid binding,G-protein coupled receptor activity,protein binding,Wnt-protein binding,ubiquitin protein ligase binding,Wnt-activated receptor activity	neural tube closure,hair follicle development,G-protein coupled receptor signaling pathway,platelet activation,cell proliferation in midbrain,non-canonical Wnt signaling pathway,embryonic nail plate morphogenesis,inner ear morphogenesis,negative regulation of sequence-specific DNA binding transcription factor activity,establishment of body hair planar orientation,Wnt signaling pathway, planar cel…
10uM_LHF1 / Ctrl	Q8N5I9	Q8N5I9	1.54247	0.000891911	Q8N5I9	C12orf45	Uncharacterized protein C12orf45	3	nucleus	protein binding,Requires Ontology	box C/D snoRNP assembly
1uM_LHF1 / Ctrl	P31151	P31151	1.50058	0.00809404	P31151	S100A7	Protein S100-A7	3	extracellular region,extracellular space,nucleus,cytoplasm,endoplasmic reticulum,cytosol,focal adhesion,azurophil granule lumen,Requires Ontology	calcium ion binding,protein binding,zinc ion binding,RAGE receptor binding,calcium-dependent protein binding	response to reactive oxygen species,angiogenesis,epidermis development,positive regulation of T cell chemotaxis,keratinocyte differentiation,response to lipopolysaccharide,innate immune response,defense response to Gram-negative bacterium,sequestering of metal ion,Requires Ontology,positive regulation of ERK1 and ERK2 cascade,positive regulation of granulocyte chemotaxis,positive regulation of mo…
1uM_LHF1 / Ctrl	Q9BYV8	Q9BYV8	1.48789	0.00589794	Q9BYV8	CEP41	Centrosomal protein of 41 kDa	2	centrosome,centriole,cytosol,cilium,membrane,ciliary basal body	protein binding	protein transport,protein polyglutamylation,cilium morphogenesis
10uM_LHF1 / Ctrl	P06681	P06681	1.46943	0.00166555	P06681	C2	Complement C2	2	extracellular region,extracellular space,extracellular exosome	serine-type endopeptidase activity,protein binding,metal ion binding	proteolysis,complement activation,complement activation, classical pathway,response to lipopolysaccharide,innate immune response,response to thyroid hormone,positive regulation of apoptotic cell clearance
1uM_LHF1 / Ctrl	Q8ND71	Q8ND71	1.45495	1.30899e-06	Q8ND71	GIMAP8	GTPase IMAP family member 8	3	mitochondrion,endoplasmic reticulum,Golgi apparatus,cytosol	GTP binding	regulation of T cell apoptotic process
10uM_LHF1 / Ctrl	P15408	P15408	1.43702	0.0100268	P15408	FOSL2	Fos-related antigen 2	3	nucleus,nucleoplasm,RNA polymerase II transcription factor complex,chromatin	RNA polymerase II regulatory region sequence-specific DNA binding,RNA polymerase II transcription factor activity, sequence-specific DNA binding,transcriptional activator activity, RNA polymerase II transcription regulatory region sequence-specific binding,chromatin binding,transcription factor activity, sequence-specific DNA binding,protein binding,RNA polymerase II core promoter proximal region…	keratinocyte development,regulation of transcription from RNA polymerase II promoter,cell death,positive regulation of transcription from RNA polymerase II promoter,positive regulation of fibroblast proliferation
10uM_LHF1 / Ctrl	P26010	P26010	1.43217	0.0113857	P26010	ITGB7	Integrin beta-7	2	plasma membrane,cell surface,membrane,extracellular exosome,integrin complex,integrin alpha4-beta7 complex,receptor complex,focal adhesion	virus receptor activity,protein binding,signaling receptor activity,metal ion binding,cell adhesion molecule binding,integrin binding	cell-matrix adhesion involved in ameboidal cell migration,cell adhesion,cell-matrix adhesion,integrin-mediated signaling pathway,heterotypic cell-cell adhesion,substrate adhesion-dependent cell spreading,receptor clustering,viral entry into host cell,leukocyte tethering or rolling,T cell migration,cell adhesion mediated by integrin,cell migration
10uM_LHF1 / Ctrl	Q9BWW4	Q9BWW4	1.4031	0.0469665	Q9BWW4	SSBP3	Single-stranded DNA-binding protein 3	2	nucleus	single-stranded DNA binding,protein binding	positive regulation of transcription from RNA polymerase II promoter
1uM_LHF1 / Ctrl	Q12974	Q12974	1.40236	0.000308841	Q12974	PTP4A2	Protein tyrosine phosphatase type IVA 2	2	cytoplasm,early endosome,cytosol,plasma membrane,nucleus	prenylated protein tyrosine phosphatase activity,protein binding,protein tyrosine/serine/threonine phosphatase activity,protein tyrosine phosphatase activity	peptidyl-tyrosine dephosphorylation
10uM_LHF1 / Ctrl	Q9NQ92	Q9NQ92	1.40081	0.0432521	Q9NQ92	COPRS	Coordinator of PRMT5 and differentiation stimulator	2	nucleus,nucleoplasm,cytosol,plasma membrane	protein binding,histone binding	chromatin organization,muscle organ development,histone H4-R3 methylation
10uM_LHF1 / Ctrl	Q96PY6	Q96PY6	1.39894	0.0207158	Q96PY6	NEK1	Serine/threonine-protein kinase Nek1	3	pericentriolar material,nucleus,nucleoplasm,cytoplasm,centrosome,cytosol,centriolar satellite	protein kinase activity,protein serine/threonine/tyrosine kinase activity,protein tyrosine kinase activity,protein binding,ATP binding,kinase activity,metal ion binding,14-3-3 protein binding,Requires Ontology,protein serine/threonine kinase activity	protein phosphorylation,cell cycle,peptidyl-tyrosine phosphorylation,cell division,cilium morphogenesis
10uM_LHF1 / Ctrl	Q8IYL3	Q8IYL3	1.36014	1.05509e-07	Q8IYL3	C1orf174	UPF0688 protein C1orf174	3	nucleoplasm	protein binding
10uM_LHF1 / Ctrl	Q08209	Q08209	1.35592	0.00921454	Q08209	PPP3CA	Serine/threonine-protein phosphatase 2B catalytic subunit alpha isoform	2	cytoplasmic side of plasma membrane,nucleoplasm,cytoplasm,mitochondrion,cytosol,plasma membrane,calcineurin complex,protein serine/threonine phosphatase complex,extrinsic component of plasma membrane,Z disc,slit diaphragm,sarcolemma,dendritic spine,Requires Ontology,glutamatergic synapse	protein serine/threonine phosphatase activity,calcium ion binding,protein binding,calmodulin binding,cyclosporin A binding,myosin phosphatase activity,enzyme binding,calmodulin-dependent protein phosphatase activity,macromolecular complex binding,protein dimerization activity,ATPase binding	G1/S transition of mitotic cell cycle,response to amphetamine,protein dephosphorylation,protein import into nucleus,calcium ion transport,brain development,aging,epidermis development,transition between fast and slow fiber,cardiac muscle hypertrophy in response to stress,dephosphorylation,negative regulation of signaling,keratinocyte differentiation,positive regulation of cell migration,calcineur…
10uM_LHF1 / Ctrl	P26447	P26447	1.3443	1.40771e-05	P26447	S100A4	Protein S100-A4	6	extracellular region,extracellular space,nucleus,neuron projection,perinuclear region of cytoplasm,extracellular exosome,Requires Ontology	RNA binding,actin binding,protein binding,identical protein binding,transition metal ion binding,RAGE receptor binding,calcium ion binding,calcium-dependent protein binding	epithelial to mesenchymal transition,positive regulation of I-kappaB kinase/NF-kappaB signaling
1uM_LHF1 / Ctrl	Q96PY6	Q96PY6	1.34047	0.00374271	Q96PY6	NEK1	Serine/threonine-protein kinase Nek1	3	pericentriolar material,nucleus,nucleoplasm,cytoplasm,centrosome,cytosol,centriolar satellite	protein kinase activity,protein serine/threonine/tyrosine kinase activity,protein tyrosine kinase activity,protein binding,ATP binding,kinase activity,metal ion binding,14-3-3 protein binding,Requires Ontology,protein serine/threonine kinase activity	protein phosphorylation,cell cycle,peptidyl-tyrosine phosphorylation,cell division,cilium morphogenesis
10uM_LHF1 / Ctrl	P31151	P31151	1.32877	0.00499086	P31151	S100A7	Protein S100-A7	3	extracellular region,extracellular space,nucleus,cytoplasm,endoplasmic reticulum,cytosol,focal adhesion,azurophil granule lumen,Requires Ontology	calcium ion binding,protein binding,zinc ion binding,RAGE receptor binding,calcium-dependent protein binding	response to reactive oxygen species,angiogenesis,epidermis development,positive regulation of T cell chemotaxis,keratinocyte differentiation,response to lipopolysaccharide,innate immune response,defense response to Gram-negative bacterium,sequestering of metal ion,Requires Ontology,positive regulation of ERK1 and ERK2 cascade,positive regulation of granulocyte chemotaxis,positive regulation of mo…
1uM_LHF1 / Ctrl	Q8WZ74	Q8WZ74	1.32778	0.00147836	Q8WZ74	CTTNBP2	Cortactin-binding protein 2	6	cell cortex,synaptic vesicle,dendritic spine,postsynaptic actin cytoskeleton,glutamatergic synapse	protein binding,SH3 domain binding	brain development,regulation of modification of postsynaptic actin cytoskeleton,regulation of synapse organization
1uM_LHF1 / Ctrl	P40189	P40189	1.32719	0.000525542	P40189	IL6ST	Interleukin-6 receptor subunit beta	15	membrane raft,extracellular region,plasma membrane,membrane,dendrite,neuronal cell body,extracellular exosome,interleukin-6 receptor complex,oncostatin-M receptor complex,ciliary neurotrophic factor receptor complex,receptor complex,external side of plasma membrane	interleukin-6 receptor activity,leukemia inhibitory factor receptor activity,oncostatin-M receptor activity,interleukin-6 receptor binding,growth factor binding,interleukin-6 binding,ciliary neurotrophic factor receptor activity,interleukin-11 receptor activity,ciliary neurotrophic factor receptor binding,protein binding,interleukin-11 binding,identical protein binding,interleukin-27 receptor act…	positive regulation of platelet aggregation,positive regulation of acute inflammatory response,positive regulation of adaptive immune response,glycogen metabolic process,positive regulation of cell proliferation,positive regulation of vascular endothelial growth factor production,positive regulation of cardiac muscle hypertrophy,cytokine-mediated signaling pathway,response to cytokine,interleukin…
10uM_LHF1 / Ctrl	A6NDU8	A6NDU8	1.32492	0.0458858	A6NDU8	C5orf51	UPF0600 protein C5orf51	3	nucleoplasm,cytosol	protein binding	macromitophagy
10uM_LHF1 / Ctrl	Q9UGY1	Q9UGY1	1.31129	0.0495657	Q9UGY1	NOL12	Nucleolar protein 12	2	nucleolus	RNA binding,protein binding,rRNA binding,identical protein binding
10uM_LHF1 / Ctrl	Q969P0	Q969P0	1.3055	0.00204176	Q969P0	IGSF8	Immunoglobulin superfamily member 8	4	plasma membrane,membrane,integral component of membrane,intracellular membrane-bounded organelle,extracellular exosome	protein binding	single fertilization,nervous system development,skeletal muscle tissue development,cell motility
10uM_LHF1 / Ctrl	Q6P161	Q6P161	1.2982	8.99999e-06	Q6P161	MRPL54	39S ribosomal protein L54, mitochondrial	3	mitochondrion,mitochondrial inner membrane,mitochondrial large ribosomal subunit	RNA binding,protein binding,structural constituent of ribosome	mitochondrial translation
10uM_LHF1 / Ctrl	Q12974	Q12974	1.29632	0.000114967	Q12974	PTP4A2	Protein tyrosine phosphatase type IVA 2	2	cytoplasm,early endosome,cytosol,plasma membrane,nucleus	prenylated protein tyrosine phosphatase activity,protein binding,protein tyrosine/serine/threonine phosphatase activity,protein tyrosine phosphatase activity	peptidyl-tyrosine dephosphorylation
1uM_LHF1 / Ctrl	Q96NC0	Q96NC0	1.29507	2.52294e-05	Q96NC0	ZMAT2	Zinc finger matrin-type protein 2	4	nucleus,U2-type precatalytic spliceosome,U4/U6 x U5 tri-snRNP complex	DNA binding,protein binding,zinc ion binding	mRNA splicing, via spliceosome
1uM_LHF1 / Ctrl	Q8N5I9	Q8N5I9	1.27505	0.00052135	Q8N5I9	C12orf45	Uncharacterized protein C12orf45	3	nucleus	protein binding,Requires Ontology	box C/D snoRNP assembly
10uM_LHF1 / Ctrl	P18827	P18827	1.27275	0.000436834	P18827	SDC1	Syndecan-1	2	Golgi lumen,plasma membrane,integral component of plasma membrane,external side of plasma membrane,cell surface,lysosomal lumen,extracellular exosome,macromolecular complex	protein binding,protein C-terminus binding,identical protein binding	ureteric bud development,inflammatory response,response to toxic substance,wound healing,odontogenesis,response to hydrogen peroxide,myoblast development,response to glucocorticoid,response to cAMP,response to calcium ion,striated muscle cell development,Sertoli cell development,canonical Wnt signaling pathway,positive regulation of exosomal secretion,positive regulation of extracellular exosome …
10uM_LHF1 / Ctrl	Q9Y2S6	Q9Y2S6	1.27014	0.01453	Q9Y2S6	TMA7	Translation machinery-associated protein 7	2
1uM_LHF1 / Ctrl	Q9BXJ0	Q9BXJ0	1.25085	5.64429e-10	Q9BXJ0	C1QTNF5	Complement C1q tumor necrosis factor-related protein 5	5	bicellular tight junction,apical plasma membrane,lateral plasma membrane,transport vesicle,collagen trimer,extracellular space,cell projection,plasma membrane	protein binding,identical protein binding	protein secretion,inner ear development
10uM_LHF1 / Ctrl	Q9NTN9	Q9NTN9	1.23644	0.0403045	Q9NTN9	SEMA4G	Semaphorin-4G	2	integral component of plasma membrane,extracellular space	protein binding,chemorepellent activity,semaphorin receptor binding	neural crest cell migration,axon guidance,negative regulation of axon extension involved in axon guidance,semaphorin-plexin signaling pathway,negative chemotaxis,positive regulation of cell migration
1uM_LHF1 / Ctrl	Q9P2K8	Q9P2K8	1.23637	0.0284947	Q9P2K8	EIF2AK4	eIF-2-alpha kinase GCN2	2	cytosolic ribosome,polysome,cytosol	tRNA binding,protein serine/threonine kinase activity,eukaryotic translation initiation factor 2alpha kinase activity,protein serine/threonine/tyrosine kinase activity,ATP binding,Requires Ontology,protein kinase activity	DNA damage checkpoint,positive regulation of protein phosphorylation,positive regulation of defense response to virus by host,adaptive immune response,T cell activation involved in immune response,positive regulation of adaptive immune response,regulation of translational initiation,protein phosphorylation,cell cycle,learning,long-term memory,regulation of translational initiation by eIF2 alpha p…
10uM_LHF1 / Ctrl	Q12772	Q12772	1.22918	0.000219836	Q12772	SREBF2	Sterol regulatory element-binding protein 2	2	Golgi membrane,nucleus,nucleoplasm,cytoplasm,endoplasmic reticulum,endoplasmic reticulum membrane,cytosol,ER to Golgi transport vesicle membrane,intracellular membrane-bounded organelle,chromatin,SREBP-SCAP-Insig complex	C-8 sterol isomerase activity,RNA polymerase II core promoter proximal region sequence-specific DNA binding,RNA polymerase II transcription factor activity, sequence-specific DNA binding,transcriptional repressor activity, RNA polymerase II transcription regulatory region sequence-specific binding,protein binding,protein C-terminus binding,protein dimerization activity,E-box binding,sequence-spec…	positive regulation of cholesterol storage,negative regulation of cholesterol efflux,positive regulation of transcription from RNA polymerase II promoter,negative regulation of transcription from RNA polymerase II promoter,lipid metabolic process,cholesterol metabolic process,regulation of Notch signaling pathway,cellular response to starvation,SREBP signaling pathway,cholesterol homeostasis,cell…
10uM_LHF1 / Ctrl	A5D8V6	A5D8V6	1.2223	0.00012972	A5D8V6	VPS37C	Vacuolar protein sorting-associated protein 37C	5	endosome membrane,late endosome membrane,extracellular exosome,ESCRT I complex	protein binding,calcium-dependent protein binding	macroautophagy,multivesicular body assembly,viral budding via host ESCRT complex,protein targeting to membrane,ubiquitin-dependent protein catabolic process via the multivesicular body sorting pathway,protein targeting to vacuole
10uM_LHF1 / Ctrl	P17677	P17677	1.21507	0.010565	P17677	GAP43	Neuromodulin	6	plasma membrane,dendrite,filopodium membrane,growth cone membrane,perikaryon,GABA-ergic synapse,cytoplasm,postsynaptic density	protein binding,lysophosphatidic acid binding,phosphatidylserine binding,phosphatidylinositol phosphate binding,calmodulin binding	protein kinase C-activating G-protein coupled receptor signaling pathway,response to wounding,glial cell differentiation,regulation of growth,cell fate commitment,regulation of filopodium assembly,Requires Ontology,axon choice point recognition,tissue regeneration,axon regeneration
1uM_LHF1 / Ctrl	Q86VR2	Q86VR2	1.20844	0.00523107	Q86VR2	RETREG3	Reticulophagy regulator 3	2	integral component of membrane,macromolecular complex	protein binding	positive regulation of neuron projection development,reticulophagy
1uM_LHF1 / Ctrl	Q15554	Q15554	1.20717	0.00619906	Q15554	TERF2	Telomeric repeat-binding factor 2	3	chromosome, telomeric region,male germ cell nucleus,nucleus,nucleoplasm,nuclear body,telosome,axon cytoplasm,nuclear telomere cap complex	telomerase activity,double-stranded telomeric DNA binding,protein binding,protein C-terminus binding,enzyme binding,telomeric DNA binding,protein homodimerization activity,macromolecular complex binding,G-rich strand telomeric DNA binding	telomere maintenance,in utero embryonic development,RNA-dependent DNA biosynthetic process,cell cycle,positive regulation of gene expression,negative regulation of gene expression,telomere capping,telomeric loop formation,protection from non-homologous end joining at telomere,regulation of telomere maintenance,negative regulation of telomere maintenance,positive regulation of telomere maintenance…
1uM_LHF1 / Ctrl	Q96KF7	Q96KF7	1.20056	0.00993062	Q96KF7	SMIM8	Small integral membrane protein 8	2	integral component of membrane
1uM_LHF1 / Ctrl	P26010	P26010	1.1979	0.00439498	P26010	ITGB7	Integrin beta-7	2	plasma membrane,cell surface,membrane,extracellular exosome,integrin complex,integrin alpha4-beta7 complex,receptor complex,focal adhesion	virus receptor activity,protein binding,signaling receptor activity,metal ion binding,cell adhesion molecule binding,integrin binding	cell-matrix adhesion involved in ameboidal cell migration,cell adhesion,cell-matrix adhesion,integrin-mediated signaling pathway,heterotypic cell-cell adhesion,substrate adhesion-dependent cell spreading,receptor clustering,viral entry into host cell,leukocyte tethering or rolling,T cell migration,cell adhesion mediated by integrin,cell migration
1uM_LHF1 / Ctrl	Q9Y3L3	Q9Y3L3	1.19159	3.82231e-10	Q9Y3L3	SH3BP1	SH3 domain-binding protein 1	2	phagocytic cup,nucleus,cytosol,adherens junction,bicellular tight junction,lamellipodium,cell leading edge,intracellular	GTPase activator activity,protein binding,SH3 domain binding,semaphorin receptor binding	phagocytosis, engulfment,actin filament organization,cell migration,regulation of actin filament depolymerization,regulation of actin cytoskeleton organization,cell junction assembly,regulation of blood vessel endothelial cell migration,positive regulation of GTPase activity,establishment of epithelial cell apical/basal polarity,regulation of small GTPase mediated signal transduction,negative reg…
1uM_LHF1 / Ctrl	Q32P28	Q32P28	1.18314	0.0363389	Q32P28	P3H1	Prolyl 3-hydroxylase 1	3	Requires Ontology,endoplasmic reticulum,endoplasmic reticulum lumen,membrane,extracellular exosome,macromolecular complex	collagen binding,molecular_function,iron ion binding,protein binding,procollagen-proline 3-dioxygenase activity,L-ascorbic acid binding	protein folding,negative regulation of cell proliferation,positive regulation of neuron projection development,protein hydroxylation,peptidyl-proline hydroxylation,collagen metabolic process,regulation of protein secretion,protein stabilization,bone development,chaperone-mediated protein folding,negative regulation of post-translational protein modification
10uM_LHF1 / Ctrl	Q9NP73	Q9NP73	1.18241	0.00291998	Q9NP73	ALG13	Putative bifunctional UDP-N-acetylglucosamine transferase and deubiquitinase ALG13	8	endoplasmic reticulum membrane	RNA binding,N-acetylglucosaminyldiphosphodolichol N-acetylglucosaminyltransferase activity,thiol-dependent ubiquitin-specific protease activity	proteolysis
1uM_LHF1 / Ctrl	Q9BWW4	Q9BWW4	1.17937	0.00608554	Q9BWW4	SSBP3	Single-stranded DNA-binding protein 3	2	nucleus	single-stranded DNA binding,protein binding	positive regulation of transcription from RNA polymerase II promoter
10uM_LHF1 / Ctrl	P09496	P09496	1.17562	0.000597703	P09496	CLTA	Clathrin light chain A	7	spindle,cytosol,plasma membrane,membrane,cytoplasmic vesicle,trans-Golgi network membrane,endolysosome membrane,clathrin-coated endocytic vesicle,presynaptic endocytic zone membrane,clathrin coat,clathrin coat of trans-Golgi network vesicle,clathrin coat of coated pit,clathrin complex,postsynaptic endocytic zone cytoplasmic component,clathrin vesicle coat,synaptic vesicle membrane	molecular_function,structural molecule activity,protein binding,clathrin heavy chain binding,peptide binding,macromolecular complex binding,GTPase binding	intracellular protein transport,cell cycle,clathrin coat assembly,cell division,clathrin-dependent endocytosis
1uM_LHF1 / Ctrl	Q8NCA5	Q8NCA5	1.17181	0.0133085	Q8NCA5	FAM98A	Protein FAM98A	3	tRNA-splicing ligase complex	RNA binding,protein binding,protein methyltransferase activity	protein methylation,positive regulation of cell proliferation,positive regulation of gene expression,lysosome localization,positive regulation of ruffle assembly
10uM_LHF1 / Ctrl	Q96NC0	Q96NC0	1.16978	0.00347055	Q96NC0	ZMAT2	Zinc finger matrin-type protein 2	4	nucleus,U2-type precatalytic spliceosome,U4/U6 x U5 tri-snRNP complex	DNA binding,protein binding,zinc ion binding	mRNA splicing, via spliceosome
10uM_LHF1 / Ctrl	P61626	P61626	1.15884	3.75573e-05	P61626	LYZ	Lysozyme C	10	extracellular region,extracellular space,azurophil granule lumen,specific granule lumen,extracellular exosome,tertiary granule lumen	lysozyme activity,identical protein binding	retina homeostasis,inflammatory response,metabolic process,antimicrobial humoral response,cytolysis,killing of cells of other organism,defense response to bacterium,defense response to Gram-positive bacterium,defense response to Gram-negative bacterium
1uM_LHF1 / Ctrl	Q13772	Q13772	1.15597	0.00227652	Q13772	NCOA4	Nuclear receptor coactivator 4	3	nucleus,autolysosome	transcription coactivator activity	protein targeting to lysosome,cellular iron ion homeostasis,male gonad development,intracellular estrogen receptor signaling pathway,positive regulation of transcription, DNA-templated,cellular response to estrogen stimulus,cellular response to testosterone stimulus,response to hormone
1uM_LHF1 / Ctrl	O43172	O43172	1.14853	0.000334019	O43172	PRPF4	U4/U6 small nuclear ribonucleoprotein Prp4	3	nucleus,nucleoplasm,Cajal body,nuclear speck,spliceosomal complex,U4/U6 x U5 tri-snRNP complex,U4/U6 snRNP,U2-type precatalytic spliceosome,spliceosomal snRNP complex	protein binding,U6 snRNA binding,U4 snRNA binding	RNA splicing, via transesterification reactions,mRNA splicing, via spliceosome,RNA processing,RNA splicing
1uM_LHF1 / Ctrl	Q9NTN9	Q9NTN9	1.1485	0.000542732	Q9NTN9	SEMA4G	Semaphorin-4G	2	integral component of plasma membrane,extracellular space	protein binding,chemorepellent activity,semaphorin receptor binding	neural crest cell migration,axon guidance,negative regulation of axon extension involved in axon guidance,semaphorin-plexin signaling pathway,negative chemotaxis,positive regulation of cell migration
1uM_LHF1 / Ctrl	Q8TDB4	Q8TDB4	1.13405	0.000891953	Q8TDB4	MGARP	Protein MGARP	2	mitochondrion,mitochondrial inner membrane,integral component of mitochondrial outer membrane,axon cytoplasm	protein binding	protein targeting to mitochondrion,anterograde axonal transport,retrograde axonal transport,regulation of mitochondrion organization,positive regulation of mitochondrion organization,axonal transport of mitochondrion,cerebral cortex development,axon development,cellular response to steroid hormone stimulus,cellular response to hypoxia,cellular response to gonadotropin-releasing hormone,negative r…
1uM_LHF1 / Ctrl	Q96ER9	Q96ER9	1.13093	0.00096301	Q96ER9	CCDC51	Mitochondrial potassium channel	3	mitochondrial inner membrane,integral component of mitochondrial inner membrane,Requires Ontology	protein binding,Requires Ontology	cell volume homeostasis,potassium ion transmembrane transport,Requires Ontology
1uM_LHF1 / Ctrl	Q13144	Q13144	1.12259	0.00253909	Q13144	EIF2B5	Translation initiation factor eIF-2B subunit epsilon	2	nucleus,cytoplasm,cytosol,eukaryotic translation initiation factor 2B complex	translation initiation factor activity,guanyl-nucleotide exchange factor activity,protein binding,translation initiation factor binding	ovarian follicle development,translational initiation,aging,response to heat,response to glucose,response to lithium ion,astrocyte development,oligodendrocyte development,hippocampus development,response to endoplasmic reticulum stress,myelination,positive regulation of apoptotic process,response to peptide hormone,positive regulation of translational initiation,astrocyte differentiation,regulati…
1uM_LHF1 / Ctrl	Q9NQ29	Q9NQ29	1.11805	0.00517374	Q9NQ29	LUC7L	Putative RNA-binding protein Luc7-like 1	3	U1 snRNP,U2-type prespliceosome	protein binding,identical protein binding,RS domain binding,mRNA binding	negative regulation of striated muscle tissue development,mRNA splice site selection
10uM_LHF1 / Ctrl	Q9UEW8	Q9UEW8	1.11069	5.31992e-05	Q9UEW8	STK39	STE20/SPS1-related proline-alanine-rich protein kinase	3	nucleoplasm,cytosol,cytoskeleton,basolateral plasma membrane,apical plasma membrane,extrinsic component of membrane,intracellular membrane-bounded organelle	protein serine/threonine kinase activity,protein serine/threonine/tyrosine kinase activity,protein binding,ATP binding,kinase activity,protein kinase binding,Requires Ontology	protein phosphorylation,signal transduction,regulation of blood pressure,positive regulation of T cell chemotaxis,peptidyl-serine phosphorylation,peptidyl-threonine phosphorylation,positive regulation of ion transmembrane transporter activity,intracellular signal transduction,maintenance of lens transparency,chemokine (C-X-C motif) ligand 12 signaling pathway,positive regulation of potassium ion …
1uM_LHF1 / Ctrl	P25208	P25208	1.10779	0.0108098	P25208	NFYB	Nuclear transcription factor Y subunit beta	4	nucleus,nucleoplasm,CCAAT-binding factor complex,chromatin,protein-DNA complex,RNA polymerase II transcription factor complex	transcription regulatory region sequence-specific DNA binding,RNA polymerase II core promoter proximal region sequence-specific DNA binding,RNA polymerase II transcription factor activity, sequence-specific DNA binding,transcriptional activator activity, RNA polymerase II transcription regulatory region sequence-specific binding,DNA binding,transcription factor activity, sequence-specific DNA bin…	regulation of transcription, DNA-templated,regulation of histone acetylation,positive regulation of transcription from RNA polymerase II promoter,histone H3-K4 trimethylation,cellular response to leukemia inhibitory factor,regulation of transcription from RNA polymerase II promoter
10uM_LHF1 / Ctrl	Q9NRN5	Q9NRN5	1.10366	0.0109755	Q9NRN5	OLFML3	Olfactomedin-like protein 3	5	extracellular vesicle,extracellular space		signal transduction
10uM_LHF1 / Ctrl	P06331	P06331	1.09907	0.0237862	P06331	IGHV4-34	Immunoglobulin heavy variable 4-34	2	extracellular region,plasma membrane,immunoglobulin complex, circulating,external side of plasma membrane	antigen binding,immunoglobulin receptor binding	immune response,complement activation, classical pathway,phagocytosis, recognition,phagocytosis, engulfment,B cell receptor signaling pathway,positive regulation of B cell activation,innate immune response,defense response to bacterium
10uM_LHF1 / Ctrl	Q15047	Q15047	1.09731	0.00797011	Q15047	SETDB1	Histone-lysine N-methyltransferase SETDB1	4	nucleus,nucleoplasm,chromosome,cytoplasm,intracellular membrane-bounded organelle	DNA binding,chromatin binding,protein binding,zinc ion binding,histone-lysine N-methyltransferase activity,histone methyltransferase activity (H3-K9 specific),promoter-specific chromatin binding	Ras protein signal transduction,negative regulation of single stranded viral RNA replication via double stranded DNA intermediate,positive regulation of methylation-dependent chromatin silencing,histone H3-K9 methylation,heterochromatin organization,negative regulation of gene expression
10uM_LHF1 / Ctrl	O95777	O95777	1.09559	1.3611e-05	O95777	LSM8	U6 snRNA-associated Sm-like protein LSm8	5	nucleus,nucleoplasm,U4/U6 x U5 tri-snRNP complex,U2-type precatalytic spliceosome,Requires Ontology,precatalytic spliceosome,U6 snRNP	RNA binding,protein binding,U6 snRNA binding	mRNA splicing, via spliceosome,RNA metabolic process
10uM_LHF1 / Ctrl	Q8N5L8	Q8N5L8	1.09397	0.00863788	Q8N5L8	RPP25L	Ribonuclease P protein subunit p25-like protein	2	nucleus,ribonuclease MRP complex	RNA binding,protein binding	tRNA 5'-leader removal
1uM_LHF1 / Ctrl	G9CGD6	G9CGD6	1.09199	0.00417341	G9CGD6	CNK3/IPCEF1	CNK3/IPCEF1 fusion protein	5	cytoplasm,membrane	protein binding	regulation of signal transduction,positive regulation of cellular response to hepatocyte growth factor stimulus
1uM_LHF1 / Ctrl	P01137	P01137	1.08668	7.06388e-10	P01137	TGFB1	Transforming growth factor beta-1 proprotein	7	microvillus,extracellular region,extracellular space,nucleus,cytoplasm,Golgi lumen,plasma membrane,cell surface,extracellular matrix,platelet alpha granule lumen,Requires Ontology,blood microparticle	antigen binding,type II transforming growth factor beta receptor binding,cytokine activity,protein binding,growth factor activity,enzyme binding,type I transforming growth factor beta receptor binding,type III transforming growth factor beta receptor binding,identical protein binding	regulation of pri-miRNA transcription from RNA polymerase II promoter,regulation of epithelial to mesenchymal transition involved in endocardial cushion formation,positive regulation of canonical Wnt signaling pathway,epithelial to mesenchymal transition,negative regulation of gene expression,positive regulation of isotype switching to IgA isotypes,MAPK cascade,vasculogenesis,neural tube closure,…
1uM_LHF1 / Ctrl	O43933	O43933	1.08143	0.00246983	O43933	PEX1	Peroxisome biogenesis factor 1	4	cytoplasm,peroxisome,peroxisomal membrane,cytosol,extracellular exosome	protein binding,ATP binding,protein C-terminus binding,ATPase activity,macromolecular complex binding	microtubule-based peroxisome localization,protein targeting to peroxisome,peroxisome organization,protein import into peroxisome matrix
10uM_LHF1 / Ctrl	P11277	P11277	1.08111	1.18685e-10	P11277	SPTB	Spectrin beta chain, erythrocytic	3	cytosol,spectrin-associated cytoskeleton,actin cytoskeleton,intrinsic component of the cytoplasmic side of the plasma membrane,spectrin,macromolecular complex,cortical actin cytoskeleton,cell projection,cell junction,plasma membrane	actin binding,structural constituent of cytoskeleton,protein binding,ankyrin binding,actin filament binding	actin filament capping,actin cytoskeleton organization
10uM_LHF1 / Ctrl	O95218	O95218	1.07983	6.30286e-06	O95218	ZRANB2	Zinc finger Ran-binding domain-containing protein 2	13	nucleoplasm	RNA binding,protein binding,metal ion binding,lipopolysaccharide binding	mRNA processing,RNA splicing
10uM_LHF1 / Ctrl	Q13371	Q13371	1.07564	0.0417574	Q13371	PDCL	Phosducin-like protein	2	cytoplasm,cytosol,cilium	protein binding	signal transduction,visual perception,regulation of G-protein coupled receptor protein signaling pathway,cell projection organization,positive regulation of smoothened signaling pathway,heterotrimeric G-protein complex assembly
1uM_LHF1 / Ctrl	Q96FK6	Q96FK6	1.07258	0.00148989	Q96FK6	WDR89	WD repeat-containing protein 89	3
10uM_LHF1 / Ctrl	O75151	O75151	1.07246	0.0144416	O75151	PHF2	Lysine-specific demethylase PHF2	2	kinetochore,nucleus,nucleoplasm,nucleolus	histone demethylase activity,transcription coactivator activity,iron ion binding,protein binding,zinc ion binding,histone demethylase activity (H3-K9 specific),methylated histone binding,histone demethylase activity (H4-K20 specific),transcription cofactor activity	liver development,protein demethylation,histone H3-K9 demethylation,histone H4-K20 demethylation,positive regulation of gene expression, epigenetic,positive regulation of transcription, DNA-templated,negative regulation of chromatin silencing at rDNA,regulation of transcription from RNA polymerase II promoter
10uM_LHF1 / Ctrl	O75191	O75191	1.06725	0.000741042	O75191	XYLB	Xylulose kinase	4	cytosol	xylulokinase activity,ATP binding,phosphotransferase activity, alcohol group as acceptor	carbohydrate metabolic process,xylulose metabolic process,xylulose catabolic process,generation of precursor metabolites and energy,glucuronate catabolic process to xylulose 5-phosphate,D-xylose metabolic process,carbohydrate phosphorylation,phosphorylation
1uM_LHF1 / Ctrl	P48729	P48729	1.06226	0.000347779	P48729	CSNK1A1	Casein kinase I isoform alpha	6	keratin filament,kinetochore,centrosome,spindle,cytosol,cilium,membrane,nuclear speck,beta-catenin destruction complex,ciliary basal body,nucleus,cytoplasm	protein kinase activity,protein serine/threonine kinase activity,protein serine/threonine/tyrosine kinase activity,protein binding,ATP binding,Requires Ontology	protein phosphorylation,Golgi organization,cell cycle,cell surface receptor signaling pathway,Wnt signaling pathway,peptidyl-serine phosphorylation,viral protein processing,positive regulation of proteasomal ubiquitin-dependent protein catabolic process,proteasome-mediated ubiquitin-dependent protein catabolic process,intermediate filament cytoskeleton organization,cell division,negative regulati…
1uM_LHF1 / Ctrl	O60551	O60551	1.05626	1.79174e-05	O60551	NMT2	Glycylpeptide N-tetradecanoyltransferase 2	3	cytoplasm,Golgi apparatus,cytosol,plasma membrane,extrinsic component of membrane,host cell	glycylpeptide N-tetradecanoyltransferase activity,protein binding	N-terminal peptidyl-glycine N-myristoylation,regulation of rhodopsin mediated signaling pathway,intracellular transport of virus
10uM_LHF1 / Ctrl	P48729	P48729	1.05605	0.00334334	P48729	CSNK1A1	Casein kinase I isoform alpha	6	keratin filament,kinetochore,centrosome,spindle,cytosol,cilium,membrane,nuclear speck,beta-catenin destruction complex,ciliary basal body,nucleus,cytoplasm	protein kinase activity,protein serine/threonine kinase activity,protein serine/threonine/tyrosine kinase activity,protein binding,ATP binding,Requires Ontology	protein phosphorylation,Golgi organization,cell cycle,cell surface receptor signaling pathway,Wnt signaling pathway,peptidyl-serine phosphorylation,viral protein processing,positive regulation of proteasomal ubiquitin-dependent protein catabolic process,proteasome-mediated ubiquitin-dependent protein catabolic process,intermediate filament cytoskeleton organization,cell division,negative regulati…
10uM_LHF1 / Ctrl	Q9Y6X8	Q9Y6X8	1.04798	0.000178422	Q9Y6X8	ZHX2	Zinc fingers and homeoboxes protein 2	4	nucleus,nucleoplasm,cytosol,chromatin	RNA polymerase II transcription factor activity, sequence-specific DNA binding,DNA binding,protein binding,identical protein binding,protein homodimerization activity,metal ion binding,protein heterodimerization activity	negative regulation of transcription from RNA polymerase II promoter,mRNA catabolic process,somatic stem cell population maintenance,negative regulation of neuron differentiation,negative regulation of transcription, DNA-templated,retinal bipolar neuron differentiation,regulation of transcription from RNA polymerase II promoter
10uM_LHF1 / Ctrl	P10915	P10915	1.04485	2.27713e-07	P10915	HAPLN1	Hyaluronan and proteoglycan link protein 1	2	Requires Ontology,extracellular region,synapse,extracellular matrix	hyaluronic acid binding,extracellular matrix structural constituent conferring compression resistance	cell adhesion,skeletal system development,central nervous system development
1uM_LHF1 / Ctrl	P10915	P10915	1.04339	5.77508e-08	P10915	HAPLN1	Hyaluronan and proteoglycan link protein 1	2	Requires Ontology,extracellular region,synapse,extracellular matrix	hyaluronic acid binding,extracellular matrix structural constituent conferring compression resistance	cell adhesion,skeletal system development,central nervous system development
1uM_LHF1 / Ctrl	Q9NSK7	Q9NSK7	1.0405	6.12502e-06	Q9NSK7	C19orf12	Protein C19orf12	2	mitochondrion,endoplasmic reticulum,cytosol,integral component of membrane,mitochondrial membrane		autophagy,apoptotic process,response to oxidative stress,mitochondrial calcium ion homeostasis
10uM_LHF1 / Ctrl	Q6H8Q1	Q6H8Q1	1.03873	0.0102376	Q6H8Q1	ABLIM2	Actin-binding LIM protein 2	4	cytoplasm,actin cytoskeleton	metal ion binding,actin filament binding	transcription, DNA-templated,actin cytoskeleton organization,lamellipodium assembly
10uM_LHF1 / Ctrl	Q32P28	Q32P28	1.03815	0.0439695	Q32P28	P3H1	Prolyl 3-hydroxylase 1	3	Requires Ontology,endoplasmic reticulum,endoplasmic reticulum lumen,membrane,extracellular exosome,macromolecular complex	collagen binding,molecular_function,iron ion binding,protein binding,procollagen-proline 3-dioxygenase activity,L-ascorbic acid binding	protein folding,negative regulation of cell proliferation,positive regulation of neuron projection development,protein hydroxylation,peptidyl-proline hydroxylation,collagen metabolic process,regulation of protein secretion,protein stabilization,bone development,chaperone-mediated protein folding,negative regulation of post-translational protein modification
1uM_LHF1 / Ctrl	Q9UEW8	Q9UEW8	1.0377	3.39482e-05	Q9UEW8	STK39	STE20/SPS1-related proline-alanine-rich protein kinase	3	nucleoplasm,cytosol,cytoskeleton,basolateral plasma membrane,apical plasma membrane,extrinsic component of membrane,intracellular membrane-bounded organelle	protein serine/threonine kinase activity,protein serine/threonine/tyrosine kinase activity,protein binding,ATP binding,kinase activity,protein kinase binding,Requires Ontology	protein phosphorylation,signal transduction,regulation of blood pressure,positive regulation of T cell chemotaxis,peptidyl-serine phosphorylation,peptidyl-threonine phosphorylation,positive regulation of ion transmembrane transporter activity,intracellular signal transduction,maintenance of lens transparency,chemokine (C-X-C motif) ligand 12 signaling pathway,positive regulation of potassium ion …
10uM_LHF1 / Ctrl	O15182	O15182	1.02211	0.000237414	O15182	CETN3	Centrin-3	5	nucleolus,cytoplasm,centrosome,centriole,photoreceptor connecting cilium,ciliary basal body,nuclear pore nuclear basket,transcription export complex 2,microtubule organizing center	protein binding,G-protein beta/gamma-subunit complex binding,calcium ion binding,microtubule binding	centrosome cycle,protein transport,mRNA transport,cell division
10uM_LHF1 / Ctrl	Q9Y3L3	Q9Y3L3	1.02167	1.82744e-06	Q9Y3L3	SH3BP1	SH3 domain-binding protein 1	2	phagocytic cup,nucleus,cytosol,adherens junction,bicellular tight junction,lamellipodium,cell leading edge,intracellular	GTPase activator activity,protein binding,SH3 domain binding,semaphorin receptor binding	phagocytosis, engulfment,actin filament organization,cell migration,regulation of actin filament depolymerization,regulation of actin cytoskeleton organization,cell junction assembly,regulation of blood vessel endothelial cell migration,positive regulation of GTPase activity,establishment of epithelial cell apical/basal polarity,regulation of small GTPase mediated signal transduction,negative reg…
1uM_LHF1 / Ctrl	P05204	P05204	1.01972	1.39617e-06	P05204	HMGN2	Non-histone chromosomal protein HMG-17	3	chromatin,extracellular space,nucleus,cytoplasm	RNA binding,protein binding,nucleosomal DNA binding,chromatin binding	killing of cells of other organism,Requires Ontology,chromatin organization
10uM_LHF1 / Ctrl	Q9NZJ6	Q9NZJ6	1.01662	0.0173888	Q9NZJ6	COQ3	Ubiquinone biosynthesis O-methyltransferase, mitochondrial	2	mitochondrion,mitochondrial inner membrane,mitochondrial matrix,extrinsic component of mitochondrial inner membrane,Requires Ontology	hexaprenyldihydroxybenzoate methyltransferase activity,protein binding,O-methyltransferase activity,2-polyprenyl-6-methoxy-1,4-benzoquinone methyltransferase activity,3-demethylubiquinone-9 3-O-methyltransferase activity,decaprenyldihydroxybenzoate methyltransferase activity,3-demethylubiquinone-10 3-O-methyltransferase activity	glycerol metabolic process,ubiquinone biosynthetic process,regulation of ubiquinone biosynthetic process,methylation
10uM_LHF1 / Ctrl	Q9NQ66	Q9NQ66	1.01474	0.0360096	Q9NQ66	PLCB1	1-phosphatidylinositol 4,5-bisphosphate phosphodiesterase beta-1	2	chromatin,nucleus,cytoplasm,cytosol,nuclear speck,nuclear membrane,extracellular exosome,postsynapse,glutamatergic synapse,GABA-ergic synapse,macromolecular complex	phosphatidylinositol phospholipase C activity,phospholipase C activity,GTPase activator activity,calcium ion binding,protein binding,calmodulin binding,lamin binding,phosphatidylinositol-4,5-bisphosphate binding,enzyme binding,identical protein binding	G2/M transition of mitotic cell cycle,signal transduction,G-protein coupled receptor signaling pathway,G-protein coupled acetylcholine receptor signaling pathway,glutamate receptor signaling pathway,learning,memory,regulation of G-protein coupled receptor protein signaling pathway,cerebral cortex development,phosphatidylinositol catabolic process,positive regulation of interleukin-12 production,i…
10uM_LHF1 / Ctrl	Q15714	Q15714	1.01153	0.00348378	Q15714	TSC22D1	TSC22 domain family protein 1	2	nucleus,cytoplasm	protein binding	regulation of transcription from RNA polymerase II promoter,transcription from RNA polymerase II promoter
10uM_LHF1 / Ctrl	O14773	O14773	1.00787	0.0165236	O14773	TPP1	Tripeptidyl-peptidase 1	5	lysosome,Golgi apparatus,melanosome,lysosomal lumen,membrane raft,recycling endosome,extracellular exosome	endopeptidase activity,serine-type endopeptidase activity,protein binding,peptidase activity,serine-type peptidase activity,tripeptidyl-peptidase activity,lysophosphatidic acid binding,peptide binding,metal ion binding,Requires Ontology	proteolysis,lipid metabolic process,lysosome organization,nervous system development,protein catabolic process,epithelial cell differentiation,peptide catabolic process,bone resorption,neuromuscular process controlling balance,protein localization to chromosome, telomeric region,lysosomal protein catabolic process,central nervous system development
10uM_LHF1 / Ctrl	P09497	P09497	1.00245	0.00180838	P09497	CLTB	Clathrin light chain B	11	trans-Golgi network,cytosol,plasma membrane,intracellular membrane-bounded organelle,clathrin-coated endocytic vesicle,ciliary membrane,presynaptic endocytic zone membrane,clathrin coat,clathrin coat of trans-Golgi network vesicle,clathrin coat of coated pit,clathrin vesicle coat,synaptic vesicle membrane,postsynaptic endocytic zone cytoplasmic component	structural molecule activity,protein binding,peptide binding,clathrin heavy chain binding	intracellular protein transport,clathrin-dependent endocytosis,clathrin coat assembly
10uM_LHF1 / Ctrl	Q8IWT0	Q8IWT0	1.00207	0.0216538	Q8IWT0	ZBTB8OS	Protein archease	3	nucleoplasm,tRNA-splicing ligase complex	protein binding,metal ion binding	tRNA splicing, via endonucleolytic cleavage and ligation
10uM_LHF1 / Ctrl	Q9UGU5	Q9UGU5	0.994287	2.91207e-07	Q9UGU5	HMGXB4	HMG domain-containing protein 4	2	NURF complex	DNA binding,protein binding,identical protein binding	endosome to lysosome transport,Wnt signaling pathway,negative regulation of Wnt signaling pathway
10uM_LHF1 / Ctrl	Q9UI30	Q9UI30	0.993974	4.91889e-05	Q9UI30	TRMT112	Multifunctional methyltransferase subunit TRM112-like protein	3	nucleoplasm,cytosol,perinuclear region of cytoplasm,macromolecular complex	protein binding,protein methyltransferase activity,protein heterodimerization activity	peptidyl-glutamine methylation,tRNA methylation,rRNA methylation,histone lysine methylation,rRNA (guanine-N7)-methylation,positive regulation of rRNA processing
1uM_LHF1 / Ctrl	Q969P0	Q969P0	0.98658	0.00497064	Q969P0	IGSF8	Immunoglobulin superfamily member 8	4	plasma membrane,membrane,integral component of membrane,intracellular membrane-bounded organelle,extracellular exosome	protein binding	single fertilization,nervous system development,skeletal muscle tissue development,cell motility
10uM_LHF1 / Ctrl	Q8TE02	Q8TE02	0.985782	0.00626602	Q8TE02	ELP5	Elongator complex protein 5	2	nucleus,nucleoplasm,cytoplasm,cytosol,Elongator holoenzyme complex	protein binding,tRNA binding	tRNA wobble uridine modification,regulation of translation,positive regulation of cell migration,tRNA modification
10uM_LHF1 / Ctrl	Q5VUM1	Q5VUM1	0.981392	7.90914e-06	Q5VUM1	SDHAF4	Succinate dehydrogenase assembly factor 4, mitochondrial	5	cellular_component,mitochondrial matrix,mitochondrion	molecular_function,protein binding,enzyme activator activity	mitochondrial respiratory chain complex II assembly,innate immune response,cellular respiration,positive regulation of succinate dehydrogenase activity
1uM_LHF1 / Ctrl	Q8IYL3	Q8IYL3	0.978008	0.00183266	Q8IYL3	C1orf174	UPF0688 protein C1orf174	3	nucleoplasm	protein binding
1uM_LHF1 / Ctrl	P20962	P20962	0.973388	0.0372425	P20962	PTMS	Parathymosin	5	nucleus	histone binding	immune system process,DNA replication,negative regulation of apoptotic process,positive regulation of transcription from RNA polymerase II promoter
10uM_LHF1 / Ctrl	Q6UX04	Q6UX04	0.971881	0.00608241	Q6UX04	CWC27	Spliceosome-associated protein CWC27 homolog	4	nucleoplasm,U2-type precatalytic spliceosome,catalytic step 2 spliceosome	peptidyl-prolyl cis-trans isomerase activity,cyclosporin A binding	mRNA splicing, via spliceosome,protein peptidyl-prolyl isomerization,protein folding
1uM_LHF1 / Ctrl	P0C0L5	P0C0L5	0.971712	0.0028958	P0C0L5	C4B_2	Complement C4-B	2	extracellular region,extracellular space,plasma membrane,axon,dendrite,synapse,extracellular exosome,blood microparticle,Requires Ontology	complement binding,endopeptidase inhibitor activity,carbohydrate binding	inflammatory response,complement activation,complement activation, classical pathway,opsonization,negative regulation of endopeptidase activity,detection of molecule of bacterial origin,innate immune response,positive regulation of apoptotic cell clearance
1uM_LHF1 / Ctrl	Q99418	Q99418	0.970454	0.0122568	Q99418	CYTH2	Cytohesin-2	2	Golgi membrane,cytoplasm,cytosol,plasma membrane,adherens junction,bicellular tight junction,membrane,growth cone	guanyl-nucleotide exchange factor activity,protein binding,lipid binding,inositol 1,4,5 trisphosphate binding	endocytosis,actin cytoskeleton organization,regulation of ARF protein signal transduction,regulation of catalytic activity
10uM_LHF1 / Ctrl	P11831	P11831	0.967003	5.09881e-05	P11831	SRF	Serum response factor	3	chromatin,nucleus,nucleoplasm,cytoplasm	RNA polymerase II core promoter proximal region sequence-specific DNA binding,transcriptional activator activity, RNA polymerase II transcription regulatory region sequence-specific binding,transcription factor activity, sequence-specific DNA binding,protein binding,serum response element binding,chromatin DNA binding,protein homodimerization activity,histone deacetylase binding,RNA polymerase II…	trophectodermal cell differentiation,positive regulation of cell differentiation,positive regulation of transcription from RNA polymerase II promoter,patterning of blood vessels,response to hypoxia,mesoderm formation,neuron migration,heart looping,morphogenesis of an epithelial sheet,cell migration involved in sprouting angiogenesis,cell-matrix adhesion,heart development,long-term memory,negative…
10uM_LHF1 / Ctrl	O15164	O15164	0.966074	0.027886	O15164	TRIM24	Transcription intermediary factor 1-alpha	3	euchromatin,nucleus,nucleoplasm,perichromatin fibrils,cytosol	methylated histone binding,p53 binding,chromatin binding,transcription coactivator activity,protein kinase activity,receptor binding,protein binding,zinc ion binding,ligand-dependent nuclear receptor binding,estrogen response element binding,ubiquitin protein ligase activity,lysine-acetylated histone binding	transcription from RNA polymerase II promoter,negative regulation of cell proliferation,positive regulation of gene expression,protein ubiquitination,protein catabolic process,regulation of protein stability,regulation of apoptotic process,negative regulation of transcription, DNA-templated,positive regulation of transcription, DNA-templated,protein autophosphorylation,calcium ion homeostasis,reg…
1uM_LHF1 / Ctrl	Q9BQG0	Q9BQG0	0.959396	0.00754981	Q9BQG0	MYBBP1A	Myb-binding protein 1A	4	nucleus,nucleoplasm,nucleolus,cytoplasm,membrane,intracellular membrane-bounded organelle,Requires Ontology,NLS-dependent protein nuclear import complex	transcription corepressor activity,RNA binding,transcription factor binding,E-box binding,sequence-specific DNA binding	regulation of G1 to G0 transition,osteoblast differentiation,chromatin remodeling,regulation of transcription, DNA-templated,respiratory electron transport chain,circadian regulation of gene expression,positive regulation of histone acetylation,cellular response to glucose starvation,ribosome biogenesis,negative regulation of transcription, DNA-templated,positive regulation of transcription from …
1uM_LHF1 / Ctrl	P02461	P02461	0.957971	0.000438258	P02461	COL3A1	Collagen alpha-1(III) chain	2	Requires Ontology,extracellular region,extracellular space,endoplasmic reticulum lumen,collagen type III trimer,extracellular matrix	protease binding,integrin binding,extracellular matrix structural constituent,protein binding,extracellular matrix structural constituent conferring tensile strength,SMAD binding,metal ion binding,platelet-derived growth factor binding	in utero embryonic development,tissue homeostasis,chondrocyte differentiation,cell-matrix adhesion,transforming growth factor beta receptor signaling pathway,integrin-mediated signaling pathway,heart development,response to radiation,peptide cross-linking,cerebral cortex development,platelet activation,collagen fibril organization,lung development,transforming growth factor beta1 production,respo…
10uM_LHF1 / Ctrl	Q8N5C6	Q8N5C6	0.957343	0.00233365	Q8N5C6	SRBD1	S1 RNA-binding domain-containing protein 1	2		mRNA binding,structural constituent of ribosome	nucleobase-containing compound metabolic process,translation
10uM_LHF1 / Ctrl	Q9NPL8	Q9NPL8	0.95639	8.99766e-06	Q9NPL8	TIMMDC1	Complex I assembly factor TIMMDC1, mitochondrial	5	nucleoplasm,mitochondrion,mitochondrial inner membrane,integral component of membrane	protein binding
10uM_LHF1 / Ctrl	Q9Y6I9	Q9Y6I9	0.953766	0.0250977	Q9Y6I9	TEX264	Testis-expressed protein 264	3	autophagosome membrane,extracellular region,nucleus,replication fork,endoplasmic reticulum membrane,cytosol,integral component of membrane,platelet alpha granule lumen	protein binding,signaling receptor activity	reticulophagy,Requires Ontology
10uM_LHF1 / Ctrl	P56962	P56962	0.938292	0.000317921	P56962	STX17	Syntaxin-17	4	mitochondrion,lysosomal membrane,rough endoplasmic reticulum,autophagosome membrane,autophagosome,endoplasmic reticulum membrane,endoplasmic reticulum-Golgi intermediate compartment,cytosol,ER to Golgi transport vesicle membrane,ER to Golgi transport vesicle,smooth endoplasmic reticulum membrane,endoplasmic reticulum-Golgi intermediate compartment membrane,ER-mitochondrion membrane contact site,S…	SNARE binding,SNAP receptor activity,protein binding,protein kinase binding,protein phosphatase binding	protein localization to pre-autophagosomal structure,ER to Golgi vesicle-mediated transport,Golgi organization,autophagosome docking,endoplasmic reticulum-Golgi intermediate compartment organization,autophagosome maturation,exocytosis,vesicle fusion,intracellular protein transport,vesicle docking
10uM_LHF1 / Ctrl	Q15311	Q15311	0.936887	0.0100649	Q15311	RALBP1	RalA-binding protein 1	7	spindle pole,nucleus,mitochondrion,cytosol,plasma membrane,membrane	GTPase activator activity,protein binding,ATP binding,xenobiotic-transporting ATPase activity,glutathione S-conjugate-exporting ATPase activity,transmembrane transporter activity,small GTPase binding,ATPase activity, coupled to transmembrane movement of substances,xenobiotic transporter activity	positive regulation of protein phosphorylation,chemotaxis,small GTPase mediated signal transduction,regulation of Cdc42 protein signal transduction,regulation of GTPase activity,positive regulation of GTPase activity,regulation of small GTPase mediated signal transduction,transmembrane transport,positive regulation of mitochondrial fission,doxorubicin transport,drug transmembrane export,endocytos…
10uM_LHF1 / Ctrl	P78310	P78310	0.933438	0.00919025	P78310	CXADR	Coxsackievirus and adenovirus receptor	3	acrosomal vesicle,extracellular region,nucleoplasm,plasma membrane,integral component of plasma membrane,cell-cell junction,adherens junction,bicellular tight junction,basolateral plasma membrane,apicolateral plasma membrane,cell junction,filopodium,growth cone,neuron projection,cell body,membrane raft,cytoplasm,macromolecular complex,intercalated disc	virus receptor activity,integrin binding,protein binding,beta-catenin binding,PDZ domain binding,cell adhesion molecule binding,connexin binding,cell adhesive protein binding involved in AV node cell-bundle of His cell communication	mitochondrion organization,heterophilic cell-cell adhesion via plasma membrane cell adhesion molecules,heart development,germ cell migration,epithelial structure maintenance,neutrophil chemotaxis,actin cytoskeleton reorganization,cell-cell junction organization,gamma-delta T cell activation,viral entry into host cell,cardiac muscle cell development,transepithelial transport,AV node cell to bundle…
10uM_LHF1 / Ctrl	Q96CP2	Q96CP2	0.933087	0.00142717	Q96CP2	FLYWCH2	FLYWCH family member 2	8	cellular_component	RNA binding	biological_process
1uM_LHF1 / Ctrl	P26447	P26447	0.92068	0.000684183	P26447	S100A4	Protein S100-A4	6	extracellular region,extracellular space,nucleus,neuron projection,perinuclear region of cytoplasm,extracellular exosome,Requires Ontology	RNA binding,actin binding,protein binding,identical protein binding,transition metal ion binding,RAGE receptor binding,calcium ion binding,calcium-dependent protein binding	epithelial to mesenchymal transition,positive regulation of I-kappaB kinase/NF-kappaB signaling
1uM_LHF1 / Ctrl	Q6P161	Q6P161	0.920605	7.27571e-05	Q6P161	MRPL54	39S ribosomal protein L54, mitochondrial	3	mitochondrion,mitochondrial inner membrane,mitochondrial large ribosomal subunit	RNA binding,protein binding,structural constituent of ribosome	mitochondrial translation
1uM_LHF1 / Ctrl	O95456	O95456	0.920437	1.36844e-07	O95456	PSMG1	Proteasome assembly chaperone 1	8	nucleus,nucleoplasm,cytoplasm,endoplasmic reticulum,Golgi apparatus,cytosol,Requires Ontology	protein binding,binding, bridging,proteasome binding	cerebellar granule cell precursor proliferation,chaperone-mediated protein complex assembly,proteasome core complex assembly
10uM_LHF1 / Ctrl	Q9UKG9	Q9UKG9	0.908804	0.00262056	Q9UKG9	CROT	Peroxisomal carnitine O-octanoyltransferase	4	peroxisome,peroxisomal matrix,cytosol,intracellular membrane-bounded organelle	carnitine O-octanoyltransferase activity	generation of precursor metabolites and energy,fatty acid metabolic process,fatty acid beta-oxidation,carnitine metabolic process,fatty acid transport,coenzyme A metabolic process,fatty acid beta-oxidation using acyl-CoA oxidase,medium-chain fatty acid metabolic process
1uM_LHF1 / Ctrl	Q86VY4	Q86VY4	0.908782	0.000570228	Q86VY4	TSPYL5	Testis-specific Y-encoded-like protein 5	3	nucleus,chromatin	protein binding,chromatin binding,histone binding	nucleosome assembly,positive regulation of cell proliferation,positive regulation of protein ubiquitination,regulation of growth,positive regulation of protein kinase B signaling,cellular response to gamma radiation
1uM_LHF1 / Ctrl	P48059	P48059	0.908153	0.0121234	P48059	LIMS1	LIM and senescent cell antigen-like-containing domain protein 1	2	focal adhesion,cytosol,plasma membrane,cell-cell junction,perinuclear region of cytoplasm,cytoplasm	protein binding,zinc ion binding,protein kinase binding	epithelial to mesenchymal transition,regulation of epithelial cell proliferation,positive regulation of gene expression,positive regulation of cell-substrate adhesion,tumor necrosis factor-mediated signaling pathway,positive regulation of GTPase activity,establishment of protein localization,negative regulation of transcription, DNA-templated,positive regulation of focal adhesion assembly,cellula…
10uM_LHF1 / Ctrl	P61266	P61266	0.907028	0.000843767	P61266	STX1B	Syntaxin-1B	4	nucleus,microtubule organizing center,spindle,cytosol,plasma membrane,membrane,axon,neuromuscular junction,SNARE complex,synaptic vesicle,presynaptic active zone membrane,integral component of membrane,endomembrane system	receptor binding,protein binding,protein kinase binding,SNAP receptor activity,SNARE binding	positive regulation of neurotransmitter secretion,vesicle docking involved in exocytosis,regulation of gene expression,regulation of synaptic vesicle priming,negative regulation of neuron projection development,synaptic vesicle docking,regulation of exocytosis,calcium ion-regulated exocytosis of neurotransmitter,regulation of synaptic activity,spontaneous neurotransmitter secretion,negative regul…
10uM_LHF1 / Ctrl	P04440	P04440	0.90504	0.0225159	P04440	HLA-DPB1	HLA class II histocompatibility antigen, DP beta 1 chain	2	Golgi membrane,lysosomal membrane,plasma membrane,cell surface,endosome membrane,ER to Golgi transport vesicle membrane,membrane,transport vesicle membrane,endocytic vesicle membrane,clathrin-coated endocytic vesicle membrane,trans-Golgi network membrane,integral component of lumenal side of endoplasmic reticulum membrane,MHC class II protein complex	protein binding,peptide antigen binding,MHC class II protein complex binding	adaptive immune response,antigen processing and presentation of exogenous peptide antigen via MHC class II,positive regulation of interferon-gamma production,positive regulation of T cell proliferation,T cell receptor signaling pathway,positive regulation of T cell activation,peptide antigen assembly with MHC class II protein complex,immunoglobulin production involved in immunoglobulin mediated i…
10uM_LHF1 / Ctrl	Q9BTK6	Q9BTK6	0.902087	0.00992888	Q9BTK6	PAGR1	PAXIP1-associated glutamate-rich protein 1	2	nucleus,MLL3/4 complex,histone methyltransferase complex	protein binding,estrogen receptor binding	DNA repair,DNA recombination,positive regulation of intracellular estrogen receptor signaling pathway,positive regulation of transcription from RNA polymerase II promoter,histone H3-K4 methylation,positive regulation of cell cycle G1/S phase transition
1uM_LHF1 / Ctrl	P12273	P12273	0.900255	0.0311215	P12273	PIP	Prolactin-inducible protein	3	extracellular region,extracellular space,nucleus,extracellular exosome	actin binding,aspartic-type endopeptidase activity,protein binding,IgG binding,identical protein binding	detection of chemical stimulus involved in sensory perception of bitter taste,retina homeostasis,proteolysis,positive regulation of gene expression,negative regulation of T cell apoptotic process,regulation of immune system process
10uM_LHF1 / Ctrl	P42766	P42766	0.900058	1.35478e-05	P42766	RPL35	60S ribosomal protein L35	4	nucleolus,cytoplasm,cytosol,membrane,cytosolic large ribosomal subunit,cytosolic ribosome	RNA binding,structural constituent of ribosome,mRNA binding	cytoplasmic translation,translation,maturation of LSU-rRNA from tricistronic rRNA transcript (SSU-rRNA, 5.8S rRNA, LSU-rRNA)
1uM_LHF1 / Ctrl	Q9Y613	Q9Y613	0.897553	0.00123683	Q9Y613	FHOD1	FH1/FH2 domain-containing protein 1	4	stress fiber,nucleus,nucleoplasm,cytosol,intercalated disc,membrane,bleb,cytoplasm,cytoskeleton	protein binding,protein domain specific binding,identical protein binding,protein self-association,actin filament binding	nuclear migration,positive regulation of transcription from RNA polymerase II promoter,regulation of stress fiber assembly,positive regulation of stress fiber assembly,establishment of centrosome localization,actin filament network formation,cortical actin cytoskeleton organization
10uM_LHF1 / Ctrl	P40426	P40426	0.897456	3.944e-05	P40426	PBX3	Pre-B-cell leukemia transcription factor 3	3	nucleus,chromatin,transcription factor complex	RNA polymerase II transcription factor activity, sequence-specific DNA binding,transcriptional activator activity, RNA polymerase II transcription regulatory region sequence-specific binding,RNA polymerase II core promoter proximal region sequence-specific DNA binding	regulation of respiratory gaseous exchange by neurological system process,anterior compartment pattern formation,posterior compartment specification,respiratory gaseous exchange,adult locomotory behavior,dorsal spinal cord development,positive regulation of transcription from RNA polymerase II promoter,embryonic organ development,eye development,regulation of transcription from RNA polymerase II …
1uM_LHF1 / Ctrl	Q9H777	Q9H777	0.890379	0.00856272	Q9H777	ELAC1	Zinc phosphodiesterase ELAC protein 1	4	nucleus,nucleoplasm,cytosol	metal ion binding,3'-tRNA processing endoribonuclease activity	tRNA 3'-trailer cleavage, endonucleolytic
10uM_LHF1 / Ctrl	P50238	P50238	0.875494	0.00812049	P50238	CRIP1	Cysteine-rich protein 1	3	cytoplasm	zinc ion binding,peptide binding	immune response,heart development,intrinsic apoptotic signaling pathway in response to DNA damage,response to organic substance,response to zinc ion,regulation of gene expression,prostate gland stromal morphogenesis,cellular response to antibiotic,cellular response to UV-B
10uM_LHF1 / Ctrl	Q96JX3	Q96JX3	0.874393	0.0266396	Q96JX3	SERAC1	Protein SERAC1	3	mitochondrion,endoplasmic reticulum,integral component of membrane,extracellular matrix,ER-mitochondrion membrane contact site	molecular_function	phospholipid biosynthetic process,extracellular matrix organization,intracellular cholesterol transport,phosphatidylglycerol acyl-chain remodeling
1uM_LHF1 / Ctrl	P81605	P81605	0.873311	0.0135475	P81605	DCD	Dermcidin	4	extracellular region,extracellular exosome	RNA binding,protein binding,peptidase activity	proteolysis,killing of cells of other organism,defense response to bacterium,defense response to fungus,killing by host of symbiont cells
10uM_LHF1 / Ctrl	Q3MIN7	Q3MIN7	0.871754	0.000368956	Q3MIN7	RGL3	Ral guanine nucleotide dissociation stimulator-like 3	4	cytosol,plasma membrane	protein binding,guanyl-nucleotide exchange factor activity	Ras protein signal transduction,positive regulation of GTPase activity
10uM_LHF1 / Ctrl	Q9UGM6	Q9UGM6	0.867104	1.90275e-06	Q9UGM6	WARS2	Tryptophan--tRNA ligase, mitochondrial	8	nucleoplasm,mitochondrion,mitochondrial matrix,plasma membrane	tryptophan-tRNA ligase activity,ATP binding	vasculogenesis,tRNA aminoacylation for protein translation,positive regulation of angiogenesis,mitochondrial tryptophanyl-tRNA aminoacylation,tryptophanyl-tRNA aminoacylation
1uM_LHF1 / Ctrl	Q99504	Q99504	0.865666	0.00520117	Q99504	EYA3	Eyes absent homolog 3	2	nucleus,nucleoplasm,cytoplasm,centrosome,transcription factor complex	protein tyrosine phosphatase activity,protein binding,metal ion binding	double-strand break repair,chromatin organization,visual perception,anatomical structure morphogenesis,response to ionizing radiation,histone dephosphorylation,peptidyl-tyrosine dephosphorylation,positive regulation of DNA repair,cell differentiation,negative regulation of extrinsic apoptotic signaling pathway in absence of ligand,anatomical structure development
10uM_LHF1 / Ctrl	Q7Z3B3	Q7Z3B3	0.861997	0.000246121	Q7Z3B3	KANSL1	KAT8 regulatory NSL complex subunit 1	2	kinetochore,nucleus,nucleoplasm,NSL complex,histone acetyltransferase complex,MLL1 complex	protein binding,histone acetyltransferase binding	chromatin organization,histone H4-K5 acetylation,histone H4-K8 acetylation,histone H4-K16 acetylation,positive regulation of transcription, DNA-templated,positive regulation of histone H3-K4 methylation
1uM_LHF1 / Ctrl	A6NDU8	A6NDU8	0.860728	0.0320566	A6NDU8	C5orf51	UPF0600 protein C5orf51	3	nucleoplasm,cytosol	protein binding	macromitophagy
1uM_LHF1 / Ctrl	Q99633	Q99633	0.856689	0.00652781	Q99633	PRPF18	Pre-mRNA-splicing factor 18	5	nucleus,nuclear speck,spliceosomal complex,U2-type post-spliceosomal complex,U4/U6 x U5 tri-snRNP complex,U5 snRNP	protein binding	mRNA processing,RNA splicing,generation of catalytic spliceosome for second transesterification step,nuclear mRNA surveillance
10uM_LHF1 / Ctrl	P40189	P40189	0.85465	0.00272741	P40189	IL6ST	Interleukin-6 receptor subunit beta	15	membrane raft,extracellular region,plasma membrane,membrane,dendrite,neuronal cell body,extracellular exosome,interleukin-6 receptor complex,oncostatin-M receptor complex,ciliary neurotrophic factor receptor complex,receptor complex,external side of plasma membrane	interleukin-6 receptor activity,leukemia inhibitory factor receptor activity,oncostatin-M receptor activity,interleukin-6 receptor binding,growth factor binding,interleukin-6 binding,ciliary neurotrophic factor receptor activity,interleukin-11 receptor activity,ciliary neurotrophic factor receptor binding,protein binding,interleukin-11 binding,identical protein binding,interleukin-27 receptor act…	positive regulation of platelet aggregation,positive regulation of acute inflammatory response,positive regulation of adaptive immune response,glycogen metabolic process,positive regulation of cell proliferation,positive regulation of vascular endothelial growth factor production,positive regulation of cardiac muscle hypertrophy,cytokine-mediated signaling pathway,response to cytokine,interleukin…
10uM_LHF1 / Ctrl	Q8TEB1	Q8TEB1	0.852759	0.023234	Q8TEB1	DCAF11	DDB1- and CUL4-associated factor 11	3	nucleoplasm,Cul4-RING E3 ubiquitin ligase complex	protein binding	protein ubiquitination,proteasome-mediated ubiquitin-dependent protein catabolic process
10uM_LHF1 / Ctrl	Q9UKT5	Q9UKT5	0.852759	5.20389e-05	Q9UKT5	FBXO4	F-box only protein 4	2	cytoplasm,cytosol,ubiquitin ligase complex,SCF ubiquitin ligase complex	ubiquitin-protein transferase activity,protein binding,protein homodimerization activity,ubiquitin protein ligase activity	protein polyubiquitination,aging,posttranscriptional regulation of gene expression,protein ubiquitination,cellular homeostasis,SCF-dependent proteasomal ubiquitin-dependent protein catabolic process,positive regulation of protein ubiquitination,regulation of protein stability,protein destabilization,positive regulation of telomere maintenance via telomerase,common myeloid progenitor cell prolifer…
10uM_LHF1 / Ctrl	P62760	P62760	0.852273	0.000303454	P62760	VSNL1	Visinin-like protein 1	5	cytosol,membrane	calcium ion binding,protein binding	positive regulation of insulin secretion involved in cellular response to glucose stimulus,positive regulation of exocytosis,negative regulation of insulin secretion
1uM_LHF1 / Ctrl	P17677	P17677	0.85211	0.0173414	P17677	GAP43	Neuromodulin	6	plasma membrane,dendrite,filopodium membrane,growth cone membrane,perikaryon,GABA-ergic synapse,cytoplasm,postsynaptic density	protein binding,lysophosphatidic acid binding,phosphatidylserine binding,phosphatidylinositol phosphate binding,calmodulin binding	protein kinase C-activating G-protein coupled receptor signaling pathway,response to wounding,glial cell differentiation,regulation of growth,cell fate commitment,regulation of filopodium assembly,Requires Ontology,axon choice point recognition,tissue regeneration,axon regeneration
10uM_LHF1 / Ctrl	P42773	P42773	0.850603	2.75667e-06	P42773	CDKN2C	Cyclin-dependent kinase 4 inhibitor C	3	nucleus,cytoplasm,cytosol	cyclin-dependent protein serine/threonine kinase inhibitor activity,protein binding,protein kinase binding	regulation of cyclin-dependent protein serine/threonine kinase activity,cell cycle,negative regulation of cell proliferation,negative regulation of cell growth,negative regulation of phosphorylation,negative regulation of cyclin-dependent protein serine/threonine kinase activity,oligodendrocyte differentiation,regulation of G1/S transition of mitotic cell cycle
1uM_LHF1 / Ctrl	O60353	O60353	0.850311	0.000857816	O60353	FZD6	Frizzled-6	3	endoplasmic reticulum membrane,plasma membrane,integral component of plasma membrane,cell surface,apical plasma membrane,apicolateral plasma membrane,cytoplasmic vesicle membrane,integral component of membrane	beta-amyloid binding,G-protein coupled receptor activity,protein binding,Wnt-protein binding,ubiquitin protein ligase binding,Wnt-activated receptor activity	neural tube closure,hair follicle development,G-protein coupled receptor signaling pathway,platelet activation,cell proliferation in midbrain,non-canonical Wnt signaling pathway,embryonic nail plate morphogenesis,inner ear morphogenesis,negative regulation of sequence-specific DNA binding transcription factor activity,establishment of body hair planar orientation,Wnt signaling pathway, planar cel…
1uM_LHF1 / Ctrl	Q9BYN8	Q9BYN8	0.845457	0.0135203	Q9BYN8	MRPS26	28S ribosomal protein S26, mitochondrial	5	nucleoplasm,mitochondrion,mitochondrial inner membrane,mitochondrial small ribosomal subunit	RNA binding	mitochondrial translation
1uM_LHF1 / Ctrl	O75157	O75157	0.843487	0.015808	O75157	TSC22D2	TSC22 domain family protein 2	6			regulation of transcription from RNA polymerase II promoter
10uM_LHF1 / Ctrl	Q9NSK7	Q9NSK7	0.843261	2.91988e-05	Q9NSK7	C19orf12	Protein C19orf12	2	mitochondrion,endoplasmic reticulum,cytosol,integral component of membrane,mitochondrial membrane		autophagy,apoptotic process,response to oxidative stress,mitochondrial calcium ion homeostasis
1uM_LHF1 / Ctrl	Q96JC9	Q96JC9	0.831533	0.0298993	Q96JC9	EAF1	ELL-associated factor 1	2	nucleoplasm,Cajal body,nuclear body,nuclear speck,intracellular membrane-bounded organelle,intercellular bridge,transcription elongation factor complex,ELL-EAF complex	obsolete transcription elongation regulator activity,protein binding	regulation of transcription elongation from RNA polymerase II promoter,positive regulation of transcription, DNA-templated
10uM_LHF1 / Ctrl	Q9Y383	Q9Y383	0.83134	5.42347e-05	Q9Y383	LUC7L2	Putative RNA-binding protein Luc7-like 2	7	nuclear speck,U1 snRNP,U2-type prespliceosome	RNA binding,protein binding,enzyme binding,mRNA binding	mRNA splice site selection
10uM_LHF1 / Ctrl	P25490	P25490	0.827134	0.00333957	P25490	YY1	Transcriptional repressor protein YY1	2	nucleus,nucleoplasm,cytoplasm,nuclear matrix,Ino80 complex,chromatin silencing complex,PcG protein complex,transcription factor complex	four-way junction DNA binding,transcription regulatory region sequence-specific DNA binding,RNA polymerase II core promoter proximal region sequence-specific DNA binding,core promoter proximal region sequence-specific DNA binding,bacterial-type RNA polymerase transcriptional repressor activity, sequence-specific DNA binding,transcriptional repressor activity, RNA polymerase II transcription regul…	negative regulation of transcription from RNA polymerase II promoter,telomere maintenance,double-strand break repair via homologous recombination,regulation of DNA replication,chromatin remodeling,RNA localization,cellular response to DNA damage stimulus,spermatogenesis,anterior/posterior pattern specification,response to UV-C,positive regulation of gene expression,negative regulation of gene exp…
1uM_LHF1 / Ctrl	Q12772	Q12772	0.825097	1.88014e-05	Q12772	SREBF2	Sterol regulatory element-binding protein 2	2	Golgi membrane,nucleus,nucleoplasm,cytoplasm,endoplasmic reticulum,endoplasmic reticulum membrane,cytosol,ER to Golgi transport vesicle membrane,intracellular membrane-bounded organelle,chromatin,SREBP-SCAP-Insig complex	C-8 sterol isomerase activity,RNA polymerase II core promoter proximal region sequence-specific DNA binding,RNA polymerase II transcription factor activity, sequence-specific DNA binding,transcriptional repressor activity, RNA polymerase II transcription regulatory region sequence-specific binding,protein binding,protein C-terminus binding,protein dimerization activity,E-box binding,sequence-spec…	positive regulation of cholesterol storage,negative regulation of cholesterol efflux,positive regulation of transcription from RNA polymerase II promoter,negative regulation of transcription from RNA polymerase II promoter,lipid metabolic process,cholesterol metabolic process,regulation of Notch signaling pathway,cellular response to starvation,SREBP signaling pathway,cholesterol homeostasis,cell…
1uM_LHF1 / Ctrl	Q8N9N7	Q8N9N7	0.823003	9.83822e-05	Q8N9N7	LRRC57	Leucine-rich repeat-containing protein 57	4	membrane,extracellular exosome
10uM_LHF1 / Ctrl	Q8N9N7	Q8N9N7	0.822157	7.56533e-05	Q8N9N7	LRRC57	Leucine-rich repeat-containing protein 57	4	membrane,extracellular exosome
10uM_LHF1 / Ctrl	Q9HCU4	Q9HCU4	0.818515	3.5336e-07	Q9HCU4	CELSR2	Cadherin EGF LAG seven-pass G-type receptor 2	6	cytoplasm,plasma membrane,integral component of membrane	G-protein coupled receptor activity,calcium ion binding	neuron migration,cilium movement,regulation of transcription, DNA-templated,homophilic cell adhesion via plasma membrane adhesion molecules,G-protein coupled receptor signaling pathway,Wnt signaling pathway,ventricular system development,neural plate anterior/posterior regionalization,regulation of cell-cell adhesion,regulation of protein localization,cerebrospinal fluid secretion,dendrite morpho…
1uM_LHF1 / Ctrl	Q9UHC6	Q9UHC6	0.817982	0.00133739	Q9UHC6	CNTNAP2	Contactin-associated protein-like 2	2	early endosome,Golgi apparatus,cell surface,membrane,integral component of membrane,axon,dendrite,axolemma,paranodal junction,neuronal cell body,perikaryon,juxtaparanode region of axon,voltage-gated potassium channel complex	protein binding,enzyme binding	cell adhesion,brain development,learning,neuron recognition,cell proliferation,transmission of nerve impulse,striatum development,limbic system development,thalamus development,cerebral cortex development,adult behavior,neuron projection development,social behavior,vocal learning,clustering of voltage-gated potassium channels,neuron projection morphogenesis,superior temporal gyrus development,pro…
10uM_LHF1 / Ctrl	P30050	P30050	0.817873	8.62139e-05	P30050	RPL12	60S ribosomal protein L12	6	postsynaptic density,nucleolus,cytoplasm,cytosol,focal adhesion,membrane,cytosolic large ribosomal subunit,cytosolic ribosome,extracellular exosome,large ribosomal subunit	RNA binding,structural constituent of ribosome,protein binding,large ribosomal subunit rRNA binding	cytoplasmic translation,translation
1uM_LHF1 / Ctrl	Q9NX01	Q9NX01	0.817176	0.00821691	Q9NX01	TXNL4B	Thioredoxin-like protein 4B	2	nucleoplasm,cytosol,U5 snRNP,U4/U6 x U5 tri-snRNP complex,spliceosomal complex	protein binding	mRNA splicing, via spliceosome,cell cycle
1uM_LHF1 / Ctrl	Q6P2Q9	Q6P2Q9	0.808357	0.00358502	Q6P2Q9	PRPF8	Pre-mRNA-processing-splicing factor 8	3	nucleus,nucleoplasm,membrane,nuclear speck,U4/U6 x U5 tri-snRNP complex,U2-type precatalytic spliceosome,U2-type catalytic step 1 spliceosome,U2-type catalytic step 2 spliceosome,catalytic step 2 spliceosome,U5 snRNP	isopeptidase activity,Requires Ontology,RNA binding,protein binding,K63-linked polyubiquitin binding,U2 snRNA binding,pre-mRNA intronic binding,U5 snRNA binding,U1 snRNA binding,U6 snRNA binding	spliceosomal tri-snRNP complex assembly,RNA splicing, via transesterification reactions,mRNA splicing, via spliceosome,mRNA processing,RNA splicing,cellular response to lipopolysaccharide,cellular response to tumor necrosis factor
10uM_LHF1 / Ctrl	Q9BSH4	Q9BSH4	0.806277	0.000111627	Q9BSH4	TACO1	Translational activator of cytochrome c oxidase 1	9	mitochondrion	mRNA binding,protein binding,rRNA binding,mitochondrial ribosome binding	mitochondrial respiratory chain complex IV assembly,motor learning,regulation of mitochondrial translation,regulation of cytochrome-c oxidase activity
1uM_LHF1 / Ctrl	Q9P2G1	Q9P2G1	0.805977	0.00138367	Q9P2G1	ANKIB1	Ankyrin repeat and IBR domain-containing protein 1	2	ubiquitin ligase complex,cytoplasm	protein binding,metal ion binding,ubiquitin protein ligase activity,ubiquitin conjugating enzyme binding	ubiquitin-dependent protein catabolic process,protein polyubiquitination,positive regulation of proteasomal ubiquitin-dependent protein catabolic process
10uM_LHF1 / Ctrl	P61254;Q9UNX3	P61254;Q9UNX3	0.805211	0.0332618	P61254;Q9UNX3	RPL26;RPL26L1	60S ribosomal protein L26;60S ribosomal protein L26-like 1	4	nucleoplasm,nucleolus,cytoplasm,cytosol,membrane,cytosolic ribosome,extracellular exosome,cytosolic large ribosomal subunit,ribonucleoprotein complex;extracellular exosome,cytosolic large ribosomal subunit	RNA binding,structural constituent of ribosome,protein binding,mRNA 5'-UTR binding;protein binding,structural constituent of ribosome,RNA binding	cytoplasmic translation,rRNA processing,translation,DNA damage response, signal transduction by p53 class mediator resulting in cell cycle arrest,cellular response to UV,ribosomal large subunit biogenesis,positive regulation of translation,cellular response to gamma radiation,positive regulation of DNA damage response, signal transduction by p53 class mediator resulting in transcription of p21 cl…
10uM_LHF1 / Ctrl	P04920	P04920	0.800029	0.0223144	P04920	SLC4A2	Anion exchange protein 2	5	plasma membrane,focal adhesion,membrane,integral component of membrane,apical plasma membrane,basolateral plasma membrane	inorganic anion exchanger activity,anion transmembrane transporter activity,enzyme binding,anion:anion antiporter activity,transmembrane transporter activity	anion transport,spermatogenesis,inorganic anion transport,bicarbonate transport,digestive tract development,positive regulation of enamel mineralization,amelogenesis,anion transmembrane transport,ion homeostasis,transmembrane transport,regulation of intracellular pH
1uM_LHF1 / Ctrl	Q92552	Q92552	0.795694	0.0173302	Q92552	MRPS27	28S ribosomal protein S27, mitochondrial	3	nucleolus,cytoplasm,mitochondrion,mitochondrial inner membrane,mitochondrial small ribosomal subunit	tRNA binding,protein binding,rRNA binding,mitochondrial ribosome binding	cell proliferation,mitochondrial translation,positive regulation of mitochondrial translation
10uM_LHF1 / Ctrl	Q15050	Q15050	0.795272	0.0138009	Q15050	RRS1	Ribosome biogenesis regulatory protein homolog	2	condensed nuclear chromosome,nucleoplasm,nucleolus,endoplasmic reticulum,preribosome, large subunit precursor	RNA binding,protein binding,5S rRNA binding	ribosomal large subunit assembly,hematopoietic progenitor cell differentiation,mitotic metaphase plate congression,ribosomal large subunit biogenesis,regulation of signal transduction by p53 class mediator,protein localization to nucleolus,ribosomal large subunit export from nucleus,endonucleolytic cleavage in ITS1 to separate SSU-rRNA from 5.8S rRNA and LSU-rRNA from tricistronic rRNA transcript…
10uM_LHF1 / Ctrl	P54652	P54652	0.792033	6.04671e-06	P54652	HSPA2	Heat shock-related 70 kDa protein 2	10	synaptonemal complex,male germ cell nucleus,nucleus,cytosol,cell surface,membrane,extracellular exosome,blood microparticle,meiotic spindle,CatSper complex,cytoplasm,plasma membrane	protein binding,enzyme binding,tau protein binding,unfolded protein binding,chaperone binding,glycolipid binding,disordered domain specific binding,ATPase activity,protein binding involved in protein folding,heat shock protein binding,misfolded protein binding,ATP binding	positive regulation of protein phosphorylation,response to unfolded protein,male meiosis,male meiosis I,spermatogenesis,spermatid development,response to heat,response to cold,positive regulation of G2/M transition of mitotic cell cycle,protein refolding,synaptonemal complex disassembly,negative regulation of inclusion body assembly,positive regulation of calcium-transporting ATPase activity,cell…
10uM_LHF1 / Ctrl	P05090	P05090	0.789937	7.53042e-05	P05090	APOD	Apolipoprotein D	11	extracellular region,extracellular space,endoplasmic reticulum,cytosolic ribosome,dendrite,neuronal cell body,perinuclear region of cytoplasm,extracellular exosome,cytoplasm	lipid transporter activity,protein binding,cholesterol binding	response to reactive oxygen species,angiogenesis,glucose metabolic process,lipid metabolic process,lipid transport,brain development,aging,negative regulation of platelet-derived growth factor receptor signaling pathway,peripheral nervous system axon regeneration,tissue regeneration,negative regulation of protein import into nucleus,negative regulation of smooth muscle cell proliferation,response…
10uM_LHF1 / Ctrl	Q14562	Q14562	0.789274	0.0334463	Q14562	DHX8	ATP-dependent RNA helicase DHX8	5	nucleus,nucleoplasm,cytosol,nuclear body,spliceosomal complex,U2-type catalytic step 2 spliceosome,catalytic step 2 spliceosome,intracellular	RNA binding,RNA helicase activity,protein binding,ATP binding,ATPase activity,identical protein binding	mRNA splicing, via spliceosome,RNA processing,RNA splicing,spliceosomal complex disassembly
1uM_LHF1 / Ctrl	Q15050	Q15050	0.785543	9.9524e-06	Q15050	RRS1	Ribosome biogenesis regulatory protein homolog	2	condensed nuclear chromosome,nucleoplasm,nucleolus,endoplasmic reticulum,preribosome, large subunit precursor	RNA binding,protein binding,5S rRNA binding	ribosomal large subunit assembly,hematopoietic progenitor cell differentiation,mitotic metaphase plate congression,ribosomal large subunit biogenesis,regulation of signal transduction by p53 class mediator,protein localization to nucleolus,ribosomal large subunit export from nucleus,endonucleolytic cleavage in ITS1 to separate SSU-rRNA from 5.8S rRNA and LSU-rRNA from tricistronic rRNA transcript…
1uM_LHF1 / Ctrl	Q92766	Q92766	0.785526	0.000181785	Q92766	RREB1	Ras-responsive element-binding protein 1	6	fibrillar center,nucleus,cytoplasm,nuclear body,nuclear speck,extracellular exosome	RNA polymerase II regulatory region sequence-specific DNA binding,RNA polymerase II core promoter proximal region sequence-specific DNA binding,transcriptional activator activity, RNA polymerase II transcription regulatory region sequence-specific binding,metal ion binding	negative regulation of transcription from RNA polymerase II promoter,regulation of transcription, DNA-templated,transcription from RNA polymerase II promoter,Ras protein signal transduction,multicellular organism development,positive regulation of epithelial cell migration,positive regulation of mammary gland epithelial cell proliferation,positive regulation of transcription, DNA-templated,positi…
1uM_LHF1 / Ctrl	Q96DF8	Q96DF8	0.783212	0.000778218	Q96DF8	ESS2	Splicing factor ESS-2 homolog	4	nucleus,catalytic step 2 spliceosome	molecular_function,protein binding	mRNA splicing, via spliceosome,nervous system development
10uM_LHF1 / Ctrl	Q63HM9	Q63HM9	0.777528	0.00318567	Q63HM9	PLCXD3	PI-PLC X domain-containing protein 3	3	cytoplasm,synapse	protein binding,phosphoric diester hydrolase activity	signal transduction,lipid catabolic process
1uM_LHF1 / Ctrl	Q96ER3	Q96ER3	0.774233	0.00195437	Q96ER3	SAAL1	Protein SAAL1	4	nucleus,nucleoplasm	molecular_function	positive regulation of synoviocyte proliferation
1uM_LHF1 / Ctrl	P42773	P42773	0.773489	0.000688611	P42773	CDKN2C	Cyclin-dependent kinase 4 inhibitor C	3	nucleus,cytoplasm,cytosol	cyclin-dependent protein serine/threonine kinase inhibitor activity,protein binding,protein kinase binding	regulation of cyclin-dependent protein serine/threonine kinase activity,cell cycle,negative regulation of cell proliferation,negative regulation of cell growth,negative regulation of phosphorylation,negative regulation of cyclin-dependent protein serine/threonine kinase activity,oligodendrocyte differentiation,regulation of G1/S transition of mitotic cell cycle
10uM_LHF1 / Ctrl	P62877	P62877	0.7724	0.000775146	P62877	RBX1	E3 ubiquitin-protein ligase RBX1	3	nucleus,nucleoplasm,cytosol,Cul4A-RING E3 ubiquitin ligase complex,SCF ubiquitin ligase complex,cullin-RING ubiquitin ligase complex,Cul2-RING ubiquitin ligase complex,Cul3-RING ubiquitin ligase complex,Cul4B-RING E3 ubiquitin ligase complex,Cul5-RING ubiquitin ligase complex,Cul7-RING ubiquitin ligase complex	ubiquitin-protein transferase activity,protein binding,zinc ion binding,NEDD8 transferase activity,ubiquitin protein ligase binding,ubiquitin-ubiquitin ligase activity,RNA polymerase II sequence-specific DNA binding transcription factor binding,ubiquitin protein ligase activity,NEDD8 ligase activity,cullin family protein binding	MAPK cascade,protein polyubiquitination,response to reactive oxygen species,DNA repair,protein monoubiquitination,cellular response to DNA damage stimulus,protein ubiquitination,SCF-dependent proteasomal ubiquitin-dependent protein catabolic process,positive regulation of proteasomal ubiquitin-dependent protein catabolic process,cellular response to UV,proteasome-mediated ubiquitin-dependent prot…
10uM_LHF1 / Ctrl	Q8NCW6	Q8NCW6	0.77059	0.00483501	Q8NCW6	GALNT11	Polypeptide N-acetylgalactosaminyltransferase 11	5	Golgi membrane,integral component of membrane,Golgi apparatus	polypeptide N-acetylgalactosaminyltransferase activity,Notch binding,carbohydrate binding,metal ion binding	Notch receptor processing,determination of left/right symmetry,regulation of Notch signaling pathway,O-glycan processing,protein O-linked glycosylation via threonine,cilium morphogenesis,Notch signaling involved in heart development
10uM_LHF1 / Ctrl	Q9UHC6	Q9UHC6	0.767405	0.00114036	Q9UHC6	CNTNAP2	Contactin-associated protein-like 2	2	early endosome,Golgi apparatus,cell surface,membrane,integral component of membrane,axon,dendrite,axolemma,paranodal junction,neuronal cell body,perikaryon,juxtaparanode region of axon,voltage-gated potassium channel complex	protein binding,enzyme binding	cell adhesion,brain development,learning,neuron recognition,cell proliferation,transmission of nerve impulse,striatum development,limbic system development,thalamus development,cerebral cortex development,adult behavior,neuron projection development,social behavior,vocal learning,clustering of voltage-gated potassium channels,neuron projection morphogenesis,superior temporal gyrus development,pro…
10uM_LHF1 / Ctrl	P35609	P35609	0.766517	2.20691e-05	P35609	ACTN2	Alpha-actinin-2	2	plasma membrane,extracellular region,cytosol,cytoskeleton,actin filament,focal adhesion,Z disc,filopodium,platelet alpha granule lumen,pseudopodium,dendritic spine,extracellular exosome,cell projection,cortical actin cytoskeleton,cell junction	integrin binding,calcium ion binding,protein binding,phosphatidylinositol-4,5-bisphosphate binding,cytoskeletal protein binding,structural constituent of muscle,protein domain specific binding,LIM domain binding,ligand-dependent nuclear receptor transcription coactivator activity,titin binding,identical protein binding,ion channel binding,FATZ binding,titin Z domain binding,actin filament binding	muscle contraction,cell adhesion,microspike assembly,regulation of membrane potential,regulation of apoptotic process,negative regulation of potassium ion transport,positive regulation of potassium ion transport,sarcomere organization,positive regulation of transcription, DNA-templated,focal adhesion assembly,actin filament uncapping,cardiac muscle cell development,protein localization to plasma …
1uM_LHF1 / Ctrl	Q9UPP1	Q9UPP1	0.766326	0.00160016	Q9UPP1	PHF8	Histone lysine demethylase PHF8	2	nucleus,nucleoplasm,nucleolus,nuclear membrane	chromatin binding,iron ion binding,protein binding,zinc ion binding,oxidoreductase activity, acting on paired donors, with incorporation or reduction of molecular oxygen, 2-oxoglutarate as one donor, and incorporation of one atom each of oxygen into both donors,histone demethylase activity,histone demethylase activity (H3-K9 specific),methylated histone binding,histone demethylase activity (H4-K2…	G1/S transition of mitotic cell cycle,chromatin organization,brain development,histone H3-K9 demethylation,histone H4-K20 demethylation,positive regulation of transcription, DNA-templated,positive regulation of transcription from RNA polymerase I promoter,negative regulation of chromatin silencing at rDNA,histone H3-K36 demethylation,histone H3-K27 demethylation,regulation of transcription from R…
1uM_LHF1 / Ctrl	Q92974	Q92974	0.762208	0.012994	Q92974	ARHGEF2	Rho guanine nucleotide exchange factor 2	5	cytoplasm,Golgi apparatus,spindle,cytosol,cytoskeleton,microtubule,bicellular tight junction,focal adhesion,cytoplasmic vesicle,vesicle,ruffle membrane,macromolecular complex	guanyl-nucleotide exchange factor activity,protein binding,microtubule binding,zinc ion binding,small GTPase binding	cell morphogenesis,intracellular protein transport,actin filament organization,negative regulation of microtubule depolymerization,cell cycle,positive regulation of interleukin-6 production,positive regulation of tumor necrosis factor production,regulation of Rho protein signal transduction,regulation of cell proliferation,innate immune response,positive regulation of neuron differentiation,posit…
1uM_LHF1 / Ctrl	Q86US8	Q86US8	0.759839	0.0154318	Q86US8	SMG6	Telomerase-binding protein EST1A	4	chromosome, telomeric region,nucleus,nucleolus,cytoplasm,cytosol,telomerase holoenzyme complex	RNA binding,endoribonuclease activity,protein binding,telomeric DNA binding,ribonucleoprotein complex binding,metal ion binding,telomerase RNA binding,DNA polymerase binding	nuclear-transcribed mRNA catabolic process, nonsense-mediated decay,mRNA export from nucleus,regulation of telomere maintenance,regulation of telomere maintenance via telomerase,regulation of dephosphorylation,regulation of telomerase activity,RNA phosphodiester bond hydrolysis, endonucleolytic,negative regulation of telomere capping
10uM_LHF1 / Ctrl	Q9P1A6	Q9P1A6	0.756342	2.63174e-08	Q9P1A6	DLGAP2	Disks large-associated protein 2	3	neurofilament,plasma membrane,postsynaptic density,postsynaptic specialization,glutamatergic synapse	protein binding,binding, bridging	neuron-neuron synaptic transmission,regulation of postsynaptic neurotransmitter receptor activity
1uM_LHF1 / Ctrl	P42766	P42766	0.752515	0.00104547	P42766	RPL35	60S ribosomal protein L35	4	nucleolus,cytoplasm,cytosol,membrane,cytosolic large ribosomal subunit,cytosolic ribosome	RNA binding,structural constituent of ribosome,mRNA binding	cytoplasmic translation,translation,maturation of LSU-rRNA from tricistronic rRNA transcript (SSU-rRNA, 5.8S rRNA, LSU-rRNA)
1uM_LHF1 / Ctrl	P63316	P63316	0.749722	0.00992095	P63316	TNNC1	Troponin C, slow skeletal and cardiac muscles	4	cytosol,troponin complex,cardiac Troponin complex	calcium ion binding,protein binding,troponin I binding,troponin T binding,protein homodimerization activity,calcium-dependent protein binding,actin filament binding	diaphragm contraction,regulation of muscle contraction,response to metal ion,transition between fast and slow fiber,regulation of muscle filament sliding speed,regulation of ATPase activity,ventricular cardiac muscle tissue morphogenesis,cardiac muscle contraction,skeletal muscle contraction
1uM_LHF1 / Ctrl	Q92876	Q92876	0.748426	0.00246796	Q92876	KLK6	Kallikrein-6	2	cornified envelope,extracellular region,extracellular space,nucleolus,cytoplasm,mitochondrion,endoplasmic reticulum,secretory granule	serine-type endopeptidase activity,protein binding	central nervous system development,response to wounding,regulation of neuron projection development,protein autoprocessing,collagen catabolic process,tissue regeneration,hormone metabolic process,myelination,amyloid precursor protein metabolic process,regulation of cell differentiation,positive regulation of G-protein coupled receptor protein signaling pathway
10uM_LHF1 / Ctrl	Q9Y320	Q9Y320	0.746866	5.87632e-05	Q9Y320	TMX2	Thioredoxin-related transmembrane protein 2	2	mitochondrion,endoplasmic reticulum membrane,integral component of membrane,mitochondrial membrane,ER-mitochondrion membrane contact site,membrane-bounded organelle	protein binding,disulfide oxidoreductase activity,identical protein binding	brain development
10uM_LHF1 / Ctrl	Q03164	Q03164	0.745584	9.01558e-09	Q03164	KMT2A	Histone-lysine N-methyltransferase 2A	6	nucleus,nucleoplasm,cytosol,MLL1 complex,histone methyltransferase complex	AT DNA binding,protein binding,zinc ion binding,histone methyltransferase activity (H3-K4 specific),identical protein binding,protein homodimerization activity,unmethylated CpG binding,lysine-acetylated histone binding,Requires Ontology	chromatin organization,apoptotic process,positive regulation of transporter activity,circadian regulation of gene expression,embryonic hemopoiesis,histone H4-K16 acetylation,histone H3-K4 dimethylation,positive regulation of transcription, DNA-templated,positive regulation of transcription from RNA polymerase II promoter,histone H3-K4 methylation,positive regulation of histone H3-K4 methylation,m…
1uM_LHF1 / Ctrl	Q92560	Q92560	0.745274	0.00115966	Q92560	BAP1	Ubiquitin carboxyl-terminal hydrolase BAP1	3	nucleus,nucleoplasm,cytoplasm,cytosol,PR-DUB complex	chromatin binding,thiol-dependent ubiquitin-specific protease activity,protein binding,peptidase activity	regulation of cell growth,chromatin organization,cellular protein modification process,ubiquitin-dependent protein catabolic process,negative regulation of cell proliferation,response to inorganic substance,protein deubiquitination,monoubiquitinated protein deubiquitination,monoubiquitinated histone H2A deubiquitination,negative regulation of transcription, DNA-templated,regulation of inflammator…
10uM_LHF1 / Ctrl	Q9Y5J9	Q9Y5J9	0.743119	0.0276917	Q9Y5J9	TIMM8B	Mitochondrial import inner membrane translocase subunit Tim8 B	3	extracellular space,mitochondrial inner membrane,mitochondrial intermembrane space,mitochondrial intermembrane space protein transporter complex	zinc ion binding,Requires Ontology	protein targeting to mitochondrion,sensory perception of sound,protein import into mitochondrial inner membrane
10uM_LHF1 / Ctrl	Q13557	Q13557	0.742205	0.00526752	Q13557	CAMK2D	Calcium/calmodulin-dependent protein kinase type II subunit delta	11	nucleus,nucleoplasm,cytoplasm,cytosol,membrane,endocytic vesicle membrane,sarcoplasmic reticulum membrane,sarcolemma,calcium- and calmodulin-dependent protein kinase complex,neuron projection	protein serine/threonine kinase activity,calmodulin-dependent protein kinase activity,protein serine/threonine/tyrosine kinase activity,protein binding,calmodulin binding,ATP binding,sodium channel inhibitor activity,titin binding,identical protein binding,protein homodimerization activity,ion channel binding,Requires Ontology	regulation of cell growth,regulation of the force of heart contraction,regulation of membrane depolarization,regulation of transcription from RNA polymerase II promoter,protein phosphorylation,regulation of heart contraction,positive regulation of cardiac muscle hypertrophy,regulation of cell communication by electrical coupling,positive regulation of cardiac muscle cell apoptotic process,regulat…
10uM_LHF1 / Ctrl	Q8N6M0	Q8N6M0	0.738978	0.00329833	Q8N6M0	OTUD6B	Deubiquitinase OTUD6B	9		thiol-dependent ubiquitin-specific protease activity	cell proliferation,protein deubiquitination,proteasome assembly
10uM_LHF1 / Ctrl	Q86UD1	Q86UD1	0.738311	6.12819e-05	Q86UD1	OAF	Out at first protein homolog	3
10uM_LHF1 / Ctrl	P07148	P07148	0.736736	0.000574721	P07148	FABP1	Fatty acid-binding protein, liver	21	nucleoplasm,peroxisomal matrix,cytosol,apical cortex,extracellular exosome,macromolecular complex,nucleus	chromatin binding,long-chain fatty acid transporter activity,protein binding,phospholipid binding,antioxidant activity,bile acid binding,oleic acid binding,heterocyclic compound binding,fatty acid binding	long-chain fatty acid transport,positive regulation of fatty acid beta-oxidation,negative regulation of apoptotic process,negative regulation of cysteine-type endopeptidase activity involved in apoptotic process,intestinal absorption,positive regulation of hydrolase activity,cellular response to hydrogen peroxide,cellular response to hypoxia,cellular oxidant detoxification,fatty acid transport
1uM_LHF1 / Ctrl	Q9UGM6	Q9UGM6	0.734495	2.34105e-05	Q9UGM6	WARS2	Tryptophan--tRNA ligase, mitochondrial	8	nucleoplasm,mitochondrion,mitochondrial matrix,plasma membrane	tryptophan-tRNA ligase activity,ATP binding	vasculogenesis,tRNA aminoacylation for protein translation,positive regulation of angiogenesis,mitochondrial tryptophanyl-tRNA aminoacylation,tryptophanyl-tRNA aminoacylation
1uM_LHF1 / Ctrl	Q8TE02	Q8TE02	0.733907	0.000602803	Q8TE02	ELP5	Elongator complex protein 5	2	nucleus,nucleoplasm,cytoplasm,cytosol,Elongator holoenzyme complex	protein binding,tRNA binding	tRNA wobble uridine modification,regulation of translation,positive regulation of cell migration,tRNA modification
10uM_LHF1 / Ctrl	Q9H1Y0	Q9H1Y0	0.733535	0.00219275	Q9H1Y0	ATG5	Autophagy protein 5	6	cytoplasm,autophagosome,cytosol,axoneme,membrane,axon,phagocytic vesicle membrane,macromolecular complex,pre-autophagosomal structure membrane,Atg12-Atg5-Atg16 complex,ER-mitochondrion membrane contact site	protein binding	negative regulation of cell death,autophagosome assembly,blood vessel remodeling,regulation of cytokine production involved in immune response,protein lipidation,autophagy,apoptotic process,response to xenobiotic stimulus,response to fungus,response to iron(II) ion,macroautophagy,antigen processing and presentation of endogenous antigen,negative regulation of protein ubiquitination,negative regul…
10uM_LHF1 / Ctrl	B2RTY4	B2RTY4	0.731793	0.0366819	B2RTY4	MYO9A	Unconventional myosin-IXa	8	cytosol,integral component of membrane,axonal growth cone,synapse,unconventional myosin complex	motor activity,actin binding,GTPase activator activity,protein binding,ATP binding,metal ion binding	visual perception,cell junction assembly,intracellular signal transduction,positive regulation of GTPase activity,establishment of epithelial cell apical/basal polarity,regulation of small GTPase mediated signal transduction,Requires Ontology
1uM_LHF1 / Ctrl	Q86UL8	Q86UL8	0.73165	0.00815233	Q86UL8	MAGI2	Membrane-associated guanylate kinase, WW and PDZ domain-containing protein 2	8	nucleus,cytoplasm,late endosome,plasma membrane,bicellular tight junction,postsynaptic density,dendrite,slit diaphragm,synapse,perinuclear region of cytoplasm,macromolecular complex,cell-cell junction	protein binding,phosphatase binding,receptor signaling complex scaffold activity,beta-1 adrenergic receptor binding,SMAD binding,type II activin receptor binding	positive regulation of receptor internalization,planar cell polarity pathway involved in axis elongation,nervous system development,negative regulation of cell proliferation,positive regulation of neuron projection development,negative regulation of cell migration,positive regulation of phosphoprotein phosphatase activity,negative regulation of activin receptor signaling pathway,nerve growth fact…
10uM_LHF1 / Ctrl	P10909	P10909	0.730247	5.03299e-05	P10909	CLU	Clusterin	12	cytoskeleton,membrane,Requires Ontology,cell periphery,extracellular region,extracellular space,nucleus,cytoplasm,mitochondrion,mitochondrial inner membrane,Golgi apparatus,cytosol,cell surface,platelet alpha granule lumen,chromaffin granule,intracellular membrane-bounded organelle,synapse,perinuclear region of cytoplasm,extracellular exosome,blood microparticle,neurofibrillary tangle,apical dend…	ATPase activity,beta-amyloid binding,receptor binding,protein binding,ubiquitin protein ligase binding,macromolecular complex binding,tau protein binding,low-density lipoprotein particle receptor binding,unfolded protein binding,chaperone binding,misfolded protein binding,Requires Ontology	cell morphogenesis,microglial cell activation,release of cytochrome c from mitochondria,immune complex clearance,lipid metabolic process,complement activation,complement activation, classical pathway,response to virus,positive regulation of gene expression,protein import,negative regulation of protein complex assembly,positive regulation of protein complex assembly,central nervous system myelin m…
1uM_LHF1 / Ctrl	P13805	P13805	0.73018	0.000338378	P13805	TNNT1	Troponin T, slow skeletal muscle	9	cytosol,troponin complex	protein binding,tropomyosin binding,troponin T binding	skeletal muscle contraction,transition between fast and slow fiber,negative regulation of muscle contraction,slow-twitch skeletal muscle fiber contraction,muscle contraction,sarcomere organization
10uM_LHF1 / Ctrl	P61011	P61011	0.72966	9.35116e-05	P61011	SRP54	Signal recognition particle 54 kDa protein	6	nucleolus,nucleus,cytoplasm,endoplasmic reticulum,cytosol,nuclear speck,signal recognition particle, endoplasmic reticulum targeting	GTPase activity,RNA binding,protein binding,GTP binding,7S RNA binding,GDP binding,endoplasmic reticulum signal peptide binding,ribonucleoprotein complex binding	SRP-dependent cotranslational protein targeting to membrane,SRP-dependent cotranslational protein targeting to membrane, translocation,SRP-dependent cotranslational protein targeting to membrane, signal sequence recognition,neutrophil chemotaxis,granulocyte differentiation,exocrine pancreas development,protein targeting to ER
1uM_LHF1 / Ctrl	Q9UI30	Q9UI30	0.728229	0.0137204	Q9UI30	TRMT112	Multifunctional methyltransferase subunit TRM112-like protein	3	nucleoplasm,cytosol,perinuclear region of cytoplasm,macromolecular complex	protein binding,protein methyltransferase activity,protein heterodimerization activity	peptidyl-glutamine methylation,tRNA methylation,rRNA methylation,histone lysine methylation,rRNA (guanine-N7)-methylation,positive regulation of rRNA processing
10uM_LHF1 / Ctrl	Q9NR56	Q9NR56	0.725421	0.0337845	Q9NR56	MBNL1	Muscleblind-like protein 1	4	nucleus,nucleoplasm,cytoplasm,cytosol,cytoplasmic stress granule	regulatory region RNA binding,RNA binding,double-stranded RNA binding,protein binding,metal ion binding	in utero embryonic development,mRNA processing,nervous system development,RNA splicing,embryonic limb morphogenesis,regulation of RNA splicing,myoblast differentiation,regulation of alternative mRNA splicing, via spliceosome
10uM_LHF1 / Ctrl	P40818	P40818	0.722509	0.000405206	P40818	USP8	Ubiquitin carboxyl-terminal hydrolase 8	10	nucleus,cytoplasm,early endosome,cytosol,extrinsic component of plasma membrane,midbody,glutamatergic synapse,dendritic spine,postsynaptic density,extrinsic component of endosome membrane	cysteine-type endopeptidase activity,thiol-dependent ubiquitin-specific protease activity,protein binding,SH3 domain binding,cadherin binding	mitotic cytokinesis,protein deubiquitination,ubiquitin-dependent protein catabolic process,endosome organization,regulation of protein stability,regulation of protein localization,protein K63-linked deubiquitination,protein K48-linked deubiquitination,cellular response to dexamethasone stimulus,positive regulation of canonical Wnt signaling pathway,regulation of protein catabolic process at posts…
10uM_LHF1 / Ctrl	O43615	O43615	0.722328	5.96735e-06	O43615	TIMM44	Mitochondrial import inner membrane translocase subunit TIM44	18	fibrillar center,mitochondrion,mitochondrial inner membrane,mitochondrial inner membrane presequence translocase complex,mitochondrial matrix	protein binding,ATP binding,chaperone binding	protein targeting to mitochondrion,intracellular protein transport,protein import into mitochondrial matrix
10uM_LHF1 / Ctrl	Q16610	Q16610	0.721714	0.00572943	Q16610	ECM1	Extracellular matrix protein 1	8	extracellular region,extracellular matrix,platelet dense granule lumen,Requires Ontology,extracellular exosome,extracellular space	protease binding,interleukin-2 receptor binding,extracellular matrix structural constituent,protein binding,protein C-terminus binding,enzyme binding,laminin binding	ossification,angiogenesis,positive regulation of endothelial cell proliferation,negative regulation of cytokine-mediated signaling pathway,chondrocyte development,regulation of type 2 immune response,endochondral bone growth,regulation of transcription from RNA polymerase II promoter,inflammatory response,signal transduction,negative regulation of peptidase activity,negative regulation of bone mi…
1uM_LHF1 / Ctrl	Q5TGY1	Q5TGY1	0.720514	0.00176791	Q5TGY1	TMCO4	Transmembrane and coiled-coil domain-containing protein 4	4	integral component of membrane	protein binding
10uM_LHF1 / Ctrl	P63302	P63302	0.719961	0.0424043	P63302	SELENOW	Selenoprotein W	5	cytosol	antioxidant activity	cellular oxidant detoxification,response to selenium ion
1uM_LHF1 / Ctrl	P61952	P61952	0.716996	0.00295716	P61952	GNG11	Guanine nucleotide-binding protein G(I)/G(S)/G(O) subunit gamma-11	2	plasma membrane,heterotrimeric G-protein complex	GTPase activity,protein binding,G-protein beta-subunit binding	signal transduction,G-protein coupled receptor signaling pathway
10uM_LHF1 / Ctrl	Q15428	Q15428	0.716759	0.00254351	Q15428	SF3A2	Splicing factor 3A subunit 2	2	nucleus,nucleoplasm,U2-type spliceosomal complex,nuclear speck,spliceosomal complex,U2 snRNP,U2-type precatalytic spliceosome,catalytic step 2 spliceosome,U2-type prespliceosome	RNA binding,protein binding,zinc ion binding	mRNA 3'-splice site recognition,mRNA splicing, via spliceosome,mRNA processing,positive regulation of neuron projection development,U2-type prespliceosome assembly,spliceosomal complex assembly
10uM_LHF1 / Ctrl	P61247	P61247	0.713428	3.85596e-06	P61247	RPS3A	40S ribosomal protein S3a	13	nucleus,nucleoplasm,nucleolus,cytoplasm,endoplasmic reticulum,cytosol,focal adhesion,cytosolic ribosome,cytosolic small ribosomal subunit,synapse,extracellular exosome,ribonucleoprotein complex	RNA binding,structural constituent of ribosome,protein binding,mRNA 5'-UTR binding	cytoplasmic translation,translation,translational initiation,cell differentiation,negative regulation of apoptotic process
10uM_LHF1 / Ctrl	Q9Y6N7	Q9Y6N7	0.712803	0.0117445	Q9Y6N7	ROBO1	Roundabout homolog 1	5	cytoplasm,plasma membrane,integral component of plasma membrane,cell surface,axon,endoplasmic reticulum-Golgi intermediate compartment membrane	protein binding,axon guidance receptor activity,LRR domain binding,identical protein binding	cell migration involved in sprouting angiogenesis,outflow tract septum morphogenesis,aortic valve morphogenesis,pulmonary valve morphogenesis,endocardial cushion formation,activation of cysteine-type endopeptidase activity involved in apoptotic process,cell adhesion,homophilic cell adhesion via plasma membrane adhesion molecules,nervous system development,positive regulation of gene expression,ne…
10uM_LHF1 / Ctrl	Q96BY7	Q96BY7	0.708241	5.01849e-05	Q96BY7	ATG2B	Autophagy-related protein 2 homolog B	25	endoplasmic reticulum membrane,lipid particle,pre-autophagosomal structure membrane,pre-autophagosomal structure,extrinsic component of membrane	Requires Ontology,phosphatidylinositol-3-phosphate binding	Requires Ontology,late nucleophagy,piecemeal microautophagy of nucleus,mitophagy,autophagosome assembly,reticulophagy
1uM_LHF1 / Ctrl	Q15506	Q15506	0.707271	0.00825415	Q15506	SPA17	Sperm surface protein Sp17	4	extracellular region,cytoplasm,cilium,external side of plasma membrane,motile cilium,sperm fibrous sheath,sperm principal piece	protein binding,calmodulin binding	epithelial cilium movement,spermatogenesis,single fertilization,binding of sperm to zona pellucida
1uM_LHF1 / Ctrl	Q9NUQ8	Q9NUQ8	0.705692	0.000730688	Q9NUQ8	ABCF3	ATP-binding cassette sub-family F member 3	3	membrane	protein binding,cadherin binding,ATP binding	defense response to virus
10uM_LHF1 / Ctrl	O95456	O95456	0.705311	2.1207e-05	O95456	PSMG1	Proteasome assembly chaperone 1	8	nucleus,nucleoplasm,cytoplasm,endoplasmic reticulum,Golgi apparatus,cytosol,Requires Ontology	protein binding,binding, bridging,proteasome binding	cerebellar granule cell precursor proliferation,chaperone-mediated protein complex assembly,proteasome core complex assembly
10uM_LHF1 / Ctrl	Q8IV38	Q8IV38	0.705023	0.000195595	Q8IV38	ANKMY2	Ankyrin repeat and MYND domain-containing protein 2	5	cilium	protein binding,enzyme binding,metal ion binding
10uM_LHF1 / Ctrl	O75157	O75157	0.698214	0.00286359	O75157	TSC22D2	TSC22 domain family protein 2	6			regulation of transcription from RNA polymerase II promoter
10uM_LHF1 / Ctrl	Q96IV0	Q96IV0	0.69655	0.00416267	Q96IV0	NGLY1	Peptide-N(4)-(N-acetyl-beta-glucosaminyl)asparagine amidase	5	cytoplasm,cytosol,nucleus	peptide-N4-(N-acetyl-beta-glucosaminyl)asparagine amidase activity,protein binding,metal ion binding	protein folding,glycoprotein catabolic process,protein deglycosylation,ER-associated misfolded protein catabolic process,misfolded or incompletely synthesized protein catabolic process
10uM_LHF1 / Ctrl	Q15274	Q15274	0.69532	0.000579958	Q15274	QPRT	Nicotinate-nucleotide pyrophosphorylase [carboxylating]	10	cytosol,extracellular exosome,catalytic complex,cytoplasm	nicotinate-nucleotide diphosphorylase (carboxylating) activity,protein binding,identical protein binding	quinolinate catabolic process,NAD biosynthetic process,NAD metabolic process
10uM_LHF1 / Ctrl	Q8N684	Q8N684	0.694664	2.94326e-05	Q8N684	CPSF7	Cleavage and polyadenylation specificity factor subunit 7	10	nucleus,nucleoplasm,cytoplasm,mRNA cleavage factor complex,membrane,mRNA cleavage and polyadenylation specificity factor complex	RNA binding,protein binding,mRNA binding	mRNA 3'-end processing,protein tetramerization,protein heterotetramerization,pre-mRNA cleavage required for polyadenylation,Requires Ontology,messenger ribonucleoprotein complex assembly
1uM_LHF1 / Ctrl	Q8IWE4	Q8IWE4	0.692954	0.00101265	Q8IWE4	DCUN1D3	DCN1-like protein 3	3	nucleus,cytoplasm,plasma membrane,perinuclear region of cytoplasm,ubiquitin ligase complex	molecular_function,protein binding,cullin family protein binding,ubiquitin-like protein binding,ubiquitin conjugating enzyme binding	response to UV-C,response to gamma radiation,regulation of cell cycle process,negative regulation of cell growth,positive regulation of apoptotic process,negative regulation of G1/S transition of mitotic cell cycle,regulation of protein neddylation,negative regulation of protein neddylation,positive regulation of protein neddylation,protein neddylation,positive regulation of ubiquitin-protein tra…
1uM_LHF1 / Ctrl	Q3T8J9	Q3T8J9	0.687897	0.0100415	Q3T8J9	GON4L	GON-4-like protein	2	nucleoplasm,nuclear body,nucleus	transcription corepressor activity,transcription cofactor activity	B cell differentiation,negative regulation of transcription, DNA-templated,regulation of transcription, DNA-templated
1uM_LHF1 / Ctrl	Q15828	Q15828	0.686443	0.0116074	Q15828	CST6	Cystatin-M	5	cornified envelope,extracellular exosome	cysteine-type endopeptidase inhibitor activity,protein binding	epidermis development,anatomical structure morphogenesis,negative regulation of endopeptidase activity
10uM_LHF1 / Ctrl	Q9NPD3	Q9NPD3	0.686114	0.00290937	Q9NPD3	EXOSC4	Exosome complex component RRP41	4	nuclear exosome (RNase complex),cytoplasmic exosome (RNase complex),exosome (RNase complex),euchromatin,nucleus,nucleoplasm,nucleolus,cytoplasm,cytosol,intracellular membrane-bounded organelle,nucleolar exosome (RNase complex)	exoribonuclease activity,3'-5'-exoribonuclease activity,protein binding,mRNA 3'-UTR AU-rich region binding	defense response to virus,maturation of 5.8S rRNA,nuclear-transcribed mRNA catabolic process,rRNA processing,RNA processing,RNA catabolic process,positive regulation of cell growth,DNA deamination,nuclear mRNA surveillance,histone mRNA catabolic process,RNA phosphodiester bond hydrolysis, exonucleolytic,nuclear-transcribed mRNA catabolic process, exonucleolytic, 3'-5',polyadenylation-dependent sn…
10uM_LHF1 / Ctrl	A2RU48	A2RU48	0.685574	8.30506e-05	A2RU48	SMCO3	Single-pass membrane and coiled-coil domain-containing protein 3	9	integral component of membrane	protein binding
1uM_LHF1 / Ctrl	Q08117	Q08117	0.684484	0.000667684	Q08117	TLE5	TLE family member 5	3	nucleus,transcription factor complex	transcription corepressor activity,protein binding	negative regulation of transcription from RNA polymerase II promoter,skeletal system development,multicellular organism development,animal organ morphogenesis,negative regulation of gene expression,Wnt signaling pathway,cellular response to extracellular stimulus,negative regulation of protein binding,regulation of growth,negative regulation of transcription, DNA-templated,negative regulation of …
1uM_LHF1 / Ctrl	Q96HN2	Q96HN2	0.684281	0.000386977	Q96HN2	AHCYL2	Adenosylhomocysteinase 3	7	endoplasmic reticulum,neuron projection,cytosol	protein binding,adenosylhomocysteinase activity	one-carbon metabolic process,S-adenosylmethionine cycle
10uM_LHF1 / Ctrl	Q99471	Q99471	0.684169	4.52624e-05	Q99471	PFDN5	Prefoldin subunit 5	8	nucleus,cytoplasm,cytosol,prefoldin complex,intermediate filament cytoskeleton	beta-amyloid binding,transcription corepressor activity,protein binding,unfolded protein binding	protein folding,negative regulation of transcription, DNA-templated,protein stabilization,retina development in camera-type eye,negative regulation of canonical Wnt signaling pathway,Requires Ontology,regulation of transcription, DNA-templated
10uM_LHF1 / Ctrl	Q5XUX1	Q5XUX1	0.679553	3.73422e-06	Q5XUX1	FBXW9	F-box/WD repeat-containing protein 9	4	cytosol,preribosome, large subunit precursor	protein binding
10uM_LHF1 / Ctrl	Q9NVM6	Q9NVM6	0.677838	0.000105371	Q9NVM6	DNAJC17	DnaJ homolog subfamily C member 17	4	cytoplasm,spliceosomal complex	RNA binding,protein binding	negative regulation of transcription from RNA polymerase II promoter,toxin transport,spliceosomal complex disassembly
10uM_LHF1 / Ctrl	Q9NX40	Q9NX40	0.676238	0.00380512	Q9NX40	OCIAD1	OCIA domain-containing protein 1	9	lysosome,endosome,Golgi apparatus,membrane	protein binding	endocytosis,positive regulation of JAK-STAT cascade,hematopoietic stem cell homeostasis,regulation of stem cell differentiation
1uM_LHF1 / Ctrl	Q86UX7	Q86UX7	0.675108	0.00714437	Q86UX7	FERMT3	Fermitin family homolog 3	9	podosome,extracellular region,membrane,platelet alpha granule lumen,cell projection,extracellular exosome,cell-substrate junction	integrin binding	leukocyte cell-cell adhesion,integrin-mediated signaling pathway,positive regulation of cell migration,integrin activation,regulation of cell-cell adhesion mediated by integrin,substrate adhesion-dependent cell spreading,platelet aggregation,cell-matrix adhesion
1uM_LHF1 / Ctrl	Q9BXB5	Q9BXB5	0.675096	0.000211061	Q9BXB5	OSBPL10	Oxysterol-binding protein-related protein 10	4	cytosol,cytoskeleton,intracellular membrane-bounded organelle,membrane	phosphatidylserine binding,protein binding,phospholipid transporter activity,cholesterol binding,sterol transporter activity,sterol binding	phospholipid transport,sterol transport,phosphatidylserine acyl-chain remodeling
10uM_LHF1 / Ctrl	Q9UBB9	Q9UBB9	0.67452	0.000121659	Q9UBB9	TFIP11	Tuftelin-interacting protein 11	4	chromosome, telomeric region,nucleoplasm,nucleolus,cytoplasm,nuclear speck,extracellular matrix,spliceosomal complex,U2-type post-mRNA release spliceosomal complex,catalytic step 2 spliceosome	nucleic acid binding,protein binding	spliceosomal complex disassembly,mRNA splicing, via spliceosome,RNA processing,biomineral tissue development,negative regulation of protein complex assembly,protection from non-homologous end joining at telomere,negative regulation of protein binding,negative regulation of DNA ligase activity,negative regulation of double-strand break repair via nonhomologous end joining
1uM_LHF1 / Ctrl	Q8NCW6	Q8NCW6	0.674492	0.00933231	Q8NCW6	GALNT11	Polypeptide N-acetylgalactosaminyltransferase 11	5	Golgi membrane,integral component of membrane,Golgi apparatus	polypeptide N-acetylgalactosaminyltransferase activity,Notch binding,carbohydrate binding,metal ion binding	Notch receptor processing,determination of left/right symmetry,regulation of Notch signaling pathway,O-glycan processing,protein O-linked glycosylation via threonine,cilium morphogenesis,Notch signaling involved in heart development
1uM_LHF1 / Ctrl	Q8WXA3	Q8WXA3	0.674177	4.98176e-05	Q8WXA3	RUFY2	RUN and FYVE domain-containing protein 2	5	nucleus,cytoplasm,endosome	SH3 domain binding,metal ion binding	biological_process,regulation of endocytosis
10uM_LHF1 / Ctrl	Q6P2Q9	Q6P2Q9	0.673574	0.00771064	Q6P2Q9	PRPF8	Pre-mRNA-processing-splicing factor 8	3	nucleus,nucleoplasm,membrane,nuclear speck,U4/U6 x U5 tri-snRNP complex,U2-type precatalytic spliceosome,U2-type catalytic step 1 spliceosome,U2-type catalytic step 2 spliceosome,catalytic step 2 spliceosome,U5 snRNP	isopeptidase activity,Requires Ontology,RNA binding,protein binding,K63-linked polyubiquitin binding,U2 snRNA binding,pre-mRNA intronic binding,U5 snRNA binding,U1 snRNA binding,U6 snRNA binding	spliceosomal tri-snRNP complex assembly,RNA splicing, via transesterification reactions,mRNA splicing, via spliceosome,mRNA processing,RNA splicing,cellular response to lipopolysaccharide,cellular response to tumor necrosis factor
10uM_LHF1 / Ctrl	P22413	P22413	0.672966	0.000787242	P22413	ENPP1	Ectonucleotide pyrophosphatase/phosphodiesterase family member 1	9	plasma membrane,extracellular space,lysosomal membrane,integral component of plasma membrane,cell surface,integral component of membrane,basolateral plasma membrane	nucleic acid binding,exonuclease activity,phosphodiesterase I activity,nucleotide diphosphatase activity,scavenger receptor activity,insulin receptor binding,calcium ion binding,protein binding,ATP binding,zinc ion binding,phosphatase activity,polysaccharide binding,NADH pyrophosphatase activity,dTTP diphosphatase activity,protein homodimerization activity,nucleoside-triphosphate diphosphatase ac…	generation of precursor metabolites and energy,phosphate-containing compound metabolic process,endocytosis,immune response,nucleoside triphosphate catabolic process,response to inorganic substance,gene expression,dephosphorylation,bone mineralization,negative regulation of cell growth,melanocyte differentiation,regulation of bone mineralization,negative regulation of bone mineralization,inorganic…
10uM_LHF1 / Ctrl	P63316	P63316	0.671669	0.0130912	P63316	TNNC1	Troponin C, slow skeletal and cardiac muscles	4	cytosol,troponin complex,cardiac Troponin complex	calcium ion binding,protein binding,troponin I binding,troponin T binding,protein homodimerization activity,calcium-dependent protein binding,actin filament binding	diaphragm contraction,regulation of muscle contraction,response to metal ion,transition between fast and slow fiber,regulation of muscle filament sliding speed,regulation of ATPase activity,ventricular cardiac muscle tissue morphogenesis,cardiac muscle contraction,skeletal muscle contraction
10uM_LHF1 / Ctrl	P14649	P14649	0.670104	2.00104e-05	P14649	MYL6B	Myosin light chain 6B	15	cytosol,extracellular exosome,muscle myosin complex,myosin complex,unconventional myosin complex,myosin II complex	motor activity,calcium ion binding,protein binding,structural constituent of muscle	muscle contraction,skeletal muscle tissue development,muscle filament sliding
1uM_LHF1 / Ctrl	P30050	P30050	0.669479	0.000225559	P30050	RPL12	60S ribosomal protein L12	6	postsynaptic density,nucleolus,cytoplasm,cytosol,focal adhesion,membrane,cytosolic large ribosomal subunit,cytosolic ribosome,extracellular exosome,large ribosomal subunit	RNA binding,structural constituent of ribosome,protein binding,large ribosomal subunit rRNA binding	cytoplasmic translation,translation
1uM_LHF1 / Ctrl	Q96SW2	Q96SW2	0.669371	0.0126472	Q96SW2	CRBN	Protein cereblon	3	nucleus,cytoplasm,cytosol,membrane,perinuclear region of cytoplasm,Cul4A-RING E3 ubiquitin ligase complex	protein binding,ion channel binding,metal ion binding	protein ubiquitination,negative regulation of protein complex assembly,positive regulation of protein complex assembly,locomotory exploration behavior,proteasome-mediated ubiquitin-dependent protein catabolic process,negative regulation of large conductance calcium-activated potassium channel activity
1uM_LHF1 / Ctrl	Q14683	Q14683	0.66929	0.0102672	Q14683	SMC1A	Structural maintenance of chromosomes protein 1A	4	chromosome, centromeric region,kinetochore,condensed nuclear chromosome,nucleus,nucleoplasm,chromosome,cytosol,nuclear matrix,nuclear meiotic cohesin complex,mitotic spindle pole,cohesin complex,meiotic cohesin complex	chromatin binding,RNA binding,protein binding,ATP binding,ATPase activity,mediator complex binding,protein heterodimerization activity,DNA binding	mitotic sister chromatid segregation,DNA repair,sister chromatid cohesion,mitotic sister chromatid cohesion,response to radiation,stem cell population maintenance,establishment of meiotic sister chromatid cohesion,cell division,meiotic cell cycle,response to DNA damage checkpoint signaling,mitotic spindle assembly
10uM_LHF1 / Ctrl	Q9BTE6	Q9BTE6	0.662633	0.00480967	Q9BTE6	AARSD1	Alanyl-tRNA editing protein Aarsd1	4	nucleus,cytoplasm	molecular_function,nucleic acid binding,alanine-tRNA ligase activity,ATP binding,metal ion binding,Ser-tRNA(Ala) hydrolase activity	alanyl-tRNA aminoacylation,biological_process,Requires Ontology,regulation of translational fidelity
10uM_LHF1 / Ctrl	Q49AR2	Q49AR2	0.659441	2.85444e-05	Q49AR2	C5orf22	UPF0489 protein C5orf22	3		protein binding
10uM_LHF1 / Ctrl	Q86WR0	Q86WR0	0.659184	0.0168041	Q86WR0	CCDC25	Coiled-coil domain-containing protein 25	7	integral component of plasma membrane,endomembrane system	DNA binding,protein binding	positive regulation of cell motility
10uM_LHF1 / Ctrl	P16220	P16220	0.658607	1.19764e-05	P16220	CREB1	Cyclic AMP-responsive element-binding protein 1	5	euchromatin,nucleus,nucleoplasm,RNA polymerase II transcription factor complex,chromatin,ATF4-CREB1 transcription factor complex,transcription factor complex	RNA polymerase II core promoter proximal region sequence-specific DNA binding,RNA polymerase II transcription factor activity, sequence-specific DNA binding,transcriptional activator activity, RNA polymerase II transcription regulatory region sequence-specific binding,transcription factor activity, sequence-specific DNA binding,protein binding,enzyme binding,cAMP response element binding,identica…	protein phosphorylation,response to organic substance,positive regulation of transcription from RNA polymerase II promoter,signal transduction,axonogenesis,lactation,memory,circadian rhythm,regulation of cell size,response to xenobiotic stimulus,negative regulation of transcription by competitive promoter binding,response to purine-containing compound,cAMP-mediated signaling,pituitary gland devel…
1uM_LHF1 / Ctrl	Q99828	Q99828	0.656988	0.000531171	Q99828	CIB1	Calcium and integrin-binding protein 1	4	nucleus,nucleoplasm,cytoplasm,endoplasmic reticulum,Golgi apparatus,centrosome,plasma membrane,membrane,apical plasma membrane,lamellipodium,growth cone,vesicle,filopodium tip,ruffle membrane,sarcolemma,neuron projection,neuronal cell body,perikaryon,perinuclear region of cytoplasm,extracellular exosome,cell periphery	calcium ion binding,protein binding,calcium-dependent protein kinase inhibitor activity,protein serine/threonine kinase inhibitor activity,small GTPase binding,protein anchor,ion channel binding	angiogenesis,negative regulation of protein phosphorylation,positive regulation of protein phosphorylation,positive regulation of cell-matrix adhesion,response to ischemia,double-strand break repair,apoptotic process,cellular response to DNA damage stimulus,negative regulation of microtubule depolymerization,endomitotic cell cycle,cell adhesion,spermatid development,positive regulation of cell pr…
1uM_LHF1 / Ctrl	O43677	O43677	0.656791	0.00657974	O43677	NDUFC1	NADH dehydrogenase [ubiquinone] 1 subunit C1, mitochondrial	2	mitochondrial inner membrane,mitochondrial respiratory chain complex I	NADH dehydrogenase (ubiquinone) activity	mitochondrial electron transport, NADH to ubiquinone,aerobic respiration,mitochondrial respiratory chain complex I assembly,mitochondrial ATP synthesis coupled proton transport
10uM_LHF1 / Ctrl	P61081	P61081	0.655914	0.00518806	P61081	UBE2M	NEDD8-conjugating enzyme Ubc12	8	nucleoplasm,cytosol,nucleus	ubiquitin-protein transferase activity,protein binding,ATP binding,NEDD8 transferase activity	cellular protein modification process,protein ubiquitination,positive regulation of neuron apoptotic process,post-translational protein modification,protein neddylation
1uM_LHF1 / Ctrl	P16298	P16298	0.652259	0.0019942	P16298	PPP3CB	Serine/threonine-protein phosphatase 2B catalytic subunit beta isoform	5	nucleoplasm,cytoplasm,cytosol,plasma membrane,calcineurin complex,protein serine/threonine phosphatase complex,Z disc,T-tubule,glutamatergic synapse	protein serine/threonine phosphatase activity,calcium ion binding,protein binding,calmodulin binding,myosin phosphatase activity,enzyme binding,protein phosphatase 2B binding,calmodulin-dependent protein phosphatase activity,protein dimerization activity	negative regulation of T cell mediated cytotoxicity,lymphangiogenesis,protein phosphorylation,protein dephosphorylation,signal transduction,heart development,learning,memory,dephosphorylation,calcium ion regulated exocytosis,negative regulation of signaling,T cell differentiation,locomotion involved in locomotory behavior,calcineurin-NFAT signaling cascade,response to cytokine,positive regulation…
1uM_LHF1 / Ctrl	P16220	P16220	0.651511	0.00024364	P16220	CREB1	Cyclic AMP-responsive element-binding protein 1	5	euchromatin,nucleus,nucleoplasm,RNA polymerase II transcription factor complex,chromatin,ATF4-CREB1 transcription factor complex,transcription factor complex	RNA polymerase II core promoter proximal region sequence-specific DNA binding,RNA polymerase II transcription factor activity, sequence-specific DNA binding,transcriptional activator activity, RNA polymerase II transcription regulatory region sequence-specific binding,transcription factor activity, sequence-specific DNA binding,protein binding,enzyme binding,cAMP response element binding,identica…	protein phosphorylation,response to organic substance,positive regulation of transcription from RNA polymerase II promoter,signal transduction,axonogenesis,lactation,memory,circadian rhythm,regulation of cell size,response to xenobiotic stimulus,negative regulation of transcription by competitive promoter binding,response to purine-containing compound,cAMP-mediated signaling,pituitary gland devel…
10uM_LHF1 / Ctrl	O60678	O60678	0.651277	0.0125214	O60678	PRMT3	Protein arginine N-methyltransferase 3	4	cytoplasm,cytosol	protein binding,methyltransferase activity,protein-arginine N-methyltransferase activity,protein-arginine omega-N monomethyltransferase activity,protein-arginine omega-N asymmetric methyltransferase activity,ribosome binding,metal ion binding,modified amino acid binding	protein methylation,peptidyl-arginine methylation, to asymmetrical-dimethyl arginine,negative regulation of protein ubiquitination,dendritic spine morphogenesis,negative regulation of retinoic acid biosynthetic process
1uM_LHF1 / Ctrl	Q7Z6B7	Q7Z6B7	0.650818	5.87179e-06	Q7Z6B7	SRGAP1	SLIT-ROBO Rho GTPase-activating protein 1	3	cytosol,cytoplasm	GTPase activator activity,protein binding	signal transduction,regulation of catalytic activity,negative regulation of cell migration
10uM_LHF1 / Ctrl	Q8NE01	Q8NE01	0.649485	0.000739482	Q8NE01	CNNM3	Metal transporter CNNM3	2	membrane,integral component of membrane,intracellular membrane-bounded organelle,plasma membrane	protein binding,transmembrane transporter activity	ion transport,magnesium ion homeostasis,transmembrane transport,transport
1uM_LHF1 / Ctrl	Q14241	Q14241	0.649131	0.0188724	Q14241	ELOA	Elongin-A	6	extracellular space,nucleoplasm,Requires Ontology,elongin complex	protein binding	regulation of transcription from RNA polymerase II promoter,transcription initiation from RNA polymerase II promoter,transcription elongation from RNA polymerase II promoter
10uM_LHF1 / Ctrl	P49914	P49914	0.64782	0.030391	P49914	MTHFS	5-formyltetrahydrofolate cyclo-ligase	4	cytoplasm,mitochondrial matrix,cytosol,mitochondrion	ATP binding,folic acid binding,5-formyltetrahydrofolate cyclo-ligase activity,metal ion binding	glutamate metabolic process,formate metabolic process,tetrahydrofolate interconversion,tetrahydrofolate metabolic process,folic acid metabolic process,folic acid catabolic process,folic acid-containing compound biosynthetic process
1uM_LHF1 / Ctrl	Q8WV99	Q8WV99	0.647478	0.000153834	Q8WV99	ZFAND2B	AN1-type zinc finger protein 2B	3	endoplasmic reticulum,endoplasmic reticulum membrane,anchored component of membrane,cytoplasm	protein binding,zinc ion binding,K48-linked polyubiquitin binding,ubiquitin binding	SRP-dependent cotranslational protein targeting to membrane, translocation,proteasome-mediated ubiquitin-dependent protein catabolic process,regulation of insulin-like growth factor receptor signaling pathway,protein targeting to ER
1uM_LHF1 / Ctrl	P62899	P62899	0.644769	0.0148984	P62899	RPL31	60S ribosomal protein L31	3	cytoplasm,cytosol,focal adhesion,membrane,cytosolic large ribosomal subunit,cytosolic ribosome,extracellular exosome,polysomal ribosome	RNA binding,structural constituent of ribosome,protein binding	cytoplasmic translation,translation
10uM_LHF1 / Ctrl	P78356	P78356	0.639266	0.046622	P78356	PIP4K2B	Phosphatidylinositol 5-phosphate 4-kinase type-2 beta	7	nucleus,nucleoplasm,autophagosome,endoplasmic reticulum membrane,cytosol,plasma membrane	protein binding,ATP binding,GTP binding,1-phosphatidylinositol-4-phosphate 5-kinase activity,1-phosphatidylinositol-5-phosphate 4-kinase activity,protein homodimerization activity	cell surface receptor signaling pathway,regulation of autophagy,phosphorylation,negative regulation of insulin receptor signaling pathway,Requires Ontology,negative regulation of 1-phosphatidylinositol-4-phosphate 5-kinase activity,1-phosphatidyl-1D-myo-inositol 4,5-bisphosphate biosynthetic process,positive regulation of autophagosome assembly,phosphatidylinositol phosphorylation
1uM_LHF1 / Ctrl	Q96GA3	Q96GA3	0.639098	0.0278828	Q96GA3	LTV1	Protein LTV1 homolog	3	nucleoplasm,cytosol,preribosome, small subunit precursor,nucleus	protein binding	ribosomal small subunit export from nucleus,ribosomal small subunit biogenesis
10uM_LHF1 / Ctrl	Q96HR9	Q96HR9	0.637733	0.00738328	Q96HR9	REEP6	Receptor expression-enhancing protein 6	5	photoreceptor inner segment,nucleus,endoplasmic reticulum,endoplasmic reticulum membrane,integral component of membrane,clathrin-coated vesicle membrane	protein binding	endoplasmic reticulum organization,regulation of intracellular transport,detection of light stimulus involved in visual perception
1uM_LHF1 / Ctrl	O60678	O60678	0.635588	0.000103142	O60678	PRMT3	Protein arginine N-methyltransferase 3	4	cytoplasm,cytosol	protein binding,methyltransferase activity,protein-arginine N-methyltransferase activity,protein-arginine omega-N monomethyltransferase activity,protein-arginine omega-N asymmetric methyltransferase activity,ribosome binding,metal ion binding,modified amino acid binding	protein methylation,peptidyl-arginine methylation, to asymmetrical-dimethyl arginine,negative regulation of protein ubiquitination,dendritic spine morphogenesis,negative regulation of retinoic acid biosynthetic process
1uM_LHF1 / Ctrl	Q96GQ7	Q96GQ7	0.634873	0.0241242	Q96GQ7	DDX27	Probable ATP-dependent RNA helicase DDX27	2	chromosome,nucleolus	RNA binding,RNA helicase activity,protein binding,ATP binding,ATPase activity	rRNA processing
1uM_LHF1 / Ctrl	Q6H8Q1	Q6H8Q1	0.633758	0.0113674	Q6H8Q1	ABLIM2	Actin-binding LIM protein 2	4	cytoplasm,actin cytoskeleton	metal ion binding,actin filament binding	transcription, DNA-templated,actin cytoskeleton organization,lamellipodium assembly
10uM_LHF1 / Ctrl	Q9UPP1	Q9UPP1	0.629527	0.0112022	Q9UPP1	PHF8	Histone lysine demethylase PHF8	2	nucleus,nucleoplasm,nucleolus,nuclear membrane	chromatin binding,iron ion binding,protein binding,zinc ion binding,oxidoreductase activity, acting on paired donors, with incorporation or reduction of molecular oxygen, 2-oxoglutarate as one donor, and incorporation of one atom each of oxygen into both donors,histone demethylase activity,histone demethylase activity (H3-K9 specific),methylated histone binding,histone demethylase activity (H4-K2…	G1/S transition of mitotic cell cycle,chromatin organization,brain development,histone H3-K9 demethylation,histone H4-K20 demethylation,positive regulation of transcription, DNA-templated,positive regulation of transcription from RNA polymerase I promoter,negative regulation of chromatin silencing at rDNA,histone H3-K36 demethylation,histone H3-K27 demethylation,regulation of transcription from R…
1uM_LHF1 / Ctrl	O75191	O75191	0.627793	0.0349056	O75191	XYLB	Xylulose kinase	4	cytosol	xylulokinase activity,ATP binding,phosphotransferase activity, alcohol group as acceptor	carbohydrate metabolic process,xylulose metabolic process,xylulose catabolic process,generation of precursor metabolites and energy,glucuronate catabolic process to xylulose 5-phosphate,D-xylose metabolic process,carbohydrate phosphorylation,phosphorylation
1uM_LHF1 / Ctrl	Q7Z7A4	Q7Z7A4	0.627471	0.00639347	Q7Z7A4	PXK	PX domain-containing protein kinase-like protein	2	cytoplasm,cytosol,plasma membrane,centriolar satellite,macromolecular complex	nucleotide binding,protein kinase activity,ATP binding,actin binding,phosphatidylinositol binding	protein phosphorylation,inflammatory response,modulation of synaptic transmission,negative regulation of ion transport,negative regulation of ATPase activity
1uM_LHF1 / Ctrl	Q8WUD4	Q8WUD4	0.626152	0.044828	Q8WUD4	CCDC12	Coiled-coil domain-containing protein 12	7	post-mRNA release spliceosomal complex,U2-type spliceosomal complex	protein binding
10uM_LHF1 / Ctrl	P0CG12	P0CG12	0.62529	9.89945e-07	P0CG12	DERPC	Decreased expression in renal and prostate cancer protein	5	nucleoplasm,extracellular exosome
1uM_LHF1 / Ctrl	O43615	O43615	0.62468	2.26399e-05	O43615	TIMM44	Mitochondrial import inner membrane translocase subunit TIM44	18	fibrillar center,mitochondrion,mitochondrial inner membrane,mitochondrial inner membrane presequence translocase complex,mitochondrial matrix	protein binding,ATP binding,chaperone binding	protein targeting to mitochondrion,intracellular protein transport,protein import into mitochondrial matrix
10uM_LHF1 / Ctrl	P55854	P55854	0.622825	7.3644e-05	P55854	SUMO3	Small ubiquitin-related modifier 3	2	kinetochore,nucleus,nucleoplasm,cytoplasm,PML body	protein binding,protein tag,ubiquitin-like protein ligase binding	protein sumoylation,negative regulation of DNA binding,regulation of protein localization to nucleus
1uM_LHF1 / Ctrl	Q15274	Q15274	0.621204	0.00280637	Q15274	QPRT	Nicotinate-nucleotide pyrophosphorylase [carboxylating]	10	cytosol,extracellular exosome,catalytic complex,cytoplasm	nicotinate-nucleotide diphosphorylase (carboxylating) activity,protein binding,identical protein binding	quinolinate catabolic process,NAD biosynthetic process,NAD metabolic process
1uM_LHF1 / Ctrl	Q00587	Q00587	0.616847	0.0275207	Q00587	CDC42EP1	Cdc42 effector protein 1	6	cytosol,adherens junction,focal adhesion,endomembrane system,plasma membrane,cytoplasm,cytoskeleton	protein binding,cadherin binding involved in cell-cell adhesion	regulation of cell shape,positive regulation of pseudopodium assembly,cell-cell adhesion,positive regulation of actin filament polymerization,Rho protein signal transduction
1uM_LHF1 / Ctrl	P50607	P50607	0.616451	0.000212173	P50607	TUB	Tubby protein homolog	2	extracellular region,nucleus,cytoplasm,cytosol,plasma membrane,cilium	G-protein coupled receptor binding,macromolecular complex binding,Requires Ontology	intraciliary transport,phagocytosis, recognition,sensory perception of sound,regulation of G-protein coupled receptor protein signaling pathway,photoreceptor cell maintenance,positive regulation of phagocytosis,response to stimulus,retina development in camera-type eye,receptor localization to nonmotile primary cilium,protein localization to photoreceptor outer segment,protein localization to cil…
1uM_LHF1 / Ctrl	P30281	P30281	0.614798	0.00114038	P30281	CCND3	G1/S-specific cyclin-D3	2	nucleoplasm,cyclin D3-CDK4 complex,cyclin-dependent protein kinase holoenzyme complex,cytoplasm,nucleus	cyclin-dependent protein serine/threonine kinase activity,protein binding,protein kinase binding,cyclin-dependent protein serine/threonine kinase regulator activity	G1/S transition of mitotic cell cycle,negative regulation of transcription from RNA polymerase II promoter,positive regulation of protein phosphorylation,signal transduction,T cell proliferation,regulation of cell proliferation,positive regulation of cyclin-dependent protein serine/threonine kinase activity,regulation of insulin receptor signaling pathway,cell division,positive regulation of G1/S…
1uM_LHF1 / Ctrl	Q9NUU7;Q9UMR2	Q9NUU7;Q9UMR2	0.613274	0.000194295	Q9NUU7;Q9UMR2	DDX19A;DDX19B	ATP-dependent RNA helicase DDX19A;ATP-dependent RNA helicase DDX19B	5	nucleoplasm,membrane,nucleus,cytoplasmic stress granule;nucleoplasm,cytoplasm,membrane,extracellular exosome,nuclear pore,cytoplasmic stress granule,nucleus	molecular_function,protein binding,ATP binding,ATPase activity,RNA helicase activity,RNA binding;helicase activity,protein binding,ATP binding,ATPase activity,RNA binding,RNA helicase activity	biological_process,poly(A)+ mRNA export from nucleus;mRNA export from nucleus,poly(A)+ mRNA export from nucleus
1uM_LHF1 / Ctrl	Q15057	Q15057	0.613208	0.0406375	Q15057	ACAP2	Arf-GAP with coiled-coil, ANK repeat and PH domain-containing protein 2	5	ruffle,endosome membrane,membrane	GTPase activator activity,metal ion binding	actin filament-based process,endocytic recycling,regulation of catalytic activity,cellular response to nerve growth factor stimulus
1uM_LHF1 / Ctrl	P62760	P62760	0.612474	1.1796e-05	P62760	VSNL1	Visinin-like protein 1	5	cytosol,membrane	calcium ion binding,protein binding	positive regulation of insulin secretion involved in cellular response to glucose stimulus,positive regulation of exocytosis,negative regulation of insulin secretion
1uM_LHF1 / Ctrl	Q96FT9	Q96FT9	0.612244	0.0236131	Q96FT9	IFT43	Intraflagellar transport protein 43 homolog	2	cytoplasm,cilium,microtubule cytoskeleton,intraciliary transport particle A,centriolar satellite,ciliary tip	protein binding	intraciliary retrograde transport,cilium morphogenesis
1uM_LHF1 / Ctrl	Q9Y3B9	Q9Y3B9	0.611451	0.00996319	Q9Y3B9	RRP15	RRP15-like protein	5	preribosome, large subunit precursor		maturation of 5.8S rRNA,maturation of LSU-rRNA
1uM_LHF1 / Ctrl	Q13503	Q13503	0.611434	0.0073824	Q13503	MED21	Mediator of RNA polymerase II transcription subunit 21	2	nucleus,core mediator complex,mediator complex	transcription coactivator activity,DNA-directed RNA polymerase activity,protein binding,transcription cofactor activity	positive regulation of transcription from RNA polymerase II promoter,blastocyst development,stem cell population maintenance,positive regulation of transcription elongation from RNA polymerase II promoter,RNA polymerase II transcriptional preinitiation complex assembly,positive regulation of transcription initiation from RNA polymerase II promoter,regulation of transcription from RNA polymerase I…
1uM_LHF1 / Ctrl	Q96BY7	Q96BY7	0.610462	0.000188886	Q96BY7	ATG2B	Autophagy-related protein 2 homolog B	25	endoplasmic reticulum membrane,lipid particle,pre-autophagosomal structure membrane,pre-autophagosomal structure,extrinsic component of membrane	Requires Ontology,phosphatidylinositol-3-phosphate binding	Requires Ontology,late nucleophagy,piecemeal microautophagy of nucleus,mitophagy,autophagosome assembly,reticulophagy
1uM_LHF1 / Ctrl	Q8N684	Q8N684	0.608892	1.61361e-06	Q8N684	CPSF7	Cleavage and polyadenylation specificity factor subunit 7	10	nucleus,nucleoplasm,cytoplasm,mRNA cleavage factor complex,membrane,mRNA cleavage and polyadenylation specificity factor complex	RNA binding,protein binding,mRNA binding	mRNA 3'-end processing,protein tetramerization,protein heterotetramerization,pre-mRNA cleavage required for polyadenylation,Requires Ontology,messenger ribonucleoprotein complex assembly
10uM_LHF1 / Ctrl	P58546	P58546	0.608183	0.00546855	P58546	MTPN	Myotrophin	10	nucleus,cytosol,axon,perinuclear region of cytoplasm,F-actin capping protein complex,cytoplasm	sequence-specific DNA binding	regulation of translation,catecholamine metabolic process,regulation of cell size,positive regulation of macromolecule biosynthetic process,positive regulation of cardiac muscle hypertrophy,regulation of striated muscle tissue development,cerebellar granule cell differentiation,neuron differentiation,positive regulation of cell growth,skeletal muscle tissue regeneration,positive regulation of NF-…
10uM_LHF1 / Ctrl	O76041	O76041	0.607665	0.000171066	O76041	NEBL	Nebulette	6	stress fiber,Z disc,I band,extracellular exosome	protein binding,tropomyosin binding,cytoskeletal protein binding,structural constituent of muscle,filamin binding,actin filament binding	cardiac muscle thin filament assembly
10uM_LHF1 / Ctrl	Q8TBN0	Q8TBN0	0.606461	0.00163173	Q8TBN0	RAB3IL1	Guanine nucleotide exchange factor for Rab-3A	8	cytosol,Golgi to plasma membrane transport vesicle	guanyl-nucleotide exchange factor activity,protein binding,identical protein binding	protein transport,regulation of catalytic activity,exocytosis
10uM_LHF1 / Ctrl	P61960	P61960	0.606452	2.34259e-06	P61960	UFM1	Ubiquitin-fold modifier 1	5	nucleus,cytoplasm,endoplasmic reticulum	protein binding	response to endoplasmic reticulum stress,brain development,regulation of intracellular estrogen receptor signaling pathway,negative regulation of protein import into nucleus,negative regulation of apoptotic process,reticulophagy,protein ufmylation,protein K69-linked ufmylation
10uM_LHF1 / Ctrl	Q15506	Q15506	0.605665	0.000732541	Q15506	SPA17	Sperm surface protein Sp17	4	extracellular region,cytoplasm,cilium,external side of plasma membrane,motile cilium,sperm fibrous sheath,sperm principal piece	protein binding,calmodulin binding	epithelial cilium movement,spermatogenesis,single fertilization,binding of sperm to zona pellucida
10uM_LHF1 / Ctrl	O15498	O15498	0.605175	0.0232669	O15498	YKT6	Synaptobrevin homolog YKT6	10	Golgi membrane,cytoplasm,mitochondrion,endosome,endoplasmic reticulum,Golgi apparatus,cytosol,integral component of plasma membrane,transport vesicle,cytoplasmic vesicle membrane,endoplasmic reticulum-Golgi intermediate compartment membrane,neuronal cell body,apical dendrite,basilar dendrite,SNARE complex	SNAP receptor activity,protein-cysteine S-palmitoyltransferase activity,cadherin binding	ER to Golgi vesicle-mediated transport,vesicle targeting,vesicle docking involved in exocytosis,protein transport,retrograde transport, endosome to Golgi,membrane fusion
1uM_LHF1 / Ctrl	O14561	O14561	0.602882	0.000356349	O14561	NDUFAB1	Acyl carrier protein, mitochondrial	5	nucleoplasm,mitochondrion,mitochondrial inner membrane,mitochondrial respiratory chain complex I,mitochondrial matrix,mitochondrial membrane,iron-sulfur cluster assembly complex	ACP phosphopantetheine attachment site binding involved in fatty acid biosynthetic process,fatty acid binding,calcium ion binding,protein binding,acyl binding	mitochondrial electron transport, NADH to ubiquinone,fatty acid biosynthetic process,aerobic respiration,protein lipoylation,iron-sulfur cluster assembly,mitochondrial respiratory chain complex I assembly,mitochondrial ATP synthesis coupled proton transport
1uM_LHF1 / Ctrl	Q08209	Q08209	0.602464	3.68813e-05	Q08209	PPP3CA	Serine/threonine-protein phosphatase 2B catalytic subunit alpha isoform	2	cytoplasmic side of plasma membrane,nucleoplasm,cytoplasm,mitochondrion,cytosol,plasma membrane,calcineurin complex,protein serine/threonine phosphatase complex,extrinsic component of plasma membrane,Z disc,slit diaphragm,sarcolemma,dendritic spine,Requires Ontology,glutamatergic synapse	protein serine/threonine phosphatase activity,calcium ion binding,protein binding,calmodulin binding,cyclosporin A binding,myosin phosphatase activity,enzyme binding,calmodulin-dependent protein phosphatase activity,macromolecular complex binding,protein dimerization activity,ATPase binding	G1/S transition of mitotic cell cycle,response to amphetamine,protein dephosphorylation,protein import into nucleus,calcium ion transport,brain development,aging,epidermis development,transition between fast and slow fiber,cardiac muscle hypertrophy in response to stress,dephosphorylation,negative regulation of signaling,keratinocyte differentiation,positive regulation of cell migration,calcineur…
1uM_LHF1 / Ctrl	Q12982	Q12982	0.602112	0.00136817	Q12982	BNIP2	BCL2/adenovirus E1B 19 kDa protein-interacting protein 2	4	nuclear envelope,nucleolus,cytoplasm,cytosol,intracellular membrane-bounded organelle,perinuclear region of cytoplasm	GTPase activator activity,calcium ion binding,protein binding	apoptotic process,negative regulation of apoptotic process,regulation of catalytic activity,response to oxygen-glucose deprivation
10uM_LHF1 / Ctrl	P16442	P16442	0.602038	0.0240342	P16442	ABO	Histo-blood group ABO system transferase	2	Golgi membrane,extracellular region,integral component of membrane,Golgi cisterna membrane,Golgi apparatus,vesicle	nucleotide binding,antigen binding,glycoprotein-fucosylgalactoside alpha-N-acetylgalactosaminyltransferase activity,fucosylgalactoside 3-alpha-galactosyltransferase activity,manganese ion binding,transferase activity, transferring glycosyl groups	carbohydrate metabolic process,protein glycosylation,lipid glycosylation
10uM_LHF1 / Ctrl	Q8WV99	Q8WV99	0.601487	0.000458359	Q8WV99	ZFAND2B	AN1-type zinc finger protein 2B	3	endoplasmic reticulum,endoplasmic reticulum membrane,anchored component of membrane,cytoplasm	protein binding,zinc ion binding,K48-linked polyubiquitin binding,ubiquitin binding	SRP-dependent cotranslational protein targeting to membrane, translocation,proteasome-mediated ubiquitin-dependent protein catabolic process,regulation of insulin-like growth factor receptor signaling pathway,protein targeting to ER
1uM_LHF1 / Ctrl	O43583	O43583	0.601098	0.000166384	O43583	DENR	Density-regulated protein	8	cellular_component	molecular_function,translation initiation factor activity,protein binding,mRNA binding	formation of translation preinitiation complex,ribosome disassembly,IRES-dependent viral translational initiation,translation reinitiation
10uM_LHF1 / Ctrl	P62258	P62258	0.599692	4.02776e-06	P62258	YWHAE	14-3-3 protein epsilon	26	plasma membrane,nucleus,cytoplasm,cytosol,focal adhesion,membrane,melanosome,extracellular exosome	RNA binding,calcium channel regulator activity,protein binding,potassium channel regulator activity,enzyme binding,protein phosphatase binding,protein domain specific binding,MHC class II protein complex binding,ubiquitin protein ligase binding,identical protein binding,histone deacetylase binding,ion channel binding,cadherin binding,protein heterodimerization activity,phosphoserine binding,phosp…	MAPK cascade,neuron migration,regulation of heart rate by hormone,protein targeting,substantia nigra development,hippocampus development,cerebral cortex development,protein localization to nucleus,cellular response to heat,intracellular signal transduction,positive regulation of protein export from nucleus,regulation of cytosolic calcium ion concentration,regulation of membrane repolarization,mem…
10uM_LHF1 / Ctrl	Q9Y6M5	Q9Y6M5	0.599651	0.00152086	Q9Y6M5	SLC30A1	Zinc transporter 1	2	cytoplasm,endoplasmic reticulum,Golgi apparatus,plasma membrane,T-tubule,nuclear membrane,Requires Ontology,integral component of postsynaptic density membrane,integral component of membrane	zinc ion transmembrane transporter activity,protein binding,calcium channel inhibitor activity	in utero embryonic development,zinc II ion transport,cellular calcium ion homeostasis,cellular zinc ion homeostasis,negative regulation of neurotransmitter secretion,calcium ion import,cadmium ion transmembrane transport,zinc II ion transmembrane transport,negative regulation of zinc ion transmembrane import,detoxification of cadmium ion,negative regulation of calcium ion import,detoxification of…
10uM_LHF1 / Ctrl	Q9UQE7	Q9UQE7	0.599065	0.013095	Q9UQE7	SMC3	Structural maintenance of chromosomes protein 3	6	chromosome, centromeric region,chromatin,lateral element,nucleus,nucleoplasm,chromosome,cytosol,nuclear matrix,nuclear meiotic cohesin complex,mitotic spindle pole,cohesin complex,meiotic cohesin complex,nuclear mitotic cohesin complex	chromatin binding,microtubule motor activity,protein binding,ATP binding,ATPase activity,mediator complex binding,protein heterodimerization activity,beta-tubulin binding,dynein complex binding,cohesin ATPase activity,double-stranded DNA binding	mitotic cell cycle,regulation of DNA replication,DNA repair,sister chromatid cohesion,stem cell population maintenance,establishment of meiotic sister chromatid cohesion,cell division,meiotic cell cycle,mitotic spindle assembly,mitotic sister chromatid cohesion
10uM_LHF1 / Ctrl	Q99633	Q99633	0.598675	0.00170787	Q99633	PRPF18	Pre-mRNA-splicing factor 18	5	nucleus,nuclear speck,spliceosomal complex,U2-type post-spliceosomal complex,U4/U6 x U5 tri-snRNP complex,U5 snRNP	protein binding	mRNA processing,RNA splicing,generation of catalytic spliceosome for second transesterification step,nuclear mRNA surveillance
1uM_LHF1 / Ctrl	P08571	P08571	0.597952	9.60079e-05	P08571	CD14	Monocyte differentiation antigen CD14	7	extracellular region,extracellular space,Golgi apparatus,plasma membrane,endosome membrane,secretory granule membrane,anchored component of external side of plasma membrane,membrane raft,extracellular exosome,lipopolysaccharide receptor complex,external side of plasma membrane	lipopolysaccharide binding,opsonin receptor activity,protein binding,peptidoglycan receptor activity,lipoteichoic acid binding,lipopeptide binding	positive regulation of tumor necrosis factor production,cellular response to lipopolysaccharide,cellular response to lipoteichoic acid,receptor-mediated endocytosis,phagocytosis,apoptotic process,cell surface receptor signaling pathway,response to heat,response to magnesium ion,positive regulation of interferon-gamma production,positive regulation of interleukin-8 production,toll-like receptor 4 …
10uM_LHF1 / Ctrl	Q8N983	Q8N983	0.597617	8.43874e-05	Q8N983	MRPL43	39S ribosomal protein L43, mitochondrial	3	mitochondrion,mitochondrial inner membrane,mitochondrial ribosome,mitochondrial large ribosomal subunit	RNA binding,structural constituent of ribosome,protein binding	translation,mitochondrial translation
10uM_LHF1 / Ctrl	Q7L775	Q7L775	0.597035	1.65793e-05	Q7L775	EPM2AIP1	EPM2A-interacting protein 1	8	nucleus,cytoplasmic side of endoplasmic reticulum membrane	protein binding,identical protein binding	positive regulation of glycogen (starch) synthase activity,response to insulin,positive regulation of glycogen biosynthetic process
10uM_LHF1 / Ctrl	Q7Z333	Q7Z333	0.596428	0.000843731	Q7Z333	SETX	Probable helicase senataxin	3	nuclear chromosome,chromosome, telomeric region,nucleus,nucleoplasm,nucleolus,cytoplasm,nuclear body,axon,growth cone,intercellular bridge	transcription termination site sequence-specific DNA binding,DNA binding,DNA helicase activity,protein binding,ATP binding,hydrolase activity,identical protein binding,RNA binding	MAPK cascade,double-strand break repair,DNA recombination,DNA-templated transcription, termination,mRNA splice site selection,RNA processing,cellular response to DNA damage stimulus,spermatogenesis,nervous system development,circadian rhythm,fibroblast growth factor receptor signaling pathway,positive regulation of neuron projection development,cell differentiation,DNA duplex unwinding,positive r…
10uM_LHF1 / Ctrl	Q08117	Q08117	0.596321	0.00493009	Q08117	TLE5	TLE family member 5	3	nucleus,transcription factor complex	transcription corepressor activity,protein binding	negative regulation of transcription from RNA polymerase II promoter,skeletal system development,multicellular organism development,animal organ morphogenesis,negative regulation of gene expression,Wnt signaling pathway,cellular response to extracellular stimulus,negative regulation of protein binding,regulation of growth,negative regulation of transcription, DNA-templated,negative regulation of …
10uM_LHF1 / Ctrl	Q7LBR1	Q7LBR1	0.595893	0.0125533	Q7LBR1	CHMP1B	Charged multivesicular body protein 1b	3	autophagosome membrane,kinetochore,nuclear pore,nucleoplasm,lysosomal membrane,kinetochore microtubule,cytosol,plasma membrane,endosome membrane,midbody,multivesicular body membrane,extracellular exosome,amphisome membrane,ESCRT III complex,membrane coat,multivesicular body	protein binding,protein domain specific binding,identical protein binding,MIT domain binding	plasma membrane repair,autophagy,nucleus organization,mitotic metaphase plate congression,regulation of centrosome duplication,nuclear envelope reassembly,multivesicular body assembly,viral budding via host ESCRT complex,ubiquitin-dependent protein catabolic process via the multivesicular body sorting pathway,establishment of protein localization,viral budding from plasma membrane,cell division,v…
1uM_LHF1 / Ctrl	A2RU48	A2RU48	0.594735	0.000125806	A2RU48	SMCO3	Single-pass membrane and coiled-coil domain-containing protein 3	9	integral component of membrane	protein binding
1uM_LHF1 / Ctrl	P14649	P14649	0.592207	0.000657956	P14649	MYL6B	Myosin light chain 6B	15	cytosol,extracellular exosome,muscle myosin complex,myosin complex,unconventional myosin complex,myosin II complex	motor activity,calcium ion binding,protein binding,structural constituent of muscle	muscle contraction,skeletal muscle tissue development,muscle filament sliding
10uM_LHF1 / Ctrl	P20042	P20042	0.590141	1.94601e-05	P20042	EIF2S2	Eukaryotic translation initiation factor 2 subunit 2	17	nucleus,cytoplasm,cytosol,eukaryotic translation initiation factor 2 complex	RNA binding,translation initiation factor activity,protein binding,translation factor activity, RNA binding,metal ion binding,mRNA binding,translation initiation factor binding	in utero embryonic development,male germ cell proliferation,male gonad development,formation of translation preinitiation complex,formation of cytoplasmic translation initiation complex
10uM_LHF1 / Ctrl	P09871	P09871	0.589978	0.000230864	P09871	C1S	Complement C1s subcomponent	8	extracellular region,blood microparticle,extracellular space	serine-type endopeptidase activity,calcium ion binding,protein binding,identical protein binding	proteolysis,complement activation, classical pathway,innate immune response
10uM_LHF1 / Ctrl	P17661	P17661	0.589515	0.000897661	P17661	DES	Desmin	11	nucleus,cytosol,fascia adherens,intercalated disc,Z disc,neuromuscular junction,sarcolemma,intermediate filament cytoskeleton,extracellular exosome,cardiac myofibril,cell-cell junction,cytoplasm,intermediate filament	protein binding,cytoskeletal protein binding,identical protein binding,structural constituent of cytoskeleton	muscle contraction,cytoskeleton organization,regulation of heart contraction,intermediate filament organization,skeletal muscle organ development
1uM_LHF1 / Ctrl	Q99666	Q99666	0.589507	0.0307214	Q99666	RGPD5	RANBP2-like and GRIP domain-containing protein 5/6	2	cytoplasm,nuclear pore	GTPase activator activity	regulation of catalytic activity,NLS-bearing protein import into nucleus
10uM_LHF1 / Ctrl	Q9P013	Q9P013	0.588014	6.09305e-05	Q9P013	CWC15	Spliceosome-associated protein CWC15 homolog	9	Prp19 complex,nucleus,nucleoplasm,spliceosomal complex,mitochondrion,nuclear speck,U2-type catalytic step 2 spliceosome,catalytic step 2 spliceosome	RNA binding,protein binding	mRNA splicing, via spliceosome,mRNA cis splicing, via spliceosome
1uM_LHF1 / Ctrl	Q6IA17	Q6IA17	0.587482	0.0108326	Q6IA17	SIGIRR	Single Ig IL-1-related receptor	4	plasma membrane,membrane,integral component of membrane	NAD+ nucleosidase activity,protein binding	negative regulation of cytokine-mediated signaling pathway,acute-phase response,signal transduction,negative regulation of lipopolysaccharide-mediated signaling pathway,negative regulation of chemokine production,negative regulation of sequence-specific DNA binding transcription factor activity
10uM_LHF1 / Ctrl	Q02750	Q02750	0.586	0.00693028	Q02750	MAP2K1	Dual specificity mitogen-activated protein kinase kinase 1	9	nucleus,mitochondrion,early endosome,late endosome,endoplasmic reticulum,Golgi apparatus,microtubule organizing center,cytosol,plasma membrane,focal adhesion	protein kinase activity,protein serine/threonine kinase activity,MAP kinase kinase activity,protein serine/threonine/tyrosine kinase activity,protein tyrosine kinase activity,MAP-kinase scaffold activity,protein binding,ATP binding,protein C-terminus binding,protein kinase activator activity,protein serine/threonine kinase activator activity,protein N-terminus binding,scaffold protein binding,Req…	protein phosphorylation,chemotaxis,signal transduction,heart development,negative regulation of cell proliferation,positive regulation of gene expression,peptidyl-tyrosine phosphorylation,cerebellar cortex formation,keratinocyte differentiation,thyroid gland development,activation of protein kinase activity,regulation of stress-activated MAPK cascade,positive regulation of transcription, DNA-temp…
10uM_LHF1 / Ctrl	P49746	P49746	0.585875	7.66854e-09	P49746	THBS3	Thrombospondin-3	2	extracellular region,perinuclear region of cytoplasm,Requires Ontology	extracellular matrix structural constituent,calcium ion binding,protein binding,heparin binding	growth plate cartilage development,cell-matrix adhesion,ossification involved in bone maturation,bone trabecula formation
10uM_LHF1 / Ctrl	Q8N1Q1	Q8N1Q1	0.58568	0.00910533	Q8N1Q1	CA13	Carbonic anhydrase 13	4	cytosol,myelin sheath,intracellular membrane-bounded organelle,cytoplasm	protein binding,zinc ion binding,hydro-lyase activity,carbonate dehydratase activity	one-carbon metabolic process
10uM_LHF1 / Ctrl	P01275	P01275	0.585232	5.70905e-06	P01275	GCG	Pro-glucagon	4	extracellular region,extracellular space,endoplasmic reticulum lumen,secretory granule lumen	receptor binding,protein binding,identical protein binding,glucagon receptor binding,hormone activity	G-protein coupled receptor signaling pathway,adenylate cyclase-activating G-protein coupled receptor signaling pathway,feeding behavior,positive regulation of peptidyl-threonine phosphorylation,response to activity,positive regulation of protein binding,positive regulation of peptidyl-serine phosphorylation,glucose homeostasis,positive regulation of gluconeogenesis,positive regulation of protein …
10uM_LHF1 / Ctrl	Q8N129	Q8N129	0.584831	3.67174e-05	Q8N129	CNPY4	Protein canopy homolog 4	3	extracellular region	molecular_function,protein binding,receptor binding	positive regulation of protein localization to plasma membrane
10uM_LHF1 / Ctrl	O75629	O75629	0.584055	0.0226014	O75629	CREG1	Protein CREG1	2	extracellular region,extracellular space,azurophil granule lumen,extracellular exosome,transcription factor complex	transcription corepressor activity	regulation of transcription from RNA polymerase II promoter,regulation of growth,negative regulation of transcription, DNA-templated
1uM_LHF1 / Ctrl	P60866	P60866	0.583407	3.03542e-05	P60866	RPS20	40S ribosomal protein S20	5	nucleoplasm,cytoplasm,cytosol,membrane,cytosolic ribosome,cytosolic small ribosomal subunit,synapse,extracellular exosome,small ribosomal subunit	RNA binding,structural constituent of ribosome,protein binding,MDM2/MDM4 family protein binding,ubiquitin ligase inhibitor activity	cytoplasmic translation,translation,positive regulation of signal transduction by p53 class mediator,negative regulation of ubiquitin protein ligase activity
10uM_LHF1 / Ctrl	Q9UL15	Q9UL15	0.582077	1.44573e-05	Q9UL15	BAG5	BAG family molecular chaperone regulator 5	9	nucleus,mitochondrion,cytosol,membrane,inclusion body,perinuclear region of cytoplasm,cytoplasm	protein binding,protein kinase binding,ubiquitin protein ligase binding,chaperone binding,adenyl-nucleotide exchange factor activity	protein folding,Golgi organization,negative regulation of neuron projection development,negative regulation of protein ubiquitination,negative regulation of proteasomal ubiquitin-dependent protein catabolic process,protein stabilization,regulation of ubiquitin-protein transferase activity,negative regulation of ubiquitin-protein transferase activity,negative regulation of protein refolding,neuron…
1uM_LHF1 / Ctrl	Q8N5L8	Q8N5L8	0.581466	0.0031387	Q8N5L8	RPP25L	Ribonuclease P protein subunit p25-like protein	2	nucleus,ribonuclease MRP complex	RNA binding,protein binding	tRNA 5'-leader removal
1uM_LHF1 / Ctrl	Q13542	Q13542	0.580479	0.0259949	Q13542	EIF4EBP2	Eukaryotic translation initiation factor 4E-binding protein 2	5	cytoplasm	protein binding,eukaryotic initiation factor 4E binding,translation repressor activity	translation,memory,insulin receptor signaling pathway,TOR signaling,social behavior,negative regulation of translational initiation,regulation of synaptic plasticity,modulation of synaptic transmission
1uM_LHF1 / Ctrl	O14641	O14641	-0.58032	0.0136135	O14641	DVL2	Segment polarity protein dishevelled homolog DVL-2	2	nucleus,nucleoplasm,cytoplasm,cytosol,aggresome,lateral plasma membrane,nuclear body,cytoplasmic vesicle,apical part of cell,clathrin-coated endocytic vesicle	frizzled binding,protein binding,protein kinase binding,protein domain specific binding,protein binding, bridging,small GTPase binding,identical protein binding,protein self-association	neural tube closure,positive regulation of protein phosphorylation,outflow tract morphogenesis,regulation of transcription, DNA-templated,segment specification,heart development,convergent extension involved in neural plate elongation,cellular protein localization,intracellular signal transduction,non-canonical Wnt signaling pathway,positive regulation of JUN kinase activity,positive regulation o…
1uM_LHF1 / Ctrl	O15126	O15126	-0.581099	0.0337034	O15126	SCAMP1	Secretory carrier-associated membrane protein 1	2	trans-Golgi network,plasma membrane,integral component of membrane,clathrin-coated vesicle,integral component of synaptic vesicle membrane,specific granule membrane,zymogen granule membrane,recycling endosome membrane,trans-Golgi network membrane	protein binding,protein domain specific binding	exocytosis,post-Golgi vesicle-mediated transport,endocytosis,protein transport
1uM_LHF1 / Ctrl	Q86W56	Q86W56	-0.581405	0.0262683	Q86W56	PARG	Poly(ADP-ribose) glycohydrolase	3	nucleoplasm,mitochondrial matrix,cytosol,intracellular membrane-bounded organelle,nucleus,cytoplasm	poly(ADP-ribose) glycohydrolase activity,protein binding	carbohydrate metabolic process,base-excision repair, gap-filling,ATP generation from poly-ADP-D-ribose,regulation of DNA repair,regulation of histone modification,nucleotide-sugar metabolic process
10uM_LHF1 / Ctrl	Q96EL3	Q96EL3	-0.581484	4.74252e-05	Q96EL3	MRPL53	39S ribosomal protein L53, mitochondrial	2	mitochondrion,mitochondrial inner membrane,mitochondrial large ribosomal subunit	protein binding	mitochondrial translation
1uM_LHF1 / Ctrl	Q9BV57	Q9BV57	-0.581781	0.00150083	Q9BV57	ADI1	1,2-dihydroxy-3-keto-5-methylthiopentene dioxygenase	8	nucleus,cytoplasm,cytosol,plasma membrane	iron ion binding,protein binding,oxidoreductase activity,acireductone dioxygenase [iron(II)-requiring] activity	L-methionine biosynthetic process from methylthioadenosine,methionine metabolic process
1uM_LHF1 / Ctrl	Q12872	Q12872	-0.582783	0.00189252	Q12872	SFSWAP	Splicing factor, suppressor of white-apricot homolog	3	nucleus	RNA binding,protein binding	alternative mRNA splicing, via spliceosome,negative regulation of mRNA splicing, via spliceosome,mRNA 5'-splice site recognition
10uM_LHF1 / Ctrl	P15289	P15289	-0.583963	0.000818859	P15289	ARSA	Arylsulfatase A	7	extracellular region,lysosome,endoplasmic reticulum lumen,azurophil granule lumen,lysosomal lumen,extracellular exosome	cerebroside-sulfatase activity,calcium ion binding,protein binding,sulfuric ester hydrolase activity,arylsulfatase activity	lipid metabolic process
10uM_LHF1 / Ctrl	Q9BX46;Q9H0Z9	Q9BX46;Q9H0Z9	-0.584505	0.0160175	Q9BX46;Q9H0Z9	RBM24;RBM38	RNA-binding protein 24;RNA-binding protein 38	3	nucleoplasm,cytosol,nucleus;nucleus,cytosol	mRNA 3'-UTR binding,protein binding,mRNA 3'-UTR AU-rich region binding,pre-mRNA intronic binding,mRNA CDS binding,sequence-specific mRNA binding;RNA binding,mRNA binding,protein binding	regulation of alternative mRNA splicing, via spliceosome,endocardial cushion development,mRNA processing,cellular response to DNA damage stimulus,RNA splicing,regulation of myotube differentiation,positive regulation of myotube differentiation,cell differentiation,regulation of mRNA stability,positive regulation of myoblast differentiation,mRNA stabilization,mRNA destabilization,3'-UTR-mediated m…
10uM_LHF1 / Ctrl	Q9NRX4	Q9NRX4	-0.584568	3.76655e-05	Q9NRX4	PHPT1	14 kDa phosphohistidine phosphatase	7	nucleoplasm,cytosol,plasma membrane,nuclear body,extracellular exosome	protein binding,calcium channel inhibitor activity,ion channel binding,protein histidine phosphatase activity	protein dephosphorylation,peptidyl-histidine dephosphorylation,negative regulation of T cell receptor signaling pathway,negative regulation of lyase activity,positive regulation of cell motility,regulation of actin cytoskeleton reorganization,negative regulation of ATP citrate synthase activity
10uM_LHF1 / Ctrl	Q8N4T8	Q8N4T8	-0.584682	2.48029e-05	Q8N4T8	CBR4	Carbonyl reductase family member 4	11	mitochondrial matrix,oxidoreductase complex	NAD(P)H dehydrogenase (quinone) activity,3-oxoacyl-[acyl-carrier-protein] reductase (NADPH) activity,protein binding,NADPH dehydrogenase (quinone) activity,quinone binding,NADPH binding,oxidoreductase activity, acting on the CH-OH group of donors, NAD or NADP as acceptor	fatty acid biosynthetic process,daunorubicin metabolic process,doxorubicin metabolic process,protein homotetramerization,protein heterotetramerization
10uM_LHF1 / Ctrl	P61964	P61964	-0.584886	4.00248e-05	P61964	WDR5	WD repeat-containing protein 5	7	nucleus,nucleoplasm,NSL complex,MLL1/2 complex,MLL3/4 complex,Set1C/COMPASS complex,MLL1 complex,mitotic spindle,Requires Ontology,histone acetyltransferase complex,histone methyltransferase complex	histone methyltransferase activity (H3-K4 specific),protein binding,methylated histone binding,histone binding	skeletal system development,chromatin organization,regulation of transcription, DNA-templated,regulation of transcription from RNA polymerase II promoter,regulation of histone deacetylation,neuron projection development,histone H3 acetylation,histone H4-K5 acetylation,histone H4-K8 acetylation,histone H4-K16 acetylation,histone H3-K14 acetylation,positive regulation of gluconeogenesis,positive re…
10uM_LHF1 / Ctrl	Q8N5G2	Q8N5G2	-0.585202	0.000528493	Q8N5G2	MACO1	Macoilin	6	nucleus,integral component of membrane,axon,rough endoplasmic reticulum membrane,nuclear membrane,neuron projection terminus,synapse	molecular_function,protein binding,microtubule binding	brain development,neuronal signal transduction,chemotaxis
1uM_LHF1 / Ctrl	P62136	P62136	-0.585548	0.000643749	P62136	PPP1CA	Serine/threonine-protein phosphatase PP1-alpha catalytic subunit	6	chromosome, telomeric region,nucleus,nucleoplasm,nucleolus,cytoplasm,cytosol,plasma membrane,adherens junction,glycogen granule,dendritic spine,perikaryon,extracellular exosome,presynapse,glutamatergic synapse,protein phosphatase type 1 complex,PTW/PP1 phosphatase complex	phosphoprotein phosphatase activity,protein serine/threonine phosphatase activity,protein binding,protein phosphatase 1 binding,phosphatase activity,myosin phosphatase activity,ribonucleoprotein complex binding,metal ion binding,cadherin binding involved in cell-cell adhesion	protein dephosphorylation,glycogen metabolic process,regulation of glycogen biosynthetic process,regulation of glycogen catabolic process,cell cycle,response to lead ion,dephosphorylation,lung development,negative regulation of protein binding,circadian regulation of gene expression,peptidyl-threonine dephosphorylation,regulation of translational initiation by eIF2 alpha dephosphorylation,regulat…
10uM_LHF1 / Ctrl	P07203	P07203	-0.58643	0.00734361	P07203	GPX1	Glutathione peroxidase 1	6	Lewy body,nucleus,cytoplasm,mitochondrion,mitochondrial matrix,cytosol	glutathione peroxidase activity,SH3 domain binding,phospholipid-hydroperoxide glutathione peroxidase activity,peroxidase activity	temperature homeostasis,endothelial cell development,negative regulation of inflammatory response to antigenic stimulus,triglyceride metabolic process,glutathione metabolic process,aging,sensory perception of sound,intrinsic apoptotic signaling pathway in response to oxidative stress,response to xenobiotic stimulus,response to symbiotic bacterium,UV protection,response to hormone,response to sele…
1uM_LHF1 / Ctrl	Q8WVZ9	Q8WVZ9	-0.586484	0.000188755	Q8WVZ9	KBTBD7	Kelch repeat and BTB domain-containing protein 7	4	nucleus,cytosol,Cul3-RING ubiquitin ligase complex	molecular_function,protein binding	negative regulation of signal transduction,regulation of Rac protein signal transduction,proteasome-mediated ubiquitin-dependent protein catabolic process,protein K48-linked ubiquitination
10uM_LHF1 / Ctrl	Q04446	Q04446	-0.586714	0.0169096	Q04446	GBE1	1,4-alpha-glucan-branching enzyme	20	cytosol,extracellular exosome,cytoplasm	1,4-alpha-glucan branching enzyme activity,hydrolase activity, hydrolyzing O-glycosyl compounds,protein binding,carbohydrate binding,cation binding,Requires Ontology	glycogen metabolic process,glycogen biosynthetic process,generation of precursor metabolites and energy,negative regulation of neuron apoptotic process,carbohydrate metabolic process
1uM_LHF1 / Ctrl	P53396	P53396	-0.587225	0.0394358	P53396	ACLY	ATP-citrate synthase	26	extracellular region,nucleoplasm,cytosol,membrane,azurophil granule lumen,extracellular exosome,ficolin-1-rich granule lumen	ATP citrate synthase activity,protein binding,ATP binding,metal ion binding	acetyl-CoA biosynthetic process,citrate metabolic process,oxaloacetate metabolic process,cholesterol biosynthetic process,lipid biosynthetic process,coenzyme A metabolic process,fatty acid biosynthetic process
1uM_LHF1 / Ctrl	Q9UGB7	Q9UGB7	-0.588547	1.18205e-05	Q9UGB7	MIOX	Inositol oxygenase	19	cytoplasm,cytosol,inclusion body	aldo-keto reductase (NADP) activity,ferric iron binding,oxidoreductase activity, acting on NAD(P)H,oxidoreductase activity, acting on single donors with incorporation of molecular oxygen,inositol oxygenase activity	inositol catabolic process
1uM_LHF1 / Ctrl	P55347	P55347	-0.589104	0.00371979	P55347	PKNOX1	Homeobox protein PKNOX1	2	nucleus,cytoplasm,chromatin,transcription factor complex	RNA polymerase II transcription factor activity, sequence-specific DNA binding,chromatin binding,transcription factor activity, sequence-specific DNA binding,protein binding,sequence-specific double-stranded DNA binding,RNA polymerase II core promoter proximal region sequence-specific DNA binding	transcription from RNA polymerase II promoter,T cell differentiation,erythrocyte differentiation,camera-type eye development,positive regulation of transcription from RNA polymerase II promoter,angiogenesis,regulation of transcription from RNA polymerase II promoter
10uM_LHF1 / Ctrl	Q5IJ48	Q5IJ48	-0.589797	0.00206784	Q5IJ48	CRB2	Protein crumbs homolog 2	8	cytoplasm,integral component of membrane,apical plasma membrane,apicolateral plasma membrane,apical junction complex,extracellular exosome,macromolecular complex,subapical complex,plasma membrane	calcium ion binding,protein binding,aspartic-type endopeptidase inhibitor activity,macromolecular complex binding	mesoderm formation,somitogenesis,retina homeostasis,visual perception,regulation of gastrulation,positive regulation of epithelial to mesenchymal transition,negative regulation of endopeptidase activity,notochord formation,establishment of cell polarity,positive regulation of BMP signaling pathway,establishment or maintenance of epithelial cell apical/basal polarity,maintenance of epithelial cell…
10uM_LHF1 / Ctrl	Q4G0X4	Q4G0X4	-0.590283	0.00290818	Q4G0X4	KCTD21	BTB/POZ domain-containing protein KCTD21	3		protein binding,identical protein binding,histone deacetylase binding,cullin family protein binding	ubiquitin-dependent protein catabolic process,protein ubiquitination,regulation of growth,negative regulation of smoothened signaling pathway,protein homooligomerization
1uM_LHF1 / Ctrl	Q5T6J7	Q5T6J7	-0.591468	0.00367598	Q5T6J7	IDNK	Probable gluconokinase	4		molecular_function,ATP binding,gluconokinase activity	biological_process,phosphorylation,D-gluconate catabolic process
10uM_LHF1 / Ctrl	Q99683	Q99683	-0.593562	0.0291805	Q99683	MAP3K5	Mitogen-activated protein kinase kinase kinase 5	2	cytoplasm,cytosol,external side of plasma membrane,macromolecular complex,protein kinase complex,IRE1-TRAF2-ASK1 complex	magnesium ion binding,protein kinase activity,protein serine/threonine kinase activity,JUN kinase kinase kinase activity,MAP kinase kinase kinase activity,protein serine/threonine/tyrosine kinase activity,protein binding,ATP binding,protein kinase binding,protein phosphatase binding,protein domain specific binding,identical protein binding,protein homodimerization activity,Requires Ontology	MAPK cascade,response to ischemia,protein phosphorylation,JNK cascade,intrinsic apoptotic signaling pathway in response to oxidative stress,positive regulation of cardiac muscle cell apoptotic process,cellular response to amino acid starvation,response to endoplasmic reticulum stress,p38MAPK cascade,wound healing,positive regulation of apoptotic process,positive regulation of cysteine-type endope…
10uM_LHF1 / Ctrl	Q92499	Q92499	-0.594067	0.0276022	Q92499	DDX1	ATP-dependent RNA helicase DDX1	12	nucleus,nucleoplasm,cytoplasm,mitochondrion,cytosol,cytoplasmic stress granule,membrane,cleavage body,tRNA-splicing ligase complex,ribonucleoprotein complex	DNA binding,chromatin binding,transcription cofactor activity,RNA binding,RNA helicase activity,double-stranded RNA binding,nuclease activity,exonuclease activity,protein binding,ATP binding,poly(A) binding,ATPase activity,DNA/RNA helicase activity	spliceosomal complex assembly,positive regulation of myeloid dendritic cell cytokine production,double-strand break repair,regulation of transcription, DNA-templated,tRNA splicing, via endonucleolytic cleavage and ligation,regulation of translational initiation,DNA duplex unwinding,positive regulation of I-kappaB kinase/NF-kappaB signaling,response to exogenous dsRNA,innate immune response,defens…
1uM_LHF1 / Ctrl	Q15007	Q15007	-0.595255	0.0107095	Q15007	WTAP	Pre-mRNA-splicing regulator WTAP	3	nucleus,nucleoplasm,cytoplasm,nuclear speck,nuclear membrane,MIS complex	protein binding,identical protein binding	regulation of alternative mRNA splicing, via spliceosome,mRNA processing,cell cycle,RNA splicing,mRNA methylation
1uM_LHF1 / Ctrl	P05141	P05141	-0.596543	0.019656	P05141	SLC25A5	ADP/ATP translocase 2	11	nucleus,mitochondrion,mitochondrial inner membrane,integral component of plasma membrane,membrane,mitochondrial nucleoid,membrane raft,mitochondrial permeability transition pore complex,MMXD complex	adenine nucleotide transmembrane transporter activity,RNA binding,ATP:ADP antiporter activity,protein binding,hydrogen ion transmembrane transporter activity,adenine transmembrane transporter activity,oxidative phosphorylation uncoupler activity,ubiquitin protein ligase binding	chromosome segregation,positive regulation of cell proliferation,adenine transport,B cell differentiation,erythrocyte differentiation,regulation of mitochondrial membrane permeability,adenine nucleotide transport,Requires Ontology,negative regulation of mitochondrial outer membrane permeabilization involved in apoptotic signaling pathway,positive regulation of macromitophagy,hydrogen ion transmem…
1uM_LHF1 / Ctrl	Q5IJ48	Q5IJ48	-0.597249	0.00237435	Q5IJ48	CRB2	Protein crumbs homolog 2	8	cytoplasm,integral component of membrane,apical plasma membrane,apicolateral plasma membrane,apical junction complex,extracellular exosome,macromolecular complex,subapical complex,plasma membrane	calcium ion binding,protein binding,aspartic-type endopeptidase inhibitor activity,macromolecular complex binding	mesoderm formation,somitogenesis,retina homeostasis,visual perception,regulation of gastrulation,positive regulation of epithelial to mesenchymal transition,negative regulation of endopeptidase activity,notochord formation,establishment of cell polarity,positive regulation of BMP signaling pathway,establishment or maintenance of epithelial cell apical/basal polarity,maintenance of epithelial cell…
10uM_LHF1 / Ctrl	O43708	O43708	-0.597446	1.93593e-06	O43708	GSTZ1	Maleylacetoacetate isomerase	11	mitochondrion,mitochondrial matrix,cytosol	glutathione transferase activity,glutathione peroxidase activity,protein binding,maleylacetoacetate isomerase activity,identical protein binding,protein homodimerization activity	L-phenylalanine catabolic process,tyrosine catabolic process,glutathione metabolic process,cellular oxidant detoxification
1uM_LHF1 / Ctrl	P62249	P62249	-0.597547	0.00204708	P62249	RPS16	40S ribosomal protein S16	7	nucleoplasm,cytoplasm,cytosol,focal adhesion,membrane,cytosolic ribosome,cytosolic small ribosomal subunit,extracellular exosome,small ribosomal subunit	RNA binding,structural constituent of ribosome,protein binding	cytoplasmic translation,rRNA processing,translation,ribosomal small subunit biogenesis,cellular response to leukemia inhibitory factor,maturation of SSU-rRNA from tricistronic rRNA transcript (SSU-rRNA, 5.8S rRNA, LSU-rRNA)
1uM_LHF1 / Ctrl	Q04760	Q04760	-0.597574	0.000170734	Q04760	GLO1	Lactoylglutathione lyase	14	nucleoplasm,cytoplasm,cytosol,plasma membrane,extracellular exosome	lactoylglutathione lyase activity,protein binding,zinc ion binding	carbohydrate metabolic process,regulation of transcription from RNA polymerase II promoter,glutathione metabolic process,methylglyoxal metabolic process,osteoclast differentiation,negative regulation of apoptotic process
1uM_LHF1 / Ctrl	P12821	P12821	-0.597999	0.00143935	P12821	ACE	Angiotensin-converting enzyme	27	extracellular region,extracellular space,lysosome,endosome,plasma membrane,external side of plasma membrane,basal plasma membrane,integral component of membrane,brush border membrane,extracellular exosome,sperm midpiece	endopeptidase activity,carboxypeptidase activity,metallopeptidase activity,exopeptidase activity,tripeptidyl-peptidase activity,peptidyl-dipeptidase activity,zinc ion binding,chloride ion binding,mitogen-activated protein kinase kinase binding,bradykinin receptor binding,mitogen-activated protein kinase binding,metallodipeptidase activity,heterocyclic compound binding	response to hypoxia,kidney development,blood vessel remodeling,angiotensin maturation,regulation of renal output by angiotensin,neutrophil mediated immunity,antigen processing and presentation of peptide antigen via MHC class I,regulation of systemic arterial blood pressure by renin-angiotensin,proteolysis,spermatogenesis,brain development,female pregnancy,aging,regulation of blood pressure,male …
10uM_LHF1 / Ctrl	P17275	P17275	-0.598263	5.18191e-05	P17275	JUNB	Transcription factor jun-B	5	nucleus,nucleoplasm,RNA polymerase II transcription factor complex,chromatin,transcription factor AP-1 complex,transcription factor complex	RNA polymerase II transcription factor activity, sequence-specific DNA binding,transcriptional activator activity, RNA polymerase II transcription regulatory region sequence-specific binding,DNA binding,protein binding,sequence-specific double-stranded DNA binding,transcription factor binding,RNA polymerase II core promoter proximal region sequence-specific DNA binding	vasculogenesis,osteoblast differentiation,trophectodermal cell differentiation,regulation of transcription from RNA polymerase II promoter,osteoclast differentiation,osteoblast proliferation,positive regulation of cell differentiation,positive regulation of transcription from RNA polymerase II promoter,decidualization,embryonic process involved in female pregnancy,labyrinthine layer blood vessel …
1uM_LHF1 / Ctrl	Q5T447	Q5T447	-0.59839	0.00169709	Q5T447	HECTD3	E3 ubiquitin-protein ligase HECTD3	9	perinuclear region of cytoplasm	ubiquitin-protein transferase activity,protein binding,syntaxin binding	protein ubiquitination,proteasome-mediated ubiquitin-dependent protein catabolic process
10uM_LHF1 / Ctrl	Q96L91	Q96L91	-0.598583	2.06832e-05	Q96L91	EP400	E1A-binding protein p400	3	nucleosome,nucleoplasm,nuclear speck,NuA4 histone acetyltransferase complex,Swr1 complex	DNA binding,chromatin binding,helicase activity,protein binding,ATP binding,hydrolase activity,Requires Ontology,protein antigen binding	chromatin remodeling,histone acetylation,regulation of apoptotic process,histone H4 acetylation,histone H2A acetylation,positive regulation of transcription, DNA-templated,regulation of cell cycle,positive regulation of double-strand break repair via homologous recombination,regulation of double-strand break repair
10uM_LHF1 / Ctrl	Q14814	Q14814	-0.598754	0.000268715	Q14814	MEF2D	Myocyte-specific enhancer factor 2D	6	nucleus,nucleoplasm,cytoplasm,intracellular membrane-bounded organelle,chromatin	RNA polymerase II regulatory region sequence-specific DNA binding,RNA polymerase II transcription factor activity, sequence-specific DNA binding,transcriptional activator activity, RNA polymerase II transcription regulatory region sequence-specific binding,transcription factor activity, sequence-specific DNA binding,protein binding,protein homodimerization activity,histone deacetylase binding,pro…	osteoblast differentiation,endochondral ossification,chondrocyte differentiation,apoptotic process,nervous system development,adult heart development,muscle organ development,skeletal muscle cell differentiation,positive regulation of transcription from RNA polymerase II promoter,positive regulation of vascular smooth muscle cell proliferation,cell differentiation,regulation of transcription from…
1uM_LHF1 / Ctrl	Q8N201	Q8N201	-0.59885	0.00523203	Q8N201	INTS1	Integrator complex subunit 1	2	nucleoplasm,membrane,integral component of membrane,nuclear membrane,integrator complex		snRNA processing,U2 snRNA 3'-end processing
10uM_LHF1 / Ctrl	Q86UR1	Q86UR1	-0.599012	0.0279056	Q86UR1	NOXA1	NADPH oxidase activator 1	2	cytosol,NADPH oxidase complex	protein binding,superoxide-generating NADPH oxidase activator activity,SH3 domain binding,enzyme binding,small GTPase binding	superoxide metabolic process,regulation of hydrogen peroxide metabolic process,regulation of catalytic activity,regulation of respiratory burst,superoxide anion generation
10uM_LHF1 / Ctrl	Q9NP66	Q9NP66	-0.59979	0.00379079	Q9NP66	HMG20A	High mobility group protein 20A	2	nucleus	DNA binding,protein binding,identical protein binding	negative regulation of transcription from RNA polymerase II promoter,chromatin organization,regulation of transcription, DNA-templated,negative regulation of protein sumoylation,negative regulation of neuron differentiation,regulation of gene expression
10uM_LHF1 / Ctrl	Q9Y303	Q9Y303	-0.599974	3.43848e-06	Q9Y303	AMDHD2	N-acetylglucosamine-6-phosphate deacetylase	7	nucleus,cytosol	protein binding,N-acetylglucosamine-6-phosphate deacetylase activity,metal ion binding,N-acetylgalactosamine-6-phosphate deacetylase activity	carbohydrate metabolic process,UDP-N-acetylglucosamine biosynthetic process,N-acetylneuraminate catabolic process,N-acetylglucosamine catabolic process
10uM_LHF1 / Ctrl	Q9BVC6	Q9BVC6	-0.600339	0.0182133	Q9BVC6	TMEM109	Transmembrane protein 109	2	nuclear outer membrane,integral component of membrane,sarcoplasmic reticulum membrane,extracellular exosome	molecular_function,voltage-gated ion channel activity,protein binding	negative regulation of cell death,cellular response to gamma radiation,ion transmembrane transport,regulation of ion transmembrane transport,intrinsic apoptotic signaling pathway in response to DNA damage by p53 class mediator
10uM_LHF1 / Ctrl	Q9NXW2	Q9NXW2	-0.600495	3.49998e-05	Q9NXW2	DNAJB12	DnaJ homolog subfamily B member 12	5	endoplasmic reticulum,membrane,integral component of endoplasmic reticulum membrane,nuclear membrane,endoplasmic reticulum membrane	Hsp70 protein binding	ERAD pathway,chaperone mediated protein folding requiring cofactor,macromolecular complex assembly,cellular response to misfolded protein,ER-associated ubiquitin-dependent protein catabolic process
10uM_LHF1 / Ctrl	P56385	P56385	-0.60081	0.000416703	P56385	ATP5ME	ATP synthase subunit e, mitochondrial	7	mitochondrion,mitochondrial inner membrane,mitochondrial proton-transporting ATP synthase complex,mitochondrial proton-transporting ATP synthase complex, coupling factor F(o)	proton-transporting ATP synthase activity, rotational mechanism,protein binding	ion transport,ATP synthesis coupled proton transport,mitochondrial ATP synthesis coupled proton transport
10uM_LHF1 / Ctrl	Q8IUR0	Q8IUR0	-0.601352	0.00812531	Q8IUR0	TRAPPC5	Trafficking protein particle complex subunit 5	2	cytoplasm,endoplasmic reticulum,cytosol,TRAPPII protein complex,TRAPPIII protein complex,TRAPP complex,TRAPPI protein complex	protein binding	ER to Golgi vesicle-mediated transport,vesicle coating,COPII vesicle coating,vesicle tethering
10uM_LHF1 / Ctrl	Q9UK76	Q9UK76	-0.6016	7.7781e-06	Q9UK76	JPT1	Jupiter microtubule associated homolog 1	6	nucleoplasm,nucleolus,cytoplasm,nuclear membrane,nucleus	protein binding
10uM_LHF1 / Ctrl	Q92619	Q92619	-0.601667	0.000536777	Q92619	ARHGAP45	Rho GTPase-activating protein 45	3	extracellular region,cytosol,plasma membrane,membrane,ruffle membrane,secretory granule lumen,azurophil granule lumen	GTPase activator activity,protein binding,metal ion binding	signal transduction,regulation of small GTPase mediated signal transduction,activation of GTPase activity
10uM_LHF1 / Ctrl	P07093	P07093	-0.602076	0.000125545	P07093	SERPINE2	Glia-derived nexin	7	Requires Ontology,extracellular region,cytosol,platelet alpha granule,extrinsic component of external side of plasma membrane,neuromuscular junction,extracellular vesicle,extracellular space	serine-type endopeptidase inhibitor activity,receptor binding,protein binding,glycosaminoglycan binding,heparin binding	blood coagulation,negative regulation of cell proliferation,negative regulation of plasminogen activation,negative regulation of sodium ion transport,negative regulation of protein processing,negative regulation of phosphatidylinositol 3-kinase signaling,cerebellar granular layer morphogenesis,negative regulation of blood coagulation,negative regulation of cell growth,regulation of cell migration…
1uM_LHF1 / Ctrl	Q9BVJ7	Q9BVJ7	-0.602139	0.0032838	Q9BVJ7	DUSP23	Dual specificity protein phosphatase 23	6	nucleoplasm,cytosol,cytoplasm	protein binding,protein tyrosine/serine/threonine phosphatase activity,phosphatase activity,myosin phosphatase activity,protein tyrosine phosphatase activity	dephosphorylation,peptidyl-tyrosine dephosphorylation
10uM_LHF1 / Ctrl	B1AK53	B1AK53	-0.603397	4.76826e-05	B1AK53	ESPN	Espin	7	microvillus,brush border,stereocilium,stereocilium tip,filamentous actin,cytoplasm	SH3 domain binding,actin filament binding	sensory perception of sound,microvillar actin bundle assembly,actin filament bundle assembly
1uM_LHF1 / Ctrl	P08865	P08865	-0.60485	0.00328216	P08865	RPSA	40S ribosomal protein SA	10	nucleus,nucleoplasm,cytoplasm,cytosol,plasma membrane,membrane,cytosolic ribosome,cytosolic small ribosomal subunit,extracellular exosome	virus receptor activity,RNA binding,structural constituent of ribosome,laminin receptor activity,protein binding,ribosome binding,laminin binding	cytoplasmic translation,translation,cell adhesion,viral entry into host cell,ribosomal small subunit assembly
1uM_LHF1 / Ctrl	Q02928	Q02928	-0.60578	0.0173384	Q02928	CYP4A11	Cytochrome P450 4A11	15	cytoplasm,endoplasmic reticulum membrane,apical plasma membrane,intracellular membrane-bounded organelle	monooxygenase activity,iron ion binding,arachidonic acid epoxygenase activity,alkane 1-monooxygenase activity,heme binding,leukotriene-B4 20-monooxygenase activity,aromatase activity,cytochrome P450 fatty acid omega-hydroxylase activity,arachidonic acid monooxygenase activity	long-chain fatty acid metabolic process,renal water homeostasis,pressure natriuresis,fatty acid metabolic process,leukotriene metabolic process,arachidonic acid metabolic process,epoxygenase P450 pathway,oxylipin biosynthetic process,positive regulation of icosanoid secretion,leukotriene B4 catabolic process,sodium ion homeostasis,omega-hydroxylase P450 pathway,linoleic acid metabolic process,kid…
1uM_LHF1 / Ctrl	Q86XL3	Q86XL3	-0.608134	0.0172066	Q86XL3	ANKLE2	Ankyrin repeat and LEM domain-containing protein 2	4	endoplasmic reticulum membrane,membrane,integral component of endoplasmic reticulum membrane,endoplasmic reticulum	protein binding,protein phosphatase regulator activity,protein phosphatase 2A binding	mitotic nuclear envelope reassembly,central nervous system development,positive regulation of protein dephosphorylation,negative regulation of phosphorylation,negative regulation of apoptotic process,regulation of catalytic activity,cell division
1uM_LHF1 / Ctrl	Q92499	Q92499	-0.608363	0.030801	Q92499	DDX1	ATP-dependent RNA helicase DDX1	12	nucleus,nucleoplasm,cytoplasm,mitochondrion,cytosol,cytoplasmic stress granule,membrane,cleavage body,tRNA-splicing ligase complex,ribonucleoprotein complex	DNA binding,chromatin binding,transcription cofactor activity,RNA binding,RNA helicase activity,double-stranded RNA binding,nuclease activity,exonuclease activity,protein binding,ATP binding,poly(A) binding,ATPase activity,DNA/RNA helicase activity	spliceosomal complex assembly,positive regulation of myeloid dendritic cell cytokine production,double-strand break repair,regulation of transcription, DNA-templated,tRNA splicing, via endonucleolytic cleavage and ligation,regulation of translational initiation,DNA duplex unwinding,positive regulation of I-kappaB kinase/NF-kappaB signaling,response to exogenous dsRNA,innate immune response,defens…
10uM_LHF1 / Ctrl	Q9BQG2	Q9BQG2	-0.60858	0.000223428	Q9BQG2	NUDT12	Peroxisomal NADH pyrophosphatase NUDT12	11	nucleus,cytoplasm,peroxisome,peroxisomal matrix	NAD+ diphosphatase activity,magnesium ion binding,protein binding,zinc ion binding,NADH pyrophosphatase activity,Requires Ontology,phosphodiesterase decapping endonuclease activity	NADP catabolic process,NAD catabolic process,mRNA catabolic process,circadian regulation of gene expression,NAD biosynthesis via nicotinamide riboside salvage pathway,RNA phosphodiester bond hydrolysis, endonucleolytic,Requires Ontology,NADH metabolic process
10uM_LHF1 / Ctrl	Q9BRV8	Q9BRV8	-0.609195	0.00677435	Q9BRV8	SIKE1	Suppressor of IKBKE 1	6	cytosol	protein binding,protein kinase binding,small GTPase binding
10uM_LHF1 / Ctrl	P25774	P25774	-0.609618	0.0340719	P25774	CTSS	Cathepsin S	12	extracellular region,extracellular space,lysosome,late endosome,endolysosome lumen,lysosomal lumen,intracellular membrane-bounded organelle,phagocytic vesicle,Requires Ontology,tertiary granule lumen,ficolin-1-rich granule lumen	fibronectin binding,cysteine-type endopeptidase activity,serine-type endopeptidase activity,collagen binding,laminin binding,proteoglycan binding	toll-like receptor signaling pathway,adaptive immune response,proteolysis,response to acidic pH,protein processing,antigen processing and presentation,antigen processing and presentation of exogenous peptide antigen via MHC class II,extracellular matrix disassembly,collagen catabolic process,basement membrane disassembly,antigen processing and presentation of peptide antigen,proteolysis involved …
1uM_LHF1 / Ctrl	O60573	O60573	-0.611871	0.000609084	O60573	EIF4E2	Eukaryotic translation initiation factor 4E type 2	8	cytoplasmic mRNA processing body,cytoplasm,cytosol,mRNA cap binding complex,eukaryotic translation initiation factor 4F complex	RNA cap binding,RNA binding,protein binding,translation factor activity, RNA binding,ubiquitin protein ligase binding,RNA 7-methylguanosine cap binding,translation initiation factor activity	negative regulation of translation,translational initiation,gene silencing by RNA
1uM_LHF1 / Ctrl	Q96EL3	Q96EL3	-0.613028	6.94548e-05	Q96EL3	MRPL53	39S ribosomal protein L53, mitochondrial	2	mitochondrion,mitochondrial inner membrane,mitochondrial large ribosomal subunit	protein binding	mitochondrial translation
1uM_LHF1 / Ctrl	Q8NBF2	Q8NBF2	-0.613703	0.01451	Q8NBF2	NHLRC2	NHL repeat-containing protein 2	6	extracellular region,cytosol,platelet alpha granule lumen	protein binding
10uM_LHF1 / Ctrl	O15540	O15540	-0.6138	9.00609e-09	O15540	FABP7	Fatty acid-binding protein, brain	2	cytosol,nucleus	protein binding,lipid binding,fatty acid binding	nervous system development,negative regulation of cell proliferation,epithelial cell proliferation,fatty acid transport
1uM_LHF1 / Ctrl	O00303	O00303	-0.614109	0.000369683	O00303	EIF3F	Eukaryotic translation initiation factor 3 subunit F	6	cytosol,eukaryotic translation initiation factor 3 complex,membrane,eukaryotic 43S preinitiation complex,eukaryotic 48S preinitiation complex,eukaryotic translation initiation factor 3 complex, eIF3m	translation initiation factor activity,thiol-dependent ubiquitin-specific protease activity,protein binding,identical protein binding,isopeptidase activity,Requires Ontology,translation initiation factor binding	formation of cytoplasmic translation initiation complex,translational initiation,protein deubiquitination,IRES-dependent viral translational initiation
1uM_LHF1 / Ctrl	A0AVT1	A0AVT1	-0.614254	0.00525481	A0AVT1	UBA6	Ubiquitin-like modifier-activating enzyme 6	7	cytoplasm,cytosol,nucleus	protein binding,ATP binding,FAT10 activating enzyme activity,ubiquitin activating enzyme activity	ubiquitin-dependent protein catabolic process,learning,locomotory behavior,protein ubiquitination,amygdala development,hippocampus development,dendritic spine development,protein modification by small protein conjugation,cellular response to DNA damage stimulus
10uM_LHF1 / Ctrl	Q9NRM0	Q9NRM0	-0.614905	0.001536	Q9NRM0	SLC2A9	Solute carrier family 2, facilitated glucose transporter member 9	4	plasma membrane,integral component of membrane,basolateral plasma membrane,apical plasma membrane,integral component of plasma membrane,membrane	sugar:proton symporter activity,glucose transmembrane transporter activity,urate transmembrane transporter activity,transmembrane transporter activity,hexose transmembrane transporter activity	hexose transport,urate transport,urate metabolic process,hydrogen ion transmembrane transport,glucose transmembrane transport,monosaccharide transport
10uM_LHF1 / Ctrl	O14638	O14638	-0.61494	0.0420793	O14638	ENPP3	Ectonucleotide pyrophosphatase/phosphodiesterase family member 3	7	external side of plasma membrane,integral component of membrane,apical plasma membrane,perinuclear region of cytoplasm,extracellular exosome	nucleic acid binding,phosphodiesterase I activity,calcium ion binding,zinc ion binding,NADH pyrophosphatase activity,dTTP diphosphatase activity,nucleoside-triphosphate diphosphatase activity	inorganic diphosphate transport,basophil activation involved in immune response,pyrimidine nucleotide metabolic process,phosphate-containing compound metabolic process,nucleoside triphosphate catabolic process,negative regulation of mast cell activation involved in immune response,ATP metabolic process,negative regulation of inflammatory response,phosphate ion homeostasis,negative regulation of m…
1uM_LHF1 / Ctrl	Q9BYN0	Q9BYN0	-0.615008	5.78371e-05	Q9BYN0	SRXN1	Sulfiredoxin-1	7	cytosol,cytoplasm	protein binding,ATP binding,oxidoreductase activity, acting on a sulfur group of donors,sulfiredoxin activity	response to oxidative stress,cellular oxidant detoxification,cellular response to oxidative stress
10uM_LHF1 / Ctrl	P01871	P01871	-0.615443	5.59807e-05	P01871	IGHM	Immunoglobulin heavy constant mu	8	extracellular space,plasma membrane,cell surface,integral component of membrane,extracellular exosome,IgM immunoglobulin complex,blood microparticle,pentameric IgM immunoglobulin complex,hexameric IgM immunoglobulin complex,immunoglobulin complex, circulating,external side of plasma membrane	single-stranded DNA binding,phosphatidylcholine binding,immunoglobulin receptor binding,peptidoglycan binding,antigen binding	adaptive immune response,antibacterial humoral response,innate immune response,defense response to Gram-negative bacterium,B cell receptor signaling pathway,phagocytosis, recognition,positive regulation of B cell activation,defense response to bacterium,phagocytosis, engulfment,complement activation, classical pathway
10uM_LHF1 / Ctrl	P52701	P52701	-0.615666	0.0235206	P52701	MSH6	DNA mismatch repair protein Msh6	2	chromatin,nucleus,nucleoplasm,Golgi apparatus,cytosol,MutSalpha complex,intracellular membrane-bounded organelle	protein homodimerization activity,magnesium ion binding,four-way junction DNA binding,double-stranded DNA binding,ATP binding,mismatched DNA binding,guanine/thymine mispair binding,single guanine insertion binding,single thymine insertion binding,oxidized purine DNA binding,MutLalpha complex binding,ADP binding,chromatin binding,protein binding,DNA-dependent ATPase activity,enzyme binding,methyla…	maintenance of DNA repeat elements,mismatch repair,meiotic mismatch repair,DNA repair,spermatogenesis,determination of adult lifespan,intrinsic apoptotic signaling pathway in response to DNA damage,response to UV,somatic hypermutation of immunoglobulin genes,somatic recombination of immunoglobulin gene segments,isotype switching,negative regulation of DNA recombination,positive regulation of heli…
1uM_LHF1 / Ctrl	P43234	P43234	-0.615691	4.28672e-06	P43234	CTSO	Cathepsin O	3	lysosome,extracellular space	protein binding,cysteine-type endopeptidase activity	proteolysis,proteolysis involved in cellular protein catabolic process
10uM_LHF1 / Ctrl	P40261	P40261	-0.616459	3.62388e-06	P40261	NNMT	Nicotinamide N-methyltransferase	12	cytosol	nicotinamide N-methyltransferase activity,pyridine N-methyltransferase activity,N-methyltransferase activity	nicotinamide metabolic process,response to xenobiotic stimulus,response to organonitrogen compound,regulation of polyamine biosynthetic process,regulation of histone methylation,animal organ regeneration,methylation,NAD biosynthesis via nicotinamide riboside salvage pathway,positive regulation of gluconeogenesis,regulation of histone H3-K4 methylation,positive regulation of protein deacetylation
1uM_LHF1 / Ctrl	O43169	O43169	-0.616898	0.00251074	O43169	CYB5B	Cytochrome b5 type B	2	mitochondrial outer membrane,membrane,integral component of membrane,nitric-oxide synthase complex,intracellular membrane-bounded organelle	nitrite reductase (NO-forming) activity,protein binding,enzyme activator activity,heme binding,metal ion binding	xenobiotic metabolic process,nitric oxide biosynthetic process,response to oxidative stress,regulation of catalytic activity
1uM_LHF1 / Ctrl	Q9NRX4	Q9NRX4	-0.616921	3.35022e-05	Q9NRX4	PHPT1	14 kDa phosphohistidine phosphatase	7	nucleoplasm,cytosol,plasma membrane,nuclear body,extracellular exosome	protein binding,calcium channel inhibitor activity,ion channel binding,protein histidine phosphatase activity	protein dephosphorylation,peptidyl-histidine dephosphorylation,negative regulation of T cell receptor signaling pathway,negative regulation of lyase activity,positive regulation of cell motility,regulation of actin cytoskeleton reorganization,negative regulation of ATP citrate synthase activity
10uM_LHF1 / Ctrl	Q9UG56	Q9UG56	-0.617047	0.00444857	Q9UG56	PISD	Phosphatidylserine decarboxylase proenzyme, mitochondrial	2	nucleus,mitochondrion,integral component of mitochondrial inner membrane	phosphatidylserine decarboxylase activity	phosphatidylethanolamine biosynthetic process,regulation of mitochondrion organization,protein autoprocessing,mitochondrial protein catabolic process
1uM_LHF1 / Ctrl	Q7Z3J2	Q7Z3J2	-0.617236	0.00158804	Q7Z3J2	VPS35L	VPS35 endosomal protein sorting factor-like	2	endosome,plasma membrane,integral component of membrane,ficolin-1-rich granule membrane	protein binding	Golgi to plasma membrane transport,protein transport,endocytic recycling
1uM_LHF1 / Ctrl	Q86WB0	Q86WB0	-0.617573	0.0155928	Q86WB0	ZC3HC1	Nuclear-interacting partner of ALK	7	nucleus,nucleoplasm,nuclear membrane	protein binding,zinc ion binding,protein kinase binding	cell cycle,protein ubiquitination,cell division,negative regulation of extrinsic apoptotic signaling pathway in absence of ligand
10uM_LHF1 / Ctrl	Q9BQ15	Q9BQ15	-0.617702	0.0285221	Q9BQ15	NABP2	SOSS complex subunit B1	3	chromosome, telomeric region,nucleus,nucleoplasm,cytosol,site of double-strand break,SOSS complex	C-rich strand telomeric DNA binding,single-stranded DNA binding,protein binding,DNA polymerase binding,G-rich strand telomeric DNA binding,DNA binding	regulation of telomerase activity,double-strand break repair via homologous recombination,DNA repair,cellular response to DNA damage stimulus,response to ionizing radiation,mitotic G2/M transition checkpoint,establishment of protein localization to telomere,positive regulation of telomere capping,mitotic cell cycle checkpoint
10uM_LHF1 / Ctrl	A6H8Y1	A6H8Y1	-0.617757	6.25906e-07	A6H8Y1	BDP1	Transcription factor TFIIIB component B'' homolog	4	nucleoplasm,transcription factor TFIIIB complex	protein binding,TFIIIC-class transcription factor binding	RNA polymerase III transcriptional preinitiation complex assembly
10uM_LHF1 / Ctrl	P62701	P62701	-0.61833	0.000273936	P62701	RPS4X	40S ribosomal protein S4, X isoform	7	nucleoplasm,cytosol,ribosome,focal adhesion,membrane,cytosolic ribosome,cytoplasmic ribonucleoprotein granule,synapse,extracellular exosome,polysome,small ribosomal subunit,cytosolic small ribosomal subunit,ribonucleoprotein complex	RNA binding,structural constituent of ribosome,protein binding,rRNA binding	cytoplasmic translation,translation,positive regulation of cell proliferation,positive regulation of translation
10uM_LHF1 / Ctrl	Q93096	Q93096	-0.619013	0.0268925	Q93096	PTP4A1	Protein tyrosine phosphatase type IVA 1	4	cytoplasm,early endosome,endoplasmic reticulum,spindle,cytoplasmic side of plasma membrane,nucleus	protein tyrosine phosphatase activity,protein binding,protein tyrosine/serine/threonine phosphatase activity	cell cycle,peptidyl-tyrosine dephosphorylation,positive regulation of cell migration
10uM_LHF1 / Ctrl	O43805	O43805	-0.619734	0.000262615	O43805	SSNA1	Sjoegren syndrome nuclear autoantigen 1	4	nucleus,centrosome,cytosol,ciliary basal body	protein binding,identical protein binding	intraciliary transport,ciliary receptor clustering involved in smoothened signaling pathway
1uM_LHF1 / Ctrl	Q9HCU0	Q9HCU0	-0.620909	0.000185746	Q9HCU0	CD248	Endosialin	6	cytoplasm,integral component of membrane,extracellular matrix,extracellular exosome,external side of plasma membrane	molecular_function,calcium ion binding,protein binding,carbohydrate binding,extracellular matrix binding,extracellular matrix protein binding	biological_process,positive regulation of cell proliferation,lymph node development,anatomical structure regression,positive regulation of endothelial cell apoptotic process,cell migration
10uM_LHF1 / Ctrl	Q16576	Q16576	-0.622213	8.37208e-06	Q16576	RBBP7	Histone-binding protein RBBP7	9	chromosome, telomeric region,nucleus,nucleoplasm,cytosol,Sin3 complex,NuRD complex,NURF complex,ATPase complex,histone deacetylase complex,ESC/E(Z) complex	RNA binding,protein binding,histone binding	negative regulation of transcription from RNA polymerase II promoter,DNA replication,chromatin remodeling,regulation of transcription, DNA-templated,brain development,histone deacetylation,negative regulation of cell growth,negative regulation of cell migration,negative regulation of transforming growth factor beta receptor signaling pathway,regulation of cell fate specification,negative regulati…
10uM_LHF1 / Ctrl	P62487	P62487	-0.622622	0.000290093	P62487	POLR2G	DNA-directed RNA polymerase II subunit RPB7	10	nucleus,nucleoplasm,DNA-directed RNA polymerase II, core complex,cytoplasmic mRNA processing body	DNA-directed RNA polymerase activity,protein binding,translation initiation factor binding,single-stranded RNA binding,single-stranded DNA binding	transcription from RNA polymerase II promoter,positive regulation of translational initiation,positive regulation of nuclear-transcribed mRNA poly(A) tail shortening,transcription initiation from RNA polymerase II promoter,nuclear-transcribed mRNA catabolic process, exonucleolytic
1uM_LHF1 / Ctrl	Q8N474	Q8N474	-0.622914	0.0015822	Q8N474	SFRP1	Secreted frizzled-related protein 1	2	Requires Ontology,extracellular region,extracellular space,cytosol,plasma membrane,cell surface,extracellular exosome	cysteine-type endopeptidase activity,frizzled binding,protein binding,heparin binding,Wnt-protein binding,identical protein binding	positive regulation of fat cell differentiation,osteoblast differentiation,ureteric bud development,positive regulation of cell-matrix adhesion,hematopoietic progenitor cell differentiation,proteolysis,positive regulation of cell proliferation,negative regulation of cell proliferation,male gonad development,female gonad development,cellular response to starvation,response to xenobiotic stimulus,d…
10uM_LHF1 / Ctrl	Q9Y3C4	Q9Y3C4	-0.623068	0.00476262	Q9Y3C4	TPRKB	EKC/KEOPS complex subunit TPRKB	2	nucleus,cytoplasm,cytosol,EKC/KEOPS complex	protein binding,protein kinase binding	tRNA threonylcarbamoyladenosine modification,telomere maintenance via recombination
10uM_LHF1 / Ctrl	P00387	P00387	-0.623158	0.00868855	P00387	CYB5R3	NADH-cytochrome b5 reductase 3	11	extracellular region,cytoplasm,mitochondrion,mitochondrial outer membrane,endoplasmic reticulum,endoplasmic reticulum membrane,lipid particle,membrane,azurophil granule lumen,hemoglobin complex,nitric-oxide synthase complex	nitrite reductase (NO-forming) activity,cytochrome-b5 reductase activity, acting on NAD(P)H,protein binding,FAD binding	cholesterol biosynthetic process,nitric oxide biosynthetic process,blood circulation
10uM_LHF1 / Ctrl	Q9NXR7	Q9NXR7	-0.623192	0.000522738	Q9NXR7	BABAM2	BRISC and BRCA1-A complex member 2	11	nuclear ubiquitin ligase complex,nucleus,nucleoplasm,cytoplasm,cytosol,BRCA1-A complex,BRISC complex	peroxisome targeting sequence binding,tumor necrosis factor receptor binding,protein binding,polyubiquitin binding	regulation of DNA repair,double-strand break repair,chromatin organization,apoptotic process,cellular response to DNA damage stimulus,mitotic G2 DNA damage checkpoint,signal transduction,response to ionizing radiation,histone H2A monoubiquitination,negative regulation of apoptotic process,mitotic G2/M transition checkpoint,positive regulation of DNA repair,cell division,protein autoubiquitination…
10uM_LHF1 / Ctrl	Q9Y3D3	Q9Y3D3	-0.623736	0.000401068	Q9Y3D3	MRPS16	28S ribosomal protein S16, mitochondrial	3	mitochondrion,mitochondrial inner membrane,mitochondrial small ribosomal subunit,cytosol,small ribosomal subunit	structural constituent of ribosome,protein binding	translation,mitochondrial translation
10uM_LHF1 / Ctrl	P13686	P13686	-0.624535	0.0020636	P13686	ACP5	Tartrate-resistant acid phosphatase type 5	5	lysosome,cytosol,integral component of membrane	ferrous iron binding,ferric iron binding,acid phosphatase activity	dephosphorylation,response to lipopolysaccharide,negative regulation of interleukin-1 beta production,negative regulation of interleukin-12 production,negative regulation of tumor necrosis factor production,negative regulation of superoxide anion generation,response to cytokine,negative regulation of nitric oxide biosynthetic process,negative regulation of inflammatory response,defense response t…
10uM_LHF1 / Ctrl	O00442	O00442	-0.625784	9.95005e-05	O00442	RTCA	RNA 3'-terminal phosphate cyclase	7	nucleoplasm,nucleus	RNA binding,RNA-3'-phosphate cyclase activity,ATP binding	RNA processing
10uM_LHF1 / Ctrl	Q9P2J5	Q9P2J5	-0.626249	0.0348598	Q9P2J5	LARS1	Leucine--tRNA ligase, cytoplasmic	8	cytoplasm,lysosome,endoplasmic reticulum,cytosol,endomembrane system,nuclear body,aminoacyl-tRNA synthetase multienzyme complex	aminoacyl-tRNA editing activity,glutamine-tRNA ligase activity,leucine-tRNA ligase activity,GTPase activator activity,protein binding,ATP binding	tRNA aminoacylation for protein translation,glutaminyl-tRNA aminoacylation,regulation of cell size,positive regulation of TOR signaling,cellular response to amino acid starvation,positive regulation of GTPase activity,cellular response to amino acid stimulus,cellular response to leucine,Requires Ontology,positive regulation of TORC1 signaling,cellular response to leucine starvation,leucyl-tRNA am…
10uM_LHF1 / Ctrl	Q9P0J7	Q9P0J7	-0.627099	0.00388705	Q9P0J7	KCMF1	E3 ubiquitin-protein ligase KCMF1	4	extracellular region,cytosol,synapse,ficolin-1-rich granule lumen,plasma membrane	zinc ion binding,ubiquitin protein ligase activity	protein ubiquitination,synaptic signaling
10uM_LHF1 / Ctrl	O60220	O60220	-0.627218	0.0129789	O60220	TIMM8A	Mitochondrial import inner membrane translocase subunit Tim8 A	2	mitochondrion,mitochondrial inner membrane,mitochondrial intermembrane space,mitochondrial intermembrane space protein transporter complex	protein binding,identical protein binding,metal ion binding	nervous system development,protein import into mitochondrial inner membrane
1uM_LHF1 / Ctrl	P00387	P00387	-0.62957	0.0249941	P00387	CYB5R3	NADH-cytochrome b5 reductase 3	11	extracellular region,cytoplasm,mitochondrion,mitochondrial outer membrane,endoplasmic reticulum,endoplasmic reticulum membrane,lipid particle,membrane,azurophil granule lumen,hemoglobin complex,nitric-oxide synthase complex	nitrite reductase (NO-forming) activity,cytochrome-b5 reductase activity, acting on NAD(P)H,protein binding,FAD binding	cholesterol biosynthetic process,nitric oxide biosynthetic process,blood circulation
10uM_LHF1 / Ctrl	P11177	P11177	-0.629803	0.0428514	P11177	PDHB	Pyruvate dehydrogenase E1 component subunit beta, mitochondrial	9	nucleus,nucleoplasm,mitochondrion,mitochondrial matrix,mitochondrial pyruvate dehydrogenase complex,pyruvate dehydrogenase complex	pyruvate dehydrogenase (NAD+) activity,pyruvate dehydrogenase (acetyl-transferring) activity,protein binding	mitochondrial acetyl-CoA biosynthetic process from pyruvate,glucose metabolic process,acetyl-CoA biosynthetic process from pyruvate,tricarboxylic acid cycle
10uM_LHF1 / Ctrl	P08236	P08236	-0.630157	4.80229e-05	P08236	GUSB	Beta-glucuronidase	24	extracellular region,extracellular space,membrane,azurophil granule lumen,lysosomal lumen,intracellular membrane-bounded organelle,extracellular exosome,ficolin-1-rich granule lumen	beta-glucuronidase activity,receptor binding,protein domain specific binding,carbohydrate binding	carbohydrate metabolic process,glycosaminoglycan catabolic process,glucuronoside catabolic process
10uM_LHF1 / Ctrl	Q15113	Q15113	-0.630443	0.000158092	Q15113	PCOLCE	Procollagen C-endopeptidase enhancer 1	4	Requires Ontology,extracellular region,extracellular space,extracellular exosome	extracellular matrix structural constituent,protein binding,collagen binding,heparin binding,peptidase activator activity	multicellular organism development,positive regulation of peptidase activity,proteolysis
10uM_LHF1 / Ctrl	Q9Y6V0	Q9Y6V0	-0.630658	0.00486569	Q9Y6V0	PCLO	Protein piccolo	9	cytoskeleton,postsynaptic density,synapse,cytoskeleton of presynaptic active zone,extracellular exosome,glutamatergic synapse,axon,GABA-ergic synapse	calcium ion binding,profilin binding,calcium-dependent phospholipid binding,structural constituent of presynaptic active zone	cytoskeleton organization,synaptic vesicle exocytosis,regulation of exocytosis,insulin secretion,maintenance of presynaptic active zone structure,synaptic vesicle clustering,presynapse to nucleus signaling pathway,protein localization to synapse,presynaptic active zone assembly
1uM_LHF1 / Ctrl	Q9NVP1	Q9NVP1	-0.631701	0.0235063	Q9NVP1	DDX18	ATP-dependent RNA helicase DDX18	2	chromosome,nucleolus,membrane	RNA binding,RNA helicase activity,protein binding,ATP binding,ATPase activity	maturation of LSU-rRNA from tricistronic rRNA transcript (SSU-rRNA, 5.8S rRNA, LSU-rRNA)
10uM_LHF1 / Ctrl	O43488	O43488	-0.633157	0.00120685	O43488	AKR7A2	Aflatoxin B1 aldehyde reductase member 2	7	Golgi apparatus,cytosol,extracellular exosome,cytoplasm	alditol:NADP+ 1-oxidoreductase activity,protein binding,electron carrier activity,phenanthrene-9,10-epoxide hydrolase activity,aldo-keto reductase (NADP) activity	carbohydrate metabolic process,cellular aldehyde metabolic process,lipid metabolic process,electron transport chain,daunorubicin metabolic process,doxorubicin metabolic process
1uM_LHF1 / Ctrl	Q99807	Q99807	-0.6335	0.00050013	Q99807	COQ7	5-demethoxyubiquinone hydroxylase, mitochondrial	5	nucleus,chromosome,mitochondrial inner membrane,extrinsic component of mitochondrial inner membrane,Requires Ontology	protein binding,oxidoreductase activity, acting on paired donors, with incorporation or reduction of molecular oxygen, NAD(P)H as one donor, and incorporation of one atom of oxygen,metal ion binding,2-octoprenyl-3-methyl-6-methoxy-1,4-benzoquinone hydroxylase activity	ubiquinone biosynthetic process,regulation of reactive oxygen species metabolic process,regulation of gene expression,determination of adult lifespan
1uM_LHF1 / Ctrl	P39023	P39023	-0.633729	0.0228581	P39023	RPL3	60S ribosomal protein L3	7	nucleus,nucleolus,cytoplasm,cytosol,focal adhesion,cytosolic ribosome,synapse,extracellular exosome,cytosolic large ribosomal subunit,macromolecular complex	RNA binding,structural constituent of ribosome,protein binding,5S rRNA binding	cytoplasmic translation,translation,cellular response to interleukin-4,ribosomal large subunit assembly
10uM_LHF1 / Ctrl	O95168	O95168	-0.633977	0.0278308	O95168	NDUFB4	NADH dehydrogenase [ubiquinone] 1 beta subcomplex subunit 4	5	nucleoplasm,mitochondrion,mitochondrial inner membrane,mitochondrial respiratory chain complex I	NADH dehydrogenase (ubiquinone) activity	mitochondrial electron transport, NADH to ubiquinone,response to oxidative stress,aerobic respiration,mitochondrial respiratory chain complex I assembly,mitochondrial ATP synthesis coupled proton transport
1uM_LHF1 / Ctrl	P31483	P31483	-0.63584	1.7982e-06	P31483	TIA1	Nucleolysin TIA-1 isoform p40	9	nucleus,nucleoplasm,cytoplasm,cytosol,cytoplasmic stress granule,nuclear stress granule	RNA binding,mRNA 3'-UTR binding,protein binding,poly(A) binding,mRNA 3'-UTR AU-rich region binding	regulation of alternative mRNA splicing, via spliceosome,negative regulation of cytokine production,mRNA processing,apoptotic process,RNA splicing,negative regulation of translation,stress granule assembly,regulation of mRNA splicing, via spliceosome,protein localization to cytoplasmic stress granule
1uM_LHF1 / Ctrl	P53680	P53680	-0.637488	0.00158329	P53680	AP2S1	AP-2 complex subunit sigma	5	cytosol,plasma membrane,cytoplasmic side of plasma membrane,AP-2 adaptor complex,endocytic vesicle membrane,clathrin-coated endocytic vesicle membrane,endolysosome membrane,clathrin-coated endocytic vesicle,postsynapse,intracellular membrane-bounded organelle	clathrin adaptor activity,protein binding	intracellular protein transport,vesicle-mediated transport,regulation of endocytosis,clathrin coat assembly,clathrin-dependent endocytosis,postsynaptic neurotransmitter receptor internalization
10uM_LHF1 / Ctrl	Q765P7	Q765P7	-0.639354	0.00428552	Q765P7	MTSS2	Protein MTSS 2	5	lamellipodium,cortical actin cytoskeleton,ruffle membrane,intrinsic component of the cytoplasmic side of the plasma membrane,actin cytoskeleton	actin monomer binding,GTPase activator activity,protein binding,phosphatidylinositol-4,5-bisphosphate binding,small GTPase binding,phospholipid binding,actin binding	plasma membrane organization,cellular response to platelet-derived growth factor stimulus,activation of GTPase activity,ruffle assembly,lamellipodium organization,membrane organization,cell projection assembly
1uM_LHF1 / Ctrl	Q9H7X7	Q9H7X7	-0.640059	0.0362465	Q9H7X7	IFT22	Intraflagellar transport protein 22 homolog	5	centrosome,cilium,intraciliary transport particle B,ciliary tip,endomembrane system	GTP binding,GTPase activity	intraciliary anterograde transport,cilium morphogenesis,intracellular protein transport
10uM_LHF1 / Ctrl	O95372	O95372	-0.640459	6.41398e-07	O95372	LYPLA2	Acyl-protein thioesterase 2	7	cytoplasm,Golgi stack,cytosol,extracellular exosome	lysophospholipase activity,protein binding,palmitoyl-(protein) hydrolase activity,cadherin binding,carboxylic ester hydrolase activity	protein depalmitoylation,fatty acid metabolic process,axon guidance,acylglycerol catabolic process,prostaglandin catabolic process
10uM_LHF1 / Ctrl	P14678;P63162	P14678;P63162	-0.641252	6.22839e-05	P14678;P63162	SNRPB;SNRPN	Small nuclear ribonucleoprotein-associated proteins B and B';Small nuclear ribonucleoprotein-associated protein N	4	nucleus,nucleoplasm,U5 snRNP,U1 snRNP,U2 snRNP,U4 snRNP,cytosol,spliceosomal complex,U7 snRNP,U12-type spliceosomal complex,telomerase holoenzyme complex,small nuclear ribonucleoprotein complex,methylosome,SMN-Sm protein complex,U4/U6 x U5 tri-snRNP complex,U2-type precatalytic spliceosome,U2-type catalytic step 2 spliceosome,catalytic step 2 spliceosome,histone pre-mRNA 3'end processing complex,…	RNA binding,protein binding,telomerase RNA binding,histone pre-mRNA DCP binding,U1 snRNP binding,U2 snRNP binding;RNA binding,protein binding	protein methylation,spliceosomal snRNP assembly,mRNA splicing, via spliceosome,brain development,RNA splicing,7-methylguanosine cap hypermethylation;RNA splicing,mRNA splicing, via spliceosome
1uM_LHF1 / Ctrl	Q96LJ7	Q96LJ7	-0.641464	0.0364589	Q96LJ7	DHRS1	Dehydrogenase/reductase SDR family member 1	3	endoplasmic reticulum	carbonyl reductase (NADPH) activity,protein binding,oxidoreductase activity, acting on the CH-OH group of donors, NAD or NADP as acceptor
10uM_LHF1 / Ctrl	Q8WVF1	Q8WVF1	-0.641761	0.0123925	Q8WVF1	OSCP1	Protein OSCP1	3	cytoplasm,basal plasma membrane,plasma membrane	transmembrane transporter activity	drug transmembrane export,transport
1uM_LHF1 / Ctrl	P62244	P62244	-0.642118	0.00175676	P62244	RPS15A	40S ribosomal protein S15a	5	nucleoplasm,cytoplasm,cytosol,membrane,cytosolic ribosome,cytosolic small ribosomal subunit,extracellular exosome	RNA binding,structural constituent of ribosome,protein binding	cytoplasmic translation,translation,positive regulation of cell proliferation,response to virus,positive regulation of cell cycle
10uM_LHF1 / Ctrl	Q4U2R8	Q4U2R8	-0.642472	0.0137944	Q4U2R8	SLC22A6	Solute carrier family 22 member 6	2	plasma membrane,integral component of plasma membrane,caveola,basolateral plasma membrane,extracellular exosome,macromolecular complex	inorganic anion exchanger activity,protein binding,organic anion transmembrane transporter activity,anion:anion antiporter activity,chloride ion binding,identical protein binding,sodium-independent organic anion transmembrane transporter activity	response to organic cyclic compound,inorganic anion transport,organic anion transport,alpha-ketoglutarate transport,sodium-independent organic anion transport,renal tubular secretion,anion transmembrane transport
10uM_LHF1 / Ctrl	Q9P035	Q9P035	-0.64453	6.50548e-05	Q9P035	HACD3	Very-long-chain (3R)-3-hydroxyacyl-CoA dehydratase 3	4	endoplasmic reticulum,focal adhesion,nuclear membrane,integral component of endoplasmic reticulum membrane	GTPase activator activity,protein binding,3-hydroxyacyl-CoA dehydratase activity,enzyme binding,Requires Ontology,3-hydroxy-behenoyl-CoA dehydratase activity,3-hydroxy-lignoceroyl-CoA dehydratase activity	I-kappaB kinase/NF-kappaB signaling,JNK cascade,small GTPase mediated signal transduction,Rho protein signal transduction,Rac protein signal transduction,fatty acid elongation,very long-chain fatty acid biosynthetic process,positive regulation of viral genome replication,positive regulation by virus of viral protein levels in host cell,regulation of catalytic activity,sphingolipid biosynthetic pr…
10uM_LHF1 / Ctrl	Q8N271	Q8N271	-0.646533	0.0187102	Q8N271	PROM2	Prominin-2	5	membrane raft,integral component of plasma membrane,microvillus,cilium,cell surface,basolateral plasma membrane,cytoplasmic vesicle,microvillus membrane,cell projection,microspike,ciliary membrane,extracellular exosome,prominosome,apical plasma membrane	protein binding,cholesterol binding	regulation of clathrin-dependent endocytosis,positive regulation of protein phosphorylation,positive regulation of cell projection organization,regulation of GTPase activity,negative regulation of pinocytosis,negative regulation of caveolin-mediated endocytosis
10uM_LHF1 / Ctrl	Q96P16	Q96P16	-0.64661	4.44253e-06	Q96P16	RPRD1A	Regulation of nuclear pre-mRNA domain-containing protein 1A	6	nucleoplasm,DNA-directed RNA polymerase II, holoenzyme	protein binding,RNA polymerase II core binding	dephosphorylation of RNA polymerase II C-terminal domain,mRNA 3'-end processing
1uM_LHF1 / Ctrl	O43708	O43708	-0.647678	0.000256621	O43708	GSTZ1	Maleylacetoacetate isomerase	11	mitochondrion,mitochondrial matrix,cytosol	glutathione transferase activity,glutathione peroxidase activity,protein binding,maleylacetoacetate isomerase activity,identical protein binding,protein homodimerization activity	L-phenylalanine catabolic process,tyrosine catabolic process,glutathione metabolic process,cellular oxidant detoxification
1uM_LHF1 / Ctrl	Q8WWI5	Q8WWI5	-0.648261	0.00710453	Q8WWI5	SLC44A1	Choline transporter-like protein 1	4	nucleoplasm,mitochondrion,mitochondrial outer membrane,cytosol,plasma membrane,membrane,integral component of membrane,extracellular exosome	choline transmembrane transporter activity,transmembrane transporter activity	phosphatidylcholine biosynthetic process,choline transport,choline catabolic process,transmembrane transport,Requires Ontology
10uM_LHF1 / Ctrl	Q9NU23	Q9NU23	-0.648263	0.00331219	Q9NU23	LYRM2	LYR motif-containing protein 2	5		protein binding
10uM_LHF1 / Ctrl	P62249	P62249	-0.649128	0.00123282	P62249	RPS16	40S ribosomal protein S16	7	nucleoplasm,cytoplasm,cytosol,focal adhesion,membrane,cytosolic ribosome,cytosolic small ribosomal subunit,extracellular exosome,small ribosomal subunit	RNA binding,structural constituent of ribosome,protein binding	cytoplasmic translation,rRNA processing,translation,ribosomal small subunit biogenesis,cellular response to leukemia inhibitory factor,maturation of SSU-rRNA from tricistronic rRNA transcript (SSU-rRNA, 5.8S rRNA, LSU-rRNA)
10uM_LHF1 / Ctrl	P49662	P49662	-0.64997	0.00649961	P49662	CASP4	Caspase-4	3	extracellular region,mitochondrion,endoplasmic reticulum,endoplasmic reticulum membrane,cytosol,plasma membrane,macromolecular complex,AIM2 inflammasome complex,NLRP3 inflammasome complex,IPAF inflammasome complex,cytoplasm	cysteine-type endopeptidase activity,protein binding,CARD domain binding,cysteine-type endopeptidase activity involved in execution phase of apoptosis,cysteine-type endopeptidase activity involved in apoptotic process,cysteine-type endopeptidase activity involved in apoptotic signaling pathway	proteolysis,inflammatory response,protein autoprocessing,regulation of apoptotic process,innate immune response,regulation of inflammatory response,positive regulation of inflammatory response,defense response to Gram-positive bacterium,intrinsic apoptotic signaling pathway in response to endoplasmic reticulum stress,pyroptosis,intrinsic apoptotic signaling pathway,positive regulation of tumor ne…
10uM_LHF1 / Ctrl	Q6PJT7	Q6PJT7	-0.650188	0.000114968	Q6PJT7	ZC3H14	Zinc finger CCCH domain-containing protein 14	13	nucleus,nucleolus,nuclear speck,dendrite cytoplasm,axon cytoplasm,ribonucleoprotein complex,cytoplasm	RNA binding,protein binding,metal ion binding,poly(A) binding	regulation of mRNA stability,negative regulation of mRNA polyadenylation
10uM_LHF1 / Ctrl	P62273	P62273	-0.650513	0.0264834	P62273	RPS29	40S ribosomal protein S29	2	nucleoplasm,cytoplasm,cytosol,focal adhesion,cytosolic small ribosomal subunit,extracellular exosome,cytoplasmic side of rough endoplasmic reticulum membrane,small ribosomal subunit,polysomal ribosome	structural constituent of ribosome,zinc ion binding	cytoplasmic translation,translation
10uM_LHF1 / Ctrl	P12235	P12235	-0.652094	0.000283196	P12235	SLC25A4	ADP/ATP translocase 1	5	mitochondrion,mitochondrial inner membrane,integral component of plasma membrane,membrane,integral component of mitochondrial membrane,mitochondrial permeability transition pore complex	ATP:ADP antiporter activity,protein binding,hydrogen ion transmembrane transporter activity,adenine transmembrane transporter activity,oxidative phosphorylation uncoupler activity	mitochondrial genome maintenance,generation of precursor metabolites and energy,apoptotic mitochondrial changes,adenine transport,ADP transport,regulation of mitochondrial membrane permeability,negative regulation of necroptotic process,Requires Ontology,positive regulation of macromitophagy,hydrogen ion transmembrane transport,mitochondrial ATP transmembrane transport,adaptive thermogenesis,nega…
1uM_LHF1 / Ctrl	Q6DD88	Q6DD88	-0.653306	0.00300935	Q6DD88	ATL3	Atlastin-3	9	endoplasmic reticulum,membrane,integral component of membrane,endoplasmic reticulum tubular network,endoplasmic reticulum tubular network membrane	GTPase activity,protein binding,identical protein binding,GTP binding	ER to Golgi vesicle-mediated transport,endoplasmic reticulum organization,Golgi organization,protein homooligomerization,positive regulation of endoplasmic reticulum tubular network organization
1uM_LHF1 / Ctrl	O75935	O75935	-0.653757	0.0015126	O75935	DCTN3	Dynactin subunit 3	5	kinetochore,nucleolus,centrosome,spindle,cytosol,midbody,cleavage furrow,perinuclear region of cytoplasm,dynactin complex	structural molecule activity,protein binding	mitotic cell cycle,microtubule-based process,cytoskeleton-dependent cytokinesis
10uM_LHF1 / Ctrl	O95164	O95164	-0.653793	0.00384688	O95164	UBL3	Ubiquitin-like protein 3	2	plasma membrane,extracellular exosome	protein binding
1uM_LHF1 / Ctrl	P13686	P13686	-0.656127	0.000749791	P13686	ACP5	Tartrate-resistant acid phosphatase type 5	5	lysosome,cytosol,integral component of membrane	ferrous iron binding,ferric iron binding,acid phosphatase activity	dephosphorylation,response to lipopolysaccharide,negative regulation of interleukin-1 beta production,negative regulation of interleukin-12 production,negative regulation of tumor necrosis factor production,negative regulation of superoxide anion generation,response to cytokine,negative regulation of nitric oxide biosynthetic process,negative regulation of inflammatory response,defense response t…
1uM_LHF1 / Ctrl	Q9UNN8	Q9UNN8	-0.65708	0.000271011	Q9UNN8	PROCR	Endothelial protein C receptor	3	extracellular region,centrosome,plasma membrane,integral component of plasma membrane,focal adhesion,cell surface,perinuclear region of cytoplasm,extracellular exosome,extracellular space	protein binding,signaling receptor activity	blood coagulation,negative regulation of coagulation
10uM_LHF1 / Ctrl	Q92738	Q92738	-0.65708	0.000336741	Q92738	USP6NL	USP6 N-terminal-like protein	8	cytosol,plasma membrane,cytoplasmic vesicle,trans-Golgi network membrane	GTPase activator activity,small GTPase binding	regulation of cilium assembly,Golgi organization,virion assembly,retrograde transport, plasma membrane to Golgi,positive regulation of GTPase activity,plasma membrane to endosome transport,regulation of Golgi organization,activation of GTPase activity
1uM_LHF1 / Ctrl	P54136	P54136	-0.657348	0.0127318	P54136	RARS1	Arginine--tRNA ligase, cytoplasmic	11	nucleus,nucleoplasm,nucleolus,cytoplasm,cytosol,membrane,extracellular exosome,aminoacyl-tRNA synthetase multienzyme complex	tRNA binding,arginine-tRNA ligase activity,protein binding,ATP binding,arginine binding,cadherin binding	tRNA aminoacylation for protein translation,arginyl-tRNA aminoacylation
1uM_LHF1 / Ctrl	O95848	O95848	-0.65746	0.000295193	O95848	NUDT14	Uridine diphosphate glucose pyrophosphatase NUDT14	7	cytosol	protein binding,UDP-sugar diphosphatase activity,identical protein binding,metal ion binding,ADP-ribose diphosphatase activity	protein N-linked glycosylation via asparagine,nucleoside phosphate metabolic process,ribose phosphate metabolic process
10uM_LHF1 / Ctrl	P61966	P61966	-0.65751	8.27047e-06	P61966	AP1S1	AP-1 complex subunit sigma-1A	7	Golgi membrane,lysosomal membrane,early endosome,Golgi apparatus,cytosol,clathrin-coated pit,membrane,AP-1 adaptor complex,cytoplasmic vesicle membrane,trans-Golgi network membrane,intracellular membrane-bounded organelle	clathrin adaptor activity	intracellular protein transport,receptor-mediated endocytosis,response to virus,vesicle-mediated transport,platelet dense granule organization,Requires Ontology,melanosome assembly
1uM_LHF1 / Ctrl	Q9BXJ7	Q9BXJ7	-0.658108	0.000698505	Q9BXJ7	AMN	Protein amnionless	7	microvillus membrane,extracellular space,plasma membrane,clathrin-coated pit,endosome membrane,membrane,integral component of membrane,apical plasma membrane,endocytic vesicle,brush border membrane,receptor complex,extracellular exosome	receptor binding,protein binding,cargo receptor activity	receptor-mediated endocytosis,cobalamin metabolic process,cobalamin transport,Golgi to plasma membrane protein transport,renal protein absorption,protein localization
1uM_LHF1 / Ctrl	P62306	P62306	-0.658267	0.00114015	P62306	SNRPF	Small nuclear ribonucleoprotein F	7	nucleus,nucleoplasm,U5 snRNP,U1 snRNP,U2 snRNP,U4 snRNP,cytosol,spliceosomal complex,U7 snRNP,U12-type spliceosomal complex,small nuclear ribonucleoprotein complex,methylosome,pICln-Sm protein complex,SMN-Sm protein complex,U4/U6 x U5 tri-snRNP complex,U2-type precatalytic spliceosome,U2-type catalytic step 2 spliceosome,catalytic step 2 spliceosome	RNA binding,protein binding	spliceosomal snRNP assembly,mRNA splicing, via spliceosome,RNA splicing,7-methylguanosine cap hypermethylation
1uM_LHF1 / Ctrl	Q5F1R6	Q5F1R6	-0.658418	0.000286848	Q5F1R6	DNAJC21	DnaJ homolog subfamily C member 21	4	nucleolus,cytosol,ribosome,cytoplasm	RNA binding,protein binding,zinc ion binding	protein folding
1uM_LHF1 / Ctrl	Q9Y3Z3	Q9Y3Z3	-0.659589	0.0184699	Q9Y3Z3	SAMHD1	Deoxynucleoside triphosphate triphosphohydrolase SAMHD1	2	nucleus,nucleoplasm,plasma membrane,site of double-strand break,tetraspanin-enriched microdomain	ribonuclease activity,nucleic acid binding,single-stranded DNA binding,RNA binding,protein binding,GTP binding,zinc ion binding,dGTPase activity,triphosphoric monoester hydrolase activity,dGTP binding,identical protein binding,Requires Ontology	double-strand break repair via homologous recombination,dGTP catabolic process,immune response,cellular response to DNA damage stimulus,deoxyribonucleotide catabolic process,somatic hypermutation of immunoglobulin genes,innate immune response,regulation of innate immune response,dATP catabolic process,protein homotetramerization,defense response to virus,negative regulation of type I interferon-m…
1uM_LHF1 / Ctrl	Q8IXH7	Q8IXH7	-0.660521	0.02095	Q8IXH7	NELFCD	Negative elongation factor C/D	3	nucleoplasm,membrane,NELF complex	protein binding,RNA binding	negative regulation of transcription elongation from RNA polymerase II promoter
1uM_LHF1 / Ctrl	P08263	P08263	-0.660659	0.00195152	P08263	GSTA1	Glutathione S-transferase A1	11	cytosol,extracellular exosome	glutathione transferase activity,glutathione peroxidase activity,steroid delta-isomerase activity,fatty acid binding	glutathione metabolic process,prostaglandin metabolic process,epithelial cell differentiation,linoleic acid metabolic process,cellular oxidant detoxification,glutathione derivative biosynthetic process,xenobiotic metabolic process
1uM_LHF1 / Ctrl	O95070	O95070	-0.661664	1.27186e-05	O95070	YIF1A	Protein YIF1A	2	endoplasmic reticulum membrane,endoplasmic reticulum-Golgi intermediate compartment,Golgi apparatus,endoplasmic reticulum-Golgi intermediate compartment membrane,intracellular membrane-bounded organelle,ER to Golgi transport vesicle,integral component of Golgi membrane	protein binding	protein transport,ER to Golgi vesicle-mediated transport
10uM_LHF1 / Ctrl	Q14353	Q14353	-0.661809	0.000290518	Q14353	GAMT	Guanidinoacetate N-methyltransferase	8	cytosol,cytoplasm,nucleus	protein binding,methyltransferase activity,guanidinoacetate N-methyltransferase activity,S-adenosylmethionine-dependent methyltransferase activity	creatine metabolic process,creatine biosynthetic process,muscle contraction,spermatogenesis,animal organ morphogenesis,methylation,regulation of multicellular organism growth
10uM_LHF1 / Ctrl	Q9P2Y5	Q9P2Y5	-0.663662	0.0072137	Q9P2Y5	UVRAG	UV radiation resistance-associated gene protein	2	autophagosome membrane,chromosome, centromeric region,cytoplasm,lysosome,early endosome,late endosome,centrosome,midbody,phosphatidylinositol 3-kinase complex, class III,phagocytic vesicle,endoplasmic reticulum,lytic vacuole,endosome	protein binding,SH3 domain binding,SNARE binding	DNA repair,protein phosphorylation,retrograde vesicle-mediated transport, Golgi to ER,autophagy,spindle organization,chromosome segregation,centrosome cycle,regulation of autophagy,regulation of cytokinesis,receptor catabolic process,phosphatidylinositol-3-phosphate biosynthetic process,viral entry into host cell,maintenance of Golgi location,regulation of protein serine/threonine kinase activity…
10uM_LHF1 / Ctrl	P49207	P49207	-0.664345	0.00163624	P49207	RPL34	60S ribosomal protein L34	4	cytoplasm,endoplasmic reticulum,cytosol,cytosolic large ribosomal subunit,cytosolic ribosome,extracellular exosome	RNA binding,structural constituent of ribosome,protein binding,cadherin binding	cytoplasmic translation,translation
10uM_LHF1 / Ctrl	P62829	P62829	-0.664969	0.000708789	P62829	RPL23	60S ribosomal protein L23	7	nucleoplasm,nucleolus,cytoplasm,cytosol,ribosome,focal adhesion,membrane,cytosolic large ribosomal subunit,cytosolic ribosome,extracellular exosome,macromolecular complex	transcription coactivator binding,RNA binding,structural constituent of ribosome,protein binding,ubiquitin protein ligase binding,ubiquitin ligase inhibitor activity,large ribosomal subunit rRNA binding	G1 to G0 transition,regulation of G1 to G0 transition,negative regulation of transcription from RNA polymerase II promoter,cytoplasmic translation,translation,ribosomal protein import into nucleus,positive regulation of cell proliferation,positive regulation of gene expression,protein-DNA complex disassembly,protein stabilization,cellular response to actinomycin D,positive regulation of signal tr…
10uM_LHF1 / Ctrl	O43665	O43665	-0.665351	0.000192246	O43665	RGS10	Regulator of G-protein signaling 10	7	nucleus,cytosol,plasma membrane,synapse	G-protein alpha-subunit binding,GTPase activity,GTPase activator activity,protein binding	G-protein coupled receptor signaling pathway,G-protein coupled acetylcholine receptor signaling pathway,regulation of G-protein coupled receptor protein signaling pathway,negative regulation of signal transduction,positive regulation of GTPase activity
10uM_LHF1 / Ctrl	O75940	O75940	-0.665791	0.0401639	O75940	SMNDC1	Survival of motor neuron-related-splicing factor 30	5	nucleoplasm,cytoplasm,Cajal body,nuclear speck,spliceosomal complex,nucleus	RNA binding,protein binding	RNA splicing, via transesterification reactions,mRNA processing,apoptotic process
1uM_LHF1 / Ctrl	Q9NTX7	Q9NTX7	-0.66742	0.0181208	Q9NTX7	RNF146	E3 ubiquitin-protein ligase RNF146	4	nucleoplasm,cytosol,plasma membrane,nucleus,cytoplasm	ubiquitin-protein transferase activity,protein binding,zinc ion binding,ubiquitin protein ligase activity,poly-ADP-D-ribose binding	ubiquitin-dependent protein catabolic process,Wnt signaling pathway,protein autoubiquitination,protein K48-linked ubiquitination,positive regulation of canonical Wnt signaling pathway
10uM_LHF1 / Ctrl	P15848	P15848	-0.6677	2.55597e-06	P15848	ARSB	Arylsulfatase B	16	extracellular region,mitochondrion,lysosome,endoplasmic reticulum lumen,rough endoplasmic reticulum,Golgi apparatus,cell surface,azurophil granule lumen,lysosomal lumen,extracellular exosome,ficolin-1-rich granule lumen	N-acetylgalactosamine-4-sulfatase activity,arylsulfatase activity,metal ion binding	autophagy,lysosome organization,lysosomal transport,central nervous system development,response to nutrient,response to pH,regulation of epithelial cell migration,positive regulation of neuron projection development,response to estrogen,response to methylmercury,colon epithelial cell migration
1uM_LHF1 / Ctrl	Q14CX7	Q14CX7	-0.669189	0.00119112	Q14CX7	NAA25	N-alpha-acetyltransferase 25, NatB auxiliary subunit	5	Golgi apparatus,cytosol,NatB complex,cytoplasm	protein binding,peptide alpha-N-acetyltransferase activity	N-terminal peptidyl-methionine acetylation
1uM_LHF1 / Ctrl	P46778	P46778	-0.66924	0.0252854	P46778	RPL21	60S ribosomal protein L21	4	cytoplasm,endoplasmic reticulum,cytosol,membrane,cytosolic large ribosomal subunit,cytosolic ribosome	RNA binding,structural constituent of ribosome,protein binding	cytoplasmic translation,translation
10uM_LHF1 / Ctrl	Q9BTE1	Q9BTE1	-0.669277	0.00164099	Q9BTE1	DCTN5	Dynactin subunit 5	5	kinetochore,nucleoplasm,centrosome,cytosol,nuclear membrane	protein binding	ventricular septum development,aorta development,coronary vasculature development
1uM_LHF1 / Ctrl	Q9Y6N5	Q9Y6N5	-0.669744	0.00534166	Q9Y6N5	SQOR	Sulfide:quinone oxidoreductase, mitochondrial	14	mitochondrial inner membrane,mitochondrion	quinone binding,sulfide:quinone oxidoreductase activity,FAD binding	sulfide oxidation, using sulfide:quinone oxidoreductase,hydrogen sulfide metabolic process
1uM_LHF1 / Ctrl	Q8WWY3	Q8WWY3	-0.669818	0.000472547	Q8WWY3	PRPF31	U4/U6 small nuclear ribonucleoprotein Prp31	3	nucleus,nucleoplasm,Cajal body,nuclear speck,U2-type spliceosomal complex,U4 snRNP,U4atac snRNP,U4/U6 x U5 tri-snRNP complex,U2-type precatalytic spliceosome,MLL1 complex,spliceosomal tri-snRNP complex,precatalytic spliceosome	RNA binding,protein binding,U4 snRNA binding,U4atac snRNA binding,identical protein binding,ribonucleoprotein complex binding,snRNP binding	snoRNA localization,spliceosomal tri-snRNP complex assembly,mRNA splicing, via spliceosome,ribonucleoprotein complex localization
1uM_LHF1 / Ctrl	Q86WA6	Q86WA6	-0.670556	0.000625328	Q86WA6	BPHL	Valacyclovir hydrolase	12	mitochondrion,mitochondrial outer membrane	alpha-amino-acid esterase activity	cellular amino acid metabolic process,xenobiotic metabolic process,response to toxic substance
1uM_LHF1 / Ctrl	Q8NEY4	Q8NEY4	-0.671705	0.00193808	Q8NEY4	ATP6V1C2	V-type proton ATPase subunit C 2	9	lysosomal membrane,cytosol,extracellular exosome,vacuolar proton-transporting V-type ATPase, V1 domain	identical protein binding,proton-transporting ATPase activity, rotational mechanism	regulation of macroautophagy,positive regulation of Wnt signaling pathway,hydrogen ion transmembrane transport
1uM_LHF1 / Ctrl	P27540	P27540	-0.67301	0.0120017	P27540	ARNT	Aryl hydrocarbon receptor nuclear translocator	6	nucleus,nucleoplasm,cytoplasm,nuclear body,chromatin,RNA polymerase II transcription factor complex,aryl hydrocarbon receptor complex	RNA polymerase II transcription factor activity, sequence-specific DNA binding,core promoter proximal region sequence-specific DNA binding,transcription factor activity, sequence-specific DNA binding,RNA polymerase II transcription factor activity, ligand-activated sequence-specific DNA binding,protein binding,aryl hydrocarbon receptor binding,protein homodimerization activity,sequence-specific D…	response to hypoxia,embryonic placenta development,positive regulation of endothelial cell proliferation,positive regulation of vascular endothelial growth factor production,cell differentiation,intracellular receptor signaling pathway,positive regulation of vascular endothelial growth factor receptor signaling pathway,positive regulation of protein sumoylation,regulation of transcription from RN…
1uM_LHF1 / Ctrl	O75832	O75832	-0.673172	0.00986617	O75832	PSMD10	26S proteasome non-ATPase regulatory subunit 10	7	nucleus,nucleoplasm,cytoplasm,cytosol,intermediate filament cytoskeleton,proteasome complex	protein binding,transcription factor binding	negative regulation of transcription from RNA polymerase II promoter,apoptotic process,cytoplasmic sequestering of NF-kappaB,positive regulation of cell growth,positive regulation of protein ubiquitination,negative regulation of NF-kappaB transcription factor activity,positive regulation of proteasomal ubiquitin-dependent protein catabolic process,negative regulation of apoptotic process,negative…
10uM_LHF1 / Ctrl	O14832	O14832	-0.673223	6.60987e-06	O14832	PHYH	Phytanoyl-CoA dioxygenase, peroxisomal	11	mitochondrion,peroxisome,peroxisomal matrix,cytosol,Requires Ontology	protein binding,ferrous iron binding,carboxylic acid binding,L-ascorbic acid binding,phytanoyl-CoA dioxygenase activity	fatty acid alpha-oxidation,2-oxoglutarate metabolic process,isoprenoid metabolic process,2-oxobutyrate catabolic process,methyl-branched fatty acid metabolic process
10uM_LHF1 / Ctrl	Q8TBQ9	Q8TBQ9	-0.673254	0.00221335	Q8TBQ9	TMEM167A	Protein kish-A	2	Golgi membrane,Golgi apparatus,integral component of membrane	protein binding	constitutive secretory pathway,intracellular transport,protein secretion
1uM_LHF1 / Ctrl	Q16512	Q16512	-0.673624	0.0177058	Q16512	PKN1	Serine/threonine-protein kinase N1	5	nucleus,nucleoplasm,cytoplasm,endosome,cytosol,midbody,cleavage furrow,macromolecular complex	chromatin binding,protein kinase activity,protein serine/threonine kinase activity,protein kinase C activity,calcium-dependent protein kinase C activity,protein serine/threonine/tyrosine kinase activity,protein kinase C binding,protein binding,ATP binding,ligand-dependent nuclear receptor transcription coactivator activity,small GTPase binding,histone kinase activity (H3-T11 specific),histone bin…	B cell homeostasis,B cell apoptotic process,regulation of germinal center formation,regulation of immunoglobulin production,renal system process,chromatin organization,regulation of transcription from RNA polymerase II promoter,protein phosphorylation,negative regulation of protein kinase activity,hyperosmotic response,signal transduction,epithelial cell migration,negative regulation of B cell pr…
10uM_LHF1 / Ctrl	Q99489	Q99489	-0.67388	0.00455218	Q99489	DDO	D-aspartate oxidase	8	peroxisome,peroxisomal matrix,cytosol,cytoplasm	protein binding,D-aspartate oxidase activity,FAD binding,D-amino-acid oxidase activity	insemination,grooming behavior,D-amino acid catabolic process,hormone metabolic process,aspartate catabolic process
10uM_LHF1 / Ctrl	P50225	P50225	-0.674432	0.000478992	P50225	SULT1A1	Sulfotransferase 1A1	5	cytosol,cytoplasm	aryl sulfotransferase activity,protein binding,sulfotransferase activity,flavonol 3-sulfotransferase activity,steroid sulfotransferase activity,3'-phosphoadenosine 5'-phosphosulfate binding	sulfation,ethanol catabolic process,catecholamine metabolic process,xenobiotic metabolic process,estrogen metabolic process,amine metabolic process,flavonoid metabolic process,3'-phosphoadenosine 5'-phosphosulfate metabolic process
1uM_LHF1 / Ctrl	Q16831	Q16831	-0.675293	0.000140606	Q16831	UPP1	Uridine phosphorylase 1	8	nucleoplasm,cytosol	uridine phosphorylase activity,thymidine phosphorylase activity,identical protein binding,deoxyuridine phosphorylase activity	nucleobase-containing compound metabolic process,uridine catabolic process,CMP catabolic process,dCMP catabolic process,cellular response to glucose starvation,UMP salvage,UMP catabolic process,dTMP catabolic process,dUMP catabolic process
1uM_LHF1 / Ctrl	P24539	P24539	-0.675831	0.0139921	P24539	ATP5PB	ATP synthase F(0) complex subunit B1, mitochondrial	9	nucleus,mitochondrion,mitochondrial inner membrane,mitochondrial proton-transporting ATP synthase complex,mitochondrial matrix,membrane,mitochondrial proton-transporting ATP synthase complex, coupling factor F(o)	proton-transporting ATP synthase activity, rotational mechanism,protein binding	ion transport,ATP synthesis coupled proton transport,substantia nigra development,mitochondrial ATP synthesis coupled proton transport
10uM_LHF1 / Ctrl	Q06033	Q06033	-0.675869	0.0400989	Q06033	ITIH3	Inter-alpha-trypsin inhibitor heavy chain H3	2	extracellular region,platelet dense granule lumen,extracellular exosome	endopeptidase inhibitor activity,serine-type endopeptidase inhibitor activity,protein binding	negative regulation of endopeptidase activity,hyaluronan metabolic process
10uM_LHF1 / Ctrl	Q02338	Q02338	-0.676152	0.0010024	Q02338	BDH1	D-beta-hydroxybutyrate dehydrogenase, mitochondrial	4	mitochondrion,mitochondrial matrix,matrix side of mitochondrial inner membrane	3-hydroxybutyrate dehydrogenase activity	lipid metabolic process
10uM_LHF1 / Ctrl	O75165	O75165	-0.676291	0.0334488	O75165	DNAJC13	DnaJ homolog subfamily C member 13	12	lysosomal membrane,cytosol,plasma membrane,endosome membrane,membrane,secretory granule membrane,early endosome membrane,azurophil granule membrane,intracellular membrane-bounded organelle,extracellular exosome	protein binding	osteoblast differentiation,endosome organization,protein transport,regulation of early endosome to recycling endosome transport,regulation of early endosome to late endosome transport,receptor-mediated endocytosis
10uM_LHF1 / Ctrl	O75954	O75954	-0.676327	0.00142636	O75954	TSPAN9	Tetraspanin-9	2	plasma membrane,focal adhesion,tetraspanin-enriched microdomain,integral component of plasma membrane	molecular_function	biological_process
10uM_LHF1 / Ctrl	Q9UK55	Q9UK55	-0.677473	0.00128899	Q9UK55	SERPINA10	Protein Z-dependent protease inhibitor	7	endoplasmic reticulum lumen,extracellular exosome,extracellular space	protein binding,heparin binding,serine-type endopeptidase inhibitor activity	regulation of acrosome reaction,blood coagulation,liver regeneration,negative regulation of endopeptidase activity
1uM_LHF1 / Ctrl	Q96MU7	Q96MU7	-0.677963	0.0451541	Q96MU7	YTHDC1	YTH domain-containing protein 1	3	nucleus,nucleoplasm,plasma membrane,nuclear speck	RNA binding,protein binding,N6-methyladenosine-containing RNA binding,mRNA binding	in utero embryonic development,mRNA splice site selection,mRNA export from nucleus,spermatogenesis,dosage compensation by inactivation of X chromosome,posttranscriptional regulation of gene expression,regulation of mRNA splicing, via spliceosome,primary follicle stage,Requires Ontology,regulation of alternative mRNA splicing, via spliceosome,mRNA splicing, via spliceosome
10uM_LHF1 / Ctrl	P10412	P10412	-0.678371	0.00448713	P10412	H1-4	Histone H1.4	7	heterochromatin,nucleus,nucleosome	RNA binding,protein binding,chromatin DNA binding,double-stranded DNA binding,nucleosomal DNA binding	negative regulation of transcription from RNA polymerase II promoter,nucleosome assembly,histone H3-K4 trimethylation,histone H3-K27 trimethylation,negative regulation of DNA recombination,chromosome condensation
10uM_LHF1 / Ctrl	Q9UKS6	Q9UKS6	-0.678658	0.000204945	Q9UKS6	PACSIN3	Protein kinase C and casein kinase substrate in neurons protein 3	5	cytoplasm,cytosol,plasma membrane,extracellular exosome,endosome	protein binding,cytoskeletal protein binding,lipid binding,calcium channel inhibitor activity,identical protein binding,phospholipid binding	endocytosis,negative regulation of endocytosis,positive regulation of membrane protein ectodomain proteolysis,negative regulation of calcium ion transport,membrane tubulation,regulation of endocytosis,cytoskeleton organization
10uM_LHF1 / Ctrl	O60573	O60573	-0.67937	2.47678e-05	O60573	EIF4E2	Eukaryotic translation initiation factor 4E type 2	8	cytoplasmic mRNA processing body,cytoplasm,cytosol,mRNA cap binding complex,eukaryotic translation initiation factor 4F complex	RNA cap binding,RNA binding,protein binding,translation factor activity, RNA binding,ubiquitin protein ligase binding,RNA 7-methylguanosine cap binding,translation initiation factor activity	negative regulation of translation,translational initiation,gene silencing by RNA
10uM_LHF1 / Ctrl	Q8TC71	Q8TC71	-0.67977	0.000809272	Q8TC71	SPATA18	Mitochondria-eating protein	4	cytoplasm,mitochondrion,mitochondrial outer membrane,intracellular membrane-bounded organelle	protein binding,identical protein binding	cellular response to DNA damage stimulus,mitochondrial protein catabolic process,mitophagy by induced vacuole formation
1uM_LHF1 / Ctrl	Q86VX2	Q86VX2	-0.680418	0.000598171	Q86VX2	COMMD7	COMM domain-containing protein 7	5	cytoplasmic vesicle	protein binding,NF-kappaB binding	negative regulation of NF-kappaB transcription factor activity,tumor necrosis factor-mediated signaling pathway,negative regulation of transcription, DNA-templated
10uM_LHF1 / Ctrl	A6NKD9	A6NKD9	-0.680791	0.00303858	A6NKD9	CCDC85C	Coiled-coil domain-containing protein 85C	8	adherens junction,bicellular tight junction,apical junction complex		cerebral cortex development
1uM_LHF1 / Ctrl	Q9BRR6	Q9BRR6	-0.681541	1.05643e-06	Q9BRR6	ADPGK	ADP-dependent glucokinase	5	extracellular region,endoplasmic reticulum membrane,membrane,endoplasmic reticulum	ADP-specific glucokinase activity,metal ion binding	glucose metabolic process,glycolytic process through glucose-6-phosphate,carbohydrate metabolic process
10uM_LHF1 / Ctrl	Q9UDW1	Q9UDW1	-0.681966	7.68157e-07	Q9UDW1	UQCR10	Cytochrome b-c1 complex subunit 9	2	mitochondrial inner membrane,mitochondrial respiratory chain complex III	ubiquinol-cytochrome-c reductase activity	mitochondrial electron transport, ubiquinol to cytochrome c,cellular respiration,hydrogen ion transmembrane transport
1uM_LHF1 / Ctrl	Q13508	Q13508	-0.682215	6.22703e-05	Q13508	ART3	Ecto-ADP-ribosyltransferase 3	5	extracellular region,plasma membrane,anchored component of membrane,intrinsic component of plasma membrane,extracellular exosome	Requires Ontology,NAD+ ADP-ribosyltransferase activity	protein ADP-ribosylation,peptidyl-arginine ADP-ribosylation
10uM_LHF1 / Ctrl	Q96AY4	Q96AY4	-0.682386	1.10487e-06	Q96AY4	TTC28	Tetratricopeptide repeat protein 28	4	spindle pole,cytoplasm,microtubule organizing center,midbody	kinase binding	cell cycle,regulation of mitotic cell cycle,cell division
1uM_LHF1 / Ctrl	P42336	P42336	-0.683425	0.00719613	P42336	PIK3CA	Phosphatidylinositol 4,5-bisphosphate 3-kinase catalytic subunit alpha isoform	9	cytosol,phosphatidylinositol 3-kinase complex, class IA,lamellipodium,phosphatidylinositol 3-kinase complex,intercalated disc,perinuclear region of cytoplasm,membrane,plasma membrane,phosphatidylinositol 3-kinase complex, class IB,cytoplasm	protein serine/threonine kinase activity,protein serine/threonine/tyrosine kinase activity,protein binding,ATP binding,kinase activity,1-phosphatidylinositol-3-kinase activity,protein kinase activator activity,phosphatidylinositol 3-kinase activity,insulin receptor substrate binding,phosphatidylinositol-4,5-bisphosphate 3-kinase activity,phosphatidylinositol-3,4-bisphosphate 5-kinase activity,Req…	phosphorylation,angiogenesis,liver development,vasculature development,glucose metabolic process,protein phosphorylation,phagocytosis,epidermal growth factor receptor signaling pathway,positive regulation of lamellipodium assembly,negative regulation of gene expression,phosphatidylinositol 3-kinase signaling,response to activity,response to muscle inactivity,negative regulation of macroautophagy,…
10uM_LHF1 / Ctrl	P20674	P20674	-0.683459	1.7883e-07	P20674	COX5A	Cytochrome c oxidase subunit 5A, mitochondrial	9	mitochondrial inner membrane,mitochondrial respiratory chain complex IV,mitochondrial membrane	cytochrome-c oxidase activity,protein binding,electron carrier activity,metal ion binding	mitochondrial electron transport, cytochrome c to oxygen,cellular respiration,hydrogen ion transmembrane transport
10uM_LHF1 / Ctrl	Q9BTV6	Q9BTV6	-0.683737	8.68638e-07	Q9BTV6	DPH7	Diphthine methyltransferase	6		protein binding,diphthine methylesterase activity	peptidyl-diphthamide biosynthetic process from peptidyl-histidine
10uM_LHF1 / Ctrl	O00268	O00268	-0.68414	0.022787	O00268	TAF4	Transcription initiation factor TFIID subunit 4	5	chromatin,nucleus,nucleoplasm,transcription factor TFIID complex,cytosol,transcription factor TFTC complex,macromolecular complex,MLL1 complex	core promoter sequence-specific DNA binding,obsolete general RNA polymerase II transcription factor activity,protein binding,aryl hydrocarbon receptor binding,protein heterodimerization activity,DNA binding	ovarian follicle development,regulation of DNA repair,DNA-templated transcription, initiation,regulation of transcription from RNA polymerase II promoter,transcription from RNA polymerase II promoter,transcription initiation from RNA polymerase II promoter,protein phosphorylation,monoubiquitinated histone deubiquitination,monoubiquitinated histone H2A deubiquitination,mRNA transcription from RNA …
1uM_LHF1 / Ctrl	P04080	P04080	-0.684857	0.00029459	P04080	CSTB	Cystatin-B	8	extracellular region,extracellular space,nucleus,nucleolus,cytoplasm,cytosol,secretory granule lumen,extracellular exosome,tertiary granule lumen,ficolin-1-rich granule lumen,Requires Ontology	protease binding,RNA binding,endopeptidase inhibitor activity,cysteine-type endopeptidase inhibitor activity	adult locomotory behavior,negative regulation of peptidase activity,negative regulation of endopeptidase activity,negative regulation of proteolysis
10uM_LHF1 / Ctrl	P10599	P10599	-0.685785	9.44033e-05	P10599	TXN	Thioredoxin	9	extracellular region,nucleus,nucleoplasm,cytoplasm,cytosol,extracellular exosome	RNA binding,thioredoxin-disulfide reductase activity,protein binding,protein disulfide oxidoreductase activity,protein homodimerization activity,protein-disulfide reductase activity	negative regulation of transcription from RNA polymerase II promoter,response to radiation,activation of protein kinase B activity,positive regulation of peptidyl-serine phosphorylation,positive regulation of DNA binding,cell redox homeostasis,negative regulation of protein export from nucleus,positive regulation of protein kinase B signaling,response to nitric oxide,cellular oxidant detoxificati…
10uM_LHF1 / Ctrl	Q96MY1	Q96MY1	-0.686627	0.000295821	Q96MY1	NOL4L	Nucleolar protein 4-like	5	nucleoplasm,cytosol	protein binding
10uM_LHF1 / Ctrl	Q9HCD6	Q9HCD6	-0.686881	6.31074e-05	Q9HCD6	TANC2	Protein TANC2	5	axon,dendritic spine		regulation of dendritic spine development,regulation of dendritic spine morphogenesis,dense core granule cytoskeletal transport
10uM_LHF1 / Ctrl	Q9HBH1	Q9HBH1	-0.687519	0.0106004	Q9HBH1	PDF	Peptide deformylase, mitochondrial	2	mitochondrion	peptide deformylase activity,metal ion binding	translation,positive regulation of cell proliferation,peptidyl-methionine modification,N-terminal protein amino acid modification,co-translational protein modification
1uM_LHF1 / Ctrl	A0A075B6K5	A0A075B6K5	-0.687627	0.00315379	A0A075B6K5	IGLV3-9	Immunoglobulin lambda variable 3-9	2	plasma membrane,immunoglobulin complex,extracellular space		adaptive immune response,immunoglobulin production,immune response
10uM_LHF1 / Ctrl	P15941	P15941	-0.687807	0.0125774	P15941	MUC1	Mucin-1	7	chromatin,extracellular space,nucleus,Golgi lumen,plasma membrane,integral component of plasma membrane,vesicle,extracellular exosome,apical plasma membrane	RNA polymerase II core promoter proximal region sequence-specific DNA binding,p53 binding,transcription cofactor activity,protein binding	DNA damage response, signal transduction by p53 class mediator resulting in cell cycle arrest,DNA damage response, signal transduction by p53 class mediator resulting in transcription of p21 class mediator,negative regulation of transcription by competitive promoter binding,negative regulation of cell adhesion mediated by integrin,positive regulation of transcription from RNA polymerase II promot…
1uM_LHF1 / Ctrl	Q9NRS6	Q9NRS6	-0.688518	0.00206093	Q9NRS6	SNX15	Sorting nexin-15	5	nucleolus,cytosol,plasma membrane,membrane,cytoplasmic vesicle membrane,intracellular membrane-bounded organelle,early endosome	protein binding,phosphatidylinositol binding	intracellular protein transport
10uM_LHF1 / Ctrl	C9JLW8	C9JLW8	-0.688806	1.12214e-05	C9JLW8	MCRIP1	Mapk-regulated corepressor-interacting protein 1	5	nucleus,cytoplasm,cytoplasmic stress granule	protein binding	regulation of epithelial to mesenchymal transition
10uM_LHF1 / Ctrl	Q9H0X4	Q9H0X4	-0.689412	0.00542964	Q9H0X4	FAM234A	Protein FAM234A	2	cell surface,integral component of membrane,extracellular exosome	molecular_function	biological_process
10uM_LHF1 / Ctrl	P31323	P31323	-0.690426	0.000695862	P31323	PRKAR2B	cAMP-dependent protein kinase type II-beta regulatory subunit	2	cytoplasm,centrosome,cytosol,plasma membrane,neuronal cell body,dendritic spine,dendritic shaft,membrane raft,perinuclear region of cytoplasm,extracellular exosome,ciliary base,glutamatergic synapse,cAMP-dependent protein kinase complex	cAMP-dependent protein kinase inhibitor activity,protein binding,cAMP-dependent protein kinase regulator activity,protein domain specific binding,ubiquitin protein ligase binding,protein kinase A catalytic subunit binding,cAMP binding	fatty acid metabolic process,learning,intracellular signal transduction,modulation of synaptic transmission,response to antipsychotic drug,response to clozapine,negative regulation of cAMP-dependent protein kinase activity
1uM_LHF1 / Ctrl	P56192	P56192	-0.691089	0.00842526	P56192	MARS1	Methionine--tRNA ligase, cytoplasmic	13	nucleolus,cytoplasm,cytosol,membrane,extracellular exosome,aminoacyl-tRNA synthetase multienzyme complex	tRNA binding,methionine-tRNA ligase activity,ATP binding	tRNA aminoacylation for protein translation,methionyl-tRNA aminoacylation,cellular response to starvation,rRNA transcription,cellular response to insulin stimulus,cellular response to platelet-derived growth factor stimulus,cellular response to epidermal growth factor stimulus,positive regulation of transcription of nuclear large rRNA transcript from RNA polymerase I promoter
1uM_LHF1 / Ctrl	Q9BVC4	Q9BVC4	-0.692224	0.00679935	Q9BVC4	MLST8	Target of rapamycin complex subunit LST8	2	nucleoplasm,cytoplasm,cytosol,TORC1 complex,TORC2 complex	protein binding,protein serine/threonine kinase activator activity	cellular response to DNA damage stimulus,cytoskeleton organization,negative regulation of autophagy,phosphorylation,positive regulation of cell growth,positive regulation of actin filament polymerization,cellular response to nutrient levels,positive regulation of TOR signaling,regulation of actin cytoskeleton organization,TORC1 signaling,negative regulation of apoptotic process,regulation of GTPa…
1uM_LHF1 / Ctrl	O60216	O60216	-0.692418	0.0161822	O60216	RAD21	Double-strand-break repair protein rad21 homolog	5	chromosome, centromeric region,chromatin,spindle pole,nucleus,nucleoplasm,chromosome,cytosol,membrane,nuclear matrix,midbody,nuclear meiotic cohesin complex,cohesin complex,nuclear mitotic cohesin complex,synaptonemal complex	DNA binding,protein binding,chromatin binding	double-strand break repair,DNA recombination,regulation of transcription from RNA polymerase II promoter,apoptotic process,reciprocal meiotic recombination,negative regulation of G2/M transition of mitotic cell cycle,establishment of meiotic sister chromatid cohesion,negative regulation of mitotic metaphase/anaphase transition,positive regulation of sister chromatid cohesion,cell division,protein…
10uM_LHF1 / Ctrl	O95571	O95571	-0.692524	8.67309e-08	O95571	ETHE1	Persulfide dioxygenase ETHE1, mitochondrial	6	nucleoplasm,cytoplasm,mitochondrion,mitochondrial matrix	iron ion binding,protein binding,hydrolase activity, acting on ester bonds,identical protein binding,sulfur dioxygenase activity	glutathione metabolic process,hydrogen sulfide metabolic process
1uM_LHF1 / Ctrl	P53675	P53675	-0.694095	0.0137915	P53675	CLTCL1	Clathrin heavy chain 2	13	early endosome,plasma membrane,recycling endosome,late endosome,trans-Golgi network,spindle,cytosol,clathrin-coated pit,membrane,coated vesicle,clathrin-coated vesicle,clathrin-coated endocytic vesicle,extracellular exosome,sorting endosome,clathrin coat of trans-Golgi network vesicle,clathrin complex	structural molecule activity,protein binding,clathrin light chain binding	mitotic cell cycle,intracellular protein transport,receptor-mediated endocytosis,anatomical structure morphogenesis,retrograde transport, endosome to Golgi,positive regulation of glucose import
10uM_LHF1 / Ctrl	Q8WVZ9	Q8WVZ9	-0.695312	0.00057183	Q8WVZ9	KBTBD7	Kelch repeat and BTB domain-containing protein 7	4	nucleus,cytosol,Cul3-RING ubiquitin ligase complex	molecular_function,protein binding	negative regulation of signal transduction,regulation of Rac protein signal transduction,proteasome-mediated ubiquitin-dependent protein catabolic process,protein K48-linked ubiquitination
10uM_LHF1 / Ctrl	P63096	P63096	-0.697177	0.00425582	P63096	GNAI1	Guanine nucleotide-binding protein G(i) subunit alpha-1	5	nucleus,cytoplasm,lysosomal membrane,centrosome,plasma membrane,cell cortex,midbody,extracellular exosome,cell cortex region,heterotrimeric G-protein complex	magnesium ion binding,G-protein coupled receptor binding,GTPase activity,protein binding,GTP binding,GDP binding,G-protein beta/gamma-subunit complex binding,G-protein coupled serotonin receptor binding	cell cycle,G-protein coupled receptor signaling pathway,adenylate cyclase-inhibiting G-protein coupled receptor signaling pathway,response to peptide hormone,regulation of cAMP-mediated signaling,cell division,regulation of mitotic spindle organization,cellular response to forskolin,positive regulation of protein localization to cell cortex,adenylate cyclase-modulating G-protein coupled receptor …
10uM_LHF1 / Ctrl	Q9P0L0	Q9P0L0	-0.69742	0.000241524	Q9P0L0	VAPA	Vesicle-associated membrane protein-associated protein A	11	endoplasmic reticulum exit site,bicellular tight junction,perinuclear region of cytoplasm,Golgi membrane,endoplasmic reticulum,endoplasmic reticulum membrane,cytosol,plasma membrane,microtubule cytoskeleton,integral component of membrane,nuclear membrane,vesicle,azurophil granule membrane	protein binding,microtubule binding,protein domain specific binding,FFAT motif binding,cadherin binding,protein heterodimerization activity	endoplasmic reticulum organization,protein folding in endoplasmic reticulum,sphingomyelin biosynthetic process,ER to Golgi vesicle-mediated transport,cell death,phospholipid transport,sterol transport,viral release from host cell,neuron projection development,ceramide transport,positive regulation of I-kappaB kinase/NF-kappaB signaling,negative regulation by host of viral genome replication,posit…
10uM_LHF1 / Ctrl	Q9BYN0	Q9BYN0	-0.698745	3.3256e-06	Q9BYN0	SRXN1	Sulfiredoxin-1	7	cytosol,cytoplasm	protein binding,ATP binding,oxidoreductase activity, acting on a sulfur group of donors,sulfiredoxin activity	response to oxidative stress,cellular oxidant detoxification,cellular response to oxidative stress
1uM_LHF1 / Ctrl	Q2TAL8	Q2TAL8	-0.699184	0.0382285	Q2TAL8	QRICH1	Glutamine-rich protein 1	4	nucleus,nucleoplasm,cytoplasm,plasma membrane	DNA binding,protein binding	endoplasmic reticulum unfolded protein response,response to endoplasmic reticulum stress,PERK-mediated unfolded protein response,positive regulation of apoptotic process,positive regulation of transcription, DNA-templated,intrinsic apoptotic signaling pathway in response to endoplasmic reticulum stress,Requires Ontology
1uM_LHF1 / Ctrl	P56470	P56470	-0.699471	8.92523e-06	P56470	LGALS4	Galectin-4	6	extracellular space,cytosol,plasma membrane,Requires Ontology	protein binding,galactoside binding,carbohydrate binding	cell adhesion
10uM_LHF1 / Ctrl	Q9Y6D6	Q9Y6D6	-0.699686	4.32383e-06	Q9Y6D6	ARFGEF1	Brefeldin A-inhibited guanine nucleotide-exchange protein 1	16	Golgi membrane,nucleoplasm,nucleolus,Golgi apparatus,trans-Golgi network,cytosol,nuclear matrix,perinuclear region of cytoplasm,small nuclear ribonucleoprotein complex	GTPase activator activity,guanyl-nucleotide exchange factor activity,protein binding,myosin binding,protein kinase A regulatory subunit binding	exocytosis,Golgi organization,endomembrane system organization,protein transport,negative regulation of actin filament polymerization,regulation of ARF protein signal transduction,negative regulation of GTPase activity,positive regulation of protein glycosylation in Golgi,positive regulation of wound healing,regulation of establishment of cell polarity
10uM_LHF1 / Ctrl	P50452	P50452	-0.699849	0.00417291	P50452	SERPINB8	Serpin B8	5	cytosol,Requires Ontology,extracellular exosome,cytoplasm,extracellular space	serine-type endopeptidase inhibitor activity,protein binding	negative regulation of endopeptidase activity,epithelial cell-cell adhesion
1uM_LHF1 / Ctrl	P20933	P20933	-0.701329	9.53763e-06	P20933	AGA	N(4)-(beta-N-acetylglucosaminyl)-L-asparaginase	5	extracellular region,extracellular space,lysosome,endoplasmic reticulum,azurophil granule lumen,cytoplasm	N4-(beta-N-acetylglucosaminyl)-L-asparaginase activity,protein binding,peptidase activity	proteolysis,protein deglycosylation
1uM_LHF1 / Ctrl	P42338	P42338	-0.701616	0.0064912	P42338	PIK3CB	Phosphatidylinositol 4,5-bisphosphate 3-kinase catalytic subunit beta isoform	3	nucleoplasm,nucleolus,cytosol,phosphatidylinositol 3-kinase complex, class IA,midbody,intracellular membrane-bounded organelle,nucleus,cytoplasm,phosphatidylinositol 3-kinase complex,plasma membrane,membrane	protein binding,ATP binding,kinase activity,phosphatidylinositol 3-kinase activity,insulin receptor substrate binding,phosphatidylinositol-4,5-bisphosphate 3-kinase activity,phosphatidylinositol-3,4-bisphosphate 5-kinase activity,Requires Ontology,phosphatidylinositol kinase activity,1-phosphatidylinositol-4-phosphate 3-kinase activity,1-phosphatidylinositol-3-kinase activity	positive regulation of nitric-oxide synthase activity,regulation of cell-matrix adhesion,positive regulation of gene expression,phosphorylation,endothelial cell proliferation,response to ischemia,sphingosine-1-phosphate signaling pathway,protein phosphorylation,cellular calcium ion homeostasis,endocytosis,autophagy,chemotaxis,homophilic cell adhesion via plasma membrane adhesion molecules,signal …
1uM_LHF1 / Ctrl	P21549	P21549	-0.70168	7.50793e-05	P21549	AGXT	Serine--pyruvate aminotransferase	16	mitochondrion,peroxisome,peroxisomal matrix,cytosol,intracellular membrane-bounded organelle	serine-pyruvate transaminase activity,protein binding,alanine-glyoxylate transaminase activity,transaminase activity,amino acid binding,pyridoxal phosphate binding,identical protein binding,protein homodimerization activity,protein self-association	L-serine metabolic process,Notch signaling pathway,glyoxylate catabolic process,glycine biosynthetic process, by transamination of glyoxylate,L-cysteine catabolic process,L-alanine catabolic process,glyoxylate metabolic process,oxalic acid secretion
10uM_LHF1 / Ctrl	Q8N128	Q8N128	-0.701933	3.88432e-05	Q8N128	FAM177A1	Protein FAM177A1	3
10uM_LHF1 / Ctrl	Q86WB0	Q86WB0	-0.702223	0.00071085	Q86WB0	ZC3HC1	Nuclear-interacting partner of ALK	7	nucleus,nucleoplasm,nuclear membrane	protein binding,zinc ion binding,protein kinase binding	cell cycle,protein ubiquitination,cell division,negative regulation of extrinsic apoptotic signaling pathway in absence of ligand
10uM_LHF1 / Ctrl	P12821	P12821	-0.702349	0.000461035	P12821	ACE	Angiotensin-converting enzyme	27	extracellular region,extracellular space,lysosome,endosome,plasma membrane,external side of plasma membrane,basal plasma membrane,integral component of membrane,brush border membrane,extracellular exosome,sperm midpiece	endopeptidase activity,carboxypeptidase activity,metallopeptidase activity,exopeptidase activity,tripeptidyl-peptidase activity,peptidyl-dipeptidase activity,zinc ion binding,chloride ion binding,mitogen-activated protein kinase kinase binding,bradykinin receptor binding,mitogen-activated protein kinase binding,metallodipeptidase activity,heterocyclic compound binding	response to hypoxia,kidney development,blood vessel remodeling,angiotensin maturation,regulation of renal output by angiotensin,neutrophil mediated immunity,antigen processing and presentation of peptide antigen via MHC class I,regulation of systemic arterial blood pressure by renin-angiotensin,proteolysis,spermatogenesis,brain development,female pregnancy,aging,regulation of blood pressure,male …
1uM_LHF1 / Ctrl	P15848	P15848	-0.702968	1.67203e-05	P15848	ARSB	Arylsulfatase B	16	extracellular region,mitochondrion,lysosome,endoplasmic reticulum lumen,rough endoplasmic reticulum,Golgi apparatus,cell surface,azurophil granule lumen,lysosomal lumen,extracellular exosome,ficolin-1-rich granule lumen	N-acetylgalactosamine-4-sulfatase activity,arylsulfatase activity,metal ion binding	autophagy,lysosome organization,lysosomal transport,central nervous system development,response to nutrient,response to pH,regulation of epithelial cell migration,positive regulation of neuron projection development,response to estrogen,response to methylmercury,colon epithelial cell migration
1uM_LHF1 / Ctrl	Q9HCK8	Q9HCK8	-0.704945	0.000333807	Q9HCK8	CHD8	Chromodomain-helicase-DNA-binding protein 8	5	nucleus,nucleoplasm,macromolecular complex,MLL1 complex,chromatin	p53 binding,DNA binding,DNA helicase activity,chromatin binding,protein binding,ATP binding,beta-catenin binding,methylated histone binding,histone binding,armadillo repeat domain binding,Requires Ontology,ATPase activity	negative regulation of canonical Wnt signaling pathway,negative regulation of transcription from RNA polymerase II promoter,in utero embryonic development,chromatin remodeling,brain development,Wnt signaling pathway,DNA duplex unwinding,social behavior,negative regulation of transcription, DNA-templated,positive regulation of transcription, DNA-templated,positive regulation of transcription from …
10uM_LHF1 / Ctrl	Q6PIF6	Q6PIF6	-0.705044	0.00358174	Q6PIF6	MYO7B	Unconventional myosin-VIIb	9	microvillus,brush border,apical cytoplasm,myosin complex,actin cytoskeleton,vesicle,cytoplasm	protein binding,ATP binding,microfilament motor activity,actin filament binding	cell differentiation,brush border assembly,sensory perception of sound,sensory organ development,actin filament organization,vesicle transport along actin filament
10uM_LHF1 / Ctrl	Q7Z3U7	Q7Z3U7	-0.705555	0.00378502	Q7Z3U7	MON2	Protein MON2 homolog	8	cytosol,early endosome membrane,extracellular exosome	protein binding	Golgi to endosome transport,protein transport
10uM_LHF1 / Ctrl	P01619	P01619	-0.706464	0.00855657	P01619	IGKV3-20	Immunoglobulin kappa variable 3-20	4	extracellular region,extracellular space,plasma membrane,extracellular exosome,blood microparticle,monomeric IgA immunoglobulin complex,secretory IgA immunoglobulin complex,pentameric IgM immunoglobulin complex	antigen binding	adaptive immune response,glomerular filtration,immune response,antibacterial humoral response,immunoglobulin production
10uM_LHF1 / Ctrl	Q9Y4B6	Q9Y4B6	-0.70661	0.00321768	Q9Y4B6	DCAF1	DDB1- and CUL4-associated factor 1	7	fibrillar center,nucleus,nucleoplasm,cytoplasm,Cul4-RING E3 ubiquitin ligase complex	protein serine/threonine/tyrosine kinase activity,protein binding,ATP binding,estrogen receptor binding,Requires Ontology,histone kinase activity (H2A-T120 specific)	negative regulation of transcription from RNA polymerase II promoter,chromatin organization,protein ubiquitination,B cell differentiation,V(D)J recombination,cell competition in a multicellular organism,histone H2A-T120 phosphorylation
10uM_LHF1 / Ctrl	P02765	P02765	-0.706791	0.000553246	P02765	AHSG	Alpha-2-HS-glycoprotein	5	extracellular region,extracellular space,endoplasmic reticulum lumen,Golgi apparatus,platelet alpha granule lumen,secretory granule lumen,Requires Ontology,extracellular exosome,blood microparticle,extracellular matrix	cysteine-type endopeptidase inhibitor activity,kinase inhibitor activity,endopeptidase inhibitor activity	skeletal system development,ossification,pinocytosis,acute-phase response,regulation of bone mineralization,negative regulation of bone mineralization,negative regulation of insulin receptor signaling pathway,regulation of inflammatory response,positive regulation of phagocytosis,negative regulation of endopeptidase activity
1uM_LHF1 / Ctrl	Q16827	Q16827	-0.708385	0.00279857	Q16827	PTPRO	Receptor-type tyrosine-protein phosphatase O	4	plasma membrane,integral component of plasma membrane,integral component of membrane,apical plasma membrane,lateral plasma membrane,lamellipodium,axon,growth cone,neuron projection,dendritic spine,extracellular exosome,integral component of postsynaptic density membrane,GABA-ergic synapse,glutamatergic synapse	protein tyrosine phosphatase activity,transmembrane receptor protein tyrosine phosphatase activity,protein binding,phosphatase activity,Wnt-protein binding,protein homodimerization activity,cadherin binding	cell morphogenesis,monocyte chemotaxis,regulation of glomerular filtration,negative regulation of glomerular filtration,protein dephosphorylation,axon guidance,negative regulation of cell-substrate adhesion,negative regulation of neuron projection development,lamellipodium assembly,glomerulus development,peptidyl-tyrosine dephosphorylation,slit diaphragm assembly,regulation of synapse organizatio…
1uM_LHF1 / Ctrl	Q00266	Q00266	-0.708476	0.000541567	Q00266	MAT1A	S-adenosylmethionine synthase isoform type-1	3	cytosol,methionine adenosyltransferase complex	methionine adenosyltransferase activity,protein binding,ATP binding,identical protein binding,metal ion binding	S-adenosylmethionine biosynthetic process,one-carbon metabolic process,methionine catabolic process,protein homotetramerization
10uM_LHF1 / Ctrl	Q96A26	Q96A26	-0.708861	0.00015085	Q96A26	FAM162A	Protein FAM162A	5	mitochondrion,cytosol,integral component of membrane,mitochondrial membrane	protein binding	activation of cysteine-type endopeptidase activity involved in apoptotic process,positive regulation of apoptotic process,cellular response to hypoxia,positive regulation of release of cytochrome c from mitochondria,neuron apoptotic process
10uM_LHF1 / Ctrl	Q6ZMT1	Q6ZMT1	-0.708966	8.76669e-07	Q6ZMT1	STAC2	SH3 and cysteine-rich domain-containing protein 2	4	cytosol,extrinsic component of cytoplasmic side of plasma membrane,sarcolemma	protein binding,metal ion binding	positive regulation of voltage-gated calcium channel activity,positive regulation of protein localization to plasma membrane,skeletal muscle contraction
10uM_LHF1 / Ctrl	Q96HR3	Q96HR3	-0.709066	0.00268217	Q96HR3	MED30	Mediator of RNA polymerase II transcription subunit 30	3	nucleus,nucleoplasm,core mediator complex,ubiquitin ligase complex,mediator complex	transcription cofactor activity,transcription coactivator activity,protein binding,ligand-dependent nuclear receptor transcription coactivator activity,vitamin D receptor binding,thyroid hormone receptor binding,ubiquitin protein ligase activity	protein ubiquitination,stem cell population maintenance,positive regulation of transcription elongation from RNA polymerase II promoter,positive regulation of transcription, DNA-templated,RNA polymerase II transcriptional preinitiation complex assembly,positive regulation of transcription initiation from RNA polymerase II promoter
10uM_LHF1 / Ctrl	Q9NSA0	Q9NSA0	-0.709195	0.0118575	Q9NSA0	SLC22A11	Solute carrier family 22 member 11	7	plasma membrane,integral component of plasma membrane,external side of plasma membrane,apical plasma membrane,extracellular exosome	inorganic anion exchanger activity,protein binding,organic anion transmembrane transporter activity,sodium-independent organic anion transmembrane transporter activity	inorganic anion transport,organic anion transport,urate metabolic process,transmembrane transport
10uM_LHF1 / Ctrl	P05141	P05141	-0.709649	0.00546146	P05141	SLC25A5	ADP/ATP translocase 2	11	nucleus,mitochondrion,mitochondrial inner membrane,integral component of plasma membrane,membrane,mitochondrial nucleoid,membrane raft,mitochondrial permeability transition pore complex,MMXD complex	adenine nucleotide transmembrane transporter activity,RNA binding,ATP:ADP antiporter activity,protein binding,hydrogen ion transmembrane transporter activity,adenine transmembrane transporter activity,oxidative phosphorylation uncoupler activity,ubiquitin protein ligase binding	chromosome segregation,positive regulation of cell proliferation,adenine transport,B cell differentiation,erythrocyte differentiation,regulation of mitochondrial membrane permeability,adenine nucleotide transport,Requires Ontology,negative regulation of mitochondrial outer membrane permeabilization involved in apoptotic signaling pathway,positive regulation of macromitophagy,hydrogen ion transmem…
10uM_LHF1 / Ctrl	P01876	P01876	-0.710846	9.11999e-05	P01876	IGHA1	Immunoglobulin heavy constant alpha 1	7	extracellular region,extracellular space,plasma membrane,extracellular exosome,IgG immunoglobulin complex,IgA immunoglobulin complex,blood microparticle,monomeric IgA immunoglobulin complex,secretory IgA immunoglobulin complex,secretory dimeric IgA immunoglobulin complex,external side of plasma membrane,immunoglobulin complex, circulating	immunoglobulin receptor binding,antigen binding	retina homeostasis,adaptive immune response,glomerular filtration,immune response,protein-chromophore linkage,antibacterial humoral response,B cell receptor signaling pathway,positive regulation of respiratory burst,phagocytosis, engulfment,defense response to bacterium,complement activation, classical pathway,innate immune response,phagocytosis, recognition,positive regulation of B cell activati…
10uM_LHF1 / Ctrl	P32321	P32321	-0.711881	1.2992e-06	P32321	DCTD	Deoxycytidylate deaminase	13	cytosol	protein binding,zinc ion binding,identical protein binding,dCMP deaminase activity	pyrimidine nucleotide metabolic process,dUMP biosynthetic process,dTMP biosynthetic process
10uM_LHF1 / Ctrl	P01258	P01258	-0.713931	0.0201825	P01258	CALCA	Calcitonin	2	extracellular region,extracellular space,nucleus,cytoplasm,neuronal cell body,terminal bouton	hormone activity,protein binding,calcitonin receptor binding,identical protein binding	vasodilation of artery involved in baroreceptor response to increased systemic arterial blood pressure,monocyte chemotaxis,inflammatory response,adenylate cyclase-activating G-protein coupled receptor signaling pathway,activation of adenylate cyclase activity,positive regulation of cytosolic calcium ion concentration,neuropeptide signaling pathway,embryo implantation,aging,feeding behavior,regula…
10uM_LHF1 / Ctrl	Q9P2T1	Q9P2T1	-0.715001	5.37568e-08	Q9P2T1	GMPR2	GMP reductase 2	17	cytosol,GMP reductase complex	GMP reductase activity,protein binding,metal ion binding	purine nucleobase metabolic process,GMP metabolic process
10uM_LHF1 / Ctrl	P58166	P58166	-0.715076	3.50727e-05	P58166	INHBE	Inhibin beta E chain	2	Requires Ontology,extracellular space	hormone activity,growth factor activity,cytokine activity	SMAD protein signal transduction,positive regulation of pathway-restricted SMAD protein phosphorylation
10uM_LHF1 / Ctrl	A4FU49	A4FU49	-0.715772	0.00103899	A4FU49	SH3D21	SH3 domain-containing protein 21	6	nucleoplasm,plasma membrane		actin filament organization,cell migration
1uM_LHF1 / Ctrl	P49207	P49207	-0.716244	0.00183453	P49207	RPL34	60S ribosomal protein L34	4	cytoplasm,endoplasmic reticulum,cytosol,cytosolic large ribosomal subunit,cytosolic ribosome,extracellular exosome	RNA binding,structural constituent of ribosome,protein binding,cadherin binding	cytoplasmic translation,translation
1uM_LHF1 / Ctrl	P53611	P53611	-0.716344	0.0227388	P53611	RABGGTB	Geranylgeranyl transferase type-2 subunit beta	5	cytosol,plasma membrane,Rab-protein geranylgeranyltransferase complex	Rab geranylgeranyltransferase activity,protein binding,zinc ion binding,small GTPase binding	cellular protein modification process,visual perception,protein geranylgeranylation,protein prenylation
1uM_LHF1 / Ctrl	Q6UW68	Q6UW68	-0.7167	0.0390388	Q6UW68	TMEM205	Transmembrane protein 205	2	cellular_component,integral component of membrane	molecular_function,protein binding	biological_process
1uM_LHF1 / Ctrl	Q5XPI4	Q5XPI4	-0.717964	0.000141941	Q5XPI4	RNF123	E3 ubiquitin-protein ligase RNF123	2	cytoplasm,cytosol,nuclear membrane	metal ion binding,ubiquitin-protein transferase activity	protein ubiquitination,proteolysis involved in cellular protein catabolic process
1uM_LHF1 / Ctrl	Q9Y5Y7	Q9Y5Y7	-0.718485	8.85997e-07	Q9Y5Y7	LYVE1	Lymphatic vessel endothelial hyaluronic acid receptor 1	5	plasma membrane,integral component of plasma membrane,membrane,extracellular exosome	protein binding,hyaluronic acid binding,signaling receptor activity,transmembrane signaling receptor activity	positive regulation of cellular extravasation,glycosaminoglycan catabolic process,cell-matrix adhesion,response to wounding,anatomical structure morphogenesis
10uM_LHF1 / Ctrl	Q13470	Q13470	-0.719659	0.0227226	Q13470	TNK1	Non-receptor tyrosine-protein kinase TNK1	2	cytoplasm,membrane,extrinsic component of cytoplasmic side of plasma membrane	protein serine/threonine/tyrosine kinase activity,protein tyrosine kinase activity,non-membrane spanning protein tyrosine kinase activity,protein binding,ATP binding,receptor binding	protein phosphorylation,peptidyl-tyrosine phosphorylation,protein autophosphorylation,cell differentiation,transmembrane receptor protein tyrosine kinase signaling pathway,innate immune response
10uM_LHF1 / Ctrl	Q96EP0	Q96EP0	-0.72005	3.90343e-06	Q96EP0	RNF31	E3 ubiquitin-protein ligase RNF31	4	cytosol,cytoplasmic side of plasma membrane,LUBAC complex,CD40 receptor complex	ubiquitin-protein transferase activity,protein binding,ubiquitin protein ligase binding,identical protein binding,ubiquitin binding,metal ion binding,ubiquitin protein ligase activity,K48-linked polyubiquitin binding,linear polyubiquitin binding,K63-linked polyubiquitin binding	protein polyubiquitination,CD40 signaling pathway,defense response to bacterium,positive regulation of I-kappaB kinase/NF-kappaB signaling,T cell receptor signaling pathway,positive regulation of NF-kappaB transcription factor activity,protein linear polyubiquitination,positive regulation of protein targeting to mitochondrion,positive regulation of xenophagy
10uM_LHF1 / Ctrl	P32121	P32121	-0.72118	0.019581	P32121	ARRB2	Beta-arrestin-2	2	nucleus,nucleoplasm,cytoplasm,endosome,cytosol,plasma membrane,clathrin-coated pit,postsynaptic density,basolateral plasma membrane,endocytic vesicle,cytoplasmic vesicle,dendritic spine,postsynaptic membrane	G-protein coupled receptor binding,receptor binding,protein binding,enzyme binding,protein domain specific binding,ubiquitin protein ligase binding,alpha-1A adrenergic receptor binding,alpha-1B adrenergic receptor binding,angiotensin receptor binding,type 1 angiotensin receptor binding,D1 dopamine receptor binding,follicle-stimulating hormone receptor binding,type 2A serotonin receptor binding,pl…	negative regulation of protein phosphorylation,G-protein coupled receptor internalization,desensitization of G-protein coupled receptor protein signaling pathway by arrestin,positive regulation of receptor internalization,transcription from RNA polymerase II promoter,transforming growth factor beta receptor signaling pathway,dopamine receptor signaling pathway,brain development,adult walking beha…
10uM_LHF1 / Ctrl	Q9NYV4	Q9NYV4	-0.721455	0.00307481	Q9NYV4	CDK12	Cyclin-dependent kinase 12	2	cyclin K-CDK12 complex,nucleoplasm,nuclear speck,nuclear cyclin-dependent protein kinase holoenzyme complex,cyclin-dependent protein kinase holoenzyme complex,cyclin/CDK positive transcription elongation factor complex,nucleus	protein kinase activity,protein serine/threonine/tyrosine kinase activity,protein binding,ATP binding,RNA polymerase II carboxy-terminal domain kinase activity,protein kinase binding,cyclin binding,Requires Ontology,cyclin-dependent protein serine/threonine kinase activity	mRNA processing,RNA splicing,regulation of MAP kinase activity,regulation of RNA splicing,protein autophosphorylation,regulation of cell cycle,phosphorylation of RNA polymerase II C-terminal domain,negative regulation of stem cell differentiation,protein phosphorylation,positive regulation of transcription elongation from RNA polymerase II promoter,transcription elongation from RNA polymerase II …
10uM_LHF1 / Ctrl	Q9Y4W6	Q9Y4W6	-0.721599	0.00278409	Q9Y4W6	AFG3L2	AFG3-like protein 2	11	mitochondrion,mitochondrial inner membrane,m-AAA complex	ATP-dependent peptidase activity,metalloendopeptidase activity,protein binding,ATP binding,metallopeptidase activity,zinc ion binding,ATPase activity,unfolded protein binding	proteolysis,axonogenesis,neuromuscular junction development,mitochondrial fusion,protein processing,protein autoprocessing,nerve development,membrane protein proteolysis,calcium ion transmembrane import into mitochondrion,regulation of multicellular organism growth,cristae formation,myelination,mitochondrial calcium ion homeostasis,muscle cell development,righting reflex,macromolecular complex as…
1uM_LHF1 / Ctrl	Q5VT25	Q5VT25	-0.721947	0.00157632	Q5VT25	CDC42BPA	Serine/threonine-protein kinase MRCK alpha	4	cytosol,cell-cell junction,lamellipodium,cell leading edge,actomyosin,extracellular exosome,cytoplasm,cytoskeleton	magnesium ion binding,protein serine/threonine kinase activity,protein serine/threonine/tyrosine kinase activity,protein binding,ATP binding,identical protein binding,Requires Ontology	protein phosphorylation,cell migration,actomyosin structure organization,actin cytoskeleton reorganization,peptidyl-threonine phosphorylation
1uM_LHF1 / Ctrl	A0PJK1	A0PJK1	-0.722795	0.00581019	A0PJK1	SLC5A10	Sodium/glucose cotransporter 5	4	plasma membrane,extracellular exosome,integral component of membrane	solute:sodium symporter activity,glucose:sodium symporter activity	hexose transport,sodium ion transmembrane transport,glucose transmembrane transport,sodium ion transport
1uM_LHF1 / Ctrl	P25774	P25774	-0.722887	0.00528742	P25774	CTSS	Cathepsin S	12	extracellular region,extracellular space,lysosome,late endosome,endolysosome lumen,lysosomal lumen,intracellular membrane-bounded organelle,phagocytic vesicle,Requires Ontology,tertiary granule lumen,ficolin-1-rich granule lumen	fibronectin binding,cysteine-type endopeptidase activity,serine-type endopeptidase activity,collagen binding,laminin binding,proteoglycan binding	toll-like receptor signaling pathway,adaptive immune response,proteolysis,response to acidic pH,protein processing,antigen processing and presentation,antigen processing and presentation of exogenous peptide antigen via MHC class II,extracellular matrix disassembly,collagen catabolic process,basement membrane disassembly,antigen processing and presentation of peptide antigen,proteolysis involved …
10uM_LHF1 / Ctrl	P25445	P25445	-0.723771	3.72451e-05	P25445	FAS	Tumor necrosis factor receptor superfamily member 6	3	cytosol,plasma membrane,cell surface,integral component of membrane,nuclear body,membrane raft,extracellular exosome,death-inducing signaling complex,CD95 death-inducing signaling complex,external side of plasma membrane	protein binding,calmodulin binding,kinase binding,signaling receptor activity,identical protein binding,tumor necrosis factor-activated receptor activity	apoptotic process,positive regulation of protein phosphorylation,immune response,signal transduction,regulation of stress-activated MAPK cascade,tumor necrosis factor-mediated signaling pathway,cellular response to amino acid starvation,Fas signaling pathway,regulation of apoptotic process,positive regulation of apoptotic process,macromolecular complex assembly,cellular response to mechanical sti…
1uM_LHF1 / Ctrl	Q7Z3U7	Q7Z3U7	-0.723896	0.00806615	Q7Z3U7	MON2	Protein MON2 homolog	8	cytosol,early endosome membrane,extracellular exosome	protein binding	Golgi to endosome transport,protein transport
10uM_LHF1 / Ctrl	Q15061	Q15061	-0.724496	0.00111961	Q15061	WDR43	WD repeat-containing protein 43	3	chromatin,fibrillar center,nucleoplasm,nucleolus	RNA polymerase II core binding,obsolete transcription elongation regulator activity,RNA binding,protein binding	regulation of transcription elongation from RNA polymerase II promoter,positive regulation of transcription from RNA polymerase I promoter,regulation of stem cell population maintenance,positive regulation of rRNA processing,maturation of SSU-rRNA from tricistronic rRNA transcript (SSU-rRNA, 5.8S rRNA, LSU-rRNA)
10uM_LHF1 / Ctrl	P11168	P11168	-0.725595	0.0277724	P11168	SLC2A2	Solute carrier family 2, facilitated glucose transporter member 2	2	cytoplasm,plasma membrane,cell-cell junction,apical plasma membrane,brush border,integral component of plasma membrane,membrane	fructose transmembrane transporter activity,glucose transmembrane transporter activity,hexose transmembrane transporter activity,dehydroascorbic acid transporter activity,D-glucose transmembrane transporter activity	carbohydrate metabolic process,fructose transport,dehydroascorbic acid transport,glucose transmembrane transport,glucose import,monosaccharide transport
10uM_LHF1 / Ctrl	O14975	O14975	-0.72655	0.0461856	O14975	SLC27A2	Very long-chain acyl-CoA synthetase	15	peroxisomal membrane,integral component of peroxisomal membrane,endoplasmic reticulum lumen,endoplasmic reticulum membrane,cytosol,plasma membrane,integral component of endoplasmic reticulum membrane,specific granule membrane,extracellular exosome,endoplasmic reticulum	long-chain fatty acid-CoA ligase activity,long-chain fatty acid transporter activity,ATP binding,enzyme binding,very long-chain fatty acid-CoA ligase activity,arachidonate-CoA ligase activity,cholate-CoA ligase activity,phytanate-CoA ligase activity,pristanate-CoA ligase activity,fatty acid transporter activity	long-chain fatty acid import,fatty acid alpha-oxidation,long-chain fatty acid metabolic process,fatty acid beta-oxidation,bile acid biosynthetic process,methyl-branched fatty acid metabolic process,very long-chain fatty acid catabolic process
1uM_LHF1 / Ctrl	P20839	P20839	-0.728936	0.000120329	P20839	IMPDH1	Inosine-5'-monophosphate dehydrogenase 1	2	extracellular region,nucleus,cytoplasm,cytosol,secretory granule lumen,azurophil granule lumen,ficolin-1-rich granule lumen	nucleotide binding,nucleic acid binding,DNA binding,RNA binding,metal ion binding,IMP dehydrogenase activity	GMP biosynthetic process,GTP biosynthetic process
10uM_LHF1 / Ctrl	O43169	O43169	-0.730019	0.00045683	O43169	CYB5B	Cytochrome b5 type B	2	mitochondrial outer membrane,membrane,integral component of membrane,nitric-oxide synthase complex,intracellular membrane-bounded organelle	nitrite reductase (NO-forming) activity,protein binding,enzyme activator activity,heme binding,metal ion binding	xenobiotic metabolic process,nitric oxide biosynthetic process,response to oxidative stress,regulation of catalytic activity
1uM_LHF1 / Ctrl	Q01740	Q01740	-0.730337	0.0126038	Q01740	FMO1	Dimethylaniline monooxygenase [N-oxide-forming] 1	7	endoplasmic reticulum lumen,endoplasmic reticulum membrane,integral component of membrane	monooxygenase activity,N,N-dimethylaniline monooxygenase activity,protein binding,flavin adenine dinucleotide binding,NADP binding	organic acid metabolic process,xenobiotic metabolic process,response to osmotic stress,toxin metabolic process,response to lipopolysaccharide,NADPH oxidation
1uM_LHF1 / Ctrl	Q8NDX5	Q8NDX5	-0.730463	0.00197233	Q8NDX5	PHC3	Polyhomeotic-like protein 3	2	nucleus,nucleoplasm,PcG protein complex,PRC1 complex	DNA binding,protein binding,zinc ion binding,chromatin binding,histone binding	negative regulation of transcription, DNA-templated
1uM_LHF1 / Ctrl	P10599	P10599	-0.730625	0.000562481	P10599	TXN	Thioredoxin	9	extracellular region,nucleus,nucleoplasm,cytoplasm,cytosol,extracellular exosome	RNA binding,thioredoxin-disulfide reductase activity,protein binding,protein disulfide oxidoreductase activity,protein homodimerization activity,protein-disulfide reductase activity	negative regulation of transcription from RNA polymerase II promoter,response to radiation,activation of protein kinase B activity,positive regulation of peptidyl-serine phosphorylation,positive regulation of DNA binding,cell redox homeostasis,negative regulation of protein export from nucleus,positive regulation of protein kinase B signaling,response to nitric oxide,cellular oxidant detoxificati…
10uM_LHF1 / Ctrl	O14874	O14874	-0.73142	8.53774e-06	O14874	BCKDK	[3-methyl-2-oxobutanoate dehydrogenase [lipoamide]] kinase, mitochondrial	6	mitochondrion,mitochondrial matrix,mitochondrial alpha-ketoglutarate dehydrogenase complex	protein serine/threonine kinase activity,protein binding,ATP binding,kinase activity,[3-methyl-2-oxobutanoate dehydrogenase (acetyl-transferring)] kinase activity,pyruvate dehydrogenase (acetyl-transferring) kinase activity	cellular amino acid catabolic process,branched-chain amino acid catabolic process,phosphorylation,negative regulation of cellular amino acid metabolic process,regulation of glucose metabolic process,protein phosphorylation
10uM_LHF1 / Ctrl	O43809	O43809	-0.732285	6.36106e-05	O43809	NUDT21	Cleavage and polyadenylation specificity factor subunit 5	9	nucleus,nucleoplasm,cytoplasm,centrosome,mRNA cleavage factor complex,nuclear body,centriolar satellite,paraspeckles,mRNA cleavage and polyadenylation specificity factor complex	RNA binding,chromatin binding,mRNA binding,protein binding,mRNA 3'-UTR AU-rich region binding,identical protein binding,protein homodimerization activity,histone deacetylase binding	mRNA polyadenylation,mRNA processing,posttranscriptional regulation of gene expression,cell differentiation,mRNA 3'-end processing,positive regulation of mRNA cleavage,protein tetramerization,protein heterotetramerization,pre-mRNA cleavage required for polyadenylation,Requires Ontology,positive regulation of mRNA polyadenylation,messenger ribonucleoprotein complex assembly,positive regulation of …
1uM_LHF1 / Ctrl	Q9Y4P1	Q9Y4P1	-0.732956	0.00202608	Q9Y4P1	ATG4B	Cysteine protease ATG4B	4	mitochondrion,autophagosome,endoplasmic reticulum,cytosol,cytoplasmic vesicle	endopeptidase activity,cysteine-type endopeptidase activity,protein binding,cysteine-type peptidase activity,Atg8-specific protease activity,scaffold protein binding	protein delipidation,macromitophagy,proteolysis,autophagy,protein transport,macroautophagy,lysosomal microautophagy,otolith mineralization completed early in development,protein localization to pre-autophagosomal structure
10uM_LHF1 / Ctrl	P39023	P39023	-0.733865	0.00953997	P39023	RPL3	60S ribosomal protein L3	7	nucleus,nucleolus,cytoplasm,cytosol,focal adhesion,cytosolic ribosome,synapse,extracellular exosome,cytosolic large ribosomal subunit,macromolecular complex	RNA binding,structural constituent of ribosome,protein binding,5S rRNA binding	cytoplasmic translation,translation,cellular response to interleukin-4,ribosomal large subunit assembly
1uM_LHF1 / Ctrl	Q13873	Q13873	-0.733955	0.046045	Q13873	BMPR2	Bone morphogenetic protein receptor type-2	4	caveola,extracellular space,nucleoplasm,plasma membrane,integral component of plasma membrane,clathrin-coated pit,adherens junction,cell surface,postsynaptic density,axon,dendrite,spanning component of plasma membrane,cell body,receptor complex	protein binding,ATP binding,activin receptor activity, type II,phosphatase activator activity,receptor activator activity,BMP binding,protein serine/threonine kinase activator activity,cadherin binding,metal ion binding,BMP receptor activity,protein tyrosine kinase binding,transforming growth factor beta-activated receptor activity,protein serine/threonine kinase activity	outflow tract septum morphogenesis,atrioventricular valve morphogenesis,cardiac muscle tissue development,pharyngeal arch artery morphogenesis,positive regulation of SMAD protein import into nucleus,osteoblast differentiation,mesoderm formation,maternal placenta development,endothelial cell proliferation,positive regulation of endothelial cell proliferation,lymphangiogenesis,blood vessel remodeli…
10uM_LHF1 / Ctrl	Q9Y5U2	Q9Y5U2	-0.735329	0.00023776	Q9Y5U2	TSSC4	Protein TSSC4	4		protein binding
10uM_LHF1 / Ctrl	O60508	O60508	-0.736016	2.38627e-09	O60508	CDC40	Pre-mRNA-processing factor 17	5	nucleoplasm,nuclear speck,U2-type catalytic step 2 spliceosome,catalytic step 2 spliceosome	RNA binding,protein binding,mRNA binding	mRNA splicing, via spliceosome,embryonic brain development
10uM_LHF1 / Ctrl	Q8WUI4	Q8WUI4	-0.737733	0.00114607	Q8WUI4	HDAC7	Histone deacetylase 7	4	nucleus,nucleoplasm,cytoplasm,cytosol,histone deacetylase complex	chromatin binding,transcription corepressor activity,protein kinase C binding,protein binding,SUMO transferase activity,protein kinase binding,protein deacetylase activity,metal ion binding,14-3-3 protein binding,Requires Ontology,transcription factor binding,histone deacetylase activity	vasculogenesis,chromatin organization,protein deacetylation,cell-cell junction assembly,protein sumoylation,negative regulation of interleukin-2 production,negative regulation of osteoblast differentiation,positive regulation of cell migration involved in sprouting angiogenesis,negative regulation of NIK/NF-kappaB signaling,histone deacetylation,negative regulation of transcription from RNA polym…
1uM_LHF1 / Ctrl	P56277	P56277	-0.738659	0.000727735	P56277	CMC4	Cx9C motif-containing protein 4	3	mitochondrion,mitochondrial intermembrane space
1uM_LHF1 / Ctrl	Q9Y679	Q9Y679	-0.739233	3.4248e-05	Q9Y679	AUP1	Lipid droplet-regulating VLDL assembly factor AUP1	3	autophagosome,endoplasmic reticulum,lipid particle,membrane,integral component of endoplasmic reticulum membrane,cytoplasmic vesicle,extracellular exosome,Hrd1p ubiquitin ligase ERAD-L complex	protein binding,ubiquitin conjugating enzyme binding,ubiquitin protein ligase binding,ubiquitin binding,ubiquitin-protein transferase activator activity	response to virus,ER-associated ubiquitin-dependent protein catabolic process,retrograde protein transport, ER to cytosol,lipid particle organization,regulation of catalytic activity,lipophagy,ER-associated misfolded protein catabolic process,Requires Ontology,protein localization to lipid particle
1uM_LHF1 / Ctrl	P63000	P63000	-0.739371	0.0439083	P63000	RAC1	Ras-related C3 botulinum toxin substrate 1	3	actin filament,postsynapse,glutamatergic synapse,nucleus,cytoplasm,endoplasmic reticulum membrane,trans-Golgi network,cytosol,plasma membrane,focal adhesion,membrane,lamellipodium,secretory granule membrane,ruffle membrane,cytoplasmic ribonucleoprotein granule,melanosome,NADPH oxidase complex,dendritic spine,recycling endosome membrane,extracellular exosome,ficolin-1-rich granule membrane,extrins…	GTPase activity,obsolete small monomeric GTPase activity,protein binding,GTP binding,enzyme binding,protein kinase binding,thioesterase binding,macromolecular complex binding,Rho GDP-dissociation inhibitor binding	positive regulation of lamellipodium assembly,actin cytoskeleton organization,ruffle organization,neuron migration,positive regulation of protein phosphorylation,sphingosine-1-phosphate signaling pathway,inflammatory response,cell adhesion,cell-matrix adhesion,small GTPase mediated signal transduction,regulation of cell size,response to wounding,anatomical structure morphogenesis,regulation of hy…
10uM_LHF1 / Ctrl	Q53GD3	Q53GD3	-0.740495	0.00620041	Q53GD3	SLC44A4	Choline transporter-like protein 4	2	plasma membrane,integral component of membrane,apical plasma membrane,extracellular exosome,membrane	choline transmembrane transporter activity,thiamine pyrophosphate transporter activity,transmembrane transporter activity	phosphatidylcholine biosynthetic process,acetylcholine biosynthetic process,choline transport,positive regulation of cell growth,thiamine pyrophosphate transport,otolith formation,neuromast hair cell development,transmembrane transport,acetylcholine secretion
10uM_LHF1 / Ctrl	P04156	P04156	-0.741873	0.000191147	P04156	PRNP	Major prion protein	2	dendrite,cytoplasm,endoplasmic reticulum,Golgi apparatus,cytosol,plasma membrane,cell surface,postsynaptic density,inclusion body,extrinsic component of membrane,anchored component of external side of plasma membrane,nuclear membrane,terminal bouton,intracellular membrane-bounded organelle,membrane raft,extracellular exosome,postsynapse,nucleus	type 8 metabotropic glutamate receptor binding,beta-amyloid binding,protease binding,copper ion binding,protein binding,lamin binding,glycosaminoglycan binding,microtubule binding,tubulin binding,aspartic-type endopeptidase inhibitor activity,type 5 metabotropic glutamate receptor binding,signaling receptor activity,identical protein binding,ATP-dependent protein binding,ion channel binding,macro…	cellular response to copper ion,negative regulation of protein phosphorylation,cellular copper ion homeostasis,response to oxidative stress,cell cycle,learning or memory,long-term memory,negative regulation of endopeptidase activity,negative regulation of protein processing,protein destabilization,activation of protein kinase activity,negative regulation of interferon-gamma production,negative re…
1uM_LHF1 / Ctrl	Q7Z794	Q7Z794	-0.743082	5.33938e-05	Q7Z794	KRT77	Keratin, type II cytoskeletal 1b	3	cornified envelope,cytosol,cytoskeleton,extracellular exosome,keratin filament	molecular_function,protein binding,structural constituent of epidermis	biological_process,keratinization,intermediate filament organization
10uM_LHF1 / Ctrl	Q9BYW2	Q9BYW2	-0.74323	3.68691e-06	Q9BYW2	SETD2	Histone-lysine N-methyltransferase SETD2	4	nucleus,nucleoplasm,chromosome	protein binding,protein-lysine N-methyltransferase activity,histone-lysine N-methyltransferase activity,alpha-tubulin binding,metal ion binding,histone methyltransferase activity (H3-K36 specific)	angiogenesis,morphogenesis of a branching structure,neural tube closure,mismatch repair,regulation of transcription, DNA-templated,transcription elongation from RNA polymerase II promoter,regulation of double-strand break repair via homologous recombination,regulation of mRNA export from nucleus,peptidyl-lysine trimethylation,peptidyl-lysine monomethylation,forebrain development,regulation of cyt…
10uM_LHF1 / Ctrl	P20933	P20933	-0.743353	0.00137498	P20933	AGA	N(4)-(beta-N-acetylglucosaminyl)-L-asparaginase	5	extracellular region,extracellular space,lysosome,endoplasmic reticulum,azurophil granule lumen,cytoplasm	N4-(beta-N-acetylglucosaminyl)-L-asparaginase activity,protein binding,peptidase activity	proteolysis,protein deglycosylation
10uM_LHF1 / Ctrl	Q9UHI7	Q9UHI7	-0.743907	0.00674365	Q9UHI7	SLC23A1	Solute carrier family 23 member 1	5	cytoplasm,plasma membrane,integral component of plasma membrane,brush border,basal plasma membrane,apical plasma membrane,intracellular organelle,extracellular exosome	protein binding,L-ascorbate:sodium symporter activity,sodium ion transmembrane transporter activity,nucleobase transmembrane transporter activity,L-ascorbic acid transporter activity,dehydroascorbic acid transporter activity,transporter activity	sodium ion transport,brain development,response to toxic substance,nucleobase transport,L-ascorbic acid transport,L-ascorbic acid metabolic process,lung development,sodium ion transmembrane transport,dehydroascorbic acid transport
1uM_LHF1 / Ctrl	P22695	P22695	-0.744079	0.016293	P22695	UQCRC2	Cytochrome b-c1 complex subunit 2, mitochondrial	11	nucleoplasm,mitochondrion,mitochondrial inner membrane,mitochondrial respiratory chain complex III,mitochondrial respiratory chain complex IV	metalloendopeptidase activity,protein binding,metal ion binding	oxidative phosphorylation,mitochondrial electron transport, ubiquinol to cytochrome c,proteolysis,aerobic respiration,cellular respiration
10uM_LHF1 / Ctrl	O95154	O95154	-0.744805	0.000477953	O95154	AKR7A3	Aflatoxin B1 aldehyde reductase member 3	7	Golgi apparatus,cytosol,extracellular exosome,cytoplasm	protein binding,electron carrier activity,identical protein binding,aldo-keto reductase (NADP) activity	cellular aldehyde metabolic process,electron transport chain,aflatoxin catabolic process
10uM_LHF1 / Ctrl	Q9BRX8	Q9BRX8	-0.745028	0.0126316	Q9BRX8	PRXL2A	Peroxiredoxin-like 2A	3	extracellular region,cytoplasm	antioxidant activity	regulation of osteoclast differentiation,cellular oxidant detoxification
10uM_LHF1 / Ctrl	Q99829	Q99829	-0.745043	0.00421073	Q99829	CPNE1	Copine-1	6	nucleus,nucleoplasm,cytoplasm,cytosol,plasma membrane,membrane,aggresome,nuclear membrane,azurophil granule membrane,extracellular exosome	phosphatidylserine binding,endopeptidase activity,transporter activity,calcium ion binding,protein binding,identical protein binding,NF-kappaB binding,calcium-dependent phospholipid binding	proteolysis,lipid metabolic process,negative regulation of gene expression,vesicle-mediated transport,regulation of I-kappaB kinase/NF-kappaB signaling,negative regulation of DNA binding,positive regulation of neuron differentiation,positive regulation of protein kinase B signaling,cellular response to calcium ion,negative regulation of NIK/NF-kappaB signaling,positive regulation of tumor necrosi…
10uM_LHF1 / Ctrl	Q9BVC4	Q9BVC4	-0.745326	0.00209602	Q9BVC4	MLST8	Target of rapamycin complex subunit LST8	2	nucleoplasm,cytoplasm,cytosol,TORC1 complex,TORC2 complex	protein binding,protein serine/threonine kinase activator activity	cellular response to DNA damage stimulus,cytoskeleton organization,negative regulation of autophagy,phosphorylation,positive regulation of cell growth,positive regulation of actin filament polymerization,cellular response to nutrient levels,positive regulation of TOR signaling,regulation of actin cytoskeleton organization,TORC1 signaling,negative regulation of apoptotic process,regulation of GTPa…
10uM_LHF1 / Ctrl	Q8TB24	Q8TB24	-0.745401	0.0127483	Q8TB24	RIN3	Ras and Rab interactor 3	2	early endosome,cytosol,cytoplasmic vesicle,cytoplasm,endocytic vesicle,axon,dendrite,vesicle,neuronal cell body	guanyl-nucleotide exchange factor activity,GTPase activator activity,protein binding,small GTPase binding	negative regulation of mast cell chemotaxis,negative regulation of receptor internalization,regulation of vesicle size,endocytosis,signal transduction,regulation of catalytic activity
1uM_LHF1 / Ctrl	Q99489	Q99489	-0.747316	0.000432772	Q99489	DDO	D-aspartate oxidase	8	peroxisome,peroxisomal matrix,cytosol,cytoplasm	protein binding,D-aspartate oxidase activity,FAD binding,D-amino-acid oxidase activity	insemination,grooming behavior,D-amino acid catabolic process,hormone metabolic process,aspartate catabolic process
1uM_LHF1 / Ctrl	P49406	P49406	-0.748953	0.0014043	P49406	MRPL19	39S ribosomal protein L19, mitochondrial	4	nucleus,mitochondrion,mitochondrial inner membrane,mitochondrial large ribosomal subunit	protein binding,structural constituent of ribosome	mitochondrial translation
10uM_LHF1 / Ctrl	O43795	O43795	-0.748977	0.0278564	O43795	MYO1B	Unconventional myosin-Ib	5	trans-Golgi network membrane,cytoplasm,early endosome,actin filament,plasma membrane,brush border,endosome membrane,filopodium,apical part of cell,perinuclear region of cytoplasm,extracellular exosome,cell periphery,myosin complex,microvillus,actin cytoskeleton,vesicle	microfilament motor activity,protein binding,calmodulin binding,ATP binding,phosphatidylinositol-4,5-bisphosphate binding,phosphatidylinositol-3,4,5-trisphosphate binding,cadherin binding,actin filament binding	post-Golgi vesicle-mediated transport,actin filament organization,actin filament-based movement,actin filament bundle assembly,vesicle transport along actin filament
10uM_LHF1 / Ctrl	Q9BR61	Q9BR61	-0.749041	0.037614	Q9BR61	ACBD6	Acyl-CoA-binding domain-containing protein 6	4	cytosol	protein binding,lipid binding,fatty-acyl-CoA binding
10uM_LHF1 / Ctrl	Q9UKY3	Q9UKY3	-0.750775	0.000117845	Q9UKY3	CES1P1	Putative inactive carboxylesterase 4	3	extracellular region,endoplasmic reticulum,lipid particle	carboxylic ester hydrolase activity	anatomical structure morphogenesis,lipid catabolic process
1uM_LHF1 / Ctrl	O00506	O00506	-0.751895	0.0152264	O00506	STK25	Serine/threonine-protein kinase 25	4	Golgi apparatus,cytoplasm,extracellular exosome	protein kinase activity,protein serine/threonine kinase activity,protein serine/threonine/tyrosine kinase activity,protein binding,ATP binding,protein homodimerization activity,metal ion binding,Requires Ontology	protein phosphorylation,response to oxidative stress,establishment or maintenance of cell polarity,signal transduction,positive regulation of stress-activated MAPK cascade,intrinsic apoptotic signaling pathway in response to hydrogen peroxide,response to hydrogen peroxide,protein autophosphorylation,positive regulation of axonogenesis,Golgi localization,establishment of Golgi localization,Golgi r…
10uM_LHF1 / Ctrl	P60520	P60520	-0.752255	0.00104442	P60520	GABARAPL2	Gamma-aminobutyric acid receptor-associated protein-like 2	7	Golgi membrane,autophagosome membrane,cytoplasm,autophagosome,endoplasmic reticulum membrane,Golgi apparatus,cytosol,cytoplasmic vesicle	SNARE binding,protein binding,microtubule binding,ubiquitin protein ligase binding,beta-tubulin binding,GABA receptor binding,ATPase binding	intra-Golgi vesicle-mediated transport,autophagy,protein transport,positive regulation of ATPase activity,protein localization to endoplasmic reticulum,negative regulation of proteasomal protein catabolic process,cellular response to nitrogen starvation,macroautophagy,mitophagy,autophagosome assembly
10uM_LHF1 / Ctrl	Q8NBN7	Q8NBN7	-0.752337	4.71889e-05	Q8NBN7	RDH13	Retinol dehydrogenase 13	10	mitochondrial inner membrane	NADP-retinol dehydrogenase activity	response to high light intensity,retina layer formation,eye photoreceptor cell development,retinol metabolic process,retinal metabolic process
10uM_LHF1 / Ctrl	P31944	P31944	-0.755185	7.54899e-05	P31944	CASP14	Caspase-14	10	cornified envelope,nucleoplasm,mitochondrion,cytosol,keratin filament,nucleus,cytoplasm	cysteine-type endopeptidase activity,protein binding,cysteine-type endopeptidase activity involved in execution phase of apoptosis	proteolysis,epidermis development,keratinization,cornification,execution phase of apoptosis
1uM_LHF1 / Ctrl	Q719H9	Q719H9	-0.755386	0.000100723	Q719H9	KCTD1	BTB/POZ domain-containing protein KCTD1	4	nucleus,nucleoplasm	transcription corepressor activity,protein binding,transcription factor binding,identical protein binding	negative regulation of transcription, DNA-templated,protein homooligomerization
1uM_LHF1 / Ctrl	Q9P0M6	Q9P0M6	-0.75556	0.0182508	Q9P0M6	MACROH2A2	Core histone macro-H2A.2	3	chromosome, telomeric region,chromatin,Barr body,nucleoplasm,extracellular exosome,nucleosome	transcription regulatory region sequence-specific DNA binding,RNA polymerase II regulatory region sequence-specific DNA binding,protein binding,chromatin DNA binding,protein heterodimerization activity,DNA binding	dosage compensation,negative regulation of transcription from RNA polymerase II promoter,nucleosome assembly,brain development,positive regulation of keratinocyte differentiation,negative regulation of gene expression, epigenetic,establishment of protein localization to chromatin,negative regulation of transcription of nuclear large rRNA transcript from RNA polymerase I promoter
1uM_LHF1 / Ctrl	P07307	P07307	-0.755912	0.000211818	P07307	ASGR2	Asialoglycoprotein receptor 2	2	plasma membrane,integral component of membrane,endoplasmic reticulum quality control compartment,perinuclear region of cytoplasm,external side of plasma membrane	asialoglycoprotein receptor activity,protein binding,carbohydrate binding	endocytosis,cell surface receptor signaling pathway,interspecies interaction between organisms
1uM_LHF1 / Ctrl	P07305	P07305	-0.756636	0.0239272	P07305	H1-0	Histone H1.0	3	chromatin,euchromatin,nucleus,nucleoplasm,Golgi apparatus,actin cytoskeleton,nuclear body,nucleosome,transcriptional repressor complex	AT DNA binding,RNA binding,protein binding,chromatin DNA binding,nucleosomal DNA binding,double-stranded DNA binding	nucleosome assembly,heterochromatin assembly,positive regulation of transcription regulatory region DNA binding,negative regulation of DNA recombination,chromosome condensation
1uM_LHF1 / Ctrl	Q9P2A4	Q9P2A4	-0.756663	0.00453013	Q9P2A4	ABI3	ABI gene family member 3	7	cytoplasm,postsynaptic density,membrane,lamellipodium,dendritic spine,dendritic shaft,SCAR complex,intracellular	protein binding,identical protein binding,actin filament binding,SH3 domain binding	peptidyl-tyrosine phosphorylation,regulation of cell migration,defense response to tumor cell,negative regulation of lamellipodium assembly,regulation of dendritic spine morphogenesis,Requires Ontology,negative regulation of ruffle assembly,negative regulation of protein localization to plasma membrane,regulation of actin cytoskeleton reorganization,positive regulation of cellular senescence
1uM_LHF1 / Ctrl	Q6ZUS6	Q6ZUS6	-0.759176	0.0249533	Q6ZUS6	CCDC149	Coiled-coil domain-containing protein 149	2
10uM_LHF1 / Ctrl	Q53HC9	Q53HC9	-0.759825	0.02343	Q53HC9	EIPR1	EARP and GARP complex-interacting protein 1	3	trans-Golgi network	protein binding	endocytic recycling,regulation of insulin secretion,positive regulation of retrograde transport, endosome to Golgi,positive regulation of endocytic recycling,protein ubiquitination
10uM_LHF1 / Ctrl	Q8NFY4	Q8NFY4	-0.760165	0.00172702	Q8NFY4	SEMA6D	Semaphorin-6D	5	Golgi apparatus,plasma membrane,extracellular space,integral component of plasma membrane	semaphorin receptor binding,chemorepellent activity	positive regulation of smooth muscle cell migration,negative regulation of smooth muscle cell migration,ventricular system development,semaphorin-plexin signaling pathway,negative chemotaxis,positive regulation of cell migration,negative regulation of axon extension involved in axon guidance,axon guidance,neural crest cell migration
10uM_LHF1 / Ctrl	O15067	O15067	-0.764345	0.0430422	O15067	PFAS	Phosphoribosylformylglycinamidine synthase	3	cytosol,extracellular exosome	phosphoribosylformylglycinamidine synthase activity,ATP binding,metal ion binding	GMP biosynthetic process,'de novo' IMP biosynthetic process,glutamine metabolic process,purine ribonucleoside monophosphate biosynthetic process,response to xenobiotic stimulus,'de novo' AMP biosynthetic process,anterior head development,'de novo' XMP biosynthetic process
10uM_LHF1 / Ctrl	Q13621	Q13621	-0.765193	0.0470299	Q13621	SLC12A1	Solute carrier family 12 member 1	22	plasma membrane,membrane,integral component of membrane,apical plasma membrane,extracellular exosome	sodium:potassium:chloride symporter activity,potassium:chloride symporter activity	ion transport,ion transmembrane transport,chloride ion homeostasis,chloride transmembrane transport,potassium ion import across plasma membrane,potassium ion homeostasis,sodium ion homeostasis,cell volume homeostasis,sodium ion transmembrane transport
1uM_LHF1 / Ctrl	Q14657	Q14657	-0.766107	0.000359117	Q14657	LAGE3	EKC/KEOPS complex subunit LAGE3	3	nucleus,nucleoplasm,cytoplasm,nuclear body,EKC/KEOPS complex	protein binding	tRNA processing,biological_process,tRNA threonylcarbamoyladenosine metabolic process
1uM_LHF1 / Ctrl	Q9P0L0	Q9P0L0	-0.766394	0.00013064	Q9P0L0	VAPA	Vesicle-associated membrane protein-associated protein A	11	endoplasmic reticulum exit site,bicellular tight junction,perinuclear region of cytoplasm,Golgi membrane,endoplasmic reticulum,endoplasmic reticulum membrane,cytosol,plasma membrane,microtubule cytoskeleton,integral component of membrane,nuclear membrane,vesicle,azurophil granule membrane	protein binding,microtubule binding,protein domain specific binding,FFAT motif binding,cadherin binding,protein heterodimerization activity	endoplasmic reticulum organization,protein folding in endoplasmic reticulum,sphingomyelin biosynthetic process,ER to Golgi vesicle-mediated transport,cell death,phospholipid transport,sterol transport,viral release from host cell,neuron projection development,ceramide transport,positive regulation of I-kappaB kinase/NF-kappaB signaling,negative regulation by host of viral genome replication,posit…
10uM_LHF1 / Ctrl	A4D126	A4D126	-0.769823	6.9447e-06	A4D126	CRPPA	D-ribitol-5-phosphate cytidylyltransferase	11	cytosol	protein homodimerization activity,D-ribitol-5-phosphate cytidylyltransferase activity,cytidylyltransferase activity	axon guidance,isoprenoid biosynthetic process,protein O-linked mannosylation
10uM_LHF1 / Ctrl	Q5BJH7	Q5BJH7	-0.770461	8.04788e-08	Q5BJH7	YIF1B	Protein YIF1B	2	endoplasmic reticulum,endoplasmic reticulum-Golgi intermediate compartment,Golgi apparatus,endoplasmic reticulum-Golgi intermediate compartment membrane,endoplasmic reticulum membrane,ER to Golgi transport vesicle,integral component of Golgi membrane	protein binding	protein targeting to membrane,ER to Golgi vesicle-mediated transport
10uM_LHF1 / Ctrl	Q6I9Y2	Q6I9Y2	-0.770598	2.54734e-06	Q6I9Y2	THOC7	THO complex subunit 7 homolog	2	chromosome, telomeric region,nucleus,nucleoplasm,cytoplasm,cytosol,nuclear speck,transcription export complex,THO complex,THO complex part of transcription export complex	RNA binding,protein binding	mRNA processing,mRNA export from nucleus,RNA splicing,viral mRNA export from host cell nucleus
1uM_LHF1 / Ctrl	Q92688	Q92688	-0.773484	0.0172501	Q92688	ANP32B	Acidic leucine-rich nuclear phosphoprotein 32 family member B	3	nucleolus,nucleus,nucleoplasm,cytoplasm,extracellular exosome	protein binding,histone binding,RNA polymerase binding	vasculature development,nucleosome assembly,activation of cysteine-type endopeptidase activity involved in apoptotic process,ventricular system development,negative regulation of cell differentiation,positive regulation of protein export from nucleus,inner ear development,palate development,regulation of apoptotic process
10uM_LHF1 / Ctrl	Q13508	Q13508	-0.773921	1.62998e-05	Q13508	ART3	Ecto-ADP-ribosyltransferase 3	5	extracellular region,plasma membrane,anchored component of membrane,intrinsic component of plasma membrane,extracellular exosome	Requires Ontology,NAD+ ADP-ribosyltransferase activity	protein ADP-ribosylation,peptidyl-arginine ADP-ribosylation
1uM_LHF1 / Ctrl	P00746	P00746	-0.773969	5.05441e-05	P00746	CFD	Complement factor D	7	extracellular region,platelet alpha granule lumen,secretory granule lumen,extracellular exosome,ficolin-1-rich granule lumen	serine-type endopeptidase activity,serine-type peptidase activity	proteolysis,complement activation,complement activation, alternative pathway,Notch signaling pathway,response to bacterium
10uM_LHF1 / Ctrl	P20231;Q15661	P20231;Q15661	-0.775588	0.000908547	P20231;Q15661	TPSB2;TPSAB1	Tryptase beta-2;Tryptase alpha/beta-1	4	Requires Ontology,extracellular space;Requires Ontology,extracellular region,extracellular space	serine-type endopeptidase activity,protein binding,serine-type peptidase activity;serine-type endopeptidase activity,protein binding,serine-type peptidase activity,identical protein binding	proteolysis;defense response,extracellular matrix disassembly,proteolysis
1uM_LHF1 / Ctrl	P62829	P62829	-0.7782	5.99733e-05	P62829	RPL23	60S ribosomal protein L23	7	nucleoplasm,nucleolus,cytoplasm,cytosol,ribosome,focal adhesion,membrane,cytosolic large ribosomal subunit,cytosolic ribosome,extracellular exosome,macromolecular complex	transcription coactivator binding,RNA binding,structural constituent of ribosome,protein binding,ubiquitin protein ligase binding,ubiquitin ligase inhibitor activity,large ribosomal subunit rRNA binding	G1 to G0 transition,regulation of G1 to G0 transition,negative regulation of transcription from RNA polymerase II promoter,cytoplasmic translation,translation,ribosomal protein import into nucleus,positive regulation of cell proliferation,positive regulation of gene expression,protein-DNA complex disassembly,protein stabilization,cellular response to actinomycin D,positive regulation of signal tr…
1uM_LHF1 / Ctrl	P62304	P62304	-0.779072	4.31554e-05	P62304	SNRPE	Small nuclear ribonucleoprotein E	2	nucleus,nucleoplasm,U5 snRNP,U1 snRNP,U2 snRNP,U4 snRNP,cytosol,spliceosomal complex,U7 snRNP,U12-type spliceosomal complex,telomerase holoenzyme complex,small nuclear ribonucleoprotein complex,methylosome,pICln-Sm protein complex,SMN-Sm protein complex,U4/U6 x U5 tri-snRNP complex,U2-type precatalytic spliceosome,U2-type catalytic step 2 spliceosome,catalytic step 2 spliceosome,precatalytic spli…	RNA binding,protein binding	spliceosomal complex assembly,spliceosomal snRNP assembly,mRNA splicing, via spliceosome,7-methylguanosine cap hypermethylation
1uM_LHF1 / Ctrl	O76080	O76080	-0.779129	0.00614862	O76080	ZFAND5	AN1-type zinc finger protein 5	3	cellular_component,cytoplasm	molecular_function,DNA binding,protein binding,zinc ion binding	in utero embryonic development,vasculature development,respiratory system process,biological_process,fibroblast migration,platelet-derived growth factor receptor signaling pathway,skeletal system morphogenesis,smooth muscle tissue development,face development
10uM_LHF1 / Ctrl	P49069	P49069	-0.779226	0.000190486	P49069	CAMLG	Calcium signal-modulating cyclophilin ligand	2	cytoplasm,endoplasmic reticulum,endoplasmic reticulum membrane,membrane,integral component of endoplasmic reticulum membrane,GET complex	protein binding,ubiquitin protein ligase binding	B cell homeostasis,receptor recycling,defense response,signal transduction,epidermal growth factor receptor signaling pathway,vesicle-mediated transport,negative regulation of protein ubiquitination,negative regulation of proteasomal ubiquitin-dependent protein catabolic process,protein insertion into ER membrane,protein stabilization,tail-anchored membrane protein insertion into ER membrane
10uM_LHF1 / Ctrl	Q9Y6N5	Q9Y6N5	-0.781325	0.00702501	Q9Y6N5	SQOR	Sulfide:quinone oxidoreductase, mitochondrial	14	mitochondrial inner membrane,mitochondrion	quinone binding,sulfide:quinone oxidoreductase activity,FAD binding	sulfide oxidation, using sulfide:quinone oxidoreductase,hydrogen sulfide metabolic process
10uM_LHF1 / Ctrl	A0A0U1RRL7	A0A0U1RRL7	-0.783806	0.0364783	A0A0U1RRL7	MMP24OS	Protein MMP24OS	2
1uM_LHF1 / Ctrl	Q99836	Q99836	-0.784015	0.000881784	Q99836	MYD88	Myeloid differentiation primary response protein MyD88	2	nucleus,cytoplasm,cytosol,plasma membrane,endosome membrane,postsynaptic density,macromolecular complex	NAD+ nucleosidase activity,Toll binding,death receptor binding,interleukin-1 receptor binding,protein binding,identical protein binding,protein self-association,TIR domain binding,Toll-like receptor binding	response to molecule of fungal origin,leukocyte activation involved in inflammatory response,neutrophil activation involved in immune response,MyD88-dependent toll-like receptor signaling pathway,phagocytosis,apoptotic process,signal transduction,cell surface receptor signaling pathway,JNK cascade,induced systemic resistance,positive regulation of gene expression,immunoglobulin mediated immune re…
10uM_LHF1 / Ctrl	Q9UJM3	Q9UJM3	-0.784422	7.91072e-05	Q9UJM3	ERRFI1	ERBB receptor feedback inhibitor 1	6	nucleus,cytoplasm,cytosol,extrinsic component of cytoplasmic side of plasma membrane	GTPase activator activity,protein binding,SH3 domain binding,protein kinase binding,small GTPase binding	negative regulation of epidermal growth factor-activated receptor activity,negative regulation of protein autophosphorylation,negative regulation of interleukin-1 beta production,negative regulation of tumor necrosis factor production,cellular response to insulin stimulus,negative regulation of collagen biosynthetic process,cellular response to platelet-derived growth factor stimulus,skin morphog…
10uM_LHF1 / Ctrl	P60953	P60953	-0.785889	0.00195334	P60953	CDC42	Cell division control protein 42 homolog	5	centrosome,Golgi membrane,storage vacuole,cytoplasm,endoplasmic reticulum membrane,cytosol,plasma membrane,cell-cell junction,focal adhesion,membrane,secretory granule,filopodium,midbody,leading edge membrane,cytoplasmic ribonucleoprotein granule,neuron projection,neuronal cell body,dendritic spine,apical part of cell,phagocytic vesicle,spindle midzone,extracellular exosome,mitotic spindle,Requir…	GTPase activity,obsolete small monomeric GTPase activity,protein binding,GTP binding,protein kinase binding,GTP-dependent protein binding,mitogen-activated protein kinase kinase kinase binding,thioesterase binding,GBD domain binding,apolipoprotein A-I receptor binding,identical protein binding,ubiquitin protein ligase activity	sprouting angiogenesis,cardiac conduction system development,cardiac neural crest cell migration involved in outflow tract morphogenesis,protein phosphorylation,phagocytosis, engulfment,actin filament organization,Golgi organization,regulation of mitotic nuclear division,nuclear migration,establishment or maintenance of cell polarity,integrin-mediated signaling pathway,regulation of lamellipodium…
1uM_LHF1 / Ctrl	O14994	O14994	-0.786113	0.0224519	O14994	SYN3	Synapsin-3	2	synaptic vesicle,postsynaptic density,extrinsic component of synaptic vesicle membrane,glutamatergic synapse,synaptic vesicle membrane	ATP binding	regulation of synaptic transmission, GABAergic,synaptic vesicle clustering,neurotransmitter secretion
1uM_LHF1 / Ctrl	Q93050	Q93050	-0.78755	0.0414174	Q93050	ATP6V0A1	V-type proton ATPase 116 kDa subunit a1	12	lysosomal membrane,Golgi apparatus,cytosol,plasma membrane,endosome membrane,membrane,integral component of membrane,nuclear speck,clathrin-coated vesicle membrane,secretory granule membrane,phagocytic vesicle membrane,synaptic vesicle membrane,proton-transporting V-type ATPase complex,melanosome,intracellular membrane-bounded organelle,perinuclear region of cytoplasm,extracellular exosome,ficoli…	protein binding,proton-transporting ATPase activity, rotational mechanism,ATPase binding	vacuolar acidification,lysosomal lumen acidification,regulation of macroautophagy,endosomal lumen acidification,toxin transport,hydrogen ion transmembrane transport
10uM_LHF1 / Ctrl	Q13017	Q13017	-0.789156	0.000554406	Q13017	ARHGAP5	Rho GTPase-activating protein 5	4	cytoplasm,endoplasmic reticulum,cytosol,plasma membrane	GTPase activity,GTPase activator activity,protein binding,GTP binding,SH2 domain binding	cell adhesion,Rho protein signal transduction,mammary gland development,regulation of catalytic activity,regulation of small GTPase mediated signal transduction
1uM_LHF1 / Ctrl	P42892	P42892	-0.790146	0.00139514	P42892	ECE1	Endothelin-converting enzyme 1	3	lysosomal membrane,endosome,plasma membrane,external side of plasma membrane,membrane,integral component of membrane,intrinsic component of endosome membrane,vesicle,Weibel-Palade body,perinuclear region of cytoplasm,extracellular exosome	endopeptidase activity,metalloendopeptidase activity,protein binding,zinc ion binding,peptide hormone binding,protein homodimerization activity	positive regulation of receptor recycling,regulation of systemic arterial blood pressure by endothelin,G-protein coupled receptor signaling pathway,heart development,substance P catabolic process,bradykinin catabolic process,calcitonin catabolic process,protein processing,peptide hormone processing,regulation of vasoconstriction,endothelin maturation,embryonic heart tube development,hormone catab…
10uM_LHF1 / Ctrl	Q9BQ61	Q9BQ61	-0.791597	0.00148335	Q9BQ61	TRIR	Telomerase RNA component interacting RNase	7		RNA binding,protein binding,3'-5' exonuclease activity,5'-3' exonuclease activity	rRNA catabolic process,RNA phosphodiester bond hydrolysis, exonucleolytic
1uM_LHF1 / Ctrl	P62826	P62826	-0.79271	7.94897e-05	P62826	RAN	GTP-binding nuclear protein Ran	7	Flemming body,chromatin,male germ cell nucleus,manchette,nucleus,nuclear envelope,nucleoplasm,nucleolus,cytoplasm,centriole,cytosol,membrane,midbody,sperm flagellum,melanosome,recycling endosome,extracellular exosome,nuclear pore,macromolecular complex,RNA nuclear export complex	nuclear export signal receptor activity,pre-miRNA binding,magnesium ion binding,chromatin binding,RNA binding,GTPase activity,protein binding,GTP binding,GDP binding,protein domain specific binding,macromolecular complex binding,cadherin binding,dynein intermediate chain binding,protein heterodimerization activity,importin-alpha family protein binding	ribosomal large subunit export from nucleus,ribosomal small subunit export from nucleus,mitotic sister chromatid segregation,mitotic cell cycle,DNA metabolic process,protein import into nucleus,protein export from nucleus,mitotic spindle organization,spermatid development,viral process,hippocampus development,positive regulation of protein binding,pre-miRNA export from nucleus,positive regulation…
10uM_LHF1 / Ctrl	Q7Z3J2	Q7Z3J2	-0.794826	0.000797673	Q7Z3J2	VPS35L	VPS35 endosomal protein sorting factor-like	2	endosome,plasma membrane,integral component of membrane,ficolin-1-rich granule membrane	protein binding	Golgi to plasma membrane transport,protein transport,endocytic recycling
1uM_LHF1 / Ctrl	O75083	O75083	-0.797384	2.2216e-05	O75083	WDR1	WD repeat-containing protein 1	23	podosome,extracellular region,cytosol,plasma membrane,cell-cell junction,cell junction,cell projection,extracellular exosome,cortical actin cytoskeleton	actin filament binding	neutrophil mediated immunity,sensory perception of sound,regulation of cell shape,actin filament fragmentation,platelet formation,regulation of actin filament depolymerization,cortical cytoskeleton organization,establishment of planar polarity of follicular epithelium,apical junction assembly,maintenance of epithelial cell apical/basal polarity,regulation of oligodendrocyte differentiation,regula…
10uM_LHF1 / Ctrl	Q9UJS0	Q9UJS0	-0.799502	0.0340904	Q9UJS0	SLC25A13	Calcium-binding mitochondrial carrier protein Aralar2	15	mitochondrion,mitochondrial inner membrane,integral component of plasma membrane	L-glutamate transmembrane transporter activity,calcium ion binding,acidic amino acid transmembrane transporter activity,L-aspartate transmembrane transporter activity,identical protein binding,transmembrane transporter activity	gluconeogenesis,ATP biosynthetic process,mitochondrial transport,aspartate family amino acid metabolic process,aspartate transport,L-glutamate transport,malate-aspartate shuttle,cellular respiration,response to calcium ion,L-aspartate transport,transport
10uM_LHF1 / Ctrl	O00338	O00338	-0.801472	0.0401244	O00338	SULT1C2	Sulfotransferase 1C2	7	lysosome,cytosol,cytoplasm	aryl sulfotransferase activity,protein binding,sulfotransferase activity	sulfation,amine metabolic process
10uM_LHF1 / Ctrl	Q9BS92	Q9BS92	-0.80349	2.56343e-05	Q9BS92	NIPSNAP3B	Protein NipSnap homolog 3B	7	mitochondrion
10uM_LHF1 / Ctrl	P78316	P78316	-0.803566	3.29215e-09	P78316	NOP14	Nucleolar protein 14	4	nucleoplasm,nucleolus,membrane,90S preribosome,Noc4p-Nop14p complex,small-subunit processome	RNA binding,enzyme binding,snoRNA binding	endonucleolytic cleavage in ITS1 to separate SSU-rRNA from 5.8S rRNA and LSU-rRNA from tricistronic rRNA transcript (SSU-rRNA, 5.8S rRNA, LSU-rRNA),maturation of SSU-rRNA from tricistronic rRNA transcript (SSU-rRNA, 5.8S rRNA, LSU-rRNA),endonucleolytic cleavage to generate mature 5'-end of SSU-rRNA from (SSU-rRNA, 5.8S rRNA, LSU-rRNA),endonucleolytic cleavage in 5'-ETS of tricistronic rRNA transc…
1uM_LHF1 / Ctrl	P0DOY2;P0DOY3	P0DOY2;P0DOY3	-0.805043	0.0065021	P0DOY2;P0DOY3	IGLC2;IGLC3	Immunoglobulin lambda constant 2;Immunoglobulin lambda constant 3	6	extracellular region,extracellular space,plasma membrane,extracellular exosome,IgG immunoglobulin complex,IgD immunoglobulin complex,IgE immunoglobulin complex,IgA immunoglobulin complex,IgM immunoglobulin complex,blood microparticle,external side of plasma membrane,immunoglobulin complex, circulating;extracellular region,extracellular space,plasma membrane,extracellular exosome,IgG immunoglobuli…	antigen binding,immunoglobulin receptor binding;antigen binding,immunoglobulin receptor binding	adaptive immune response,B cell receptor signaling pathway,innate immune response,defense response to bacterium,phagocytosis, recognition,complement activation, classical pathway,phagocytosis, engulfment,positive regulation of B cell activation;adaptive immune response,B cell receptor signaling pathway,phagocytosis, engulfment,complement activation, classical pathway,innate immune response,defens…
1uM_LHF1 / Ctrl	P06730	P06730	-0.807332	0.000123237	P06730	EIF4E	Eukaryotic translation initiation factor 4E	6	cytoplasmic mRNA processing body,nucleus,cytoplasm,cytosol,cytoplasmic stress granule,eukaryotic translation initiation factor 4F complex,chromatoid body,cytoplasmic ribonucleoprotein granule,perinuclear region of cytoplasm,extracellular exosome,postsynapse,glutamatergic synapse,mRNA cap binding complex,RISC complex	RNA cap binding,RNA 7-methylguanosine cap binding,RNA binding,translation initiation factor activity,protein binding,enzyme binding,eukaryotic initiation factor 4G binding,Requires Ontology	negative regulation of autophagy,G1/S transition of mitotic cell cycle,behavioral fear response,translational initiation,regulation of translation,negative regulation of translation,stem cell population maintenance,negative regulation of neuron differentiation,positive regulation of mitotic cell cycle,cellular response to dexamethasone stimulus,regulation of translation at postsynapse, modulating…
1uM_LHF1 / Ctrl	Q9BR61	Q9BR61	-0.809723	0.00302231	Q9BR61	ACBD6	Acyl-CoA-binding domain-containing protein 6	4	cytosol	protein binding,lipid binding,fatty-acyl-CoA binding
1uM_LHF1 / Ctrl	O95154	O95154	-0.809727	2.80147e-05	O95154	AKR7A3	Aflatoxin B1 aldehyde reductase member 3	7	Golgi apparatus,cytosol,extracellular exosome,cytoplasm	protein binding,electron carrier activity,identical protein binding,aldo-keto reductase (NADP) activity	cellular aldehyde metabolic process,electron transport chain,aflatoxin catabolic process
10uM_LHF1 / Ctrl	O95819	O95819	-0.811553	5.99789e-05	O95819	MAP4K4	Mitogen-activated protein kinase kinase kinase kinase 4	9	cytoplasm,focal adhesion	creatine kinase activity,protein serine/threonine kinase activity,protein serine/threonine/tyrosine kinase activity,protein binding,ATP binding,microtubule binding,Requires Ontology	microvillus assembly,negative regulation of cell-matrix adhesion,protein phosphorylation,positive regulation of cell migration,positive regulation of ARF protein signal transduction,intracellular signal transduction,negative regulation of apoptotic process,positive regulation of GTPase activity,regulation of JNK cascade,positive regulation of keratinocyte migration,positive regulation of focal ad…
10uM_LHF1 / Ctrl	Q14CX7	Q14CX7	-0.812022	2.43354e-05	Q14CX7	NAA25	N-alpha-acetyltransferase 25, NatB auxiliary subunit	5	Golgi apparatus,cytosol,NatB complex,cytoplasm	protein binding,peptide alpha-N-acetyltransferase activity	N-terminal peptidyl-methionine acetylation
10uM_LHF1 / Ctrl	Q9ULD0	Q9ULD0	-0.813588	0.0286593	Q9ULD0	OGDHL	2-oxoglutarate dehydrogenase-like, mitochondrial	15	mitochondrial matrix,mitochondrion,oxoglutarate dehydrogenase complex	protein binding,thiamine pyrophosphate binding,metal ion binding,oxoglutarate dehydrogenase (succinyl-transferring) activity	glycolytic process,tricarboxylic acid cycle,2-oxoglutarate metabolic process
1uM_LHF1 / Ctrl	P08311	P08311	-0.814187	0.000688258	P08311	CTSG	Cathepsin G	2	Requires Ontology,extracellular region,extracellular space,nucleus,lysosome,cytosol,plasma membrane,cytoplasmic stress granule,membrane,secretory granule,azurophil granule lumen,extracellular exosome,intracellular membrane-bounded organelle,cytoplasm	serine-type endopeptidase activity,protein binding,heparin binding,peptidase activity,serine-type peptidase activity,receptor agonist activity,caspase binding	proteolysis,angiotensin maturation,monocyte chemotaxis,protein phosphorylation,immune response,protein processing,cytokine-mediated signaling pathway,antibacterial humoral response,extracellular matrix disassembly,platelet activation,purinergic nucleotide receptor signaling pathway,neutrophil activation,cellular protein metabolic process,positive regulation of immune response,defense response to …
10uM_LHF1 / Ctrl	Q9P0J1	Q9P0J1	-0.814568	0.000452555	Q9P0J1	PDP1	[Pyruvate dehydrogenase [acetyl-transferring]]-phosphatase 1, mitochondrial	8	mitochondrion,mitochondrial matrix,pyruvate dehydrogenase (lipoamide) phosphatase complex	protein serine/threonine phosphatase activity,protein binding,metal ion binding,[pyruvate dehydrogenase (lipoamide)] phosphatase activity	protein dephosphorylation,peptidyl-threonine dephosphorylation,positive regulation of pyruvate dehydrogenase activity
10uM_LHF1 / Ctrl	P62805	P62805	-0.814571	0.0340865	P62805	H4C4	Histone H4	5	nuclear chromosome,chromosome, telomeric region,nucleosome,extracellular region,nucleus,nucleoplasm,membrane,CENP-A containing nucleosome,extracellular exosome,macromolecular complex	DNA binding,RNA binding,protein binding,protein domain specific binding,protein heterodimerization activity	chromatin organization,nucleosome assembly,DNA replication-dependent nucleosome assembly,DNA replication-independent nucleosome assembly,DNA-templated transcription, initiation,telomere organization,negative regulation of megakaryocyte differentiation,protein localization to CENP-A containing chromatin
10uM_LHF1 / Ctrl	P22695	P22695	-0.815219	0.00831368	P22695	UQCRC2	Cytochrome b-c1 complex subunit 2, mitochondrial	11	nucleoplasm,mitochondrion,mitochondrial inner membrane,mitochondrial respiratory chain complex III,mitochondrial respiratory chain complex IV	metalloendopeptidase activity,protein binding,metal ion binding	oxidative phosphorylation,mitochondrial electron transport, ubiquinol to cytochrome c,proteolysis,aerobic respiration,cellular respiration
10uM_LHF1 / Ctrl	Q8N3U4	Q8N3U4	-0.816262	0.00135554	Q8N3U4	STAG2	Cohesin subunit SA-2	7	chromosome, centromeric region,chromatin,fibrillar center,nucleus,nucleoplasm,chromosome,nucleolus,cytosol,membrane,nuclear matrix,nuclear meiotic cohesin complex,mitotic spindle pole,cohesin complex	protein binding,chromatin binding	sister chromatid cohesion,establishment of meiotic sister chromatid cohesion,cell division,mitotic spindle assembly
1uM_LHF1 / Ctrl	Q9NS86	Q9NS86	-0.82056	0.0156129	Q9NS86	LANCL2	LanC-like protein 2	5	nucleus,nucleoplasm,cytosol,plasma membrane,cortical actin cytoskeleton	protein binding,ATP binding,GTP binding,phosphatidylinositol-5-phosphate binding,phosphatidylinositol-3-phosphate binding,phosphatidylinositol-4-phosphate binding	carbohydrate metabolic process,positive regulation of abscisic acid-activated signaling pathway,negative regulation of transcription, DNA-templated
10uM_LHF1 / Ctrl	P05186	P05186	-0.82084	0.0151082	P05186	ALPL	Alkaline phosphatase, tissue-nonspecific isozyme	5	mitochondrial intermembrane space,plasma membrane,mitochondrial membrane,extracellular region,membrane,extracellular matrix,anchored component of membrane,extracellular exosome	alkaline phosphatase activity,inorganic diphosphatase activity,calcium ion binding,protein binding,pyrophosphatase activity,ATPase activity,pyridoxal phosphatase activity,adenosine-diphosphatase activity,phosphoamidase activity,phosphoethanolamine phosphatase activity	skeletal system development,osteoblast differentiation,endochondral ossification,developmental process involved in reproduction,multicellular organism aging,cellular homeostasis,bone mineralization,response to lipopolysaccharide,response to vitamin D,response to vitamin B6,pyridoxal phosphate metabolic process,response to antibiotic,response to glucocorticoid,phosphate ion homeostasis,calcium ion…
10uM_LHF1 / Ctrl	Q93050	Q93050	-0.821937	0.0486026	Q93050	ATP6V0A1	V-type proton ATPase 116 kDa subunit a1	12	lysosomal membrane,Golgi apparatus,cytosol,plasma membrane,endosome membrane,membrane,integral component of membrane,nuclear speck,clathrin-coated vesicle membrane,secretory granule membrane,phagocytic vesicle membrane,synaptic vesicle membrane,proton-transporting V-type ATPase complex,melanosome,intracellular membrane-bounded organelle,perinuclear region of cytoplasm,extracellular exosome,ficoli…	protein binding,proton-transporting ATPase activity, rotational mechanism,ATPase binding	vacuolar acidification,lysosomal lumen acidification,regulation of macroautophagy,endosomal lumen acidification,toxin transport,hydrogen ion transmembrane transport
1uM_LHF1 / Ctrl	Q15119	Q15119	-0.822297	0.000739155	Q15119	PDK2	[Pyruvate dehydrogenase (acetyl-transferring)] kinase isozyme 2, mitochondrial	5	nucleoplasm,mitochondrion,mitochondrial matrix,cytosol,mitochondrial pyruvate dehydrogenase complex	protein kinase activity,pyruvate dehydrogenase (acetyl-transferring) kinase activity,protein binding,ATP binding,protein homodimerization activity	glucose metabolic process,regulation of gluconeogenesis,regulation of pH,insulin receptor signaling pathway,regulation of acetyl-CoA biosynthetic process from pyruvate,regulation of cellular ketone metabolic process,regulation of glucose metabolic process,cellular response to nutrient,cellular response to reactive oxygen species,glucose homeostasis,regulation of calcium-mediated signaling,intrins…
10uM_LHF1 / Ctrl	O75167	O75167	-0.825567	3.3412e-05	O75167	PHACTR2	Phosphatase and actin regulator 2	6	plasma membrane,platelet alpha granule membrane	protein phosphatase inhibitor activity,protein binding,actin binding	negative regulation of catalytic activity,actin cytoskeleton organization
10uM_LHF1 / Ctrl	Q8N6G6	Q8N6G6	-0.826038	0.00102782	Q8N6G6	ADAMTSL1	ADAMTS-like protein 1	2	extracellular region,endoplasmic reticulum lumen	metalloendopeptidase activity	extracellular matrix organization
1uM_LHF1 / Ctrl	P47712	P47712	-0.828381	0.0187683	P47712	PLA2G4A	Cytosolic phospholipase A2	3	Golgi membrane,nuclear envelope,cytoplasm,mitochondrial inner membrane,endoplasmic reticulum membrane,cytosol,intracellular membrane-bounded organelle,endoplasmic reticulum,Golgi apparatus,nucleus	lysophospholipase activity,phospholipase A2 activity,calcium ion binding,calcium-dependent phospholipid binding,O-acyltransferase activity,phosphatidylinositol-5-phosphate binding,phosphatidylinositol-3-phosphate binding,calcium-dependent phospholipase A2 activity,calcium-independent phospholipase A2 activity,phosphatidylinositol-4-phosphate binding,Requires Ontology,ceramide 1-phosphate binding	prostaglandin biosynthetic process,positive regulation of T-helper 1 type immune response,glycerol metabolic process,monoacylglycerol biosynthetic process,platelet activating factor biosynthetic process,icosanoid metabolic process,positive regulation of platelet activation,arachidonic acid metabolic process,leukotriene biosynthetic process,positive regulation of prostaglandin secretion,phosphatid…
1uM_LHF1 / Ctrl	P01876	P01876	-0.829463	2.03777e-05	P01876	IGHA1	Immunoglobulin heavy constant alpha 1	7	extracellular region,extracellular space,plasma membrane,extracellular exosome,IgG immunoglobulin complex,IgA immunoglobulin complex,blood microparticle,monomeric IgA immunoglobulin complex,secretory IgA immunoglobulin complex,secretory dimeric IgA immunoglobulin complex,external side of plasma membrane,immunoglobulin complex, circulating	immunoglobulin receptor binding,antigen binding	retina homeostasis,adaptive immune response,glomerular filtration,immune response,protein-chromophore linkage,antibacterial humoral response,B cell receptor signaling pathway,positive regulation of respiratory burst,phagocytosis, engulfment,defense response to bacterium,complement activation, classical pathway,innate immune response,phagocytosis, recognition,positive regulation of B cell activati…
10uM_LHF1 / Ctrl	Q5F1R6	Q5F1R6	-0.832312	0.000546735	Q5F1R6	DNAJC21	DnaJ homolog subfamily C member 21	4	nucleolus,cytosol,ribosome,cytoplasm	RNA binding,protein binding,zinc ion binding	protein folding
10uM_LHF1 / Ctrl	Q13113	Q13113	-0.832967	0.00716328	Q13113	PDZK1IP1	PDZK1-interacting protein 1	4	integral component of membrane,extracellular exosome	protein binding
1uM_LHF1 / Ctrl	Q9BUF5	Q9BUF5	-0.834927	0.0404175	Q9BUF5	TUBB6	Tubulin beta-6 chain	5	nucleus,microtubule,microtubule cytoskeleton,intercellular bridge,extracellular exosome,mitotic spindle,cytoplasm	molecular_function,GTPase activity,protein binding,structural constituent of cytoskeleton,GTP binding	mitotic cell cycle,microtubule cytoskeleton organization
1uM_LHF1 / Ctrl	P16885	P16885	-0.837112	0.00527363	P16885	PLCG2	1-phosphatidylinositol 4,5-bisphosphate phosphodiesterase gamma-2	9	plasma membrane,ruffle membrane,cytoplasm,cytosol,perinuclear region of cytoplasm,extracellular exosome,intracellular vesicle	phosphotyrosine binding,phosphatidylinositol phospholipase C activity,phospholipase C activity,protein binding,protein kinase binding,scaffold protein binding,Requires Ontology,protein tyrosine kinase binding	positive regulation of gene expression,regulation of lipid metabolic process,positive regulation of macrophage cytokine production,positive regulation of reactive oxygen species biosynthetic process,positive regulation of calcium-mediated signaling,positive regulation of sequence-specific DNA binding transcription factor activity,positive regulation of phagocytosis, engulfment,regulation of calci…
10uM_LHF1 / Ctrl	O15484	O15484	-0.839378	0.000174817	O15484	CAPN5	Calpain-5	4	focal adhesion,cell surface,synapse,extracellular exosome,cytoplasm	calcium-dependent cysteine-type endopeptidase activity	signal transduction,proteolysis
1uM_LHF1 / Ctrl	Q99081	Q99081	-0.839921	4.10045e-05	Q99081	TCF12	Transcription factor 12	5	chromatin,nucleus,nucleoplasm,cytoplasm,nuclear speck,intracellular membrane-bounded organelle,RNA polymerase II transcription factor complex,transcription factor complex	transcription regulatory region sequence-specific DNA binding,RNA polymerase II core promoter proximal region sequence-specific DNA binding,RNA polymerase II transcription factor activity, sequence-specific DNA binding,core promoter proximal region sequence-specific DNA binding,transcriptional activator activity, RNA polymerase II transcription regulatory region sequence-specific binding,transcri…	immune response,nervous system development,muscle organ development,positive regulation of gene expression,cell differentiation,positive regulation of neuron differentiation,positive regulation of transcription from RNA polymerase II promoter,regulation of transcription from RNA polymerase II promoter
10uM_LHF1 / Ctrl	P62304	P62304	-0.841922	2.16621e-06	P62304	SNRPE	Small nuclear ribonucleoprotein E	2	nucleus,nucleoplasm,U5 snRNP,U1 snRNP,U2 snRNP,U4 snRNP,cytosol,spliceosomal complex,U7 snRNP,U12-type spliceosomal complex,telomerase holoenzyme complex,small nuclear ribonucleoprotein complex,methylosome,pICln-Sm protein complex,SMN-Sm protein complex,U4/U6 x U5 tri-snRNP complex,U2-type precatalytic spliceosome,U2-type catalytic step 2 spliceosome,catalytic step 2 spliceosome,precatalytic spli…	RNA binding,protein binding	spliceosomal complex assembly,spliceosomal snRNP assembly,mRNA splicing, via spliceosome,7-methylguanosine cap hypermethylation
1uM_LHF1 / Ctrl	Q9NZU5	Q9NZU5	-0.843026	0.0032436	Q9NZU5	LMCD1	LIM and cysteine-rich domains protein 1	4	nucleoplasm,cytoplasm,nucleus	transcription corepressor activity,protein binding,zinc ion binding	negative regulation of transcription from RNA polymerase II promoter,regulation of cardiac muscle hypertrophy,positive regulation of calcineurin-NFAT signaling cascade
10uM_LHF1 / Ctrl	P63165	P63165	-0.844135	1.29625e-06	P63165	SUMO1	Small ubiquitin-related modifier 1	4	PML body,XY body,nucleus,nuclear envelope,nucleoplasm,nucleolus,cytosol,plasma membrane,nuclear body,nuclear speck,nuclear membrane,nuclear stress granule,nuclear pore	RNA binding,protein binding,transcription factor binding,potassium channel regulator activity,enzyme binding,ubiquitin protein ligase binding,small protein activating enzyme binding,ubiquitin-specific protease binding,protein tag,ubiquitin-like protein ligase binding	negative regulation of transcription by transcription factor localization,negative regulation of transcription, DNA-templated,DNA repair,protein sumoylation,PML body organization,positive regulation of protein complex assembly,positive regulation of proteasomal ubiquitin-dependent protein catabolic process,regulation of protein localization,cellular response to heat,negative regulation of protein…
10uM_LHF1 / Ctrl	Q6PD74	Q6PD74	-0.844944	0.00222979	Q6PD74	AAGAB	Alpha- and gamma-adaptin-binding protein p34	3	cytoplasm,cytosol,nuclear speck	protein binding	protein transport
10uM_LHF1 / Ctrl	P25963	P25963	-0.84552	0.000731806	P25963	NFKBIA	NF-kappa-B inhibitor alpha	2	nucleus,nucleoplasm,cytoplasm,cytosol,plasma membrane,I-kappaB/NF-kappaB complex	protein binding,transcription factor binding,nuclear localization sequence binding,enzyme binding,ubiquitin protein ligase binding,identical protein binding,NF-kappaB binding	negative regulation of NF-kappaB transcription factor activity,protein import into nucleus,apoptotic process,I-kappaB kinase/NF-kappaB signaling,cytoplasmic sequestering of NF-kappaB,negative regulation of macrophage derived foam cell differentiation,positive regulation of cholesterol efflux,negative regulation of lipid storage,lipopolysaccharide-mediated signaling pathway,positive regulation of …
1uM_LHF1 / Ctrl	Q15629	Q15629	-0.846019	0.0461628	Q15629	TRAM1	Translocating chain-associated membrane protein 1	2	endoplasmic reticulum,integral component of membrane,integral component of endoplasmic reticulum membrane	protein binding,signaling receptor activity	cotranslational protein targeting to membrane,SRP-dependent cotranslational protein targeting to membrane, translocation,response to unfolded protein,protein insertion into ER membrane
1uM_LHF1 / Ctrl	P25963	P25963	-0.846161	2.63368e-05	P25963	NFKBIA	NF-kappa-B inhibitor alpha	2	nucleus,nucleoplasm,cytoplasm,cytosol,plasma membrane,I-kappaB/NF-kappaB complex	protein binding,transcription factor binding,nuclear localization sequence binding,enzyme binding,ubiquitin protein ligase binding,identical protein binding,NF-kappaB binding	negative regulation of NF-kappaB transcription factor activity,protein import into nucleus,apoptotic process,I-kappaB kinase/NF-kappaB signaling,cytoplasmic sequestering of NF-kappaB,negative regulation of macrophage derived foam cell differentiation,positive regulation of cholesterol efflux,negative regulation of lipid storage,lipopolysaccharide-mediated signaling pathway,positive regulation of …
10uM_LHF1 / Ctrl	P62826	P62826	-0.84691	4.68915e-05	P62826	RAN	GTP-binding nuclear protein Ran	7	Flemming body,chromatin,male germ cell nucleus,manchette,nucleus,nuclear envelope,nucleoplasm,nucleolus,cytoplasm,centriole,cytosol,membrane,midbody,sperm flagellum,melanosome,recycling endosome,extracellular exosome,nuclear pore,macromolecular complex,RNA nuclear export complex	nuclear export signal receptor activity,pre-miRNA binding,magnesium ion binding,chromatin binding,RNA binding,GTPase activity,protein binding,GTP binding,GDP binding,protein domain specific binding,macromolecular complex binding,cadherin binding,dynein intermediate chain binding,protein heterodimerization activity,importin-alpha family protein binding	ribosomal large subunit export from nucleus,ribosomal small subunit export from nucleus,mitotic sister chromatid segregation,mitotic cell cycle,DNA metabolic process,protein import into nucleus,protein export from nucleus,mitotic spindle organization,spermatid development,viral process,hippocampus development,positive regulation of protein binding,pre-miRNA export from nucleus,positive regulation…
1uM_LHF1 / Ctrl	P78316	P78316	-0.847283	0.00193869	P78316	NOP14	Nucleolar protein 14	4	nucleoplasm,nucleolus,membrane,90S preribosome,Noc4p-Nop14p complex,small-subunit processome	RNA binding,enzyme binding,snoRNA binding	endonucleolytic cleavage in ITS1 to separate SSU-rRNA from 5.8S rRNA and LSU-rRNA from tricistronic rRNA transcript (SSU-rRNA, 5.8S rRNA, LSU-rRNA),maturation of SSU-rRNA from tricistronic rRNA transcript (SSU-rRNA, 5.8S rRNA, LSU-rRNA),endonucleolytic cleavage to generate mature 5'-end of SSU-rRNA from (SSU-rRNA, 5.8S rRNA, LSU-rRNA),endonucleolytic cleavage in 5'-ETS of tricistronic rRNA transc…
10uM_LHF1 / Ctrl	Q9P016	Q9P016	-0.847639	0.00092042	Q9P016	THYN1	Thymocyte nuclear protein 1	3	nucleus
10uM_LHF1 / Ctrl	Q1MSJ5	Q1MSJ5	-0.850275	3.65388e-06	Q1MSJ5	CSPP1	Centrosome and spindle pole-associated protein 1	4	spindle pole,cytoplasm,centrosome,spindle,microtubule,centriolar satellite	protein binding	positive regulation of cytokinesis,positive regulation of cell division
10uM_LHF1 / Ctrl	Q8WXA9	Q8WXA9	-0.851746	6.4172e-06	Q8WXA9	SREK1	Splicing regulatory glutamine/lysine-rich protein 1	5	nucleoplasm,nuclear speck,spliceosomal complex	RNA binding,protein binding	mRNA processing,RNA splicing
10uM_LHF1 / Ctrl	Q8IWP9	Q8IWP9	-0.853782	8.3297e-05	Q8IWP9	CCDC28A	Coiled-coil domain-containing protein 28A	4		protein binding
10uM_LHF1 / Ctrl	Q9Y676	Q9Y676	-0.861823	0.00590237	Q9Y676	MRPS18B	28S ribosomal protein S18b, mitochondrial	5	nucleoplasm,mitochondrion,mitochondrial inner membrane,mitochondrial small ribosomal subunit,cell junction	structural constituent of ribosome,protein binding	translation,mitochondrial translation
10uM_LHF1 / Ctrl	Q719H9	Q719H9	-0.862874	0.000108051	Q719H9	KCTD1	BTB/POZ domain-containing protein KCTD1	4	nucleus,nucleoplasm	transcription corepressor activity,protein binding,transcription factor binding,identical protein binding	negative regulation of transcription, DNA-templated,protein homooligomerization
10uM_LHF1 / Ctrl	P61024	P61024	-0.866408	0.0113298	P61024	CKS1B	Cyclin-dependent kinases regulatory subunit 1	2	nucleoplasm,cyclin-dependent protein kinase holoenzyme complex,SCF ubiquitin ligase complex	protein binding,cyclin-dependent protein serine/threonine kinase activator activity,protein kinase binding,ubiquitin binding,histone binding	regulation of transcription, DNA-templated,cell proliferation,mitotic cell cycle phase transition,positive regulation of cyclin-dependent protein serine/threonine kinase activity,cell division,regulation of mitotic cell cycle
1uM_LHF1 / Ctrl	Q9Y2I6	Q9Y2I6	-0.867425	0.000203053	Q9Y2I6	NINL	Ninein-like protein	2	cytosol,microtubule,microtubule cytoskeleton,intercellular bridge,centrosome	calcium ion binding,protein binding	microtubule anchoring at centrosome
10uM_LHF1 / Ctrl	Q03431	Q03431	-0.868533	0.000260966	Q03431	PTH1R	Parathyroid hormone/parathyroid hormone-related peptide receptor	3	nucleus,cytoplasm,plasma membrane,integral component of plasma membrane,basolateral plasma membrane,apical plasma membrane,receptor complex	parathyroid hormone receptor activity,protein binding,peptide hormone binding,protein homodimerization activity,protein self-association,G-protein coupled peptide receptor activity	skeletal system development,in utero embryonic development,chondrocyte differentiation,osteoblast development,cell surface receptor signaling pathway,G-protein coupled receptor signaling pathway,G-protein coupled receptor signaling pathway, coupled to cyclic nucleotide second messenger,adenylate cyclase-modulating G-protein coupled receptor signaling pathway,adenylate cyclase-activating G-protein…
10uM_LHF1 / Ctrl	Q9ULR0	Q9ULR0	-0.869449	4.16181e-05	Q9ULR0	ISY1	Pre-mRNA-splicing factor ISY1 homolog	6	nucleus,nucleoplasm,U2-type catalytic step 1 spliceosome,catalytic step 2 spliceosome,Prp19 complex,post-mRNA release spliceosomal complex,post-spliceosomal complex	RNA binding,protein binding	mRNA splicing, via spliceosome,mRNA 3'-splice site recognition,generation of catalytic spliceosome for second transesterification step
10uM_LHF1 / Ctrl	P55774	P55774	-0.87137	7.76848e-05	P55774	CCL18	C-C motif chemokine 18	2	extracellular space	protein binding,CCR chemokine receptor binding,chemokine activity	chemotaxis,immune response,cell communication,signal transduction,cell-cell signaling,positive regulation of ERK1 and ERK2 cascade,chemokine-mediated signaling pathway,lymphocyte chemotaxis,cellular response to tumor necrosis factor,monocyte chemotaxis,cellular response to interleukin-1,positive regulation of GTPase activity,inflammatory response,G-protein coupled receptor signaling pathway,neutr…
1uM_LHF1 / Ctrl	Q9BTE1	Q9BTE1	-0.87398	3.5455e-05	Q9BTE1	DCTN5	Dynactin subunit 5	5	kinetochore,nucleoplasm,centrosome,cytosol,nuclear membrane	protein binding	ventricular septum development,aorta development,coronary vasculature development
10uM_LHF1 / Ctrl	Q8IXS8	Q8IXS8	-0.875017	0.00144336	Q8IXS8	FAM126B	Protein FAM126B	3	cytosol,plasma membrane	protein binding	protein localization to plasma membrane,phosphatidylinositol phosphorylation
1uM_LHF1 / Ctrl	Q2NL98	Q2NL98	-0.875907	7.68103e-05	Q2NL98	VMAC	Vimentin-type intermediate filament-associated coiled-coil protein	5	cytoplasm,type III intermediate filament	protein binding
10uM_LHF1 / Ctrl	P0DPH7;P0DPH8	P0DPH7;P0DPH8	-0.878772	0.00219645	P0DPH7;P0DPH8	TUBA3C;TUBA3D	Tubulin alpha-3C chain;Tubulin alpha-3D chain	2	nucleus,microtubule cytoskeleton,cytoplasm,microtubule;microtubule cytoskeleton,microtubule,cytoplasm	GTPase activity,structural constituent of cytoskeleton,GTP binding;GTPase activity,protein binding,GTP binding,structural constituent of cytoskeleton	mitotic cell cycle,microtubule cytoskeleton organization;microtubule cytoskeleton organization,mitotic cell cycle
1uM_LHF1 / Ctrl	Q6P4I2	Q6P4I2	-0.879734	5.86558e-05	Q6P4I2	WDR73	WD repeat-containing protein 73	4	spindle pole,cytosol,cleavage furrow	molecular_function	nucleus organization,cytoplasmic microtubule organization,negative regulation of apoptotic process
1uM_LHF1 / Ctrl	P50452	P50452	-0.881565	0.000337957	P50452	SERPINB8	Serpin B8	5	cytosol,Requires Ontology,extracellular exosome,cytoplasm,extracellular space	serine-type endopeptidase inhibitor activity,protein binding	negative regulation of endopeptidase activity,epithelial cell-cell adhesion
10uM_LHF1 / Ctrl	Q6UW68	Q6UW68	-0.883015	0.0192298	Q6UW68	TMEM205	Transmembrane protein 205	2	cellular_component,integral component of membrane	molecular_function,protein binding	biological_process
10uM_LHF1 / Ctrl	Q9Y679	Q9Y679	-0.884582	1.94265e-05	Q9Y679	AUP1	Lipid droplet-regulating VLDL assembly factor AUP1	3	autophagosome,endoplasmic reticulum,lipid particle,membrane,integral component of endoplasmic reticulum membrane,cytoplasmic vesicle,extracellular exosome,Hrd1p ubiquitin ligase ERAD-L complex	protein binding,ubiquitin conjugating enzyme binding,ubiquitin protein ligase binding,ubiquitin binding,ubiquitin-protein transferase activator activity	response to virus,ER-associated ubiquitin-dependent protein catabolic process,retrograde protein transport, ER to cytosol,lipid particle organization,regulation of catalytic activity,lipophagy,ER-associated misfolded protein catabolic process,Requires Ontology,protein localization to lipid particle
1uM_LHF1 / Ctrl	Q99829	Q99829	-0.886119	0.00466393	Q99829	CPNE1	Copine-1	6	nucleus,nucleoplasm,cytoplasm,cytosol,plasma membrane,membrane,aggresome,nuclear membrane,azurophil granule membrane,extracellular exosome	phosphatidylserine binding,endopeptidase activity,transporter activity,calcium ion binding,protein binding,identical protein binding,NF-kappaB binding,calcium-dependent phospholipid binding	proteolysis,lipid metabolic process,negative regulation of gene expression,vesicle-mediated transport,regulation of I-kappaB kinase/NF-kappaB signaling,negative regulation of DNA binding,positive regulation of neuron differentiation,positive regulation of protein kinase B signaling,cellular response to calcium ion,negative regulation of NIK/NF-kappaB signaling,positive regulation of tumor necrosi…
10uM_LHF1 / Ctrl	Q14185	Q14185	-0.887632	0.000202547	Q14185	DOCK1	Dedicator of cytokinesis protein 1	5	nucleoplasm,cytoplasm,cytosol,nuclear speck,guanyl-nucleotide exchange factor complex,plasma membrane	guanyl-nucleotide exchange factor activity,GTPase activator activity,protein binding,SH3 domain binding,small GTPase binding	phagocytosis, engulfment,apoptotic process,signal transduction,integrin-mediated signaling pathway,small GTPase mediated signal transduction,positive regulation of epithelial cell migration,regulation of catalytic activity,positive regulation of substrate adhesion-dependent cell spreading,cell migration
1uM_LHF1 / Ctrl	O75954	O75954	-0.888617	5.03268e-06	O75954	TSPAN9	Tetraspanin-9	2	plasma membrane,focal adhesion,tetraspanin-enriched microdomain,integral component of plasma membrane	molecular_function	biological_process
10uM_LHF1 / Ctrl	P42226	P42226	-0.889162	0.0342898	P42226	STAT6	Signal transducer and activator of transcription 6	3	nucleoplasm,cytosol,membrane raft,RNA polymerase II transcription factor complex,chromatin	RNA polymerase II regulatory region sequence-specific DNA binding,RNA polymerase II transcription factor activity, sequence-specific DNA binding,transcriptional activator activity, RNA polymerase II transcription regulatory region sequence-specific binding,transcription factor activity, sequence-specific DNA binding,protein binding,protein phosphatase binding,identical protein binding,RNA polymer…	negative regulation of transcription from RNA polymerase II promoter,T-helper 1 cell lineage commitment,negative regulation of type 2 immune response,signal transduction,JAK-STAT cascade,gene expression,mammary gland epithelial cell proliferation,interleukin-4-mediated signaling pathway,positive regulation of transcription from RNA polymerase II promoter,positive regulation of isotype switching t…
1uM_LHF1 / Ctrl	P07093	P07093	-0.894589	5.61001e-06	P07093	SERPINE2	Glia-derived nexin	7	Requires Ontology,extracellular region,cytosol,platelet alpha granule,extrinsic component of external side of plasma membrane,neuromuscular junction,extracellular vesicle,extracellular space	serine-type endopeptidase inhibitor activity,receptor binding,protein binding,glycosaminoglycan binding,heparin binding	blood coagulation,negative regulation of cell proliferation,negative regulation of plasminogen activation,negative regulation of sodium ion transport,negative regulation of protein processing,negative regulation of phosphatidylinositol 3-kinase signaling,cerebellar granular layer morphogenesis,negative regulation of blood coagulation,negative regulation of cell growth,regulation of cell migration…
1uM_LHF1 / Ctrl	Q86VB7	Q86VB7	-0.901548	0.00170863	Q86VB7	CD163	Scavenger receptor cysteine-rich type 1 protein M130	5	extracellular region,cytosol,plasma membrane,integral component of plasma membrane,external side of plasma membrane,endocytic vesicle membrane	scavenger receptor activity,protein binding,scaffold protein binding	endocytosis,acute-phase response
1uM_LHF1 / Ctrl	P27338	P27338	-0.903657	0.0491034	P27338	MAOB	Amine oxidase [flavin-containing] B	19	mitochondrion,mitochondrial envelope,mitochondrial outer membrane,integral component of membrane	protein binding,primary amine oxidase activity,electron carrier activity,identical protein binding,monoamine oxidase activity,flavin adenine dinucleotide binding	response to xenobiotic stimulus,response to toxic substance,response to aluminum ion,response to selenium ion,negative regulation of serotonin secretion,substantia nigra development,electron transport chain,response to lipopolysaccharide,neurotransmitter catabolic process,dopamine catabolic process,response to ethanol,positive regulation of dopamine metabolic process,hydrogen peroxide biosyntheti…
[truncated: 313 more rows]
