# Supplementary material for: Proteolytic profiling of human plasma reveals an immunoactive complement C3 fragment
Source: EMBO J. 2025 Oct 27;44(24):7721–58. doi: 10.1038/s44318-025-00598-8 (PMC12706077; doi:10.1038/s44318-025-00598-8)
Supplement: Supplementary file 22 — Dataset EV20 [file 44318_2025_598_MOESM22_ESM.xlsx]

## Sheet: Dataset_EV20_Description
Dataset EV20	Proteome of human kidney organoids treated with TNFα and/or C3-LHF1 for 48h.
	Alterations in the human kidney organoid proteome after treatment with TNFα (25 ng/mL)/C3-LHF1 (18 µM) or combined treatment (n=4 replicates). Results are presented as "Candidates" view export from Spectronaut and include only significantly regulated proteins as: adj. p-value < 0.05 (BH) & |log2Fc| > 0.58 (50% alteration).

## Sheet: Dataset_EV20-KidnOrganoids_LHF1
Comparison	Group	ProteinGroups	AVG Log2 Ratio	Pvalue	UniProtIds	Genes	ProteinDescriptions	# Unique Total Pept.	GO Cellular Component	GO Molecular Function	GO Biological Process
PBS / LHF1	Q96G75	Q96G75	-4.82699	0.0366081	Q96G75	RMND5B	E3 ubiquitin-protein transferase RMND5B	2	nucleus,cytoplasm,GID complex	protein binding,ubiquitin-protein transferase activity	protein ubiquitination,proteasome-mediated ubiquitin-dependent protein catabolic process,protein ubiquitination involved in ubiquitin-dependent protein catabolic process
TNFa_LHF1 / TNFa	Q86TD4	Q86TD4	3.82504	0.00353437	Q86TD4	SRL	Sarcalumenin	10	sarcoplasmic reticulum lumen	GTP binding
TNFa_LHF1 / TNFa	P45379	P45379	3.57282	0.00446511	P45379	TNNT2	Troponin T, cardiac muscle	5	cytosol,troponin complex,striated muscle thin filament,sarcomere,cardiac myofibril,cardiac Troponin complex	actin binding,protein binding,tropomyosin binding,troponin C binding,protein binding, bridging,troponin I binding,calcium ion binding,calcium-dependent ATPase activity	regulation of heart contraction,muscle filament sliding,negative regulation of ATPase activity,positive regulation of ATPase activity,regulation of muscle filament sliding speed,protein heterooligomerization,response to calcium ion,actin crosslink formation,ventricular cardiac muscle tissue morphogenesis,cardiac muscle contraction,sarcomere organization,muscle contraction,skeletal muscle contract…
TNFa_LHF1 / PBS	Q67FW5	Q67FW5	-3.23938	0.0142512	Q67FW5	B3GNTL1	UDP-GlcNAc:betaGal beta-1,3-N-acetylglucosaminyltransferase-like protein 1	3		transferase activity, transferring glycosyl groups
TNFa_LHF1 / TNFa	Q96A32	Q96A32	3.13719	0.000686843	Q96A32	MYLPF	Myosin regulatory light chain 2, skeletal muscle isoform	17	lysosomal membrane,cytosol,muscle myosin complex	calcium ion binding,structural constituent of muscle	muscle contraction,immune response,skeletal muscle tissue development
TNFa_LHF1 / LHF1	P53567	P53567	-2.81776	0.000419933	P53567	CEBPG	CCAAT/enhancer-binding protein gamma	2	nucleus,nucleoplasm	RNA polymerase II core promoter proximal region sequence-specific DNA binding,RNA polymerase II transcription factor activity, sequence-specific DNA binding,transcriptional activator activity, RNA polymerase II core promoter proximal region sequence-specific binding,DNA binding,protein binding,transcription factor binding,protein homodimerization activity,sequence-specific DNA binding,protein het…	liver development,regulation of transcription from RNA polymerase II promoter,transcription from RNA polymerase II promoter,immune response,mRNA metabolic process,B cell differentiation,natural killer cell mediated cytotoxicity,enucleate erythrocyte differentiation,positive regulation of DNA binding,negative regulation of sequence-specific DNA binding transcription factor activity,positive regula…
PBS / LHF1	P01019	P01019	-2.81657	0.000157532	P01019	AGT	Angiotensinogen	10	extracellular region,extracellular space,cytosol,extracellular exosome,blood microparticle	serine-type endopeptidase inhibitor activity,hormone activity,protein binding,growth factor activity,type 1 angiotensin receptor binding,type 2 angiotensin receptor binding	regulation of cell growth,positive regulation of cytokine production,kidney development,blood vessel remodeling,angiotensin maturation,regulation of blood volume by renin-angiotensin,renin-angiotensin regulation of aldosterone production,regulation of renal output by angiotensin,regulation of heart rate,regulation of blood vessel size by renin-angiotensin,renal system process,angiotensin-mediated…
TNFa_LHF1 / LHF1	Q67FW5	Q67FW5	-2.80426	0.000583909	Q67FW5	B3GNTL1	UDP-GlcNAc:betaGal beta-1,3-N-acetylglucosaminyltransferase-like protein 1	3		transferase activity, transferring glycosyl groups
TNFa / LHF1	P01024	P01024	-2.73597	4.91776e-05	P01024	C3	Complement C3	12	extracellular region,extracellular space,endoplasmic reticulum lumen,plasma membrane,macromolecular complex,secretory granule lumen,azurophil granule lumen,extracellular exosome,blood microparticle	serine-type endopeptidase activity,endopeptidase inhibitor activity,receptor binding,protein binding,C5L2 anaphylatoxin chemotactic receptor binding	positive regulation of type IIa hypersensitivity,positive regulation of protein phosphorylation,positive regulation of activation of membrane attack complex,proteolysis,fatty acid metabolic process,phagocytosis, engulfment,inflammatory response,immune response,complement activation,complement activation, alternative pathway,complement activation, classical pathway,signal transduction,G-protein co…
TNFa_LHF1 / TNFa	P11055	P11055	2.81436	0.00275881	P11055	MYH3	Myosin-3	103	cytosol,muscle myosin complex,sarcomere,myosin filament,extracellular exosome	microfilament motor activity,microtubule motor activity,calmodulin binding,ATP binding,microtubule binding,myosin phosphatase activity,ATPase activity, coupled,actin filament binding	skeletal muscle contraction,protein dephosphorylation,microtubule-based movement,muscle organ development,actin filament-based movement,muscle filament sliding,embryonic limb morphogenesis,sarcomere organization,ATP metabolic process,face morphogenesis
PBS / LHF1	Q8TBK2	Q8TBK2	-2.67141	0.0369078	Q8TBK2	SETD6	N-lysine methyltransferase SETD6	2	nucleus,nucleoplasm,cytosol	protein binding,protein-lysine N-methyltransferase activity,NF-kappaB binding	peptidyl-lysine monomethylation,stem cell population maintenance,negative regulation of NF-kappaB transcription factor activity,histone lysine methylation,stem cell differentiation,regulation of inflammatory response
TNFa / LHF1	A0A087WUV0	A0A087WUV0	-2.44227	0.00396048	A0A087WUV0	ENSG00000233757	Uncharacterized protein	2	intracellular,nucleus	nucleic acid binding,transcription factor activity, sequence-specific DNA binding,metal ion binding	regulation of transcription, DNA-templated
TNFa_LHF1 / PBS	P61956	P61956	-2.41888	0.000334603	P61956	SUMO2	Small ubiquitin-related modifier 2	2	nucleus,nucleoplasm,PML body	transcription corepressor binding,RNA binding,protein binding,protein tag,ubiquitin protein ligase binding	protein sumoylation,positive regulation of proteasomal ubiquitin-dependent protein catabolic process,vitamin D metabolic process,global genome nucleotide-excision repair
TNFa_LHF1 / TNFa	Q7Z7B0	Q7Z7B0	2.51068	0.00847205	Q7Z7B0	FILIP1	Filamin-A-interacting protein 1	2	nucleolus,cytoplasm,plasma membrane,actin cytoskeleton
PBS / LHF1	P04628	P04628	-2.1557	0.00754573	P04628	WNT1	Proto-oncogene Wnt-1	4	extracellular region,proteinaceous extracellular matrix,extracellular space,cytoplasm,endoplasmic reticulum lumen,Golgi lumen,plasma membrane,cell surface,endocytic vesicle membrane,extracellular exosome	frizzled binding,cytokine activity,morphogen activity,protein domain specific binding,transcription regulatory region DNA binding,receptor agonist activity	embryonic axis specification,branching involved in ureteric bud morphogenesis,positive regulation of protein phosphorylation,cell-cell signaling,myoblast fusion,positive regulation of cell proliferation,response to wounding,regulation of receptor activity,positive regulation of lamellipodium assembly,negative regulation of cell-substrate adhesion,Wnt signaling pathway,spinal cord association neur…
TNFa_LHF1 / TNFa	P01024	P01024	2.42293	3.32228e-05	P01024	C3	Complement C3	12	extracellular region,extracellular space,endoplasmic reticulum lumen,plasma membrane,macromolecular complex,secretory granule lumen,azurophil granule lumen,extracellular exosome,blood microparticle	serine-type endopeptidase activity,endopeptidase inhibitor activity,receptor binding,protein binding,C5L2 anaphylatoxin chemotactic receptor binding	positive regulation of type IIa hypersensitivity,positive regulation of protein phosphorylation,positive regulation of activation of membrane attack complex,proteolysis,fatty acid metabolic process,phagocytosis, engulfment,inflammatory response,immune response,complement activation,complement activation, alternative pathway,complement activation, classical pathway,signal transduction,G-protein co…
TNFa / PBS	Q96A32	Q96A32	-2.05763	0.000191372	Q96A32	MYLPF	Myosin regulatory light chain 2, skeletal muscle isoform	17	lysosomal membrane,cytosol,muscle myosin complex	calcium ion binding,structural constituent of muscle	muscle contraction,immune response,skeletal muscle tissue development
TNFa_LHF1 / TNFa	Q8IWX7	Q8IWX7	2.41853	0.00268844	Q8IWX7	UNC45B	Protein unc-45 homolog B	19	cytosol,cytoplasm	protein binding,Hsp90 protein binding	lens development in camera-type eye,muscle organ development,cell differentiation,chaperone-mediated protein folding,protein folding
TNFa / LHF1	P01019	P01019	-2.01241	7.33184e-05	P01019	AGT	Angiotensinogen	10	extracellular region,extracellular space,cytosol,extracellular exosome,blood microparticle	serine-type endopeptidase inhibitor activity,hormone activity,protein binding,growth factor activity,type 1 angiotensin receptor binding,type 2 angiotensin receptor binding	regulation of cell growth,positive regulation of cytokine production,kidney development,blood vessel remodeling,angiotensin maturation,regulation of blood volume by renin-angiotensin,renin-angiotensin regulation of aldosterone production,regulation of renal output by angiotensin,regulation of heart rate,regulation of blood vessel size by renin-angiotensin,renal system process,angiotensin-mediated…
TNFa_LHF1 / PBS	Q01094	Q01094	-1.96939	0.00576517	Q01094	E2F1	Transcription factor E2F1	2	nuclear chromatin,nucleus,nucleoplasm,mitochondrion,centrosome,macromolecular complex,Rb-E2F complex	RNA polymerase II transcription factor activity, sequence-specific DNA binding,core promoter binding,transcriptional repressor activity, RNA polymerase II transcription regulatory region sequence-specific binding,DNA binding,transcription factor activity, sequence-specific DNA binding,protein binding,transcription factor binding,protein kinase binding,sequence-specific DNA binding,protein dimeriz…	DNA damage checkpoint,regulation of transcription involved in G1/S transition of mitotic cell cycle,negative regulation of transcription from RNA polymerase II promoter,transcription, DNA-templated,regulation of transcription, DNA-templated,DNA damage response, signal transduction by p53 class mediator resulting in cell cycle arrest,spermatogenesis,intrinsic apoptotic signaling pathway in respons…
PBS / LHF1	P29120	P29120	-1.94561	0.00010456	P29120	PCSK1	Neuroendocrine convertase 1	9	extracellular space,transport vesicle,secretory granule lumen	serine-type endopeptidase activity,identical protein binding	proteolysis,cell-cell signaling,peptide hormone processing,peptide biosynthetic process
TNFa / LHF1	P52746	P52746	-1.94001	0.00613672	P52746	ZNF142	Zinc finger protein 142	4	cellular_component,nucleus	molecular_function,DNA binding,metal ion binding	transcription, DNA-templated,regulation of transcription, DNA-templated,biological_process
TNFa_LHF1 / PBS	Q15027	Q15027	-1.9037	0.00351187	Q15027	ACAP1	Arf-GAP with coiled-coil, ANK repeat and PH domain-containing protein 1	2	membrane,recycling endosome membrane,intracellular membrane-bounded organelle,cytosol,cytoplasm	GTPase activator activity,protein binding,metal ion binding,small GTPase binding	protein transport,positive regulation of GTPase activity,regulation of ARF protein signal transduction,vesicle-mediated transport
TNFa_LHF1 / LHF1	Q9UNX3	Q9UNX3	-1.89911	0.0161977	Q9UNX3	RPL26L1	60S ribosomal protein L26-like 1	2	cytosolic large ribosomal subunit,extracellular exosome	RNA binding,structural constituent of ribosome,poly(A) RNA binding	cytoplasmic translation,ribosomal large subunit biogenesis
TNFa_LHF1 / LHF1	P58166	P58166	-1.88012	8.64854e-07	P58166	INHBE	Inhibin beta E chain	8	extracellular space	cytokine activity,transforming growth factor beta receptor binding,hormone activity,growth factor activity	regulation of receptor activity,positive regulation of pathway-restricted SMAD protein phosphorylation,regulation of apoptotic process,regulation of MAPK cascade,cell development,SMAD protein signal transduction
TNFa_LHF1 / LHF1	P61956	P61956	-1.87833	7.80347e-05	P61956	SUMO2	Small ubiquitin-related modifier 2	2	nucleus,nucleoplasm,PML body	transcription corepressor binding,RNA binding,protein binding,protein tag,ubiquitin protein ligase binding	protein sumoylation,positive regulation of proteasomal ubiquitin-dependent protein catabolic process,vitamin D metabolic process,global genome nucleotide-excision repair
PBS / LHF1	P17342	P17342	-1.87348	0.00593761	P17342	NPR3	Atrial natriuretic peptide receptor 3	2	intracellular,integral component of plasma membrane,macromolecular complex,extracellular exosome	protein binding,G-protein coupled peptide receptor activity,natriuretic peptide receptor activity,peptide hormone binding,chloride ion binding,peptide binding,hormone binding,protein homodimerization activity	skeletal system development,osteoclast proliferation,adenylate cyclase-inhibiting G-protein coupled receptor signaling pathway,negative regulation of adenylate cyclase activity,phospholipase C-activating G-protein coupled receptor signaling pathway,regulation of blood pressure,pancreatic juice secretion,regulation of osteoblast proliferation,positive regulation of urine volume,phosphatidylinosito…
TNFa_LHF1 / PBS	Q8N3Z6	Q8N3Z6	-1.8539	0.0195046	Q8N3Z6	ZCCHC7	Zinc finger CCHC domain-containing protein 7	2	nucleolus,cytosol	RNA binding,protein binding,zinc ion binding
PBS / LHF1	P53567	P53567	-1.84738	0.00399389	P53567	CEBPG	CCAAT/enhancer-binding protein gamma	2	nucleus,nucleoplasm	RNA polymerase II core promoter proximal region sequence-specific DNA binding,RNA polymerase II transcription factor activity, sequence-specific DNA binding,transcriptional activator activity, RNA polymerase II core promoter proximal region sequence-specific binding,DNA binding,protein binding,transcription factor binding,protein homodimerization activity,sequence-specific DNA binding,protein het…	liver development,regulation of transcription from RNA polymerase II promoter,transcription from RNA polymerase II promoter,immune response,mRNA metabolic process,B cell differentiation,natural killer cell mediated cytotoxicity,enucleate erythrocyte differentiation,positive regulation of DNA binding,negative regulation of sequence-specific DNA binding transcription factor activity,positive regula…
TNFa_LHF1 / LHF1	Q15027	Q15027	-1.83145	0.00134865	Q15027	ACAP1	Arf-GAP with coiled-coil, ANK repeat and PH domain-containing protein 1	2	membrane,recycling endosome membrane,intracellular membrane-bounded organelle,cytosol,cytoplasm	GTPase activator activity,protein binding,metal ion binding,small GTPase binding	protein transport,positive regulation of GTPase activity,regulation of ARF protein signal transduction,vesicle-mediated transport
TNFa_LHF1 / PBS	P05204	P05204	-1.83036	0.00155088	P05204	HMGN2	Non-histone chromosomal protein HMG-17	3	chromatin,extracellular space,nucleus,cytoplasm	RNA binding,protein binding,nucleosomal DNA binding	killing of cells of other organism,Requires Ontology
TNFa_LHF1 / LHF1	Q6UWH4	Q6UWH4	-1.82088	0.00202035	Q6UWH4	GASK1B	Golgi-associated kinase 1B	2	Golgi membrane,Golgi apparatus,integral component of membrane
TNFa_LHF1 / LHF1	Q8N4Y2	Q8N4Y2	-1.81351	0.00793445	Q8N4Y2	CRACR2B	EF-hand calcium-binding domain-containing protein 4A	2	cytoplasm	calcium ion binding,protein binding	store-operated calcium entry,cellular protein localization,regulation of store-operated calcium entry
PBS / LHF1	P01023	P01023	-1.8009	1.33002e-05	P01023	A2M	Alpha-2-macroglobulin	21	extracellular region,cytosol,platelet alpha granule lumen,extracellular exosome,blood microparticle	protease binding,serine-type endopeptidase inhibitor activity,GTPase activator activity,receptor binding,protein binding,growth factor binding,enzyme binding,interleukin-8 binding,interleukin-1 binding,tumor necrosis factor binding,calcium-dependent protein binding	negative regulation of complement activation, lectin pathway,platelet degranulation,blood coagulation, intrinsic pathway,negative regulation of endopeptidase activity,extracellular matrix disassembly,positive regulation of GTPase activity,stem cell differentiation,regulation of small GTPase mediated signal transduction
TNFa_LHF1 / LHF1	Q9BSN7	Q9BSN7	-1.80079	0.0061126	Q9BSN7	TMEM204	Transmembrane protein 204	2	plasma membrane,adherens junction,integral component of membrane		lymph vessel development,regulation of vascular endothelial growth factor receptor signaling pathway,smooth muscle cell differentiation
PBS / LHF1	P58166	P58166	-1.79901	2.41955e-06	P58166	INHBE	Inhibin beta E chain	8	extracellular space	cytokine activity,transforming growth factor beta receptor binding,hormone activity,growth factor activity	regulation of receptor activity,positive regulation of pathway-restricted SMAD protein phosphorylation,regulation of apoptotic process,regulation of MAPK cascade,cell development,SMAD protein signal transduction
TNFa / LHF1	Q7L0Q8	Q7L0Q8	-1.79015	1.89723e-08	Q7L0Q8	RHOU	Rho-related GTP-binding protein RhoU	3	Golgi membrane,podosome,cytosol,plasma membrane,focal adhesion,cell projection,cell cortex,cytoplasmic vesicle,vesicle,intracellular membrane-bounded organelle,cytoplasm,cytoskeleton	GTPase activity,protein binding,GTP binding,metal ion binding,protein kinase binding,signal transducer activity	G1/S transition of mitotic cell cycle,cytoskeleton organization,regulation of cell shape,Rac protein signal transduction,cytokine-mediated signaling pathway,actin cytoskeleton organization,regulation of small GTPase mediated signal transduction,positive regulation of protein targeting to mitochondrion,regulation of actin cytoskeleton organization,Cdc42 protein signal transduction,cortical cytoske…
PBS / LHF1	P01024	P01024	-1.77659	0.00575287	P01024	C3	Complement C3	12	extracellular region,extracellular space,endoplasmic reticulum lumen,plasma membrane,macromolecular complex,secretory granule lumen,azurophil granule lumen,extracellular exosome,blood microparticle	serine-type endopeptidase activity,endopeptidase inhibitor activity,receptor binding,protein binding,C5L2 anaphylatoxin chemotactic receptor binding	positive regulation of type IIa hypersensitivity,positive regulation of protein phosphorylation,positive regulation of activation of membrane attack complex,proteolysis,fatty acid metabolic process,phagocytosis, engulfment,inflammatory response,immune response,complement activation,complement activation, alternative pathway,complement activation, classical pathway,signal transduction,G-protein co…
PBS / LHF1	P60903	P60903	-1.77575	1.53854e-05	P60903	S100A10	Protein S100-A10	2	extracellular region,endoplasmic reticulum,extrinsic component of plasma membrane,extracellular exosome,membrane raft	calcium ion binding,protein binding,protein homodimerization activity,ion channel binding,lipid binding	membrane raft assembly,membrane budding,response to drug,positive regulation of GTPase activity,positive regulation of binding,protein heterotetramerization,positive regulation of stress fiber assembly,positive regulation of focal adhesion assembly,protein localization to plasma membrane,positive regulation of substrate adhesion-dependent cell spreading
TNFa_LHF1 / LHF1	P29120	P29120	-1.77428	3.4785e-05	P29120	PCSK1	Neuroendocrine convertase 1	9	extracellular space,transport vesicle,secretory granule lumen	serine-type endopeptidase activity,identical protein binding	proteolysis,cell-cell signaling,peptide hormone processing,peptide biosynthetic process
PBS / LHF1	Q6UWH4	Q6UWH4	-1.75954	0.000990462	Q6UWH4	GASK1B	Golgi-associated kinase 1B	2	Golgi membrane,Golgi apparatus,integral component of membrane
TNFa_LHF1 / PBS	Q8N0T1	Q8N0T1	-1.75056	0.00162897	Q8N0T1	RBIS	Ribosomal biogenesis factor	2
PBS / LHF1	P17676	P17676	-1.6897	0.0070645	P17676	CEBPB	CCAAT/enhancer-binding protein beta	4	condensed chromosome, centromeric region,nuclear chromatin,nucleus,nucleoplasm,cytoplasm,nuclear matrix,CHOP-C/EBP complex	RNA polymerase II regulatory region sequence-specific DNA binding,RNA polymerase II core promoter proximal region sequence-specific DNA binding,RNA polymerase II core promoter sequence-specific DNA binding,RNA polymerase II transcription factor activity, sequence-specific DNA binding,transcriptional activator activity, RNA polymerase II core promoter proximal region sequence-specific binding,tran…	negative regulation of transcription from RNA polymerase II promoter,ovarian follicle development,embryonic placenta development,regulation of transcription, DNA-templated,transcription from RNA polymerase II promoter,acute-phase response,inflammatory response,immune response,memory,neuron differentiation,positive regulation of interleukin-4 production,mammary gland epithelial cell proliferation,…
TNFa_LHF1 / LHF1	Q13621	Q13621	-1.68232	3.72632e-05	Q13621	SLC12A1	Solute carrier family 12 member 1	9	plasma membrane,membrane,integral component of membrane,apical plasma membrane,extracellular exosome	sodium:potassium:chloride symporter activity,potassium:chloride symporter activity,sodium ion transmembrane transporter activity,potassium ion symporter activity,sodium:chloride symporter activity	ion transport,sodium ion transport,ion transmembrane transport,potassium ion transmembrane transport,chloride transmembrane transport,chloride ion homeostasis,sodium ion transmembrane transport,cell volume homeostasis,potassium ion homeostasis,potassium ion import,sodium ion homeostasis
TNFa_LHF1 / LHF1	P17342	P17342	-1.6715	0.0141866	P17342	NPR3	Atrial natriuretic peptide receptor 3	2	intracellular,integral component of plasma membrane,macromolecular complex,extracellular exosome	protein binding,G-protein coupled peptide receptor activity,natriuretic peptide receptor activity,peptide hormone binding,chloride ion binding,peptide binding,hormone binding,protein homodimerization activity	skeletal system development,osteoclast proliferation,adenylate cyclase-inhibiting G-protein coupled receptor signaling pathway,negative regulation of adenylate cyclase activity,phospholipase C-activating G-protein coupled receptor signaling pathway,regulation of blood pressure,pancreatic juice secretion,regulation of osteoblast proliferation,positive regulation of urine volume,phosphatidylinosito…
PBS / LHF1	P15941	P15941	-1.64291	1.91825e-06	P15941	MUC1	Mucin-1	4	nuclear chromatin,extracellular space,Golgi lumen,plasma membrane,integral component of plasma membrane,apical plasma membrane,vesicle,extracellular exosome	RNA polymerase II core promoter proximal region sequence-specific DNA binding,p53 binding,transcription cofactor activity,protein binding	stimulatory C-type lectin receptor signaling pathway,DNA damage response, signal transduction by p53 class mediator resulting in cell cycle arrest,DNA damage response, signal transduction by p53 class mediator resulting in transcription of p21 class mediator,negative regulation of transcription by competitive promoter binding,O-glycan processing,cytokine-mediated signaling pathway,negative regula…
TNFa_LHF1 / LHF1	Q13901	Q13901	-1.63834	0.00796331	Q13901	C1D	Nuclear nucleic acid-binding protein C1D	4	nuclear exosome (RNase complex),nucleus,nucleoplasm,nucleolus,cytoplasm,transcriptional repressor complex	DNA binding,transcription corepressor activity,RNA binding,protein binding,ligand-dependent nuclear receptor binding	maturation of 5.8S rRNA,transcription, DNA-templated,rRNA processing,apoptotic process,negative regulation of transcription, DNA-templated
PBS / LHF1	P52333	P52333	-1.62909	3.80605e-07	P52333	JAK3	Tyrosine-protein kinase JAK3	31	endosome,cytosol,cytoskeleton,extrinsic component of cytoplasmic side of plasma membrane	protein tyrosine kinase activity,non-membrane spanning protein tyrosine kinase activity,Ras guanyl-nucleotide exchange factor activity,receptor binding,protein binding,ATP binding,protein phosphatase binding	MAPK cascade,adaptive immune response,negative regulation of dendritic cell cytokine production,protein phosphorylation,inflammatory response,enzyme linked receptor protein signaling pathway,tyrosine phosphorylation of STAT protein,STAT protein import into nucleus,cell migration,peptidyl-tyrosine phosphorylation,cytokine-mediated signaling pathway,B cell differentiation,erythrocyte differentiatio…
PBS / LHF1	P12036	P12036	-1.62652	0.0136183	P12036	NEFH	Neurofilament heavy polypeptide	3	cytoplasm,mitochondrion,cytoskeleton,neurofilament,postsynaptic density,axon,myelin sheath,neurofibrillary tangle	structural molecule activity,structural constituent of cytoskeleton,microtubule binding,kinesin binding,protein kinase binding,protein binding, bridging,dynein complex binding	microtubule cytoskeleton organization,axonogenesis,cell projection assembly,neurofilament bundle assembly,peripheral nervous system neuron axonogenesis,neurofilament cytoskeleton organization,axon development,regulation of organelle transport along microtubule,cellular response to leukemia inhibitory factor
TNFa_LHF1 / TNFa	Q9NP74	Q9NP74	2.31963	1.39483e-08	Q9NP74	PALMD	Palmdelphin	9	cytoplasm,membrane,dendritic spine		regulation of cell shape,signaling
PBS / LHF1	Q8IZP2	Q8IZP2	-1.57599	0.0214397	Q8IZP2	ST13P4	Putative protein FAM10A4	2	cytoplasm,extracellular exosome	protein dimerization activity,heat shock protein binding	protein complex assembly,protein folding,chaperone cofactor-dependent protein refolding,chaperone-mediated protein folding
PBS / LHF1	Q7L0Q8	Q7L0Q8	-1.56443	6.73892e-08	Q7L0Q8	RHOU	Rho-related GTP-binding protein RhoU	3	Golgi membrane,podosome,cytosol,plasma membrane,focal adhesion,cell projection,cell cortex,cytoplasmic vesicle,vesicle,intracellular membrane-bounded organelle,cytoplasm,cytoskeleton	GTPase activity,protein binding,GTP binding,metal ion binding,protein kinase binding,signal transducer activity	G1/S transition of mitotic cell cycle,cytoskeleton organization,regulation of cell shape,Rac protein signal transduction,cytokine-mediated signaling pathway,actin cytoskeleton organization,regulation of small GTPase mediated signal transduction,positive regulation of protein targeting to mitochondrion,regulation of actin cytoskeleton organization,Cdc42 protein signal transduction,cortical cytoske…
TNFa_LHF1 / TNFa	Q9Y235	Q9Y235	2.21674	0.0074353	Q9Y235	APOBEC2	C->U-editing enzyme APOBEC-2	7	nucleus,cytoplasm	RNA binding,cytidine deaminase activity,zinc ion binding,identical protein binding	mRNA processing,cytidine deamination,cytidine to uridine editing,mRNA modification,DNA demethylation
PBS / LHF1	Q13901	Q13901	-1.55091	0.00850701	Q13901	C1D	Nuclear nucleic acid-binding protein C1D	4	nuclear exosome (RNase complex),nucleus,nucleoplasm,nucleolus,cytoplasm,transcriptional repressor complex	DNA binding,transcription corepressor activity,RNA binding,protein binding,ligand-dependent nuclear receptor binding	maturation of 5.8S rRNA,transcription, DNA-templated,rRNA processing,apoptotic process,negative regulation of transcription, DNA-templated
PBS / LHF1	P35548	P35548	-1.52955	0.0010511	P35548	MSX2	Homeobox protein MSX-2	3	cytosol,nuclear speck	RNA polymerase II regulatory region sequence-specific DNA binding,RNA polymerase II transcription factor activity, sequence-specific DNA binding,transcriptional repressor activity, RNA polymerase II transcription regulatory region sequence-specific binding,transcription cofactor activity,protein binding,transcription factor binding,sequence-specific DNA binding,transcription regulatory region DNA…	negative regulation of transcription from RNA polymerase II promoter,osteoblast differentiation,chondrocyte development,osteoblast development,outflow tract septum morphogenesis,epithelial to mesenchymal transition involved in endocardial cushion formation,endochondral bone growth,transcription, DNA-templated,negative regulation of cell proliferation,anterior/posterior pattern specification,signa…
TNFa_LHF1 / TNFa	P05976	P05976	2.15248	0.00809163	P05976	MYL1	Myosin light chain 1/3, skeletal muscle isoform	14	cytosol,muscle myosin complex,myofibril,sarcomere	calcium ion binding,structural constituent of muscle	muscle contraction,muscle filament sliding,cardiac muscle contraction
PBS / LHF1	Q5BJD5	Q5BJD5	-1.5277	0.00215078	Q5BJD5	TMEM41B	Transmembrane protein 41B	2	integral component of membrane		nervous system development
TNFa_LHF1 / LHF1	Q9P0U1	Q9P0U1	-1.52574	0.00188073	Q9P0U1	TOMM7	Mitochondrial import receptor subunit TOM7 homolog	2	mitochondrion,mitochondrial outer membrane,mitochondrial outer membrane translocase complex,integral component of mitochondrial outer membrane	protein binding,protein transmembrane transporter activity,protein channel activity	protein targeting to mitochondrion,macroautophagy,protein import into mitochondrial matrix,regulation of protein stability,protein import into mitochondrial outer membrane,mitophagy in response to mitochondrial depolarization,positive regulation of protein targeting to mitochondrion
TNFa_LHF1 / TNFa	Q53GG5	Q53GG5	2.14691	0.00164786	Q53GG5	PDLIM3	PDZ and LIM domain protein 3	5	actin cytoskeleton,Z disc	protein binding,cytoskeletal protein binding,structural constituent of muscle,metal ion binding	actin filament organization,heart development
TNFa / LHF1	Q9UD71	Q9UD71	-1.50605	0.000253419	Q9UD71	PPP1R1B	Protein phosphatase 1 regulatory subunit 1B	3	nucleus,cytoplasm,cytosol,neuronal cell body	protein kinase inhibitor activity,cAMP-dependent protein kinase inhibitor activity,protein phosphatase inhibitor activity,protein serine/threonine phosphatase inhibitor activity,protein binding,protein phosphatase regulator activity,D1 dopamine receptor binding,D2 dopamine receptor binding,D3 dopamine receptor binding,D4 dopamine receptor binding,D5 dopamine receptor binding	response to amphetamine,transcription, DNA-templated,signal transduction,negative regulation of female receptivity,locomotory behavior,visual learning,negative regulation of phosphoprotein phosphatase activity,intracellular signal transduction,response to morphine,histone H3-S10 phosphorylation,behavioral response to cocaine,negative regulation of protein serine/threonine kinase activity
TNFa / LHF1	Q6UWH4	Q6UWH4	-1.50132	0.00140941	Q6UWH4	GASK1B	Golgi-associated kinase 1B	2	Golgi membrane,Golgi apparatus,integral component of membrane
PBS / LHF1	Q14764	Q14764	-1.49837	1.87246e-06	Q14764	MVP	Major vault protein	35	extracellular region,nucleus,nuclear pore,cytoplasm,cytosol,cytoskeleton,membrane,intracellular ribonucleoprotein complex,secretory granule lumen,perinuclear region of cytoplasm,extracellular exosome,ficolin-1-rich granule lumen	protein binding,protein kinase binding,protein phosphatase binding,identical protein binding	protein transport,negative regulation of signaling,negative regulation of protein autophosphorylation,ERBB signaling pathway,neutrophil degranulation,mRNA transport,negative regulation of protein tyrosine kinase activity,regulation of signaling
PBS / LHF1	P31947	P31947	-1.49151	8.89975e-05	P31947	SFN	14-3-3 protein sigma	14	extracellular space,nucleus,mitochondrion,cytosol,cytoplasmic vesicle membrane,extracellular exosome	protein binding,protein kinase C inhibitor activity,protein kinase binding,protein domain specific binding,identical protein binding,cadherin binding,phosphoprotein binding	regulation of cyclin-dependent protein serine/threonine kinase activity,release of cytochrome c from mitochondria,keratinocyte development,negative regulation of protein kinase activity,DNA damage response, signal transduction by p53 class mediator resulting in cell cycle arrest,signal transduction,intrinsic apoptotic signaling pathway in response to DNA damage,regulation of epidermal cell divisi…
TNFa_LHF1 / LHF1	P04628	P04628	-1.48901	0.0182018	P04628	WNT1	Proto-oncogene Wnt-1	4	extracellular region,proteinaceous extracellular matrix,extracellular space,cytoplasm,endoplasmic reticulum lumen,Golgi lumen,plasma membrane,cell surface,endocytic vesicle membrane,extracellular exosome	frizzled binding,cytokine activity,morphogen activity,protein domain specific binding,transcription regulatory region DNA binding,receptor agonist activity	embryonic axis specification,branching involved in ureteric bud morphogenesis,positive regulation of protein phosphorylation,cell-cell signaling,myoblast fusion,positive regulation of cell proliferation,response to wounding,regulation of receptor activity,positive regulation of lamellipodium assembly,negative regulation of cell-substrate adhesion,Wnt signaling pathway,spinal cord association neur…
TNFa_LHF1 / LHF1	Q9H1K6	Q9H1K6	-1.47194	0.00331208	Q9H1K6	TLNRD1	Talin rod domain-containing protein 1	4	stress fiber	actin binding
TNFa_LHF1 / LHF1	O60304	O60304	-1.4633	0.0349668	O60304	ZNF500	Zinc finger protein 500	3	nucleus,nucleoplasm,cytosol	DNA binding,transcription factor activity, sequence-specific DNA binding,metal ion binding,sequence-specific DNA binding	negative regulation of transcription from RNA polymerase II promoter,transcription, DNA-templated,regulation of transcription, DNA-templated
TNFa_LHF1 / TNFa	Q5VTT5	Q5VTT5	2.12824	0.00286459	Q5VTT5	MYOM3	Myomesin-3	5	muscle myosin complex,Z disc,M band,striated muscle thin filament	structural constituent of muscle,protein homodimerization activity,actin filament binding,muscle alpha-actinin binding,structural molecule activity conferring elasticity	striated muscle contraction,actin filament organization,sarcomere organization,striated muscle myosin thick filament assembly,cardiac muscle tissue morphogenesis,cardiac muscle fiber development,skeletal muscle myosin thick filament assembly,skeletal muscle thin filament assembly,cardiac myofibril assembly
TNFa / LHF1	Q14508	Q14508	-1.422	0.000161831	Q14508	WFDC2	WAP four-disulfide core domain protein 2	4	extracellular space,extracellular exosome	endopeptidase inhibitor activity,serine-type endopeptidase inhibitor activity,cysteine-type endopeptidase inhibitor activity,aspartic-type endopeptidase inhibitor activity	proteolysis,spermatogenesis,negative regulation of endopeptidase activity
TNFa_LHF1 / TNFa	P12829	P12829	2.02379	0.0173889	P12829	MYL4	Myosin light chain 4	10	cytosol,myosin complex,A band	actin monomer binding,calcium ion binding,myosin II heavy chain binding,actin filament binding	regulation of the force of heart contraction,muscle filament sliding,positive regulation of ATPase activity,cardiac muscle contraction
TNFa / LHF1	P01023	P01023	-1.40333	1.10356e-05	P01023	A2M	Alpha-2-macroglobulin	21	extracellular region,cytosol,platelet alpha granule lumen,extracellular exosome,blood microparticle	protease binding,serine-type endopeptidase inhibitor activity,GTPase activator activity,receptor binding,protein binding,growth factor binding,enzyme binding,interleukin-8 binding,interleukin-1 binding,tumor necrosis factor binding,calcium-dependent protein binding	negative regulation of complement activation, lectin pathway,platelet degranulation,blood coagulation, intrinsic pathway,negative regulation of endopeptidase activity,extracellular matrix disassembly,positive regulation of GTPase activity,stem cell differentiation,regulation of small GTPase mediated signal transduction
TNFa_LHF1 / LHF1	Q6IA17	Q6IA17	-1.38525	2.19971e-05	Q6IA17	SIGIRR	Single Ig IL-1-related receptor	4	plasma membrane,membrane,integral component of membrane	protein binding	negative regulation of cytokine-mediated signaling pathway,acute-phase response,signal transduction,negative regulation of lipopolysaccharide-mediated signaling pathway,negative regulation of sequence-specific DNA binding transcription factor activity,negative regulation of chemokine biosynthetic process,cellular response to cytokine stimulus
TNFa / PBS	Q8IWX7	Q8IWX7	-1.38057	0.00020334	Q8IWX7	UNC45B	Protein unc-45 homolog B	19	cytosol,cytoplasm	protein binding,Hsp90 protein binding	lens development in camera-type eye,muscle organ development,cell differentiation,chaperone-mediated protein folding,protein folding
TNFa_LHF1 / TNFa	P55290	P55290	1.98867	0.00287776	P55290	CDH13	Cadherin-13	2	extracellular region,extracellular space,cytoplasm,plasma membrane,caveola,focal adhesion,external side of plasma membrane,extracellular matrix,anchored component of membrane,neuron projection,perinuclear region of cytoplasm,extracellular exosome,cell-cell adherens junction,cell surface,catenin complex	calcium ion binding,low-density lipoprotein particle binding,protein homodimerization activity,cadherin binding,adiponectin binding,lipoprotein particle binding,cytoskeletal protein binding	mitotic cell cycle,positive regulation of endothelial cell proliferation,positive regulation of cell-matrix adhesion,sprouting angiogenesis,homophilic cell adhesion via plasma membrane adhesion molecules,negative regulation of cell adhesion,Rho protein signal transduction,negative regulation of cell proliferation,calcium-dependent cell-cell adhesion via plasma membrane cell adhesion molecules,Rac…
TNFa_LHF1 / LHF1	O75309	O75309	-1.3781	0.000132522	O75309	CDH16	Cadherin-16	8	integral component of plasma membrane,basolateral plasma membrane,extracellular exosome	calcium ion binding	cell adhesion,homophilic cell adhesion via plasma membrane adhesion molecules,cell-cell signaling,nervous system development,calcium-dependent cell-cell adhesion via plasma membrane cell adhesion molecules
TNFa / LHF1	P60903	P60903	-1.37153	5.19248e-05	P60903	S100A10	Protein S100-A10	2	extracellular region,endoplasmic reticulum,extrinsic component of plasma membrane,extracellular exosome,membrane raft	calcium ion binding,protein binding,protein homodimerization activity,ion channel binding,lipid binding	membrane raft assembly,membrane budding,response to drug,positive regulation of GTPase activity,positive regulation of binding,protein heterotetramerization,positive regulation of stress fiber assembly,positive regulation of focal adhesion assembly,protein localization to plasma membrane,positive regulation of substrate adhesion-dependent cell spreading
PBS / LHF1	O75309	O75309	-1.36369	0.000143315	O75309	CDH16	Cadherin-16	8	integral component of plasma membrane,basolateral plasma membrane,extracellular exosome	calcium ion binding	cell adhesion,homophilic cell adhesion via plasma membrane adhesion molecules,cell-cell signaling,nervous system development,calcium-dependent cell-cell adhesion via plasma membrane cell adhesion molecules
TNFa_LHF1 / LHF1	Q9H161	Q9H161	-1.35709	0.000111885	Q9H161	ALX4	Homeobox protein aristaless-like 4	10	nucleus,transcription factor complex	RNA polymerase II regulatory region sequence-specific DNA binding,RNA polymerase II transcription factor activity, sequence-specific DNA binding,transcriptional activator activity, RNA polymerase II transcription regulatory region sequence-specific binding,DNA binding,protein heterodimerization activity,HMG box domain binding	skeletal system development,hair follicle development,transcription from RNA polymerase II promoter,muscle organ development,post-embryonic development,anterior/posterior pattern specification,embryonic forelimb morphogenesis,embryonic hindlimb morphogenesis,embryonic digit morphogenesis,regulation of apoptotic process,positive regulation of transcription from RNA polymerase II promoter,digestive…
TNFa_LHF1 / PBS	O60304	O60304	-1.34646	0.0106049	O60304	ZNF500	Zinc finger protein 500	3	nucleus,nucleoplasm,cytosol	DNA binding,transcription factor activity, sequence-specific DNA binding,metal ion binding,sequence-specific DNA binding	negative regulation of transcription from RNA polymerase II promoter,transcription, DNA-templated,regulation of transcription, DNA-templated
TNFa_LHF1 / TNFa	Q7L0Q8	Q7L0Q8	1.82951	3.91392e-09	Q7L0Q8	RHOU	Rho-related GTP-binding protein RhoU	3	Golgi membrane,podosome,cytosol,plasma membrane,focal adhesion,cell projection,cell cortex,cytoplasmic vesicle,vesicle,intracellular membrane-bounded organelle,cytoplasm,cytoskeleton	GTPase activity,protein binding,GTP binding,metal ion binding,protein kinase binding,signal transducer activity	G1/S transition of mitotic cell cycle,cytoskeleton organization,regulation of cell shape,Rac protein signal transduction,cytokine-mediated signaling pathway,actin cytoskeleton organization,regulation of small GTPase mediated signal transduction,positive regulation of protein targeting to mitochondrion,regulation of actin cytoskeleton organization,Cdc42 protein signal transduction,cortical cytoske…
TNFa_LHF1 / PBS	Q8IZR5	Q8IZR5	-1.32699	0.0028843	Q8IZR5	CMTM4	CKLF-like MARVEL transmembrane domain-containing protein 4	2	extracellular space,integral component of membrane	cytokine activity,protein binding	chemotaxis,regulation of receptor activity
TNFa / LHF1	P52333	P52333	-1.31618	4.77928e-07	P52333	JAK3	Tyrosine-protein kinase JAK3	31	endosome,cytosol,cytoskeleton,extrinsic component of cytoplasmic side of plasma membrane	protein tyrosine kinase activity,non-membrane spanning protein tyrosine kinase activity,Ras guanyl-nucleotide exchange factor activity,receptor binding,protein binding,ATP binding,protein phosphatase binding	MAPK cascade,adaptive immune response,negative regulation of dendritic cell cytokine production,protein phosphorylation,inflammatory response,enzyme linked receptor protein signaling pathway,tyrosine phosphorylation of STAT protein,STAT protein import into nucleus,cell migration,peptidyl-tyrosine phosphorylation,cytokine-mediated signaling pathway,B cell differentiation,erythrocyte differentiatio…
TNFa_LHF1 / LHF1	Q9NRY2	Q9NRY2	-1.31395	0.00039378	Q9NRY2	INIP	SOSS complex subunit C	6	nucleus,nucleoplasm,SOSS complex	protein binding	DNA repair,cellular response to DNA damage stimulus,response to ionizing radiation
TNFa_LHF1 / LHF1	P07148	P07148	-1.29749	0.00250175	P07148	FABP1	Fatty acid-binding protein, liver	5	nucleoplasm,peroxisomal matrix,cytosol,apical cortex,extracellular exosome	chromatin binding,long-chain fatty acid transporter activity,fatty acid binding,protein binding,phospholipid binding,drug binding,antioxidant activity,bile acid binding	long-chain fatty acid transport,regulation of lipid metabolic process,triglyceride catabolic process,positive regulation of fatty acid beta-oxidation,negative regulation of apoptotic process,negative regulation of cysteine-type endopeptidase activity involved in apoptotic process,intestinal absorption,positive regulation of hydrolase activity,cellular response to hydrogen peroxide,cellular respon…
PBS / LHF1	Q13277	Q13277	-1.29366	0.000452677	Q13277	STX3	Syntaxin-3	4	vacuole,plasma membrane,cell-cell junction,synaptic vesicle,integral component of membrane,apical plasma membrane,lamellipodium,dendrite,growth cone,SNARE complex,melanosome,specific granule,azurophil granule,zymogen granule membrane,presynaptic membrane,neuron projection,extracellular exosome,ribbon synapse,postsynapse,photoreceptor cell terminal bouton,endomembrane system	SNARE binding,SNAP receptor activity,protein binding,arachidonic acid binding	intracellular protein transport,positive regulation of cell proliferation,synaptic vesicle docking,cytokine-mediated signaling pathway,neuron projection development,synaptic vesicle fusion to presynaptic active zone membrane,positive regulation of cell adhesion,vesicle docking,positive regulation of chemotaxis,long-term synaptic potentiation,exocytic insertion of neurotransmitter receptor to post…
TNFa_LHF1 / LHF1	Q9UJU2	Q9UJU2	-1.27955	5.82021e-06	Q9UJU2	LEF1	Lymphoid enhancer-binding factor 1	6	nucleus,nucleoplasm,transcription factor complex,cytoplasm,protein-DNA complex,beta-catenin-TCF complex	RNA polymerase II regulatory region sequence-specific DNA binding,RNA polymerase II core promoter proximal region sequence-specific DNA binding,RNA polymerase II transcription factor activity, sequence-specific DNA binding,transcriptional activator activity, RNA polymerase II core promoter proximal region sequence-specific binding,transcriptional activator activity, RNA polymerase II transcriptio…	negative regulation of transcription from RNA polymerase II promoter,patterning of blood vessels,osteoblast differentiation,neural crest cell migration,somitogenesis,epithelial to mesenchymal transition,sprouting angiogenesis,transcription from RNA polymerase II promoter,Wnt signaling pathway, calcium modulating pathway,positive regulation of cell proliferation,positive regulation of gene express…
TNFa_LHF1 / LHF1	Q9NQ92	Q9NQ92	-1.27504	0.0194167	Q9NQ92	COPRS	Coordinator of PRMT5 and differentiation stimulator	2	nucleus,nucleoplasm,cytosol,plasma membrane	protein binding,histone binding	transcription, DNA-templated,regulation of transcription, DNA-templated,muscle organ development,histone H4-R3 methylation
PBS / LHF1	Q96HU8	Q96HU8	-1.27194	0.00278788	Q96HU8	DIRAS2	GTP-binding protein Di-Ras2	2	plasma membrane	GTPase activity,GTP binding	signal transduction,positive regulation of MAP kinase activity
PBS / LHF1	P35869	P35869	-1.26635	5.48594e-05	P35869	AHR	Aryl hydrocarbon receptor	4	nucleus,nucleoplasm,transcription factor complex,cytoplasm,cytosol,macromolecular complex,cytosolic aryl hydrocarbon receptor complex,nuclear aryl hydrocarbon receptor complex	TFIID-class transcription factor binding,transcription coactivator binding,DNA binding,transcription factor activity, sequence-specific DNA binding,aryl hydrocarbon receptor activity,RNA polymerase II transcription factor activity, ligand-activated sequence-specific DNA binding,protein binding,transcription factor binding,TBP-class protein binding,enhancer binding,transcription regulatory region …	blood vessel development,regulation of transcription, DNA-templated,regulation of transcription from RNA polymerase II promoter,transcription from RNA polymerase II promoter,xenobiotic metabolic process,apoptotic process,cell cycle,response to xenobiotic stimulus,response to toxic substance,regulation of gene expression,cAMP-mediated signaling,intracellular receptor signaling pathway,regulation o…
TNFa / PBS	Q9NP74	Q9NP74	-1.26108	8.17711e-05	Q9NP74	PALMD	Palmdelphin	9	cytoplasm,membrane,dendritic spine		regulation of cell shape,signaling
TNFa_LHF1 / LHF1	P15954	P15954	-1.25698	0.00365126	P15954	COX7C	Cytochrome c oxidase subunit 7C, mitochondrial	2	mitochondrion,mitochondrial inner membrane,mitochondrial respiratory chain complex IV,integral component of membrane	cytochrome-c oxidase activity	generation of precursor metabolites and energy,mitochondrial electron transport, cytochrome c to oxygen,hydrogen ion transmembrane transport
TNFa_LHF1 / LHF1	P11150	P11150	-1.25173	3.58662e-05	P11150	LIPC	Hepatic triacylglycerol lipase	8	extracellular region,extracellular space,endoplasmic reticulum lumen,high-density lipoprotein particle	phospholipase activity,triglyceride lipase activity,heparin binding,low-density lipoprotein particle binding,apolipoprotein binding	fatty acid biosynthetic process,cholesterol metabolic process,triglyceride catabolic process,very-low-density lipoprotein particle remodeling,intermediate-density lipoprotein particle remodeling,low-density lipoprotein particle remodeling,high-density lipoprotein particle remodeling,chylomicron remnant clearance,phosphatidylcholine catabolic process,cholesterol homeostasis,reverse cholesterol tra…
TNFa_LHF1 / LHF1	O43915	O43915	-1.23946	0.00144775	O43915	VEGFD	Vascular endothelial growth factor D	9	extracellular region,extracellular space,membrane,platelet alpha granule lumen	platelet-derived growth factor receptor binding,vascular endothelial growth factor receptor binding,protein binding,growth factor activity,chemoattractant activity,protein homodimerization activity,vascular endothelial growth factor receptor 3 binding	angiogenesis,response to hypoxia,positive regulation of endothelial cell proliferation,platelet degranulation,cell proliferation,positive regulation of cell proliferation,regulation of receptor activity,positive regulation of angiogenesis,vascular endothelial growth factor receptor signaling pathway,positive chemotaxis,induction of positive chemotaxis,positive regulation of cell division,positive…
TNFa_LHF1 / LHF1	Q75VX8	Q75VX8	-1.23662	0.000872642	Q75VX8	GAREM2	GRB2-associated and regulator of MAPK protein 2	3	extracellular exosome
PBS / LHF1	Q8N4Y2	Q8N4Y2	-1.23433	0.0138336	Q8N4Y2	CRACR2B	EF-hand calcium-binding domain-containing protein 4A	2	cytoplasm	calcium ion binding,protein binding	store-operated calcium entry,cellular protein localization,regulation of store-operated calcium entry
TNFa_LHF1 / PBS	O95970	O95970	-1.23184	0.00606724	O95970	LGI1	Leucine-rich glioma-inactivated protein 1	2	extracellular region,extracellular space,cell junction,synapse	receptor binding,protein binding	nervous system development,axon guidance,cell proliferation,positive regulation of cell growth,neuron projection development,positive regulation of synaptic transmission,protein homooligomerization
TNFa / LHF1	Q5VTT5	Q5VTT5	-1.22382	0.00076134	Q5VTT5	MYOM3	Myomesin-3	5	muscle myosin complex,Z disc,M band,striated muscle thin filament	structural constituent of muscle,protein homodimerization activity,actin filament binding,muscle alpha-actinin binding,structural molecule activity conferring elasticity	striated muscle contraction,actin filament organization,sarcomere organization,striated muscle myosin thick filament assembly,cardiac muscle tissue morphogenesis,cardiac muscle fiber development,skeletal muscle myosin thick filament assembly,skeletal muscle thin filament assembly,cardiac myofibril assembly
TNFa_LHF1 / LHF1	Q96BH3	Q96BH3	-1.21342	0.000323462	Q96BH3	ELSPBP1	Epididymal sperm-binding protein 1	3	extracellular region,cell surface	heparin binding	single fertilization,sperm capacitation
PBS / LHF1	O15551	O15551	-1.20258	0.00032489	O15551	CLDN3	Claudin-3	3	cytoplasm,integral component of plasma membrane,bicellular tight junction,integral component of membrane,apicolateral plasma membrane,lateral plasma membrane,extracellular exosome	transmembrane signaling receptor activity,structural molecule activity,identical protein binding	response to hypoxia,epithelial cell morphogenesis,signal transduction,calcium-independent cell-cell adhesion via plasma membrane cell-adhesion molecules,response to ethanol,protein homooligomerization,protein heterooligomerization,bicellular tight junction assembly
TNFa / LHF1	Q14764	Q14764	-1.19735	5.62544e-06	Q14764	MVP	Major vault protein	35	extracellular region,nucleus,nuclear pore,cytoplasm,cytosol,cytoskeleton,membrane,intracellular ribonucleoprotein complex,secretory granule lumen,perinuclear region of cytoplasm,extracellular exosome,ficolin-1-rich granule lumen	protein binding,protein kinase binding,protein phosphatase binding,identical protein binding	protein transport,negative regulation of signaling,negative regulation of protein autophosphorylation,ERBB signaling pathway,neutrophil degranulation,mRNA transport,negative regulation of protein tyrosine kinase activity,regulation of signaling
TNFa_LHF1 / LHF1	Q3SY69	Q3SY69	-1.19585	1.02548e-05	Q3SY69	ALDH1L2	Mitochondrial 10-formyltetrahydrofolate dehydrogenase	37	nucleus,mitochondrion,mitochondrial matrix,extracellular exosome	aldehyde dehydrogenase (NAD) activity,formyltetrahydrofolate dehydrogenase activity,hydroxymethyl-, formyl- and related transferase activity	one-carbon metabolic process,biosynthetic process,10-formyltetrahydrofolate catabolic process,folic acid metabolic process,oxidation-reduction process
TNFa / PBS	Q9BTF0	Q9BTF0	-1.19425	0.00011703	Q9BTF0	THUMPD2	THUMP domain-containing protein 2	2		RNA binding,tRNA (guanine) methyltransferase activity	tRNA methylation
TNFa_LHF1 / TNFa	O60662	O60662	1.69814	0.00126532	O60662	KLHL41	Kelch-like protein 41	14	ruffle,nucleus,cytoplasm,endoplasmic reticulum membrane,cytosol,cytoskeleton,plasma membrane,pseudopodium,M band,Cul3-RING ubiquitin ligase complex,sarcoplasmic reticulum membrane	protein binding,ubiquitin-protein transferase activity	striated muscle contraction,protein ubiquitination,myofibril assembly,regulation of lateral pseudopodium assembly,skeletal muscle cell differentiation,post-translational protein modification,sarcomere organization,regulation of myoblast differentiation,skeletal muscle fiber development,regulation of myoblast proliferation,regulation of skeletal muscle cell differentiation
TNFa_LHF1 / TNFa	P24593	P24593	1.67583	3.49229e-06	P24593	IGFBP5	Insulin-like growth factor-binding protein 5	9	extracellular region,endoplasmic reticulum lumen,insulin-like growth factor binding protein complex,insulin-like growth factor ternary complex,extracellular space	fibronectin binding,protein binding,insulin-like growth factor I binding,insulin-like growth factor II binding	regulation of cell growth,osteoblast differentiation,glucose metabolic process,signal transduction,female pregnancy,aging,regulation of glucose metabolic process,negative regulation of smooth muscle cell migration,negative regulation of translation,negative regulation of cell migration,hair follicle morphogenesis,intracellular signal transduction,glucose homeostasis,positive regulation of insulin…
TNFa / LHF1	P31947	P31947	-1.18617	0.000110655	P31947	SFN	14-3-3 protein sigma	14	extracellular space,nucleus,mitochondrion,cytosol,cytoplasmic vesicle membrane,extracellular exosome	protein binding,protein kinase C inhibitor activity,protein kinase binding,protein domain specific binding,identical protein binding,cadherin binding,phosphoprotein binding	regulation of cyclin-dependent protein serine/threonine kinase activity,release of cytochrome c from mitochondria,keratinocyte development,negative regulation of protein kinase activity,DNA damage response, signal transduction by p53 class mediator resulting in cell cycle arrest,signal transduction,intrinsic apoptotic signaling pathway in response to DNA damage,regulation of epidermal cell divisi…
TNFa_LHF1 / LHF1	Q9Y5J9	Q9Y5J9	-1.18582	0.00913893	Q9Y5J9	TIMM8B	Mitochondrial import inner membrane translocase subunit Tim8 B	3	extracellular space,mitochondrial inner membrane,membrane,mitochondrial intermembrane space protein transporter complex	zinc ion binding,metal ion transmembrane transporter activity	protein targeting to mitochondrion,sensory perception of sound,metal ion transport,chaperone-mediated protein transport,cation transmembrane transport
TNFa_LHF1 / PBS	Q8TBB1	Q8TBB1	-1.16914	0.0250772	Q8TBB1	LNX1	E3 ubiquitin-protein ligase LNX	4	cytoplasm	ubiquitin-protein transferase activity,protein binding,PDZ domain binding,metal ion binding	ubiquitin-dependent protein catabolic process,protein ubiquitination,protein homooligomerization
PBS / LHF1	P11150	P11150	-1.16836	1.43882e-05	P11150	LIPC	Hepatic triacylglycerol lipase	8	extracellular region,extracellular space,endoplasmic reticulum lumen,high-density lipoprotein particle	phospholipase activity,triglyceride lipase activity,heparin binding,low-density lipoprotein particle binding,apolipoprotein binding	fatty acid biosynthetic process,cholesterol metabolic process,triglyceride catabolic process,very-low-density lipoprotein particle remodeling,intermediate-density lipoprotein particle remodeling,low-density lipoprotein particle remodeling,high-density lipoprotein particle remodeling,chylomicron remnant clearance,phosphatidylcholine catabolic process,cholesterol homeostasis,reverse cholesterol tra…
TNFa_LHF1 / LHF1	Q9H5Y7	Q9H5Y7	-1.16421	0.000640349	Q9H5Y7	SLITRK6	SLIT and NTRK-like protein 6	8	plasma membrane,integral component of plasma membrane,cell surface,proteinaceous extracellular matrix,extracellular space		startle response,lens development in camera-type eye,auditory receptor cell morphogenesis,axonogenesis,synapse assembly,visual perception,sensory perception of sound,adult locomotory behavior,vestibulocochlear nerve development,auditory behavior,multicellular organism growth,positive regulation of synapse assembly,linear vestibuloocular reflex,innervation,cochlea development
PBS / LHF1	P60201	P60201	-1.16421	0.000910377	P60201	PLP1	Myelin proteolipid protein	3	plasma membrane,integral component of membrane,myelin sheath	structural molecule activity,protein binding,structural constituent of myelin sheath	inflammatory response,integrin-mediated signaling pathway,chemical synaptic transmission,axon ensheathment,positive regulation of gene expression,astrocyte development,substantia nigra development,central nervous system myelination,long-chain fatty acid biosynthetic process,cell maturation,axon development,glial cell differentiation,neuron projection development,myelination
TNFa_LHF1 / LHF1	O95076	O95076	-1.16202	4.8898e-06	O95076	ALX3	Homeobox protein aristaless-like 3	4	nucleus	RNA polymerase II transcription factor activity, sequence-specific DNA binding,sequence-specific DNA binding	transcription, DNA-templated,regulation of transcription from RNA polymerase II promoter,pattern specification process,embryonic forelimb morphogenesis,embryonic hindlimb morphogenesis,regulation of apoptotic process,embryonic cranial skeleton morphogenesis
TNFa_LHF1 / PBS	Q9NRY2	Q9NRY2	-1.15787	1.27275e-05	Q9NRY2	INIP	SOSS complex subunit C	6	nucleus,nucleoplasm,SOSS complex	protein binding	DNA repair,cellular response to DNA damage stimulus,response to ionizing radiation
TNFa / LHF1	P29120	P29120	-1.14975	0.000403574	P29120	PCSK1	Neuroendocrine convertase 1	9	extracellular space,transport vesicle,secretory granule lumen	serine-type endopeptidase activity,identical protein binding	proteolysis,cell-cell signaling,peptide hormone processing,peptide biosynthetic process
PBS / LHF1	Q96K12	Q96K12	-1.1496	0.0189091	Q96K12	FAR2	Fatty acyl-CoA reductase 2	2	peroxisome,integral component of peroxisomal membrane,peroxisomal matrix,intracellular membrane-bounded organelle	oxidoreductase activity,fatty-acyl-CoA reductase (alcohol-forming) activity,Requires Ontology	lipid metabolic process,wax biosynthetic process,long-chain fatty-acyl-CoA metabolic process,oxidation-reduction process
TNFa_LHF1 / TNFa	Q9UKX2	Q9UKX2	1.62379	0.00151322	Q9UKX2	MYH2	Myosin-2	4	cytosol,muscle myosin complex,intercalated disc,myofibril,sarcomere,A band,myosin filament,macromolecular complex	microfilament motor activity,microtubule motor activity,protein binding,calmodulin binding,ATP binding,microtubule binding,actin filament binding	muscle contraction,microtubule-based movement,muscle filament sliding,Fc-gamma receptor signaling pathway involved in phagocytosis
TNFa / LHF1	P35869	P35869	-1.14865	2.45682e-05	P35869	AHR	Aryl hydrocarbon receptor	4	nucleus,nucleoplasm,transcription factor complex,cytoplasm,cytosol,macromolecular complex,cytosolic aryl hydrocarbon receptor complex,nuclear aryl hydrocarbon receptor complex	TFIID-class transcription factor binding,transcription coactivator binding,DNA binding,transcription factor activity, sequence-specific DNA binding,aryl hydrocarbon receptor activity,RNA polymerase II transcription factor activity, ligand-activated sequence-specific DNA binding,protein binding,transcription factor binding,TBP-class protein binding,enhancer binding,transcription regulatory region …	blood vessel development,regulation of transcription, DNA-templated,regulation of transcription from RNA polymerase II promoter,transcription from RNA polymerase II promoter,xenobiotic metabolic process,apoptotic process,cell cycle,response to xenobiotic stimulus,response to toxic substance,regulation of gene expression,cAMP-mediated signaling,intracellular receptor signaling pathway,regulation o…
TNFa_LHF1 / TNFa	P01019	P01019	1.55916	6.50767e-05	P01019	AGT	Angiotensinogen	10	extracellular region,extracellular space,cytosol,extracellular exosome,blood microparticle	serine-type endopeptidase inhibitor activity,hormone activity,protein binding,growth factor activity,type 1 angiotensin receptor binding,type 2 angiotensin receptor binding	regulation of cell growth,positive regulation of cytokine production,kidney development,blood vessel remodeling,angiotensin maturation,regulation of blood volume by renin-angiotensin,renin-angiotensin regulation of aldosterone production,regulation of renal output by angiotensin,regulation of heart rate,regulation of blood vessel size by renin-angiotensin,renal system process,angiotensin-mediated…
TNFa_LHF1 / LHF1	P61952	P61952	-1.14235	0.00298228	P61952	GNG11	Guanine nucleotide-binding protein G(I)/G(S)/G(O) subunit gamma-11	2	heterotrimeric G-protein complex,plasma membrane	GTPase activity,signal transducer activity	signal transduction,G-protein coupled receptor signaling pathway,cellular response to glucagon stimulus
TNFa_LHF1 / PBS	Q6ZMH5	Q6ZMH5	-1.14037	5.30343e-05	Q6ZMH5	SLC39A5	Zinc transporter ZIP5	3	integral component of plasma membrane,basolateral plasma membrane,extracellular exosome	molecular_function,zinc ion transmembrane transporter activity	eye development,cellular zinc ion homeostasis,BMP signaling pathway,cellular response to zinc ion starvation,positive regulation of mRNA splicing, via spliceosome,neural precursor cell proliferation,G1 to G0 transition involved in cell differentiation,zinc II ion transmembrane import
TNFa_LHF1 / LHF1	Q6ZMH5	Q6ZMH5	-1.13744	1.37708e-06	Q6ZMH5	SLC39A5	Zinc transporter ZIP5	3	integral component of plasma membrane,basolateral plasma membrane,extracellular exosome	molecular_function,zinc ion transmembrane transporter activity	eye development,cellular zinc ion homeostasis,BMP signaling pathway,cellular response to zinc ion starvation,positive regulation of mRNA splicing, via spliceosome,neural precursor cell proliferation,G1 to G0 transition involved in cell differentiation,zinc II ion transmembrane import
TNFa_LHF1 / LHF1	P15428	P15428	-1.13403	0.00917995	P15428	HPGD	15-hydroxyprostaglandin dehydrogenase [NAD(+)]	6	nucleoplasm,cytosol,basolateral plasma membrane,extracellular exosome,cytoplasm	catalytic activity,prostaglandin E receptor activity,15-hydroxyprostaglandin dehydrogenase (NAD+) activity,protein homodimerization activity,NAD binding,NAD+ binding	kidney development,prostaglandin metabolic process,transforming growth factor beta receptor signaling pathway,female pregnancy,parturition,lipoxygenase pathway,ovulation,response to estradiol,response to lipopolysaccharide,positive regulation of apoptotic process,response to ethanol,negative regulation of cell cycle,oxidation-reduction process,thrombin-activated receptor signaling pathway,ductus …
TNFa / LHF1	Q9UKX2	Q9UKX2	-1.12538	0.0026889	Q9UKX2	MYH2	Myosin-2	4	cytosol,muscle myosin complex,intercalated disc,myofibril,sarcomere,A band,myosin filament,macromolecular complex	microfilament motor activity,microtubule motor activity,protein binding,calmodulin binding,ATP binding,microtubule binding,actin filament binding	muscle contraction,microtubule-based movement,muscle filament sliding,Fc-gamma receptor signaling pathway involved in phagocytosis
TNFa_LHF1 / LHF1	P56693	P56693	-1.12496	9.04794e-05	P56693	SOX10	Transcription factor SOX-10	3	chromatin,nucleus,nucleoplasm,extrinsic component of mitochondrial outer membrane	RNA polymerase II core promoter proximal region sequence-specific DNA binding,RNA polymerase II distal enhancer sequence-specific DNA binding,RNA polymerase II transcription factor activity, sequence-specific DNA binding,transcriptional activator activity, RNA polymerase II transcription factor binding,DNA binding,transcription factor activity, sequence-specific DNA binding,transcription factor a…	in utero embryonic development,neural crest cell migration,positive regulation of neuroblast proliferation,regulation of transcription from RNA polymerase II promoter,transcription elongation from RNA polymerase II promoter,peripheral nervous system development,anatomical structure morphogenesis,negative regulation of Schwann cell proliferation,oligodendrocyte development,positive regulation of g…
TNFa_LHF1 / TNFa	P17661	P17661	1.53551	5.62877e-06	P17661	DES	Desmin	34	nucleus,cytosol,intermediate filament,fascia adherens,intercalated disc,Z disc,neuromuscular junction,sarcolemma,intermediate filament cytoskeleton,extracellular exosome,cardiac myofibril	structural constituent of cytoskeleton,protein binding,cytoskeletal protein binding,identical protein binding	muscle contraction,cytoskeleton organization,regulation of heart contraction,muscle filament sliding,intermediate filament organization
TNFa_LHF1 / LHF1	Q8IUE6	Q8IUE6	-1.11929	0.000537518	Q8IUE6	H2AC21	Histone H2A type 2-B	8	nucleosome,nuclear chromatin,nucleus,extracellular exosome	molecular_function,DNA binding,protein heterodimerization activity	chromatin silencing,biological_process,chromatin organization
TNFa_LHF1 / LHF1	Q02363	Q02363	-1.11919	9.91039e-05	Q02363	ID2	DNA-binding protein inhibitor ID-2	3	nucleus,cytoplasm,cytosol,macromolecular complex	RNA polymerase II transcription factor activity, sequence-specific DNA binding,protein binding,ion channel binding,protein dimerization activity,transcription factor binding,transcription factor activity, sequence-specific DNA binding,RNA polymerase II transcription factor binding,transcriptional repressor activity, RNA polymerase II transcription factor binding	negative regulation of transcription from RNA polymerase II promoter,metanephros development,natural killer cell differentiation,thigmotaxis,membranous septum morphogenesis,bundle of His development,transcription, DNA-templated,multicellular organism development,adult locomotory behavior,positive regulation of gene expression,negative regulation of gene expression,oligodendrocyte development,regu…
TNFa_LHF1 / TNFa	P60903	P60903	1.50926	5.9082e-07	P60903	S100A10	Protein S100-A10	2	extracellular region,endoplasmic reticulum,extrinsic component of plasma membrane,extracellular exosome,membrane raft	calcium ion binding,protein binding,protein homodimerization activity,ion channel binding,lipid binding	membrane raft assembly,membrane budding,response to drug,positive regulation of GTPase activity,positive regulation of binding,protein heterotetramerization,positive regulation of stress fiber assembly,positive regulation of focal adhesion assembly,protein localization to plasma membrane,positive regulation of substrate adhesion-dependent cell spreading
TNFa_LHF1 / LHF1	Q9Y6B2	Q9Y6B2	-1.10947	0.00177357	Q9Y6B2	EID1	EP300-interacting inhibitor of differentiation 1	2	nucleus,nucleoplasm,cytoplasmic ribonucleoprotein granule	transcription corepressor activity,protein binding,histone acetyltransferase regulator activity,histone acetyltransferase binding	negative regulation of transcription from RNA polymerase II promoter,transcription, DNA-templated,cell cycle,cell differentiation,regulation of histone acetylation,regulation of cell differentiation,negative regulation of transcription, DNA-templated
TNFa_LHF1 / LHF1	Q96K19	Q96K19	-1.10868	0.000946859	Q96K19	RNF170	E3 ubiquitin-protein ligase RNF170	5	endoplasmic reticulum membrane,integral component of membrane	protein binding,transferase activity,metal ion binding	protein ubiquitination
TNFa_LHF1 / TNFa	P17677	P17677	1.4937	0.0146659	P17677	GAP43	Neuromodulin	5	cytoplasm,plasma membrane,postsynaptic density,cell junction,filopodium membrane,growth cone membrane	phosphatidylserine binding,protein binding,calmodulin binding,lysophosphatidic acid binding,phosphatidylinositol phosphate binding	protein kinase C-activating G-protein coupled receptor signaling pathway,axon guidance,response to wounding,glial cell differentiation,axon choice point recognition,regulation of growth,tissue regeneration,cell fate commitment,regulation of filopodium assembly,axon development
TNFa_LHF1 / LHF1	Q6T4R5	Q6T4R5	-1.10605	1.36894e-05	Q6T4R5	NHS	Nance-Horan syndrome protein	23	Golgi apparatus,bicellular tight junction,focal adhesion,apical plasma membrane,nuclear body,lamellipodium,cell junction		lens development in camera-type eye,cell differentiation
PBS / LHF1	O43915	O43915	-1.10289	0.00301342	O43915	VEGFD	Vascular endothelial growth factor D	9	extracellular region,extracellular space,membrane,platelet alpha granule lumen	platelet-derived growth factor receptor binding,vascular endothelial growth factor receptor binding,protein binding,growth factor activity,chemoattractant activity,protein homodimerization activity,vascular endothelial growth factor receptor 3 binding	angiogenesis,response to hypoxia,positive regulation of endothelial cell proliferation,platelet degranulation,cell proliferation,positive regulation of cell proliferation,regulation of receptor activity,positive regulation of angiogenesis,vascular endothelial growth factor receptor signaling pathway,positive chemotaxis,induction of positive chemotaxis,positive regulation of cell division,positive…
TNFa_LHF1 / LHF1	P78411	P78411	-1.09326	0.019537	P78411	IRX5	Iroquois-class homeodomain protein IRX-5	3	nucleus	RNA polymerase II transcription factor activity, sequence-specific DNA binding,vitamin D binding,sequence-specific DNA binding	regulation of heart rate,transcription, DNA-templated,regulation of transcription from RNA polymerase II promoter,visual perception,gonad development,neuron maturation,embryonic cranial skeleton morphogenesis,response to stimulus,retinal bipolar neuron differentiation
TNFa_LHF1 / LHF1	P09016	P09016	-1.08603	0.00833346	P09016	HOXD4	Homeobox protein Hox-D4	3	nucleus,nucleoplasm,cell junction	RNA polymerase II regulatory region sequence-specific DNA binding,RNA polymerase II transcription factor activity, sequence-specific DNA binding,transcriptional activator activity, RNA polymerase II transcription regulatory region sequence-specific binding	transcription from RNA polymerase II promoter,multicellular organism development,anterior/posterior pattern specification,positive regulation of transcription from RNA polymerase II promoter,embryonic skeletal system morphogenesis,stem cell differentiation
PBS / LHF1	Q3SY69	Q3SY69	-1.0851	3.24294e-05	Q3SY69	ALDH1L2	Mitochondrial 10-formyltetrahydrofolate dehydrogenase	37	nucleus,mitochondrion,mitochondrial matrix,extracellular exosome	aldehyde dehydrogenase (NAD) activity,formyltetrahydrofolate dehydrogenase activity,hydroxymethyl-, formyl- and related transferase activity	one-carbon metabolic process,biosynthetic process,10-formyltetrahydrofolate catabolic process,folic acid metabolic process,oxidation-reduction process
TNFa_LHF1 / TNFa	Q9UD71	Q9UD71	1.49351	3.53296e-05	Q9UD71	PPP1R1B	Protein phosphatase 1 regulatory subunit 1B	3	nucleus,cytoplasm,cytosol,neuronal cell body	protein kinase inhibitor activity,cAMP-dependent protein kinase inhibitor activity,protein phosphatase inhibitor activity,protein serine/threonine phosphatase inhibitor activity,protein binding,protein phosphatase regulator activity,D1 dopamine receptor binding,D2 dopamine receptor binding,D3 dopamine receptor binding,D4 dopamine receptor binding,D5 dopamine receptor binding	response to amphetamine,transcription, DNA-templated,signal transduction,negative regulation of female receptivity,locomotory behavior,visual learning,negative regulation of phosphoprotein phosphatase activity,intracellular signal transduction,response to morphine,histone H3-S10 phosphorylation,behavioral response to cocaine,negative regulation of protein serine/threonine kinase activity
TNFa_LHF1 / TNFa	P01023	P01023	1.46703	5.15012e-07	P01023	A2M	Alpha-2-macroglobulin	21	extracellular region,cytosol,platelet alpha granule lumen,extracellular exosome,blood microparticle	protease binding,serine-type endopeptidase inhibitor activity,GTPase activator activity,receptor binding,protein binding,growth factor binding,enzyme binding,interleukin-8 binding,interleukin-1 binding,tumor necrosis factor binding,calcium-dependent protein binding	negative regulation of complement activation, lectin pathway,platelet degranulation,blood coagulation, intrinsic pathway,negative regulation of endopeptidase activity,extracellular matrix disassembly,positive regulation of GTPase activity,stem cell differentiation,regulation of small GTPase mediated signal transduction
TNFa_LHF1 / TNFa	P35609	P35609	1.44001	0.00590853	P35609	ACTN2	Alpha-actinin-2	22	extracellular region,cytosol,cytoskeleton,actin filament,focal adhesion,Z disc,filopodium,cortical actin cytoskeleton,platelet alpha granule lumen,pseudopodium,dendritic spine,extracellular exosome,plasma membrane	Ras guanyl-nucleotide exchange factor activity,integrin binding,calcium ion binding,protein binding,phosphatidylinositol-4,5-bisphosphate binding,cytoskeletal protein binding,structural constituent of muscle,protein domain specific binding,LIM domain binding,thyroid hormone receptor coactivator activity,titin binding,identical protein binding,protein homodimerization activity,ion channel binding,…	MAPK cascade,platelet degranulation,cell adhesion,microspike assembly,muscle filament sliding,regulation of membrane potential,regulation of apoptotic process,negative regulation of potassium ion transport,positive regulation of potassium ion transport,sarcomere organization,focal adhesion assembly,protein homotetramerization,actin filament uncapping,cardiac muscle cell development,protein locali…
TNFa_LHF1 / LHF1	P57735	P57735	-1.07448	1.7249e-06	P57735	RAB25	Ras-related protein Rab-25	9	pseudopodium,pseudopodium membrane,cytoplasmic vesicle,extracellular exosome,endomembrane system,recycling endosome,endosome	GTPase activity,protein binding,GTP binding,myosin V binding	epithelial cell morphogenesis,positive regulation of cell proliferation,positive regulation of epithelial cell migration,protein transport,pseudopodium organization,regulation of vesicle-mediated transport,exocytosis,Rab protein signal transduction,intracellular protein transport
TNFa_LHF1 / TNFa	Q92681	Q92681	1.4233	0.00281787	Q92681	RSC1A1	Regulatory solute carrier protein family 1 member 1	2	nucleoplasm,Golgi apparatus,plasma membrane,cell junction	sodium channel inhibitor activity	transcription, DNA-templated,regulation of transcription, DNA-templated,negative regulation of glucose transport,negative regulation of transport,regulation of molecular function
TNFa_LHF1 / TNFa	Q14508	Q14508	1.40804	4.56056e-05	Q14508	WFDC2	WAP four-disulfide core domain protein 2	4	extracellular space,extracellular exosome	endopeptidase inhibitor activity,serine-type endopeptidase inhibitor activity,cysteine-type endopeptidase inhibitor activity,aspartic-type endopeptidase inhibitor activity	proteolysis,spermatogenesis,negative regulation of endopeptidase activity
PBS / LHF1	P09758	P09758	-1.06834	0.000137626	P09758	TACSTD2	Tumor-associated calcium signal transducer 2	9	extracellular space,nucleus,cytosol,integral component of plasma membrane,basal plasma membrane,membrane,lateral plasma membrane,extracellular exosome,bicellular tight junction	receptor activity,protein binding,cadherin binding involved in cell-cell adhesion	cell surface receptor signaling pathway,visual perception,cell proliferation,negative regulation of epithelial cell migration,regulation of epithelial cell proliferation,negative regulation of stress fiber assembly,ureteric bud morphogenesis,negative regulation of branching involved in ureteric bud morphogenesis,cell-cell adhesion,negative regulation of substrate adhesion-dependent cell spreading…
TNFa_LHF1 / LHF1	Q969P6	Q969P6	-1.06707	0.00179192	Q969P6	TOP1MT	DNA topoisomerase I, mitochondrial	2	nucleus,mitochondrion,mitochondrial nucleoid,nucleolus,replication fork protection complex	DNA binding,DNA topoisomerase type I activity	DNA replication,DNA topological change,chromatin remodeling,chromosome segregation
TNFa_LHF1 / LHF1	Q9HCY8	Q9HCY8	-1.06706	0.000118964	Q9HCY8	S100A14	Protein S100-A14	4	cytosol,plasma membrane,nuclear body,cell junction,perinuclear region of cytoplasm,extracellular exosome	calcium ion binding,protein binding,chemokine receptor binding	apoptotic process,response to lipopolysaccharide,toll-like receptor 4 signaling pathway,defense response to bacterium,calcium ion homeostasis,positive regulation of granulocyte chemotaxis,positive regulation of monocyte chemotaxis
PBS / LHF1	Q8TDB6	Q8TDB6	-1.06603	2.2263e-07	Q8TDB6	DTX3L	E3 ubiquitin-protein ligase DTX3L	13	nucleus,nucleoplasm,cytoplasm,lysosome,lysosomal membrane,cytosol,early endosome membrane,macromolecular complex,early endosome	ubiquitin-protein transferase activity,enzyme inhibitor activity,protein binding,enzyme activator activity,enzyme binding,histone binding,ubiquitin-like protein ligase binding,metal ion binding,STAT family protein binding	protein polyubiquitination,positive regulation of defense response to virus by host,double-strand break repair,ubiquitin-dependent protein catabolic process,cellular response to DNA damage stimulus,endosome to lysosome transport,histone monoubiquitination,protein transport,positive regulation of protein binding,histone H2A ubiquitination,histone H2B ubiquitination,positive regulation of chromatin…
TNFa / LHF1	Q5SW24	Q5SW24	-1.06523	0.000201828	Q5SW24	DACT2	Dapper homolog 2	2	cytoplasm	protein kinase C binding,beta-catenin binding,transcription factor binding,protein kinase A binding,delta-catenin binding	epithelial cell morphogenesis,negative regulation of cell adhesion,regulation of Wnt signaling pathway,skin development,inner medullary collecting duct development,negative regulation of nodal signaling pathway
TNFa_LHF1 / PBS	Q13621	Q13621	-1.0638	0.0065549	Q13621	SLC12A1	Solute carrier family 12 member 1	9	plasma membrane,membrane,integral component of membrane,apical plasma membrane,extracellular exosome	sodium:potassium:chloride symporter activity,potassium:chloride symporter activity,sodium ion transmembrane transporter activity,potassium ion symporter activity,sodium:chloride symporter activity	ion transport,sodium ion transport,ion transmembrane transport,potassium ion transmembrane transport,chloride transmembrane transport,chloride ion homeostasis,sodium ion transmembrane transport,cell volume homeostasis,potassium ion homeostasis,potassium ion import,sodium ion homeostasis
TNFa_LHF1 / PBS	P15328	P15328	-1.06258	0.0117925	P15328	FOLR1	Folate receptor alpha	2	Golgi membrane,nucleus,endosome,endoplasmic reticulum membrane,plasma membrane,integral component of plasma membrane,cell surface,ER to Golgi transport vesicle membrane,membrane,basolateral plasma membrane,apical plasma membrane,transport vesicle,clathrin-coated vesicle,anchored component of external side of plasma membrane,brush border membrane,endoplasmic reticulum-Golgi intermediate compartmen…	receptor activity,folic acid binding,drug binding,folic acid transporter activity,methotrexate binding,folic acid receptor activity	heart looping,neural crest cell migration involved in heart formation,cardiac neural crest cell migration involved in outflow tract morphogenesis,ER to Golgi vesicle-mediated transport,receptor-mediated endocytosis,folic acid transport,regulation of transforming growth factor beta receptor signaling pathway,axon regeneration,folic acid metabolic process,COPII vesicle coating,regulation of canonic…
TNFa_LHF1 / TNFa	Q96IW2	Q96IW2	1.33844	0.00904223	Q96IW2	SHD	SH2 domain-containing adapter protein D	5		SH3/SH2 adaptor activity,protein binding	signal transduction,positive regulation of signal transduction
TNFa_LHF1 / TNFa	O43602	O43602	1.28344	0.00449186	O43602	DCX	Neuronal migration protein doublecortin	8	cytosol,cytoskeleton,microtubule,microtubule associated complex,neuron projection	protein binding,microtubule binding,protein kinase binding	neuron migration,nervous system development,central nervous system development,intracellular signal transduction
TNFa_LHF1 / PBS	Q96K19	Q96K19	-1.05257	0.00208347	Q96K19	RNF170	E3 ubiquitin-protein ligase RNF170	5	endoplasmic reticulum membrane,integral component of membrane	protein binding,transferase activity,metal ion binding	protein ubiquitination
PBS / LHF1	Q9BZV2	Q9BZV2	-1.05123	0.000230238	Q9BZV2	SLC19A3	Thiamine transporter 2	2	plasma membrane,integral component of membrane	thiamine transmembrane transporter activity,transmembrane transporter activity,thiamine uptake transmembrane transporter activity	thiamine transport,thiamine-containing compound metabolic process,thiamine transmembrane transport,transmembrane transport
TNFa_LHF1 / LHF1	Q96FN5	Q96FN5	-1.05004	0.00165884	Q96FN5	KIF12	Kinesin-like protein KIF12	6	cytoplasm,kinesin complex,microtubule,extracellular exosome	molecular_function,microtubule motor activity,ATP binding,microtubule binding,ATPase activity	microtubule-based movement,biological_process
PBS / LHF1	P15428	P15428	-1.0485	0.0132854	P15428	HPGD	15-hydroxyprostaglandin dehydrogenase [NAD(+)]	6	nucleoplasm,cytosol,basolateral plasma membrane,extracellular exosome,cytoplasm	catalytic activity,prostaglandin E receptor activity,15-hydroxyprostaglandin dehydrogenase (NAD+) activity,protein homodimerization activity,NAD binding,NAD+ binding	kidney development,prostaglandin metabolic process,transforming growth factor beta receptor signaling pathway,female pregnancy,parturition,lipoxygenase pathway,ovulation,response to estradiol,response to lipopolysaccharide,positive regulation of apoptotic process,response to ethanol,negative regulation of cell cycle,oxidation-reduction process,thrombin-activated receptor signaling pathway,ductus …
TNFa_LHF1 / TNFa	P07225	P07225	1.27169	5.84062e-05	P07225	PROS1	Vitamin K-dependent protein S	12	Golgi membrane,extracellular region,extracellular space,endoplasmic reticulum membrane,Golgi lumen,plasma membrane,platelet alpha granule lumen,extracellular exosome,blood microparticle	endopeptidase inhibitor activity,calcium ion binding	platelet degranulation,signal peptide processing,ER to Golgi vesicle-mediated transport,blood coagulation,negative regulation of endopeptidase activity,peptidyl-glutamic acid carboxylation,regulation of complement activation,fibrinolysis,leukocyte migration
TNFa_LHF1 / LHF1	Q9H7X3	Q9H7X3	-1.04058	0.000102851	Q9H7X3	ZNF696	Zinc finger protein 696	4	nucleus	DNA binding,transcription factor activity, sequence-specific DNA binding,metal ion binding	transcription, DNA-templated,regulation of transcription, DNA-templated
TNFa_LHF1 / LHF1	P0C0S8;Q16777;Q6FI13;Q96KK5;Q99878;Q9BTM1	P0C0S8;Q16777;Q6FI13;Q96KK5;Q99878;Q9BTM1	-1.03705	0.000566427	P0C0S8;Q16777;Q6FI13;Q96KK5;Q99878;Q9BTM1	H2AC15;H2AC20;H2AC19;H2AC12;H2AC14;H2AJ	Histone H2A type 1;Histone H2A type 2-C;Histone H2A type 2-A;Histone H2A type 1-H;Histone H2A type 1-J;Histone H2A.J	4	nucleosome,nuclear chromatin,nucleus,extracellular exosome;nucleosome,nuclear chromatin,nucleus,extracellular exosome;nucleosome,nuclear chromatin,nucleus,extracellular exosome;nucleosome,nuclear chromatin,extracellular exosome;nucleosome,nuclear chromatin,nucleus,extracellular exosome;nucleosome,nuclear chromatin,extracellular exosome	DNA binding,protein binding,enzyme binding,protein heterodimerization activity;molecular_function,DNA binding,protein heterodimerization activity;molecular_function,DNA binding,protein heterodimerization activity;molecular_function,DNA binding,protein heterodimerization activity;molecular_function,DNA binding,protein heterodimerization activity;molecular_function,DNA binding,protein heterodimeriz…	chromatin silencing,biological_process,chromatin organization;chromatin silencing,biological_process,chromatin organization;chromatin silencing,biological_process,chromatin organization;chromatin silencing,biological_process,chromatin organization;chromatin silencing,biological_process,chromatin organization;chromatin silencing,biological_process,chromatin organization
PBS / LHF1	Q01650	Q01650	-1.03253	6.26737e-05	Q01650	SLC7A5	Large neutral amino acids transporter small subunit 1	4	cytosol,plasma membrane,integral component of plasma membrane,membrane,apical plasma membrane,intracellular membrane-bounded organelle,extracellular exosome	protein binding,amino acid transmembrane transporter activity,neutral amino acid transmembrane transporter activity,L-amino acid transmembrane transporter activity,antiporter activity,peptide antigen binding	cellular amino acid metabolic process,nervous system development,neutral amino acid transport,cell differentiation,leukocyte migration,L-alpha-amino acid transmembrane transport,amino acid transmembrane transport
PBS / LHF1	Q96BH3	Q96BH3	-1.0284	0.00292439	Q96BH3	ELSPBP1	Epididymal sperm-binding protein 1	3	extracellular region,cell surface	heparin binding	single fertilization,sperm capacitation
TNFa_LHF1 / TNFa	Q6U949	Q6U949	1.26964	0.0165254	Q6U949	IGF2-AS	Putative insulin-like growth factor 2 antisense gene protein	2
TNFa_LHF1 / TNFa	P30281	P30281	1.2534	0.000552536	P30281	CCND3	G1/S-specific cyclin-D3	2	cyclin-dependent protein kinase holoenzyme complex,nucleoplasm,cytoplasm,membrane	cyclin-dependent protein serine/threonine kinase activity,protein binding,protein kinase binding	negative regulation of transcription from RNA polymerase II promoter,positive regulation of protein phosphorylation,cell cycle,signal transduction,T cell proliferation,regulation of cell proliferation,positive regulation of cyclin-dependent protein serine/threonine kinase activity,regulation of insulin receptor signaling pathway,cell division
TNFa_LHF1 / PBS	Q8N5I9	Q8N5I9	-1.02532	0.000484773	Q8N5I9	C12orf45	Uncharacterized protein C12orf45	5
TNFa / LHF1	P17661	P17661	-1.025	1.6758e-07	P17661	DES	Desmin	34	nucleus,cytosol,intermediate filament,fascia adherens,intercalated disc,Z disc,neuromuscular junction,sarcolemma,intermediate filament cytoskeleton,extracellular exosome,cardiac myofibril	structural constituent of cytoskeleton,protein binding,cytoskeletal protein binding,identical protein binding	muscle contraction,cytoskeleton organization,regulation of heart contraction,muscle filament sliding,intermediate filament organization
TNFa_LHF1 / LHF1	Q99999	Q99999	-1.02376	0.000191568	Q99999	GAL3ST1	Galactosylceramide sulfotransferase	11	Golgi membrane,integral component of plasma membrane,membrane	galactosylceramide sulfotransferase activity,sulfotransferase activity	protein N-linked glycosylation,galactosylceramide biosynthetic process,spermatogenesis,myelination
TNFa_LHF1 / LHF1	O15119	O15119	-1.02265	0.00111635	O15119	TBX3	T-box transcription factor TBX3	9	nucleus	RNA polymerase II core promoter proximal region sequence-specific DNA binding,RNA polymerase II transcription factor activity, sequence-specific DNA binding,transcriptional repressor activity, RNA polymerase II core promoter proximal region sequence-specific binding,RNA polymerase II transcription factor binding,RNA polymerase II activating transcription factor binding,protein binding,sequence-sp…	negative regulation of transcription from RNA polymerase II promoter,skeletal system development,blood vessel development,in utero embryonic development,heart looping,outflow tract morphogenesis,atrioventricular bundle cell differentiation,transcription, DNA-templated,regulation of transcription from RNA polymerase II promoter,cell aging,positive regulation of cell proliferation,anterior/posterio…
TNFa_LHF1 / LHF1	Q9H972	Q9H972	-1.02177	0.0180061	Q9H972	C14orf93	Uncharacterized protein C14orf93	4	extracellular region	RNA binding,protein binding
TNFa_LHF1 / LHF1	Q9Y2S6	Q9Y2S6	-1.02068	0.0195912	Q9Y2S6	TMA7	Translation machinery-associated protein 7	2
PBS / LHF1	Q6IA17	Q6IA17	-1.01793	0.000634415	Q6IA17	SIGIRR	Single Ig IL-1-related receptor	4	plasma membrane,membrane,integral component of membrane	protein binding	negative regulation of cytokine-mediated signaling pathway,acute-phase response,signal transduction,negative regulation of lipopolysaccharide-mediated signaling pathway,negative regulation of sequence-specific DNA binding transcription factor activity,negative regulation of chemokine biosynthetic process,cellular response to cytokine stimulus
PBS / LHF1	Q8WUM9	Q8WUM9	-1.01643	0.015123	Q8WUM9	SLC20A1	Sodium-dependent phosphate transporter 1	2	plasma membrane,integral component of plasma membrane,membrane	signal transducer activity,receptor activity,inorganic phosphate transmembrane transporter activity,high-affinity inorganic phosphate:sodium symporter activity,sodium:phosphate symporter activity,sodium:inorganic phosphate symporter activity,sodium-dependent phosphate transmembrane transporter activity	phosphate-containing compound metabolic process,ion transport,signal transduction,sodium ion transmembrane transport,positive regulation of I-kappaB kinase/NF-kappaB signaling,sodium-dependent phosphate transport,phosphate ion transmembrane transport
TNFa_LHF1 / LHF1	O15455	O15455	-1.01621	0.0167718	O15455	TLR3	Toll-like receptor 3	3	Golgi membrane,intracellular,cytoplasm,lysosomal membrane,early endosome,endoplasmic reticulum membrane,integral component of plasma membrane,endosome membrane,membrane,endolysosome membrane,cell surface	double-stranded RNA binding,receptor activity,transmembrane signaling receptor activity,protein binding,identical protein binding	microglial cell activation,toll-like receptor signaling pathway,regulation of dendritic cell cytokine production,MyD88-independent toll-like receptor signaling pathway,inflammatory response,hyperosmotic response,signal transduction,I-kappaB kinase/NF-kappaB signaling,activation of NF-kappaB-inducing kinase activity,I-kappaB phosphorylation,male gonad development,detection of virus,positive regula…
TNFa_LHF1 / LHF1	Q08495	Q08495	-1.01563	0.000319557	Q08495	DMTN	Dematin	7	cytosol,actin filament,plasma membrane,endomembrane system,postsynaptic density,spectrin-associated cytoskeleton,actin cytoskeleton,cortical cytoskeleton,platelet dense tubular network membrane,cell projection membrane,cytoplasmic vesicle,perinuclear region of cytoplasm	actin binding,receptor binding,protein binding,spectrin binding,protein self-association,actin filament binding	cytoskeleton organization,regulation of cell shape,regulation of lamellipodium assembly,positive regulation of fibroblast migration,negative regulation of peptidyl-threonine phosphorylation,negative regulation of cell-substrate adhesion,actin cytoskeleton organization,positive regulation of blood coagulation,regulation of actin cytoskeleton organization,negative regulation of peptidyl-serine phos…
TNFa_LHF1 / LHF1	Q8IYA6	Q8IYA6	-1.01348	6.26194e-05	Q8IYA6	CKAP2L	Cytoskeleton-associated protein 2-like	6	spindle pole,centrosome,cytosol,mitotic spindle
TNFa_LHF1 / PBS	P07148	P07148	-1.01053	0.00456192	P07148	FABP1	Fatty acid-binding protein, liver	5	nucleoplasm,peroxisomal matrix,cytosol,apical cortex,extracellular exosome	chromatin binding,long-chain fatty acid transporter activity,fatty acid binding,protein binding,phospholipid binding,drug binding,antioxidant activity,bile acid binding	long-chain fatty acid transport,regulation of lipid metabolic process,triglyceride catabolic process,positive regulation of fatty acid beta-oxidation,negative regulation of apoptotic process,negative regulation of cysteine-type endopeptidase activity involved in apoptotic process,intestinal absorption,positive regulation of hydrolase activity,cellular response to hydrogen peroxide,cellular respon…
TNFa_LHF1 / LHF1	Q9NSA3	Q9NSA3	-1.0072	0.00693845	Q9NSA3	CTNNBIP1	Beta-catenin-interacting protein 1	4	nucleus,nucleoplasm,cytoplasm,cytosol,beta-catenin destruction complex	protein binding,beta-catenin binding,armadillo repeat domain binding	branching involved in ureteric bud morphogenesis,regulation of vascular permeability involved in acute inflammatory response,anterior/posterior pattern specification,Wnt signaling pathway,negative regulation of Wnt signaling pathway,negative regulation of protein binding,negative regulation of DNA binding,negative regulation of sequence-specific DNA binding transcription factor activity,positive …
PBS / LHF1	P21980	P21980	-1.0039	2.48867e-06	P21980	TGM2	Protein-glutamine gamma-glutamyltransferase 2	20	mitochondrion,endoplasmic reticulum,cytosol,focal adhesion,extracellular matrix,intrinsic component of plasma membrane,extracellular exosome	protein-glutamine gamma-glutamyltransferase activity,protein binding,GTP binding,protein domain specific binding,metal ion binding	blood vessel remodeling,isopeptide cross-linking via N6-(L-isoglutamyl)-L-lysine,negative regulation of endoplasmic reticulum calcium ion concentration,positive regulation of apoptotic process,positive regulation of I-kappaB kinase/NF-kappaB signaling,apoptotic cell clearance,positive regulation of cell adhesion,positive regulation of smooth muscle cell proliferation,positive regulation of inflam…
TNFa_LHF1 / LHF1	Q9Y239	Q9Y239	-0.999099	0.0344926	Q9Y239	NOD1	Nucleotide-binding oligomerization domain-containing protein 1	4	cytoplasm,cytosol,basolateral plasma membrane,apical plasma membrane	protein binding,ATP binding,cysteine-type endopeptidase activator activity involved in apoptotic process,identical protein binding,protein homodimerization activity,peptidoglycan binding,CARD domain binding	activation of MAPK activity,positive regulation of dendritic cell antigen processing and presentation,apoptotic process,activation of cysteine-type endopeptidase activity involved in apoptotic process,defense response,inflammatory response,signal transduction,JNK cascade,detection of biotic stimulus,detection of bacterium,protein deubiquitination,positive regulation of interleukin-1 beta producti…
PBS / LHF1	Q5SW24	Q5SW24	-0.998673	0.000157544	Q5SW24	DACT2	Dapper homolog 2	2	cytoplasm	protein kinase C binding,beta-catenin binding,transcription factor binding,protein kinase A binding,delta-catenin binding	epithelial cell morphogenesis,negative regulation of cell adhesion,regulation of Wnt signaling pathway,skin development,inner medullary collecting duct development,negative regulation of nodal signaling pathway
TNFa / LHF1	Q8IYL3	Q8IYL3	-0.996589	0.00382653	Q8IYL3	C1orf174	UPF0688 protein C1orf174	2	nucleus	protein binding
TNFa_LHF1 / TNFa	P38936	P38936	1.23481	0.00217783	P38936	CDKN1A	Cyclin-dependent kinase inhibitor 1	3	cyclin-dependent protein kinase holoenzyme complex,nucleus,nucleoplasm,nucleolus,cytosol,nuclear body,perinuclear region of cytoplasm,PCNA-p21 complex	cyclin-dependent protein serine/threonine kinase activity,protein kinase inhibitor activity,cyclin-dependent protein serine/threonine kinase inhibitor activity,protein binding,protein kinase binding,cyclin-dependent protein kinase activating kinase activity,cyclin binding,ubiquitin protein ligase binding,macromolecular complex binding,metal ion binding	regulation of cyclin-dependent protein serine/threonine kinase activity,G1/S transition of mitotic cell cycle,G2/M transition of mitotic cell cycle,regulation of transcription from RNA polymerase II promoter,transcription initiation from RNA polymerase II promoter,cellular response to DNA damage stimulus,DNA damage response, signal transduction by p53 class mediator resulting in cell cycle arrest…
TNFa_LHF1 / TNFa	P05155	P05155	1.21303	2.83533e-05	P05155	SERPING1	Plasma protease C1 inhibitor	4	extracellular region,extracellular space,platelet alpha granule lumen,extracellular exosome,blood microparticle	serine-type endopeptidase inhibitor activity,protein binding	negative regulation of complement activation, lectin pathway,platelet degranulation,complement activation, classical pathway,aging,blood coagulation, intrinsic pathway,blood circulation,negative regulation of endopeptidase activity,regulation of complement activation,fibrinolysis,innate immune response
TNFa_LHF1 / PBS	Q96LR5	Q96LR5	-0.992785	0.0202419	Q96LR5	UBE2E2	Ubiquitin-conjugating enzyme E2 E2	3		ubiquitin-protein transferase activity,protein binding,ATP binding,ISG15 transferase activity,ubiquitin conjugating enzyme activity	cellular response to DNA damage stimulus,ISG15-protein conjugation,protein K63-linked ubiquitination,protein K48-linked ubiquitination,protein K11-linked ubiquitination,positive regulation of G1/S transition of mitotic cell cycle
PBS / LHF1	Q9BSN7	Q9BSN7	-0.991605	0.0155006	Q9BSN7	TMEM204	Transmembrane protein 204	2	plasma membrane,adherens junction,integral component of membrane		lymph vessel development,regulation of vascular endothelial growth factor receptor signaling pathway,smooth muscle cell differentiation
PBS / LHF1	Q9NX38	Q9NX38	-0.991415	0.0062822	Q9NX38	ABITRAM	Protein Abitram	6	nuclear speck,dendrite	protein binding
TNFa / LHF1	Q9UNW9	Q9UNW9	-0.990246	0.0011293	Q9UNW9	NOVA2	RNA-binding protein Nova-2	4	nucleus	RNA binding	mRNA splicing, via spliceosome,regulation of RNA metabolic process
PBS / LHF1	Q8TF27	Q8TF27	-0.990193	0.000402358	Q8TF27	AGAP11	Arf-GAP with GTPase, ANK repeat and PH domain-containing protein 11	4		GTPase activator activity,metal ion binding	positive regulation of GTPase activity
TNFa_LHF1 / LHF1	O60238	O60238	-0.988564	0.00783561	O60238	BNIP3L	BCL2/adenovirus E1B 19 kDa protein-interacting protein 3-like	4	nuclear envelope,mitochondrion,mitochondrial outer membrane,endoplasmic reticulum,cytosol,integral component of membrane,nuclear speck,intrinsic component of membrane	protein binding,lamin binding,identical protein binding,protein homodimerization activity,protein heterodimerization activity	negative regulation of mitochondrial membrane potential,viral process,positive regulation of macroautophagy,mitochondrial protein catabolic process,regulation of apoptotic process,positive regulation of apoptotic process,negative regulation of apoptotic process,defense response to virus,negative regulation of cell death,cellular response to hypoxia,mitochondrial outer membrane permeabilization,re…
PBS / LHF1	Q9H161	Q9H161	-0.988177	0.00045346	Q9H161	ALX4	Homeobox protein aristaless-like 4	10	nucleus,transcription factor complex	RNA polymerase II regulatory region sequence-specific DNA binding,RNA polymerase II transcription factor activity, sequence-specific DNA binding,transcriptional activator activity, RNA polymerase II transcription regulatory region sequence-specific binding,DNA binding,protein heterodimerization activity,HMG box domain binding	skeletal system development,hair follicle development,transcription from RNA polymerase II promoter,muscle organ development,post-embryonic development,anterior/posterior pattern specification,embryonic forelimb morphogenesis,embryonic hindlimb morphogenesis,embryonic digit morphogenesis,regulation of apoptotic process,positive regulation of transcription from RNA polymerase II promoter,digestive…
PBS / LHF1	Q9BUE6	Q9BUE6	-0.988005	0.00278455	Q9BUE6	ISCA1	Iron-sulfur cluster assembly 1 homolog, mitochondrial	2	mitochondrial matrix	structural molecule activity,ferrous iron binding,2 iron, 2 sulfur cluster binding	iron-sulfur cluster assembly,small molecule metabolic process,protein maturation by iron-sulfur cluster transfer
TNFa_LHF1 / LHF1	Q96KR7	Q96KR7	-0.985927	0.00682879	Q96KR7	PHACTR3	Phosphatase and actin regulator 3	5	nucleoplasm,nuclear matrix	actin binding,protein phosphatase inhibitor activity,protein phosphatase 1 binding	negative regulation of phosphoprotein phosphatase activity
TNFa_LHF1 / LHF1	Q9UJD0	Q9UJD0	-0.984846	0.00636105	Q9UJD0	RIMS3	Regulating synaptic membrane exocytosis protein 3	2	cell junction,presynaptic active zone,cytoskeleton of presynaptic active zone,synapse,presynaptic membrane,presynaptic active zone cytoplasmic component	ion channel binding,Rab GTPase binding	calcium ion regulated exocytosis,regulation of membrane potential,calcium ion-regulated exocytosis of neurotransmitter,regulation of synaptic vesicle exocytosis,positive regulation of synaptic transmission,regulation of synaptic plasticity
PBS / LHF1	P15309	P15309	-0.984526	8.28387e-07	P15309	ACP3	Prostatic acid phosphatase	12	extracellular space,intracellular,nucleus,lysosomal membrane,plasma membrane,vesicle membrane,integral component of membrane,filopodium,azurophil granule membrane,extracellular exosome	acid phosphatase activity,protein binding,5'-nucleotidase activity,phosphatase activity,thiamine phosphate phosphatase activity,identical protein binding,protein homodimerization activity,lysophosphatidic acid phosphatase activity	purine nucleobase metabolic process,thiamine metabolic process,nucleotide metabolic process,dephosphorylation,neutrophil degranulation,adenosine metabolic process,protein homotetramerization,regulation of sensory perception of pain,positive regulation of adenosine receptor signaling pathway
PBS / LHF1	Q14508	Q14508	-0.977905	0.00111526	Q14508	WFDC2	WAP four-disulfide core domain protein 2	4	extracellular space,extracellular exosome	endopeptidase inhibitor activity,serine-type endopeptidase inhibitor activity,cysteine-type endopeptidase inhibitor activity,aspartic-type endopeptidase inhibitor activity	proteolysis,spermatogenesis,negative regulation of endopeptidase activity
TNFa_LHF1 / LHF1	Q92903	Q92903	-0.976753	0.00265399	Q92903	CDS1	Phosphatidate cytidylyltransferase 1	4	endoplasmic reticulum,endoplasmic reticulum membrane,integral component of membrane,membrane	diacylglycerol cholinephosphotransferase activity,phosphatidate cytidylyltransferase activity	phosphatidylglycerol biosynthetic process,CDP-choline pathway,phosphatidylinositol biosynthetic process,signal transduction,phototransduction,CDP-diacylglycerol biosynthetic process
TNFa_LHF1 / LHF1	Q68DD2	Q68DD2	-0.974487	2.49374e-05	Q68DD2	PLA2G4F	Cytosolic phospholipase A2 zeta	13	lysosomal membrane,cytosol,vesicle,ruffle membrane	lysophospholipase activity,phospholipase A2 activity,phosphatidylcholine 1-acylhydrolase activity,metal ion binding,calcium-dependent phospholipase A2 activity,Requires Ontology	prostaglandin biosynthetic process,phospholipid metabolic process,phospholipid catabolic process,phosphatidylglycerol acyl-chain remodeling,phosphatidylinositol acyl-chain remodeling,phosphatidylserine acyl-chain remodeling,phosphatidylcholine acyl-chain remodeling,phosphatidylethanolamine acyl-chain remodeling,arachidonic acid secretion,cellular response to antibiotic,cellular response to organi…
PBS / LHF1	Q9H1K6	Q9H1K6	-0.971686	0.0206205	Q9H1K6	TLNRD1	Talin rod domain-containing protein 1	4	stress fiber	actin binding
PBS / LHF1	Q02363	Q02363	-0.970991	0.000486184	Q02363	ID2	DNA-binding protein inhibitor ID-2	3	nucleus,cytoplasm,cytosol,macromolecular complex	RNA polymerase II transcription factor activity, sequence-specific DNA binding,protein binding,ion channel binding,protein dimerization activity,transcription factor binding,transcription factor activity, sequence-specific DNA binding,RNA polymerase II transcription factor binding,transcriptional repressor activity, RNA polymerase II transcription factor binding	negative regulation of transcription from RNA polymerase II promoter,metanephros development,natural killer cell differentiation,thigmotaxis,membranous septum morphogenesis,bundle of His development,transcription, DNA-templated,multicellular organism development,adult locomotory behavior,positive regulation of gene expression,negative regulation of gene expression,oligodendrocyte development,regu…
TNFa_LHF1 / PBS	P53567	P53567	-0.970378	0.0287832	P53567	CEBPG	CCAAT/enhancer-binding protein gamma	2	nucleus,nucleoplasm	RNA polymerase II core promoter proximal region sequence-specific DNA binding,RNA polymerase II transcription factor activity, sequence-specific DNA binding,transcriptional activator activity, RNA polymerase II core promoter proximal region sequence-specific binding,DNA binding,protein binding,transcription factor binding,protein homodimerization activity,sequence-specific DNA binding,protein het…	liver development,regulation of transcription from RNA polymerase II promoter,transcription from RNA polymerase II promoter,immune response,mRNA metabolic process,B cell differentiation,natural killer cell mediated cytotoxicity,enucleate erythrocyte differentiation,positive regulation of DNA binding,negative regulation of sequence-specific DNA binding transcription factor activity,positive regula…
TNFa / LHF1	Q96FJ0	Q96FJ0	-0.969082	1.17762e-05	Q96FJ0	STAMBPL1	AMSH-like protease	2	cytosol,membrane	protein binding,metallopeptidase activity,metal ion binding,Lys63-specific deubiquitinase activity,thiol-dependent ubiquitin-specific protease activity	protein deubiquitination,protein K63-linked deubiquitination
TNFa_LHF1 / LHF1	O00483	O00483	-0.9679	4.62344e-05	O00483	NDUFA4	Cytochrome c oxidase subunit NDUFA4	5	mitochondrion,mitochondrial inner membrane,mitochondrial respiratory chain complex I,mitochondrial respiratory chain complex IV,extracellular exosome	protein binding,NADH dehydrogenase (ubiquinone) activity,cytochrome-c oxidase activity	mitochondrial electron transport, NADH to ubiquinone,mitochondrial electron transport, cytochrome c to oxygen,hydrogen ion transmembrane transport
TNFa_LHF1 / TNFa	P05362	P05362	1.20119	6.99677e-07	P05362	ICAM1	Intercellular adhesion molecule 1	11	immunological synapse,extracellular space,plasma membrane,integral component of plasma membrane,focal adhesion,external side of plasma membrane,cell surface,membrane,extracellular matrix,membrane raft,extracellular exosome	virus receptor activity,receptor activity,transmembrane signaling receptor activity,integrin binding,protein binding	ovarian follicle development,regulation of leukocyte mediated cytotoxicity,response to amphetamine,T cell activation via T cell receptor contact with antigen bound to MHC molecule on antigen presenting cell,acute inflammatory response to antigenic stimulus,T cell antigen processing and presentation,positive regulation of cellular extravasation,cell adhesion,heterophilic cell-cell adhesion via pla…
PBS / LHF1	Q9Y247	Q9Y247	-0.963308	0.028395	Q9Y247	FAM50B	Protein FAM50B	5	nucleoplasm,intercellular bridge	protein binding
TNFa_LHF1 / TNFa	Q5T9S5	Q5T9S5	1.17702	0.00149354	Q5T9S5	CCDC18	Coiled-coil domain-containing protein 18	2
TNFa_LHF1 / LHF1	P19801	P19801	-0.960211	0.00873949	P19801	AOC1	Amiloride-sensitive amine oxidase [copper-containing]	6	extracellular region,extracellular space,peroxisome,plasma membrane,bicellular tight junction,specific granule lumen,extracellular exosome	receptor activity,copper ion binding,calcium ion binding,primary amine oxidase activity,drug binding,heparin binding,zinc ion binding,protein homodimerization activity,macromolecular complex binding,quinone binding,diamine oxidase activity,histamine oxidase activity,methylputrescine oxidase activity,propane-1,3-diamine oxidase activity	xenobiotic metabolic process,amine metabolic process,cellular response to copper ion starvation,response to drug,neutrophil degranulation,response to antibiotic,oxidation-reduction process,cellular response to copper ion,cellular response to histamine,cellular response to heparin,cellular response to azide
TNFa_LHF1 / LHF1	P12830	P12830	-0.959796	2.88632e-06	P12830	CDH1	Cadherin-1	20	extracellular region,endosome,trans-Golgi network,plasma membrane,cell-cell adherens junction,cytoplasmic side of plasma membrane,actin cytoskeleton,integral component of membrane,lateral plasma membrane,catenin complex,flotillin complex,lamellipodium,cell junction,apical junction complex,perinuclear region of cytoplasm,extracellular exosome,cortical actin cytoskeleton,cell surface,cytoplasm	calcium ion binding,protein binding,beta-catenin binding,ankyrin binding,GTPase activating protein binding,identical protein binding,gamma-catenin binding,cadherin binding,cell adhesion molecule binding,protein homodimerization activity,cytoskeletal protein binding	homophilic cell adhesion via plasma membrane adhesion molecules,synapse assembly,response to toxic substance,pituitary gland development,negative regulation of cell-cell adhesion,extracellular matrix disassembly,extracellular matrix organization,neuron projection development,adherens junction organization,entry of bacterium into host cell,positive regulation of transcription factor import into nu…
TNFa_LHF1 / LHF1	Q53SF7	Q53SF7	-0.958063	2.57063e-05	Q53SF7	COBLL1	Cordon-bleu protein-like 1	34	extracellular exosome	actin monomer binding,cadherin binding	actin filament polymerization,actin filament network formation
TNFa_LHF1 / PBS	Q9BSJ6	Q9BSJ6	-0.954553	5.5509e-06	Q9BSJ6	PIMREG	Protein PIMREG	3	nucleus,nucleolus	protein binding	cell cycle,cell division
TNFa_LHF1 / LHF1	Q13686	Q13686	-0.954277	0.000281821	Q13686	ALKBH1	Nucleic acid dioxygenase ALKBH1	3	nuclear euchromatin,mitochondrion	tRNA binding,DNA-(apurinic or apyrimidinic site) lyase activity,ferrous iron binding,oxidoreductase activity, acting on paired donors, with incorporation or reduction of molecular oxygen, 2-oxoglutarate as one donor, and incorporation of one atom each of oxygen into both donors,chemoattractant activity,DNA-N1-methyladenine dioxygenase activity,methylcytosine dioxygenase activity,Requires Ontology…	in utero embryonic development,neuron migration,placenta development,tRNA wobble cytosine modification,DNA repair,DNA dealkylation involved in DNA repair,regulation of translational initiation,regulation of translational elongation,neuron projection development,oxidative single-stranded DNA demethylation,RNA repair,negative regulation of neuron apoptotic process,developmental growth,positive chem…
TNFa_LHF1 / TNFa	Q7Z699	Q7Z699	1.12261	0.0127897	Q7Z699	SPRED1	Sprouty-related, EVH1 domain-containing protein 1	5	nucleus,cytosol,plasma membrane,caveola,cytoplasmic vesicle	stem cell factor receptor binding,protein binding,protein kinase binding,phosphatase binding,protein serine/threonine kinase inhibitor activity	MAPK cascade,inactivation of MAPK activity,negative regulation of protein kinase activity,fibroblast growth factor receptor signaling pathway,negative regulation of peptidyl-threonine phosphorylation,negative regulation of phosphatase activity,negative regulation of angiogenesis,regulation of MAPK cascade,negative regulation of MAPK cascade,positive regulation of DNA damage response, signal trans…
TNFa_LHF1 / LHF1	P09758	P09758	-0.949295	0.000183619	P09758	TACSTD2	Tumor-associated calcium signal transducer 2	9	extracellular space,nucleus,cytosol,integral component of plasma membrane,basal plasma membrane,membrane,lateral plasma membrane,extracellular exosome,bicellular tight junction	receptor activity,protein binding,cadherin binding involved in cell-cell adhesion	cell surface receptor signaling pathway,visual perception,cell proliferation,negative regulation of epithelial cell migration,regulation of epithelial cell proliferation,negative regulation of stress fiber assembly,ureteric bud morphogenesis,negative regulation of branching involved in ureteric bud morphogenesis,cell-cell adhesion,negative regulation of substrate adhesion-dependent cell spreading…
TNFa_LHF1 / TNFa	P52333	P52333	1.12077	2.30354e-07	P52333	JAK3	Tyrosine-protein kinase JAK3	31	endosome,cytosol,cytoskeleton,extrinsic component of cytoplasmic side of plasma membrane	protein tyrosine kinase activity,non-membrane spanning protein tyrosine kinase activity,Ras guanyl-nucleotide exchange factor activity,receptor binding,protein binding,ATP binding,protein phosphatase binding	MAPK cascade,adaptive immune response,negative regulation of dendritic cell cytokine production,protein phosphorylation,inflammatory response,enzyme linked receptor protein signaling pathway,tyrosine phosphorylation of STAT protein,STAT protein import into nucleus,cell migration,peptidyl-tyrosine phosphorylation,cytokine-mediated signaling pathway,B cell differentiation,erythrocyte differentiatio…
TNFa_LHF1 / LHF1	P47914	P47914	-0.947419	0.0228078	P47914	RPL29	60S ribosomal protein L29	4	cytosol,membrane,cytosolic large ribosomal subunit	RNA binding,structural constituent of ribosome,heparin binding,cadherin binding	nuclear-transcribed mRNA catabolic process, nonsense-mediated decay,cytoplasmic translation,rRNA processing,translation,translational initiation,SRP-dependent cotranslational protein targeting to membrane,embryo implantation,viral transcription
TNFa_LHF1 / LHF1	P04908;Q7L7L0	P04908;Q7L7L0	-0.946256	0.00146957	P04908;Q7L7L0	H2AC4;H2AW	Histone H2A type 1-B/E;Histone H2A type 3	10	nucleosome,nuclear chromatin,nucleus,extracellular exosome;nuclear nucleosome,extracellular exosome,nuclear chromatin	DNA binding,protein binding,protein heterodimerization activity;DNA binding,protein binding,protein heterodimerization activity	chromatin silencing,negative regulation of cell proliferation,chromatin organization;nucleosome disassembly,chromatin silencing,UV-damage excision repair,chromatin organization
PBS / LHF1	P24530	P24530	-0.945448	0.00380399	P24530	EDNRB	Endothelin receptor type B	3	plasma membrane,integral component of plasma membrane,nuclear membrane,membrane raft	endothelin receptor activity,protein binding,peptide hormone binding,type 1 angiotensin receptor binding	negative regulation of transcription from RNA polymerase II promoter,neural crest cell migration,positive regulation of protein phosphorylation,regulation of pH,cell surface receptor signaling pathway,G-protein coupled receptor signaling pathway,negative regulation of adenylate cyclase activity,phospholipase C-activating G-protein coupled receptor signaling pathway,positive regulation of cytosoli…
TNFa_LHF1 / LHF1	P49450	P49450	-0.944429	0.000411984	P49450	CENPA	Histone H3-like centromeric protein A	2	chromosome, centromeric region,condensed nuclear chromosome kinetochore,condensed nuclear chromosome, centromeric region,nuclear nucleosome,condensed chromosome inner kinetochore,nucleus,nucleoplasm,cytosol,nuclear pericentric heterochromatin,nucleosome	chromatin binding,protein binding,nucleosomal DNA binding,protein heterodimerization activity	establishment of mitotic spindle orientation,mitotic cytokinesis,nucleosome assembly,sister chromatid cohesion,viral process,CENP-A containing nucleosome assembly,kinetochore assembly,protein localization to chromosome, centromeric region
TNFa_LHF1 / LHF1	Q6ZVK8	Q6ZVK8	-0.943727	0.0362076	Q6ZVK8	NUDT18	8-oxo-dGDP phosphatase NUDT18	3	cytosol	magnesium ion binding,protein binding,8-oxo-dGDP phosphatase activity,8-oxo-GDP phosphatase activity,8-hydroxy-dADP phosphatase activity	nucleobase-containing small molecule catabolic process,dADP catabolic process,dGDP catabolic process,GDP catabolic process
TNFa_LHF1 / TNFa	O14782	O14782	1.11697	0.00123002	O14782	KIF3C	Kinesin-like protein KIF3C	7	cytosol,kinesin complex,microtubule,cilium,ciliary tip	motor activity,microtubule motor activity,ATP binding,microtubule binding,ATPase activity	retrograde vesicle-mediated transport, Golgi to ER,microtubule-based movement,antigen processing and presentation of exogenous peptide antigen via MHC class II,intraciliary transport involved in cilium morphogenesis,organelle transport along microtubule,cytoskeleton-dependent intracellular transport
TNFa_LHF1 / LHF1	Q14244	Q14244	-0.941337	0.000642402	Q14244	MAP7	Ensconsin	10	cytosol,microtubule,microtubule associated complex,microtubule cytoskeleton,basolateral plasma membrane,perinuclear region of cytoplasm	receptor binding,structural molecule activity,protein binding	microtubule cytoskeleton organization,response to osmotic stress,establishment or maintenance of cell polarity,protein localization to plasma membrane
PBS / LHF1	Q9NQQ7	Q9NQQ7	-0.939845	0.0356081	Q9NQQ7	SLC35C2	Solute carrier family 35 member C2	2	nucleoplasm,endoplasmic reticulum-Golgi intermediate compartment,Golgi apparatus,cis-Golgi network,integral component of membrane,endoplasmic reticulum-Golgi intermediate compartment membrane		negative regulation of gene expression,UDP-glucose transport,protein O-linked fucosylation,positive regulation of Notch signaling pathway
PBS / LHF1	P05230	P05230	-0.937839	0.000672454	P05230	FGF1	Fibroblast growth factor 1	3	extracellular region,proteinaceous extracellular matrix,extracellular space,nucleolus,cytosol,cell cortex	protein tyrosine kinase activity,Ras guanyl-nucleotide exchange factor activity,fibroblast growth factor receptor binding,integrin binding,protein binding,growth factor activity,heparin binding,1-phosphatidylinositol-3-kinase activity,Hsp70 protein binding,S100 protein binding,phosphatidylinositol-4,5-bisphosphate 3-kinase activity	MAPK cascade,activation of MAPK activity,angiogenesis,organ induction,signal transduction,multicellular organism development,cell proliferation,positive regulation of cell proliferation,fibroblast growth factor receptor signaling pathway,anatomical structure morphogenesis,regulation of receptor activity,positive regulation of endothelial cell migration,peptidyl-tyrosine phosphorylation,cell diffe…
TNFa_LHF1 / LHF1	Q92729	Q92729	-0.935619	2.75312e-07	Q92729	PTPRU	Receptor-type tyrosine-protein phosphatase U	11	plasma membrane,integral component of plasma membrane,cell-cell junction	protein tyrosine phosphatase activity,transmembrane receptor protein tyrosine phosphatase activity,protein binding,beta-catenin binding,identical protein binding	protein dephosphorylation,cell adhesion,transmembrane receptor protein tyrosine phosphatase signaling pathway,negative regulation of cell proliferation,cell differentiation,negative regulation of cell migration,animal organ regeneration,homotypic cell-cell adhesion,protein localization to cell surface,peptidyl-tyrosine dephosphorylation,response to glucocorticoid,canonical Wnt signaling pathway,c…
TNFa_LHF1 / TNFa	Q9BVH7	Q9BVH7	1.11183	0.0159689	Q9BVH7	ST6GALNAC5	Alpha-N-acetylgalactosaminide alpha-2,6-sialyltransferase 5	4	Golgi membrane,integral component of membrane	alpha-N-acetylgalactosaminide alpha-2,6-sialyltransferase activity,sialyltransferase activity	glycosphingolipid biosynthetic process,oligosaccharide metabolic process,oligosaccharide biosynthetic process,protein N-linked glycosylation via asparagine,sialylation
TNFa_LHF1 / TNFa	O14775	O14775	1.08733	0.00311601	O14775	GNB5	Guanine nucleotide-binding protein subunit beta-5	4	photoreceptor outer segment,photoreceptor inner segment,nucleus,cytosol,plasma membrane,myelin sheath,GTPase activator complex	GTPase activity,signal transducer activity,GTPase activator activity,protein binding,G-protein gamma-subunit binding,chaperone binding	protein folding,signal transduction,dopamine receptor signaling pathway,positive regulation of GTPase activity,negative regulation of voltage-gated calcium channel activity
TNFa_LHF1 / PBS	Q9NYZ3	Q9NYZ3	-0.931848	0.000460082	Q9NYZ3	GTSE1	G2 and S phase-expressed protein 1	6	nucleoplasm,cytosol,cytoplasmic microtubule,membrane	molecular_function,protein binding	DNA damage response, signal transduction by p53 class mediator resulting in cell cycle arrest,microtubule-based process,positive regulation of cell migration,proteasome-mediated ubiquitin-dependent protein catabolic process,positive regulation of protein export from nucleus,protein stabilization,positive regulation of protein localization to nucleus,regulation of cell cycle G2/M phase transition,…
TNFa_LHF1 / LHF1	Q9P1U0	Q9P1U0	-0.931447	0.00292284	Q9P1U0	POLR1H	DNA-directed RNA polymerase I subunit RPA12	3	nucleoplasm,DNA-directed RNA polymerase I complex,DNA-directed RNA polymerase complex	nucleic acid binding,zinc ion binding,RNA polymerase I activity,DNA-directed RNA polymerase activity	nucleobase-containing compound metabolic process,transcription initiation from RNA polymerase I promoter,transcription elongation from RNA polymerase I promoter,termination of RNA polymerase I transcription,mRNA cleavage,positive regulation of gene expression, epigenetic
TNFa_LHF1 / LHF1	P00995	P00995	-0.930806	0.00188976	P00995	SPINK1	Serine protease inhibitor Kazal-type 1	2	acrosomal vesicle,extracellular space,extracellular exosome	endopeptidase inhibitor activity,serine-type endopeptidase inhibitor activity,protein binding	negative regulation of nitric oxide mediated signal transduction,sperm capacitation,negative regulation of peptidyl-tyrosine phosphorylation,regulation of acrosome reaction,negative regulation of calcium ion import,negative regulation of serine-type endopeptidase activity,regulation of store-operated calcium entry
TNFa_LHF1 / LHF1	O43272	O43272	-0.928421	7.08422e-06	O43272	PRODH	Proline dehydrogenase 1, mitochondrial	19	mitochondrion,mitochondrial inner membrane,mitochondrial matrix	proline dehydrogenase activity,FAD binding	proline metabolic process,proline catabolic process,intrinsic apoptotic signaling pathway in response to oxidative stress,proline catabolic process to glutamate,positive regulation of cell death,4-hydroxyproline catabolic process,oxidation-reduction process
TNFa_LHF1 / LHF1	Q5SW24	Q5SW24	-0.928169	9.17993e-05	Q5SW24	DACT2	Dapper homolog 2	2	cytoplasm	protein kinase C binding,beta-catenin binding,transcription factor binding,protein kinase A binding,delta-catenin binding	epithelial cell morphogenesis,negative regulation of cell adhesion,regulation of Wnt signaling pathway,skin development,inner medullary collecting duct development,negative regulation of nodal signaling pathway
TNFa_LHF1 / PBS	O43570	O43570	-0.926646	1.43642e-07	O43570	CA12	Carbonic anhydrase 12	8	plasma membrane,integral component of membrane	carbonate dehydratase activity,zinc ion binding	one-carbon metabolic process,bicarbonate transport,chloride ion homeostasis
TNFa / PBS	Q6IS24	Q6IS24	-0.92503	0.000249929	Q6IS24	GALNT17	Polypeptide N-acetylgalactosaminyltransferase 17	4	Golgi membrane,integral component of membrane,Golgi apparatus,membrane	polypeptide N-acetylgalactosaminyltransferase activity,carbohydrate binding,metal ion binding	protein glycosylation,oligosaccharide biosynthetic process,protein O-linked glycosylation via serine,O-glycan processing,protein O-linked glycosylation via threonine
PBS / LHF1	Q9UJK0	Q9UJK0	-0.923042	0.0313348	Q9UJK0	TSR3	18S rRNA aminocarboxypropyltransferase	2	cytosol	transferase activity	rRNA modification,maturation of SSU-rRNA
TNFa / LHF1	Q6SJ93	Q6SJ93	-0.922701	0.00765742	Q6SJ93	FAM111B	Protein FAM111B	5		protein binding
PBS / LHF1	P15954	P15954	-0.9205	0.0120766	P15954	COX7C	Cytochrome c oxidase subunit 7C, mitochondrial	2	mitochondrion,mitochondrial inner membrane,mitochondrial respiratory chain complex IV,integral component of membrane	cytochrome-c oxidase activity	generation of precursor metabolites and energy,mitochondrial electron transport, cytochrome c to oxygen,hydrogen ion transmembrane transport
TNFa_LHF1 / LHF1	O43895	O43895	-0.920493	0.000214039	O43895	XPNPEP2	Xaa-Pro aminopeptidase 2	6	extracellular region,plasma membrane,membrane,anchored component of membrane,extracellular exosome	aminopeptidase activity,metal ion binding,metalloaminopeptidase activity	C-terminal protein lipidation,proteolysis
TNFa / LHF1	P40763	P40763	-0.920492	2.4251e-10	P40763	STAT3	Signal transducer and activator of transcription 3	43	nuclear chromatin,nucleus,nucleoplasm,cytoplasm,mitochondrial inner membrane,cytosol,plasma membrane,RNA polymerase II transcription factor complex	RNA polymerase II core promoter proximal region sequence-specific DNA binding,RNA polymerase II transcription factor activity, sequence-specific DNA binding,transcriptional activator activity, RNA polymerase II core promoter proximal region sequence-specific binding,RNA polymerase II repressing transcription factor binding,transcriptional activator activity, RNA polymerase II transcription regula…	negative regulation of transcription from RNA polymerase II promoter,temperature homeostasis,eye photoreceptor cell differentiation,regulation of transcription, DNA-templated,regulation of transcription from RNA polymerase II promoter,protein import into nucleus,acute-phase response,inflammatory response,signal transduction,JAK-STAT cascade,nervous system development,aging,cell proliferation,nega…
TNFa_LHF1 / TNFa	P47972	P47972	1.05507	3.65328e-06	P47972	NPTX2	Neuronal pentraxin-2	7	cellular_component,extracellular region,cytoplasmic side of plasma membrane,plasma membrane,neuronal cell body,dendrite,filopodium,growth cone	molecular_function,carbohydrate binding,metal ion binding	chemical synaptic transmission,associative learning,neuron projection development
TNFa_LHF1 / TNFa	P23760	P23760	1.04185	0.00199374	P23760	PAX3	Paired box protein Pax-3	7	nucleoplasm	RNA polymerase II transcription factor activity, sequence-specific DNA binding,transcription factor activity, sequence-specific DNA binding,protein binding,sequence-specific DNA binding,HMG box domain binding	transcription from RNA polymerase II promoter,apoptotic process,nervous system development,muscle organ development,sensory perception of sound,animal organ morphogenesis,positive regulation of transcription, DNA-templated,positive regulation of transcription from RNA polymerase II promoter
TNFa_LHF1 / LHF1	Q8WV28	Q8WV28	-0.916604	0.000740708	Q8WV28	BLNK	B-cell linker protein	6	intracellular,cytoplasm,cytosol,plasma membrane,cytoplasmic ribonucleoprotein granule	transmembrane receptor protein tyrosine kinase adaptor activity,SH3/SH2 adaptor activity,protein binding	inflammatory response,humoral immune response,transmembrane receptor protein tyrosine kinase signaling pathway,positive regulation of signal transduction,B cell differentiation,intracellular signal transduction
TNFa_LHF1 / LHF1	Q9P2M7	Q9P2M7	-0.915931	4.34577e-06	Q9P2M7	CGN	Cingulin	51	plasma membrane,bicellular tight junction,myosin complex,cell junction	motor activity,actin binding,protein binding,cadherin binding	transforming growth factor beta receptor signaling pathway,biological_process
TNFa_LHF1 / LHF1	P60201	P60201	-0.914856	0.00273032	P60201	PLP1	Myelin proteolipid protein	3	plasma membrane,integral component of membrane,myelin sheath	structural molecule activity,protein binding,structural constituent of myelin sheath	inflammatory response,integrin-mediated signaling pathway,chemical synaptic transmission,axon ensheathment,positive regulation of gene expression,astrocyte development,substantia nigra development,central nervous system myelination,long-chain fatty acid biosynthetic process,cell maturation,axon development,glial cell differentiation,neuron projection development,myelination
TNFa_LHF1 / LHF1	Q5SQH8	Q5SQH8	-0.911365	0.00703004	Q5SQH8	C6orf136	Uncharacterized protein C6orf136	2
TNFa_LHF1 / PBS	Q8IW92	Q8IW92	-0.911081	0.00165654	Q8IW92	GLB1L2	Beta-galactosidase-1-like protein 2	10	extracellular region,vacuole	beta-galactosidase activity	carbohydrate metabolic process
PBS / LHF1	Q9H0J9	Q9H0J9	-0.908924	0.0188641	Q9H0J9	PARP12	Protein mono-ADP-ribosyltransferase PARP12	3	nucleus	RNA binding,NAD+ ADP-ribosyltransferase activity,metal ion binding
PBS / LHF1	P29762	P29762	-0.908168	1.21274e-05	P29762	CRABP1	Cellular retinoic acid-binding protein 1	19	cytosol	retinoic acid binding,retinoid binding,protein binding,retinal binding,retinol binding	signal transduction,multicellular organism development,retinoic acid catabolic process
TNFa_LHF1 / LHF1	P05549	P05549	-0.907976	0.0084702	P05549	TFAP2A	Transcription factor AP-2-alpha	5	nucleus,nucleoplasm,Golgi apparatus,centrosome,cytosol,intracellular membrane-bounded organelle	transcription regulatory region sequence-specific DNA binding,RNA polymerase II core promoter proximal region sequence-specific DNA binding,RNA polymerase II core promoter sequence-specific DNA binding,RNA polymerase II transcription factor activity, sequence-specific DNA binding,transcription factor activity, RNA polymerase II core promoter proximal region sequence-specific binding,core promoter…	negative regulation of transcription from RNA polymerase II promoter,kidney development,optic vesicle morphogenesis,optic cup structural organization,regulation of transcription from RNA polymerase II promoter,transcription from RNA polymerase II promoter,sensory perception of sound,negative regulation of cell proliferation,positive regulation of gene expression,retina layer formation,negative re…
TNFa_LHF1 / LHF1	O00533	O00533	-0.907609	5.39942e-05	O00533	CHL1	Neural cell adhesion molecule L1-like protein	7	proteinaceous extracellular matrix,plasma membrane,integral component of membrane,dendrite,apical part of cell,extracellular exosome	protease binding	neuron migration,cell adhesion,signal transduction,axon guidance,adult locomotory behavior,axon regeneration,exploration behavior,negative regulation of neuron apoptotic process,cognition
TNFa_LHF1 / PBS	Q8NF99	Q8NF99	-0.906583	0.0142962	Q8NF99	ZNF397	Zinc finger protein 397	6	nucleolus,cytosol,plasma membrane,microtubule cytoskeleton	DNA binding,transcription factor activity, sequence-specific DNA binding,protein binding,metal ion binding	transcription, DNA-templated,regulation of transcription, DNA-templated
PBS / LHF1	Q96FJ0	Q96FJ0	-0.906253	0.032318	Q96FJ0	STAMBPL1	AMSH-like protease	2	cytosol,membrane	protein binding,metallopeptidase activity,metal ion binding,Lys63-specific deubiquitinase activity,thiol-dependent ubiquitin-specific protease activity	protein deubiquitination,protein K63-linked deubiquitination
TNFa_LHF1 / TNFa	Q14764	Q14764	1.03803	1.35196e-05	Q14764	MVP	Major vault protein	35	extracellular region,nucleus,nuclear pore,cytoplasm,cytosol,cytoskeleton,membrane,intracellular ribonucleoprotein complex,secretory granule lumen,perinuclear region of cytoplasm,extracellular exosome,ficolin-1-rich granule lumen	protein binding,protein kinase binding,protein phosphatase binding,identical protein binding	protein transport,negative regulation of signaling,negative regulation of protein autophosphorylation,ERBB signaling pathway,neutrophil degranulation,mRNA transport,negative regulation of protein tyrosine kinase activity,regulation of signaling
TNFa_LHF1 / LHF1	Q8N3J3	Q8N3J3	-0.905187	0.0246389	Q8N3J3	HROB	Homologous recombination OB-fold protein	3
PBS / LHF1	Q08174	Q08174	-0.904651	0.00103772	Q08174	PCDH1	Protocadherin-1	4	nucleus,nucleolus,plasma membrane,integral component of plasma membrane,cell-cell junction,cell junction,intracellular membrane-bounded organelle	calcium ion binding	homophilic cell adhesion via plasma membrane adhesion molecules,cell-cell signaling,nervous system development
TNFa_LHF1 / LHF1	Q9H7S9	Q9H7S9	-0.90418	0.000359563	Q9H7S9	ZNF703	Zinc finger protein 703	9	nucleus,cytoplasm,nuclear matrix,macromolecular complex	nucleic acid binding,protein binding,metal ion binding,repressing transcription factor binding	transcription, DNA-templated,regulation of transcription, DNA-templated,positive regulation of cell proliferation,positive regulation of epithelial to mesenchymal transition,regulation of transforming growth factor beta receptor signaling pathway,positive regulation of cell migration,positive regulation of mammary gland epithelial cell proliferation,negative regulation of homotypic cell-cell adhe…
TNFa_LHF1 / LHF1	O00470	O00470	-0.904152	1.34036e-07	O00470	MEIS1	Homeobox protein Meis1	16	nucleus,transcription factor complex	RNA polymerase II core promoter proximal region sequence-specific DNA binding,RNA polymerase II transcription factor activity, sequence-specific DNA binding,transcriptional activator activity, RNA polymerase II core promoter proximal region sequence-specific binding,chromatin binding,transcription factor activity, RNA polymerase II distal enhancer sequence-specific binding,protein binding,protein…	angiogenesis,lens morphogenesis in camera-type eye,transcription from RNA polymerase II promoter,locomotory behavior,megakaryocyte development,negative regulation of myeloid cell differentiation,negative regulation of neuron differentiation,positive regulation of transcription from RNA polymerase II promoter,negative regulation of cardiac muscle cell proliferation,definitive hemopoiesis
TNFa_LHF1 / LHF1	Q5VYV7	Q5VYV7	-0.900901	0.0076553	Q5VYV7	SLX4IP	Protein SLX4IP	6		protein binding
TNFa_LHF1 / LHF1	P17301	P17301	-0.900783	6.94587e-05	P17301	ITGA2	Integrin alpha-2	23	nucleus,plasma membrane,focal adhesion,integrin complex,external side of plasma membrane,cell surface,integrin alpha2-beta1 complex,axon terminus,basal part of cell,perinuclear region of cytoplasm	beta-amyloid binding,virus receptor activity,integrin binding,protein binding,collagen binding,collagen receptor activity,laminin binding,heparan sulfate proteoglycan binding,macromolecular complex binding,metal ion binding,protein heterodimerization activity,collagen binding involved in cell-matrix adhesion	response to hypoxia,positive regulation of leukocyte migration,substrate-dependent cell migration,hypotonic response,cell adhesion,cell-matrix adhesion,integrin-mediated signaling pathway,female pregnancy,blood coagulation,cell proliferation,animal organ morphogenesis,positive regulation of epithelial cell migration,positive regulation of alkaline phosphatase activity,response to amine,response t…
PBS / LHF1	Q96S99	Q96S99	-0.899695	6.25989e-07	Q96S99	PLEKHF1	Pleckstrin homology domain-containing family F member 1	7	nucleus,lysosome,lysosomal membrane,endosome membrane,perinuclear region of cytoplasm,endosome,autophagosome,extrinsic component of omegasome membrane,pre-autophagosomal structure,endoplasmic reticulum,vacuolar membrane,membrane,ER-mitochondrion membrane contact site	protein binding,phosphatidylinositol-5-phosphate binding,phosphatidylinositol-3-phosphate binding,metal ion binding,phosphatidylinositol-4-phosphate binding,phosphatidylinositol binding	apoptotic process,endosome organization,positive regulation of autophagy,vesicle organization,protein localization to plasma membrane,positive regulation of intrinsic apoptotic signaling pathway,negative regulation of phosphatase activity,cellular response to starvation,macroautophagy
TNFa_LHF1 / LHF1	Q15111	Q15111	-0.898662	0.0474726	Q15111	PLCL1	Inactive phospholipase C-like protein 1	9	cytoplasm,plasma membrane	phosphatidylinositol phospholipase C activity,phospholipase C activity,signal transducer activity,GABA receptor binding,inositol 1,4,5 trisphosphate binding	lipid metabolic process,gamma-aminobutyric acid signaling pathway,regulation of synaptic transmission, GABAergic,regulation of peptidyl-serine phosphorylation,intracellular signal transduction,positive regulation of receptor binding
TNFa_LHF1 / PBS	Q13370	Q13370	-0.897443	5.93657e-05	Q13370	PDE3B	cGMP-inhibited 3',5'-cyclic phosphodiesterase B	4	endoplasmic reticulum,Golgi apparatus,cytosol,membrane,integral component of membrane,guanyl-nucleotide exchange factor complex	3',5'-cyclic-nucleotide phosphodiesterase activity,3',5'-cyclic-AMP phosphodiesterase activity,cGMP-inhibited cyclic-nucleotide phosphodiesterase activity,protein binding,protein kinase B binding,metal ion binding,3',5'-cyclic-GMP phosphodiesterase activity	angiogenesis,cAMP catabolic process,negative regulation of cell adhesion,G-protein coupled receptor signaling pathway,negative regulation of angiogenesis,cellular response to insulin stimulus,negative regulation of cell adhesion mediated by integrin,negative regulation of cAMP-mediated signaling,negative regulation of lipid catabolic process
TNFa_LHF1 / PBS	Q99712	Q99712	-0.895956	0.00108875	Q99712	KCNJ15	ATP-sensitive inward rectifier potassium channel 15	5	plasma membrane,integral component of plasma membrane	inward rectifier potassium channel activity,protein binding,G-protein activated inward rectifier potassium channel activity	potassium ion transport,potassium ion import,regulation of ion transmembrane transport
TNFa_LHF1 / LHF1	Q9H6B4	Q9H6B4	-0.895465	1.87925e-06	Q9H6B4	CLMP	CXADR-like membrane protein	6	cytoplasmic microtubule,plasma membrane,bicellular tight junction,cell surface,integral component of membrane,extracellular exosome		digestive tract development
PBS / LHF1	Q96RQ9	Q96RQ9	-0.894935	3.2307e-05	Q96RQ9	IL4I1	L-amino-acid oxidase	6	extracellular region,lysosome	L-amino-acid oxidase activity	L-phenylalanine catabolic process,oxidation-reduction process
TNFa_LHF1 / LHF1	P54821	P54821	-0.889519	1.73424e-05	P54821	PRRX1	Paired mesoderm homeobox protein 1	13	nucleoplasm,cytosol	RNA polymerase II core promoter proximal region sequence-specific DNA binding,RNA polymerase II transcription factor activity, sequence-specific DNA binding,transcriptional repressor activity, RNA polymerase II core promoter proximal region sequence-specific binding,RNA polymerase II transcription coactivator activity,transcription coactivator activity,HMG box domain binding	negative regulation of transcription from RNA polymerase II promoter,positive regulation of mesenchymal cell proliferation,transcription from RNA polymerase II promoter,embryonic limb morphogenesis,inner ear morphogenesis,middle ear morphogenesis,positive regulation of smoothened signaling pathway,positive regulation of transcription from RNA polymerase II promoter,neuron fate determination,embry…
TNFa_LHF1 / TNFa	Q9UH92	Q9UH92	1.03646	0.0137181	Q9UH92	MLX	Max-like protein X	5	nucleus,nucleoplasm,cytoplasm,cytosol,nuclear membrane	RNA polymerase II regulatory region sequence-specific DNA binding,RNA polymerase II transcription factor activity, sequence-specific DNA binding,transcriptional repressor activity, RNA polymerase II transcription regulatory region sequence-specific binding,DNA binding,transcription factor activity, sequence-specific DNA binding,protein binding,transcription factor binding,protein homodimerization…	negative regulation of transcription from RNA polymerase II promoter,transcription, DNA-templated,regulation of transcription, DNA-templated,negative regulation of transcription, DNA-templated,positive regulation of transcription from RNA polymerase II promoter,regulation of transcription from RNA polymerase II promoter
TNFa / LHF1	P15941	P15941	-0.887812	0.000321469	P15941	MUC1	Mucin-1	4	nuclear chromatin,extracellular space,Golgi lumen,plasma membrane,integral component of plasma membrane,apical plasma membrane,vesicle,extracellular exosome	RNA polymerase II core promoter proximal region sequence-specific DNA binding,p53 binding,transcription cofactor activity,protein binding	stimulatory C-type lectin receptor signaling pathway,DNA damage response, signal transduction by p53 class mediator resulting in cell cycle arrest,DNA damage response, signal transduction by p53 class mediator resulting in transcription of p21 class mediator,negative regulation of transcription by competitive promoter binding,O-glycan processing,cytokine-mediated signaling pathway,negative regula…
PBS / LHF1	P40763	P40763	-0.886754	7.80858e-10	P40763	STAT3	Signal transducer and activator of transcription 3	43	nuclear chromatin,nucleus,nucleoplasm,cytoplasm,mitochondrial inner membrane,cytosol,plasma membrane,RNA polymerase II transcription factor complex	RNA polymerase II core promoter proximal region sequence-specific DNA binding,RNA polymerase II transcription factor activity, sequence-specific DNA binding,transcriptional activator activity, RNA polymerase II core promoter proximal region sequence-specific binding,RNA polymerase II repressing transcription factor binding,transcriptional activator activity, RNA polymerase II transcription regula…	negative regulation of transcription from RNA polymerase II promoter,temperature homeostasis,eye photoreceptor cell differentiation,regulation of transcription, DNA-templated,regulation of transcription from RNA polymerase II promoter,protein import into nucleus,acute-phase response,inflammatory response,signal transduction,JAK-STAT cascade,nervous system development,aging,cell proliferation,nega…
TNFa_LHF1 / PBS	Q969X0	Q969X0	-0.885226	9.49618e-05	Q969X0	RILPL2	RILP-like protein 2	3	cytoplasm,centrosome,cytosol,cilium,membrane,ciliary basal body,extracellular exosome	small GTPase binding,identical protein binding,protein dimerization activity,dynein light intermediate chain binding	epithelial cell morphogenesis,cilium morphogenesis,protein transport from ciliary membrane to plasma membrane
PBS / LHF1	Q70EK8	Q70EK8	-0.885137	0.0113619	Q70EK8	USP53	Inactive ubiquitin carboxyl-terminal hydrolase 53	2	cellular_component,bicellular tight junction	protein binding,thiol-dependent ubiquitinyl hydrolase activity	action potential,sensory perception of sound,biological_process,response to auditory stimulus,protein deubiquitination,neuron apoptotic process
TNFa / LHF1	P58166	P58166	-0.884584	0.00813329	P58166	INHBE	Inhibin beta E chain	8	extracellular space	cytokine activity,transforming growth factor beta receptor binding,hormone activity,growth factor activity	regulation of receptor activity,positive regulation of pathway-restricted SMAD protein phosphorylation,regulation of apoptotic process,regulation of MAPK cascade,cell development,SMAD protein signal transduction
TNFa_LHF1 / LHF1	P51523	P51523	-0.884493	0.00326403	P51523	ZNF84	Zinc finger protein 84	2	nucleus	DNA binding,zinc ion binding,transcription factor activity, sequence-specific DNA binding	transcription, DNA-templated,regulation of transcription, DNA-templated
TNFa_LHF1 / TNFa	Q63HQ2	Q63HQ2	1.03447	2.85348e-08	Q63HQ2	EGFLAM	Pikachurin	19	basement membrane,interstitial matrix,cell junction,synapse	calcium ion binding,glycosaminoglycan binding	positive regulation of cell-substrate adhesion,peptide cross-linking via chondroitin 4-sulfate glycosaminoglycan,extracellular matrix organization
TNFa_LHF1 / LHF1	Q6SJ93	Q6SJ93	-0.882945	0.00013233	Q6SJ93	FAM111B	Protein FAM111B	5		protein binding
PBS / LHF1	Q9H2H9	Q9H2H9	-0.881383	0.00982132	Q9H2H9	SLC38A1	Sodium-coupled neutral amino acid transporter 1	2	plasma membrane,integral component of plasma membrane,integral component of membrane,extracellular exosome	sodium:amino acid symporter activity,protein binding,amino acid transmembrane transporter activity,neutral amino acid transmembrane transporter activity,L-amino acid transmembrane transporter activity	neurotransmitter uptake,amino acid transmembrane transport,sodium ion transport,amino acid transport,neutral amino acid transport,L-alpha-amino acid transmembrane transport
TNFa / LHF1	Q4L180	Q4L180	-0.879942	0.00314997	Q4L180	FILIP1L	Filamin A-interacting protein 1-like	5	nucleus,cytoplasm,membrane	molecular_function	biological_process
PBS / LHF1	P78411	P78411	-0.877907	0.0200653	P78411	IRX5	Iroquois-class homeodomain protein IRX-5	3	nucleus	RNA polymerase II transcription factor activity, sequence-specific DNA binding,vitamin D binding,sequence-specific DNA binding	regulation of heart rate,transcription, DNA-templated,regulation of transcription from RNA polymerase II promoter,visual perception,gonad development,neuron maturation,embryonic cranial skeleton morphogenesis,response to stimulus,retinal bipolar neuron differentiation
TNFa_LHF1 / TNFa	P52746	P52746	1.00538	0.0204542	P52746	ZNF142	Zinc finger protein 142	4	cellular_component,nucleus	molecular_function,DNA binding,metal ion binding	transcription, DNA-templated,regulation of transcription, DNA-templated,biological_process
PBS / LHF1	P28332	P28332	-0.877414	0.0100902	P28332	ADH6	Alcohol dehydrogenase 6	2	cytosol,extracellular exosome	alcohol dehydrogenase (NAD) activity,alcohol dehydrogenase activity, zinc-dependent,zinc ion binding	ethanol oxidation,response to ethanol
TNFa_LHF1 / PBS	P59768	P59768	-0.877277	0.00289677	P59768	GNG2	Guanine nucleotide-binding protein G(I)/G(S)/G(O) subunit gamma-2	3	heterotrimeric G-protein complex,plasma membrane,membrane,extracellular exosome	signal transducer activity,protein binding,G-protein beta-subunit binding	protein folding,G-protein coupled receptor signaling pathway,adenylate cyclase-activating dopamine receptor signaling pathway,Wnt signaling pathway, calcium modulating pathway,cell proliferation,platelet activation,cellular response to glucagon stimulus,cellular response to prostaglandin E stimulus,cellular response to catecholamine stimulus
TNFa_LHF1 / TNFa	P01344	P01344	0.993886	0.00144969	P01344	IGF2	Insulin-like growth factor II	3	extracellular region,plasma membrane,platelet alpha granule lumen,extracellular exosome,extracellular space,cytoplasm	insulin receptor binding,insulin-like growth factor receptor binding,hormone activity,protein binding,growth factor activity,protein serine/threonine kinase activator activity,receptor agonist activity,receptor activator activity	negative regulation of transcription from RNA polymerase II promoter,skeletal system development,ossification,in utero embryonic development,embryonic placenta development,positive regulation of protein phosphorylation,platelet degranulation,glucose metabolic process,regulation of gene expression by genetic imprinting,regulation of transcription, DNA-templated,multicellular organism development,p…
TNFa_LHF1 / PBS	Q9HCY8	Q9HCY8	-0.875813	7.30384e-06	Q9HCY8	S100A14	Protein S100-A14	4	cytosol,plasma membrane,nuclear body,cell junction,perinuclear region of cytoplasm,extracellular exosome	calcium ion binding,protein binding,chemokine receptor binding	apoptotic process,response to lipopolysaccharide,toll-like receptor 4 signaling pathway,defense response to bacterium,calcium ion homeostasis,positive regulation of granulocyte chemotaxis,positive regulation of monocyte chemotaxis
TNFa_LHF1 / PBS	Q9P0P8	Q9P0P8	-0.875278	7.00864e-05	Q9P0P8	MTRES1	Mitochondrial transcription rescue factor 1	5	mitochondrion
PBS / LHF1	Q01628	Q01628	-0.874751	3.06398e-08	Q01628	IFITM3	Interferon-induced transmembrane protein 3	4	lysosomal membrane,plasma membrane,integral component of membrane,late endosome membrane,extracellular exosome	protein binding	immune response,response to virus,negative regulation of viral transcription,response to interferon-gamma,response to interferon-alpha,response to interferon-beta,negative regulation of viral genome replication,negative regulation of viral entry into host cell,defense response to virus,type I interferon signaling pathway
TNFa_LHF1 / LHF1	Q13591	Q13591	-0.87418	0.000889103	Q13591	SEMA5A	Semaphorin-5A	10	extracellular space,plasma membrane,membrane,integral component of membrane,extracellular exosome	semaphorin receptor binding,chondroitin sulfate proteoglycan binding,neuropilin binding,heparan sulfate proteoglycan binding,syndecan binding	positive regulation of endothelial cell proliferation,blood vessel endothelial cell proliferation involved in sprouting angiogenesis,cell adhesion,negative regulation of cell adhesion,cell-cell signaling,nervous system development,axonal fasciculation,diencephalon development,positive regulation of actin filament depolymerization,positive regulation of catenin import into nucleus,positive regulat…
PBS / LHF1	Q03431	Q03431	-0.873861	0.000994737	Q03431	PTH1R	Parathyroid hormone/parathyroid hormone-related peptide receptor	2	nucleus,cytoplasm,plasma membrane,integral component of plasma membrane,basolateral plasma membrane,apical plasma membrane,brush border membrane,receptor complex,extracellular exosome	parathyroid hormone receptor activity,protein binding,peptide hormone binding,protein homodimerization activity,protein self-association	skeletal system development,chondrocyte differentiation,osteoblast development,cell surface receptor signaling pathway,G-protein coupled receptor signaling pathway,G-protein coupled receptor signaling pathway, coupled to cyclic nucleotide second messenger,adenylate cyclase-modulating G-protein coupled receptor signaling pathway,adenylate cyclase-activating G-protein coupled receptor signaling pat…
PBS / LHF1	Q99999	Q99999	-0.873235	0.000860418	Q99999	GAL3ST1	Galactosylceramide sulfotransferase	11	Golgi membrane,integral component of plasma membrane,membrane	galactosylceramide sulfotransferase activity,sulfotransferase activity	protein N-linked glycosylation,galactosylceramide biosynthetic process,spermatogenesis,myelination
TNFa_LHF1 / LHF1	Q6IQ23	Q6IQ23	-0.872944	9.47401e-07	Q6IQ23	PLEKHA7	Pleckstrin homology domain-containing family A member 7	22	nucleus,centrosome,cytosol,zonula adherens,cell junction,extracellular exosome	protein binding,delta-catenin binding	zonula adherens maintenance,epithelial cell-cell adhesion
TNFa_LHF1 / PBS	Q9P0U1	Q9P0U1	-0.872193	0.00443572	Q9P0U1	TOMM7	Mitochondrial import receptor subunit TOM7 homolog	2	mitochondrion,mitochondrial outer membrane,mitochondrial outer membrane translocase complex,integral component of mitochondrial outer membrane	protein binding,protein transmembrane transporter activity,protein channel activity	protein targeting to mitochondrion,macroautophagy,protein import into mitochondrial matrix,regulation of protein stability,protein import into mitochondrial outer membrane,mitophagy in response to mitochondrial depolarization,positive regulation of protein targeting to mitochondrion
TNFa_LHF1 / LHF1	Q6ISB3	Q6ISB3	-0.872184	0.000304176	Q6ISB3	GRHL2	Grainyhead-like protein 2 homolog	13	nucleus,nucleoplasm,cell-cell junction,membrane	RNA polymerase II transcription factor activity, sequence-specific DNA binding,intronic transcription regulatory region sequence-specific DNA binding,transcriptional activator activity, RNA polymerase II transcription regulatory region sequence-specific binding,transcription factor activity, sequence-specific DNA binding,protein binding,chromatin DNA binding,sequence-specific DNA binding	neural tube closure,cardiac ventricle morphogenesis,epithelial cell morphogenesis,transcription from RNA polymerase II promoter,cell adhesion,brain development,cell proliferation,epidermis development,neural tube development,cell junction assembly,multicellular organism growth,embryonic digit morphogenesis,camera-type eye development,regulation of DNA methylation,negative regulation of keratinocy…
TNFa_LHF1 / LHF1	O00338	O00338	-0.867829	0.000496207	O00338	SULT1C2	Sulfotransferase 1C2	10	cytoplasm,cytosol,extracellular exosome	aryl sulfotransferase activity,protein binding,sulfotransferase activity	amine metabolic process,3'-phosphoadenosine 5'-phosphosulfate metabolic process,sulfation
TNFa_LHF1 / LHF1	P28356	P28356	-0.867711	0.00523997	P28356	HOXD9	Homeobox protein Hox-D9	2	nucleus,nucleolus	RNA polymerase II regulatory region sequence-specific DNA binding,RNA polymerase II transcription factor activity, sequence-specific DNA binding,transcriptional repressor activity, RNA polymerase II transcription regulatory region sequence-specific binding	negative regulation of transcription from RNA polymerase II promoter,transcription, DNA-templated,single fertilization,skeletal muscle tissue development,adult locomotory behavior,anterior/posterior pattern specification,proximal/distal pattern formation,mammary gland development,embryonic forelimb morphogenesis,hindlimb morphogenesis,positive regulation of transcription from RNA polymerase II pr…
PBS / LHF1	P0CG47;P0CG48	P0CG47;P0CG48	-0.863999	0.0217459	P0CG47;P0CG48	UBB;UBC	Polyubiquitin-B;Polyubiquitin-C	2	extracellular space,nucleus,nucleoplasm,mitochondrion,mitochondrial outer membrane,endoplasmic reticulum membrane,cytosol,plasma membrane,endosome membrane,endocytic vesicle membrane,vesicle,neuron projection,neuronal cell body,myelin sheath,host cell,endoplasmic reticulum quality control compartment,extracellular exosome;extracellular space,nucleus,nucleoplasm,mitochondrial outer membrane,endopl…	protein binding;protease binding,RNA binding,protein binding,protein tag,ubiquitin protein ligase binding,proteasome binding	G2/M transition of mitotic cell cycle,negative regulation of transcription from RNA polymerase II promoter,MAPK cascade,activation of MAPK activity,protein polyubiquitination,nucleotide-excision repair, DNA damage recognition,nucleotide-excision repair, DNA duplex unwinding,stimulatory C-type lectin receptor signaling pathway,MyD88-dependent toll-like receptor signaling pathway,MyD88-independent …
TNFa_LHF1 / LHF1	Q9H7C9	Q9H7C9	-0.863103	0.000854342	Q9H7C9	AAMDC	Mth938 domain-containing protein	12	cytoplasm	protein binding	negative regulation of apoptotic process,positive regulation of fat cell differentiation,positive regulation of transcription from RNA polymerase II promoter
PBS / LHF1	Q8WV28	Q8WV28	-0.862883	0.00321541	Q8WV28	BLNK	B-cell linker protein	6	intracellular,cytoplasm,cytosol,plasma membrane,cytoplasmic ribonucleoprotein granule	transmembrane receptor protein tyrosine kinase adaptor activity,SH3/SH2 adaptor activity,protein binding	inflammatory response,humoral immune response,transmembrane receptor protein tyrosine kinase signaling pathway,positive regulation of signal transduction,B cell differentiation,intracellular signal transduction
TNFa_LHF1 / LHF1	Q03431	Q03431	-0.859073	0.00349267	Q03431	PTH1R	Parathyroid hormone/parathyroid hormone-related peptide receptor	2	nucleus,cytoplasm,plasma membrane,integral component of plasma membrane,basolateral plasma membrane,apical plasma membrane,brush border membrane,receptor complex,extracellular exosome	parathyroid hormone receptor activity,protein binding,peptide hormone binding,protein homodimerization activity,protein self-association	skeletal system development,chondrocyte differentiation,osteoblast development,cell surface receptor signaling pathway,G-protein coupled receptor signaling pathway,G-protein coupled receptor signaling pathway, coupled to cyclic nucleotide second messenger,adenylate cyclase-modulating G-protein coupled receptor signaling pathway,adenylate cyclase-activating G-protein coupled receptor signaling pat…
TNFa_LHF1 / LHF1	Q04743	Q04743	-0.857916	0.00112565	Q04743	EMX2	Homeobox protein EMX2	5	nucleus	RNA polymerase II transcription factor activity, sequence-specific DNA binding,protein binding,sequence-specific DNA binding	regulation of transcription from RNA polymerase II promoter,anterior/posterior pattern specification,dentate gyrus development,cerebral cortex regionalization,cell proliferation in forebrain,forebrain cell migration,neuron differentiation,response to drug,renal system development
TNFa_LHF1 / LHF1	Q9NQC1	Q9NQC1	-0.856896	0.0291952	Q9NQC1	JADE2	E3 ubiquitin-protein ligase Jade-2	5	histone acetyltransferase complex,nucleoplasm,extracellular exosome	protein binding,transferase activity,metal ion binding	protein ubiquitination,histone H3 acetylation,histone H4-K5 acetylation,histone H4-K8 acetylation,histone H4-K12 acetylation,histone H4-K16 acetylation
TNFa_LHF1 / TNFa	P10323	P10323	0.978229	0.00114346	P10323	ACR	Acrosin	2	extracellular region,nucleus,Golgi-associated vesicle,macromolecular complex,acrosomal matrix	protease binding,DNA binding,amidase activity,serine-type endopeptidase activity,copper ion binding,protein binding,mannose binding,drug binding,zinc ion binding,fucose binding	acrosome matrix dispersal,activation of adenylate cyclase activity,single fertilization,binding of sperm to zona pellucida,acrosome reaction,penetration of zona pellucida,response to steroid hormone
PBS / LHF1	Q16666	Q16666	-0.854866	1.91579e-06	Q16666	IFI16	Gamma-interferon-inducible protein 16	27	nucleus,nucleoplasm,nucleolus,cytosol,membrane,nuclear speck	RNA polymerase II core promoter proximal region sequence-specific DNA binding,core promoter binding,transcriptional repressor activity, RNA polymerase II core promoter proximal region sequence-specific binding,double-stranded DNA binding,RNA binding,protein binding,transcription factor binding	negative regulation of transcription from RNA polymerase II promoter,positive regulation of cytokine production,activation of innate immune response,transcription, DNA-templated,autophagy,inflammatory response,cell proliferation,regulation of autophagy,hemopoiesis,myeloid cell differentiation,monocyte differentiation,positive regulation of type I interferon production,positive regulation of inter…
TNFa / LHF1	P01344	P01344	-0.854373	0.00208375	P01344	IGF2	Insulin-like growth factor II	3	extracellular region,plasma membrane,platelet alpha granule lumen,extracellular exosome,extracellular space,cytoplasm	insulin receptor binding,insulin-like growth factor receptor binding,hormone activity,protein binding,growth factor activity,protein serine/threonine kinase activator activity,receptor agonist activity,receptor activator activity	negative regulation of transcription from RNA polymerase II promoter,skeletal system development,ossification,in utero embryonic development,embryonic placenta development,positive regulation of protein phosphorylation,platelet degranulation,glucose metabolic process,regulation of gene expression by genetic imprinting,regulation of transcription, DNA-templated,multicellular organism development,p…
TNFa_LHF1 / LHF1	P61916	P61916	-0.85338	0.00438774	P61916	NPC2	NPC intracellular cholesterol transporter 2	10	extracellular region,lysosome,endoplasmic reticulum,azurophil granule lumen,lysosomal lumen,extracellular exosome	protein binding,cholesterol binding,cholesterol transporter activity,enzyme binding	cholesterol metabolic process,response to virus,phospholipid transport,regulation of isoprenoid metabolic process,cholesterol transport,intracellular sterol transport,intracellular cholesterol transport,cholesterol efflux,low-density lipoprotein particle clearance,cholesterol homeostasis,neutrophil degranulation,glycolipid transport
TNFa_LHF1 / LHF1	Q12864	Q12864	-0.852105	0.00145363	Q12864	CDH17	Cadherin-17	3	nucleus,plasma membrane,cell surface,integral component of membrane,basolateral plasma membrane,cell junction	integrin binding,transporter activity,proton-dependent oligopeptide secondary active transmembrane transporter activity,calcium ion binding	germinal center B cell differentiation,marginal zone B cell differentiation,oligopeptide transport,cell adhesion,homophilic cell adhesion via plasma membrane adhesion molecules,integrin-mediated signaling pathway,calcium-dependent cell-cell adhesion via plasma membrane cell adhesion molecules,positive regulation of integrin activation by cell surface receptor linked signal transduction,adherens j…
TNFa_LHF1 / TNFa	P40763	P40763	0.9764	1.08605e-09	P40763	STAT3	Signal transducer and activator of transcription 3	43	nuclear chromatin,nucleus,nucleoplasm,cytoplasm,mitochondrial inner membrane,cytosol,plasma membrane,RNA polymerase II transcription factor complex	RNA polymerase II core promoter proximal region sequence-specific DNA binding,RNA polymerase II transcription factor activity, sequence-specific DNA binding,transcriptional activator activity, RNA polymerase II core promoter proximal region sequence-specific binding,RNA polymerase II repressing transcription factor binding,transcriptional activator activity, RNA polymerase II transcription regula…	negative regulation of transcription from RNA polymerase II promoter,temperature homeostasis,eye photoreceptor cell differentiation,regulation of transcription, DNA-templated,regulation of transcription from RNA polymerase II promoter,protein import into nucleus,acute-phase response,inflammatory response,signal transduction,JAK-STAT cascade,nervous system development,aging,cell proliferation,nega…
TNFa_LHF1 / LHF1	Q9NYZ3	Q9NYZ3	-0.851904	0.000341701	Q9NYZ3	GTSE1	G2 and S phase-expressed protein 1	6	nucleoplasm,cytosol,cytoplasmic microtubule,membrane	molecular_function,protein binding	DNA damage response, signal transduction by p53 class mediator resulting in cell cycle arrest,microtubule-based process,positive regulation of cell migration,proteasome-mediated ubiquitin-dependent protein catabolic process,positive regulation of protein export from nucleus,protein stabilization,positive regulation of protein localization to nucleus,regulation of cell cycle G2/M phase transition,…
PBS / LHF1	Q99969	Q99969	-0.8516	0.00625201	Q99969	RARRES2	Retinoic acid receptor responder protein 2	3	extracellular region,extracellular space,extracellular matrix,platelet dense granule lumen,extracellular exosome	receptor binding,protein binding	retinoid metabolic process,in utero embryonic development,positive regulation of protein phosphorylation,platelet degranulation,chemotaxis,inflammatory response,positive regulation of macrophage chemotaxis,antifungal humoral response,cell differentiation,innate immune response,positive regulation of fat cell differentiation,embryonic digestive tract development,defense response to Gram-negative b…
PBS / LHF1	Q9Y561	Q9Y561	-0.848933	0.00544113	Q9Y561	LRP12	Low-density lipoprotein receptor-related protein 12	3	integral component of plasma membrane,clathrin-coated pit,integral component of membrane	low-density lipoprotein receptor activity,protein binding	neuron migration,endocytosis,receptor-mediated endocytosis,signal transduction,neuron projection development,regulation of growth
TNFa / LHF1	Q9BUE6	Q9BUE6	-0.848357	0.00826949	Q9BUE6	ISCA1	Iron-sulfur cluster assembly 1 homolog, mitochondrial	2	mitochondrial matrix	structural molecule activity,ferrous iron binding,2 iron, 2 sulfur cluster binding	iron-sulfur cluster assembly,small molecule metabolic process,protein maturation by iron-sulfur cluster transfer
TNFa / LHF1	Q9UPY5	Q9UPY5	-0.843062	0.000932187	Q9UPY5	SLC7A11	Cystine/glutamate transporter	2	rough endoplasmic reticulum,cytoskeleton,plasma membrane,integral component of plasma membrane,cell surface,integral component of membrane	protein binding,cystine:glutamate antiporter activity,L-amino acid transmembrane transporter activity	amino acid transport,response to oxidative stress,brain development,response to toxic substance,L-glutamate transport,response to nicotine,leukocyte migration,lens fiber cell differentiation,platelet aggregation,amino acid transmembrane transport
TNFa / LHF1	P24593	P24593	-0.842946	5.77173e-06	P24593	IGFBP5	Insulin-like growth factor-binding protein 5	9	extracellular region,endoplasmic reticulum lumen,insulin-like growth factor binding protein complex,insulin-like growth factor ternary complex,extracellular space	fibronectin binding,protein binding,insulin-like growth factor I binding,insulin-like growth factor II binding	regulation of cell growth,osteoblast differentiation,glucose metabolic process,signal transduction,female pregnancy,aging,regulation of glucose metabolic process,negative regulation of smooth muscle cell migration,negative regulation of translation,negative regulation of cell migration,hair follicle morphogenesis,intracellular signal transduction,glucose homeostasis,positive regulation of insulin…
TNFa_LHF1 / LHF1	O15551	O15551	-0.842865	0.00124784	O15551	CLDN3	Claudin-3	3	cytoplasm,integral component of plasma membrane,bicellular tight junction,integral component of membrane,apicolateral plasma membrane,lateral plasma membrane,extracellular exosome	transmembrane signaling receptor activity,structural molecule activity,identical protein binding	response to hypoxia,epithelial cell morphogenesis,signal transduction,calcium-independent cell-cell adhesion via plasma membrane cell-adhesion molecules,response to ethanol,protein homooligomerization,protein heterooligomerization,bicellular tight junction assembly
TNFa_LHF1 / TNFa	Q9BU40	Q9BU40	0.965359	0.00197421	Q9BU40	CHRDL1	Chordin-like protein 1	10	extracellular region,endoplasmic reticulum lumen		ossification,eye development,nervous system development,cell differentiation,BMP signaling pathway,negative regulation of BMP signaling pathway,post-translational protein modification,cellular protein metabolic process,compound eye development
TNFa_LHF1 / PBS	Q3KQV3	Q3KQV3	-0.842089	0.00147023	Q3KQV3	ZNF792	Zinc finger protein 792	2	nucleus	DNA binding,protein binding,identical protein binding,metal ion binding,transcription factor activity, sequence-specific DNA binding	transcription, DNA-templated,regulation of transcription, DNA-templated
PBS / LHF1	Q8IVJ1	Q8IVJ1	-0.841275	0.0110793	Q8IVJ1	SLC41A1	Solute carrier family 41 member 1	4	plasma membrane,integral component of membrane,basolateral plasma membrane,macromolecular complex	magnesium ion transmembrane transporter activity,transmembrane transporter activity,magnesium:sodium antiporter activity,divalent inorganic cation transmembrane transporter activity	cellular magnesium ion homeostasis,magnesium ion transport,sodium ion transmembrane transport,divalent metal ion transport,cellular response to magnesium ion,magnesium ion transmembrane transport
TNFa_LHF1 / TNFa	Q05639	Q05639	0.961123	7.69543e-05	Q05639	EEF1A2	Elongation factor 1-alpha 2	8	cytoplasm,eukaryotic translation elongation factor 1 complex,neuronal cell body,myelin sheath,cytoplasmic side of lysosomal membrane,nucleus	translation elongation factor activity,GTPase activity,protein binding,GTP binding,translation factor activity, RNA binding,protein kinase binding	translational elongation,response to inorganic substance,positive regulation of apoptotic process,response to electrical stimulus,positive regulation of lipid kinase activity,regulation of chaperone-mediated autophagy,translation
TNFa_LHF1 / LHF1	Q717R9	Q717R9	-0.837792	0.000161868	Q717R9	CYS1	Cystin-1	4	cytosol,cytoskeleton,cilium,ciliary membrane,extracellular exosome	protein binding
TNFa_LHF1 / LHF1	Q9NWQ8	Q9NWQ8	-0.837304	0.00177197	Q9NWQ8	PAG1	Phosphoprotein associated with glycosphingolipid-enriched microdomains 1	12	intracellular,plasma membrane,integral component of plasma membrane,membrane raft	transmembrane receptor protein tyrosine kinase adaptor activity,SH3/SH2 adaptor activity,protein binding,SH2 domain binding	adaptive immune response,signal transduction,transmembrane receptor protein tyrosine kinase signaling pathway,epidermal growth factor receptor signaling pathway,positive regulation of signal transduction,intracellular signal transduction,T cell receptor signaling pathway,regulation of T cell activation,negative regulation of T cell activation
PBS / LHF1	P55107	P55107	-0.837256	0.00036112	P55107	GDF10	Growth/differentiation factor 10	3	extracellular space,extracellular matrix	cytokine activity,transforming growth factor beta receptor binding,growth factor activity	skeletal system development,osteoblast differentiation,transforming growth factor beta receptor signaling pathway,regulation of receptor activity,positive regulation of pathway-restricted SMAD protein phosphorylation,BMP signaling pathway,regulation of apoptotic process,regulation of MAPK cascade,fat cell differentiation,negative regulation of osteoblast differentiation,cell development,SMAD prot…
PBS / LHF1	O00483	O00483	-0.836824	6.66748e-06	O00483	NDUFA4	Cytochrome c oxidase subunit NDUFA4	5	mitochondrion,mitochondrial inner membrane,mitochondrial respiratory chain complex I,mitochondrial respiratory chain complex IV,extracellular exosome	protein binding,NADH dehydrogenase (ubiquinone) activity,cytochrome-c oxidase activity	mitochondrial electron transport, NADH to ubiquinone,mitochondrial electron transport, cytochrome c to oxygen,hydrogen ion transmembrane transport
TNFa_LHF1 / LHF1	Q9Y5Y6	Q9Y5Y6	-0.833897	4.70054e-06	Q9Y5Y6	ST14	Suppressor of tumorigenicity 14 protein	15	plasma membrane,integral component of plasma membrane,basolateral plasma membrane,extrinsic component of plasma membrane,extracellular exosome	endopeptidase activity,serine-type endopeptidase activity,serine-type peptidase activity	neural tube closure,proteolysis,keratinocyte differentiation,epithelial cell morphogenesis involved in placental branching,cornification,plasminogen activation
TNFa_LHF1 / LHF1	Q99811	Q99811	-0.83363	2.05769e-06	Q99811	PRRX2	Paired mesoderm homeobox protein 2	8	nucleus	RNA polymerase II transcription factor activity, sequence-specific DNA binding,transcription factor activity, sequence-specific DNA binding,sequence-specific DNA binding	regulation of transcription, DNA-templated,regulation of transcription from RNA polymerase II promoter,multicellular organism development
TNFa_LHF1 / LHF1	Q8NF99	Q8NF99	-0.833457	0.0159473	Q8NF99	ZNF397	Zinc finger protein 397	6	nucleolus,cytosol,plasma membrane,microtubule cytoskeleton	DNA binding,transcription factor activity, sequence-specific DNA binding,protein binding,metal ion binding	transcription, DNA-templated,regulation of transcription, DNA-templated
TNFa_LHF1 / TNFa	P68032	P68032	0.945017	0.00561732	P68032	ACTC1	Actin, alpha cardiac muscle 1	17	extracellular space,cytoplasm,cytosol,actin filament,focal adhesion,membrane,sarcomere,lamellipodium,filopodium,I band,actomyosin, actin portion,cell body,extracellular exosome,blood microparticle	ATP binding,ATPase activity,myosin binding	positive regulation of gene expression,actin filament-based movement,muscle filament sliding,skeletal muscle thin filament assembly,actomyosin structure organization,actin-myosin filament sliding,negative regulation of apoptotic process,response to ethanol,cardiac myofibril assembly,cardiac muscle tissue morphogenesis,heart contraction,cardiac muscle contraction,mesenchyme migration
PBS / LHF1	Q9H7S9	Q9H7S9	-0.832843	0.000424367	Q9H7S9	ZNF703	Zinc finger protein 703	9	nucleus,cytoplasm,nuclear matrix,macromolecular complex	nucleic acid binding,protein binding,metal ion binding,repressing transcription factor binding	transcription, DNA-templated,regulation of transcription, DNA-templated,positive regulation of cell proliferation,positive regulation of epithelial to mesenchymal transition,regulation of transforming growth factor beta receptor signaling pathway,positive regulation of cell migration,positive regulation of mammary gland epithelial cell proliferation,negative regulation of homotypic cell-cell adhe…
PBS / LHF1	Q8NBP7	Q8NBP7	-0.832512	0.000464982	Q8NBP7	PCSK9	Proprotein convertase subtilisin/kexin type 9	7	extracellular region,extracellular space,cytoplasm,lysosome,lysosomal membrane,early endosome,late endosome,endoplasmic reticulum,endoplasmic reticulum lumen,rough endoplasmic reticulum,Golgi apparatus,plasma membrane,cell surface,ER to Golgi transport vesicle,extrinsic component of external side of plasma membrane,endolysosome membrane,perinuclear region of cytoplasm,PCSK9-LDLR complex,PCSK9-Anx…	RNA binding,serine-type endopeptidase activity,protein binding,sodium channel inhibitor activity,low-density lipoprotein particle binding,receptor inhibitor activity,apolipoprotein binding,very-low-density lipoprotein particle binding,apolipoprotein receptor binding,protein self-association,low-density lipoprotein particle receptor binding,very-low-density lipoprotein particle receptor binding	kidney development,liver development,negative regulation of receptor recycling,positive regulation of receptor internalization,triglyceride metabolic process,phospholipid metabolic process,apoptotic process,lysosomal transport,cholesterol metabolic process,cellular response to starvation,regulation of receptor activity,negative regulation of low-density lipoprotein particle clearance,protein auto…
TNFa_LHF1 / LHF1	Q68DI1	Q68DI1	-0.832452	0.0107535	Q68DI1	ZNF776	Zinc finger protein 776	3	nucleus	DNA binding,metal ion binding,transcription factor activity, sequence-specific DNA binding	transcription, DNA-templated,regulation of transcription, DNA-templated,negative regulation of transcription, DNA-templated
PBS / LHF1	Q9Y5X9	Q9Y5X9	-0.83122	0.000284874	Q9Y5X9	LIPG	Endothelial lipase	4	extracellular region,extracellular space,early endosome,Golgi apparatus,cell surface	lipoprotein lipase activity,phospholipase activity,heparin binding,phosphatidylcholine 1-acylhydrolase activity	lipid metabolic process,response to nutrient,cell proliferation,phospholipid catabolic process,positive regulation of high-density lipoprotein particle clearance,positive regulation of cholesterol transport,high-density lipoprotein particle remodeling,cholesterol homeostasis,reverse cholesterol transport,regulation of lipoprotein metabolic process,phospholipid homeostasis
TNFa_LHF1 / LHF1	O60437	O60437	-0.831087	2.05728e-05	O60437	PPL	Periplakin	69	cornified envelope,nucleus,mitochondrion,cytosol,cytoskeleton,desmosome,extracellular exosome	structural constituent of cytoskeleton,protein binding,cadherin binding	cytoskeleton organization,response to mechanical stimulus,cornification
PBS / LHF1	Q6ZMN7	Q6ZMN7	-0.830547	0.00108505	Q6ZMN7	PDZRN4	PDZ domain-containing RING finger protein 4	11		metal ion binding,ubiquitin protein ligase activity	protein ubiquitination
PBS / LHF1	P08243	P08243	-0.830352	0.000248145	P08243	ASNS	Asparagine synthetase [glutamine-hydrolyzing]	22	cytosol	asparagine synthase (glutamine-hydrolyzing) activity,protein binding,ATP binding,protein homodimerization activity,cofactor binding	liver development,asparagine biosynthetic process,glutamine metabolic process,cellular amino acid biosynthetic process,response to light stimulus,response to mechanical stimulus,response to toxic substance,response to methotrexate,response to follicle-stimulating hormone,cellular response to hormone stimulus,PERK-mediated unfolded protein response,cellular response to glucose starvation,negative …
PBS / LHF1	P52566	P52566	-0.830258	3.09006e-05	P52566	ARHGDIB	Rho GDP-dissociation inhibitor 2	12	cytoplasm,cytosol,cytoskeleton,membrane,cytoplasmic vesicle,extracellular exosome	GTPase activity,Rho GDP-dissociation inhibitor activity,GTPase activator activity,protein binding,Rac GTPase binding	negative regulation of cell adhesion,multicellular organism development,regulation of Rho protein signal transduction,positive regulation of GTPase activity,regulation of small GTPase mediated signal transduction,cellular response to redox state,negative regulation of trophoblast cell migration,regulation of actin cytoskeleton reorganization
PBS / LHF1	P05362	P05362	-0.829596	1.83627e-07	P05362	ICAM1	Intercellular adhesion molecule 1	11	immunological synapse,extracellular space,plasma membrane,integral component of plasma membrane,focal adhesion,external side of plasma membrane,cell surface,membrane,extracellular matrix,membrane raft,extracellular exosome	virus receptor activity,receptor activity,transmembrane signaling receptor activity,integrin binding,protein binding	ovarian follicle development,regulation of leukocyte mediated cytotoxicity,response to amphetamine,T cell activation via T cell receptor contact with antigen bound to MHC molecule on antigen presenting cell,acute inflammatory response to antigenic stimulus,T cell antigen processing and presentation,positive regulation of cellular extravasation,cell adhesion,heterophilic cell-cell adhesion via pla…
TNFa / LHF1	Q3SY69	Q3SY69	-0.829539	0.00227176	Q3SY69	ALDH1L2	Mitochondrial 10-formyltetrahydrofolate dehydrogenase	37	nucleus,mitochondrion,mitochondrial matrix,extracellular exosome	aldehyde dehydrogenase (NAD) activity,formyltetrahydrofolate dehydrogenase activity,hydroxymethyl-, formyl- and related transferase activity	one-carbon metabolic process,biosynthetic process,10-formyltetrahydrofolate catabolic process,folic acid metabolic process,oxidation-reduction process
TNFa_LHF1 / LHF1	Q86SK9	Q86SK9	-0.829108	0.0190133	Q86SK9	SCD5	Stearoyl-CoA desaturase 5	4	endoplasmic reticulum membrane,integral component of membrane	stearoyl-CoA 9-desaturase activity,oxidoreductase activity,metal ion binding,iron ion binding	unsaturated fatty acid biosynthetic process,fatty-acyl-CoA biosynthetic process,oxidation-reduction process,monounsaturated fatty acid biosynthetic process
TNFa_LHF1 / TNFa	Q9H3U7	Q9H3U7	0.934578	0.000269169	Q9H3U7	SMOC2	SPARC-related modular calcium-binding protein 2	7	basement membrane,interstitial matrix	calcium ion binding,heparin binding	signal transduction,positive regulation of cell-substrate adhesion,extracellular matrix organization
TNFa_LHF1 / TNFa	Q96FJ0	Q96FJ0	0.928117	6.82072e-05	Q96FJ0	STAMBPL1	AMSH-like protease	2	cytosol,membrane	protein binding,metallopeptidase activity,metal ion binding,Lys63-specific deubiquitinase activity,thiol-dependent ubiquitin-specific protease activity	protein deubiquitination,protein K63-linked deubiquitination
TNFa_LHF1 / PBS	Q8N4U5	Q8N4U5	-0.823584	0.00326688	Q8N4U5	TCP11L2	T-complex protein 11-like protein 2	5
TNFa_LHF1 / LHF1	Q13938	Q13938	-0.822673	2.85985e-05	Q13938	CAPS	Calcyphosin	8	cytoplasm,vesicle,extracellular exosome	calcium ion binding	intracellular signal transduction
TNFa_LHF1 / LHF1	Q6ZMN7	Q6ZMN7	-0.820154	0.00204306	Q6ZMN7	PDZRN4	PDZ domain-containing RING finger protein 4	11		metal ion binding,ubiquitin protein ligase activity	protein ubiquitination
TNFa_LHF1 / PBS	Q96N06	Q96N06	-0.818573	0.0148926	Q96N06	SPATA33	Spermatogenesis-associated protein 33	4	nucleus,cytosol,cytoplasm
TNFa_LHF1 / TNFa	O43736	O43736	0.915015	0.000662285	O43736	ITM2A	Integral membrane protein 2A	5	Golgi apparatus,plasma membrane,integral component of membrane,extracellular exosome	beta-amyloid binding,protein binding	plasma cell differentiation,immunoglobulin production,nervous system development,negative regulation of amyloid precursor protein biosynthetic process
PBS / LHF1	Q7Z591	Q7Z591	-0.817687	7.65094e-05	Q7Z591	AKNA	Microtubule organization protein AKNA	14	fibrillar center,nucleoplasm,centrosome,cytosol,membrane,intracellular membrane-bounded organelle	RNA polymerase II core promoter proximal region sequence-specific DNA binding,RNA polymerase II transcription factor activity, sequence-specific DNA binding,transcriptional activator activity, RNA polymerase II core promoter proximal region sequence-specific binding,protein binding	transcription from RNA polymerase II promoter,positive regulation of transcription from RNA polymerase II promoter
TNFa_LHF1 / LHF1	Q2NL98	Q2NL98	-0.817028	0.000320926	Q2NL98	VMAC	Vimentin-type intermediate filament-associated coiled-coil protein	3	cytoplasm,type III intermediate filament
TNFa_LHF1 / PBS	Q02930	Q02930	-0.81653	6.70999e-05	Q02930	CREB5	Cyclic AMP-responsive element-binding protein 5	6	nucleus,extracellular exosome	RNA polymerase II transcription factor activity, sequence-specific DNA binding,DNA binding,transcription factor activity, sequence-specific DNA binding,protein binding,metal ion binding	regulation of transcription from RNA polymerase II promoter,transcription from RNA polymerase II promoter,positive regulation of transcription, DNA-templated
PBS / LHF1	Q9Y2H9	Q9Y2H9	-0.815288	0.019948	Q9Y2H9	MAST1	Microtubule-associated serine/threonine-protein kinase 1	3	intracellular,cytoplasm,cytoskeleton,plasma membrane	magnesium ion binding,protein serine/threonine kinase activity,protein binding,ATP binding	protein phosphorylation,cytoskeleton organization,peptidyl-serine phosphorylation,intracellular signal transduction
TNFa_LHF1 / PBS	O00716	O00716	-0.814853	0.00339648	O00716	E2F3	Transcription factor E2F3	6	nucleoplasm,RNA polymerase II transcription factor complex	RNA polymerase II transcription factor activity, sequence-specific DNA binding,core promoter binding,transcriptional activator activity, RNA polymerase II transcription regulatory region sequence-specific binding,transcription factor activity, sequence-specific DNA binding,protein binding,sequence-specific DNA binding,protein dimerization activity,RNA polymerase II regulatory region sequence-spec…	transcription initiation from RNA polymerase II promoter,cell cycle,positive regulation of cell proliferation,positive regulation of transcription from RNA polymerase II promoter,negative regulation of fat cell proliferation,positive regulation of vascular associated smooth muscle cell apoptotic process
TNFa_LHF1 / PBS	Q9NRR3	Q9NRR3	-0.814186	0.00880812	Q9NRR3	CDC42SE2	CDC42 small effector protein 2	3	phagocytic cup,cytoplasm,cytoskeleton,plasma membrane,cell projection,extracellular exosome	structural molecule activity,protein binding	phagocytosis,regulation of cell shape,regulation of signal transduction
TNFa_LHF1 / TNFa	P11169	P11169	0.903229	3.59899e-07	P11169	SLC2A3	Solute carrier family 2, facilitated glucose transporter member 3	4	plasma membrane,integral component of plasma membrane,integral component of membrane,secretory granule membrane,specific granule membrane,extracellular exosome,tertiary granule membrane,ficolin-1-rich granule membrane	glucose transmembrane transporter activity,glucose binding,dehydroascorbic acid transporter activity,D-glucose transmembrane transporter activity	carbohydrate metabolic process,L-ascorbic acid metabolic process,neutrophil degranulation,dehydroascorbic acid transport,glucose transmembrane transport
TNFa_LHF1 / LHF1	Q5GFL6	Q5GFL6	-0.812361	0.000155209	Q5GFL6	VWA2	von Willebrand factor A domain-containing protein 2	5	basement membrane,extracellular space,extracellular exosome	calcium ion binding,protein binding,identical protein binding	calcium-independent cell-matrix adhesion,regulation of insulin receptor signaling pathway,protein homooligomerization
TNFa_LHF1 / LHF1	Q86XE5	Q86XE5	-0.81133	0.00168211	Q86XE5	HOGA1	4-hydroxy-2-oxoglutarate aldolase, mitochondrial	6	mitochondrion,mitochondrial matrix,extracellular exosome	4-hydroxy-2-oxoglutarate aldolase activity,protein homodimerization activity	glyoxylate catabolic process,4-hydroxyproline catabolic process,oxalate metabolic process,pyruvate biosynthetic process,glyoxylate metabolic process
PBS / LHF1	Q6PCB0	Q6PCB0	-0.811267	1.58035e-05	Q6PCB0	VWA1	von Willebrand factor A domain-containing protein 1	13	basement membrane,interstitial matrix,extracellular space,endoplasmic reticulum lumen,extracellular matrix,extracellular exosome	identical protein binding	extracellular matrix organization,post-translational protein modification,cellular protein metabolic process,behavioral response to pain
TNFa_LHF1 / PBS	O95076	O95076	-0.810787	0.000159689	O95076	ALX3	Homeobox protein aristaless-like 3	4	nucleus	RNA polymerase II transcription factor activity, sequence-specific DNA binding,sequence-specific DNA binding	transcription, DNA-templated,regulation of transcription from RNA polymerase II promoter,pattern specification process,embryonic forelimb morphogenesis,embryonic hindlimb morphogenesis,regulation of apoptotic process,embryonic cranial skeleton morphogenesis
PBS / LHF1	P04271	P04271	-0.810738	0.0168379	P04271	S100B	Protein S100-B	3	ruffle,extracellular region,extracellular space,nucleus,cytoplasm,neuronal cell body,perinuclear region of cytoplasm	calcium ion binding,protein binding,zinc ion binding,identical protein binding,protein homodimerization activity,S100 protein binding,tau protein binding,calcium-dependent protein binding,RAGE receptor binding	axonogenesis,central nervous system development,learning or memory,memory,cell proliferation,positive regulation of cell proliferation,regulation of cell shape,positive regulation of myelination,positive regulation of apoptotic process,positive regulation of I-kappaB kinase/NF-kappaB signaling,innate immune response,regulation of neuronal synaptic plasticity,astrocyte differentiation,response to …
TNFa / LHF1	Q13503	Q13503	-0.810557	0.000784274	Q13503	MED21	Mediator of RNA polymerase II transcription subunit 21	3	ubiquitin ligase complex,mediator complex	RNA polymerase II transcription cofactor activity,transcription coactivator activity,DNA-directed RNA polymerase activity,protein binding,ubiquitin protein ligase activity	blastocyst development,transcription, DNA-templated,regulation of transcription from RNA polymerase II promoter,protein ubiquitination,stem cell population maintenance,positive regulation of transcription from RNA polymerase II promoter
TNFa_LHF1 / TNFa	P01033	P01033	0.898209	0.000309499	P01033	TIMP1	Metalloproteinase inhibitor 1	6	extracellular region,proteinaceous extracellular matrix,basement membrane,extracellular space,endoplasmic reticulum lumen,platelet alpha granule lumen,extracellular exosome	protease binding,cytokine activity,protein binding,growth factor activity,metalloendopeptidase inhibitor activity,zinc ion binding	cell activation,platelet degranulation,aging,positive regulation of cell proliferation,response to hormone,regulation of receptor activity,negative regulation of endopeptidase activity,cytokine-mediated signaling pathway,extracellular matrix disassembly,response to cytokine,wound healing,negative regulation of apoptotic process,negative regulation of catalytic activity,response to peptide hormone…
PBS / LHF1	P61513	P61513	-0.807987	2.06323e-05	P61513	RPL37A	60S ribosomal protein L37a	3	nucleus,cytosol,focal adhesion,cytosolic large ribosomal subunit,extracellular exosome	RNA binding,structural constituent of ribosome,protein binding,metal ion binding	nuclear-transcribed mRNA catabolic process, nonsense-mediated decay,rRNA processing,translation,translational initiation,SRP-dependent cotranslational protein targeting to membrane,viral transcription
TNFa_LHF1 / PBS	O60481	O60481	-0.807791	0.000319542	O60481	ZIC3	Zinc finger protein ZIC 3	3	nucleus,nucleoplasm,cytoplasm	RNA polymerase II core promoter proximal region sequence-specific DNA binding,transcriptional activator activity, RNA polymerase II core promoter proximal region sequence-specific binding,transcription factor activity, sequence-specific DNA binding,protein binding,sequence-specific DNA binding,metal ion binding	heart looping,transcription from RNA polymerase II promoter,determination of left/right symmetry,anterior/posterior pattern specification,cell differentiation,lung development,somatic stem cell population maintenance,determination of pancreatic left/right asymmetry,determination of left/right asymmetry in nervous system,positive regulation of transcription, DNA-templated,positive regulation of tr…
PBS / LHF1	Q641Q3	Q641Q3	-0.807486	0.000189383	Q641Q3	METRNL	Meteorin-like protein	5	extracellular space,extracellular exosome	molecular_function,hormone activity	response to cold,regulation of receptor activity,response to muscle activity,fat cell differentiation,negative regulation of inflammatory response,brown fat cell differentiation,positive regulation of brown fat cell differentiation,positive regulation of energy homeostasis
TNFa_LHF1 / LHF1	Q15303	Q15303	-0.807004	0.000150653	Q15303	ERBB4	Receptor tyrosine-protein kinase erbB-4	21	extracellular region,nucleus,nucleoplasm,mitochondrion,mitochondrial matrix,cytosol,plasma membrane,integral component of membrane,basolateral plasma membrane,receptor complex,integral component of plasma membrane,cytoplasm,basal plasma membrane	protein tyrosine kinase activity,transmembrane receptor protein tyrosine kinase activity,receptor signaling protein tyrosine kinase activity,Ras guanyl-nucleotide exchange factor activity,epidermal growth factor receptor binding,protein binding,ATP binding,protein homodimerization activity,transcription regulatory region DNA binding,phosphatidylinositol-4,5-bisphosphate 3-kinase activity,signal t…	MAPK cascade,neural crest cell migration,positive regulation of protein phosphorylation,transcription, DNA-templated,signal transduction,transmembrane receptor protein tyrosine kinase signaling pathway,nervous system development,heart development,lactation,cell proliferation,positive regulation of cell proliferation,negative regulation of cell proliferation,embryonic pattern specification,positiv…
PBS / LHF1	P04920	P04920	-0.805206	0.00170658	P04920	SLC4A2	Anion exchange protein 2	7	plasma membrane,integral component of plasma membrane,focal adhesion,membrane,basolateral plasma membrane,apical plasma membrane	inorganic anion exchanger activity,anion transmembrane transporter activity,sodium:bicarbonate symporter activity,anion:anion antiporter activity,enzyme binding	anion transport,spermatogenesis,inorganic anion transport,bicarbonate transport,digestive tract development,regulation of intracellular pH,anion transmembrane transport
TNFa_LHF1 / TNFa	P28300	P28300	0.892372	0.000520307	P28300	LOX	Protein-lysine 6-oxidase	6	extracellular region,proteinaceous extracellular matrix,collagen trimer,extracellular space,nucleus	protein-lysine 6-oxidase activity,copper ion binding,protein binding	cellular protein modification process,heart development,extracellular matrix organization,collagen fibril organization,lung development,aorta development,wound healing,response to drug,elastic fiber assembly,blood vessel morphogenesis,response to steroid hormone,oxidation-reduction process,blood vessel development
TNFa / LHF1	P17677	P17677	-0.80426	0.00197956	P17677	GAP43	Neuromodulin	5	cytoplasm,plasma membrane,postsynaptic density,cell junction,filopodium membrane,growth cone membrane	phosphatidylserine binding,protein binding,calmodulin binding,lysophosphatidic acid binding,phosphatidylinositol phosphate binding	protein kinase C-activating G-protein coupled receptor signaling pathway,axon guidance,response to wounding,glial cell differentiation,axon choice point recognition,regulation of growth,tissue regeneration,cell fate commitment,regulation of filopodium assembly,axon development
TNFa / LHF1	Q96S99	Q96S99	-0.8036	5.61584e-06	Q96S99	PLEKHF1	Pleckstrin homology domain-containing family F member 1	7	nucleus,lysosome,lysosomal membrane,endosome membrane,perinuclear region of cytoplasm,endosome,autophagosome,extrinsic component of omegasome membrane,pre-autophagosomal structure,endoplasmic reticulum,vacuolar membrane,membrane,ER-mitochondrion membrane contact site	protein binding,phosphatidylinositol-5-phosphate binding,phosphatidylinositol-3-phosphate binding,metal ion binding,phosphatidylinositol-4-phosphate binding,phosphatidylinositol binding	apoptotic process,endosome organization,positive regulation of autophagy,vesicle organization,protein localization to plasma membrane,positive regulation of intrinsic apoptotic signaling pathway,negative regulation of phosphatase activity,cellular response to starvation,macroautophagy
TNFa_LHF1 / LHF1	O43805	O43805	-0.802969	0.00100897	O43805	SSNA1	Sjoegren syndrome nuclear autoantigen 1	2	nucleus,centrosome,cytosol,ciliary basal body	protein binding,identical protein binding	G2/M transition of mitotic cell cycle,regulation of G2/M transition of mitotic cell cycle,intraciliary transport,ciliary receptor clustering involved in smoothened signaling pathway,ciliary basal body docking
PBS / LHF1	Q9C0F3	Q9C0F3	-0.802962	0.0194351	Q9C0F3	ZNF436	Zinc finger protein 436	3	nucleoplasm,cytosol	DNA binding,transcription factor activity, sequence-specific DNA binding,protein binding,metal ion binding	transcription, DNA-templated,regulation of transcription, DNA-templated
TNFa_LHF1 / PBS	P16403	P16403	-0.802035	0.00770705	P16403	H1-2	Histone H1.2	5	nucleosome,nucleus,nuclear euchromatin,transcriptionally active chromatin	RNA binding,protein binding,chromatin DNA binding	negative regulation of transcription from RNA polymerase II promoter,nucleosome assembly,nucleosome positioning,histone H3-K4 trimethylation,histone H3-K27 trimethylation
PBS / LHF1	O60437	O60437	-0.801585	1.76703e-05	O60437	PPL	Periplakin	69	cornified envelope,nucleus,mitochondrion,cytosol,cytoskeleton,desmosome,extracellular exosome	structural constituent of cytoskeleton,protein binding,cadherin binding	cytoskeleton organization,response to mechanical stimulus,cornification
TNFa / LHF1	Q63HQ2	Q63HQ2	-0.801131	4.92792e-06	Q63HQ2	EGFLAM	Pikachurin	19	basement membrane,interstitial matrix,cell junction,synapse	calcium ion binding,glycosaminoglycan binding	positive regulation of cell-substrate adhesion,peptide cross-linking via chondroitin 4-sulfate glycosaminoglycan,extracellular matrix organization
TNFa_LHF1 / LHF1	P21246	P21246	-0.801128	0.002929	P21246	PTN	Pleiotrophin	4	basement membrane,extracellular space,endoplasmic reticulum,cell surface,membrane,neuromuscular junction,macromolecular complex,perinuclear region of cytoplasm,extracellular region	protein phosphatase inhibitor activity,growth factor activity,heparin binding,protein kinase binding,chondroitin sulfate proteoglycan binding,chondroitin sulfate binding,vascular endothelial growth factor binding,heparan sulfate binding	liver development,transmembrane receptor protein tyrosine phosphatase signaling pathway,nervous system development,heart development,learning,positive regulation of cell proliferation,regulation of cell shape,regulation of receptor activity,positive regulation of cell-substrate adhesion,positive regulation of neuron projection development,response to activity,negative regulation of angiogenesis,s…
TNFa_LHF1 / TNFa	P20774	P20774	0.889821	0.000240708	P20774	OGN	Mimecan	17	extracellular region,proteinaceous extracellular matrix,extracellular space,Golgi lumen,extracellular matrix,lysosomal lumen,extracellular exosome,extracellular vesicle	protein binding,growth factor activity	axonogenesis,regulation of receptor activity,keratan sulfate biosynthetic process,keratan sulfate catabolic process,negative regulation of smooth muscle cell proliferation
TNFa_LHF1 / LHF1	Q8NBP7	Q8NBP7	-0.795611	0.000460246	Q8NBP7	PCSK9	Proprotein convertase subtilisin/kexin type 9	7	extracellular region,extracellular space,cytoplasm,lysosome,lysosomal membrane,early endosome,late endosome,endoplasmic reticulum,endoplasmic reticulum lumen,rough endoplasmic reticulum,Golgi apparatus,plasma membrane,cell surface,ER to Golgi transport vesicle,extrinsic component of external side of plasma membrane,endolysosome membrane,perinuclear region of cytoplasm,PCSK9-LDLR complex,PCSK9-Anx…	RNA binding,serine-type endopeptidase activity,protein binding,sodium channel inhibitor activity,low-density lipoprotein particle binding,receptor inhibitor activity,apolipoprotein binding,very-low-density lipoprotein particle binding,apolipoprotein receptor binding,protein self-association,low-density lipoprotein particle receptor binding,very-low-density lipoprotein particle receptor binding	kidney development,liver development,negative regulation of receptor recycling,positive regulation of receptor internalization,triglyceride metabolic process,phospholipid metabolic process,apoptotic process,lysosomal transport,cholesterol metabolic process,cellular response to starvation,regulation of receptor activity,negative regulation of low-density lipoprotein particle clearance,protein auto…
TNFa_LHF1 / LHF1	P20711	P20711	-0.795314	0.00144897	P20711	DDC	Aromatic-L-amino-acid decarboxylase	6	cytosol,synaptic vesicle,axon,neuronal cell body,extracellular exosome	aromatic-L-amino-acid decarboxylase activity,protein binding,amino acid binding,enzyme binding,protein domain specific binding,pyridoxal phosphate binding,L-dopa decarboxylase activity	cellular amino acid metabolic process,circadian rhythm,multicellular organism aging,aminergic neurotransmitter loading into synaptic vesicle,isoquinoline alkaloid metabolic process,cellular response to drug,dopamine biosynthetic process,catecholamine biosynthetic process,serotonin biosynthetic process,indolalkylamine biosynthetic process,response to pyrethroid,phytoalexin metabolic process,cellul…
TNFa_LHF1 / LHF1	A5PL33	A5PL33	-0.794621	0.000329968	A5PL33	KRBA1	Protein KRBA1	8	cellular_component	molecular_function	biological_process
PBS / LHF1	P61769	P61769	-0.793923	0.00838562	P61769	B2M	Beta-2-microglobulin	3	Golgi membrane,extracellular region,extracellular space,endoplasmic reticulum lumen,Golgi apparatus,cytosol,plasma membrane,focal adhesion,external side of plasma membrane,ER to Golgi transport vesicle membrane,membrane,phagocytic vesicle membrane,early endosome membrane,early endosome lumen,specific granule lumen,MHC class I protein complex,recycling endosome membrane,extracellular exosome,terti…	protein binding,identical protein binding	retina homeostasis,positive regulation of T cell mediated cytotoxicity,response to molecule of bacterial origin,antigen processing and presentation of peptide antigen via MHC class I,antigen processing and presentation of exogenous peptide antigen via MHC class I, TAP-dependent,antigen processing and presentation of exogenous peptide antigen via MHC class I, TAP-independent,antigen processing and…
TNFa_LHF1 / TNFa	P78357	P78357	0.885928	1.53234e-06	P78357	CNTNAP1	Contactin-associated protein 1	23	integral component of plasma membrane,integral component of membrane,paranodal junction,paranode region of axon,myelin sheath,voltage-gated potassium channel complex	receptor activity,SH3/SH2 adaptor activity,protein binding,SH3 domain binding	protein localization to paranode region of axon,cytoskeleton organization,cell adhesion,signal transduction,positive regulation of signal transduction,neuronal action potential propagation,central nervous system myelination,myelination in peripheral nervous system,paranodal junction assembly,neuron projection morphogenesis,neuromuscular process controlling posture,neuromuscular process controllin…
PBS / LHF1	Q14586	Q14586	-0.791874	0.0358813	Q14586	ZNF267	Zinc finger protein 267	4	nucleus	RNA polymerase II transcription factor activity, sequence-specific DNA binding,DNA binding,transcription factor activity, sequence-specific DNA binding,metal ion binding	transcription, DNA-templated,regulation of transcription, DNA-templated,regulation of transcription from RNA polymerase II promoter,multicellular organism development
TNFa_LHF1 / TNFa	Q86WV6	Q86WV6	0.883734	4.53024e-06	Q86WV6	STING1	Stimulator of interferon genes protein	8	mitochondrial outer membrane,peroxisome,endoplasmic reticulum membrane,Golgi apparatus,plasma membrane,integral component of membrane,cytoplasmic vesicle membrane,secretory granule membrane,perinuclear region of cytoplasm	protein binding,transcription factor binding,protein kinase binding,ubiquitin protein ligase binding,cyclic-di-GMP binding,identical protein binding,protein homodimerization activity,cyclic-GMP-AMP binding	activation of innate immune response,positive regulation of defense response to virus by host,apoptotic process,viral process,positive regulation of protein binding,regulation of type I interferon production,positive regulation of type I interferon production,interferon-beta production,positive regulation of protein import into nucleus, translocation,cellular response to interferon-beta,positive …
TNFa_LHF1 / PBS	Q53F39	Q53F39	-0.791027	0.0108309	Q53F39	MPPE1	Metallophosphoesterase 1	4	nucleoplasm,endoplasmic reticulum,endoplasmic reticulum-Golgi intermediate compartment,Golgi apparatus,cis-Golgi network,integral component of membrane,endoplasmic reticulum-Golgi intermediate compartment membrane,endoplasmic reticulum exit site	protein binding,phosphoric diester hydrolase activity,manganese ion binding,GPI anchor binding	GPI anchor biosynthetic process,ER to Golgi vesicle-mediated transport
PBS / LHF1	Q13522	Q13522	-0.787709	0.0112837	Q13522	PPP1R1A	Protein phosphatase 1 regulatory subunit 1A	6	extracellular space,cytoplasm	protein serine/threonine phosphatase inhibitor activity,protein binding	glycogen metabolic process,negative regulation of protein kinase activity,negative regulation of phosphoprotein phosphatase activity,intracellular signal transduction
PBS / LHF1	P57735	P57735	-0.787079	1.46221e-05	P57735	RAB25	Ras-related protein Rab-25	9	pseudopodium,pseudopodium membrane,cytoplasmic vesicle,extracellular exosome,endomembrane system,recycling endosome,endosome	GTPase activity,protein binding,GTP binding,myosin V binding	epithelial cell morphogenesis,positive regulation of cell proliferation,positive regulation of epithelial cell migration,protein transport,pseudopodium organization,regulation of vesicle-mediated transport,exocytosis,Rab protein signal transduction,intracellular protein transport
TNFa_LHF1 / LHF1	P35869	P35869	-0.786627	0.000308582	P35869	AHR	Aryl hydrocarbon receptor	4	nucleus,nucleoplasm,transcription factor complex,cytoplasm,cytosol,macromolecular complex,cytosolic aryl hydrocarbon receptor complex,nuclear aryl hydrocarbon receptor complex	TFIID-class transcription factor binding,transcription coactivator binding,DNA binding,transcription factor activity, sequence-specific DNA binding,aryl hydrocarbon receptor activity,RNA polymerase II transcription factor activity, ligand-activated sequence-specific DNA binding,protein binding,transcription factor binding,TBP-class protein binding,enhancer binding,transcription regulatory region …	blood vessel development,regulation of transcription, DNA-templated,regulation of transcription from RNA polymerase II promoter,transcription from RNA polymerase II promoter,xenobiotic metabolic process,apoptotic process,cell cycle,response to xenobiotic stimulus,response to toxic substance,regulation of gene expression,cAMP-mediated signaling,intracellular receptor signaling pathway,regulation o…
TNFa_LHF1 / TNFa	P55291	P55291	0.881007	0.00281527	P55291	CDH15	Cadherin-15	10	Golgi apparatus,cytosol,plasma membrane,caveola,integral component of membrane,neuromuscular junction,extracellular exosome,cell surface,catenin complex,cell-cell adherens junction	calcium ion binding,protein binding,cadherin binding,protein homodimerization activity,cytoskeletal protein binding	cell adhesion,homophilic cell adhesion via plasma membrane adhesion molecules,adherens junction organization,positive regulation of muscle cell differentiation,cell morphogenesis,single organismal cell-cell adhesion,multicellular organism development,calcium-dependent cell-cell adhesion via plasma membrane cell adhesion molecules,cell-cell adhesion mediated by cadherin,cell-cell junction assembly
TNFa_LHF1 / TNFa	Q8IYL3	Q8IYL3	0.874971	0.00353003	Q8IYL3	C1orf174	UPF0688 protein C1orf174	2	nucleus	protein binding
PBS / LHF1	Q9H5Y7	Q9H5Y7	-0.782673	0.00333816	Q9H5Y7	SLITRK6	SLIT and NTRK-like protein 6	8	plasma membrane,integral component of plasma membrane,cell surface,proteinaceous extracellular matrix,extracellular space		startle response,lens development in camera-type eye,auditory receptor cell morphogenesis,axonogenesis,synapse assembly,visual perception,sensory perception of sound,adult locomotory behavior,vestibulocochlear nerve development,auditory behavior,multicellular organism growth,positive regulation of synapse assembly,linear vestibuloocular reflex,innervation,cochlea development
TNFa_LHF1 / TNFa	P02461	P02461	0.868577	7.36863e-07	P02461	COL3A1	Collagen alpha-1(III) chain	37	extracellular region,collagen type III trimer,extracellular space,endoplasmic reticulum lumen,extracellular matrix	protease binding,integrin binding,extracellular matrix structural constituent,protein binding,SMAD binding,metal ion binding,platelet-derived growth factor binding	skeletal system development,cell-matrix adhesion,transforming growth factor beta receptor signaling pathway,integrin-mediated signaling pathway,heart development,aging,response to radiation,response to mechanical stimulus,peptide cross-linking,cerebral cortex development,platelet activation,extracellular matrix organization,collagen fibril organization,collagen catabolic process,response to cytok…
TNFa_LHF1 / LHF1	Q8NAX2	Q8NAX2	-0.782143	0.0396122	Q8NAX2	KDF1	Keratinocyte differentiation factor 1	2	nucleoplasm,cytoplasm,cell cortex,cell junction,cell leading edge,mitotic spindle		keratinocyte development,regulation of epidermal cell division,negative regulation of keratinocyte proliferation,morphogenesis of embryonic epithelium,positive regulation of epidermal cell differentiation,developmental growth,limb epidermis development,establishment of skin barrier,negative regulation of stem cell proliferation
TNFa_LHF1 / LHF1	Q9NRR3	Q9NRR3	-0.782044	0.0105882	Q9NRR3	CDC42SE2	CDC42 small effector protein 2	3	phagocytic cup,cytoplasm,cytoskeleton,plasma membrane,cell projection,extracellular exosome	structural molecule activity,protein binding	phagocytosis,regulation of cell shape,regulation of signal transduction
TNFa_LHF1 / TNFa	P40123	P40123	0.855417	0.00134163	P40123	CAP2	Adenylyl cyclase-associated protein 2	17	plasma membrane,postsynaptic density,cortical actin cytoskeleton	actin binding,protein binding,adenylate cyclase binding,identical protein binding	cell morphogenesis,establishment or maintenance of cell polarity,signal transduction,activation of adenylate cyclase activity,actin polymerization or depolymerization,regulation of adenylate cyclase activity
TNFa / LHF1	Q9Y5F2	Q9Y5F2	-0.781075	0.0067831	Q9Y5F2	PCDHB11	Protocadherin beta-11	3	integral component of plasma membrane,integral component of membrane	calcium ion binding	cell adhesion,homophilic cell adhesion via plasma membrane adhesion molecules,chemical synaptic transmission,nervous system development,synapse assembly,calcium-dependent cell-cell adhesion via plasma membrane cell adhesion molecules,cell-cell signaling
TNFa / LHF1	Q9NP74	Q9NP74	-0.780821	0.000367145	Q9NP74	PALMD	Palmdelphin	9	cytoplasm,membrane,dendritic spine		regulation of cell shape,signaling
TNFa_LHF1 / LHF1	P35548	P35548	-0.780393	0.00268941	P35548	MSX2	Homeobox protein MSX-2	3	cytosol,nuclear speck	RNA polymerase II regulatory region sequence-specific DNA binding,RNA polymerase II transcription factor activity, sequence-specific DNA binding,transcriptional repressor activity, RNA polymerase II transcription regulatory region sequence-specific binding,transcription cofactor activity,protein binding,transcription factor binding,sequence-specific DNA binding,transcription regulatory region DNA…	negative regulation of transcription from RNA polymerase II promoter,osteoblast differentiation,chondrocyte development,osteoblast development,outflow tract septum morphogenesis,epithelial to mesenchymal transition involved in endocardial cushion formation,endochondral bone growth,transcription, DNA-templated,negative regulation of cell proliferation,anterior/posterior pattern specification,signa…
TNFa_LHF1 / TNFa	Q99435	Q99435	0.849876	0.00767245	Q99435	NELL2	Protein kinase C-binding protein NELL2	5	extracellular region,cell	calcium ion binding,protein binding	neuron cellular homeostasis
TNFa_LHF1 / PBS	Q8N488	Q8N488	-0.779655	0.000212288	Q8N488	RYBP	RING1 and YY1-binding protein	6	nucleus,nucleoplasm,cytoplasm,PcG protein complex	DNA binding,transcription corepressor activity,protein binding,metal ion binding	negative regulation of transcription from RNA polymerase II promoter,transcription, DNA-templated,apoptotic process,multicellular organism development,negative regulation of proteasomal ubiquitin-dependent protein catabolic process,histone H2A monoubiquitination,positive regulation of apoptotic process,positive regulation of transcription, DNA-templated,negative regulation of G0 to G1 transition
TNFa_LHF1 / LHF1	Q8N138	Q8N138	-0.778299	0.0395678	Q8N138	ORMDL3	ORM1-like protein 3	2	endoplasmic reticulum,plasma membrane,integral component of membrane,secretory granule membrane,SPOTS complex,specific granule membrane	protein binding	ceramide metabolic process,neutrophil degranulation,cellular sphingolipid homeostasis,negative regulation of ceramide biosynthetic process
PBS / LHF1	P01344	P01344	-0.778081	0.000490496	P01344	IGF2	Insulin-like growth factor II	3	extracellular region,plasma membrane,platelet alpha granule lumen,extracellular exosome,extracellular space,cytoplasm	insulin receptor binding,insulin-like growth factor receptor binding,hormone activity,protein binding,growth factor activity,protein serine/threonine kinase activator activity,receptor agonist activity,receptor activator activity	negative regulation of transcription from RNA polymerase II promoter,skeletal system development,ossification,in utero embryonic development,embryonic placenta development,positive regulation of protein phosphorylation,platelet degranulation,glucose metabolic process,regulation of gene expression by genetic imprinting,regulation of transcription, DNA-templated,multicellular organism development,p…
TNFa_LHF1 / PBS	Q8NI77	Q8NI77	-0.777006	0.000195567	Q8NI77	KIF18A	Kinesin-like protein KIF18A	3	kinetochore,ruffle,nucleus,cytoplasm,microtubule organizing center,kinetochore microtubule,cytosol,kinesin complex,caveola,microtubule cytoskeleton,mitotic spindle midzone,microtubule,mitotic spindle astral microtubule	actin binding,protein binding,ATP binding,microtubule binding,ATP-dependent microtubule motor activity, plus-end-directed,microtubule plus-end binding,tubulin-dependent ATPase activity,microtubule motor activity,ATPase activity	retrograde vesicle-mediated transport, Golgi to ER,microtubule-based movement,microtubule depolymerization,sister chromatid cohesion,mitotic metaphase plate congression,male meiosis,protein transport,antigen processing and presentation of exogenous peptide antigen via MHC class II,regulation of microtubule cytoskeleton organization,cellular response to estradiol stimulus,seminiferous tubule devel…
PBS / LHF1	Q9H7X3	Q9H7X3	-0.776878	7.28142e-05	Q9H7X3	ZNF696	Zinc finger protein 696	4	nucleus	DNA binding,transcription factor activity, sequence-specific DNA binding,metal ion binding	transcription, DNA-templated,regulation of transcription, DNA-templated
TNFa_LHF1 / PBS	Q6T4R5	Q6T4R5	-0.776122	3.32593e-05	Q6T4R5	NHS	Nance-Horan syndrome protein	23	Golgi apparatus,bicellular tight junction,focal adhesion,apical plasma membrane,nuclear body,lamellipodium,cell junction		lens development in camera-type eye,cell differentiation
TNFa_LHF1 / LHF1	Q7Z591	Q7Z591	-0.775806	0.00894126	Q7Z591	AKNA	Microtubule organization protein AKNA	14	fibrillar center,nucleoplasm,centrosome,cytosol,membrane,intracellular membrane-bounded organelle	RNA polymerase II core promoter proximal region sequence-specific DNA binding,RNA polymerase II transcription factor activity, sequence-specific DNA binding,transcriptional activator activity, RNA polymerase II core promoter proximal region sequence-specific binding,protein binding	transcription from RNA polymerase II promoter,positive regulation of transcription from RNA polymerase II promoter
TNFa_LHF1 / LHF1	Q96LC9	Q96LC9	-0.773826	0.029697	Q96LC9	BMF	Bcl-2-modifying factor	2	acrosomal vesicle,mitochondrial outer membrane,cytosol,plasma membrane,myosin complex	protein binding	protein insertion into mitochondrial membrane involved in apoptotic signaling pathway,negative regulation of autophagy,positive regulation of protein homooligomerization,cellular response to UV,positive regulation of apoptotic process,anoikis,positive regulation of release of cytochrome c from mitochondria,positive regulation of protein insertion into mitochondrial membrane involved in apoptotic …
TNFa_LHF1 / PBS	Q15699	Q15699	-0.773262	0.000110951	Q15699	ALX1	ALX homeobox protein 1	10	nucleus,nucleoplasm,transcription factor complex,Golgi apparatus,nuclear body	RNA polymerase II regulatory region sequence-specific DNA binding,RNA polymerase II transcription factor activity, sequence-specific DNA binding,transcriptional activator activity, RNA polymerase II transcription regulatory region sequence-specific binding,transcription factor activity, sequence-specific DNA binding,transcription corepressor activity,protein binding,protein homodimerization activ…	negative regulation of transcription from RNA polymerase II promoter,cartilage condensation,neural crest cell migration,neural tube closure,transcription from RNA polymerase II promoter,multicellular organism development,anterior/posterior pattern specification,positive regulation of epithelial to mesenchymal transition,embryonic limb morphogenesis,positive regulation of transcription, DNA-templa…
TNFa_LHF1 / LHF1	Q00722	Q00722	-0.773216	9.32849e-05	Q00722	PLCB2	1-phosphatidylinositol 4,5-bisphosphate phosphodiesterase beta-2	10	cytosol	phosphatidylinositol phospholipase C activity,phospholipase C activity,signal transducer activity,calcium ion binding	phospholipid metabolic process,G-protein coupled receptor signaling pathway,activation of phospholipase C activity,Wnt signaling pathway, calcium modulating pathway,lipid catabolic process,intracellular signal transduction,inositol phosphate metabolic process,sensory perception of bitter taste
TNFa_LHF1 / PBS	Q8IYA6	Q8IYA6	-0.772587	5.09898e-05	Q8IYA6	CKAP2L	Cytoskeleton-associated protein 2-like	6	spindle pole,centrosome,cytosol,mitotic spindle
TNFa_LHF1 / LHF1	Q9Y5X9	Q9Y5X9	-0.772427	0.000818733	Q9Y5X9	LIPG	Endothelial lipase	4	extracellular region,extracellular space,early endosome,Golgi apparatus,cell surface	lipoprotein lipase activity,phospholipase activity,heparin binding,phosphatidylcholine 1-acylhydrolase activity	lipid metabolic process,response to nutrient,cell proliferation,phospholipid catabolic process,positive regulation of high-density lipoprotein particle clearance,positive regulation of cholesterol transport,high-density lipoprotein particle remodeling,cholesterol homeostasis,reverse cholesterol transport,regulation of lipoprotein metabolic process,phospholipid homeostasis
PBS / LHF1	Q00978	Q00978	-0.770598	0.000213752	Q00978	IRF9	Interferon regulatory factor 9	10	nucleus,nucleoplasm,cytoplasm,cytosol	RNA polymerase II transcription factor activity, sequence-specific DNA binding,core promoter binding,transcription factor activity, sequence-specific DNA binding,protein binding	regulation of transcription from RNA polymerase II promoter,transcription from RNA polymerase II promoter,cell surface receptor signaling pathway,defense response to virus,interferon-gamma-mediated signaling pathway,type I interferon signaling pathway
TNFa_LHF1 / LHF1	Q9H0J9	Q9H0J9	-0.770486	0.00883681	Q9H0J9	PARP12	Protein mono-ADP-ribosyltransferase PARP12	3	nucleus	RNA binding,NAD+ ADP-ribosyltransferase activity,metal ion binding
TNFa_LHF1 / TNFa	Q6ZMU5	Q6ZMU5	0.84316	0.00346682	Q6ZMU5	TRIM72	Tripartite motif-containing protein 72	8	cytoplasmic vesicle membrane,sarcolemma	phosphatidylserine binding,protein binding,zinc ion binding,ubiquitin conjugating enzyme binding,ubiquitin protein ligase activity	plasma membrane repair,muscle system process,exocytosis,muscle contraction,muscle organ development,negative regulation of myotube differentiation,protein ubiquitination,proteasome-mediated ubiquitin-dependent protein catabolic process,negative regulation of insulin-like growth factor receptor signaling pathway,negative regulation of insulin receptor signaling pathway,protein homooligomerization
TNFa_LHF1 / LHF1	Q01094	Q01094	-0.76691	0.0292913	Q01094	E2F1	Transcription factor E2F1	2	nuclear chromatin,nucleus,nucleoplasm,mitochondrion,centrosome,macromolecular complex,Rb-E2F complex	RNA polymerase II transcription factor activity, sequence-specific DNA binding,core promoter binding,transcriptional repressor activity, RNA polymerase II transcription regulatory region sequence-specific binding,DNA binding,transcription factor activity, sequence-specific DNA binding,protein binding,transcription factor binding,protein kinase binding,sequence-specific DNA binding,protein dimeriz…	DNA damage checkpoint,regulation of transcription involved in G1/S transition of mitotic cell cycle,negative regulation of transcription from RNA polymerase II promoter,transcription, DNA-templated,regulation of transcription, DNA-templated,DNA damage response, signal transduction by p53 class mediator resulting in cell cycle arrest,spermatogenesis,intrinsic apoptotic signaling pathway in respons…
TNFa_LHF1 / LHF1	Q8WWK9	Q8WWK9	-0.766558	0.000887208	Q8WWK9	CKAP2	Cytoskeleton-associated protein 2	10	spindle pole,centrosome,cytosol,microtubule cytoskeleton,cytoplasmic microtubule		mitotic cytokinesis,apoptotic process,negative regulation of microtubule depolymerization,positive regulation of transcription from RNA polymerase II promoter
TNFa_LHF1 / LHF1	Q14573	Q14573	-0.766352	4.8104e-06	Q14573	ITPR3	Inositol 1,4,5-trisphosphate receptor type 3	32	nuclear outer membrane,nucleoplasm,nucleolus,cytoplasm,endoplasmic reticulum,endoplasmic reticulum membrane,plasma membrane,integral component of plasma membrane,brush border,membrane,platelet dense tubular network membrane,neuronal cell body,myelin sheath,receptor complex,apical part of cell,sarcoplasmic reticulum,cytoplasmic vesicle membrane,secretory granule membrane	inositol hexakisphosphate binding,inositol 1,4,5-trisphosphate-sensitive calcium-release channel activity,calcium ion binding,protein binding,calcium-release channel activity,phosphatidylinositol binding,inositol 1,3,4,5 tetrakisphosphate binding,inositol 1,4,5 trisphosphate binding	G-protein coupled receptor signaling pathway,positive regulation of cytosolic calcium ion concentration,memory,platelet activation,inositol phosphate-mediated signaling,regulation of insulin secretion,sensory perception of bitter taste,sensory perception of sweet taste,sensory perception of umami taste,release of sequestered calcium ion into cytosol,protein homooligomerization,protein heterooligo…
PBS / LHF1	O00533	O00533	-0.765604	0.000223244	O00533	CHL1	Neural cell adhesion molecule L1-like protein	7	proteinaceous extracellular matrix,plasma membrane,integral component of membrane,dendrite,apical part of cell,extracellular exosome	protease binding	neuron migration,cell adhesion,signal transduction,axon guidance,adult locomotory behavior,axon regeneration,exploration behavior,negative regulation of neuron apoptotic process,cognition
TNFa_LHF1 / LHF1	P52566	P52566	-0.765419	0.000123908	P52566	ARHGDIB	Rho GDP-dissociation inhibitor 2	12	cytoplasm,cytosol,cytoskeleton,membrane,cytoplasmic vesicle,extracellular exosome	GTPase activity,Rho GDP-dissociation inhibitor activity,GTPase activator activity,protein binding,Rac GTPase binding	negative regulation of cell adhesion,multicellular organism development,regulation of Rho protein signal transduction,positive regulation of GTPase activity,regulation of small GTPase mediated signal transduction,cellular response to redox state,negative regulation of trophoblast cell migration,regulation of actin cytoskeleton reorganization
PBS / LHF1	P08195	P08195	-0.764574	3.44679e-06	P08195	SLC3A2	4F2 cell-surface antigen heavy chain	28	nucleus,cytosol,plasma membrane,cell surface,membrane,integral component of membrane,apical plasma membrane,melanosome,extracellular exosome	RNA binding,double-stranded RNA binding,catalytic activity,calcium:sodium antiporter activity,protein binding,neutral amino acid transmembrane transporter activity,cadherin binding	carbohydrate metabolic process,calcium ion transport,amino acid transport,tryptophan transport,cell growth,sodium ion transmembrane transport,response to exogenous dsRNA,leukocyte migration,L-alpha-amino acid transmembrane transport,L-leucine import into cell
TNFa / LHF1	Q9Y6H5	Q9Y6H5	-0.764497	0.00192929	Q9Y6H5	SNCAIP	Synphilin-1	12	nucleoplasm,cytoplasm,cytosol,synaptic vesicle,cytoplasmic ribonucleoprotein granule,presynaptic membrane,neuronal cell body	protein binding,ubiquitin protein ligase binding,identical protein binding	cell death,dopamine metabolic process,cellular protein metabolic process,regulation of neurotransmitter secretion,regulation of inclusion body assembly
TNFa_LHF1 / LHF1	P09496	P09496	-0.764037	0.00113884	P09496	CLTA	Clathrin light chain A	8	spindle,cytosol,plasma membrane,membrane,clathrin coat,clathrin vesicle coat,clathrin coat of trans-Golgi network vesicle,clathrin coat of coated pit,synaptic vesicle membrane,cytoplasmic vesicle,trans-Golgi network membrane,endolysosome membrane,clathrin-coated endocytic vesicle,clathrin complex,postsynaptic endocytic zone cytoplasmic component	molecular_function,structural molecule activity,protein binding,clathrin heavy chain binding,peptide binding,GTPase binding	intracellular protein transport,microtubule-based movement,cell cycle,antigen processing and presentation of exogenous peptide antigen via MHC class II,low-density lipoprotein particle receptor catabolic process,low-density lipoprotein particle clearance,clathrin coat assembly,cell division,membrane organization,clathrin-dependent endocytosis
TNFa_LHF1 / LHF1	P14317	P14317	-0.763605	1.96853e-06	P14317	HCLS1	Hematopoietic lineage cell-specific protein	17	nucleus,transcription factor complex,cytoplasm,mitochondrion,cytosol,plasma membrane	RNA polymerase II transcription factor binding,actin binding,protein binding,SH3 domain binding,protein kinase binding	negative regulation of transcription from RNA polymerase II promoter,regulation of transcription, DNA-templated,positive regulation of cell proliferation,response to hormone,positive regulation of phosphatidylinositol 3-kinase signaling,actin filament polymerization,erythrocyte differentiation,regulation of actin filament polymerization,positive regulation of granulocyte differentiation,positive …
TNFa_LHF1 / LHF1	O60279	O60279	-0.762297	0.000121602	O60279	SUSD5	Sushi domain-containing protein 5	6	integral component of membrane	hyaluronic acid binding	cell adhesion,Notch signaling pathway
TNFa_LHF1 / PBS	Q9Y6N9	Q9Y6N9	-0.761619	0.00558381	Q9Y6N9	USH1C	Harmonin	6	photoreceptor outer segment,photoreceptor inner segment,cytoplasm,cytosol,cytoskeleton,plasma membrane,microvillus,brush border,stereocilium,apical part of cell,synapse,photoreceptor connecting cilium,stereocilia ankle link complex,stereocilium tip,stereocilia ankle link	protein binding,spectrin binding,actin filament binding	G2/M transition of mitotic cell cycle,sensory perception of sound,parallel actin filament bundle assembly,regulation of microvillus length,cellular macromolecular complex assembly,inner ear morphogenesis,auditory receptor cell differentiation,photoreceptor cell maintenance,sensory perception of light stimulus,equilibrioception,actin filament bundle assembly,inner ear receptor stereocilium organiz…
TNFa_LHF1 / LHF1	Q6ZNJ1	Q6ZNJ1	-0.761085	3.92564e-06	Q6ZNJ1	NBEAL2	Neurobeachin-like protein 2	25	endoplasmic reticulum,plasma membrane,tertiary granule membrane,ficolin-1-rich granule membrane		platelet formation,neutrophil degranulation
PBS / LHF1	P51828	P51828	-0.760636	0.0195564	P51828	ADCY7	Adenylate cyclase type 7	5	plasma membrane,guanylate cyclase complex, soluble,integral component of membrane	adenylate cyclase activity,guanylate cyclase activity,ATP binding,metal ion binding	renal water homeostasis,cAMP biosynthetic process,cGMP biosynthetic process,signal transduction,G-protein coupled receptor signaling pathway,adenylate cyclase-activating G-protein coupled receptor signaling pathway,activation of adenylate cyclase activity,adenylate cyclase-inhibiting G-protein coupled receptor signaling pathway,activation of protein kinase A activity,maternal process involved in …
TNFa / LHF1	Q6MZQ0	Q6MZQ0	-0.760353	0.00672002	Q6MZQ0	PRR5L	Proline-rich protein 5-like	3	mitochondrion,TORC2 complex	protein binding,ubiquitin protein ligase binding	negative regulation of protein phosphorylation,positive regulation of protein phosphorylation,negative regulation of signal transduction,regulation of fibroblast migration,positive regulation of phosphatidylinositol 3-kinase signaling,cellular response to oxidative stress,TORC2 signaling,positive regulation of mRNA catabolic process,positive regulation of intracellular protein transport
TNFa_LHF1 / LHF1	Q14894	Q14894	-0.760117	9.70716e-05	Q14894	CRYM	Ketimine reductase mu-crystallin	13	nucleus,cytoplasm,mitochondrion,peroxisomal matrix,cytosol,extracellular exosome	transcription corepressor activity,protein binding,oxidoreductase activity, acting on the CH-NH2 group of donors, NAD or NADP as acceptor,protein homodimerization activity,thiomorpholine-carboxylate dehydrogenase activity,NADP binding,thyroid hormone binding,hormone binding	negative regulation of transcription from RNA polymerase II promoter,lysine catabolic process,sensory perception of sound,thyroid hormone metabolic process,oxidation-reduction process,thyroid hormone transport
TNFa_LHF1 / LHF1	A6NFY7	A6NFY7	-0.759149	0.000401188	A6NFY7	SDHAF1	Succinate dehydrogenase assembly factor 1, mitochondrial	2	mitochondrion,mitochondrial matrix	protein binding	mitochondrial respiratory chain complex II assembly
PBS / LHF1	Q9Y6H5	Q9Y6H5	-0.758131	0.00154355	Q9Y6H5	SNCAIP	Synphilin-1	12	nucleoplasm,cytoplasm,cytosol,synaptic vesicle,cytoplasmic ribonucleoprotein granule,presynaptic membrane,neuronal cell body	protein binding,ubiquitin protein ligase binding,identical protein binding	cell death,dopamine metabolic process,cellular protein metabolic process,regulation of neurotransmitter secretion,regulation of inclusion body assembly
TNFa_LHF1 / TNFa	Q9Y4K0	Q9Y4K0	0.842821	9.46172e-05	Q9Y4K0	LOXL2	Lysyl oxidase homolog 2	21	chromatin,basement membrane,extracellular space,nucleus,nucleoplasm,endoplasmic reticulum,membrane,extracellular matrix	protein-lysine 6-oxidase activity,scavenger receptor activity,copper ion binding,protein binding,electron carrier activity,oligosaccharide binding	negative regulation of transcription from RNA polymerase II promoter,response to hypoxia,epithelial to mesenchymal transition,endothelial cell proliferation,sprouting angiogenesis,transcription, DNA-templated,cellular protein modification process,receptor-mediated endocytosis,cell adhesion,aging,positive regulation of epithelial to mesenchymal transition,peptidyl-lysine oxidation,electron transpo…
TNFa_LHF1 / TNFa	Q96K49	Q96K49	0.841971	0.000701513	Q96K49	TMEM87B	Transmembrane protein 87B	5	Golgi membrane,cytosol,integral component of membrane		retrograde transport, endosome to Golgi
PBS / LHF1	Q9HBG4	Q9HBG4	-0.756488	0.0035604	Q9HBG4	ATP6V0A4	V-type proton ATPase 116 kDa subunit a isoform 4	8	vacuolar proton-transporting V-type ATPase, V0 domain,lysosomal membrane,endosome,plasma membrane,endosome membrane,integral component of membrane,apical plasma membrane,phagocytic vesicle membrane,brush border membrane,apical part of cell,extracellular exosome,vacuolar proton-transporting V-type ATPase complex	protein binding,proton-transporting ATPase activity, rotational mechanism,ATPase binding	ossification,regulation of pH,vacuolar acidification,excretion,sensory perception of sound,insulin receptor signaling pathway,ATP synthesis coupled proton transport,ATP hydrolysis coupled proton transport,transferrin transport,ion transmembrane transport,vacuolar proton-transporting V-type ATPase complex assembly,phagosome acidification,hydrogen ion transmembrane transport
TNFa_LHF1 / LHF1	Q53GD3	Q53GD3	-0.756442	0.0227874	Q53GD3	SLC44A4	Choline transporter-like protein 4	2	plasma membrane,integral component of membrane,apical plasma membrane,extracellular exosome	choline transmembrane transporter activity,thiamine pyrophosphate transporter activity	phosphatidylcholine biosynthetic process,acetylcholine biosynthetic process,choline transport,positive regulation of cell growth,thiamine pyrophosphate transport,otolith formation,neuromast hair cell development,transmembrane transport,acetylcholine secretion
TNFa / LHF1	P09758	P09758	-0.75644	0.00195698	P09758	TACSTD2	Tumor-associated calcium signal transducer 2	9	extracellular space,nucleus,cytosol,integral component of plasma membrane,basal plasma membrane,membrane,lateral plasma membrane,extracellular exosome,bicellular tight junction	receptor activity,protein binding,cadherin binding involved in cell-cell adhesion	cell surface receptor signaling pathway,visual perception,cell proliferation,negative regulation of epithelial cell migration,regulation of epithelial cell proliferation,negative regulation of stress fiber assembly,ureteric bud morphogenesis,negative regulation of branching involved in ureteric bud morphogenesis,cell-cell adhesion,negative regulation of substrate adhesion-dependent cell spreading…
TNFa_LHF1 / LHF1	P21741	P21741	-0.756016	0.000118615	P21741	MDK	Midkine	12	extracellular region,cytoplasm,cell projection	growth factor activity,heparin binding	behavioral fear response,signal transduction,Notch signaling pathway,nervous system development,short-term memory,response to wounding,regulation of receptor activity,cell migration,dentate gyrus development,cerebellar granular layer development,cerebral cortex development,cell differentiation,adrenal gland development,defecation,response to drug,negative regulation of neuron apoptotic process,po…
TNFa_LHF1 / PBS	Q9H7C9	Q9H7C9	-0.754962	0.000465591	Q9H7C9	AAMDC	Mth938 domain-containing protein	12	cytoplasm	protein binding	negative regulation of apoptotic process,positive regulation of fat cell differentiation,positive regulation of transcription from RNA polymerase II promoter
TNFa_LHF1 / TNFa	Q6UXK5	Q6UXK5	0.834753	0.00474978	Q6UXK5	LRRN1	Leucine-rich repeat neuronal protein 1	11	proteinaceous extracellular matrix,extracellular space,integral component of membrane		positive regulation of synapse assembly,axonogenesis
TNFa_LHF1 / LHF1	Q8WUJ1	Q8WUJ1	-0.753226	0.0143472	Q8WUJ1	CYB5D2	Neuferricin	2	extracellular region,endomembrane system,membrane	heme binding	positive regulation of neuron differentiation
PBS / LHF1	P11169	P11169	-0.753107	3.42799e-06	P11169	SLC2A3	Solute carrier family 2, facilitated glucose transporter member 3	4	plasma membrane,integral component of plasma membrane,integral component of membrane,secretory granule membrane,specific granule membrane,extracellular exosome,tertiary granule membrane,ficolin-1-rich granule membrane	glucose transmembrane transporter activity,glucose binding,dehydroascorbic acid transporter activity,D-glucose transmembrane transporter activity	carbohydrate metabolic process,L-ascorbic acid metabolic process,neutrophil degranulation,dehydroascorbic acid transport,glucose transmembrane transport
TNFa_LHF1 / LHF1	Q9BW04	Q9BW04	-0.752966	0.00018497	Q9BW04	SARG	Specifically androgen-regulated gene protein	9	cytoplasm,cytosol,plasma membrane,extracellular exosome	molecular_function,protein binding	biological_process
TNFa_LHF1 / PBS	Q04743	Q04743	-0.752812	0.00708483	Q04743	EMX2	Homeobox protein EMX2	5	nucleus	RNA polymerase II transcription factor activity, sequence-specific DNA binding,protein binding,sequence-specific DNA binding	regulation of transcription from RNA polymerase II promoter,anterior/posterior pattern specification,dentate gyrus development,cerebral cortex regionalization,cell proliferation in forebrain,forebrain cell migration,neuron differentiation,response to drug,renal system development
TNFa_LHF1 / LHF1	Q7Z404	Q7Z404	-0.752487	0.0244128	Q7Z404	TMC4	Transmembrane channel-like protein 4	4	integral component of membrane,extracellular exosome		ion transport
TNFa_LHF1 / TNFa	O60687	O60687	0.833012	2.32759e-05	O60687	SRPX2	Sushi repeat-containing protein SRPX2	9	extracellular space,cytoplasm,cell surface,cell junction,excitatory synapse,synaptic membrane	receptor binding,protein binding,hepatocyte growth factor binding,identical protein binding	angiogenesis,regulation of phosphorylation,cell motility,positive regulation of synapse assembly,vocalization behavior,positive regulation of cell migration involved in sprouting angiogenesis,cell-cell adhesion
TNFa_LHF1 / PBS	Q96KR7	Q96KR7	-0.748378	0.00559174	Q96KR7	PHACTR3	Phosphatase and actin regulator 3	5	nucleoplasm,nuclear matrix	actin binding,protein phosphatase inhibitor activity,protein phosphatase 1 binding	negative regulation of phosphoprotein phosphatase activity
TNFa_LHF1 / TNFa	O43493	O43493	0.820861	0.00554504	O43493	TGOLN2	Trans-Golgi network integral membrane protein 2	11	nucleoplasm,endosome,endoplasmic reticulum lumen,Golgi apparatus,trans-Golgi network,cytosol,plasma membrane,integral component of membrane,transport vesicle,trans-Golgi network transport vesicle,clathrin-coated vesicle membrane	protein binding	Golgi to endosome transport,post-translational protein modification,cellular protein metabolic process,membrane organization
TNFa_LHF1 / LHF1	P20933	P20933	-0.748191	0.00187687	P20933	AGA	N(4)-(beta-N-acetylglucosaminyl)-L-asparaginase	6	extracellular region,extracellular space,lysosome,endoplasmic reticulum,azurophil granule lumen,extracellular exosome	N4-(beta-N-acetylglucosaminyl)-L-asparaginase activity,peptidase activity,protein self-association	proteolysis,protein deglycosylation,neutrophil degranulation,protein maturation
TNFa_LHF1 / TNFa	Q99973	Q99973	0.810669	0.00813368	Q99973	TEP1	Telomerase protein component 1	6	chromosome, telomeric region,U5 snRNP,telomerase holoenzyme complex,cytoplasm,nuclear matrix,intracellular ribonucleoprotein complex,precatalytic spliceosome,catalytic step 2 spliceosome	p53 binding,RNA binding,ATP binding,enzyme binding,telomerase RNA binding,telomerase activity	telomere maintenance via recombination,RNA-dependent DNA biosynthetic process,RNA splicing
TNFa_LHF1 / PBS	Q9NQ92	Q9NQ92	-0.747514	0.00833	Q9NQ92	COPRS	Coordinator of PRMT5 and differentiation stimulator	2	nucleus,nucleoplasm,cytosol,plasma membrane	protein binding,histone binding	transcription, DNA-templated,regulation of transcription, DNA-templated,muscle organ development,histone H4-R3 methylation
PBS / LHF1	P12830	P12830	-0.746687	9.65697e-06	P12830	CDH1	Cadherin-1	20	extracellular region,endosome,trans-Golgi network,plasma membrane,cell-cell adherens junction,cytoplasmic side of plasma membrane,actin cytoskeleton,integral component of membrane,lateral plasma membrane,catenin complex,flotillin complex,lamellipodium,cell junction,apical junction complex,perinuclear region of cytoplasm,extracellular exosome,cortical actin cytoskeleton,cell surface,cytoplasm	calcium ion binding,protein binding,beta-catenin binding,ankyrin binding,GTPase activating protein binding,identical protein binding,gamma-catenin binding,cadherin binding,cell adhesion molecule binding,protein homodimerization activity,cytoskeletal protein binding	homophilic cell adhesion via plasma membrane adhesion molecules,synapse assembly,response to toxic substance,pituitary gland development,negative regulation of cell-cell adhesion,extracellular matrix disassembly,extracellular matrix organization,neuron projection development,adherens junction organization,entry of bacterium into host cell,positive regulation of transcription factor import into nu…
TNFa_LHF1 / LHF1	Q16625	Q16625	-0.745082	0.00063684	Q16625	OCLN	Occludin	11	plasma membrane,cell-cell junction,bicellular tight junction,integral component of membrane,apical plasma membrane,apicolateral plasma membrane,lateral plasma membrane,cell junction,endocytic vesicle,cytoplasmic vesicle	protein binding,protein domain specific binding	cell-cell junction organization,macromolecular complex assembly,response to interleukin-18,bicellular tight junction assembly,cellular response to tumor necrosis factor,regulation of bicellular tight junction assembly
TNFa_LHF1 / TNFa	Q16352	Q16352	0.788143	0.00628517	Q16352	INA	Alpha-internexin	8	extracellular space,nucleoplasm,neurofilament,nuclear membrane,cytoplasmic ribonucleoprotein granule,myelin sheath,intermediate filament cytoskeleton	structural constituent of cytoskeleton	substantia nigra development,cell differentiation,neurofilament cytoskeleton organization,cellular response to leukemia inhibitory factor
TNFa_LHF1 / LHF1	Q8NI77	Q8NI77	-0.742256	0.000482017	Q8NI77	KIF18A	Kinesin-like protein KIF18A	3	kinetochore,ruffle,nucleus,cytoplasm,microtubule organizing center,kinetochore microtubule,cytosol,kinesin complex,caveola,microtubule cytoskeleton,mitotic spindle midzone,microtubule,mitotic spindle astral microtubule	actin binding,protein binding,ATP binding,microtubule binding,ATP-dependent microtubule motor activity, plus-end-directed,microtubule plus-end binding,tubulin-dependent ATPase activity,microtubule motor activity,ATPase activity	retrograde vesicle-mediated transport, Golgi to ER,microtubule-based movement,microtubule depolymerization,sister chromatid cohesion,mitotic metaphase plate congression,male meiosis,protein transport,antigen processing and presentation of exogenous peptide antigen via MHC class II,regulation of microtubule cytoskeleton organization,cellular response to estradiol stimulus,seminiferous tubule devel…
TNFa / PBS	Q9UKX2	Q9UKX2	-0.741979	5.97392e-05	Q9UKX2	MYH2	Myosin-2	4	cytosol,muscle myosin complex,intercalated disc,myofibril,sarcomere,A band,myosin filament,macromolecular complex	microfilament motor activity,microtubule motor activity,protein binding,calmodulin binding,ATP binding,microtubule binding,actin filament binding	muscle contraction,microtubule-based movement,muscle filament sliding,Fc-gamma receptor signaling pathway involved in phagocytosis
TNFa_LHF1 / PBS	Q7L2Z9	Q7L2Z9	-0.741426	0.0151845	Q7L2Z9	CENPQ	Centromere protein Q	5	chromosome, centromeric region,nucleoplasm,cytosol,actin cytoskeleton		sister chromatid cohesion,CENP-A containing nucleosome assembly,metaphase plate congression,positive regulation of protein localization to kinetochore
PBS / LHF1	Q9H2F3	Q9H2F3	-0.741291	0.000198231	Q9H2F3	HSD3B7	3 beta-hydroxysteroid dehydrogenase type 7	7	cellular_component,endoplasmic reticulum membrane,lipid particle,integral component of membrane	3-beta-hydroxy-delta5-steroid dehydrogenase activity,protein binding,cholest-5-ene-3-beta,7-alpha-diol 3-beta-dehydrogenase activity	bile acid biosynthetic process,B cell chemotaxis,oxidation-reduction process
TNFa_LHF1 / TNFa	P61812	P61812	0.781349	5.68469e-05	P61812	TGFB2	Transforming growth factor beta-2 proprotein	12	extracellular region,extracellular space,axon,extracellular matrix,platelet alpha granule lumen,neuronal cell body	beta-amyloid binding,receptor binding,type II transforming growth factor beta receptor binding,cytokine activity,transforming growth factor beta receptor binding,protein binding,growth factor activity,type III transforming growth factor beta receptor binding,protein homodimerization activity,protein heterodimerization activity,BMP receptor binding	cell morphogenesis,skeletal system development,angiogenesis,eye development,response to hypoxia,kidney development,epithelial to mesenchymal transition,neural tube closure,hair follicle development,platelet degranulation,heart morphogenesis,outflow tract septum morphogenesis,membranous septum morphogenesis,heart valve morphogenesis,atrioventricular valve morphogenesis,pulmonary valve morphogenesi…
TNFa_LHF1 / LHF1	P24530	P24530	-0.740009	0.0107258	P24530	EDNRB	Endothelin receptor type B	3	plasma membrane,integral component of plasma membrane,nuclear membrane,membrane raft	endothelin receptor activity,protein binding,peptide hormone binding,type 1 angiotensin receptor binding	negative regulation of transcription from RNA polymerase II promoter,neural crest cell migration,positive regulation of protein phosphorylation,regulation of pH,cell surface receptor signaling pathway,G-protein coupled receptor signaling pathway,negative regulation of adenylate cyclase activity,phospholipase C-activating G-protein coupled receptor signaling pathway,positive regulation of cytosoli…
TNFa_LHF1 / TNFa	P19883	P19883	0.775811	0.00305776	P19883	FST	Follistatin	9	extracellular region	signal transducer activity,protein binding,heparan sulfate proteoglycan binding,activin binding	negative regulation of transcription from RNA polymerase II promoter,hematopoietic progenitor cell differentiation,signal transduction,negative regulation of activin receptor signaling pathway,positive regulation of hair follicle development
TNFa_LHF1 / PBS	P0C0S8;Q16777;Q6FI13;Q96KK5;Q99878;Q9BTM1	P0C0S8;Q16777;Q6FI13;Q96KK5;Q99878;Q9BTM1	-0.738752	0.00985878	P0C0S8;Q16777;Q6FI13;Q96KK5;Q99878;Q9BTM1	H2AC15;H2AC20;H2AC19;H2AC12;H2AC14;H2AJ	Histone H2A type 1;Histone H2A type 2-C;Histone H2A type 2-A;Histone H2A type 1-H;Histone H2A type 1-J;Histone H2A.J	4	nucleosome,nuclear chromatin,nucleus,extracellular exosome;nucleosome,nuclear chromatin,nucleus,extracellular exosome;nucleosome,nuclear chromatin,nucleus,extracellular exosome;nucleosome,nuclear chromatin,extracellular exosome;nucleosome,nuclear chromatin,nucleus,extracellular exosome;nucleosome,nuclear chromatin,extracellular exosome	DNA binding,protein binding,enzyme binding,protein heterodimerization activity;molecular_function,DNA binding,protein heterodimerization activity;molecular_function,DNA binding,protein heterodimerization activity;molecular_function,DNA binding,protein heterodimerization activity;molecular_function,DNA binding,protein heterodimerization activity;molecular_function,DNA binding,protein heterodimeriz…	chromatin silencing,biological_process,chromatin organization;chromatin silencing,biological_process,chromatin organization;chromatin silencing,biological_process,chromatin organization;chromatin silencing,biological_process,chromatin organization;chromatin silencing,biological_process,chromatin organization;chromatin silencing,biological_process,chromatin organization
TNFa_LHF1 / TNFa	Q6IS24	Q6IS24	0.772991	0.000852324	Q6IS24	GALNT17	Polypeptide N-acetylgalactosaminyltransferase 17	4	Golgi membrane,integral component of membrane,Golgi apparatus,membrane	polypeptide N-acetylgalactosaminyltransferase activity,carbohydrate binding,metal ion binding	protein glycosylation,oligosaccharide biosynthetic process,protein O-linked glycosylation via serine,O-glycan processing,protein O-linked glycosylation via threonine
PBS / LHF1	Q7Z3F1	Q7Z3F1	-0.738212	0.000198248	Q7Z3F1	GPR155	Integral membrane protein GPR155	2	cytoplasm,integral component of membrane,extracellular exosome	molecular_function	intracellular signal transduction,cognition,transmembrane transport
TNFa_LHF1 / PBS	Q86Y91	Q86Y91	-0.73785	0.00410096	Q86Y91	KIF18B	Kinesin-like protein KIF18B	11	astral microtubule,nucleus,cytoplasm,cytosol,kinesin complex,nuclear body,microtubule plus-end,microtubule end,mitotic spindle midzone,microtubule,mitotic spindle astral microtubule	motor activity,microtubule motor activity,protein binding,ATP binding,microtubule binding,ATPase activity,kinesin binding,ATP-dependent microtubule motor activity, plus-end-directed	mitotic sister chromatid segregation,mitotic cell cycle,microtubule-based movement,microtubule depolymerization,cell division,regulation of cell division
TNFa_LHF1 / PBS	Q12864	Q12864	-0.737019	0.00507924	Q12864	CDH17	Cadherin-17	3	nucleus,plasma membrane,cell surface,integral component of membrane,basolateral plasma membrane,cell junction	integrin binding,transporter activity,proton-dependent oligopeptide secondary active transmembrane transporter activity,calcium ion binding	germinal center B cell differentiation,marginal zone B cell differentiation,oligopeptide transport,cell adhesion,homophilic cell adhesion via plasma membrane adhesion molecules,integrin-mediated signaling pathway,calcium-dependent cell-cell adhesion via plasma membrane cell adhesion molecules,positive regulation of integrin activation by cell surface receptor linked signal transduction,adherens j…
PBS / LHF1	Q14573	Q14573	-0.736931	2.38177e-06	Q14573	ITPR3	Inositol 1,4,5-trisphosphate receptor type 3	32	nuclear outer membrane,nucleoplasm,nucleolus,cytoplasm,endoplasmic reticulum,endoplasmic reticulum membrane,plasma membrane,integral component of plasma membrane,brush border,membrane,platelet dense tubular network membrane,neuronal cell body,myelin sheath,receptor complex,apical part of cell,sarcoplasmic reticulum,cytoplasmic vesicle membrane,secretory granule membrane	inositol hexakisphosphate binding,inositol 1,4,5-trisphosphate-sensitive calcium-release channel activity,calcium ion binding,protein binding,calcium-release channel activity,phosphatidylinositol binding,inositol 1,3,4,5 tetrakisphosphate binding,inositol 1,4,5 trisphosphate binding	G-protein coupled receptor signaling pathway,positive regulation of cytosolic calcium ion concentration,memory,platelet activation,inositol phosphate-mediated signaling,regulation of insulin secretion,sensory perception of bitter taste,sensory perception of sweet taste,sensory perception of umami taste,release of sequestered calcium ion into cytosol,protein homooligomerization,protein heterooligo…
TNFa / LHF1	Q01628	Q01628	-0.736377	0.00227611	Q01628	IFITM3	Interferon-induced transmembrane protein 3	4	lysosomal membrane,plasma membrane,integral component of membrane,late endosome membrane,extracellular exosome	protein binding	immune response,response to virus,negative regulation of viral transcription,response to interferon-gamma,response to interferon-alpha,response to interferon-beta,negative regulation of viral genome replication,negative regulation of viral entry into host cell,defense response to virus,type I interferon signaling pathway
PBS / LHF1	Q58DX5	Q58DX5	-0.735674	0.000226248	Q58DX5	NAALADL2	Inactive N-acetylated-alpha-linked acidic dipeptidase-like protein 2	8	nucleoplasm,integral component of membrane	protein binding
PBS / LHF1	Q9UKK3	Q9UKK3	-0.735291	7.31462e-05	Q9UKK3	PARP4	Protein mono-ADP-ribosyltransferase PARP4	21	nucleus,cytoplasm,cytosol,spindle microtubule,membrane,intracellular ribonucleoprotein complex,extracellular exosome	DNA binding,NAD+ ADP-ribosyltransferase activity,protein binding,enzyme binding	DNA repair,cellular protein modification process,protein ADP-ribosylation,inflammatory response,cellular response to DNA damage stimulus,cell death,response to drug,regulation of telomerase activity
TNFa_LHF1 / TNFa	Q01995	Q01995	0.766179	1.11858e-08	Q01995	TAGLN	Transgelin	14	cytoplasm	protein binding,actin filament binding	muscle organ development,epithelial cell differentiation
TNFa_LHF1 / TNFa	P31947	P31947	0.761189	8.26091e-07	P31947	SFN	14-3-3 protein sigma	14	extracellular space,nucleus,mitochondrion,cytosol,cytoplasmic vesicle membrane,extracellular exosome	protein binding,protein kinase C inhibitor activity,protein kinase binding,protein domain specific binding,identical protein binding,cadherin binding,phosphoprotein binding	regulation of cyclin-dependent protein serine/threonine kinase activity,release of cytochrome c from mitochondria,keratinocyte development,negative regulation of protein kinase activity,DNA damage response, signal transduction by p53 class mediator resulting in cell cycle arrest,signal transduction,intrinsic apoptotic signaling pathway in response to DNA damage,regulation of epidermal cell divisi…
TNFa_LHF1 / TNFa	Q8N3D4	Q8N3D4	0.755515	0.00352128	Q8N3D4	EHBP1L1	EH domain-binding protein 1-like protein 1	9	endosome,membrane	molecular_function	biological_process
TNFa_LHF1 / TNFa	P02458	P02458	0.752827	0.000772327	P02458	COL2A1	Collagen alpha-1(II) chain	23	extracellular region,collagen type II trimer,basement membrane,extracellular space,endoplasmic reticulum lumen,extracellular matrix	extracellular matrix structural constituent conferring tensile strength,MHC class II protein binding,identical protein binding,metal ion binding,platelet-derived growth factor binding	skeletal system development,cartilage condensation,tissue homeostasis,endochondral ossification,chondrocyte differentiation,heart morphogenesis,proteoglycan metabolic process,central nervous system development,visual perception,sensory perception of sound,regulation of gene expression,extracellular matrix organization,collagen fibril organization,collagen catabolic process,notochord development,i…
TNFa_LHF1 / LHF1	Q92968	Q92968	-0.730495	0.000120619	Q92968	PEX13	Peroxisomal membrane protein PEX13	4	peroxisome,peroxisomal membrane,integral component of peroxisomal membrane,membrane,intracellular membrane-bounded organelle,peroxisomal importomer complex	protein binding	fatty acid alpha-oxidation,neuron migration,suckling behavior,locomotory behavior,protein import into peroxisome matrix, docking,cerebral cortex cell migration,microtubule-based peroxisome localization
PBS / LHF1	O60565	O60565	-0.729651	0.00854469	O60565	GREM1	Gremlin-1	8	extracellular space,cell surface	cytokine activity,protein binding,morphogen activity,transmembrane receptor protein tyrosine kinase activator activity,BMP binding,protein homodimerization activity,vascular endothelial growth factor receptor 2 binding,receptor agonist activity	cell morphogenesis,branching involved in ureteric bud morphogenesis,cell migration involved in sprouting angiogenesis,positive regulation of receptor internalization,positive regulation of transcription from RNA polymerase II promoter involved in myocardial precursor cell differentiation,mesenchymal to epithelial transition involved in metanephros morphogenesis,apoptotic process,signal transducti…
TNFa_LHF1 / LHF1	Q96FC7	Q96FC7	-0.728383	0.000247085	Q96FC7	PHYHIPL	Phytanoyl-CoA hydroxylase-interacting protein-like	8	cytoplasm,mitochondrion
PBS / LHF1	P13995	P13995	-0.727176	0.010756	P13995	MTHFD2	Bifunctional methylenetetrahydrofolate dehydrogenase/cyclohydrolase, mitochondrial	10	extracellular space,mitochondrion,mitochondrial matrix,cytosol	magnesium ion binding,methenyltetrahydrofolate cyclohydrolase activity,methylenetetrahydrofolate dehydrogenase (NAD+) activity,methylenetetrahydrofolate dehydrogenase (NADP+) activity,phosphate ion binding	one-carbon metabolic process,tetrahydrofolate metabolic process,folic acid metabolic process,oxidation-reduction process
PBS / LHF1	Q08495	Q08495	-0.72656	0.00312891	Q08495	DMTN	Dematin	7	cytosol,actin filament,plasma membrane,endomembrane system,postsynaptic density,spectrin-associated cytoskeleton,actin cytoskeleton,cortical cytoskeleton,platelet dense tubular network membrane,cell projection membrane,cytoplasmic vesicle,perinuclear region of cytoplasm	actin binding,receptor binding,protein binding,spectrin binding,protein self-association,actin filament binding	cytoskeleton organization,regulation of cell shape,regulation of lamellipodium assembly,positive regulation of fibroblast migration,negative regulation of peptidyl-threonine phosphorylation,negative regulation of cell-substrate adhesion,actin cytoskeleton organization,positive regulation of blood coagulation,regulation of actin cytoskeleton organization,negative regulation of peptidyl-serine phos…
TNFa_LHF1 / LHF1	P09669	P09669	-0.726289	0.000408464	P09669	COX6C	Cytochrome c oxidase subunit 6C	6	mitochondrion,mitochondrial inner membrane,integral component of membrane	cytochrome-c oxidase activity	generation of precursor metabolites and energy,mitochondrial electron transport, cytochrome c to oxygen,hydrogen ion transmembrane transport
TNFa / LHF1	P29762	P29762	-0.725119	6.00653e-05	P29762	CRABP1	Cellular retinoic acid-binding protein 1	19	cytosol	retinoic acid binding,retinoid binding,protein binding,retinal binding,retinol binding	signal transduction,multicellular organism development,retinoic acid catabolic process
PBS / LHF1	O15119	O15119	-0.722463	0.0034539	O15119	TBX3	T-box transcription factor TBX3	9	nucleus	RNA polymerase II core promoter proximal region sequence-specific DNA binding,RNA polymerase II transcription factor activity, sequence-specific DNA binding,transcriptional repressor activity, RNA polymerase II core promoter proximal region sequence-specific binding,RNA polymerase II transcription factor binding,RNA polymerase II activating transcription factor binding,protein binding,sequence-sp…	negative regulation of transcription from RNA polymerase II promoter,skeletal system development,blood vessel development,in utero embryonic development,heart looping,outflow tract morphogenesis,atrioventricular bundle cell differentiation,transcription, DNA-templated,regulation of transcription from RNA polymerase II promoter,cell aging,positive regulation of cell proliferation,anterior/posterio…
PBS / LHF1	Q9BZ72	Q9BZ72	-0.721875	9.55901e-05	Q9BZ72	PITPNM2	Membrane-associated phosphatidylinositol transfer protein 2	7	cytosol,endomembrane system,membrane,cell body	calcium ion binding,lipid binding,phosphatidylinositol transporter activity,receptor tyrosine kinase binding	phosphatidylinositol biosynthetic process,phospholipid transport,phosphatidylinositol-mediated signaling
TNFa_LHF1 / TNFa	P35443	P35443	0.749716	0.0100434	P35443	THBS4	Thrombospondin-4	9	extracellular region,basement membrane,extracellular space,endoplasmic reticulum,sarcoplasmic reticulum,extracellular matrix,extracellular exosome	integrin binding,calcium ion binding,protein binding,growth factor activity,heparin binding	positive regulation of endothelial cell proliferation,response to unfolded protein,regulation of receptor activity,negative regulation of angiogenesis,extracellular matrix organization,regulation of tissue remodeling,response to endoplasmic reticulum stress,behavioral response to pain,tissue remodeling,positive regulation of peptidyl-tyrosine phosphorylation,myoblast migration,positive regulation…
TNFa / LHF1	O15551	O15551	-0.720927	0.00389798	O15551	CLDN3	Claudin-3	3	cytoplasm,integral component of plasma membrane,bicellular tight junction,integral component of membrane,apicolateral plasma membrane,lateral plasma membrane,extracellular exosome	transmembrane signaling receptor activity,structural molecule activity,identical protein binding	response to hypoxia,epithelial cell morphogenesis,signal transduction,calcium-independent cell-cell adhesion via plasma membrane cell-adhesion molecules,response to ethanol,protein homooligomerization,protein heterooligomerization,bicellular tight junction assembly
TNFa_LHF1 / PBS	Q86XE5	Q86XE5	-0.720408	0.00565402	Q86XE5	HOGA1	4-hydroxy-2-oxoglutarate aldolase, mitochondrial	6	mitochondrion,mitochondrial matrix,extracellular exosome	4-hydroxy-2-oxoglutarate aldolase activity,protein homodimerization activity	glyoxylate catabolic process,4-hydroxyproline catabolic process,oxalate metabolic process,pyruvate biosynthetic process,glyoxylate metabolic process
TNFa_LHF1 / TNFa	Q01628	Q01628	0.747761	0.00100052	Q01628	IFITM3	Interferon-induced transmembrane protein 3	4	lysosomal membrane,plasma membrane,integral component of membrane,late endosome membrane,extracellular exosome	protein binding	immune response,response to virus,negative regulation of viral transcription,response to interferon-gamma,response to interferon-alpha,response to interferon-beta,negative regulation of viral genome replication,negative regulation of viral entry into host cell,defense response to virus,type I interferon signaling pathway
TNFa_LHF1 / LHF1	P09668	P09668	-0.718964	2.15957e-05	P09668	CTSH	Pro-cathepsin H	6	extracellular region,extracellular space,lysosome,cytosol,secretory granule lumen,cytoplasmic ribonucleoprotein granule,intracellular membrane-bounded organelle,extracellular exosome,alveolar lamellar body,multivesicular body lumen,tertiary granule lumen,ficolin-1-rich granule lumen	endopeptidase activity,aminopeptidase activity,cysteine-type endopeptidase activity,serine-type endopeptidase activity,protein binding,peptidase activity,cysteine-type peptidase activity,cysteine-type endopeptidase activator activity involved in apoptotic process,HLA-A specific activating MHC class I receptor activity,thyroid hormone binding	metanephros development,T cell mediated cytotoxicity,adaptive immune response,immune response-regulating signaling pathway,proteolysis,apoptotic process,activation of cysteine-type endopeptidase activity involved in apoptotic process,positive regulation of cell proliferation,positive regulation of gene expression,positive regulation of epithelial cell migration,neuropeptide catabolic process,brad…
PBS / LHF1	Q99643	Q99643	-0.718282	3.8074e-05	Q99643	SDHC	Succinate dehydrogenase cytochrome b560 subunit, mitochondrial	3	mitochondrion,mitochondrial inner membrane,mitochondrial respiratory chain complex II, succinate dehydrogenase complex (ubiquinone),integral component of membrane,respiratory chain complex II	succinate dehydrogenase activity,electron carrier activity,heme binding,metal ion binding,succinate dehydrogenase (ubiquinone) activity	tricarboxylic acid cycle,mitochondrial electron transport, succinate to ubiquinone,aerobic respiration,oxidation-reduction process
TNFa_LHF1 / LHF1	Q9Y6Q5	Q9Y6Q5	-0.71783	0.000120094	Q9Y6Q5	AP1M2	AP-1 complex subunit mu-2	10	Golgi membrane,lysosomal membrane,cytosol,clathrin adaptor complex,cytoplasmic vesicle membrane,clathrin-coated vesicle membrane,trans-Golgi network membrane,intracellular membrane-bounded organelle	protein binding	protein targeting,vesicle targeting,antigen processing and presentation of exogenous peptide antigen via MHC class II,regulation of defense response to virus by virus
TNFa_LHF1 / LHF1	Q3KQV3	Q3KQV3	-0.71707	0.000590196	Q3KQV3	ZNF792	Zinc finger protein 792	2	nucleus	DNA binding,protein binding,identical protein binding,metal ion binding,transcription factor activity, sequence-specific DNA binding	transcription, DNA-templated,regulation of transcription, DNA-templated
PBS / LHF1	P61952	P61952	-0.716704	0.00587219	P61952	GNG11	Guanine nucleotide-binding protein G(I)/G(S)/G(O) subunit gamma-11	2	heterotrimeric G-protein complex,plasma membrane	GTPase activity,signal transducer activity	signal transduction,G-protein coupled receptor signaling pathway,cellular response to glucagon stimulus
PBS / LHF1	Q9BZE0	Q9BZE0	-0.716197	0.012054	Q9BZE0	GLIS2	Zinc finger protein GLIS2	2	nucleus,cytoplasm,nuclear speck,Requires Ontology	RNA polymerase II regulatory region sequence-specific DNA binding,transcriptional activator activity, RNA polymerase II core promoter proximal region sequence-specific binding,protein binding,transcription regulatory region DNA binding,metal ion binding	negative regulation of transcription from RNA polymerase II promoter,transcription from RNA polymerase II promoter,nervous system development,negative regulation of sequence-specific DNA binding transcription factor activity,negative regulation of smoothened signaling pathway,negative regulation of transcription, DNA-templated,positive regulation of transcription, DNA-templated,positive regulatio…
TNFa_LHF1 / PBS	Q6PIF6	Q6PIF6	-0.715667	0.000226749	Q6PIF6	MYO7B	Unconventional myosin-VIIb	32	microvillus,brush border,myosin complex,extracellular exosome,apical cytoplasm	microtubule motor activity,protein binding,ATP binding,microtubule binding,actin filament binding	microtubule-based movement,cell differentiation,brush border assembly
TNFa_LHF1 / LHF1	O14770	O14770	-0.714825	0.000223736	O14770	MEIS2	Homeobox protein Meis2	5	nucleus,perinuclear region of cytoplasm	RNA polymerase II core promoter proximal region sequence-specific DNA binding,RNA polymerase II transcription factor activity, sequence-specific DNA binding,transcriptional activator activity, RNA polymerase II core promoter proximal region sequence-specific binding,transcription factor activity, sequence-specific DNA binding,transcription cofactor activity,transcription corepressor activity,prot…	negative regulation of transcription from RNA polymerase II promoter,eye development,transcription from RNA polymerase II promoter,visual learning,response to mechanical stimulus,pancreas development,negative regulation of myeloid cell differentiation,positive regulation of mitotic cell cycle,positive regulation of transcription from RNA polymerase II promoter,response to growth factor,Requires O…
PBS / LHF1	Q9HAT2	Q9HAT2	-0.714365	2.53668e-05	Q9HAT2	SIAE	Sialate O-acetylesterase	11	extracellular space,lysosome,extracellular exosome	sialate O-acetylesterase activity	regulation of immune system process,carbohydrate metabolic process
TNFa_LHF1 / LHF1	A0A0U1RRI6	A0A0U1RRI6	-0.714267	0.000489297	A0A0U1RRI6	CENPVL3	Centromere protein V-like protein 3	8		carbon-sulfur lyase activity	metabolic process
PBS / LHF1	Q8IXQ6	Q8IXQ6	-0.713528	7.16573e-06	Q8IXQ6	PARP9	Protein mono-ADP-ribosyltransferase PARP9	4	nucleus,nucleoplasm,cytoplasm,mitochondrion,cytosol,membrane,macromolecular complex,Requires Ontology	transcriptional repressor activity, RNA polymerase II transcription factor binding,NAD+ ADP-ribosyltransferase activity,enzyme inhibitor activity,protein binding,enzyme binding,histone binding,ubiquitin-like protein ligase binding,ADP-D-ribose binding,STAT family protein binding,NAD+ binding	negative regulation of transcription from RNA polymerase II promoter,positive regulation of defense response to virus by host,double-strand break repair,protein ADP-ribosylation,posttranscriptional regulation of gene expression,negative regulation of gene expression,cell migration,NAD biosynthesis via nicotinamide riboside salvage pathway,positive regulation of chromatin binding,positive regulati…
PBS / LHF1	P56693	P56693	-0.713475	0.00208666	P56693	SOX10	Transcription factor SOX-10	3	chromatin,nucleus,nucleoplasm,extrinsic component of mitochondrial outer membrane	RNA polymerase II core promoter proximal region sequence-specific DNA binding,RNA polymerase II distal enhancer sequence-specific DNA binding,RNA polymerase II transcription factor activity, sequence-specific DNA binding,transcriptional activator activity, RNA polymerase II transcription factor binding,DNA binding,transcription factor activity, sequence-specific DNA binding,transcription factor a…	in utero embryonic development,neural crest cell migration,positive regulation of neuroblast proliferation,regulation of transcription from RNA polymerase II promoter,transcription elongation from RNA polymerase II promoter,peripheral nervous system development,anatomical structure morphogenesis,negative regulation of Schwann cell proliferation,oligodendrocyte development,positive regulation of g…
TNFa / LHF1	Q8IZP9	Q8IZP9	-0.713168	1.13745e-05	Q8IZP9	ADGRG2	Adhesion G-protein coupled receptor G2	10	cytosol,plasma membrane,integral component of plasma membrane,cell surface,integral component of membrane,apical plasma membrane,extracellular exosome	G-protein coupled receptor activity	cell surface receptor signaling pathway,G-protein coupled receptor signaling pathway,spermatogenesis
PBS / LHF1	Q13503	Q13503	-0.712527	0.00892353	Q13503	MED21	Mediator of RNA polymerase II transcription subunit 21	3	ubiquitin ligase complex,mediator complex	RNA polymerase II transcription cofactor activity,transcription coactivator activity,DNA-directed RNA polymerase activity,protein binding,ubiquitin protein ligase activity	blastocyst development,transcription, DNA-templated,regulation of transcription from RNA polymerase II promoter,protein ubiquitination,stem cell population maintenance,positive regulation of transcription from RNA polymerase II promoter
PBS / LHF1	O60637	O60637	-0.711881	0.0135168	O60637	TSPAN3	Tetraspanin-3	3	integral component of plasma membrane,extracellular exosome	molecular_function	cell surface receptor signaling pathway,biological_process
PBS / LHF1	Q9P2M7	Q9P2M7	-0.711009	5.57636e-05	Q9P2M7	CGN	Cingulin	51	plasma membrane,bicellular tight junction,myosin complex,cell junction	motor activity,actin binding,protein binding,cadherin binding	transforming growth factor beta receptor signaling pathway,biological_process
TNFa_LHF1 / LHF1	Q13370	Q13370	-0.710695	0.000221469	Q13370	PDE3B	cGMP-inhibited 3',5'-cyclic phosphodiesterase B	4	endoplasmic reticulum,Golgi apparatus,cytosol,membrane,integral component of membrane,guanyl-nucleotide exchange factor complex	3',5'-cyclic-nucleotide phosphodiesterase activity,3',5'-cyclic-AMP phosphodiesterase activity,cGMP-inhibited cyclic-nucleotide phosphodiesterase activity,protein binding,protein kinase B binding,metal ion binding,3',5'-cyclic-GMP phosphodiesterase activity	angiogenesis,cAMP catabolic process,negative regulation of cell adhesion,G-protein coupled receptor signaling pathway,negative regulation of angiogenesis,cellular response to insulin stimulus,negative regulation of cell adhesion mediated by integrin,negative regulation of cAMP-mediated signaling,negative regulation of lipid catabolic process
TNFa_LHF1 / TNFa	Q7Z5L7	Q7Z5L7	0.746654	0.0057663	Q7Z5L7	PODN	Podocan	4	proteinaceous extracellular matrix,extracellular space,cytoplasm,extracellular matrix	protein kinase inhibitor activity,collagen binding	negative regulation of protein kinase activity,negative regulation of cell proliferation,cytokine-mediated signaling pathway,negative regulation of cell migration,negative regulation of JAK-STAT cascade
TNFa_LHF1 / LHF1	O60565	O60565	-0.709536	0.00468811	O60565	GREM1	Gremlin-1	8	extracellular space,cell surface	cytokine activity,protein binding,morphogen activity,transmembrane receptor protein tyrosine kinase activator activity,BMP binding,protein homodimerization activity,vascular endothelial growth factor receptor 2 binding,receptor agonist activity	cell morphogenesis,branching involved in ureteric bud morphogenesis,cell migration involved in sprouting angiogenesis,positive regulation of receptor internalization,positive regulation of transcription from RNA polymerase II promoter involved in myocardial precursor cell differentiation,mesenchymal to epithelial transition involved in metanephros morphogenesis,apoptotic process,signal transducti…
TNFa / LHF1	O00458	O00458	-0.70897	0.00448404	O00458	IFRD1	Interferon-related developmental regulator 1	5	nucleus,cytoplasm	RNA polymerase II sequence-specific DNA binding transcription factor binding	myoblast fate determination,striated muscle tissue development,negative regulation of axon extension,muscle cell differentiation,skeletal muscle tissue regeneration,negative regulation of collateral sprouting,regulation of sequence-specific DNA binding transcription factor activity
PBS / LHF1	Q9UPY5	Q9UPY5	-0.708795	0.00157985	Q9UPY5	SLC7A11	Cystine/glutamate transporter	2	rough endoplasmic reticulum,cytoskeleton,plasma membrane,integral component of plasma membrane,cell surface,integral component of membrane	protein binding,cystine:glutamate antiporter activity,L-amino acid transmembrane transporter activity	amino acid transport,response to oxidative stress,brain development,response to toxic substance,L-glutamate transport,response to nicotine,leukocyte migration,lens fiber cell differentiation,platelet aggregation,amino acid transmembrane transport
PBS / LHF1	Q14956	Q14956	-0.708784	0.00411301	Q14956	GPNMB	Transmembrane glycoprotein NMB	8	plasma membrane,integral component of plasma membrane,integral component of membrane,melanosome	integrin binding,protein binding,heparin binding,chemoattractant activity,syndecan binding,receptor agonist activity	osteoblast differentiation,negative regulation of cytokine production,positive regulation of protein phosphorylation,cell adhesion,signal transduction,cell-cell signaling,negative regulation of cell proliferation,regulation of receptor activity,bone mineralization,positive regulation of cell migration,positive regulation of protein autophosphorylation,negative regulation of tumor necrosis factor …
TNFa_LHF1 / LHF1	Q96FC9	Q96FC9	-0.708561	0.000109398	Q96FC9	DDX11	ATP-dependent DNA helicase DDX11	16	nuclear chromatin,spindle pole,fibrillar center,nucleus,nucleoplasm,nucleolus,cytoplasm,centrosome,midbody,extracellular exosome,mitotic cohesin complex,Ctf18 RFC-like complex	DNA binding,chromatin binding,DNA replication origin binding,double-stranded DNA binding,single-stranded DNA binding,single-stranded RNA binding,ATP-dependent DNA helicase activity,helicase activity,protein binding,ATP binding,ATP-dependent helicase activity,DNA-dependent ATPase activity,RNA-dependent ATPase activity,triplex DNA binding,metal ion binding,4 iron, 4 sulfur cluster binding,G-quadrup…	DNA repair,transcription, DNA-templated,cellular response to DNA damage stimulus,sister chromatid cohesion,multicellular organism development,viral process,replication fork processing,positive regulation of endodeoxyribonuclease activity,negative regulation of protein binding,DNA duplex unwinding,positive regulation of chromatin binding,IRE1-mediated unfolded protein response,G-quadruplex DNA unw…
TNFa_LHF1 / LHF1	Q9BX63	Q9BX63	-0.708186	0.0118505	Q9BX63	BRIP1	Fanconi anemia group J protein	9	nucleus,nucleoplasm,cytoplasm,nuclear membrane	DNA binding,chromatin binding,ATP-dependent DNA helicase activity,protein binding,ATP binding,metal ion binding,4 iron, 4 sulfur cluster binding	DNA damage checkpoint,DNA synthesis involved in DNA repair,strand displacement,DNA replication,double-strand break repair,regulation of transcription from RNA polymerase II promoter,spermatogonial cell division,spermatid development,negative regulation of cell proliferation,response to toxic substance,negative regulation of gene expression,meiotic DNA double-strand break processing involved in re…
TNFa_LHF1 / TNFa	Q96JA1	Q96JA1	0.737643	0.00122902	Q96JA1	LRIG1	Leucine-rich repeats and immunoglobulin-like domains protein 1	23	plasma membrane,integral component of membrane		sensory perception of sound,hair cycle process,otolith morphogenesis,innervation
TNFa_LHF1 / LHF1	Q8N5I9	Q8N5I9	-0.707847	0.00322259	Q8N5I9	C12orf45	Uncharacterized protein C12orf45	5
TNFa_LHF1 / LHF1	Q13772	Q13772	-0.707433	0.0167061	Q13772	NCOA4	Nuclear receptor coactivator 4	5	nucleus,mitochondrion,autolysosome	transcription coactivator activity,androgen receptor binding	transcription, DNA-templated,protein targeting to lysosome,cellular iron ion homeostasis,male gonad development,androgen receptor signaling pathway,positive regulation of transcription, DNA-templated
TNFa_LHF1 / TNFa	Q9BXN1	Q9BXN1	0.73717	0.0104192	Q9BXN1	ASPN	Asporin	7	proteinaceous extracellular matrix,cytoplasm,extracellular matrix	protein kinase inhibitor activity,calcium ion binding,collagen binding	negative regulation of protein kinase activity,cytokine-mediated signaling pathway,bone mineralization,negative regulation of transforming growth factor beta receptor signaling pathway,negative regulation of JAK-STAT cascade,negative regulation of tooth mineralization
PBS / LHF1	Q7Z7N9	Q7Z7N9	-0.705723	0.013312	Q7Z7N9	TMEM179B	Transmembrane protein 179B	3	nucleolus,plasma membrane,integral component of membrane,nuclear speck,secretory granule membrane,azurophil granule membrane,ficolin-1-rich granule membrane		neutrophil degranulation
TNFa_LHF1 / TNFa	P49802	P49802	0.737091	0.00513054	P49802	RGS7	Regulator of G-protein signaling 7	4	cytosol,heterotrimeric G-protein complex,plasma membrane	signal transducer activity,GTPase activator activity,G-protein beta-subunit binding	protein folding,G-protein coupled receptor signaling pathway,negative regulation of signal transduction,intracellular signal transduction,positive regulation of GTPase activity
TNFa / LHF1	O15119	O15119	-0.704866	0.00410632	O15119	TBX3	T-box transcription factor TBX3	9	nucleus	RNA polymerase II core promoter proximal region sequence-specific DNA binding,RNA polymerase II transcription factor activity, sequence-specific DNA binding,transcriptional repressor activity, RNA polymerase II core promoter proximal region sequence-specific binding,RNA polymerase II transcription factor binding,RNA polymerase II activating transcription factor binding,protein binding,sequence-sp…	negative regulation of transcription from RNA polymerase II promoter,skeletal system development,blood vessel development,in utero embryonic development,heart looping,outflow tract morphogenesis,atrioventricular bundle cell differentiation,transcription, DNA-templated,regulation of transcription from RNA polymerase II promoter,cell aging,positive regulation of cell proliferation,anterior/posterio…
TNFa_LHF1 / LHF1	Q4L180	Q4L180	-0.704719	0.004442	Q4L180	FILIP1L	Filamin A-interacting protein 1-like	5	nucleus,cytoplasm,membrane	molecular_function	biological_process
TNFa_LHF1 / PBS	Q3MJ62	Q3MJ62	-0.703793	0.00509927	Q3MJ62	ZSCAN23	Zinc finger and SCAN domain-containing protein 23	3	nucleus,extracellular exosome	DNA binding,transcription factor activity, sequence-specific DNA binding,metal ion binding	transcription, DNA-templated,regulation of transcription, DNA-templated
TNFa_LHF1 / LHF1	Q9UPX8	Q9UPX8	-0.703745	7.93727e-06	Q9UPX8	SHANK2	SH3 and multiple ankyrin repeat domains protein 2	21	photoreceptor outer segment,photoreceptor inner segment,cellular_component,cytosol,plasma membrane,postsynaptic density,apical plasma membrane,cell junction,growth cone,brush border membrane,neuron projection,neuronal cell body,dendritic spine,ciliary membrane,neurofilament,ionotropic glutamate receptor complex,postsynaptic membrane,dendrite,neuron spine	protein binding,SH3 domain binding,GKAP/Homer scaffold activity,ionotropic glutamate receptor binding,receptor signaling complex scaffold activity	synapse assembly,learning,adult behavior,social behavior,long-term synaptic potentiation,long term synaptic depression,vocalization behavior,multi-organism behavior,positive regulation of dendritic spine development,regulation of alpha-amino-3-hydroxy-5-methyl-4-isoxazole propionate selective glutamate receptor activity,postsynaptic density assembly,positive regulation of synaptic transmission, g…
TNFa_LHF1 / LHF1	Q8IWY4	Q8IWY4	-0.703413	0.0145897	Q8IWY4	SCUBE1	Signal peptide, CUB and EGF-like domain-containing protein 1	9	extracellular space,plasma membrane,external side of plasma membrane,cell surface,extrinsic component of plasma membrane	calcium ion binding,identical protein binding,protein heterodimerization activity	inflammatory response,signal transduction,adult heart development,blood coagulation,post-embryonic development,extracellular matrix disassembly,cell differentiation,endothelial cell differentiation,positive regulation of smoothened signaling pathway,protein homooligomerization
TNFa_LHF1 / LHF1	P15941	P15941	-0.70331	0.00153053	P15941	MUC1	Mucin-1	4	nuclear chromatin,extracellular space,Golgi lumen,plasma membrane,integral component of plasma membrane,apical plasma membrane,vesicle,extracellular exosome	RNA polymerase II core promoter proximal region sequence-specific DNA binding,p53 binding,transcription cofactor activity,protein binding	stimulatory C-type lectin receptor signaling pathway,DNA damage response, signal transduction by p53 class mediator resulting in cell cycle arrest,DNA damage response, signal transduction by p53 class mediator resulting in transcription of p21 class mediator,negative regulation of transcription by competitive promoter binding,O-glycan processing,cytokine-mediated signaling pathway,negative regula…
TNFa_LHF1 / LHF1	Q9H6R6	Q9H6R6	-0.702805	0.0461546	Q9H6R6	ZDHHC6	Palmitoyltransferase ZDHHC6	3	endoplasmic reticulum,endoplasmic reticulum membrane,integral component of membrane,Golgi apparatus	protein binding,palmitoyltransferase activity,protein-cysteine S-palmitoyltransferase activity	protein palmitoylation,protein targeting to membrane,peptidyl-L-cysteine S-palmitoylation
TNFa_LHF1 / LHF1	Q5VV52	Q5VV52	-0.702583	0.0387893	Q5VV52	ZNF691	Zinc finger protein 691	8	nucleus	DNA binding,metal ion binding
TNFa_LHF1 / LHF1	Q7Z628	Q7Z628	-0.702177	0.000387748	Q7Z628	NET1	Neuroepithelial cell-transforming gene 1 protein	6	nucleus,cytosol,plasma membrane	guanyl-nucleotide exchange factor activity,Rho guanyl-nucleotide exchange factor activity,protein binding,GTP-Rho binding	regulation of cell growth,signal transduction,G-protein coupled receptor signaling pathway,regulation of Rho protein signal transduction,intracellular signal transduction,positive regulation of apoptotic process,positive regulation of GTPase activity,regulation of small GTPase mediated signal transduction,myoblast migration,cellular response to hydrogen peroxide,cellular response to ionizing radi…
PBS / LHF1	Q9BVK8	Q9BVK8	-0.70117	0.000142466	Q9BVK8	TMEM147	Transmembrane protein 147	3	endoplasmic reticulum membrane,integral component of membrane,membrane	protein binding	protein destabilization
TNFa_LHF1 / LHF1	Q9Y6H5	Q9Y6H5	-0.700443	0.00108509	Q9Y6H5	SNCAIP	Synphilin-1	12	nucleoplasm,cytoplasm,cytosol,synaptic vesicle,cytoplasmic ribonucleoprotein granule,presynaptic membrane,neuronal cell body	protein binding,ubiquitin protein ligase binding,identical protein binding	cell death,dopamine metabolic process,cellular protein metabolic process,regulation of neurotransmitter secretion,regulation of inclusion body assembly
TNFa_LHF1 / TNFa	P61769	P61769	0.724125	0.00876411	P61769	B2M	Beta-2-microglobulin	3	Golgi membrane,extracellular region,extracellular space,endoplasmic reticulum lumen,Golgi apparatus,cytosol,plasma membrane,focal adhesion,external side of plasma membrane,ER to Golgi transport vesicle membrane,membrane,phagocytic vesicle membrane,early endosome membrane,early endosome lumen,specific granule lumen,MHC class I protein complex,recycling endosome membrane,extracellular exosome,terti…	protein binding,identical protein binding	retina homeostasis,positive regulation of T cell mediated cytotoxicity,response to molecule of bacterial origin,antigen processing and presentation of peptide antigen via MHC class I,antigen processing and presentation of exogenous peptide antigen via MHC class I, TAP-dependent,antigen processing and presentation of exogenous peptide antigen via MHC class I, TAP-independent,antigen processing and…
TNFa_LHF1 / TNFa	Q9H4M7	Q9H4M7	0.702453	8.80151e-05	Q9H4M7	PLEKHA4	Pleckstrin homology domain-containing family A member 4	12	cellular_component,cytoplasm,plasma membrane	phosphatidylinositol-3-phosphate binding	phosphatidylinositol biosynthetic process,biological_process
PBS / LHF1	A6NFY7	A6NFY7	-0.699144	0.0120393	A6NFY7	SDHAF1	Succinate dehydrogenase assembly factor 1, mitochondrial	2	mitochondrion,mitochondrial matrix	protein binding	mitochondrial respiratory chain complex II assembly
PBS / LHF1	P09603	P09603	-0.699116	0.00205013	P09603	CSF1	Macrophage colony-stimulating factor 1	4	extracellular region,extracellular space,endoplasmic reticulum lumen,plasma membrane,membrane,integral component of membrane,perinuclear region of cytoplasm,extracellular exosome,CSF1-CSF1R complex	cytokine activity,macrophage colony-stimulating factor receptor binding,protein binding,growth factor activity,identical protein binding,protein homodimerization activity	positive regulation of cell-matrix adhesion,osteoclast proliferation,developmental process involved in reproduction,inflammatory response,transmembrane receptor protein tyrosine kinase signaling pathway,cell proliferation,positive regulation of cell proliferation,regulation of receptor activity,positive regulation of gene expression,regulation of macrophage derived foam cell differentiation,posit…
TNFa_LHF1 / LHF1	Q14956	Q14956	-0.698882	0.00278707	Q14956	GPNMB	Transmembrane glycoprotein NMB	8	plasma membrane,integral component of plasma membrane,integral component of membrane,melanosome	integrin binding,protein binding,heparin binding,chemoattractant activity,syndecan binding,receptor agonist activity	osteoblast differentiation,negative regulation of cytokine production,positive regulation of protein phosphorylation,cell adhesion,signal transduction,cell-cell signaling,negative regulation of cell proliferation,regulation of receptor activity,bone mineralization,positive regulation of cell migration,positive regulation of protein autophosphorylation,negative regulation of tumor necrosis factor …
TNFa_LHF1 / PBS	Q5T2W1	Q5T2W1	-0.698631	2.61294e-05	Q5T2W1	PDZK1	Na(+)/H(+) exchange regulatory cofactor NHE-RF3	23	plasma membrane,apical plasma membrane,brush border membrane,microvillus membrane,membrane raft,extracellular exosome	scavenger receptor binding,transporter activity,protein binding,PDZ domain binding	cell proliferation,carnitine transport,drug transport,positive regulation of ion transmembrane transporter activity,regulation of anion transport,positive regulation of protein targeting to membrane,positive regulation of cation transmembrane transport
TNFa_LHF1 / TNFa	Q9Y5Q0	Q9Y5Q0	0.702196	0.0139017	Q9Y5Q0	FADS3	Fatty acid desaturase 3	2	endoplasmic reticulum membrane,membrane,integral component of membrane	molecular_function,oxidoreductase activity	unsaturated fatty acid biosynthetic process,oxidation-reduction process
TNFa / LHF1	Q16666	Q16666	-0.698122	4.20323e-05	Q16666	IFI16	Gamma-interferon-inducible protein 16	27	nucleus,nucleoplasm,nucleolus,cytosol,membrane,nuclear speck	RNA polymerase II core promoter proximal region sequence-specific DNA binding,core promoter binding,transcriptional repressor activity, RNA polymerase II core promoter proximal region sequence-specific binding,double-stranded DNA binding,RNA binding,protein binding,transcription factor binding	negative regulation of transcription from RNA polymerase II promoter,positive regulation of cytokine production,activation of innate immune response,transcription, DNA-templated,autophagy,inflammatory response,cell proliferation,regulation of autophagy,hemopoiesis,myeloid cell differentiation,monocyte differentiation,positive regulation of type I interferon production,positive regulation of inter…
PBS / LHF1	O14770	O14770	-0.698052	0.000357081	O14770	MEIS2	Homeobox protein Meis2	5	nucleus,perinuclear region of cytoplasm	RNA polymerase II core promoter proximal region sequence-specific DNA binding,RNA polymerase II transcription factor activity, sequence-specific DNA binding,transcriptional activator activity, RNA polymerase II core promoter proximal region sequence-specific binding,transcription factor activity, sequence-specific DNA binding,transcription cofactor activity,transcription corepressor activity,prot…	negative regulation of transcription from RNA polymerase II promoter,eye development,transcription from RNA polymerase II promoter,visual learning,response to mechanical stimulus,pancreas development,negative regulation of myeloid cell differentiation,positive regulation of mitotic cell cycle,positive regulation of transcription from RNA polymerase II promoter,response to growth factor,Requires O…
TNFa_LHF1 / LHF1	Q16880	Q16880	-0.697938	0.000339513	Q16880	UGT8	2-hydroxyacylsphingosine 1-beta-galactosyltransferase	10	plasma membrane,integral component of membrane,intracellular membrane-bounded organelle	UDP-galactose:glucosylceramide beta-1,4-galactosyltransferase activity,glucuronosyltransferase activity,N-acylsphingosine galactosyltransferase activity,UDP-glycosyltransferase activity	protein localization to paranode region of axon,galactosylceramide biosynthetic process,glycosphingolipid metabolic process,cytoskeleton organization,central nervous system development,peripheral nervous system development,paranodal junction assembly,neuron projection morphogenesis
TNFa_LHF1 / PBS	Q4G0W2	Q4G0W2	-0.696737	0.00620307	Q4G0W2	DUSP28	Dual specificity phosphatase 28	2	cytoplasm	protein tyrosine phosphatase activity,protein tyrosine/serine/threonine phosphatase activity,phosphatase activity	dephosphorylation,peptidyl-tyrosine dephosphorylation
TNFa_LHF1 / LHF1	Q99712	Q99712	-0.696562	0.0025535	Q99712	KCNJ15	ATP-sensitive inward rectifier potassium channel 15	5	plasma membrane,integral component of plasma membrane	inward rectifier potassium channel activity,protein binding,G-protein activated inward rectifier potassium channel activity	potassium ion transport,potassium ion import,regulation of ion transmembrane transport
TNFa_LHF1 / TNFa	Q01432	Q01432	0.701741	0.000791546	Q01432	AMPD3	AMP deaminase 3	17	extracellular region,cytosol,secretory granule lumen,ficolin-1-rich granule lumen	AMP deaminase activity,protein binding,metal ion binding	AMP catabolic process,IMP salvage,erythrocyte homeostasis,purine-containing compound salvage,neutrophil degranulation,ADP metabolic process,ATP metabolic process,GTP metabolic process,energy homeostasis
PBS / LHF1	Q49B96	Q49B96	-0.696067	0.000196787	Q49B96	COX19	Cytochrome c oxidase assembly protein COX19	3	mitochondrion,mitochondrial intermembrane space,cytosol	protein binding	cellular copper ion homeostasis,aerobic respiration,mitochondrial respiratory chain complex IV assembly
TNFa_LHF1 / LHF1	Q86Y91	Q86Y91	-0.695905	0.00144768	Q86Y91	KIF18B	Kinesin-like protein KIF18B	11	astral microtubule,nucleus,cytoplasm,cytosol,kinesin complex,nuclear body,microtubule plus-end,microtubule end,mitotic spindle midzone,microtubule,mitotic spindle astral microtubule	motor activity,microtubule motor activity,protein binding,ATP binding,microtubule binding,ATPase activity,kinesin binding,ATP-dependent microtubule motor activity, plus-end-directed	mitotic sister chromatid segregation,mitotic cell cycle,microtubule-based movement,microtubule depolymerization,cell division,regulation of cell division
TNFa_LHF1 / TNFa	O94772	O94772	0.701112	0.00254013	O94772	LY6H	Lymphocyte antigen 6H	3	extracellular region,plasma membrane,anchored component of membrane	protein binding	C-terminal protein lipidation,nervous system development,animal organ morphogenesis
TNFa_LHF1 / LHF1	Q5TAG4	Q5TAG4	-0.695242	0.00197418	Q5TAG4	NBPF12	Neuroblastoma breakpoint family member 12	5	cytoplasm
TNFa_LHF1 / TNFa	P36955	P36955	0.697324	2.09646e-06	P36955	SERPINF1	Pigment epithelium-derived factor	8	extracellular region,basement membrane,extracellular space,melanosome,axon hillock,perinuclear region of cytoplasm,extracellular exosome,extracellular matrix	serine-type endopeptidase inhibitor activity,protein binding	kidney development,multicellular organism development,aging,short-term memory,cell proliferation,response to acidic pH,negative regulation of endothelial cell migration,negative regulation of gene expression,negative regulation of endopeptidase activity,positive regulation of neuron projection development,negative regulation of angiogenesis,ovulation cycle,response to arsenic-containing substance…
TNFa_LHF1 / TNFa	P51884	P51884	0.69513	0.000968781	P51884	LUM	Lumican	9	extracellular region,proteinaceous extracellular matrix,fibrillar collagen trimer,extracellular space,Golgi lumen,extracellular matrix,lysosomal lumen,extracellular exosome	extracellular matrix structural constituent,protein binding,collagen binding	visual perception,response to organic cyclic compound,keratan sulfate biosynthetic process,extracellular matrix organization,collagen fibril organization,positive regulation of transforming growth factor beta1 production,keratan sulfate catabolic process,positive regulation of transcription from RNA polymerase II promoter,cartilage development,response to growth factor,axonogenesis
PBS / LHF1	Q8N755	Q8N755	-0.693741	5.29887e-05	Q8N755	SLC66A3	Solute carrier family 66 member 3	2	integral component of membrane		dolichol-linked oligosaccharide biosynthetic process
TNFa_LHF1 / TNFa	Q9UBZ9	Q9UBZ9	0.69445	0.0135408	Q9UBZ9	REV1	DNA repair protein REV1	3	nucleoplasm	damaged DNA binding,protein binding,deoxycytidyl transferase activity,metal ion binding	DNA replication,response to UV,translesion synthesis,error-prone translesion synthesis
TNFa_LHF1 / LHF1	Q86VZ5	Q86VZ5	-0.693598	0.000725209	Q86VZ5	SGMS1	Phosphatidylcholine:ceramide cholinephosphotransferase 1	5	Golgi trans cisterna,Golgi membrane,nucleus,endoplasmic reticulum,plasma membrane,integral component of plasma membrane,membrane,integral component of Golgi membrane,integral component of endoplasmic reticulum membrane	ceramide phosphoethanolamine synthase activity,kinase activity,sphingomyelin synthase activity,ceramide cholinephosphotransferase activity	sphingomyelin biosynthetic process,apoptotic process,phosphorylation,sphingolipid biosynthetic process,ceramide biosynthetic process,regulation of intrinsic apoptotic signaling pathway
TNFa_LHF1 / LHF1	Q99685	Q99685	-0.69327	0.000569397	Q99685	MGLL	Monoglyceride lipase	9	nucleoplasm,endoplasmic reticulum membrane,cytosol,plasma membrane,membrane,extrinsic component of membrane	lysophospholipase activity,protein homodimerization activity,acylglycerol lipase activity,lipase activity	lipid metabolic process,fatty acid biosynthetic process,inflammatory response,regulation of signal transduction,arachidonic acid metabolic process,triglyceride catabolic process,acylglycerol acyl-chain remodeling,acylglycerol catabolic process,regulation of inflammatory response,regulation of sensory perception of pain,regulation of endocannabinoid signaling pathway
TNFa_LHF1 / LHF1	Q9Y247	Q9Y247	-0.693047	0.0351383	Q9Y247	FAM50B	Protein FAM50B	5	nucleoplasm,intercellular bridge	protein binding
PBS / LHF1	P17301	P17301	-0.692987	0.000591215	P17301	ITGA2	Integrin alpha-2	23	nucleus,plasma membrane,focal adhesion,integrin complex,external side of plasma membrane,cell surface,integrin alpha2-beta1 complex,axon terminus,basal part of cell,perinuclear region of cytoplasm	beta-amyloid binding,virus receptor activity,integrin binding,protein binding,collagen binding,collagen receptor activity,laminin binding,heparan sulfate proteoglycan binding,macromolecular complex binding,metal ion binding,protein heterodimerization activity,collagen binding involved in cell-matrix adhesion	response to hypoxia,positive regulation of leukocyte migration,substrate-dependent cell migration,hypotonic response,cell adhesion,cell-matrix adhesion,integrin-mediated signaling pathway,female pregnancy,blood coagulation,cell proliferation,animal organ morphogenesis,positive regulation of epithelial cell migration,positive regulation of alkaline phosphatase activity,response to amine,response t…
PBS / LHF1	Q96C00	Q96C00	-0.692953	3.31903e-05	Q96C00	ZBTB9	Zinc finger and BTB domain-containing protein 9	5	nucleus	DNA binding,protein binding,metal ion binding	transcription, DNA-templated,regulation of transcription, DNA-templated
TNFa_LHF1 / LHF1	Q96HR9	Q96HR9	-0.692917	0.0262595	Q96HR9	REEP6	Receptor expression-enhancing protein 6	3	photoreceptor inner segment,nucleus,endoplasmic reticulum,endoplasmic reticulum membrane,integral component of membrane,rod spherule,apical part of cell	protein binding	regulation of intracellular transport,detection of light stimulus involved in visual perception
TNFa_LHF1 / LHF1	Q9NYJ1	Q9NYJ1	-0.692491	0.000473645	Q9NYJ1	COA4	Cytochrome c oxidase assembly factor 4 homolog, mitochondrial	6	mitochondrion,mitochondrial intermembrane space		mitochondrial respiratory chain complex IV assembly
TNFa / LHF1	O75425	O75425	-0.692219	0.00489191	O75425	MOSPD3	Motile sperm domain-containing protein 3	3	endoplasmic reticulum membrane,integral component of membrane		heart development
TNFa_LHF1 / PBS	Q75VX8	Q75VX8	-0.69205	3.61745e-05	Q75VX8	GAREM2	GRB2-associated and regulator of MAPK protein 2	3	extracellular exosome
PBS / LHF1	Q8TAX0	Q8TAX0	-0.691537	0.0206915	Q8TAX0	OSR1	Protein odd-skipped-related 1	2	nucleus,cytosol,extrinsic component of membrane	nucleic acid binding,protein serine/threonine kinase activity,protein binding,protein kinase binding,metal ion binding	negative regulation of transcription from RNA polymerase II promoter,urogenital system development,ureteric bud development,mesonephros development,chondrocyte differentiation,transcription, DNA-templated,osmosensory signaling pathway,heart development,gonad development,positive regulation of gene expression,peptidyl-threonine phosphorylation,signal transduction by trans-phosphorylation,cell diff…
TNFa_LHF1 / PBS	P09669	P09669	-0.691065	0.000326773	P09669	COX6C	Cytochrome c oxidase subunit 6C	6	mitochondrion,mitochondrial inner membrane,integral component of membrane	cytochrome-c oxidase activity	generation of precursor metabolites and energy,mitochondrial electron transport, cytochrome c to oxygen,hydrogen ion transmembrane transport
TNFa_LHF1 / LHF1	P15884	P15884	-0.690149	0.00169857	P15884	TCF4	Transcription factor 4	20	nuclear chromatin,nucleus,transcription factor complex,beta-catenin-TCF7L2 complex,beta-catenin-TCF complex	RNA polymerase II core promoter proximal region sequence-specific DNA binding,RNA polymerase II transcription factor activity, sequence-specific DNA binding,transcription factor activity, sequence-specific DNA binding, RNA polymerase recruiting,transcriptional activator activity, RNA polymerase II core promoter proximal region sequence-specific binding,transcription factor activity, TFIIB-class b…	DNA-templated transcription, initiation,transcription initiation from RNA polymerase II promoter,positive regulation of neuron differentiation,positive regulation of transcription, DNA-templated,positive regulation of transcription from RNA polymerase II promoter,protein-DNA complex assembly
PBS / LHF1	O43272	O43272	-0.68847	8.36207e-05	O43272	PRODH	Proline dehydrogenase 1, mitochondrial	19	mitochondrion,mitochondrial inner membrane,mitochondrial matrix	proline dehydrogenase activity,FAD binding	proline metabolic process,proline catabolic process,intrinsic apoptotic signaling pathway in response to oxidative stress,proline catabolic process to glutamate,positive regulation of cell death,4-hydroxyproline catabolic process,oxidation-reduction process
PBS / LHF1	P07093	P07093	-0.688372	0.000240135	P07093	SERPINE2	Glia-derived nexin	16	extracellular region,extracellular space,cytosol,extracellular matrix,platelet alpha granule,extrinsic component of external side of plasma membrane,neuromuscular junction,extracellular vesicle	serine-type endopeptidase inhibitor activity,receptor binding,protein binding,glycosaminoglycan binding,heparin binding	blood coagulation,negative regulation of cell proliferation,negative regulation of plasminogen activation,negative regulation of sodium ion transport,negative regulation of endopeptidase activity,negative regulation of protein processing,negative regulation of phosphatidylinositol 3-kinase signaling,cerebellar granular layer morphogenesis,negative regulation of blood coagulation,negative regulati…
TNFa / LHF1	P55107	P55107	-0.687544	0.002222	P55107	GDF10	Growth/differentiation factor 10	3	extracellular space,extracellular matrix	cytokine activity,transforming growth factor beta receptor binding,growth factor activity	skeletal system development,osteoblast differentiation,transforming growth factor beta receptor signaling pathway,regulation of receptor activity,positive regulation of pathway-restricted SMAD protein phosphorylation,BMP signaling pathway,regulation of apoptotic process,regulation of MAPK cascade,fat cell differentiation,negative regulation of osteoblast differentiation,cell development,SMAD prot…
TNFa_LHF1 / LHF1	Q9HAW4	Q9HAW4	-0.687307	0.00107431	Q9HAW4	CLSPN	Claspin	8	nucleoplasm,Golgi apparatus	DNA binding,protein binding,anaphase-promoting complex binding	DNA damage checkpoint,DNA replication,DNA repair,mitotic G2 DNA damage checkpoint,protein deubiquitination,peptidyl-serine phosphorylation,activation of protein kinase activity,mitotic DNA replication checkpoint,execution phase of apoptosis
PBS / LHF1	O43155	O43155	-0.686512	2.56509e-05	O43155	FLRT2	Leucine-rich repeat transmembrane protein FLRT2	15	proteinaceous extracellular matrix,cytoplasm,endoplasmic reticulum membrane,plasma membrane,integral component of plasma membrane,cell-cell junction,focal adhesion,organelle membrane,neuron projection,synapse,extracellular exosome	protein kinase inhibitor activity,receptor signaling protein activity,fibroblast growth factor receptor binding,protein binding, bridging,chemorepellent activity	heart morphogenesis,negative regulation of protein kinase activity,axon guidance,biological_process,fibroblast growth factor receptor signaling pathway,cytokine-mediated signaling pathway,negative regulation of JAK-STAT cascade,negative chemotaxis,positive regulation of synapse assembly,cell adhesion involved in heart morphogenesis,basement membrane organization,regulation of neuron migration
TNFa_LHF1 / PBS	Q96GJ1	Q96GJ1	-0.686088	0.0283374	Q96GJ1	TRMT2B	tRNA (uracil(54)-C(5))-methyltransferase homolog	3	mitochondrion	protein binding,S-adenosylmethionine-dependent tRNA (m5U54) methyltransferase activity	RNA methylation,tRNA processing
PBS / LHF1	Q8TBZ8	Q8TBZ8	-0.685981	0.0122164	Q8TBZ8	ZNF564	Zinc finger protein 564	2	nucleus,nucleoplasm	transcription factor activity, sequence-specific DNA binding,protein binding,transcription regulatory region DNA binding,metal ion binding	negative regulation of transcription from RNA polymerase II promoter,transcription, DNA-templated,positive regulation of transcription from RNA polymerase II promoter
PBS / LHF1	P43007	P43007	-0.685845	0.0048509	P43007	SLC1A4	Neutral amino acid transporter A	6	centrosome,microtubule organizing center,intermediate filament,plasma membrane,integral component of plasma membrane,cell surface,membrane,integral component of membrane,dendrite,melanosome,neuronal cell body,extracellular exosome	chloride channel activity,amino acid transmembrane transporter activity,L-alanine transmembrane transporter activity,L-cystine transmembrane transporter activity,L-glutamine transmembrane transporter activity,L-proline transmembrane transporter activity,L-serine transmembrane transporter activity,L-threonine transmembrane transporter activity,symporter activity,L-hydroxyproline transmembrane tran…	amino acid transport,glutamine transport,L-alanine transport,L-cystine transport,proline transport,L-serine transport,threonine transport,hydroxyproline transport,synaptic transmission, glutamatergic,proline transmembrane transport,cognition,chloride transmembrane transport
TNFa_LHF1 / TNFa	Q9UK22	Q9UK22	0.690882	0.00590693	Q9UK22	FBXO2	F-box only protein 2	9	cytoplasm,endoplasmic reticulum,cytosol,SCF ubiquitin ligase complex,organelle membrane,dendritic spine,extracellular exosome	beta-amyloid binding,ubiquitin-protein transferase activity,protein binding,carbohydrate binding	protein polyubiquitination,cellular protein modification process,proteolysis,glycoprotein catabolic process,negative regulation of cell proliferation,protein ubiquitination,ER-associated ubiquitin-dependent protein catabolic process,SCF-dependent proteasomal ubiquitin-dependent protein catabolic process,regulation of protein ubiquitination,post-translational protein modification
TNFa_LHF1 / TNFa	Q14088	Q14088	0.690057	0.000782846	Q14088	RAB33A	Ras-related protein Rab-33A	5	Golgi membrane,plasma membrane,endomembrane system	GTPase activity,protein binding,GTP binding	antigen processing and presentation,regulation of autophagosome assembly,Rab protein signal transduction,intracellular protein transport
TNFa_LHF1 / LHF1	Q5W0U4	Q5W0U4	-0.684653	0.0418451	Q5W0U4	BSPRY	B box and SPRY domain-containing protein	2	membrane,cell leading edge,perinuclear region of cytoplasm	zinc ion binding	calcium ion transport,cellular response to leukemia inhibitory factor
PBS / LHF1	Q13591	Q13591	-0.684458	0.00524787	Q13591	SEMA5A	Semaphorin-5A	10	extracellular space,plasma membrane,membrane,integral component of membrane,extracellular exosome	semaphorin receptor binding,chondroitin sulfate proteoglycan binding,neuropilin binding,heparan sulfate proteoglycan binding,syndecan binding	positive regulation of endothelial cell proliferation,blood vessel endothelial cell proliferation involved in sprouting angiogenesis,cell adhesion,negative regulation of cell adhesion,cell-cell signaling,nervous system development,axonal fasciculation,diencephalon development,positive regulation of actin filament depolymerization,positive regulation of catenin import into nucleus,positive regulat…
TNFa / LHF1	Q02363	Q02363	-0.684248	0.00222238	Q02363	ID2	DNA-binding protein inhibitor ID-2	3	nucleus,cytoplasm,cytosol,macromolecular complex	RNA polymerase II transcription factor activity, sequence-specific DNA binding,protein binding,ion channel binding,protein dimerization activity,transcription factor binding,transcription factor activity, sequence-specific DNA binding,RNA polymerase II transcription factor binding,transcriptional repressor activity, RNA polymerase II transcription factor binding	negative regulation of transcription from RNA polymerase II promoter,metanephros development,natural killer cell differentiation,thigmotaxis,membranous septum morphogenesis,bundle of His development,transcription, DNA-templated,multicellular organism development,adult locomotory behavior,positive regulation of gene expression,negative regulation of gene expression,oligodendrocyte development,regu…
TNFa_LHF1 / LHF1	Q32M45	Q32M45	-0.683658	0.0145692	Q32M45	ANO4	Anoctamin-4	2	intracellular,plasma membrane,integral component of membrane	intracellular calcium activated chloride channel activity,phospholipid scramblase activity,protein dimerization activity	chloride transport,lipid transport,ion transmembrane transport,calcium activated phosphatidylserine scrambling,calcium activated phosphatidylcholine scrambling,calcium activated galactosylceramide scrambling
TNFa_LHF1 / TNFa	P02452	P02452	0.683851	7.8882e-05	P02452	COL1A1	Collagen alpha-1(I) chain	42	extracellular region,collagen type I trimer,extracellular space,endoplasmic reticulum lumen,Golgi apparatus,secretory granule,extracellular matrix	protease binding,extracellular matrix structural constituent,protein binding,identical protein binding,metal ion binding,platelet-derived growth factor binding	skeletal system development,blood vessel development,osteoblast differentiation,intramembranous ossification,endochondral ossification,blood coagulation,visual perception,sensory perception of sound,positive regulation of epithelial to mesenchymal transition,negative regulation of cell-substrate adhesion,protein transport,platelet activation,extracellular matrix organization,collagen fibril organ…
TNFa_LHF1 / LHF1	Q9NXL9	Q9NXL9	-0.682769	0.00527633	Q9NXL9	MCM9	DNA helicase MCM9	4	nucleus,MCM8-MCM9 complex	DNA binding,helicase activity,ATP binding	double-strand break repair via homologous recombination,DNA replication initiation,cellular response to DNA damage stimulus,female gamete generation
TNFa_LHF1 / PBS	Q13470	Q13470	-0.682564	0.00325136	Q13470	TNK1	Non-receptor tyrosine-protein kinase TNK1	6	cytoplasm,cytosol,membrane,extrinsic component of cytoplasmic side of plasma membrane	protein tyrosine kinase activity,non-membrane spanning protein tyrosine kinase activity,signal transducer activity,receptor binding,protein binding,ATP binding	protein phosphorylation,transmembrane receptor protein tyrosine kinase signaling pathway,cell migration,cell differentiation,negative regulation of cell growth,peptidyl-tyrosine autophosphorylation,regulation of cell proliferation,innate immune response,negative regulation of Ras protein signal transduction,protein autophosphorylation
TNFa_LHF1 / PBS	Q14894	Q14894	-0.682172	0.000128385	Q14894	CRYM	Ketimine reductase mu-crystallin	13	nucleus,cytoplasm,mitochondrion,peroxisomal matrix,cytosol,extracellular exosome	transcription corepressor activity,protein binding,oxidoreductase activity, acting on the CH-NH2 group of donors, NAD or NADP as acceptor,protein homodimerization activity,thiomorpholine-carboxylate dehydrogenase activity,NADP binding,thyroid hormone binding,hormone binding	negative regulation of transcription from RNA polymerase II promoter,lysine catabolic process,sensory perception of sound,thyroid hormone metabolic process,oxidation-reduction process,thyroid hormone transport
TNFa_LHF1 / TNFa	Q9Y5R5	Q9Y5R5	0.68124	0.000412398	Q9Y5R5	DMRT2	Doublesex- and mab-3-related transcription factor 2	4	cellular_component,nucleus	RNA polymerase II regulatory region sequence-specific DNA binding,RNA polymerase II transcription factor activity, sequence-specific DNA binding,molecular_function,protein homodimerization activity,metal ion binding,transcription factor activity, sequence-specific DNA binding	transcription, DNA-templated,biological_process,regulation of somitogenesis,positive regulation of transcription from RNA polymerase II promoter,embryonic skeletal system development,positive regulation of myotome development,sex differentiation
PBS / LHF1	Q6GMR7	Q6GMR7	-0.681954	0.00562745	Q6GMR7	FAAH2	Fatty-acid amide hydrolase 2	3	lipid particle,integral component of membrane	fatty acid amide hydrolase activity,Requires Ontology,anandamide amidohydrolase activity	arachidonic acid metabolic process
TNFa_LHF1 / LHF1	O43715	O43715	-0.681666	0.00765659	O43715	TRIAP1	TP53-regulated inhibitor of apoptosis 1	5	nucleoplasm,mitochondrion,mitochondrial intermembrane space,macromolecular complex,perinuclear region of cytoplasm,glycosylphosphatidylinositol-N-acetylglucosaminyltransferase (GPI-GnT) complex	p53 binding,protein binding,phosphatidic acid transporter activity,phosphatidylinositol N-acetylglucosaminyltransferase activity	apoptotic process,DNA damage response, signal transduction by p53 class mediator resulting in cell cycle arrest,phospholipid transport,DNA damage response, signal transduction by p53 class mediator,cellular response to UV,regulation of apoptotic process,negative regulation of apoptotic process,negative regulation of cysteine-type endopeptidase activity involved in apoptotic process,positive regul…
TNFa_LHF1 / PBS	Q9P1U0	Q9P1U0	-0.68092	0.00838297	Q9P1U0	POLR1H	DNA-directed RNA polymerase I subunit RPA12	3	nucleoplasm,DNA-directed RNA polymerase I complex,DNA-directed RNA polymerase complex	nucleic acid binding,zinc ion binding,RNA polymerase I activity,DNA-directed RNA polymerase activity	nucleobase-containing compound metabolic process,transcription initiation from RNA polymerase I promoter,transcription elongation from RNA polymerase I promoter,termination of RNA polymerase I transcription,mRNA cleavage,positive regulation of gene expression, epigenetic
TNFa_LHF1 / LHF1	Q9BQ48	Q9BQ48	-0.680674	1.03872e-05	Q9BQ48	MRPL34	39S ribosomal protein L34, mitochondrial	4	mitochondrial inner membrane,mitochondrial ribosome,mitochondrial large ribosomal subunit	structural constituent of ribosome	translation,mitochondrial translational elongation,mitochondrial translational termination
TNFa_LHF1 / TNFa	P08123	P08123	0.662886	0.000289773	P08123	COL1A2	Collagen alpha-2(I) chain	38	extracellular region,collagen type I trimer,extracellular space,endoplasmic reticulum,endoplasmic reticulum lumen,extracellular matrix,extracellular exosome	protease binding,extracellular matrix structural constituent,protein binding,protein binding, bridging,identical protein binding,SMAD binding,metal ion binding,platelet-derived growth factor binding	skeletal system development,blood vessel development,transforming growth factor beta receptor signaling pathway,Rho protein signal transduction,blood coagulation,regulation of blood pressure,cytokine-mediated signaling pathway,platelet activation,extracellular matrix organization,collagen fibril organization,collagen catabolic process,odontogenesis,skin morphogenesis,regulation of immune response…
TNFa_LHF1 / PBS	P05162	P05162	-0.679574	4.63732e-06	P05162	LGALS2	Galectin-2	6		protein binding,galactoside binding,carbohydrate binding
TNFa_LHF1 / TNFa	Q9Y6R0	Q9Y6R0	0.66276	2.67151e-06	Q9Y6R0	NUMBL	Numb-like protein	15	cytoplasm	protein binding	nervous system development,axonogenesis,cytokine-mediated signaling pathway,protein metabolic process,lateral ventricle development,neuroblast division in subventricular zone,adherens junction organization,positive regulation of neurogenesis
TNFa_LHF1 / LHF1	Q2V2M9	Q2V2M9	-0.67866	0.00386606	Q2V2M9	FHOD3	FH1/FH2 domain-containing protein 3	2	striated muscle thin filament,Z disc	actin binding,protein binding	negative regulation of actin filament polymerization,sarcomere organization,actin filament network formation,cardiac myofibril assembly
TNFa_LHF1 / TNFa	Q96GI7	Q96GI7	0.660203	9.53788e-05	Q96GI7	FAM89A	Protein FAM89A	3
TNFa_LHF1 / TNFa	Q7Z2Y5	Q7Z2Y5	0.65816	0.0006022	Q7Z2Y5	NRK	Nik-related protein kinase	10	cytoplasm	ATP binding,MAP kinase kinase kinase kinase activity,protein serine/threonine kinase activity	activation of MAPKKK activity,activation of JNKK activity,regulation of mitotic cell cycle,parturition,negative regulation of cell proliferation,stress-activated protein kinase signaling cascade,regulation of apoptotic process,neuron projection morphogenesis,regulation of spongiotrophoblast cell proliferation,signal transduction by protein phosphorylation,activation of protein kinase activity,MAP…
PBS / LHF1	Q9UJU2	Q9UJU2	-0.677054	0.000760197	Q9UJU2	LEF1	Lymphoid enhancer-binding factor 1	6	nucleus,nucleoplasm,transcription factor complex,cytoplasm,protein-DNA complex,beta-catenin-TCF complex	RNA polymerase II regulatory region sequence-specific DNA binding,RNA polymerase II core promoter proximal region sequence-specific DNA binding,RNA polymerase II transcription factor activity, sequence-specific DNA binding,transcriptional activator activity, RNA polymerase II core promoter proximal region sequence-specific binding,transcriptional activator activity, RNA polymerase II transcriptio…	negative regulation of transcription from RNA polymerase II promoter,patterning of blood vessels,osteoblast differentiation,neural crest cell migration,somitogenesis,epithelial to mesenchymal transition,sprouting angiogenesis,transcription from RNA polymerase II promoter,Wnt signaling pathway, calcium modulating pathway,positive regulation of cell proliferation,positive regulation of gene express…
TNFa_LHF1 / LHF1	Q8N7C3	Q8N7C3	-0.676787	0.0227171	Q8N7C3	TRIML2	Probable E3 ubiquitin-protein ligase TRIML2	2		protein binding,transferase activity	protein ubiquitination,response to retinoic acid
TNFa_LHF1 / PBS	Q14435	Q14435	-0.676513	0.0120879	Q14435	GALNT3	Polypeptide N-acetylgalactosaminyltransferase 3	8	Golgi membrane,Golgi apparatus,membrane,integral component of membrane,Golgi cisterna membrane,perinuclear region of cytoplasm,extracellular exosome	polypeptide N-acetylgalactosaminyltransferase activity,calcium ion binding,manganese ion binding,carbohydrate binding	carbohydrate metabolic process,fibroblast growth factor receptor signaling pathway,O-glycan processing,protein O-linked glycosylation via serine,protein O-linked glycosylation via threonine,oligosaccharide biosynthetic process
TNFa_LHF1 / LHF1	Q3KRA9	Q3KRA9	-0.676396	0.0196251	Q3KRA9	ALKBH6	Alpha-ketoglutarate-dependent dioxygenase alkB homolog 6	3	nucleus,nucleoplasm,cytoplasm,focal adhesion	protein binding,ferrous iron binding,dioxygenase activity	oxidation-reduction process
PBS / LHF1	Q8IZP9	Q8IZP9	-0.67596	3.46802e-05	Q8IZP9	ADGRG2	Adhesion G-protein coupled receptor G2	10	cytosol,plasma membrane,integral component of plasma membrane,cell surface,integral component of membrane,apical plasma membrane,extracellular exosome	G-protein coupled receptor activity	cell surface receptor signaling pathway,G-protein coupled receptor signaling pathway,spermatogenesis
TNFa_LHF1 / LHF1	P62072	P62072	-0.67592	0.000354307	P62072	TIMM10	Mitochondrial import inner membrane translocase subunit Tim10	7	mitochondrion,mitochondrial inner membrane,mitochondrial inner membrane presequence translocase complex,mitochondrial intermembrane space,mitochondrial intermembrane space protein transporter complex,mitochondrial inner membrane protein insertion complex	transporter activity,protein binding,zinc ion binding,protein transporter activity,protein homodimerization activity,chaperone binding	protein targeting to mitochondrion,sensory perception of sound,protein import into mitochondrial inner membrane,chaperone-mediated protein transport
TNFa_LHF1 / TNFa	Q02388	Q02388	0.646287	0.000473182	Q02388	COL7A1	Collagen alpha-1(VII) chain	12	Golgi membrane,extracellular region,collagen type VII trimer,basement membrane,extracellular space,endoplasmic reticulum lumen,ER to Golgi transport vesicle,endoplasmic reticulum-Golgi intermediate compartment membrane,extracellular matrix	serine-type endopeptidase inhibitor activity,protein binding,identical protein binding	ER to Golgi vesicle-mediated transport,cell adhesion,epidermis development,negative regulation of endopeptidase activity,extracellular matrix organization,collagen catabolic process,endodermal cell differentiation,COPII vesicle coating
TNFa_LHF1 / TNFa	Q0ZGT2	Q0ZGT2	0.644512	0.00526549	Q0ZGT2	NEXN	Nexilin	14	cytoskeleton,focal adhesion,Z disc	structural constituent of muscle,actin filament binding	regulation of cell migration,cardiac muscle fiber development,regulation of cytoskeleton organization
TNFa_LHF1 / TNFa	O60861	O60861	0.64275	0.0151618	O60861	GAS7	Growth arrest-specific protein 7	5	cytoplasm	transcription factor activity, sequence-specific DNA binding,protein binding	regulation of transcription, DNA-templated,cell cycle arrest,nervous system development,cell differentiation
TNFa_LHF1 / LHF1	P63313	P63313	-0.674958	0.00679423	P63313	TMSB10	Thymosin beta-10	8	cytoplasm,cytoskeleton,filamentous actin	actin monomer binding,protein binding	actin filament organization,sequestering of actin monomers
TNFa_LHF1 / TNFa	Q9H3T3	Q9H3T3	0.641065	0.000981529	Q9H3T3	SEMA6B	Semaphorin-6B	15	integral component of plasma membrane	semaphorin receptor binding	nervous system development,cell differentiation
PBS / LHF1	Q8WUA8	Q8WUA8	-0.674185	0.000146989	Q8WUA8	TSKU	Tsukushin	7	extracellular space,plasma membrane	G-protein coupled receptor activity	adenylate cyclase-modulating G-protein coupled receptor signaling pathway,regulation of gene expression,corpus callosum morphogenesis,lateral ventricle development,anterior commissure morphogenesis,negative regulation of Wnt signaling pathway,ciliary body morphogenesis
TNFa_LHF1 / TNFa	Q14993	Q14993	0.64018	0.0184002	Q14993	COL19A1	Collagen alpha-1(XIX) chain	8	extracellular region,proteinaceous extracellular matrix,collagen trimer,endoplasmic reticulum lumen	extracellular matrix structural constituent,protein binding, bridging	skeletal system development,cell adhesion,skeletal muscle tissue development,cell differentiation,extracellular matrix organization,collagen catabolic process,cell-cell adhesion
TNFa_LHF1 / LHF1	Q14790	Q14790	-0.672174	0.00152389	Q14790	CASP8	Caspase-8	11	nucleoplasm,mitochondrion,mitochondrial outer membrane,cytosol,cytoskeleton,death-inducing signaling complex,CD95 death-inducing signaling complex,neuron projection,cell body,membrane raft,ripoptosome,cytoplasm	cysteine-type endopeptidase activity,death receptor binding,tumor necrosis factor receptor binding,protein binding,peptidase activity,cysteine-type peptidase activity,ubiquitin protein ligase binding,death effector domain binding,identical protein binding,scaffold protein binding,cysteine-type endopeptidase activity involved in apoptotic process,cysteine-type endopeptidase activity involved in ap…	proteolysis,apoptotic process,activation of cysteine-type endopeptidase activity involved in apoptotic process,cell surface receptor signaling pathway,response to cold,regulation of tumor necrosis factor-mediated signaling pathway,natural killer cell activation,macrophage differentiation,response to cobalt ion,response to estradiol,response to lipopolysaccharide,toll-like receptor 3 signaling pat…
TNFa_LHF1 / PBS	O95502	O95502	-0.672103	0.00277186	O95502	NPTXR	Neuronal pentraxin receptor	3	integral component of membrane,neuronal cell body,filopodium,growth cone,dendrite,cytoplasmic side of plasma membrane,plasma membrane	metal ion binding	neuron projection development
TNFa_LHF1 / LHF1	P55107	P55107	-0.672044	0.0027934	P55107	GDF10	Growth/differentiation factor 10	3	extracellular space,extracellular matrix	cytokine activity,transforming growth factor beta receptor binding,growth factor activity	skeletal system development,osteoblast differentiation,transforming growth factor beta receptor signaling pathway,regulation of receptor activity,positive regulation of pathway-restricted SMAD protein phosphorylation,BMP signaling pathway,regulation of apoptotic process,regulation of MAPK cascade,fat cell differentiation,negative regulation of osteoblast differentiation,cell development,SMAD prot…
TNFa_LHF1 / LHF1	Q13352	Q13352	-0.671813	0.0267183	Q13352	ITGB3BP	Centromere protein R	4	condensed chromosome kinetochore,nucleus,nucleoplasm,cytoplasm,cytosol,membrane	signal transducer activity,protein binding,protein C-terminus binding	transcription, DNA-templated,regulation of transcription, DNA-templated,apoptotic process,sister chromatid cohesion,cell adhesion,signal transduction,CENP-A containing nucleosome assembly,positive regulation of apoptotic process,cell division
PBS / LHF1	Q9NZM5	Q9NZM5	-0.671707	7.3268e-06	Q9NZM5	NOP53	Ribosome biogenesis protein NOP53	11	fibrillar center,intracellular,nucleoplasm,nucleolus,cytosol,intracellular membrane-bounded organelle,rDNA heterochromatin	p53 binding,RNA binding,protein binding,5S rRNA binding,identical protein binding	ribosomal large subunit assembly,ribosomal large subunit export from nucleus,negative regulation of transcription from RNA polymerase II promoter,regulation of protein phosphorylation,DNA repair,cellular response to DNA damage stimulus,mitotic G2 DNA damage checkpoint,negative regulation of phosphatidylinositol 3-kinase signaling,negative regulation of protein complex assembly,negative regulation…
TNFa_LHF1 / PBS	O14975	O14975	-0.671224	0.000365507	O14975	SLC27A2	Very long-chain acyl-CoA synthetase	27	mitochondrion,peroxisomal membrane,integral component of peroxisomal membrane,endoplasmic reticulum lumen,endoplasmic reticulum membrane,plasma membrane,integral component of endoplasmic reticulum membrane,specific granule membrane,extracellular exosome	long-chain fatty acid-CoA ligase activity,receptor binding,ATP binding,fatty acid transporter activity,enzyme binding,very long-chain fatty acid-CoA ligase activity,phytanate-CoA ligase activity,pristanate-CoA ligase activity,decanoate--CoA ligase activity	fatty acid alpha-oxidation,long-chain fatty acid metabolic process,fatty acid beta-oxidation,bile acid biosynthetic process,very long-chain fatty acid catabolic process,neutrophil degranulation,long-chain fatty acid import,methyl-branched fatty acid metabolic process
TNFa / LHF1	P11150	P11150	-0.670671	3.48329e-05	P11150	LIPC	Hepatic triacylglycerol lipase	8	extracellular region,extracellular space,endoplasmic reticulum lumen,high-density lipoprotein particle	phospholipase activity,triglyceride lipase activity,heparin binding,low-density lipoprotein particle binding,apolipoprotein binding	fatty acid biosynthetic process,cholesterol metabolic process,triglyceride catabolic process,very-low-density lipoprotein particle remodeling,intermediate-density lipoprotein particle remodeling,low-density lipoprotein particle remodeling,high-density lipoprotein particle remodeling,chylomicron remnant clearance,phosphatidylcholine catabolic process,cholesterol homeostasis,reverse cholesterol tra…
TNFa_LHF1 / LHF1	P16403	P16403	-0.670117	0.0146614	P16403	H1-2	Histone H1.2	5	nucleosome,nucleus,nuclear euchromatin,transcriptionally active chromatin	RNA binding,protein binding,chromatin DNA binding	negative regulation of transcription from RNA polymerase II promoter,nucleosome assembly,nucleosome positioning,histone H3-K4 trimethylation,histone H3-K27 trimethylation
TNFa_LHF1 / PBS	Q14449	Q14449	-0.66993	0.0100368	Q14449	GRB14	Growth factor receptor-bound protein 14	6	cytoplasm,cytosol,plasma membrane,endosome membrane,intracellular membrane-bounded organelle	SH3/SH2 adaptor activity,receptor tyrosine kinase binding,identical protein binding,protein homodimerization activity	signal transduction,positive regulation of signal transduction,negative regulation of insulin receptor signaling pathway,leukocyte migration
PBS / LHF1	P08729	P08729	-0.669005	0.000467553	P08729	KRT7	Keratin, type II cytoskeletal 7	4	nucleus,cytoplasm,cytosol,intermediate filament,keratin filament,extracellular exosome	structural molecule activity,protein binding	viral process,keratinization,cornification
TNFa_LHF1 / PBS	Q9BWG6	Q9BWG6	-0.667834	0.0109425	Q9BWG6	SCNM1	Sodium channel modifier 1	4	nuclear speck	protein binding,enzyme binding,metal ion binding	mRNA processing,RNA splicing
TNFa_LHF1 / TNFa	Q9BTM9	Q9BTM9	0.638062	0.00767143	Q9BTM9	URM1	Ubiquitin-related modifier 1	4	cytosol,extracellular exosome	protein binding,sulfurtransferase activity	tRNA wobble uridine modification,tRNA modification,tRNA thio-modification
TNFa_LHF1 / PBS	Q5TAG4	Q5TAG4	-0.66695	2.61582e-05	Q5TAG4	NBPF12	Neuroblastoma breakpoint family member 12	5	cytoplasm
TNFa_LHF1 / TNFa	Q9HCJ6	Q9HCJ6	0.634516	0.00495851	Q9HCJ6	VAT1L	Synaptic vesicle membrane protein VAT-1 homolog-like	8		protein binding,zinc ion binding,oxidoreductase activity	oxidation-reduction process
TNFa_LHF1 / LHF1	Q5EBL8	Q5EBL8	-0.666075	2.16188e-05	Q5EBL8	PDZD11	PDZ domain-containing protein 11	3	extracellular region,cytosol,cell-cell junction,basolateral plasma membrane,synapse,presynapse	protein binding	biotin metabolic process,neurotransmitter secretion,pantothenate metabolic process,antimicrobial humoral response,ion transmembrane transport,maintenance of epithelial cell apical/basal polarity,transmembrane transport,protein localization to basolateral plasma membrane
TNFa_LHF1 / LHF1	Q9UMX3	Q9UMX3	-0.665984	0.00994511	Q9UMX3	BOK	Bcl-2-related ovarian killer protein	3	nucleus,nuclear outer membrane,cytoplasm,mitochondrion,mitochondrial outer membrane,mitochondrial inner membrane,endoplasmic reticulum,endoplasmic reticulum membrane,Golgi apparatus,integral component of membrane,early endosome membrane,mitochondrial membrane,trans-Golgi network membrane,cis-Golgi network membrane,recycling endosome membrane	receptor binding,protein binding,ubiquitin protein ligase binding,protein homodimerization activity,protein heterodimerization activity,BH domain binding	release of cytochrome c from mitochondria,apoptotic process,activation of cysteine-type endopeptidase activity involved in apoptotic process,cellular component disassembly involved in execution phase of apoptosis,brain development,cell proliferation,male gonad development,intrinsic apoptotic signaling pathway in response to DNA damage,activation of cysteine-type endopeptidase activity involved in…
TNFa_LHF1 / PBS	P13378	P13378	-0.665904	5.64859e-05	P13378	HOXD8	Homeobox protein Hox-D8	9	nucleus	RNA polymerase II regulatory region sequence-specific DNA binding,RNA polymerase II transcription factor activity, sequence-specific DNA binding,transcriptional activator activity, RNA polymerase II transcription regulatory region sequence-specific binding	negative regulation of transcription from RNA polymerase II promoter,transcription from RNA polymerase II promoter,anterior/posterior axis specification, embryo,positive regulation of transcription from RNA polymerase II promoter,skeletal system morphogenesis
TNFa_LHF1 / LHF1	P35716	P35716	-0.665834	0.000201585	P35716	SOX11	Transcription factor SOX-11	3	nucleus,cytoplasm	transcription regulatory region sequence-specific DNA binding,RNA polymerase II core promoter sequence-specific DNA binding,RNA polymerase II transcription factor activity, sequence-specific DNA binding,transcriptional activator activity, RNA polymerase II core promoter proximal region sequence-specific binding,RNA polymerase II transcription coactivator activity,enhancer sequence-specific DNA bi…	negative regulation of transcription from RNA polymerase II promoter,skeletal system development,kidney development,neural tube formation,lens morphogenesis in camera-type eye,outflow tract morphogenesis,cardiac ventricle formation,noradrenergic neuron differentiation,transcription from RNA polymerase II promoter,translation,positive regulation of cell proliferation,positive regulation of gene ex…
TNFa_LHF1 / TNFa	Q9UII4	Q9UII4	0.623894	0.00040638	Q9UII4	HERC5	E3 ISG15--protein ligase HERC5	5	cytoplasm,cytosol,perinuclear region of cytoplasm	RNA binding,ubiquitin-protein transferase activity,protein binding,ISG15 transferase activity,ubiquitin protein ligase activity	regulation of cyclin-dependent protein serine/threonine kinase activity,protein polyubiquitination,ISG15-protein conjugation,negative regulation of type I interferon production,innate immune response,regulation of defense response to virus,defense response to virus,protein ubiquitination
TNFa_LHF1 / LHF1	Q9UQ16	Q9UQ16	-0.665252	1.46328e-06	Q9UQ16	DNM3	Dynamin-3	10	photoreceptor inner segment,Golgi apparatus,microtubule,postsynaptic density,axon,mitochondrial membrane,synaptic cleft,dendritic spine,dendritic spine head,perinuclear region of cytoplasm,Requires Ontology,extracellular exosome,postsynaptic endocytic zone membrane,microtubule cytoskeleton,membrane,cytoplasm,plasma membrane,postsynaptic membrane,synapse,cytoplasmic vesicle	GTPase activity,protein binding,GTP binding,microtubule binding,type 1 metabotropic glutamate receptor binding,type 5 metabotropic glutamate receptor binding,nitric-oxide synthase binding	mitochondrial fission,dynamin family protein polymerization involved in mitochondrial fission,endocytosis,synapse assembly,synaptic vesicle budding from presynaptic endocytic zone membrane,filopodium assembly,positive regulation of filopodium assembly,negative regulation of dendritic spine morphogenesis,membrane fusion,postsynaptic neurotransmitter receptor internalization,positive regulation of …
TNFa_LHF1 / LHF1	Q9UKT4	Q9UKT4	-0.664658	0.00473236	Q9UKT4	FBXO5	F-box only protein 5	4	nucleus,nucleoplasm,cytoplasm,spindle,cytosol	protein binding,protein kinase binding,metal ion binding,ubiquitin ligase inhibitor activity	regulation of transcription involved in G1/S transition of mitotic cell cycle,oocyte maturation,spindle assembly involved in female meiosis I,regulation of mitotic nuclear division,regulation of mitotic cell cycle,vesicle organization,negative regulation of meiotic nuclear division,microtubule polymerization,cell division,negative regulation of ubiquitin-protein ligase activity involved in mitoti…
TNFa_LHF1 / LHF1	Q4ZG55	Q4ZG55	-0.663785	0.00342982	Q4ZG55	GREB1	Protein GREB1	10	integral component of membrane,extracellular exosome
TNFa_LHF1 / LHF1	P05026	P05026	-0.663777	8.87621e-09	P05026	ATP1B1	Sodium/potassium-transporting ATPase subunit beta-1	15	intracellular,plasma membrane,sodium:potassium-exchanging ATPase complex,caveola,intercalated disc,membrane,basolateral plasma membrane,apical plasma membrane,sarcolemma,myelin sheath,extracellular exosome,extracellular vesicle	ATPase activator activity,protein binding,protein C-terminus binding,protein kinase binding,MHC class II protein complex binding,ATPase binding,sodium:potassium-exchanging ATPase activity,ATP binding,drug binding,ATPase activity,potassium ion binding,sodium ion binding	response to hypoxia,cellular calcium ion homeostasis,cellular sodium ion homeostasis,cell adhesion,potassium ion import,establishment or maintenance of transmembrane electrochemical gradient,regulation of gene expression,regulation of cardiac muscle contraction by calcium ion signaling,cellular potassium ion homeostasis,positive regulation of ATPase activity,ion transmembrane transport,sodium ion…
TNFa_LHF1 / LHF1	Q15672	Q15672	-0.663681	0.000905826	Q15672	TWIST1	Twist-related protein 1	13	nucleus,nucleoplasm	RNA polymerase II transcription factor activity, sequence-specific DNA binding,protein binding,transcription factor binding,protein domain specific binding,protein homodimerization activity,bHLH transcription factor binding,protein heterodimerization activity,E-box binding	negative regulation of transcription from RNA polymerase II promoter,ossification,osteoblast differentiation,in utero embryonic development,neuron migration,neural tube closure,aortic valve morphogenesis,mitral valve morphogenesis,endocardial cushion morphogenesis,cardiac neural crest cell migration involved in outflow tract morphogenesis,transcription, DNA-templated,muscle organ development,posi…
PBS / LHF1	P43234	P43234	-0.66343	0.000147021	P43234	CTSO	Cathepsin O	3	extracellular space,lysosome	cysteine-type endopeptidase activity	proteolysis,proteolysis involved in cellular protein catabolic process
TNFa / LHF1	Q9BX66	Q9BX66	-0.663076	2.1083e-06	Q9BX66	SORBS1	Sorbin and SH3 domain-containing protein 1	30	stress fiber,nucleus,centrosome,cytosol,plasma membrane,cell-cell adherens junction,zonula adherens,cell-substrate adherens junction,focal adhesion,nuclear matrix,membrane raft,insulin receptor complex	actin binding,SH3/SH2 adaptor activity,insulin receptor binding,protein binding,cytoskeletal protein binding	muscle contraction,cell-matrix adhesion,insulin receptor signaling pathway,positive regulation of signal transduction,cellular response to insulin stimulus,stress fiber assembly,positive regulation of glycogen biosynthetic process,positive regulation of glucose import,positive regulation of lipid biosynthetic process,focal adhesion assembly,positive regulation of protein localization to plasma me…
PBS / LHF1	Q9NR34	Q9NR34	-0.662919	0.000355477	Q9NR34	MAN1C1	Mannosyl-oligosaccharide 1,2-alpha-mannosidase IC	4	Golgi membrane,endoplasmic reticulum,integral component of Golgi membrane,extracellular exosome	mannosyl-oligosaccharide 1,2-alpha-mannosidase activity,calcium ion binding	protein N-linked glycosylation,N-glycan processing,Golgi apparatus mannose trimming
TNFa_LHF1 / LHF1	Q96B54	Q96B54	-0.662842	0.000489551	Q96B54	ZNF428	Zinc finger protein 428	5		nucleic acid binding,metal ion binding
TNFa_LHF1 / LHF1	P48436	P48436	-0.662323	0.000268742	P48436	SOX9	Transcription factor SOX-9	5	nucleus,nucleoplasm,macromolecular complex,nuclear transcription factor complex	RNA polymerase II transcription factor activity, sequence-specific DNA binding,core promoter sequence-specific DNA binding,transcriptional activator activity, RNA polymerase II core promoter proximal region sequence-specific binding,enhancer sequence-specific DNA binding,chromatin binding,transcription factor activity, sequence-specific DNA binding,transcription factor activity, RNA polymerase II…	skeletal system development,cartilage condensation,ossification,branching involved in ureteric bud morphogenesis,cell fate specification,epithelial to mesenchymal transition,tissue homeostasis,positive regulation of protein phosphorylation,hair follicle development,positive regulation of mesenchymal cell proliferation,chondrocyte differentiation,negative regulation of immune system process,heart …
PBS / LHF1	Q5BJF2	Q5BJF2	-0.662095	0.00354549	Q5BJF2	TMEM97	Sigma intracellular receptor 2	3	lysosome,rough endoplasmic reticulum,cytosol,plasma membrane,integral component of membrane,rough endoplasmic reticulum membrane,nuclear membrane,endoplasmic reticulum	protein binding	regulation of cell growth,cholesterol homeostasis
PBS / LHF1	O75503	O75503	-0.661558	0.0010313	O75503	CLN5	Ceroid-lipofuscinosis neuronal protein 5	9	lysosome,lysosomal membrane,endoplasmic reticulum,Golgi apparatus,cytosol,integral component of membrane,perinuclear region of cytoplasm,extracellular exosome	protein binding,mannose binding	signal peptide processing,lysosomal lumen acidification,brain development,neurogenesis,protein catabolic process,retrograde transport, endosome to Golgi,neuron maturation,glycosylation,positive regulation of GTP binding
TNFa_LHF1 / TNFa	Q96D15	Q96D15	0.619941	0.000262781	Q96D15	RCN3	Reticulocalbin-3	14	endoplasmic reticulum lumen	calcium ion binding,protein binding
TNFa_LHF1 / TNFa	P79522	P79522	0.619319	0.0129397	P79522	PRR3	Proline-rich protein 3	6		RNA binding,protein binding,metal ion binding
TNFa_LHF1 / LHF1	P13378	P13378	-0.659711	3.00005e-05	P13378	HOXD8	Homeobox protein Hox-D8	9	nucleus	RNA polymerase II regulatory region sequence-specific DNA binding,RNA polymerase II transcription factor activity, sequence-specific DNA binding,transcriptional activator activity, RNA polymerase II transcription regulatory region sequence-specific binding	negative regulation of transcription from RNA polymerase II promoter,transcription from RNA polymerase II promoter,anterior/posterior axis specification, embryo,positive regulation of transcription from RNA polymerase II promoter,skeletal system morphogenesis
TNFa / LHF1	Q01995	Q01995	-0.65894	2.04756e-05	Q01995	TAGLN	Transgelin	14	cytoplasm	protein binding,actin filament binding	muscle organ development,epithelial cell differentiation
TNFa_LHF1 / PBS	A0PK05	A0PK05	-0.657559	0.00257347	A0PK05	TMEM72	Transmembrane protein 72	2	integral component of membrane
TNFa_LHF1 / LHF1	Q9Y6W3	Q9Y6W3	-0.657048	3.92667e-08	Q9Y6W3	CAPN7	Calpain-7	16	nucleus,cytoplasm,extracellular exosome	endopeptidase activity,calcium-dependent cysteine-type endopeptidase activity,protein binding,MIT domain binding	positive regulation of epithelial cell migration,self proteolysis,proteolysis
TNFa / LHF1	P11169	P11169	-0.656904	4.59543e-06	P11169	SLC2A3	Solute carrier family 2, facilitated glucose transporter member 3	4	plasma membrane,integral component of plasma membrane,integral component of membrane,secretory granule membrane,specific granule membrane,extracellular exosome,tertiary granule membrane,ficolin-1-rich granule membrane	glucose transmembrane transporter activity,glucose binding,dehydroascorbic acid transporter activity,D-glucose transmembrane transporter activity	carbohydrate metabolic process,L-ascorbic acid metabolic process,neutrophil degranulation,dehydroascorbic acid transport,glucose transmembrane transport
TNFa_LHF1 / TNFa	P02144	P02144	0.618449	0.00663475	P02144	MB	Myoglobin	5	cytosol,extracellular exosome	oxygen transporter activity,oxygen binding,heme binding,metal ion binding	response to hypoxia,heart development,response to hormone,oxygen transport,slow-twitch skeletal muscle fiber contraction,response to hydrogen peroxide,enucleate erythrocyte differentiation,brown fat cell differentiation
TNFa_LHF1 / PBS	Q9Y6B2	Q9Y6B2	-0.655299	0.00361893	Q9Y6B2	EID1	EP300-interacting inhibitor of differentiation 1	2	nucleus,nucleoplasm,cytoplasmic ribonucleoprotein granule	transcription corepressor activity,protein binding,histone acetyltransferase regulator activity,histone acetyltransferase binding	negative regulation of transcription from RNA polymerase II promoter,transcription, DNA-templated,cell cycle,cell differentiation,regulation of histone acetylation,regulation of cell differentiation,negative regulation of transcription, DNA-templated
TNFa / LHF1	Q05639	Q05639	-0.655211	0.00289561	Q05639	EEF1A2	Elongation factor 1-alpha 2	8	cytoplasm,eukaryotic translation elongation factor 1 complex,neuronal cell body,myelin sheath,cytoplasmic side of lysosomal membrane,nucleus	translation elongation factor activity,GTPase activity,protein binding,GTP binding,translation factor activity, RNA binding,protein kinase binding	translational elongation,response to inorganic substance,positive regulation of apoptotic process,response to electrical stimulus,positive regulation of lipid kinase activity,regulation of chaperone-mediated autophagy,translation
PBS / LHF1	Q9H3R0	Q9H3R0	-0.655071	0.0114301	Q9H3R0	KDM4C	Lysine-specific demethylase 4C	3	nuclear chromatin,nucleoplasm,pericentric heterochromatin	chromatin binding,zinc ion binding,enzyme binding,histone demethylase activity,histone demethylase activity (H3-K9 specific),androgen receptor binding,histone demethylase activity (H3-K36 specific)	blastocyst formation,transcription, DNA-templated,regulation of transcription from RNA polymerase II promoter,positive regulation of cell proliferation,positive regulation of gene expression,histone H3-K9 demethylation,positive regulation of neuron differentiation,oxidation-reduction process,histone H3-K36 demethylation,negative regulation of histone H3-K9 trimethylation,regulation of stem cell p…
TNFa / LHF1	Q9H4M7	Q9H4M7	-0.654752	1.00948e-07	Q9H4M7	PLEKHA4	Pleckstrin homology domain-containing family A member 4	12	cellular_component,cytoplasm,plasma membrane	phosphatidylinositol-3-phosphate binding	phosphatidylinositol biosynthetic process,biological_process
PBS / LHF1	P21246	P21246	-0.653277	0.00452399	P21246	PTN	Pleiotrophin	4	basement membrane,extracellular space,endoplasmic reticulum,cell surface,membrane,neuromuscular junction,macromolecular complex,perinuclear region of cytoplasm,extracellular region	protein phosphatase inhibitor activity,growth factor activity,heparin binding,protein kinase binding,chondroitin sulfate proteoglycan binding,chondroitin sulfate binding,vascular endothelial growth factor binding,heparan sulfate binding	liver development,transmembrane receptor protein tyrosine phosphatase signaling pathway,nervous system development,heart development,learning,positive regulation of cell proliferation,regulation of cell shape,regulation of receptor activity,positive regulation of cell-substrate adhesion,positive regulation of neuron projection development,response to activity,negative regulation of angiogenesis,s…
TNFa_LHF1 / TNFa	P50453	P50453	0.614796	0.0154988	P50453	SERPINB9	Serpin B9	19	extracellular space,intracellular,nucleus,nucleoplasm,cytoplasm,Golgi apparatus,cytosol,membrane,extracellular exosome	protease binding,serine-type endopeptidase inhibitor activity,protein binding,cysteine-type endopeptidase inhibitor activity involved in apoptotic process	mast cell mediated immunity,apoptotic process,immune response,response to bacterium,positive regulation of gene expression,negative regulation of endopeptidase activity,negative regulation by symbiont of host apoptotic process,protection from natural killer cell mediated cytotoxicity,negative regulation of apoptotic process,negative regulation of cysteine-type endopeptidase activity involved in a…
PBS / LHF1	Q8N3V7	Q8N3V7	-0.652162	4.94204e-05	Q8N3V7	SYNPO	Synaptopodin	42	nucleus,bicellular tight junction,postsynaptic density,actin cytoskeleton,Z disc,dendritic spine,perikaryon,postsynaptic membrane,spine apparatus,stress fiber	actin binding,protein binding	visual learning,positive regulation of actin filament bundle assembly,regulation of long-term neuronal synaptic plasticity,modification of dendritic spine,spine apparatus assembly
PBS / LHF1	O43895	O43895	-0.652003	0.0143092	O43895	XPNPEP2	Xaa-Pro aminopeptidase 2	6	extracellular region,plasma membrane,membrane,anchored component of membrane,extracellular exosome	aminopeptidase activity,metal ion binding,metalloaminopeptidase activity	C-terminal protein lipidation,proteolysis
TNFa_LHF1 / PBS	O60494	O60494	-0.650963	0.00139413	O60494	CUBN	Cubilin	30	lysosomal membrane,endoplasmic reticulum,Golgi apparatus,cytosol,plasma membrane,clathrin-coated pit,endosome membrane,membrane,apical plasma membrane,endocytic vesicle,extrinsic component of external side of plasma membrane,brush border membrane,lysosomal lumen,extracellular exosome	receptor activity,transporter activity,calcium ion binding,protein binding,drug binding,cobalamin binding,protein homodimerization activity	tissue homeostasis,receptor-mediated endocytosis,cholesterol metabolic process,cobalamin metabolic process,cobalamin transport,high-density lipoprotein particle clearance,vitamin D metabolic process,lipoprotein transport
TNFa / LHF1	P05362	P05362	-0.650752	5.89732e-07	P05362	ICAM1	Intercellular adhesion molecule 1	11	immunological synapse,extracellular space,plasma membrane,integral component of plasma membrane,focal adhesion,external side of plasma membrane,cell surface,membrane,extracellular matrix,membrane raft,extracellular exosome	virus receptor activity,receptor activity,transmembrane signaling receptor activity,integrin binding,protein binding	ovarian follicle development,regulation of leukocyte mediated cytotoxicity,response to amphetamine,T cell activation via T cell receptor contact with antigen bound to MHC molecule on antigen presenting cell,acute inflammatory response to antigenic stimulus,T cell antigen processing and presentation,positive regulation of cellular extravasation,cell adhesion,heterophilic cell-cell adhesion via pla…
TNFa_LHF1 / LHF1	Q6NXG1	Q6NXG1	-0.650676	0.000599867	Q6NXG1	ESRP1	Epithelial splicing regulatory protein 1	5	nucleus,nucleoplasm,nuclear body	mRNA binding,protein binding	mRNA processing,RNA splicing,fibroblast growth factor receptor signaling pathway,regulation of RNA splicing
PBS / LHF1	Q9NWQ8	Q9NWQ8	-0.650115	0.0055269	Q9NWQ8	PAG1	Phosphoprotein associated with glycosphingolipid-enriched microdomains 1	12	intracellular,plasma membrane,integral component of plasma membrane,membrane raft	transmembrane receptor protein tyrosine kinase adaptor activity,SH3/SH2 adaptor activity,protein binding,SH2 domain binding	adaptive immune response,signal transduction,transmembrane receptor protein tyrosine kinase signaling pathway,epidermal growth factor receptor signaling pathway,positive regulation of signal transduction,intracellular signal transduction,T cell receptor signaling pathway,regulation of T cell activation,negative regulation of T cell activation
TNFa_LHF1 / PBS	Q8N567	Q8N567	-0.650099	0.0200647	Q8N567	ZCCHC9	Zinc finger CCHC domain-containing protein 9	4	nucleolus	RNA binding,zinc ion binding	transcription, DNA-templated,negative regulation of phosphatase activity
TNFa_LHF1 / TNFa	P16070	P16070	0.609917	0.000531304	P16070	CD44	CD44 antigen	5	Golgi apparatus,cytosol,plasma membrane,integral component of plasma membrane,microvillus,focal adhesion,cell surface,apical plasma membrane,secretory granule membrane,lamellipodium membrane,macrophage migration inhibitory factor receptor complex,cell projection,extracellular exosome	protein binding,collagen binding,hyaluronic acid binding,cytokine receptor activity	cell-matrix adhesion,extracellular matrix disassembly,extracellular matrix organization,hyaluronan catabolic process,positive regulation of peptidyl-serine phosphorylation,positive regulation of heterotypic cell-cell adhesion,negative regulation of apoptotic process,negative regulation of cysteine-type endopeptidase activity involved in apoptotic process,neutrophil degranulation,negative regulati…
PBS / LHF1	Q8IXL6	Q8IXL6	-0.649521	0.019583	Q8IXL6	FAM20C	Extracellular serine/threonine protein kinase FAM20C	2	extracellular space,endoplasmic reticulum lumen,Golgi apparatus,extracellular exosome	protein serine/threonine kinase activity,calcium ion binding,protein binding,ATP binding,manganese ion binding,phosphotransferase activity, alcohol group as acceptor	protein phosphorylation,positive regulation of bone mineralization,biomineral tissue development,osteoclast maturation,regulation of fibroblast growth factor receptor signaling pathway,post-translational protein modification,cellular protein metabolic process,positive regulation of osteoblast differentiation,ATP metabolic process,regulation of phosphorus metabolic process,enamel mineralization,od…
PBS / LHF1	O95568	O95568	-0.649369	0.00272959	O95568	METTL18	Histidine protein methyltransferase 1 homolog	4	macromolecular complex	protein binding,methyltransferase activity,heat shock protein binding	biological_process,methylation
TNFa_LHF1 / LHF1	Q5T2W1	Q5T2W1	-0.649162	1.36821e-07	Q5T2W1	PDZK1	Na(+)/H(+) exchange regulatory cofactor NHE-RF3	23	plasma membrane,apical plasma membrane,brush border membrane,microvillus membrane,membrane raft,extracellular exosome	scavenger receptor binding,transporter activity,protein binding,PDZ domain binding	cell proliferation,carnitine transport,drug transport,positive regulation of ion transmembrane transporter activity,regulation of anion transport,positive regulation of protein targeting to membrane,positive regulation of cation transmembrane transport
PBS / LHF1	Q8WUJ1	Q8WUJ1	-0.648918	0.00925267	Q8WUJ1	CYB5D2	Neuferricin	2	extracellular region,endomembrane system,membrane	heme binding	positive regulation of neuron differentiation
TNFa_LHF1 / PBS	O60238	O60238	-0.648806	0.0244431	O60238	BNIP3L	BCL2/adenovirus E1B 19 kDa protein-interacting protein 3-like	4	nuclear envelope,mitochondrion,mitochondrial outer membrane,endoplasmic reticulum,cytosol,integral component of membrane,nuclear speck,intrinsic component of membrane	protein binding,lamin binding,identical protein binding,protein homodimerization activity,protein heterodimerization activity	negative regulation of mitochondrial membrane potential,viral process,positive regulation of macroautophagy,mitochondrial protein catabolic process,regulation of apoptotic process,positive regulation of apoptotic process,negative regulation of apoptotic process,defense response to virus,negative regulation of cell death,cellular response to hypoxia,mitochondrial outer membrane permeabilization,re…
TNFa_LHF1 / TNFa	O95382	O95382	0.605481	0.000942683	O95382	MAP3K6	Mitogen-activated protein kinase kinase kinase 6	5	intracellular	magnesium ion binding,MAP kinase kinase kinase activity,ATP binding,protein kinase activity	activation of MAPKK activity,protein phosphorylation,signal transduction,activation of JUN kinase activity,cellular response to stress
PBS / LHF1	Q13636	Q13636	-0.648466	0.000584556	Q13636	RAB31	Ras-related protein Rab-31	6	early endosome,cytosol,plasma membrane,secretory granule membrane,phagocytic vesicle membrane,early endosome membrane,trans-Golgi network membrane,phagocytic vesicle,endomembrane system	GTPase activity,GTP binding,GDP binding	receptor internalization,cellular response to insulin stimulus,Golgi to plasma membrane protein transport,neutrophil degranulation,regulated exocytosis,phagosome maturation,intracellular protein transport,Rab protein signal transduction
TNFa_LHF1 / PBS	P09467	P09467	-0.648325	0.00544205	P09467	FBP1	Fructose-1,6-bisphosphatase 1	5	nucleus,cytoplasm,cytosol,extracellular exosome	transcriptional repressor activity, RNA polymerase II transcription factor binding,protein binding,AMP binding,fructose 1,6-bisphosphate 1-phosphatase activity,identical protein binding,metal ion binding,monosaccharide binding	negative regulation of transcription from RNA polymerase II promoter,sucrose biosynthetic process,fructose metabolic process,fructose 6-phosphate metabolic process,gluconeogenesis,regulation of gluconeogenesis,dephosphorylation,negative regulation of cell growth,fructose 1,6-bisphosphate metabolic process,cellular response to drug,negative regulation of glycolytic process,negative regulation of R…
TNFa_LHF1 / TNFa	Q8IZP9	Q8IZP9	0.605213	1.43803e-05	Q8IZP9	ADGRG2	Adhesion G-protein coupled receptor G2	10	cytosol,plasma membrane,integral component of plasma membrane,cell surface,integral component of membrane,apical plasma membrane,extracellular exosome	G-protein coupled receptor activity	cell surface receptor signaling pathway,G-protein coupled receptor signaling pathway,spermatogenesis
TNFa_LHF1 / LHF1	Q96HE9	Q96HE9	-0.648066	0.0392506	Q96HE9	PRR11	Proline-rich protein 11	4	nucleus,cytoplasm,membrane		cell cycle arrest,regulation of cell cycle
TNFa_LHF1 / LHF1	P51826	P51826	-0.647931	0.000243116	P51826	AFF3	AF4/FMR2 family member 3	9	nucleus,nucleoplasm,cytosol,nuclear body,transcription elongation factor complex,ELL-EAF complex	double-stranded DNA binding,transcription factor activity, sequence-specific DNA binding	transcription, DNA-templated,regulation of transcription, DNA-templated,response to tumor necrosis factor,embryonic hindlimb morphogenesis
PBS / LHF1	Q8IVU1	Q8IVU1	-0.647885	2.27693e-05	Q8IVU1	IGDCC3	Immunoglobulin superfamily DCC subclass member 3	14	integral component of plasma membrane		neuromuscular process controlling balance
PBS / LHF1	P83110	P83110	-0.646326	0.000275941	P83110	HTRA3	Serine protease HTRA3	11	extracellular region	endopeptidase activity,serine-type endopeptidase activity,protein binding,insulin-like growth factor binding,serine-type peptidase activity	regulation of cell growth,proteolysis,negative regulation of transforming growth factor beta receptor signaling pathway,negative regulation of BMP signaling pathway
TNFa_LHF1 / LHF1	Q96HA1	Q96HA1	-0.646026	0.00153142	Q96HA1	POM121	Nuclear envelope pore membrane protein POM 121	7	nuclear envelope,nucleoplasm,endoplasmic reticulum membrane,integral component of membrane,nuclear membrane,host cell,nuclear pore central transport channel,nuclear pore nuclear basket,nuclear pore	protein binding,nuclear localization sequence binding,structural constituent of nuclear pore,nucleocytoplasmic transporter activity	regulation of glycolytic process,RNA export from nucleus,mRNA export from nucleus,tRNA export from nucleus,protein import into nucleus,mitotic nuclear envelope disassembly,viral process,protein sumoylation,viral transcription,regulation of gene silencing by miRNA,intracellular transport of virus,regulation of cellular response to heat
TNFa_LHF1 / TNFa	A8K8V0	A8K8V0	0.603791	0.00368479	A8K8V0	ZNF785	Zinc finger protein 785	6	nucleus	DNA binding,protein binding,metal ion binding	transcription, DNA-templated,regulation of transcription, DNA-templated
TNFa_LHF1 / TNFa	Q3KR37	Q3KR37	0.602621	0.00342982	Q3KR37	GRAMD1B	Protein Aster-B	7	membrane,integral component of membrane
TNFa_LHF1 / LHF1	Q6P1M3	Q6P1M3	-0.645451	3.02723e-05	Q6P1M3	LLGL2	LLGL scribble cell polarity complex component 2	27	cytoplasm,cytosol,plasma membrane,intracellular membrane-bounded organelle,cortical actin cytoskeleton	GTPase activator activity,protein binding,Rab GTPase binding,PDZ domain binding,syntaxin binding	exocytosis,cell cycle,regulation of exocytosis,regulation of establishment or maintenance of cell polarity,positive regulation of GTPase activity,regulation of protein secretion,cell division,establishment of spindle orientation,regulation of Notch signaling pathway,cortical actin cytoskeleton organization
TNFa_LHF1 / LHF1	Q5SZK8	Q5SZK8	-0.645388	0.000107314	Q5SZK8	FREM2	FRAS1-related extracellular matrix protein 2	113	basement membrane,plasma membrane,integral component of membrane,extracellular exosome	metal ion binding	eye development,morphogenesis of an epithelium,cell communication,cell adhesion,heart development,embryonic digit morphogenesis,inner ear development
TNFa_LHF1 / LHF1	Q99963	Q99963	-0.644901	0.00243304	Q99963	SH3GL3	Endophilin-A3	10	early endosome membrane,extracellular exosome	protein binding,protein C-terminus binding,lipid binding,identical protein binding	endocytosis,signal transduction,central nervous system development
TNFa / LHF1	Q9H930	Q9H930	-0.644619	0.00324027	Q9H930	SP140L	Nuclear body protein SP140-like protein	3	nuclear body,nucleus	RNA polymerase II transcription factor activity, sequence-specific DNA binding,DNA binding,metal ion binding,chromatin binding	regulation of transcription from RNA polymerase II promoter,regulation of transcription, DNA-templated,chromatin remodeling
TNFa_LHF1 / LHF1	Q14766	Q14766	-0.643958	0.000101317	Q14766	LTBP1	Latent-transforming growth factor beta-binding protein 1	41	microfibril,extracellular region,proteinaceous extracellular matrix,extracellular space,endoplasmic reticulum lumen,extracellular matrix,macromolecular complex	transforming growth factor beta-activated receptor activity,calcium ion binding,protein binding,transforming growth factor beta binding,microfibril binding	ventricular septum development,transmembrane receptor protein serine/threonine kinase signaling pathway,sequestering of TGFbeta in extracellular matrix,aorta development,post-translational protein modification,cellular protein metabolic process,coronary vasculature development
TNFa_LHF1 / LHF1	P09327	P09327	-0.643801	1.70749e-06	P09327	VIL1	Villin-1	22	ruffle,cytoplasm,plasma membrane,microvillus,brush border,lamellipodium,filopodium,actin filament bundle,filopodium tip,extracellular exosome	calcium ion binding,protein binding,phosphatidylinositol-4,5-bisphosphate binding,lysophosphatidic acid binding,identical protein binding,protein homodimerization activity,cysteine-type endopeptidase inhibitor activity involved in apoptotic process,actin filament binding	intestinal D-glucose absorption,apoptotic process,epidermal growth factor receptor signaling pathway,regulation of cell shape,response to bacterium,positive regulation of epithelial cell migration,actin filament polymerization,actin filament depolymerization,positive regulation of cell migration,positive regulation of actin filament depolymerization,epithelial cell differentiation,positive regula…
TNFa_LHF1 / LHF1	P29762	P29762	-0.642538	0.00019941	P29762	CRABP1	Cellular retinoic acid-binding protein 1	19	cytosol	retinoic acid binding,retinoid binding,protein binding,retinal binding,retinol binding	signal transduction,multicellular organism development,retinoic acid catabolic process
TNFa_LHF1 / TNFa	Q96PQ0	Q96PQ0	0.602421	5.12285e-06	Q96PQ0	SORCS2	VPS10 domain-containing receptor SorCS2	27	membrane,integral component of membrane	neuropeptide receptor activity	neuropeptide signaling pathway
TNFa_LHF1 / PBS	Q06710	Q06710	-0.642215	0.019614	Q06710	PAX8	Paired box protein Pax-8	16	nucleus,nucleoplasm	RNA polymerase II core promoter proximal region sequence-specific DNA binding,RNA polymerase II core promoter sequence-specific DNA binding,RNA polymerase II transcription factor activity, sequence-specific DNA binding,transcriptional activator activity, RNA polymerase II core promoter proximal region sequence-specific binding,DNA binding,transcription factor activity, sequence-specific DNA bindi…	urogenital system development,branching involved in ureteric bud morphogenesis,kidney development,mesonephros development,ventricular septum development,mesenchymal to epithelial transition involved in metanephros morphogenesis,transcription, DNA-templated,transcription from RNA polymerase II promoter,sulfur compound metabolic process,central nervous system development,anatomical structure morpho…
TNFa_LHF1 / TNFa	Q9Y548	Q9Y548	0.597742	0.0033605	Q9Y548	YIPF1	Protein YIPF1	4	Golgi trans cisterna,Golgi apparatus,Golgi medial cisterna,trans-Golgi network,integral component of membrane,transport vesicle,late endosome membrane	protein binding,Rab GTPase binding
TNFa_LHF1 / PBS	Q9UIF7	Q9UIF7	-0.640693	0.0059126	Q9UIF7	MUTYH	Adenine DNA glycosylase	5	nucleus,nucleoplasm,mitochondrion	purine-specific mismatch base pair DNA N-glycosylase activity,DNA binding,protein binding,DNA N-glycosylase activity,MutSalpha complex binding,metal ion binding,4 iron, 4 sulfur cluster binding,MutLalpha complex binding,MutLbeta complex binding,MutSbeta complex binding,oxidized purine DNA binding,adenine/guanine mispair binding,8-oxo-7,8-dihydroguanine DNA N-glycosylase activity	DNA repair,mismatch repair,depurination,base-excision repair
TNFa_LHF1 / LHF1	Q93062	Q93062	-0.639684	4.32926e-05	Q93062	RBPMS	RNA-binding protein with multiple splicing	10	cytoplasmic mRNA processing body,nucleoplasm,U1 snRNP,cytosol,cytoplasmic stress granule	transcription coactivator activity,RNA binding,protein binding,poly(A) binding,U1 snRNA binding,snRNA stem-loop binding,protein homodimerization activity	mRNA splicing, via spliceosome,transcription, DNA-templated,regulation of transcription, DNA-templated,RNA processing,response to oxidative stress,positive regulation of pathway-restricted SMAD protein phosphorylation,positive regulation of SMAD protein import into nucleus
PBS / LHF1	Q9NPR9	Q9NPR9	-0.639156	0.0112521	Q9NPR9	GPR108	Protein GPR108	2	integral component of membrane
TNFa_LHF1 / LHF1	Q9Y3C0	Q9Y3C0	-0.638336	0.00154465	Q9Y3C0	WASHC3	WASH complex subunit 3	4	early endosome,WASH complex	protein binding	biological_process,protein transport
TNFa_LHF1 / LHF1	Q5SRH9	Q5SRH9	-0.637955	0.0192542	Q5SRH9	TTC39A	Tetratricopeptide repeat protein 39A	6	cellular_component	molecular_function	biological_process
TNFa_LHF1 / TNFa	Q8N6Y2	Q8N6Y2	0.597224	1.00027e-05	Q8N6Y2	LRRC17	Leucine-rich repeat-containing protein 17	14	extracellular space		negative regulation of osteoclast differentiation,bone marrow development,osteoblast differentiation,osteoblast proliferation
PBS / LHF1	P14384	P14384	-0.637698	0.000140582	P14384	CPM	Carboxypeptidase M	12	extracellular region,extracellular space,plasma membrane,cell surface,anchored component of membrane,extracellular exosome	carboxypeptidase activity,metallocarboxypeptidase activity,serine-type carboxypeptidase activity,zinc ion binding	C-terminal protein lipidation,peptide metabolic process,anatomical structure morphogenesis,protein processing
PBS / LHF1	Q5SZK8	Q5SZK8	-0.63761	0.000494953	Q5SZK8	FREM2	FRAS1-related extracellular matrix protein 2	113	basement membrane,plasma membrane,integral component of membrane,extracellular exosome	metal ion binding	eye development,morphogenesis of an epithelium,cell communication,cell adhesion,heart development,embryonic digit morphogenesis,inner ear development
TNFa_LHF1 / PBS	Q9NQB0	Q9NQB0	-0.63711	0.000691637	Q9NQB0	TCF7L2	Transcription factor 7-like 2	7	nuclear chromatin,nucleus,nucleoplasm,PML body,protein-DNA complex,beta-catenin-TCF7L2 complex,transcription factor complex	RNA polymerase II core promoter proximal region sequence-specific DNA binding,RNA polymerase II transcription factor activity, sequence-specific DNA binding,RNA polymerase II repressing transcription factor binding,transcription factor activity, sequence-specific DNA binding,protein binding,beta-catenin binding,transcription factor binding,protein kinase binding,nuclear hormone receptor binding,s…	negative regulation of transcription from RNA polymerase II promoter,blood vessel development,transcription, DNA-templated,regulation of transcription from RNA polymerase II promoter,cell cycle arrest,Wnt signaling pathway, calcium modulating pathway,cell proliferation,response to glucose,positive regulation of heparan sulfate proteoglycan biosynthetic process,pancreas development,positive regula…
TNFa_LHF1 / TNFa	Q96JN2	Q96JN2	0.592143	0.0207708	Q96JN2	CCDC136	Coiled-coil domain-containing protein 136	5	acrosomal membrane,integral component of membrane		acrosome assembly,spermatogenesis,single fertilization
PBS / LHF1	Q99685	Q99685	-0.636762	0.0014304	Q99685	MGLL	Monoglyceride lipase	9	nucleoplasm,endoplasmic reticulum membrane,cytosol,plasma membrane,membrane,extrinsic component of membrane	lysophospholipase activity,protein homodimerization activity,acylglycerol lipase activity,lipase activity	lipid metabolic process,fatty acid biosynthetic process,inflammatory response,regulation of signal transduction,arachidonic acid metabolic process,triglyceride catabolic process,acylglycerol acyl-chain remodeling,acylglycerol catabolic process,regulation of inflammatory response,regulation of sensory perception of pain,regulation of endocannabinoid signaling pathway
TNFa_LHF1 / TNFa	Q16666	Q16666	0.592058	8.28663e-05	Q16666	IFI16	Gamma-interferon-inducible protein 16	27	nucleus,nucleoplasm,nucleolus,cytosol,membrane,nuclear speck	RNA polymerase II core promoter proximal region sequence-specific DNA binding,core promoter binding,transcriptional repressor activity, RNA polymerase II core promoter proximal region sequence-specific binding,double-stranded DNA binding,RNA binding,protein binding,transcription factor binding	negative regulation of transcription from RNA polymerase II promoter,positive regulation of cytokine production,activation of innate immune response,transcription, DNA-templated,autophagy,inflammatory response,cell proliferation,regulation of autophagy,hemopoiesis,myeloid cell differentiation,monocyte differentiation,positive regulation of type I interferon production,positive regulation of inter…
TNFa_LHF1 / TNFa	Q9BX66	Q9BX66	0.588247	4.18068e-07	Q9BX66	SORBS1	Sorbin and SH3 domain-containing protein 1	30	stress fiber,nucleus,centrosome,cytosol,plasma membrane,cell-cell adherens junction,zonula adherens,cell-substrate adherens junction,focal adhesion,nuclear matrix,membrane raft,insulin receptor complex	actin binding,SH3/SH2 adaptor activity,insulin receptor binding,protein binding,cytoskeletal protein binding	muscle contraction,cell-matrix adhesion,insulin receptor signaling pathway,positive regulation of signal transduction,cellular response to insulin stimulus,stress fiber assembly,positive regulation of glycogen biosynthetic process,positive regulation of glucose import,positive regulation of lipid biosynthetic process,focal adhesion assembly,positive regulation of protein localization to plasma me…
TNFa_LHF1 / LHF1	Q5T0Z8	Q5T0Z8	-0.636163	0.0314625	Q5T0Z8	C6orf132	Uncharacterized protein C6orf132	2
TNFa_LHF1 / LHF1	P35754	P35754	-0.63523	0.00506528	P35754	GLRX	Glutaredoxin-1	7	nucleus,mitochondrion,cytosol,extracellular exosome	electron carrier activity,glutathione disulfide oxidoreductase activity,protein N-terminus binding,glutathione oxidoreductase activity	nucleobase-containing small molecule interconversion,electron transport chain,cell redox homeostasis,positive regulation of membrane potential,protein deglutathionylation,positive regulation of sodium ion transmembrane transporter activity
PBS / LHF1	Q9NNX1	Q9NNX1	-0.635159	0.00451163	Q9NNX1	TUFT1	Tuftelin	3	extracellular region,cytoplasm,intracellular	protein binding,structural constituent of tooth enamel	bone mineralization,odontogenesis,intracellular signal transduction
PBS / LHF1	P20933	P20933	-0.635116	0.00309043	P20933	AGA	N(4)-(beta-N-acetylglucosaminyl)-L-asparaginase	6	extracellular region,extracellular space,lysosome,endoplasmic reticulum,azurophil granule lumen,extracellular exosome	N4-(beta-N-acetylglucosaminyl)-L-asparaginase activity,peptidase activity,protein self-association	proteolysis,protein deglycosylation,neutrophil degranulation,protein maturation
TNFa_LHF1 / LHF1	P14209	P14209	-0.634902	0.0354043	P14209	CD99	CD99 antigen	3	cytoplasm,plasma membrane,integral component of plasma membrane,focal adhesion	protein binding	cell adhesion,regulation of immune response
PBS / LHF1	Q8IWF2	Q8IWF2	-0.634575	4.33847e-06	Q8IWF2	FOXRED2	FAD-dependent oxidoreductase domain-containing protein 2	9	endoplasmic reticulum lumen	protein binding,oxidoreductase activity,flavin adenine dinucleotide binding	ER-associated ubiquitin-dependent protein catabolic process,oxidation-reduction process
TNFa_LHF1 / TNFa	O00339	O00339	0.584045	9.95944e-05	O00339	MATN2	Matrilin-2	20	proteinaceous extracellular matrix,basement membrane,extracellular space,extracellular matrix	molecular_function,calcium ion binding,protein binding	neuron migration,axon guidance,biological_process,glial cell migration,dendrite regeneration,response to axon injury
TNFa_LHF1 / PBS	Q9UMR2	Q9UMR2	-0.633475	0.00110713	Q9UMR2	DDX19B	ATP-dependent RNA helicase DDX19B	3	nuclear pore,nucleolus,cytoplasm,membrane,nuclear membrane,extracellular exosome,catalytic step 2 spliceosome	RNA binding,ATP-dependent RNA helicase activity,helicase activity,protein binding,ATP binding	mRNA export from nucleus,RNA splicing,regulation of gene expression,RNA secondary structure unwinding
PBS / LHF1	Q9NRP7	Q9NRP7	-0.633308	0.00878606	Q9NRP7	STK36	Serine/threonine-protein kinase 36	3	nucleus,cytoplasm,cytosol	protein serine/threonine kinase activity,protein binding,ATP binding,transcription factor binding,metal ion binding	epithelial cilium movement,protein phosphorylation,positive regulation of hh target transcription factor activity,brain development,post-embryonic development,positive regulation of smoothened signaling pathway,regulation of sequence-specific DNA binding transcription factor activity,cilium morphogenesis
TNFa_LHF1 / PBS	P55198	P55198	-0.633287	0.0221157	P55198	MLLT6	Protein AF-17	5	nucleus	protein binding,metal ion binding	regulation of transcription, DNA-templated
TNFa / LHF1	P56693	P56693	-0.633228	0.00411065	P56693	SOX10	Transcription factor SOX-10	3	chromatin,nucleus,nucleoplasm,extrinsic component of mitochondrial outer membrane	RNA polymerase II core promoter proximal region sequence-specific DNA binding,RNA polymerase II distal enhancer sequence-specific DNA binding,RNA polymerase II transcription factor activity, sequence-specific DNA binding,transcriptional activator activity, RNA polymerase II transcription factor binding,DNA binding,transcription factor activity, sequence-specific DNA binding,transcription factor a…	in utero embryonic development,neural crest cell migration,positive regulation of neuroblast proliferation,regulation of transcription from RNA polymerase II promoter,transcription elongation from RNA polymerase II promoter,peripheral nervous system development,anatomical structure morphogenesis,negative regulation of Schwann cell proliferation,oligodendrocyte development,positive regulation of g…
TNFa_LHF1 / LHF1	Q9Y586	Q9Y586	-0.633219	0.00111267	Q9Y586	MAB21L2	Protein mab-21-like 2	11	nucleus,cytoplasm	protein binding	eye development,nervous system development,positive regulation of cell proliferation,embryonic body morphogenesis,camera-type eye development
TNFa_LHF1 / TNFa	P78559	P78559	0.581634	0.000449326	P78559	MAP1A	Microtubule-associated protein 1A	84	cytoplasm,microtubule,microtubule associated complex,neuronal cell body,cell projection,cytosol,synapse,dendrite	structural molecule activity,protein binding,microtubule binding,actin binding,tubulin binding	microtubule cytoskeleton organization,regulation of microtubule depolymerization,axonogenesis,dendrite development
TNFa_LHF1 / LHF1	P26447	P26447	-0.632123	0.000820367	P26447	S100A4	Protein S100-A4	3	extracellular region,extracellular space,nucleus,neuron projection,perinuclear region of cytoplasm,extracellular exosome	RNA binding,actin binding,calcium ion binding,protein binding,identical protein binding,transition metal ion binding,calcium-dependent protein binding,RAGE receptor binding	epithelial to mesenchymal transition,positive regulation of I-kappaB kinase/NF-kappaB signaling
TNFa_LHF1 / LHF1	O14519	O14519	-0.631919	0.000178068	O14519	CDK2AP1	Cyclin-dependent kinase 2-associated protein 1	4	nucleus,nucleoplasm,cytosol,perinuclear region of cytoplasm	protein binding,DNA polymerase binding	positive regulation of protein phosphorylation,DNA-dependent DNA replication,cell cycle
TNFa_LHF1 / PBS	O14965	O14965	-0.63107	0.0023771	O14965	AURKA	Aurora kinase A	9	condensed nuclear chromosome, centromeric region,nucleus,nucleoplasm,centrosome,centriole,spindle,cytosol,cilium,microtubule cytoskeleton,midbody,spindle pole centrosome,chromosome passenger complex,germinal vesicle,axon hillock,pronucleus,perinuclear region of cytoplasm,spindle midzone,meiotic spindle,mitotic spindle pole,spindle microtubule	protein kinase activity,protein serine/threonine kinase activity,protein serine/threonine/tyrosine kinase activity,protein binding,ATP binding,protein kinase binding,ubiquitin protein ligase binding,histone serine kinase activity,protein heterodimerization activity	G2/M transition of mitotic cell cycle,mitotic cell cycle,protein phosphorylation,DNA damage response, signal transduction by p53 class mediator resulting in cell cycle arrest,spindle organization,mitotic spindle organization,spindle assembly involved in female meiosis I,mitotic centrosome separation,response to wounding,anterior/posterior axis specification,regulation of G2/M transition of mitoti…
PBS / LHF1	Q96P44	Q96P44	-0.630582	2.61146e-05	Q96P44	COL21A1	Collagen alpha-1(XXI) chain	9	extracellular region,proteinaceous extracellular matrix,collagen trimer,endoplasmic reticulum lumen,cytosol,extracellular matrix
TNFa_LHF1 / LHF1	P16402	P16402	-0.630289	0.0252234	P16402	H1-3	Histone H1.3	3	nucleosome,nuclear chromatin,nuclear euchromatin	RNA binding,chromatin DNA binding	negative regulation of transcription from RNA polymerase II promoter,nucleosome assembly,nucleosome positioning,histone H3-K4 trimethylation,histone H3-K27 trimethylation
TNFa_LHF1 / LHF1	P04920	P04920	-0.630214	0.0170284	P04920	SLC4A2	Anion exchange protein 2	7	plasma membrane,integral component of plasma membrane,focal adhesion,membrane,basolateral plasma membrane,apical plasma membrane	inorganic anion exchanger activity,anion transmembrane transporter activity,sodium:bicarbonate symporter activity,anion:anion antiporter activity,enzyme binding	anion transport,spermatogenesis,inorganic anion transport,bicarbonate transport,digestive tract development,regulation of intracellular pH,anion transmembrane transport
TNFa_LHF1 / TNFa	P11150	P11150	-0.581064	0.0157402	P11150	LIPC	Hepatic triacylglycerol lipase	8	extracellular region,extracellular space,endoplasmic reticulum lumen,high-density lipoprotein particle	phospholipase activity,triglyceride lipase activity,heparin binding,low-density lipoprotein particle binding,apolipoprotein binding	fatty acid biosynthetic process,cholesterol metabolic process,triglyceride catabolic process,very-low-density lipoprotein particle remodeling,intermediate-density lipoprotein particle remodeling,low-density lipoprotein particle remodeling,high-density lipoprotein particle remodeling,chylomicron remnant clearance,phosphatidylcholine catabolic process,cholesterol homeostasis,reverse cholesterol tra…
TNFa_LHF1 / LHF1	Q8N3V7	Q8N3V7	-0.63009	2.95142e-05	Q8N3V7	SYNPO	Synaptopodin	42	nucleus,bicellular tight junction,postsynaptic density,actin cytoskeleton,Z disc,dendritic spine,perikaryon,postsynaptic membrane,spine apparatus,stress fiber	actin binding,protein binding	visual learning,positive regulation of actin filament bundle assembly,regulation of long-term neuronal synaptic plasticity,modification of dendritic spine,spine apparatus assembly
TNFa_LHF1 / LHF1	P36268	P36268	-0.629464	0.000420002	P36268	GGT2	Inactive glutathione hydrolase 2	6	endoplasmic reticulum,perinuclear region of cytoplasm,extracellular exosome	glutathione hydrolase activity	glutathione catabolic process,leukotriene D4 biosynthetic process,zymogen activation
TNFa_LHF1 / PBS	P55008	P55008	-0.629136	0.0253491	P55008	AIF1	Allograft inflammatory factor 1	9	phagocytic cup,nucleus,cytoplasm,cytosol,lamellipodium,perikaryon,perinuclear region of cytoplasm,actin filament,ruffle membrane	molecular_function,calcium ion binding,actin filament binding	microglial cell activation,positive regulation of protein phosphorylation,phagocytosis, engulfment,inflammatory response,negative regulation of gene expression,positive regulation of muscle hyperplasia,Rac protein signal transduction,actin filament polymerization,cellular response to extracellular stimulus,cellular response to hormone stimulus,positive regulation of T cell proliferation,negative …
TNFa_LHF1 / LHF1	Q9BTN0	Q9BTN0	-0.628833	3.35836e-05	Q9BTN0	LRFN3	Leucine-rich repeat and fibronectin type-III domain-containing protein 3	3	proteinaceous extracellular matrix,extracellular space,plasma membrane,cell surface,integral component of membrane,cell junction,axon,dendrite,presynaptic membrane,postsynaptic membrane		cell adhesion,axonogenesis
TNFa_LHF1 / TNFa	Q2M2Z5	Q2M2Z5	-0.585385	0.0149022	Q2M2Z5	KIZ	Centrosomal protein kizuna	6	cytoplasm,centrosome,cell projection	protein binding,protein kinase binding	spindle organization
TNFa_LHF1 / LHF1	Q15072	Q15072	-0.628521	0.0157929	Q15072	ZNF146	Zinc finger protein OZF	8	nucleus,nucleolus,cytosol	RNA polymerase II transcription factor activity, sequence-specific DNA binding,DNA binding,transcription factor activity, sequence-specific DNA binding,heparin binding,zinc ion binding	regulation of transcription, DNA-templated,regulation of transcription from RNA polymerase II promoter
PBS / LHF1	O00462	O00462	-0.628497	9.74402e-05	O00462	MANBA	Beta-mannosidase	24	plasma membrane,azurophil granule membrane,lysosomal lumen,intracellular membrane-bounded organelle,lysosome	beta-mannosidase activity,mannose binding	cellular protein modification process,oligosaccharide catabolic process,neutrophil degranulation,mannan catabolic process,glycoprotein catabolic process
TNFa_LHF1 / PBS	O43296	O43296	-0.628331	0.0298606	O43296	ZNF264	Zinc finger protein 264	2	nucleus	DNA binding,metal ion binding,transcription factor activity, sequence-specific DNA binding	transcription, DNA-templated,regulation of transcription, DNA-templated
TNFa_LHF1 / LHF1	Q9H8G1	Q9H8G1	-0.627027	0.0352208	Q9H8G1	ZNF430	Zinc finger protein 430	2	nucleus	DNA binding,metal ion binding	transcription, DNA-templated,regulation of transcription, DNA-templated,substantia nigra development
PBS / LHF1	Q9P2A4	Q9P2A4	-0.626651	0.0110135	Q9P2A4	ABI3	ABI gene family member 3	5	intracellular,cytoplasm,membrane,lamellipodium	protein binding,identical protein binding	regulation of cell migration,peptidyl-tyrosine phosphorylation
TNFa_LHF1 / PBS	Q8IUE6	Q8IUE6	-0.626593	0.00326391	Q8IUE6	H2AC21	Histone H2A type 2-B	8	nucleosome,nuclear chromatin,nucleus,extracellular exosome	molecular_function,DNA binding,protein heterodimerization activity	chromatin silencing,biological_process,chromatin organization
TNFa / LHF1	P61513	P61513	-0.62653	0.00111399	P61513	RPL37A	60S ribosomal protein L37a	3	nucleus,cytosol,focal adhesion,cytosolic large ribosomal subunit,extracellular exosome	RNA binding,structural constituent of ribosome,protein binding,metal ion binding	nuclear-transcribed mRNA catabolic process, nonsense-mediated decay,rRNA processing,translation,translational initiation,SRP-dependent cotranslational protein targeting to membrane,viral transcription
PBS / LHF1	Q96Q07	Q96Q07	-0.624992	0.0202699	Q96Q07	BTBD9	BTB/POZ domain-containing protein 9	5	cytoplasm,SCF ubiquitin ligase complex	ubiquitin protein ligase binding	long-term memory,adult locomotory behavior,regulation of proteolysis,serotonin metabolic process,circadian sleep/wake cycle, non-REM sleep,proteasome-mediated ubiquitin-dependent protein catabolic process,circadian behavior,modulation of synaptic transmission,sensory perception of temperature stimulus,multicellular organismal iron ion homeostasis,regulation of synaptic vesicle endocytosis,respons…
TNFa_LHF1 / TNFa	Q8IYW5	Q8IYW5	-0.587939	0.00969776	Q8IYW5	RNF168	E3 ubiquitin-protein ligase RNF168	10	ubiquitin ligase complex,nucleus,nucleoplasm,cytosol,site of double-strand break	chromatin binding,ubiquitin-protein transferase activity,protein binding,nucleosome binding,histone binding,ubiquitin binding,metal ion binding,K63-linked polyubiquitin binding	double-strand break repair,double-strand break repair via nonhomologous end joining,ubiquitin-dependent protein catabolic process,cellular response to DNA damage stimulus,response to ionizing radiation,protein ubiquitination,negative regulation of transcription elongation from RNA polymerase II promoter,histone H2A monoubiquitination,interstrand cross-link repair,histone H2A-K13 ubiquitination,hi…
TNFa_LHF1 / LHF1	A0A499FJF3;Q3KRB8;Q6P4F7	A0A499FJF3;Q3KRB8;Q6P4F7	-0.62451	0.0050113	A0A499FJF3;Q3KRB8;Q6P4F7	ENSG00000282168;ARHGAP11B;ARHGAP11A	Rho-GAP domain-containing protein;Rho GTPase-activating protein 11B;Rho GTPase-activating protein 11A	2	;cytosol;cytosol	;GTPase activator activity;GTPase activator activity	;signal transduction,cerebral cortex development,positive regulation of GTPase activity,regulation of small GTPase mediated signal transduction;signal transduction,positive regulation of GTPase activity,regulation of small GTPase mediated signal transduction
TNFa_LHF1 / LHF1	O14558	O14558	-0.624493	0.000828935	O14558	HSPB6	Heat shock protein beta-6	5	extracellular region,nucleus,cytoplasm	structural constituent of eye lens,protein binding,protein homodimerization activity,unfolded protein binding,chaperone binding	regulation of muscle contraction,negative regulation of cardiac muscle cell apoptotic process,positive regulation of angiogenesis,chaperone-mediated protein folding
PBS / LHF1	Q9Y2E5	Q9Y2E5	-0.624079	0.000469188	Q9Y2E5	MAN2B2	Epididymis-specific alpha-mannosidase	17	lysosomal lumen,extracellular exosome,vacuolar membrane	alpha-mannosidase activity,mannan endo-1,6-alpha-mannosidase activity,carbohydrate binding,metal ion binding	mannose metabolic process,protein deglycosylation,oligosaccharide catabolic process
TNFa_LHF1 / LHF1	P02462	P02462	-0.623904	0.00060083	P02462	COL4A1	Collagen alpha-1(IV) chain	9	extracellular region,collagen type IV trimer,basement membrane,extracellular space,endoplasmic reticulum lumen,extracellular matrix	extracellular matrix structural constituent,protein binding,extracellular matrix constituent conferring elasticity,platelet-derived growth factor binding	patterning of blood vessels,brain development,neuromuscular junction development,extracellular matrix organization,collagen catabolic process,epithelial cell differentiation,collagen-activated tyrosine kinase receptor signaling pathway,blood vessel morphogenesis,retinal blood vessel morphogenesis,renal tubule morphogenesis,cellular response to amino acid stimulus,basement membrane organization
TNFa_LHF1 / TNFa	P55771	P55771	-0.591245	5.0665e-05	P55771	PAX9	Paired box protein Pax-9	11	nucleus	RNA polymerase II regulatory region sequence-specific DNA binding,RNA polymerase II transcription factor activity, sequence-specific DNA binding,transcriptional activator activity, RNA polymerase II transcription regulatory region sequence-specific binding,protein binding	transcription from RNA polymerase II promoter,endoderm development,odontogenesis,regulation of odontogenesis,negative regulation of transcription, DNA-templated,positive regulation of transcription from RNA polymerase II promoter,face morphogenesis,cellular response to growth factor stimulus
PBS / LHF1	P58107	P58107	-0.623338	0.00692972	P58107	EPPK1	Epiplakin	41	cytoplasm,cytoskeleton,bicellular tight junction,basolateral plasma membrane,apicolateral plasma membrane,hemidesmosome,cell projection,keratin filament,cell periphery,perinucleolar compartment	RNA binding,cytoskeletal protein binding,intermediate filament binding	negative regulation of keratinocyte proliferation,negative regulation of cell migration,wound healing,intermediate filament organization,negative regulation of epithelial cell proliferation,negative regulation of keratinocyte migration,negative regulation of wound healing,regulation of epithelium regeneration
TNFa_LHF1 / LHF1	P25391	P25391	-0.623232	3.85299e-05	P25391	LAMA1	Laminin subunit alpha-1	110	extracellular region,proteinaceous extracellular matrix,basement membrane,laminin-1 complex,laminin-3 complex,extracellular space,membrane,extracellular matrix	receptor binding,extracellular matrix structural constituent,protein binding,protein C-terminus binding	cell adhesion,cell surface receptor signaling pathway,regulation of cell adhesion,extracellular matrix organization,regulation of cell migration,regulation of embryonic development
PBS / LHF1	P20749	P20749	-0.623089	0.000893711	P20749	BCL3	B-cell lymphoma 3 protein	2	nucleus,nucleoplasm,cytoplasm,cytosol,plasma membrane,midbody,macromolecular complex,Bcl3-Bcl10 complex,Bcl3/NF-kappaB2 complex,intracellular membrane-bounded organelle,perinuclear region of cytoplasm	DNA binding,transcription factor activity, sequence-specific DNA binding,protein binding,transcription factor binding,protein binding, bridging	protein import into nucleus, translocation,follicular dendritic cell differentiation,marginal zone B cell differentiation,humoral immune response mediated by circulating immunoglobulin,germinal center formation,transcription, DNA-templated,cellular response to DNA damage stimulus,I-kappaB kinase/NF-kappaB signaling,response to virus,response to UV-C,antimicrobial humoral response,extracellular ma…
TNFa_LHF1 / LHF1	Q16678	Q16678	-0.62274	6.90611e-05	Q16678	CYP1B1	Cytochrome P450 1B1	8	mitochondrion,endoplasmic reticulum membrane,organelle membrane,intracellular membrane-bounded organelle	monooxygenase activity,iron ion binding,oxidoreductase activity, acting on paired donors, with incorporation or reduction of molecular oxygen, reduced flavin or flavoprotein as one donor, and incorporation of one atom of oxygen,oxygen binding,heme binding,aromatase activity	angiogenesis,trabecular meshwork development,cellular aromatic compound metabolic process,xenobiotic metabolic process,nitric oxide biosynthetic process,cell adhesion,visual perception,steroid metabolic process,estrogen metabolic process,negative regulation of cell proliferation,intrinsic apoptotic signaling pathway in response to oxidative stress,toxin metabolic process,positive regulation of va…
TNFa / LHF1	P08243	P08243	-0.62272	0.00796984	P08243	ASNS	Asparagine synthetase [glutamine-hydrolyzing]	22	cytosol	asparagine synthase (glutamine-hydrolyzing) activity,protein binding,ATP binding,protein homodimerization activity,cofactor binding	liver development,asparagine biosynthetic process,glutamine metabolic process,cellular amino acid biosynthetic process,response to light stimulus,response to mechanical stimulus,response to toxic substance,response to methotrexate,response to follicle-stimulating hormone,cellular response to hormone stimulus,PERK-mediated unfolded protein response,cellular response to glucose starvation,negative …
TNFa_LHF1 / PBS	Q8TCD1	Q8TCD1	-0.622206	0.00316074	Q8TCD1	C18orf32	UPF0729 protein C18orf32	2		signal transducer activity	signal transduction,positive regulation of I-kappaB kinase/NF-kappaB signaling
TNFa_LHF1 / PBS	Q8NBF1	Q8NBF1	-0.622069	0.00141073	Q8NBF1	GLIS1	Zinc finger protein GLIS1	4	nucleus	RNA polymerase II regulatory region sequence-specific DNA binding,RNA polymerase II transcription factor activity, sequence-specific DNA binding,transcriptional repressor activity, RNA polymerase II transcription regulatory region sequence-specific binding,transcriptional activator activity, RNA polymerase II transcription regulatory region sequence-specific binding,metal ion binding	negative regulation of transcription from RNA polymerase II promoter,transcription from RNA polymerase II promoter,positive regulation of transcription from RNA polymerase II promoter
TNFa / LHF1	O00533	O00533	-0.621589	0.00285326	O00533	CHL1	Neural cell adhesion molecule L1-like protein	7	proteinaceous extracellular matrix,plasma membrane,integral component of membrane,dendrite,apical part of cell,extracellular exosome	protease binding	neuron migration,cell adhesion,signal transduction,axon guidance,adult locomotory behavior,axon regeneration,exploration behavior,negative regulation of neuron apoptotic process,cognition
TNFa_LHF1 / LHF1	Q9Y6R1	Q9Y6R1	-0.621163	1.33941e-05	Q9Y6R1	SLC4A4	Electrogenic sodium bicarbonate cotransporter 1	16	plasma membrane,integral component of plasma membrane,basolateral plasma membrane,extracellular exosome	inorganic anion exchanger activity,protein binding,sodium:bicarbonate symporter activity,anion transmembrane transporter activity	sodium ion transport,inorganic anion transport,bicarbonate transport,regulation of intracellular pH,anion transmembrane transport
TNFa_LHF1 / TNFa	Q96BH3	Q96BH3	-0.59847	2.79723e-05	Q96BH3	ELSPBP1	Epididymal sperm-binding protein 1	3	extracellular region,cell surface	heparin binding	single fertilization,sperm capacitation
TNFa_LHF1 / PBS	B3KU38;P0DPB3	B3KU38;P0DPB3	-0.6207	0.0231067	B3KU38;P0DPB3	IQCJ-SCHIP1;SCHIP1	IQCJ-SCHIP1 readthrough transcript protein;Schwannomin-interacting protein 1	4	cytoplasm,axon;cytoplasm	;protein binding,identical protein binding	;
TNFa_LHF1 / LHF1	P38159	P38159	-0.620224	0.000648042	P38159	RBMX	RNA-binding motif protein, X chromosome	41	extracellular space,nucleus,nucleoplasm,nuclear euchromatin,membrane,intracellular ribonucleoprotein complex,supraspliceosomal complex,extracellular exosome,catalytic step 2 spliceosome	core promoter binding,chromatin binding,RNA binding,single-stranded RNA binding,mRNA binding,protein binding,protein domain specific binding,identical protein binding	regulation of alternative mRNA splicing, via spliceosome,mRNA splicing, via spliceosome,osteoblast differentiation,transcription from RNA polymerase II promoter,mRNA splice site selection,membrane protein ectodomain proteolysis,RNA metabolic process,positive regulation of transcription from RNA polymerase II promoter,negative regulation of mRNA splicing, via spliceosome,positive regulation of mRN…
PBS / LHF1	Q6P1M3	Q6P1M3	-0.619376	6.81397e-06	Q6P1M3	LLGL2	LLGL scribble cell polarity complex component 2	27	cytoplasm,cytosol,plasma membrane,intracellular membrane-bounded organelle,cortical actin cytoskeleton	GTPase activator activity,protein binding,Rab GTPase binding,PDZ domain binding,syntaxin binding	exocytosis,cell cycle,regulation of exocytosis,regulation of establishment or maintenance of cell polarity,positive regulation of GTPase activity,regulation of protein secretion,cell division,establishment of spindle orientation,regulation of Notch signaling pathway,cortical actin cytoskeleton organization
PBS / LHF1	Q9NWL6	Q9NWL6	-0.619252	0.01864	Q9NWL6	ASNSD1	Asparagine synthetase domain-containing protein 1	6	cellular_component,cytosol	molecular_function,asparagine synthase (glutamine-hydrolyzing) activity,protein homodimerization activity	asparagine biosynthetic process,glutamine metabolic process,biological_process
PBS / LHF1	P35716	P35716	-0.619096	0.000908405	P35716	SOX11	Transcription factor SOX-11	3	nucleus,cytoplasm	transcription regulatory region sequence-specific DNA binding,RNA polymerase II core promoter sequence-specific DNA binding,RNA polymerase II transcription factor activity, sequence-specific DNA binding,transcriptional activator activity, RNA polymerase II core promoter proximal region sequence-specific binding,RNA polymerase II transcription coactivator activity,enhancer sequence-specific DNA bi…	negative regulation of transcription from RNA polymerase II promoter,skeletal system development,kidney development,neural tube formation,lens morphogenesis in camera-type eye,outflow tract morphogenesis,cardiac ventricle formation,noradrenergic neuron differentiation,transcription from RNA polymerase II promoter,translation,positive regulation of cell proliferation,positive regulation of gene ex…
TNFa / LHF1	O95568	O95568	-0.618609	0.00916047	O95568	METTL18	Histidine protein methyltransferase 1 homolog	4	macromolecular complex	protein binding,methyltransferase activity,heat shock protein binding	biological_process,methylation
TNFa / LHF1	P52926	P52926	-0.618336	0.0024347	P52926	HMGA2	High mobility group protein HMGI-C	9	nuclear chromosome,nucleus,nucleoplasm,protein-DNA complex,senescence-associated heterochromatin focus,SMAD protein complex	core promoter binding,transcriptional activator activity, RNA polymerase II core promoter proximal region sequence-specific binding,transcriptional repressor activity, RNA polymerase II core promoter proximal region sequence-specific binding,DNA binding,AT DNA binding,DNA-(apurinic or apyrimidinic site) lyase activity,DNA-dependent protein kinase activity,protein binding,transcription factor bind…	negative regulation of transcription from RNA polymerase II promoter,epithelial to mesenchymal transition,chondrocyte differentiation,mesodermal-endodermal cell signaling,base-excision repair,chromatin organization,regulation of transcription, DNA-templated,transcription from RNA polymerase II promoter,mitotic G2 DNA damage checkpoint,multicellular organism development,response to virus,regulatio…
PBS / LHF1	Q5SRH9	Q5SRH9	-0.618078	0.0129486	Q5SRH9	TTC39A	Tetratricopeptide repeat protein 39A	6	cellular_component	molecular_function	biological_process
PBS / LHF1	O00338	O00338	-0.617863	0.00221174	O00338	SULT1C2	Sulfotransferase 1C2	10	cytoplasm,cytosol,extracellular exosome	aryl sulfotransferase activity,protein binding,sulfotransferase activity	amine metabolic process,3'-phosphoadenosine 5'-phosphosulfate metabolic process,sulfation
PBS / LHF1	P20711	P20711	-0.617837	0.000858312	P20711	DDC	Aromatic-L-amino-acid decarboxylase	6	cytosol,synaptic vesicle,axon,neuronal cell body,extracellular exosome	aromatic-L-amino-acid decarboxylase activity,protein binding,amino acid binding,enzyme binding,protein domain specific binding,pyridoxal phosphate binding,L-dopa decarboxylase activity	cellular amino acid metabolic process,circadian rhythm,multicellular organism aging,aminergic neurotransmitter loading into synaptic vesicle,isoquinoline alkaloid metabolic process,cellular response to drug,dopamine biosynthetic process,catecholamine biosynthetic process,serotonin biosynthetic process,indolalkylamine biosynthetic process,response to pyrethroid,phytoalexin metabolic process,cellul…
PBS / LHF1	Q9Y3S2	Q9Y3S2	-0.61725	0.0063759	Q9Y3S2	ZNF330	Zinc finger protein 330	5	chromosome, centromeric region,nucleolus,midbody	protein binding,zinc ion binding,metal ion binding	biological_process
TNFa_LHF1 / TNFa	P21741	P21741	-0.601246	0.000708684	P21741	MDK	Midkine	12	extracellular region,cytoplasm,cell projection	growth factor activity,heparin binding	behavioral fear response,signal transduction,Notch signaling pathway,nervous system development,short-term memory,response to wounding,regulation of receptor activity,cell migration,dentate gyrus development,cerebellar granular layer development,cerebral cortex development,cell differentiation,adrenal gland development,defecation,response to drug,negative regulation of neuron apoptotic process,po…
PBS / LHF1	O60478	O60478	-0.61628	0.0151219	O60478	GPR137B	Integral membrane protein GPR137B	2	lysosomal membrane,integral component of plasma membrane,membrane
TNFa_LHF1 / TNFa	Q8WYN3	Q8WYN3	-0.602625	0.000357982	Q8WYN3	CSRNP3	Cysteine/serine-rich nuclear protein 3	4	nucleus	transcriptional activator activity, RNA polymerase II transcription regulatory region sequence-specific binding,transcription factor activity, sequence-specific DNA binding,sequence-specific DNA binding	transcription from RNA polymerase II promoter,apoptotic process,negative regulation of phosphatase activity,positive regulation of apoptotic process,positive regulation of transcription from RNA polymerase II promoter
PBS / LHF1	Q9UF56	Q9UF56	-0.615885	0.0184507	Q9UF56	FBXL17	F-box/LRR-repeat protein 17	5
TNFa_LHF1 / LHF1	Q8IX90	Q8IX90	-0.615554	0.000530116	Q8IX90	SKA3	Spindle and kinetochore-associated protein 3	13	kinetochore,condensed chromosome outer kinetochore,cytoplasm,spindle microtubule	protein binding	mitotic cell cycle,chromosome segregation,regulation of microtubule polymerization or depolymerization,cell division
PBS / LHF1	Q92685	Q92685	-0.615055	0.00256102	Q92685	ALG3	Dol-P-Man:Man(5)GlcNAc(2)-PP-Dol alpha-1,3-mannosyltransferase	4	endoplasmic reticulum membrane,integral component of membrane	alpha-1,3-mannosyltransferase activity,protein binding,dol-P-Man:Man(5)GlcNAc(2)-PP-Dol alpha-1,3-mannosyltransferase activity	protein glycosylation,dolichol-linked oligosaccharide biosynthetic process,mannosylation
TNFa_LHF1 / TNFa	P17026	P17026	-0.603398	0.000194233	P17026	ZNF22	Zinc finger protein 22	7	nucleus,nucleoplasm	RNA polymerase II transcription factor activity, sequence-specific DNA binding,DNA binding,zinc ion binding	transcription, DNA-templated,regulation of transcription, DNA-templated,regulation of transcription from RNA polymerase II promoter,odontogenesis
TNFa_LHF1 / LHF1	Q9Y446	Q9Y446	-0.613994	0.00071707	Q9Y446	PKP3	Plakophilin-3	13	cornified envelope,nucleoplasm,plasma membrane,cell-cell junction,cell-cell adherens junction,cell junction,desmosome,messenger ribonucleoprotein complex	protein binding,enzyme binding,alpha-catenin binding,cell adhesion molecule binding,cadherin binding involved in cell-cell adhesion,RNA binding,translation regulator activity	desmosome assembly,positive regulation of gene expression,keratinization,cornification,protein localization to plasma membrane,cell-cell adhesion,negative regulation of mRNA catabolic process,regulation of translation
TNFa_LHF1 / LHF1	A0AV96	A0AV96	-0.61387	0.00032281	A0AV96	RBM47	RNA-binding protein 47	21	nucleus	RNA binding	hematopoietic progenitor cell differentiation,cytidine to uridine editing
TNFa_LHF1 / TNFa	Q02930	Q02930	-0.603846	0.00520254	Q02930	CREB5	Cyclic AMP-responsive element-binding protein 5	6	nucleus,extracellular exosome	RNA polymerase II transcription factor activity, sequence-specific DNA binding,DNA binding,transcription factor activity, sequence-specific DNA binding,protein binding,metal ion binding	regulation of transcription from RNA polymerase II promoter,transcription from RNA polymerase II promoter,positive regulation of transcription, DNA-templated
PBS / LHF1	Q86VZ5	Q86VZ5	-0.61329	0.00309082	Q86VZ5	SGMS1	Phosphatidylcholine:ceramide cholinephosphotransferase 1	5	Golgi trans cisterna,Golgi membrane,nucleus,endoplasmic reticulum,plasma membrane,integral component of plasma membrane,membrane,integral component of Golgi membrane,integral component of endoplasmic reticulum membrane	ceramide phosphoethanolamine synthase activity,kinase activity,sphingomyelin synthase activity,ceramide cholinephosphotransferase activity	sphingomyelin biosynthetic process,apoptotic process,phosphorylation,sphingolipid biosynthetic process,ceramide biosynthetic process,regulation of intrinsic apoptotic signaling pathway
TNFa / LHF1	Q9H2H9	Q9H2H9	-0.61255	0.00846227	Q9H2H9	SLC38A1	Sodium-coupled neutral amino acid transporter 1	2	plasma membrane,integral component of plasma membrane,integral component of membrane,extracellular exosome	sodium:amino acid symporter activity,protein binding,amino acid transmembrane transporter activity,neutral amino acid transmembrane transporter activity,L-amino acid transmembrane transporter activity	neurotransmitter uptake,amino acid transmembrane transport,sodium ion transport,amino acid transport,neutral amino acid transport,L-alpha-amino acid transmembrane transport
TNFa / LHF1	Q13509	Q13509	-0.612529	4.97305e-05	Q13509	TUBB3	Tubulin beta-3 chain	14	nucleus,cytoplasm,microtubule,axon,dendrite,neuronal cell body,extracellular exosome,cell periphery	GTPase activity,structural constituent of cytoskeleton,protein binding,GTP binding,peptide binding	mitotic cell cycle,cytoskeleton organization,microtubule-based process,axon guidance,microtubule cytoskeleton organization,neuron differentiation
PBS / LHF1	Q13509	Q13509	-0.612516	9.30751e-05	Q13509	TUBB3	Tubulin beta-3 chain	14	nucleus,cytoplasm,microtubule,axon,dendrite,neuronal cell body,extracellular exosome,cell periphery	GTPase activity,structural constituent of cytoskeleton,protein binding,GTP binding,peptide binding	mitotic cell cycle,cytoskeleton organization,microtubule-based process,axon guidance,microtubule cytoskeleton organization,neuron differentiation
TNFa / LHF1	Q9H7S9	Q9H7S9	-0.612129	0.00665503	Q9H7S9	ZNF703	Zinc finger protein 703	9	nucleus,cytoplasm,nuclear matrix,macromolecular complex	nucleic acid binding,protein binding,metal ion binding,repressing transcription factor binding	transcription, DNA-templated,regulation of transcription, DNA-templated,positive regulation of cell proliferation,positive regulation of epithelial to mesenchymal transition,regulation of transforming growth factor beta receptor signaling pathway,positive regulation of cell migration,positive regulation of mammary gland epithelial cell proliferation,negative regulation of homotypic cell-cell adhe…
TNFa_LHF1 / TNFa	P09497	P09497	-0.604564	0.00748709	P09497	CLTB	Clathrin light chain B	9	trans-Golgi network,cytosol,plasma membrane,clathrin coat,clathrin vesicle coat,clathrin coat of trans-Golgi network vesicle,clathrin coat of coated pit,intracellular membrane-bounded organelle,clathrin-coated endocytic vesicle,ciliary membrane,synaptic vesicle membrane,postsynaptic endocytic zone cytoplasmic component	structural molecule activity,protein binding,clathrin heavy chain binding,peptide binding	intracellular protein transport,membrane organization,clathrin-dependent endocytosis,clathrin coat assembly
PBS / LHF1	Q9UJD0	Q9UJD0	-0.611448	0.0333121	Q9UJD0	RIMS3	Regulating synaptic membrane exocytosis protein 3	2	cell junction,presynaptic active zone,cytoskeleton of presynaptic active zone,synapse,presynaptic membrane,presynaptic active zone cytoplasmic component	ion channel binding,Rab GTPase binding	calcium ion regulated exocytosis,regulation of membrane potential,calcium ion-regulated exocytosis of neurotransmitter,regulation of synaptic vesicle exocytosis,positive regulation of synaptic transmission,regulation of synaptic plasticity
TNFa_LHF1 / PBS	Q9NYG2	Q9NYG2	-0.610657	0.00553648	Q9NYG2	ZDHHC3	Palmitoyltransferase ZDHHC3	2	Golgi membrane,Golgi apparatus,membrane,integral component of membrane,endoplasmic reticulum	palmitoyltransferase activity,protein-cysteine S-palmitoyltransferase activity	protein targeting,protein palmitoylation,protein targeting to membrane,peptidyl-L-cysteine S-palmitoylation
TNFa_LHF1 / LHF1	Q8WYN3	Q8WYN3	-0.610558	0.00596188	Q8WYN3	CSRNP3	Cysteine/serine-rich nuclear protein 3	4	nucleus	transcriptional activator activity, RNA polymerase II transcription regulatory region sequence-specific binding,transcription factor activity, sequence-specific DNA binding,sequence-specific DNA binding	transcription from RNA polymerase II promoter,apoptotic process,negative regulation of phosphatase activity,positive regulation of apoptotic process,positive regulation of transcription from RNA polymerase II promoter
TNFa_LHF1 / LHF1	A9UHW6	A9UHW6	-0.610193	0.0016993	A9UHW6	MIF4GD	MIF4G domain-containing protein	6	nucleolus,cytosol,intracellular	RNA binding,protein binding,protein C-terminus binding,translation activator activity	regulation of translation,regulation of translational initiation
TNFa_LHF1 / LHF1	Q58DX5	Q58DX5	-0.610191	0.000334561	Q58DX5	NAALADL2	Inactive N-acetylated-alpha-linked acidic dipeptidase-like protein 2	8	nucleoplasm,integral component of membrane	protein binding
[truncated: 839 more rows]
