# Supplementary material for: Proteolytic profiling of human plasma reveals an immunoactive complement C3 fragment
Source: EMBO J. 2025 Oct 27;44(24):7721–58. doi: 10.1038/s44318-025-00598-8 (PMC12706077; doi:10.1038/s44318-025-00598-8)
Supplement: Supplementary file 23 — Dataset EV21 [file 44318_2025_598_MOESM23_ESM.xlsx]

## Sheet: Dataset_EV21_Description
Dataset EV21	Phosphoproteome of human kidney organoids treated with TNFα and/or C3-LHF1
	Alterations in the human kidney organoid phosphoproteome after treatment with TNFα (25 ng/mL)/C3-LHF1 (18 µM) or combined treatment (n=4 replicates). Results are presented as "Candidates" view export from Spectronaut and include only significantly regulated proteins as: adj. p-value < 0.05 (BH) & |log2Fc| > 0.58 (50% alteration).

## Sheet: Dataset_EV21-PhosphoKidnOrganoi
ProteinGroups	Genes	ProteinDescriptions	SITEREF	Group	Comparison	AVG Log2 Ratio	Abs. AVG Log2 Ratio	Pvalue	PhosphoSitePlus Function	PhosphoSitePlus Process
Q13523	PRPF4B	Serine/threonine-protein kinase PRP4 homolog	Q13523_S20	Q13523_S20_M1_3	C3-LHF1+TNFa/TNFa	13.8834	13.8834	0.000576483
Q6P1L5	FAM117B	Protein FAM117B	Q6P1L5_S484	Q6P1L5_S484_M1_3	C3-LHF1+TNFa/TNFa	11.793	11.793	7.24133e-08
P46013	MKI67	Proliferation marker protein Ki-67	P46013_S1815	P46013_S1815_M1_3	C3-LHF1+TNFa/TNFa	10.8249	10.8249	5.57689e-06
Q8IYB3	SRRM1	Serine/arginine repetitive matrix protein 1	Q8IYB3_S211	Q8IYB3_S211_M3_3	C3-LHF1+TNFa/TNFa	10.1059	10.1059	0.000341748
Q8IYB3	SRRM1	Serine/arginine repetitive matrix protein 1	Q8IYB3_S209	Q8IYB3_S209_M3_3	C3-LHF1+TNFa/TNFa	10.1059	10.1059	0.000341748
Q8IYB3	SRRM1	Serine/arginine repetitive matrix protein 1	Q8IYB3_S207	Q8IYB3_S207_M3_3	C3-LHF1+TNFa/TNFa	10.1059	10.1059	0.000341748
Q32MZ4	LRRFIP1	Leucine-rich repeat flightless-interacting protein 1	Q32MZ4_T506	Q32MZ4_T506_M1_3	C3-LHF1+TNFa/TNFa	7.76748	7.76748	0.00354379
Q14498	RBM39	RNA-binding protein 39	Q14498_S97	Q14498_S97_M1_3	C3-LHF1+TNFa/TNFa	7.66129	7.66129	2.70172e-05
P17028	ZNF24	Zinc finger protein 24	P17028_S185	P17028_S185_M1_3	C3-LHF1+TNFa/TNFa	6.3952	6.3952	1.5511e-07
P13639	EEF2	Elongation factor 2	P13639_T57	P13639_T57_M1_3	C3-LHF1+TNFa/TNFa	6.36681	6.36681	0.000935859	protein conformation; activity, inhibited; phosphorylation	cell cycle regulation; carcinogenesis, inhibited; translation, altered; cell growth, inhibited; translation, induced; translation, inhibited
P51116	FXR2	RNA-binding protein FXR2	P51116_S603	P51116_S603_M1_3	C3-LHF1+TNFa/TNFa	5.65565	5.65565	0.00562908
Q9BZF1	OSBPL8	Oxysterol-binding protein-related protein 8	Q9BZF1_S331	Q9BZF1_S331_M3_3	C3-LHF1+TNFa/TNFa	5.45143	5.45143	0.00327664
Q9BZF1	OSBPL8	Oxysterol-binding protein-related protein 8	Q9BZF1_Y327	Q9BZF1_Y327_M3_3	C3-LHF1+TNFa/TNFa	5.45143	5.45143	0.00327664
Q14687	GSE1	Genetic suppressor element 1	Q14687_T433	Q14687_T433_M1_3	C3-LHF1+TNFa/TNFa	5.28877	5.28877	1.25598e-05
Q9UQ35	SRRM2	Serine/arginine repetitive matrix protein 2	Q9UQ35_S440	Q9UQ35_S440_M1_3	C3-LHF1+TNFa/TNFa	5.2049	5.2049	7.97444e-05
O14646	CHD1	Chromodomain-helicase-DNA-binding protein 1	O14646_S1689	O14646_S1689_M1_3	C3-LHF1+TNFa/TNFa	4.7464	4.7464	0.000899511
P52701	MSH6	DNA mismatch repair protein Msh6	P52701_S309	P52701_S309_M1_3	C3-LHF1+TNFa/TNFa	4.7139	4.7139	0.00123506	intracellular localization	DNA repair, induced
Q9Y3X0	CCDC9	Coiled-coil domain-containing protein 9	Q9Y3X0_S80	Q9Y3X0_S80_M1_3	C3-LHF1+TNFa/TNFa	4.65181	4.65181	7.1602e-06
Q8WWM7	ATXN2L	Ataxin-2-like protein	Q8WWM7_S449	Q8WWM7_S449_M1_3	C3-LHF1+TNFa/TNFa	4.52841	4.52841	0.00035927
Q9UGU0	TCF20	Transcription factor 20	Q9UGU0_S1019	Q9UGU0_S1019_M1_3	C3-LHF1+TNFa/TNFa	4.10643	4.10643	0.00785553
Q14247	CTTN	Src substrate cortactin	Q14247_S150	Q14247_S150_M1_3	C3-LHF1+TNFa/TNFa	4.09861	4.09861	0.000361198
Q9UQ35	SRRM2	Serine/arginine repetitive matrix protein 2	Q9UQ35_S2740	Q9UQ35_S2740_M2_3	C3-LHF1+TNFa/TNFa	4.07343	4.07343	0.00436301
Q9UQ35	SRRM2	Serine/arginine repetitive matrix protein 2	Q9UQ35_T2738	Q9UQ35_T2738_M2_3	C3-LHF1+TNFa/TNFa	4.07343	4.07343	0.00436301
O43765	SGTA	Small glutamine-rich tetratricopeptide repeat-containing protein alpha	O43765_T81	O43765_T81_M1_3	C3-LHF1+TNFa/TNFa	4.01184	4.01184	0.00118715
Q4G0J3	LARP7	La-related protein 7	Q4G0J3_S300	Q4G0J3_S300_M1_3	C3-LHF1+TNFa/TNFa	3.98934	3.98934	0.000607536
Q96FV9	THOC1	THO complex subunit 1	Q96FV9_S2	Q96FV9_S2_M1_3	C3-LHF1+TNFa/TNFa	3.8372	3.8372	0.0234451
P29966	MARCKS	Myristoylated alanine-rich C-kinase substrate	P29966_T150	P29966_T150_M1_3	C3-LHF1+TNFa/TNFa	3.80203	3.80203	0.00249985
Q9Y6X9	MORC2	ATPase MORC2	Q9Y6X9_S739	Q9Y6X9_S739_M1_3	C3-LHF1+TNFa/TNFa	3.7897	3.7897	0.00205209	intracellular localization; enzymatic activity, induced	cell cycle regulation; carcinogenesis, induced; DNA repair, induced; cell growth, induced; chromatin organization, altered; signaling pathway regulation
Q8WX93	PALLD	Palladin	Q8WX93_S1121	Q8WX93_S1121_M3_3	C3-LHF1+TNFa/TNFa	3.72786	3.72786	4.45711e-05
Q8WX93	PALLD	Palladin	Q8WX93_S1118	Q8WX93_S1118_M3_3	C3-LHF1+TNFa/TNFa	3.72786	3.72786	4.45711e-05		cell motility, altered; cytoskeletal reorganization
Q8WX93	PALLD	Palladin	Q8WX93_S1116	Q8WX93_S1116_M3_3	C3-LHF1+TNFa/TNFa	3.72786	3.72786	4.45711e-05
Q9BXW9	FANCD2	Fanconi anemia group D2 protein	Q9BXW9_S1435	Q9BXW9_S1435_M1_3	C3-LHF1+TNFa/TNFa	3.64731	3.64731	0.00103511
Q7Z4V5	HDGFL2	Hepatoma-derived growth factor-related protein 2	Q7Z4V5_S664	Q7Z4V5_S664_M1_3	C3-LHF1+TNFa/TNFa	3.64533	3.64533	0.00118973
Q8NCP5	ZBTB44	Zinc finger and BTB domain-containing protein 44	Q8NCP5_S165	Q8NCP5_S165_M1_3	C3-LHF1+TNFa/TNFa	3.6202	3.6202	0.0187269
Q9Y618	NCOR2	Nuclear receptor corepressor 2	Q9Y618_S1323	Q9Y618_S1323_M1_3	C3-LHF1+TNFa/TNFa	3.61976	3.61976	0.00502445
Q96T58	SPEN	Msx2-interacting protein	Q96T58_S2101	Q96T58_S2101_M1_3	C3-LHF1+TNFa/TNFa	3.6176	3.6176	4.82175e-05
P25205	MCM3	DNA replication licensing factor MCM3	P25205_T674	P25205_T674_M2_3	C3-LHF1+TNFa/TNFa	3.5829	3.5829	0.00836103
Q9Y618	NCOR2	Nuclear receptor corepressor 2	Q9Y618_S554	Q9Y618_S554_M2_3	C3-LHF1+TNFa/TNFa	3.5496	3.5496	0.0120416
Q9Y618	NCOR2	Nuclear receptor corepressor 2	Q9Y618_T553	Q9Y618_T553_M2_3	C3-LHF1+TNFa/TNFa	3.5496	3.5496	0.0120416
Q9UNF1	MAGED2	Melanoma-associated antigen D2	Q9UNF1_S191	Q9UNF1_S191_M2_3	C3-LHF1+TNFa/TNFa	3.46923	3.46923	8.47341e-05
Q9UNF1	MAGED2	Melanoma-associated antigen D2	Q9UNF1_S190	Q9UNF1_S190_M2_3	C3-LHF1+TNFa/TNFa	3.46923	3.46923	8.47341e-05
Q8WX93	PALLD	Palladin	Q8WX93_S1121	Q8WX93_S1121_M2_3	C3-LHF1+TNFa/TNFa	3.45507	3.45507	3.69744e-07
Q8WX93	PALLD	Palladin	Q8WX93_S1118	Q8WX93_S1118_M2_3	C3-LHF1+TNFa/TNFa	3.43922	3.43922	1.8978e-07		cell motility, altered; cytoskeletal reorganization
O14686	KMT2D	Histone-lysine N-methyltransferase 2D	O14686_S4974	O14686_S4974_M1_3	C3-LHF1+TNFa/TNFa	3.43408	3.43408	0.0175025
Q01167	FOXK2	Forkhead box protein K2	Q01167_S9	Q01167_S9_M1_3	C3-LHF1+TNFa/TNFa	3.42072	3.42072	2.2173e-06
Q5VWQ8	DAB2IP	Disabled homolog 2-interacting protein	Q5VWQ8_S978	Q5VWQ8_S978_M1_3	C3-LHF1+TNFa/TNFa	3.41806	3.41806	9.54794e-07
P50548	ERF	ETS domain-containing transcription factor ERF	P50548_S20	P50548_S20_M1_3	C3-LHF1+TNFa/TNFa	3.38994	3.38994	0.00678993
Q9NZ63	C9orf78	Splicing factor C9orf78	Q9NZ63_S17	Q9NZ63_S17_M2_3	C3-LHF1+TNFa/TNFa	3.38523	3.38523	1.62111e-05
Q9NZ63	C9orf78	Splicing factor C9orf78	Q9NZ63_S15	Q9NZ63_S15_M2_3	C3-LHF1+TNFa/TNFa	3.38523	3.38523	1.62111e-05
Q8NFP9	NBEA	Neurobeachin	Q8NFP9_S1262	Q8NFP9_S1262_M1_3	C3-LHF1+TNFa/TNFa	3.36951	3.36951	4.0454e-05
Q14643	ITPR1	Inositol 1,4,5-trisphosphate receptor type 1	Q14643_S1598	Q14643_S1598_M1_3	C3-LHF1+TNFa/TNFa	3.3573	3.3573	8.7775e-05	molecular association, regulation
P25205	MCM3	DNA replication licensing factor MCM3	P25205_Y159	P25205_Y159_M1_3	C3-LHF1+TNFa/TNFa	3.35008	3.35008	0.0123233
P61313	RPL15	Large ribosomal subunit protein eL15	P61313_T197	P61313_T197_M1_3	C3-LHF1+TNFa/TNFa	3.34391	3.34391	0.0134934
Q86VM9	ZC3H18	Zinc finger CCCH domain-containing protein 18	Q86VM9_S842	Q86VM9_S842_M1_3	C3-LHF1+TNFa/TNFa	3.2957	3.2957	0.00691867
P62995	TRA2B	Transformer-2 protein homolog beta	P62995_S264	P62995_S264_M1_3	C3-LHF1+TNFa/TNFa	3.28355	3.28355	0.00123578
Q8IYB3	SRRM1	Serine/arginine repetitive matrix protein 1	Q8IYB3_S583	Q8IYB3_S583_M2_3	C3-LHF1+TNFa/TNFa	3.27756	3.27756	0.00360775
Q8IYB3	SRRM1	Serine/arginine repetitive matrix protein 1	Q8IYB3_T581	Q8IYB3_T581_M2_3	C3-LHF1+TNFa/TNFa	3.27756	3.27756	0.00360775
Q8N4X5	AFAP1L2	Actin filament-associated protein 1-like 2	Q8N4X5_S344	Q8N4X5_S344_M1_3	C3-LHF1+TNFa/TNFa	3.21821	3.21821	0.00117439
Q9UDY2	TJP2	Tight junction protein ZO-2	Q9UDY2_S244	Q9UDY2_S244_M1_3	C3-LHF1+TNFa/TNFa	3.17703	3.17703	4.23524e-05
Q9UPQ0	LIMCH1	LIM and calponin homology domains-containing protein 1	Q9UPQ0_S231	Q9UPQ0_S231_M1_3	C3-LHF1+TNFa/TNFa	3.17516	3.17516	0.000576185
P46013	MKI67	Proliferation marker protein Ki-67	P46013_S2689	P46013_S2689_M1_3	C3-LHF1+TNFa/TNFa	3.15209	3.15209	0.00933079
Q9ULV3	CIZ1	Cip1-interacting zinc finger protein	Q9ULV3_T144	Q9ULV3_T144_M1_3	C3-LHF1+TNFa/TNFa	3.15124	3.15124	3.04457e-08
P07305	H1-0	Histone H1.0	P07305_S92	P07305_S92_M1_3	C3-LHF1+TNFa/TNFa	3.11747	3.11747	0.000206491
Q8WU90	ZC3H15	Zinc finger CCCH domain-containing protein 15	Q8WU90_S381	Q8WU90_S381_M1_3	C3-LHF1+TNFa/TNFa	3.0868	3.0868	0.0146274
Q9H706	GAREM1	GRB2-associated and regulator of MAPK protein 1	Q9H706_S356	Q9H706_S356_M1_3	C3-LHF1+TNFa/TNFa	3.06695	3.06695	0.00172566
Q9NYF8	BCLAF1	Bcl-2-associated transcription factor 1	Q9NYF8_S389	Q9NYF8_S389_M1_3	C3-LHF1+TNFa/TNFa	3.0651	3.0651	0.0149423
Q2NKX8	ERCC6L	DNA excision repair protein ERCC-6-like	Q2NKX8_S1069	Q2NKX8_S1069_M1_3	C3-LHF1+TNFa/TNFa	3.06117	3.06117	6.07046e-06
P42166	TMPO	Lamina-associated polypeptide 2, isoform alpha	P42166_S66	P42166_S66_M1_3	C3-LHF1+TNFa/TNFa	2.99665	2.99665	0.0159176
P08238	HSP90AB1	Heat shock protein HSP 90-beta	P08238_S255	P08238_S255_M2_3	C3-LHF1+TNFa/TNFa	2.99255	2.99255	0.0149461	activity, induced; molecular association, regulation; protein processing; intracellular localization; protein conformation	apoptosis, altered; apoptosis, induced
P08238	HSP90AB1	Heat shock protein HSP 90-beta	P08238_S261	P08238_S261_M2_3	C3-LHF1+TNFa/TNFa	2.99255	2.99255	0.0149461
Q9P1Y6	PHRF1	PHD and RING finger domain-containing protein 1	Q9P1Y6_S1034	Q9P1Y6_S1034_M2_3	C3-LHF1+TNFa/TNFa	2.97629	2.97629	9.61178e-06
Q9P1Y6	PHRF1	PHD and RING finger domain-containing protein 1	Q9P1Y6_S1032	Q9P1Y6_S1032_M2_3	C3-LHF1+TNFa/TNFa	2.97629	2.97629	9.61178e-06
Q9H1E3	NUCKS1	Nuclear ubiquitous casein and cyclin-dependent kinase substrate 1	Q9H1E3_S30	Q9H1E3_S30_M2_3	C3-LHF1+TNFa/TNFa	2.94062	2.94062	1.29054e-08
Q7Z7N9	TMEM179B	Transmembrane protein 179B	Q7Z7N9_S214	Q7Z7N9_S214_M1_3	C3-LHF1+TNFa/TNFa	2.86684	2.86684	0.00774933
Q8IYB3	SRRM1	Serine/arginine repetitive matrix protein 1	Q8IYB3_T574	Q8IYB3_T574_M2_3	C3-LHF1+TNFa/TNFa	2.8623	2.8623	0.00535347
Q8IYB3	SRRM1	Serine/arginine repetitive matrix protein 1	Q8IYB3_T572	Q8IYB3_T572_M2_3	C3-LHF1+TNFa/TNFa	2.8623	2.8623	0.00535347
Q9NPG3	UBN1	Ubinuclein-1	Q9NPG3_S493	Q9NPG3_S493_M1_3	C3-LHF1+TNFa/TNFa	2.84384	2.84384	0.000361294
P40763	STAT3	Signal transducer and activator of transcription 3	P40763_Y705	P40763_Y705_M1_3	C3-LHF1+TNFa/TNFa	2.84174	2.84174	2.19035e-10	activity, induced; protein degradation; molecular association, regulation; methylation; intracellular localization; enzymatic activity, induced; phosphorylation	cell cycle regulation; carcinogenesis, induced; apoptosis, induced; cell motility, induced; signaling pathway regulation; cell differentiation, altered; cell growth, induced; cell motility, altered; transcription, inhibited; cell growth, altered; carcinogenesis, altered; carcinogenesis, inhibited; cell growth, inhibited; transcription, induced; transcription, altered; endocytosis, induced; chroma…
Q9P1Y6	PHRF1	PHD and RING finger domain-containing protein 1	Q9P1Y6_S1180	Q9P1Y6_S1180_M1_3	C3-LHF1+TNFa/TNFa	2.82794	2.82794	0.000283047
P49585	PCYT1A	Choline-phosphate cytidylyltransferase A	P49585_S331	P49585_S331_M2_3	C3-LHF1+TNFa/TNFa	2.79906	2.79906	0.00126082
P49585	PCYT1A	Choline-phosphate cytidylyltransferase A	P49585_S329	P49585_S329_M2_3	C3-LHF1+TNFa/TNFa	2.79906	2.79906	0.00126082
Q9H165	BCL11A	B-cell lymphoma/leukemia 11A	Q9H165_S608	Q9H165_S608_M1_3	C3-LHF1+TNFa/TNFa	2.785	2.785	0.00186955
P30419	NMT1	Glycylpeptide N-tetradecanoyltransferase 1	P30419_S47	P30419_S47_M1_3	C3-LHF1+TNFa/TNFa	2.76503	2.76503	0.00348376
Q9UQ35	SRRM2	Serine/arginine repetitive matrix protein 2	Q9UQ35_T2022	Q9UQ35_T2022_M3_3	C3-LHF1+TNFa/TNFa	2.76499	2.76499	0.000127061
Q9UQ35	SRRM2	Serine/arginine repetitive matrix protein 2	Q9UQ35_S2020	Q9UQ35_S2020_M3_3	C3-LHF1+TNFa/TNFa	2.76499	2.76499	0.000127061
Q9UQ35	SRRM2	Serine/arginine repetitive matrix protein 2	Q9UQ35_S2018	Q9UQ35_S2018_M3_3	C3-LHF1+TNFa/TNFa	2.76499	2.76499	0.000127061
P58546	MTPN	Myotrophin	P58546_T31	P58546_T31_M1_3	C3-LHF1+TNFa/TNFa	2.75675	2.75675	0.00114114
A6NHR9	SMCHD1	Structural maintenance of chromosomes flexible hinge domain-containing protein 1	A6NHR9_S1697	A6NHR9_S1697_M1_3	C3-LHF1+TNFa/TNFa	2.73721	2.73721	0.0100167
P04049	RAF1	RAF proto-oncogene serine/threonine-protein kinase	P04049_S621	P04049_S621_M1_3	C3-LHF1+TNFa/TNFa	2.72653	2.72653	0.000382051	molecular association, regulation; enzymatic activity, inhibited; protein conformation; phosphorylation; enzymatic activity, induced	cell growth, altered
Q96ST2	IWS1	Protein IWS1 homolog	Q96ST2_S250	Q96ST2_S250_M2_3	C3-LHF1+TNFa/TNFa	2.71496	2.71496	4.84637e-05
Q96ST2	IWS1	Protein IWS1 homolog	Q96ST2_S248	Q96ST2_S248_M2_3	C3-LHF1+TNFa/TNFa	2.71496	2.71496	4.84637e-05
Q96ST2	IWS1	Protein IWS1 homolog	Q96ST2_S276	Q96ST2_S276_M2_3	C3-LHF1+TNFa/TNFa	2.71496	2.71496	4.84637e-05
Q96ST2	IWS1	Protein IWS1 homolog	Q96ST2_S274	Q96ST2_S274_M2_3	C3-LHF1+TNFa/TNFa	2.71496	2.71496	4.84637e-05
Q8IVF2	AHNAK2	Protein AHNAK2	Q8IVF2_S1583	Q8IVF2_S1583_M1_3	C3-LHF1+TNFa/TNFa	2.70954	2.70954	0.000178804
Q8IVF2	AHNAK2	Protein AHNAK2	Q8IVF2_S2573	Q8IVF2_S2573_M1_3	C3-LHF1+TNFa/TNFa	2.70954	2.70954	0.000178804
Q8IVF2	AHNAK2	Protein AHNAK2	Q8IVF2_S2903	Q8IVF2_S2903_M1_3	C3-LHF1+TNFa/TNFa	2.70954	2.70954	0.000178804
Q8IVF2	AHNAK2	Protein AHNAK2	Q8IVF2_S3893	Q8IVF2_S3893_M1_3	C3-LHF1+TNFa/TNFa	2.70954	2.70954	0.000178804
Q8IVF2	AHNAK2	Protein AHNAK2	Q8IVF2_S4058	Q8IVF2_S4058_M1_3	C3-LHF1+TNFa/TNFa	2.70954	2.70954	0.000178804
Q8IYB3	SRRM1	Serine/arginine repetitive matrix protein 1	Q8IYB3_S607	Q8IYB3_S607_M2_3	C3-LHF1+TNFa/TNFa	2.69319	2.69319	1.29899e-05
Q8IYB3	SRRM1	Serine/arginine repetitive matrix protein 1	Q8IYB3_S605	Q8IYB3_S605_M2_3	C3-LHF1+TNFa/TNFa	2.69319	2.69319	1.29899e-05
Q5T1R4	HIVEP3	Transcription factor HIVEP3	Q5T1R4_S1964	Q5T1R4_S1964_M1_3	C3-LHF1+TNFa/TNFa	2.60853	2.60853	1.07397e-09
Q92993	KAT5	Histone acetyltransferase KAT5	Q92993_S202	Q92993_S202_M2_3	C3-LHF1+TNFa/TNFa	2.60753	2.60753	0.00252892
P13591	NCAM1	Neural cell adhesion molecule 1	P13591_Y683	P13591_Y683_M1_3	C3-LHF1+TNFa/TNFa	2.59267	2.59267	0.00968653
Q9H0N0	RAB6C	Ras-related protein Rab-6C	Q9H0N0_Y93	Q9H0N0_Y93_M1_3	C3-LHF1+TNFa/TNFa	2.56284	2.56284	0.00628712
Q12888	TP53BP1	TP53-binding protein 1	Q12888_S640	Q12888_S640_M3_3	C3-LHF1+TNFa/TNFa	2.55463	2.55463	0.0189042
Q12888	TP53BP1	TP53-binding protein 1	Q12888_S639	Q12888_S639_M3_3	C3-LHF1+TNFa/TNFa	2.55463	2.55463	0.0189042
Q12888	TP53BP1	TP53-binding protein 1	Q12888_S635	Q12888_S635_M3_3	C3-LHF1+TNFa/TNFa	2.55463	2.55463	0.0189042
Q14934	NFATC4	Nuclear factor of activated T-cells, cytoplasmic 4	Q14934_S122	Q14934_S122_M2_3	C3-LHF1+TNFa/TNFa	2.55048	2.55048	5.93507e-07
Q14934	NFATC4	Nuclear factor of activated T-cells, cytoplasmic 4	Q14934_S120	Q14934_S120_M2_3	C3-LHF1+TNFa/TNFa	2.55048	2.55048	5.93507e-07
Q9H1B7	IRF2BPL	Probable E3 ubiquitin-protein ligase IRF2BPL	Q9H1B7_S639	Q9H1B7_S639_M2_3	C3-LHF1+TNFa/TNFa	2.54178	2.54178	0.00100988
Q5SW79	CEP170	Centrosomal protein of 170 kDa	Q5SW79_S1280	Q5SW79_S1280_M1_3	C3-LHF1+TNFa/TNFa	2.52043	2.52043	3.42306e-05
Q13796	SHROOM2	Protein Shroom2	Q13796_T120	Q13796_T120_M1_3	C3-LHF1+TNFa/TNFa	2.5091	2.5091	0.00375211
Q8NEY8	PPHLN1	Periphilin-1	Q8NEY8_S167	Q8NEY8_S167_M1_3	C3-LHF1+TNFa/TNFa	2.45012	2.45012	0.029253
Q9UDY2	TJP2	Tight junction protein ZO-2	Q9UDY2_S174	Q9UDY2_S174_M1_3	C3-LHF1+TNFa/TNFa	2.43919	2.43919	6.43829e-05
O43822	CFAP410	Cilia- and flagella-associated protein 410	O43822_S177	O43822_S177_M1_3	C3-LHF1+TNFa/TNFa	2.42459	2.42459	0.0115458
Q9UQ35	SRRM2	Serine/arginine repetitive matrix protein 2	Q9UQ35_T2022	Q9UQ35_T2022_M2_3	C3-LHF1+TNFa/TNFa	2.41533	2.41533	0.000120444
Q9UQ35	SRRM2	Serine/arginine repetitive matrix protein 2	Q9UQ35_S2020	Q9UQ35_S2020_M2_3	C3-LHF1+TNFa/TNFa	2.41533	2.41533	0.000120444
Q9BV73	CEP250	Centrosome-associated protein CEP250	Q9BV73_S1295	Q9BV73_S1295_M1_3	C3-LHF1+TNFa/TNFa	2.41137	2.41137	0.000249384
P62995	TRA2B	Transformer-2 protein homolog beta	P62995_S266	P62995_S266_M2_3	C3-LHF1+TNFa/TNFa	2.4095	2.4095	0.00192321
P62995	TRA2B	Transformer-2 protein homolog beta	P62995_S264	P62995_S264_M2_3	C3-LHF1+TNFa/TNFa	2.4095	2.4095	0.00192321
Q9UPN4	CEP131	Centrosomal protein of 131 kDa	Q9UPN4_S105	Q9UPN4_S105_M2_3	C3-LHF1+TNFa/TNFa	2.4054	2.4054	0.000420492
Q9Y5J1	UTP18	U3 small nucleolar RNA-associated protein 18 homolog	Q9Y5J1_S210	Q9Y5J1_S210_M3_3	C3-LHF1+TNFa/TNFa	2.38966	2.38966	0.00118686
Q15056	EIF4H	Eukaryotic translation initiation factor 4H	Q15056_S21	Q15056_S21_M1_3	C3-LHF1+TNFa/TNFa	2.38853	2.38853	0.00426987
Q9H410	DSN1	Kinetochore-associated protein DSN1 homolog	Q9H410_S58	Q9H410_S58_M1_3	C3-LHF1+TNFa/TNFa	2.37303	2.37303	0.0378236
P49450	CENPA	Histone H3-like centromeric protein A	P49450_S19	P49450_S19_M2_3	C3-LHF1+TNFa/TNFa	2.36519	2.36519	0.000135852	molecular association, regulation; intracellular localization; protein conformation	cell cycle regulation; cell growth, induced
P49450	CENPA	Histone H3-like centromeric protein A	P49450_S17	P49450_S17_M2_3	C3-LHF1+TNFa/TNFa	2.36519	2.36519	0.000135852	protein conformation	cell cycle regulation
Q1MSJ5	CSPP1	Centrosome and spindle pole-associated protein 1	Q1MSJ5_S24	Q1MSJ5_S24_M1_3	C3-LHF1+TNFa/TNFa	2.3642	2.3642	0.0216739
P49585	PCYT1A	Choline-phosphate cytidylyltransferase A	P49585_S331	P49585_S331_M1_3	C3-LHF1+TNFa/TNFa	2.36208	2.36208	6.51018e-05
Q86UR5	RIMS1	Regulating synaptic membrane exocytosis protein 1	Q86UR5_S324	Q86UR5_S324_M1_3	C3-LHF1+TNFa/TNFa	2.34725	2.34725	0.0105538
Q13523	PRPF4B	Serine/threonine-protein kinase PRP4 homolog	Q13523_S356	Q13523_S356_M2_3	C3-LHF1+TNFa/TNFa	2.33327	2.33327	0.000824469
Q13523	PRPF4B	Serine/threonine-protein kinase PRP4 homolog	Q13523_S354	Q13523_S354_M2_3	C3-LHF1+TNFa/TNFa	2.33327	2.33327	0.000824469
P52594	AGFG1	Arf-GAP domain and FG repeat-containing protein 1	P52594_S181	P52594_S181_M1_3	C3-LHF1+TNFa/TNFa	2.32372	2.32372	4.16931e-05
Q5JTV8	TOR1AIP1	Torsin-1A-interacting protein 1	Q5JTV8_S305	Q5JTV8_S305_M1_3	C3-LHF1+TNFa/TNFa	2.31277	2.31277	0.000252648
O75564	JRK	Jerky protein homolog	O75564_S414	O75564_S414_M1_3	C3-LHF1+TNFa/TNFa	2.29593	2.29593	0.000215823
Q8IY26	PLPP6	Polyisoprenoid diphosphate/phosphate phosphohydrolase PLPP6	Q8IY26_S61	Q8IY26_S61_M1_3	C3-LHF1+TNFa/TNFa	2.29496	2.29496	0.00578805
Q9NRA8	EIF4ENIF1	Eukaryotic translation initiation factor 4E transporter	Q9NRA8_S356	Q9NRA8_S356_M2_3	C3-LHF1+TNFa/TNFa	2.27658	2.27658	6.85645e-05
Q9UGU0	TCF20	Transcription factor 20	Q9UGU0_S1322	Q9UGU0_S1322_M1_3	C3-LHF1+TNFa/TNFa	2.26296	2.26296	0.000550532
Q9H1E3	NUCKS1	Nuclear ubiquitous casein and cyclin-dependent kinase substrate 1	Q9H1E3_S19	Q9H1E3_S19_M2_3	C3-LHF1+TNFa/TNFa	2.24889	2.24889	1.02092e-07
Q9Y5J1	UTP18	U3 small nucleolar RNA-associated protein 18 homolog	Q9Y5J1_S206	Q9Y5J1_S206_M3_3	C3-LHF1+TNFa/TNFa	2.24283	2.24283	0.00293183
P78549	NTHL1	Endonuclease III-like protein 1	P78549_S22	P78549_S22_M1_3	C3-LHF1+TNFa/TNFa	2.23976	2.23976	9.46967e-05
P18583	SON	Protein SON	P18583_S154	P18583_S154_M1_3	C3-LHF1+TNFa/TNFa	2.2274	2.2274	0.00124603
Q05682	CALD1	Caldesmon	Q05682_T735	Q05682_T735_M1_3	C3-LHF1+TNFa/TNFa	2.20895	2.20895	0.000281347
O43347	MSI1	RNA-binding protein Musashi homolog 1	O43347_S191	O43347_S191_M1_3	C3-LHF1+TNFa/TNFa	2.20886	2.20886	0.00061999
O00470	MEIS1	Homeobox protein Meis1	O00470_S194	O00470_S194_M1_3	C3-LHF1+TNFa/TNFa	2.20398	2.20398	5.99361e-05
P61978	HNRNPK	Heterogeneous nuclear ribonucleoprotein K	P61978_S284	P61978_S284_M1_3	C3-LHF1+TNFa/TNFa	2.19524	2.19524	3.58213e-06	molecular association, regulation; intracellular localization	translation, altered; cell growth, induced; transcription, induced; transcription, inhibited
P46379	BAG6	Large proline-rich protein BAG6	P46379_T108	P46379_T108_M1_3	C3-LHF1+TNFa/TNFa	2.1781	2.1781	0.0146888
P06400	RB1	Retinoblastoma-associated protein	P06400_T356	P06400_T356_M1_3	C3-LHF1+TNFa/TNFa	2.16492	2.16492	0.0106228	protein stabilization; molecular association, regulation	carcinogenesis, induced; carcinogenesis, inhibited; cell growth, induced; apoptosis, inhibited
Q8NDT2	RBM15B	Putative RNA-binding protein 15B	Q8NDT2_S562	Q8NDT2_S562_M1_3	C3-LHF1+TNFa/TNFa	2.1626	2.1626	0.00056021
P17096	HMGA1	High mobility group protein HMG-I/HMG-Y	P17096_S99	P17096_S99_M2_3	C3-LHF1+TNFa/TNFa	2.15698	2.15698	0.000525995		cell growth, induced
O75376	NCOR1	Nuclear receptor corepressor 1	O75376_Y2147	O75376_Y2147_M1_3	C3-LHF1+TNFa/TNFa	2.15104	2.15104	0.0195879
Q00839	HNRNPU	Heterogeneous nuclear ribonucleoprotein U	Q00839_S4	Q00839_S4_M1_3	C3-LHF1+TNFa/TNFa	2.14869	2.14869	0.00100136
Q96T23	RSF1	Remodeling and spacing factor 1	Q96T23_T1278	Q96T23_T1278_M1_3	C3-LHF1+TNFa/TNFa	2.14424	2.14424	0.00149489
Q8IYB3	SRRM1	Serine/arginine repetitive matrix protein 1	Q8IYB3_S465	Q8IYB3_S465_M1_3	C3-LHF1+TNFa/TNFa	2.12625	2.12625	0.000604679
Q8IY67	RAVER1	Ribonucleoprotein PTB-binding 1	Q8IY67_S17	Q8IY67_S17_M1_3	C3-LHF1+TNFa/TNFa	2.09756	2.09756	0.000724592
Q5VWN6	TASOR2	Protein TASOR 2	Q5VWN6_S444	Q5VWN6_S444_M1_3	C3-LHF1+TNFa/TNFa	2.0913	2.0913	0.000695617
Q99549	MPHOSPH8	M-phase phosphoprotein 8	Q99549_S138	Q99549_S138_M2_3	C3-LHF1+TNFa/TNFa	2.07543	2.07543	0.0430364
Q99549	MPHOSPH8	M-phase phosphoprotein 8	Q99549_S136	Q99549_S136_M2_3	C3-LHF1+TNFa/TNFa	2.07543	2.07543	0.0430364
Q9NRA8	EIF4ENIF1	Eukaryotic translation initiation factor 4E transporter	Q9NRA8_S951	Q9NRA8_S951_M1_3	C3-LHF1+TNFa/TNFa	2.06922	2.06922	6.98711e-05
Q9UMY4	SNX12	Sorting nexin-12	Q9UMY4_S73	Q9UMY4_S73_M1_3	C3-LHF1+TNFa/TNFa	2.06337	2.06337	0.0124348
Q8IU85	CAMK1D	Calcium/calmodulin-dependent protein kinase type 1D	Q8IU85_Y187	Q8IU85_Y187_M1_3	C3-LHF1+TNFa/TNFa	2.05853	2.05853	5.02413e-05
Q9UHR6	ZNHIT2	Zinc finger HIT domain-containing protein 2	Q9UHR6_S66	Q9UHR6_S66_M1_3	C3-LHF1+TNFa/TNFa	2.04722	2.04722	0.00100491
Q8WUI4	HDAC7	Histone deacetylase 7	Q8WUI4_S181	Q8WUI4_S181_M1_3	C3-LHF1+TNFa/TNFa	2.04026	2.04026	4.92674e-05	intracellular localization	transcription, induced
P83881;Q969Q0	RPL36A;RPL36AL	Large ribosomal subunit protein eL42;Ribosomal protein eL42-like	P83881_S46	P83881_S46_M1_3	C3-LHF1+TNFa/TNFa	2.03243	2.03243	0.00143702
P83881;Q969Q0	RPL36A;RPL36AL	Large ribosomal subunit protein eL42;Ribosomal protein eL42-like	Q969Q0_S46	Q969Q0_S46_M1_3	C3-LHF1+TNFa/TNFa	2.03243	2.03243	0.00143702
Q8NHM5	KDM2B	Lysine-specific demethylase 2B	Q8NHM5_S705	Q8NHM5_S705_M1_3	C3-LHF1+TNFa/TNFa	2.0286	2.0286	0.000798436
Q9UQ35	SRRM2	Serine/arginine repetitive matrix protein 2	Q9UQ35_S440	Q9UQ35_S440_M3_3	C3-LHF1+TNFa/TNFa	2.02615	2.02615	0.0302466
Q8WZ42	TTN	Titin	Q8WZ42_T19172	Q8WZ42_T19172_M1_3	C3-LHF1+TNFa/TNFa	2.0243	2.0243	1.08694e-06
Q9Y6K1	DNMT3A	DNA (cytosine-5)-methyltransferase 3A	Q9Y6K1_S390	Q9Y6K1_S390_M2_3	C3-LHF1+TNFa/TNFa	2.01982	2.01982	0.000321568	methylation; intracellular localization; enzymatic activity, inhibited
Q99569	PKP4	Plakophilin-4	Q99569_S1117	Q99569_S1117_M1_3	C3-LHF1+TNFa/TNFa	2.0063	2.0063	2.95471e-05
Q7Z401	DENND4A	C-myc promoter-binding protein	Q7Z401_S1015	Q7Z401_S1015_M1_3	C3-LHF1+TNFa/TNFa	2.00272	2.00272	0.000503851
P10451	SPP1	Osteopontin	P10451_S219	P10451_S219_M1_3	C3-LHF1+TNFa/TNFa	2.00076	2.00076	2.93771e-05
O94811	TPPP	Tubulin polymerization-promoting protein	O94811_S160	O94811_S160_M1_3	C3-LHF1+TNFa/TNFa	1.99948	1.99948	0.002277		cytoskeletal reorganization
P46778	RPL21	Large ribosomal subunit protein eL21	P46778_S104	P46778_S104_M1_3	C3-LHF1+TNFa/TNFa	1.99362	1.99362	0.040397
Q9BW71	HIRIP3	HIRA-interacting protein 3	Q9BW71_S199	Q9BW71_S199_M2_3	C3-LHF1+TNFa/TNFa	1.98704	1.98704	0.000638754
Q9BW71	HIRIP3	HIRA-interacting protein 3	Q9BW71_S196	Q9BW71_S196_M2_3	C3-LHF1+TNFa/TNFa	1.98704	1.98704	0.000638754
Q8WUA4	GTF3C2	General transcription factor 3C polypeptide 2	Q8WUA4_S901	Q8WUA4_S901_M1_3	C3-LHF1+TNFa/TNFa	1.98042	1.98042	3.20935e-06
P11474	ESRRA	Steroid hormone receptor ERR1	P11474_S26	P11474_S26_M1_3	C3-LHF1+TNFa/TNFa	1.96208	1.96208	0.0482619
Q8TCU4	ALMS1	Centrosome-associated protein ALMS1	Q8TCU4_S2105	Q8TCU4_S2105_M1_3	C3-LHF1+TNFa/TNFa	1.95314	1.95314	0.000433113
Q9Y2H9	MAST1	Microtubule-associated serine/threonine-protein kinase 1	Q9Y2H9_S36	Q9Y2H9_S36_M1_3	C3-LHF1+TNFa/TNFa	1.95234	1.95234	0.00480373
P29317	EPHA2	Ephrin type-A receptor 2	P29317_S579	P29317_S579_M1_3	C3-LHF1+TNFa/TNFa	1.94104	1.94104	0.000485413
Q86UU1	PHLDB1	Pleckstrin homology-like domain family B member 1	Q86UU1_S563	Q86UU1_S563_M1_3	C3-LHF1+TNFa/TNFa	1.94064	1.94064	0.00616131
P78527	PRKDC	DNA-dependent protein kinase catalytic subunit	P78527_S3432	P78527_S3432_M1_3	C3-LHF1+TNFa/TNFa	1.94011	1.94011	0.00562241
Q15154	PCM1	Pericentriolar material 1 protein	Q15154_S1765	Q15154_S1765_M2_3	C3-LHF1+TNFa/TNFa	1.93726	1.93726	0.000619489
Q9Y4I1	MYO5A	Unconventional myosin-Va	Q9Y4I1_S1373	Q9Y4I1_S1373_M1_3	C3-LHF1+TNFa/TNFa	1.93474	1.93474	0.041038
P52926	HMGA2	High mobility group protein HMGI-C	P52926_S102	P52926_S102_M1_3	C3-LHF1+TNFa/TNFa	1.93426	1.93426	0.00418415
P53985	SLC16A1	Monocarboxylate transporter 1	P53985_S467	P53985_S467_M2_3	C3-LHF1+TNFa/TNFa	1.917	1.917	0.000190702
P53985	SLC16A1	Monocarboxylate transporter 1	P53985_T466	P53985_T466_M2_3	C3-LHF1+TNFa/TNFa	1.917	1.917	0.000190702
P67809	YBX1	Y-box-binding protein 1	P67809_T271	P67809_T271_M1_3	C3-LHF1+TNFa/TNFa	1.91191	1.91191	0.0281019
O15085	ARHGEF11	Rho guanine nucleotide exchange factor 11	O15085_T254	O15085_T254_M2_3	C3-LHF1+TNFa/TNFa	1.90622	1.90622	0.00588561
Q16629	SRSF7	Serine/arginine-rich splicing factor 7	Q16629_S192	Q16629_S192_M1_3	C3-LHF1+TNFa/TNFa	1.90134	1.90134	0.00156085
Q9UHR4	BAIAP2L1	Brain-specific angiogenesis inhibitor 1-associated protein 2-like protein 1	Q9UHR4_S281	Q9UHR4_S281_M1_3	C3-LHF1+TNFa/TNFa	1.89928	1.89928	2.12943e-08
Q9BRD0	BUD13	BUD13 homolog	Q9BRD0_S226	Q9BRD0_S226_M2_3	C3-LHF1+TNFa/TNFa	1.89287	1.89287	0.0170086
Q9BRD0	BUD13	BUD13 homolog	Q9BRD0_S222	Q9BRD0_S222_M2_3	C3-LHF1+TNFa/TNFa	1.89287	1.89287	0.0170086
Q9UPT8	ZC3H4	Zinc finger CCCH domain-containing protein 4	Q9UPT8_S907	Q9UPT8_S907_M2_3	C3-LHF1+TNFa/TNFa	1.87898	1.87898	0.00965017
Q9UHB6	LIMA1	LIM domain and actin-binding protein 1	Q9UHB6_S369	Q9UHB6_S369_M1_3	C3-LHF1+TNFa/TNFa	1.87785	1.87785	0.0101372
Q9HAS0	C17orf75	Protein Njmu-R1	Q9HAS0_S18	Q9HAS0_S18_M1_3	C3-LHF1+TNFa/TNFa	1.87572	1.87572	3.53649e-06
Q9NRA0	SPHK2	Sphingosine kinase 2	Q9NRA0_T402	Q9NRA0_T402_M1_3	C3-LHF1+TNFa/TNFa	1.87446	1.87446	0.000105158
Q8WX92	NELFB	Negative elongation factor B	Q8WX92_S573	Q8WX92_S573_M2_3	C3-LHF1+TNFa/TNFa	1.8722	1.8722	0.0266021
Q14C86	GAPVD1	GTPase-activating protein and VPS9 domain-containing protein 1	Q14C86_S466	Q14C86_S466_M1_3	C3-LHF1+TNFa/TNFa	1.86906	1.86906	4.51648e-05
Q93052	LPP	Lipoma-preferred partner	Q93052_Y346	Q93052_Y346_M1_3	C3-LHF1+TNFa/TNFa	1.86886	1.86886	0.0202753
Q5T5U3	ARHGAP21	Rho GTPase-activating protein 21	Q5T5U3_T747	Q5T5U3_T747_M1_3	C3-LHF1+TNFa/TNFa	1.86517	1.86517	0.000435714
Q9UPN4	CEP131	Centrosomal protein of 131 kDa	Q9UPN4_T96	Q9UPN4_T96_M2_3	C3-LHF1+TNFa/TNFa	1.8561	1.8561	0.000268808
Q96KQ7	EHMT2	Histone-lysine N-methyltransferase EHMT2	Q96KQ7_S40	Q96KQ7_S40_M1_3	C3-LHF1+TNFa/TNFa	1.84639	1.84639	0.00492842
Q9Y3Z3	SAMHD1	Deoxynucleoside triphosphate triphosphohydrolase SAMHD1	Q9Y3Z3_T592	Q9Y3Z3_T592_M1_3	C3-LHF1+TNFa/TNFa	1.83221	1.83221	3.59178e-08	molecular association, regulation; intracellular localization; enzymatic activity, inhibited; protein conformation; enzymatic activity, induced	cell cycle regulation; cell growth, inhibited
P62714;P67775	PPP2CB;PPP2CA	Serine/threonine-protein phosphatase 2A catalytic subunit beta isoform;Serine/threonine-protein phosphatase 2A catalytic subunit alpha isoform	P62714_T40	P62714_T40_M1_3	C3-LHF1+TNFa/TNFa	1.82447	1.82447	7.17572e-05
P62714;P67775	PPP2CB;PPP2CA	Serine/threonine-protein phosphatase 2A catalytic subunit beta isoform;Serine/threonine-protein phosphatase 2A catalytic subunit alpha isoform	P67775_T40	P67775_T40_M1_3	C3-LHF1+TNFa/TNFa	1.82447	1.82447	7.17572e-05
Q9NTI5	PDS5B	Sister chromatid cohesion protein PDS5 homolog B	Q9NTI5_Y1187	Q9NTI5_Y1187_M2_3	C3-LHF1+TNFa/TNFa	1.82306	1.82306	9.91756e-08
Q674X7	KAZN	Kazrin	Q674X7_T695	Q674X7_T695_M1_3	C3-LHF1+TNFa/TNFa	1.8187	1.8187	9.88086e-05
Q9P2D0	IBTK	Inhibitor of Bruton tyrosine kinase	Q9P2D0_S1004	Q9P2D0_S1004_M1_3	C3-LHF1+TNFa/TNFa	1.8183	1.8183	1.98834e-05
P13591	NCAM1	Neural cell adhesion molecule 1	P13591_T224	P13591_T224_M1_3	C3-LHF1+TNFa/TNFa	1.81823	1.81823	0.0031771
Q6P4R8	NFRKB	Nuclear factor related to kappa-B-binding protein	Q6P4R8_S210	Q6P4R8_S210_M2_3	C3-LHF1+TNFa/TNFa	1.81279	1.81279	0.00485191
Q6P4R8	NFRKB	Nuclear factor related to kappa-B-binding protein	Q6P4R8_S209	Q6P4R8_S209_M2_3	C3-LHF1+TNFa/TNFa	1.81279	1.81279	0.00485191
O76021	RSL1D1	Ribosomal L1 domain-containing protein 1	O76021_T329	O76021_T329_M1_3	C3-LHF1+TNFa/TNFa	1.81176	1.81176	0.00385869
Q96JM3	CHAMP1	Chromosome alignment-maintaining phosphoprotein 1	Q96JM3_S297	Q96JM3_S297_M3_3	C3-LHF1+TNFa/TNFa	1.80968	1.80968	0.00311521
Q96JM3	CHAMP1	Chromosome alignment-maintaining phosphoprotein 1	Q96JM3_S286	Q96JM3_S286_M3_3	C3-LHF1+TNFa/TNFa	1.80968	1.80968	0.00311521
Q96IF1	AJUBA	LIM domain-containing protein ajuba	Q96IF1_S79	Q96IF1_S79_M1_3	C3-LHF1+TNFa/TNFa	1.80814	1.80814	0.000878368
Q8IY63	AMOTL1	Angiomotin-like protein 1	Q8IY63_S241	Q8IY63_S241_M1_3	C3-LHF1+TNFa/TNFa	1.80352	1.80352	0.00583804
Q7Z4V5	HDGFL2	Hepatoma-derived growth factor-related protein 2	Q7Z4V5_S608	Q7Z4V5_S608_M2_3	C3-LHF1+TNFa/TNFa	1.79627	1.79627	3.01216e-05
Q7Z4V5	HDGFL2	Hepatoma-derived growth factor-related protein 2	Q7Z4V5_T607	Q7Z4V5_T607_M2_3	C3-LHF1+TNFa/TNFa	1.79627	1.79627	3.01216e-05
O00567	NOP56	Nucleolar protein 56	O00567_S377	O00567_S377_M1_3	C3-LHF1+TNFa/TNFa	1.7865	1.7865	3.93955e-05
Q02952	AKAP12	A-kinase anchor protein 12	Q02952_S1331	Q02952_S1331_M1_3	C3-LHF1+TNFa/TNFa	1.78257	1.78257	0.0048612
Q13247	SRSF6	Serine/arginine-rich splicing factor 6	Q13247_S303	Q13247_S303_M3_3	C3-LHF1+TNFa/TNFa	1.78086	1.78086	0.0315936
Q8NEY1	NAV1	Neuron navigator 1	Q8NEY1_S672	Q8NEY1_S672_M1_3	C3-LHF1+TNFa/TNFa	1.77883	1.77883	0.00378057
Q99442	SEC62	Translocation protein SEC62	Q99442_S356	Q99442_S356_M1_3	C3-LHF1+TNFa/TNFa	1.77752	1.77752	0.00275331
Q5VZL5	ZMYM4	Zinc finger MYM-type protein 4	Q5VZL5_S1547	Q5VZL5_S1547_M2_3	C3-LHF1+TNFa/TNFa	1.77659	1.77659	0.00862276
Q5VZL5	ZMYM4	Zinc finger MYM-type protein 4	Q5VZL5_S1542	Q5VZL5_S1542_M2_3	C3-LHF1+TNFa/TNFa	1.77659	1.77659	0.00862276
Q9ULD5	ZNF777	Zinc finger protein 777	Q9ULD5_T356	Q9ULD5_T356_M1_3	C3-LHF1+TNFa/TNFa	1.77527	1.77527	0.00272144
P11388	TOP2A	DNA topoisomerase 2-alpha	P11388_S1106	P11388_S1106_M1_3	C3-LHF1+TNFa/TNFa	1.77452	1.77452	0.017744	molecular association, regulation; enzymatic activity, induced
Q9HCE1	MOV10	Helicase MOV-10	Q9HCE1_Y980	Q9HCE1_Y980_M1_3	C3-LHF1+TNFa/TNFa	1.77356	1.77356	0.000439086
Q702N8	XIRP1	Xin actin-binding repeat-containing protein 1	Q702N8_S463	Q702N8_S463_M1_3	C3-LHF1+TNFa/TNFa	1.77105	1.77105	0.00836017
Q96JQ0	DCHS1	Protocadherin-16	Q96JQ0_S2983	Q96JQ0_S2983_M1_3	C3-LHF1+TNFa/TNFa	1.76551	1.76551	0.0193362
P46821	MAP1B	Microtubule-associated protein 1B	P46821_S544	P46821_S544_M1_3	C3-LHF1+TNFa/TNFa	1.75561	1.75561	0.00293316
Q96PC5	MIA2	Melanoma inhibitory activity protein 2	Q96PC5_S1156	Q96PC5_S1156_M1_3	C3-LHF1+TNFa/TNFa	1.75468	1.75468	0.0216354
Q9NR48	ASH1L	Histone-lysine N-methyltransferase ASH1L	Q9NR48_S22	Q9NR48_S22_M1_3	C3-LHF1+TNFa/TNFa	1.74828	1.74828	0.036562
Q6UUV7	CRTC3	CREB-regulated transcription coactivator 3	Q6UUV7_S391	Q6UUV7_S391_M2_3	C3-LHF1+TNFa/TNFa	1.74462	1.74462	4.01716e-05	intracellular localization	carcinogenesis, induced; transcription, induced
P34741	SDC2	Syndecan-2	P34741_S178	P34741_S178_M1_3	C3-LHF1+TNFa/TNFa	1.74099	1.74099	0.000576276
Q8NB78	KDM1B	Lysine-specific histone demethylase 2	Q8NB78_S247	Q8NB78_S247_M1_3	C3-LHF1+TNFa/TNFa	1.73308	1.73308	0.00127018
Q08AD1	CAMSAP2	Calmodulin-regulated spectrin-associated protein 2	Q08AD1_S980	Q08AD1_S980_M1_3	C3-LHF1+TNFa/TNFa	1.73007	1.73007	0.0017492
Q9Y2J2	EPB41L3	Band 4.1-like protein 3	Q9Y2J2_S762	Q9Y2J2_S762_M2_3	C3-LHF1+TNFa/TNFa	1.72128	1.72128	0.0283671
Q9Y2J2	EPB41L3	Band 4.1-like protein 3	Q9Y2J2_S760	Q9Y2J2_S760_M2_3	C3-LHF1+TNFa/TNFa	1.72128	1.72128	0.0283671
Q8N302	AGGF1	Angiogenic factor with G patch and FHA domains 1	Q8N302_T16	Q8N302_T16_M3_3	C3-LHF1+TNFa/TNFa	1.71413	1.71413	0.0134862
P31321	PRKAR1B	cAMP-dependent protein kinase type I-beta regulatory subunit	P31321_S83	P31321_S83_M2_3	C3-LHF1+TNFa/TNFa	1.71367	1.71367	9.82238e-05
Q6W2J9	BCOR	BCL-6 corepressor	Q6W2J9_T1129	Q6W2J9_T1129_M2_3	C3-LHF1+TNFa/TNFa	1.71023	1.71023	0.0430983
Q6W2J9	BCOR	BCL-6 corepressor	Q6W2J9_S1127	Q6W2J9_S1127_M2_3	C3-LHF1+TNFa/TNFa	1.71023	1.71023	0.0430983
Q96S99	PLEKHF1	Pleckstrin homology domain-containing family F member 1	Q96S99_S227	Q96S99_S227_M1_3	C3-LHF1+TNFa/TNFa	1.70636	1.70636	0.0284098
Q9Y343	SNX24	Sorting nexin-24	Q9Y343_S116	Q9Y343_S116_M1_3	C3-LHF1+TNFa/TNFa	1.70515	1.70515	0.00835499
Q02880	TOP2B	DNA topoisomerase 2-beta	Q02880_S1471	Q02880_S1471_M2_3	C3-LHF1+TNFa/TNFa	1.70309	1.70309	0.000469308
P27448	MARK3	MAP/microtubule affinity-regulating kinase 3	P27448_S587	P27448_S587_M1_3	C3-LHF1+TNFa/TNFa	1.70009	1.70009	0.0127398
Q96NY9	MUS81	Crossover junction endonuclease MUS81	Q96NY9_S95	Q96NY9_S95_M1_3	C3-LHF1+TNFa/TNFa	1.69929	1.69929	0.0263027
Q9UQ35	SRRM2	Serine/arginine repetitive matrix protein 2	Q9UQ35_S1878	Q9UQ35_S1878_M1_3	C3-LHF1+TNFa/TNFa	1.69894	1.69894	7.67189e-05
Q9BTX1	NDC1	Nucleoporin NDC1	Q9BTX1_S474	Q9BTX1_S474_M1_3	C3-LHF1+TNFa/TNFa	1.69717	1.69717	0.0417552
Q13523	PRPF4B	Serine/threonine-protein kinase PRP4 homolog	Q13523_S277	Q13523_S277_M1_3	C3-LHF1+TNFa/TNFa	1.69672	1.69672	0.00135503
P10451	SPP1	Osteopontin	P10451_S280	P10451_S280_M2_3	C3-LHF1+TNFa/TNFa	1.69594	1.69594	2.60841e-06
P10451	SPP1	Osteopontin	P10451_S275	P10451_S275_M2_3	C3-LHF1+TNFa/TNFa	1.69594	1.69594	2.60841e-06
O94782	USP1	Ubiquitin carboxyl-terminal hydrolase 1	O94782_S67	O94782_S67_M1_3	C3-LHF1+TNFa/TNFa	1.69195	1.69195	1.27575e-06
Q9NV88	INTS9	Integrator complex subunit 9	Q9NV88_S572	Q9NV88_S572_M1_3	C3-LHF1+TNFa/TNFa	1.68582	1.68582	0.000249362
Q3KQU3	MAP7D1	MAP7 domain-containing protein 1	Q3KQU3_S125	Q3KQU3_S125_M2_3	C3-LHF1+TNFa/TNFa	1.68135	1.68135	0.0326375
Q9UKV3	ACIN1	Apoptotic chromatin condensation inducer in the nucleus	Q9UKV3_S657	Q9UKV3_S657_M1_3	C3-LHF1+TNFa/TNFa	1.67966	1.67966	0.000448172
Q9BZI7	UPF3B	Regulator of nonsense transcripts 3B	Q9BZI7_S310	Q9BZI7_S310_M1_3	C3-LHF1+TNFa/TNFa	1.67798	1.67798	0.00817334
O94885	SASH1	SAM and SH3 domain-containing protein 1	O94885_S507	O94885_S507_M1_3	C3-LHF1+TNFa/TNFa	1.67611	1.67611	0.000906881
Q8N302	AGGF1	Angiogenic factor with G patch and FHA domains 1	Q8N302_S17	Q8N302_S17_M3_3	C3-LHF1+TNFa/TNFa	1.66537	1.66537	3.34514e-05
Q8N302	AGGF1	Angiogenic factor with G patch and FHA domains 1	Q8N302_S11	Q8N302_S11_M3_3	C3-LHF1+TNFa/TNFa	1.66537	1.66537	2.28934e-05
Q9BRK4	LZTS2	Leucine zipper putative tumor suppressor 2	Q9BRK4_S570	Q9BRK4_S570_M1_3	C3-LHF1+TNFa/TNFa	1.66372	1.66372	0.00247475
P49321	NASP	Nuclear autoantigenic sperm protein	P49321_S421	P49321_S421_M1_3	C3-LHF1+TNFa/TNFa	1.66367	1.66367	0.00265777
Q4KMP7	TBC1D10B	TBC1 domain family member 10B	Q4KMP7_T148	Q4KMP7_T148_M2_3	C3-LHF1+TNFa/TNFa	1.66074	1.66074	0.000490552
P46100	ATRX	Transcriptional regulator ATRX	P46100_S1348	P46100_S1348_M1_3	C3-LHF1+TNFa/TNFa	1.66069	1.66069	0.0466603
Q9C086	INO80B	INO80 complex subunit B	Q9C086_S132	Q9C086_S132_M1_3	C3-LHF1+TNFa/TNFa	1.6604	1.6604	0.000276763
Q8IY17	PNPLA6	Patatin-like phospholipase domain-containing protein 6	Q8IY17_S1339	Q8IY17_S1339_M1_3	C3-LHF1+TNFa/TNFa	1.65632	1.65632	0.0194184
Q96T58	SPEN	Msx2-interacting protein	Q96T58_S727	Q96T58_S727_M2_3	C3-LHF1+TNFa/TNFa	1.65489	1.65489	1.06878e-05
Q96T58	SPEN	Msx2-interacting protein	Q96T58_S725	Q96T58_S725_M2_3	C3-LHF1+TNFa/TNFa	1.65489	1.65489	1.06878e-05
Q86US8	SMG6	Telomerase-binding protein EST1A	Q86US8_T479	Q86US8_T479_M1_3	C3-LHF1+TNFa/TNFa	1.65422	1.65422	0.00353086
Q9HB21	PLEKHA1	Pleckstrin homology domain-containing family A member 1	Q9HB21_S177	Q9HB21_S177_M1_3	C3-LHF1+TNFa/TNFa	1.65227	1.65227	0.0303403
P48681	NES	Nestin	P48681_S1445	P48681_S1445_M2_3	C3-LHF1+TNFa/TNFa	1.65024	1.65024	0.00185856
P62263	RPS14	Small ribosomal subunit protein uS11	P62263_S139	P62263_S139_M1_3	C3-LHF1+TNFa/TNFa	1.64977	1.64977	0.00408666
Q9UQ35	SRRM2	Serine/arginine repetitive matrix protein 2	Q9UQ35_T1043	Q9UQ35_T1043_M1_3	C3-LHF1+TNFa/TNFa	1.64862	1.64862	0.000379196
Q12906	ILF3	Interleukin enhancer-binding factor 3	Q12906_S477	Q12906_S477_M2_3	C3-LHF1+TNFa/TNFa	1.64049	1.64049	0.00216803
Q12906	ILF3	Interleukin enhancer-binding factor 3	Q12906_S476	Q12906_S476_M2_3	C3-LHF1+TNFa/TNFa	1.64049	1.64049	0.00216803
O43166	SIPA1L1	Signal-induced proliferation-associated 1-like protein 1	O43166_S208	O43166_S208_M1_3	C3-LHF1+TNFa/TNFa	1.63531	1.63531	0.00417305
P62910	RPL32	Large ribosomal subunit protein eL32	P62910_S62	P62910_S62_M1_3	C3-LHF1+TNFa/TNFa	1.62695	1.62695	1.03619e-05
Q9UKV3	ACIN1	Apoptotic chromatin condensation inducer in the nucleus	Q9UKV3_S657	Q9UKV3_S657_M2_3	C3-LHF1+TNFa/TNFa	1.62085	1.62085	0.00236918
Q9UKV3	ACIN1	Apoptotic chromatin condensation inducer in the nucleus	Q9UKV3_S655	Q9UKV3_S655_M2_3	C3-LHF1+TNFa/TNFa	1.62085	1.62085	0.00236918
Q9Y5B6	PAXBP1	PAX3- and PAX7-binding protein 1	Q9Y5B6_S558	Q9Y5B6_S558_M2_3	C3-LHF1+TNFa/TNFa	1.60767	1.60767	0.0134065
Q9Y5B6	PAXBP1	PAX3- and PAX7-binding protein 1	Q9Y5B6_S557	Q9Y5B6_S557_M2_3	C3-LHF1+TNFa/TNFa	1.60767	1.60767	0.0134065
Q5UIP0	RIF1	Telomere-associated protein RIF1	Q5UIP0_S2161	Q5UIP0_S2161_M1_3	C3-LHF1+TNFa/TNFa	1.60519	1.60519	0.00458312
Q96P47	AGAP3	Arf-GAP with GTPase, ANK repeat and PH domain-containing protein 3	Q96P47_S538	Q96P47_S538_M1_3	C3-LHF1+TNFa/TNFa	1.60174	1.60174	0.00307628
O95714	HERC2	E3 ubiquitin-protein ligase HERC2	O95714_S1588	O95714_S1588_M1_3	C3-LHF1+TNFa/TNFa	1.59856	1.59856	0.000113736
Q5TC79	ZBTB37	Zinc finger and BTB domain-containing protein 37	Q5TC79_T156	Q5TC79_T156_M1_3	C3-LHF1+TNFa/TNFa	1.59808	1.59808	0.000556484
Q92613	JADE3	Protein Jade-3	Q92613_S774	Q92613_S774_M1_3	C3-LHF1+TNFa/TNFa	1.59721	1.59721	4.99281e-06
Q9UQ35	SRRM2	Serine/arginine repetitive matrix protein 2	Q9UQ35_T1492	Q9UQ35_T1492_M1_3	C3-LHF1+TNFa/TNFa	1.59199	1.59199	0.00881548
O15504	NUP42	Nucleoporin NUP42	O15504_S64	O15504_S64_M1_3	C3-LHF1+TNFa/TNFa	1.59174	1.59174	0.00433948
Q9P278	FNIP2	Folliculin-interacting protein 2	Q9P278_S726	Q9P278_S726_M1_3	C3-LHF1+TNFa/TNFa	1.59161	1.59161	3.43751e-06
Q92783	STAM	Signal transducing adapter molecule 1	Q92783_S156	Q92783_S156_M1_3	C3-LHF1+TNFa/TNFa	1.59077	1.59077	0.0109337
P11171	EPB41	Protein 4.1	P11171_S95	P11171_S95_M2_3	C3-LHF1+TNFa/TNFa	1.59022	1.59022	0.0111327
P11171	EPB41	Protein 4.1	P11171_S92	P11171_S92_M2_3	C3-LHF1+TNFa/TNFa	1.59022	1.59022	0.0111327
P52926	HMGA2	High mobility group protein HMGI-C	P52926_S44	P52926_S44_M1_3	C3-LHF1+TNFa/TNFa	1.58926	1.58926	0.020927
Q13428	TCOF1	Treacle protein	Q13428_S906	Q13428_S906_M1_3	C3-LHF1+TNFa/TNFa	1.58894	1.58894	0.00284304
A1L390	PLEKHG3	Pleckstrin homology domain-containing family G member 3	A1L390_Y744	A1L390_Y744_M1_3	C3-LHF1+TNFa/TNFa	1.58656	1.58656	0.00133827
Q12802	AKAP13	A-kinase anchor protein 13	Q12802_S1929	Q12802_S1929_M2_3	C3-LHF1+TNFa/TNFa	1.58634	1.58634	0.000200644
Q92620	DHX38	Pre-mRNA-splicing factor ATP-dependent RNA helicase PRP16	Q92620_S56	Q92620_S56_M1_3	C3-LHF1+TNFa/TNFa	1.58078	1.58078	7.9141e-05
Q86VM9	ZC3H18	Zinc finger CCCH domain-containing protein 18	Q86VM9_S795	Q86VM9_S795_M1_3	C3-LHF1+TNFa/TNFa	1.57612	1.57612	0.000902116
Q15366	PCBP2	Poly(rC)-binding protein 2	Q15366_S188	Q15366_S188_M1_3	C3-LHF1+TNFa/TNFa	1.57257	1.57257	0.0229538
Q12802	AKAP13	A-kinase anchor protein 13	Q12802_S1932	Q12802_S1932_M2_3	C3-LHF1+TNFa/TNFa	1.57241	1.57241	0.000214275
P35658	NUP214	Nuclear pore complex protein Nup214	P35658_S1044	P35658_S1044_M1_3	C3-LHF1+TNFa/TNFa	1.57189	1.57189	0.0414059
P08238	HSP90AB1	Heat shock protein HSP 90-beta	P08238_S255	P08238_S255_M1_3	C3-LHF1+TNFa/TNFa	1.56745	1.56745	0.00218127	activity, induced; molecular association, regulation; protein processing; intracellular localization; protein conformation	apoptosis, altered; apoptosis, induced
P56693	SOX10	Transcription factor SOX-10	P56693_S45	P56693_S45_M1_3	C3-LHF1+TNFa/TNFa	1.56171	1.56171	7.69447e-05	protein stabilization
Q15811	ITSN1	Intersectin-1	Q15811_S986	Q15811_S986_M1_3	C3-LHF1+TNFa/TNFa	1.55532	1.55532	1.08418e-05
Q86W92	PPFIBP1	Liprin-beta-1	Q86W92_S466	Q86W92_S466_M1_3	C3-LHF1+TNFa/TNFa	1.55136	1.55136	0.0097948
Q01974	ROR2	Tyrosine-protein kinase transmembrane receptor ROR2	Q01974_T56	Q01974_T56_M1_3	C3-LHF1+TNFa/TNFa	1.55063	1.55063	0.0138045
P51812	RPS6KA3	Ribosomal protein S6 kinase alpha-3	P51812_Y234	P51812_Y234_M1_3	C3-LHF1+TNFa/TNFa	1.54785	1.54785	6.20247e-06
Q14676	MDC1	Mediator of DNA damage checkpoint protein 1	Q14676_S505	Q14676_S505_M3_3	C3-LHF1+TNFa/TNFa	1.54273	1.54273	0.0153259
P78344	EIF4G2	Eukaryotic translation initiation factor 4 gamma 2	P78344_T385	P78344_T385_M1_3	C3-LHF1+TNFa/TNFa	1.53751	1.53751	0.000577094
Q9HC35	EML4	Echinoderm microtubule-associated protein-like 4	Q9HC35_T160	Q9HC35_T160_M1_3	C3-LHF1+TNFa/TNFa	1.51566	1.51566	0.00993907
Q8TDJ6	DMXL2	DmX-like protein 2	Q8TDJ6_S1151	Q8TDJ6_S1151_M1_3	C3-LHF1+TNFa/TNFa	1.49602	1.49602	0.000413523
Q96P48	ARAP1	Arf-GAP with Rho-GAP domain, ANK repeat and PH domain-containing protein 1	Q96P48_S738	Q96P48_S738_M1_3	C3-LHF1+TNFa/TNFa	1.49573	1.49573	0.000272856
Q05209	PTPN12	Tyrosine-protein phosphatase non-receptor type 12	Q05209_S603	Q05209_S603_M1_3	C3-LHF1+TNFa/TNFa	1.48929	1.48929	0.0152512
Q13523	PRPF4B	Serine/threonine-protein kinase PRP4 homolog	Q13523_S294	Q13523_S294_M2_3	C3-LHF1+TNFa/TNFa	1.48622	1.48622	0.000785171
Q13523	PRPF4B	Serine/threonine-protein kinase PRP4 homolog	Q13523_S292	Q13523_S292_M2_3	C3-LHF1+TNFa/TNFa	1.48622	1.48622	0.000785171
P16615	ATP2A2	Sarcoplasmic/endoplasmic reticulum calcium ATPase 2	P16615_S609	P16615_S609_M1_3	C3-LHF1+TNFa/TNFa	1.4841	1.4841	0.0253356
Q9H3G5	CPVL	Probable serine carboxypeptidase CPVL	Q9H3G5_T372	Q9H3G5_T372_M1_3	C3-LHF1+TNFa/TNFa	1.48235	1.48235	0.000278181
O95400	CD2BP2	CD2 antigen cytoplasmic tail-binding protein 2	O95400_T243	O95400_T243_M2_3	C3-LHF1+TNFa/TNFa	1.48094	1.48094	0.0023027
Q9NZN5	ARHGEF12	Rho guanine nucleotide exchange factor 12	Q9NZN5_T736	Q9NZN5_T736_M1_3	C3-LHF1+TNFa/TNFa	1.48092	1.48092	0.00467206
Q86W92	PPFIBP1	Liprin-beta-1	Q86W92_S695	Q86W92_S695_M1_3	C3-LHF1+TNFa/TNFa	1.4806	1.4806	0.00291678
Q9HCG8	CWC22	Pre-mRNA-splicing factor CWC22 homolog	Q9HCG8_S28	Q9HCG8_S28_M1_3	C3-LHF1+TNFa/TNFa	1.47633	1.47633	0.00399262
Q9UQ35	SRRM2	Serine/arginine repetitive matrix protein 2	Q9UQ35_S1542	Q9UQ35_S1542_M1_3	C3-LHF1+TNFa/TNFa	1.47597	1.47597	0.00271402
Q86YR5	GPSM1	G-protein-signaling modulator 1	Q86YR5_S134	Q86YR5_S134_M1_3	C3-LHF1+TNFa/TNFa	1.47444	1.47444	0.00296242
Q9BXB4	OSBPL11	Oxysterol-binding protein-related protein 11	Q9BXB4_S184	Q9BXB4_S184_M1_3	C3-LHF1+TNFa/TNFa	1.47284	1.47284	0.00287904
P46779	RPL28	Large ribosomal subunit protein eL28	P46779_S92	P46779_S92_M1_3	C3-LHF1+TNFa/TNFa	1.46735	1.46735	7.19138e-07
Q9P278	FNIP2	Folliculin-interacting protein 2	Q9P278_S766	Q9P278_S766_M1_3	C3-LHF1+TNFa/TNFa	1.46081	1.46081	4.05541e-07
Q9H4L7	SMARCAD1	SWI/SNF-related matrix-associated actin-dependent regulator of chromatin subfamily A containing DEAD/H box 1	Q9H4L7_S57	Q9H4L7_S57_M1_3	C3-LHF1+TNFa/TNFa	1.45688	1.45688	0.0130822
Q8WX92	NELFB	Negative elongation factor B	Q8WX92_S557	Q8WX92_S557_M2_3	C3-LHF1+TNFa/TNFa	1.45044	1.45044	0.0256714
Q9UPN9	TRIM33	E3 ubiquitin-protein ligase TRIM33	Q9UPN9_S1119	Q9UPN9_S1119_M1_3	C3-LHF1+TNFa/TNFa	1.44963	1.44963	0.01611
Q3KQU3	MAP7D1	MAP7 domain-containing protein 1	Q3KQU3_T118	Q3KQU3_T118_M2_3	C3-LHF1+TNFa/TNFa	1.44958	1.44958	0.0265773
Q96T58	SPEN	Msx2-interacting protein	Q96T58_S312	Q96T58_S312_M2_3	C3-LHF1+TNFa/TNFa	1.44465	1.44465	5.13266e-05
Q96T58	SPEN	Msx2-interacting protein	Q96T58_S309	Q96T58_S309_M2_3	C3-LHF1+TNFa/TNFa	1.44465	1.44465	5.13266e-05
A1L170	C1orf226	Uncharacterized protein C1orf226	A1L170_S196	A1L170_S196_M1_3	C3-LHF1+TNFa/TNFa	1.4446	1.4446	0.00503369
O00160	MYO1F	Unconventional myosin-If	O00160_S1023	O00160_S1023_M1_3	C3-LHF1+TNFa/TNFa	1.4421	1.4421	0.00270856
Q99549	MPHOSPH8	M-phase phosphoprotein 8	Q99549_T324	Q99549_T324_M2_3	C3-LHF1+TNFa/TNFa	1.44125	1.44125	0.000892531
Q99549	MPHOSPH8	M-phase phosphoprotein 8	Q99549_S316	Q99549_S316_M2_3	C3-LHF1+TNFa/TNFa	1.44125	1.44125	0.000892531
Q96JK2	DCAF5	DDB1- and CUL4-associated factor 5	Q96JK2_S648	Q96JK2_S648_M2_3	C3-LHF1+TNFa/TNFa	1.4403	1.4403	2.8703e-05
O15085	ARHGEF11	Rho guanine nucleotide exchange factor 11	O15085_S635	O15085_S635_M1_3	C3-LHF1+TNFa/TNFa	1.43627	1.43627	0.00449049
Q14980	NUMA1	Nuclear mitotic apparatus protein 1	Q14980_S1840	Q14980_S1840_M1_3	C3-LHF1+TNFa/TNFa	1.43251	1.43251	0.00103447
Q8WZ42	TTN	Titin	Q8WZ42_Y23698	Q8WZ42_Y23698_M1_3	C3-LHF1+TNFa/TNFa	1.43213	1.43213	0.00283946
Q14571	ITPR2	Inositol 1,4,5-trisphosphate receptor type 2	Q14571_S1687	Q14571_S1687_M1_3	C3-LHF1+TNFa/TNFa	1.42864	1.42864	0.0124205
Q6PCT2	FBXL19	F-box/LRR-repeat protein 19	Q6PCT2_T413	Q6PCT2_T413_M1_3	C3-LHF1+TNFa/TNFa	1.42672	1.42672	0.0137939
Q8WXH0	SYNE2	Nesprin-2	Q8WXH0_Y4111	Q8WXH0_Y4111_M1_3	C3-LHF1+TNFa/TNFa	1.42636	1.42636	0.00320813
Q9BTK6	PAGR1	PAXIP1-associated glutamate-rich protein 1	Q9BTK6_S143	Q9BTK6_S143_M1_3	C3-LHF1+TNFa/TNFa	1.42493	1.42493	0.024426
P16401	H1-5	Histone H1.5	P16401_T4	P16401_T4_M1_3	C3-LHF1+TNFa/TNFa	1.42455	1.42455	0.0278028
O60565	GREM1	Gremlin-1	O60565_S77	O60565_S77_M1_3	C3-LHF1+TNFa/TNFa	1.42258	1.42258	0.0136247
P28749	RBL1	Retinoblastoma-like protein 1	P28749_T369	P28749_T369_M1_3	C3-LHF1+TNFa/TNFa	1.41477	1.41477	0.00116245	molecular association, regulation	cell growth, altered
P49137	MAPKAPK2	MAP kinase-activated protein kinase 2	P49137_T334	P49137_T334_M1_3	C3-LHF1+TNFa/TNFa	1.41124	1.41124	0.00133501	activity, induced; phosphorylation; enzymatic activity, induced	transcription, inhibited
P10636	MAPT	Microtubule-associated protein tau	P10636_S713	P10636_S713_M2_3	C3-LHF1+TNFa/TNFa	1.40826	1.40826	5.16414e-05
Q92530	PSMF1	Proteasome inhibitor PI31 subunit	Q92530_Y266	Q92530_Y266_M1_3	C3-LHF1+TNFa/TNFa	1.40184	1.40184	0.00480024
P48454	PPP3CC	Serine/threonine-protein phosphatase 2B catalytic subunit gamma isoform	P48454_S463	P48454_S463_M1_3	C3-LHF1+TNFa/TNFa	1.39827	1.39827	0.00022178
Q6UUV7	CRTC3	CREB-regulated transcription coactivator 3	Q6UUV7_T394	Q6UUV7_T394_M2_3	C3-LHF1+TNFa/TNFa	1.39827	1.39827	0.000107529
Q8N5F7	NKAP	NF-kappa-B-activating protein	Q8N5F7_T161	Q8N5F7_T161_M1_3	C3-LHF1+TNFa/TNFa	1.39634	1.39634	0.000583047
Q92610	ZNF592	Zinc finger protein 592	Q92610_T87	Q92610_T87_M1_3	C3-LHF1+TNFa/TNFa	1.39597	1.39597	0.0203708
Q14676	MDC1	Mediator of DNA damage checkpoint protein 1	Q14676_S504	Q14676_S504_M3_3	C3-LHF1+TNFa/TNFa	1.39529	1.39529	0.0256109
Q9BX66	SORBS1	Sorbin and SH3 domain-containing protein 1	Q9BX66_S945	Q9BX66_S945_M1_3	C3-LHF1+TNFa/TNFa	1.39372	1.39372	1.21863e-05
Q9UL54	TAOK2	Serine/threonine-protein kinase TAO2	Q9UL54_T468	Q9UL54_T468_M1_3	C3-LHF1+TNFa/TNFa	1.38909	1.38909	0.0357602		cytoskeletal reorganization
Q13153	PAK1	Serine/threonine-protein kinase PAK 1	Q13153_S204	Q13153_S204_M1_3	C3-LHF1+TNFa/TNFa	1.38755	1.38755	0.027192	molecular association, regulation; intracellular localization; protein conformation; phosphorylation; enzymatic activity, induced	carcinogenesis, induced; cell motility, induced; cell growth, induced; cell motility, altered; cell adhesion, altered; signaling pathway regulation
Q9H063	MAF1	Repressor of RNA polymerase III transcription MAF1 homolog	Q9H063_S68	Q9H063_S68_M1_3	C3-LHF1+TNFa/TNFa	1.3833	1.3833	0.00894179	activity, inhibited	transcription, induced
P46087	NOP2	Probable 28S rRNA (cytosine(4447)-C(5))-methyltransferase	P46087_S786	P46087_S786_M1_3	C3-LHF1+TNFa/TNFa	1.38204	1.38204	0.00886763
Q9Y6N7	ROBO1	Roundabout homolog 1	Q9Y6N7_S1492	Q9Y6N7_S1492_M1_3	C3-LHF1+TNFa/TNFa	1.37914	1.37914	4.62474e-05
P49815	TSC2	Tuberin	P49815_S1371	P49815_S1371_M1_3	C3-LHF1+TNFa/TNFa	1.37664	1.37664	0.0249803
Q99618	CDCA3	Cell division cycle-associated protein 3	Q99618_T202	Q99618_T202_M2_3	C3-LHF1+TNFa/TNFa	1.3752	1.3752	1.85808e-06
Q96JC9	EAF1	ELL-associated factor 1	Q96JC9_S29	Q96JC9_S29_M1_3	C3-LHF1+TNFa/TNFa	1.37515	1.37515	0.00291433
Q8IY37	DHX37	Probable ATP-dependent RNA helicase DHX37	Q8IY37_Y290	Q8IY37_Y290_M1_3	C3-LHF1+TNFa/TNFa	1.3726	1.3726	0.00130569
Q6UB99	ANKRD11	Ankyrin repeat domain-containing protein 11	Q6UB99_S1990	Q6UB99_S1990_M1_3	C3-LHF1+TNFa/TNFa	1.36876	1.36876	0.00180175
P49756	RBM25	RNA-binding protein 25	P49756_S683	P49756_S683_M1_3	C3-LHF1+TNFa/TNFa	1.36608	1.36608	0.0133875
Q96CP6	GRAMD1A	Protein Aster-A	Q96CP6_S281	Q96CP6_S281_M1_3	C3-LHF1+TNFa/TNFa	1.36527	1.36527	0.0376652
Q00839	HNRNPU	Heterogeneous nuclear ribonucleoprotein U	Q00839_S66	Q00839_S66_M1_3	C3-LHF1+TNFa/TNFa	1.35435	1.35435	0.0019242
Q8IWS0	PHF6	PHD finger protein 6	Q8IWS0_S154	Q8IWS0_S154_M2_3	C3-LHF1+TNFa/TNFa	1.34736	1.34736	0.0259067
Q9Y6K1	DNMT3A	DNA (cytosine-5)-methyltransferase 3A	Q9Y6K1_T257	Q9Y6K1_T257_M2_3	C3-LHF1+TNFa/TNFa	1.34597	1.34597	0.00048977
Q7Z6E9	RBBP6	E3 ubiquitin-protein ligase RBBP6	Q7Z6E9_S1625	Q7Z6E9_S1625_M1_3	C3-LHF1+TNFa/TNFa	1.34491	1.34491	0.00226831
Q96FF9	CDCA5	Sororin	Q96FF9_S21	Q96FF9_S21_M1_3	C3-LHF1+TNFa/TNFa	1.34417	1.34417	0.0352643	molecular association, regulation	cell cycle regulation
P46013	MKI67	Proliferation marker protein Ki-67	P46013_S1329	P46013_S1329_M1_3	C3-LHF1+TNFa/TNFa	1.34298	1.34298	0.000522692
P46013	MKI67	Proliferation marker protein Ki-67	P46013_S1571	P46013_S1571_M1_3	C3-LHF1+TNFa/TNFa	1.34298	1.34298	0.000522692
Q92837	FRAT1	Proto-oncogene FRAT1	Q92837_S88	Q92837_S88_M1_3	C3-LHF1+TNFa/TNFa	1.33665	1.33665	0.0160702
Q58EX2	SDK2	Protein sidekick-2	Q58EX2_S2125	Q58EX2_S2125_M1_3	C3-LHF1+TNFa/TNFa	1.33476	1.33476	8.61555e-05
Q6Y7W6	GIGYF2	GRB10-interacting GYF protein 2	Q6Y7W6_S19	Q6Y7W6_S19_M1_3	C3-LHF1+TNFa/TNFa	1.33459	1.33459	0.00489262
Q9H2S9	IKZF4	Zinc finger protein Eos	Q9H2S9_S148	Q9H2S9_S148_M1_3	C3-LHF1+TNFa/TNFa	1.32514	1.32514	0.00903315
Q4VC05	BCL7A	B-cell CLL/lymphoma 7 protein family member A	Q4VC05_S154	Q4VC05_S154_M1_3	C3-LHF1+TNFa/TNFa	1.3248	1.3248	0.0389641
Q13796	SHROOM2	Protein Shroom2	Q13796_S1039	Q13796_S1039_M2_3	C3-LHF1+TNFa/TNFa	1.32195	1.32195	0.00293121
Q13796	SHROOM2	Protein Shroom2	Q13796_S1036	Q13796_S1036_M2_3	C3-LHF1+TNFa/TNFa	1.32195	1.32195	0.00293121
Q8TDB6	DTX3L	E3 ubiquitin-protein ligase DTX3L	Q8TDB6_S539	Q8TDB6_S539_M1_3	C3-LHF1+TNFa/TNFa	1.32177	1.32177	0.0140291
P16333	NCK1	Cytoplasmic protein NCK1	P16333_Y148	P16333_Y148_M1_3	C3-LHF1+TNFa/TNFa	1.31988	1.31988	0.0249309
Q09666	AHNAK	Neuroblast differentiation-associated protein AHNAK	Q09666_S41	Q09666_S41_M1_3	C3-LHF1+TNFa/TNFa	1.31415	1.31415	1.42121e-05
O95400	CD2BP2	CD2 antigen cytoplasmic tail-binding protein 2	O95400_S247	O95400_S247_M2_3	C3-LHF1+TNFa/TNFa	1.31373	1.31373	0.0154001
P30414	NKTR	NK-tumor recognition protein	P30414_S866	P30414_S866_M1_3	C3-LHF1+TNFa/TNFa	1.31255	1.31255	0.00211087
Q14966	ZNF638	Zinc finger protein 638	Q14966_S636	Q14966_S636_M1_3	C3-LHF1+TNFa/TNFa	1.30698	1.30698	0.0105903
P29084	GTF2E2	Transcription initiation factor IIE subunit beta	P29084_S61	P29084_S61_M1_3	C3-LHF1+TNFa/TNFa	1.30091	1.30091	2.90271e-05
Q8WX93	PALLD	Palladin	Q8WX93_T704	Q8WX93_T704_M2_3	C3-LHF1+TNFa/TNFa	1.29199	1.29199	0.000224002
P35659	DEK	Protein DEK	P35659_S227	P35659_S227_M3_3	C3-LHF1+TNFa/TNFa	1.28748	1.28748	0.0270193
Q9NPI6	DCP1A	mRNA-decapping enzyme 1A	Q9NPI6_S319	Q9NPI6_S319_M2_3	C3-LHF1+TNFa/TNFa	1.287	1.287	0.000221357
Q9ULJ8	PPP1R9A	Neurabin-1	Q9ULJ8_S840	Q9ULJ8_S840_M1_3	C3-LHF1+TNFa/TNFa	1.28437	1.28437	0.00567684
Q8IWS0	PHF6	PHD finger protein 6	Q8IWS0_S155	Q8IWS0_S155_M2_3	C3-LHF1+TNFa/TNFa	1.28375	1.28375	0.000459631
Q9Y608	LRRFIP2	Leucine-rich repeat flightless-interacting protein 2	Q9Y608_S323	Q9Y608_S323_M1_3	C3-LHF1+TNFa/TNFa	1.28355	1.28355	0.0102577
Q6PJG2	MIDEAS	Mitotic deacetylase-associated SANT domain protein	Q6PJG2_Y654	Q6PJG2_Y654_M2_3	C3-LHF1+TNFa/TNFa	1.2829	1.2829	0.000142556
O00425	IGF2BP3	Insulin-like growth factor 2 mRNA-binding protein 3	O00425_S518	O00425_S518_M1_3	C3-LHF1+TNFa/TNFa	1.27994	1.27994	0.0227424
Q9NPI6	DCP1A	mRNA-decapping enzyme 1A	Q9NPI6_S315	Q9NPI6_S315_M2_3	C3-LHF1+TNFa/TNFa	1.27729	1.27729	0.000293496	intracellular localization	RNA stability, induced; transcription, altered
Q9H981	ACTR8	Actin-related protein 8	Q9H981_S412	Q9H981_S412_M1_3	C3-LHF1+TNFa/TNFa	1.26831	1.26831	0.00194408
Q7Z3G6	PRICKLE2	Prickle-like protein 2	Q7Z3G6_S731	Q7Z3G6_S731_M1_3	C3-LHF1+TNFa/TNFa	1.26659	1.26659	0.00563848
P53985	SLC16A1	Monocarboxylate transporter 1	P53985_S498	P53985_S498_M1_3	C3-LHF1+TNFa/TNFa	1.26645	1.26645	2.64729e-05
Q9NQS7	INCENP	Inner centromere protein	Q9NQS7_S119	Q9NQS7_S119_M1_3	C3-LHF1+TNFa/TNFa	1.2586	1.2586	0.00080239
Q6VMQ6	ATF7IP	Activating transcription factor 7-interacting protein 1	Q6VMQ6_S477	Q6VMQ6_S477_M2_3	C3-LHF1+TNFa/TNFa	1.25834	1.25834	0.00107834
Q6VMQ6	ATF7IP	Activating transcription factor 7-interacting protein 1	Q6VMQ6_S474	Q6VMQ6_S474_M2_3	C3-LHF1+TNFa/TNFa	1.25834	1.25834	0.00107834
P48681	NES	Nestin	P48681_S965	P48681_S965_M1_3	C3-LHF1+TNFa/TNFa	1.25809	1.25809	0.00253496
P58005	SESN3	Sestrin-3	P58005_S7	P58005_S7_M1_3	C3-LHF1+TNFa/TNFa	1.25797	1.25797	4.06909e-05
P48681	NES	Nestin	P48681_S1286	P48681_S1286_M1_3	C3-LHF1+TNFa/TNFa	1.25752	1.25752	0.000937023
Q8IWE5	PLEKHM2	Pleckstrin homology domain-containing family M member 2	Q8IWE5_S341	Q8IWE5_S341_M1_3	C3-LHF1+TNFa/TNFa	1.25711	1.25711	0.00540937
P40763	STAT3	Signal transducer and activator of transcription 3	P40763_S727	P40763_S727_M1_3	C3-LHF1+TNFa/TNFa	1.25601	1.25601	1.62834e-09	activity, induced; molecular association, regulation; intracellular localization; activity, inhibited; phosphorylation	cell cycle regulation; apoptosis, altered; carcinogenesis, induced; cell motility, induced; signaling pathway regulation; cell differentiation, altered; cell growth, induced; cell motility, altered; transcription, inhibited; cell growth, altered; carcinogenesis, altered; carcinogenesis, inhibited; transcription, induced; transcription, altered; DNA repair, induced; autophagy, induced; apoptosis, …
Q9H1B7	IRF2BPL	Probable E3 ubiquitin-protein ligase IRF2BPL	Q9H1B7_S215	Q9H1B7_S215_M1_3	C3-LHF1+TNFa/TNFa	1.2556	1.2556	0.0224462
P18858	LIG1	DNA ligase 1	P18858_T195	P18858_T195_M1_3	C3-LHF1+TNFa/TNFa	1.25149	1.25149	0.00158624
P83731	RPL24	Large ribosomal subunit protein eL24	P83731_S7	P83731_S7_M1_3	C3-LHF1+TNFa/TNFa	1.25082	1.25082	0.000898525
Q12929	EPS8	Epidermal growth factor receptor kinase substrate 8	Q12929_T629	Q12929_T629_M1_3	C3-LHF1+TNFa/TNFa	1.24866	1.24866	0.00285607
Q5PRF9	SAMD4B	Protein Smaug homolog 2	Q5PRF9_S607	Q5PRF9_S607_M1_3	C3-LHF1+TNFa/TNFa	1.24787	1.24787	0.000367538
Q7L9B9	EEPD1	Endonuclease/exonuclease/phosphatase family domain-containing protein 1	Q7L9B9_S21	Q7L9B9_S21_M1_3	C3-LHF1+TNFa/TNFa	1.24743	1.24743	2.91421e-07
Q53ET0	CRTC2	CREB-regulated transcription coactivator 2	Q53ET0_S433	Q53ET0_S433_M1_3	C3-LHF1+TNFa/TNFa	1.24697	1.24697	0.000359867
P52272	HNRNPM	Heterogeneous nuclear ribonucleoprotein M	P52272_S452	P52272_S452_M1_3	C3-LHF1+TNFa/TNFa	1.24414	1.24414	0.0094066
Q14573	ITPR3	Inositol 1,4,5-trisphosphate receptor type 3	Q14573_S930	Q14573_S930_M1_3	C3-LHF1+TNFa/TNFa	1.24266	1.24266	1.55595e-05
Q659C4	LARP1B	La-related protein 1B	Q659C4_T454	Q659C4_T454_M1_3	C3-LHF1+TNFa/TNFa	1.24155	1.24155	0.0178941
P52272	HNRNPM	Heterogeneous nuclear ribonucleoprotein M	P52272_S432	P52272_S432_M1_3	C3-LHF1+TNFa/TNFa	1.24133	1.24133	0.0139317
Q03164	KMT2A	Histone-lysine N-methyltransferase 2A	Q03164_S459	Q03164_S459_M1_3	C3-LHF1+TNFa/TNFa	1.24105	1.24105	0.0012894
Q9UPN7	PPP6R1	Serine/threonine-protein phosphatase 6 regulatory subunit 1	Q9UPN7_S531	Q9UPN7_S531_M3_3	C3-LHF1+TNFa/TNFa	1.23624	1.23624	0.00759206
Q9UPN7	PPP6R1	Serine/threonine-protein phosphatase 6 regulatory subunit 1	Q9UPN7_S530	Q9UPN7_S530_M3_3	C3-LHF1+TNFa/TNFa	1.23624	1.23624	0.00759206
Q9UPN7	PPP6R1	Serine/threonine-protein phosphatase 6 regulatory subunit 1	Q9UPN7_S529	Q9UPN7_S529_M3_3	C3-LHF1+TNFa/TNFa	1.23624	1.23624	0.00759206
Q9Y4F5	CEP170B	Centrosomal protein of 170 kDa protein B	Q9Y4F5_S1548	Q9Y4F5_S1548_M1_3	C3-LHF1+TNFa/TNFa	1.23607	1.23607	0.00426507
Q96S90	LYSMD1	LysM and putative peptidoglycan-binding domain-containing protein 1	Q96S90_S33	Q96S90_S33_M1_3	C3-LHF1+TNFa/TNFa	1.23573	1.23573	0.000589287
Q8IYK8	REM2	GTP-binding protein REM 2	Q8IYK8_S295	Q8IYK8_S295_M1_3	C3-LHF1+TNFa/TNFa	1.23389	1.23389	0.000415543
Q96RT1	ERBIN	Erbin	Q96RT1_S444	Q96RT1_S444_M1_3	C3-LHF1+TNFa/TNFa	1.23387	1.23387	0.00134689
Q6VMQ6	ATF7IP	Activating transcription factor 7-interacting protein 1	Q6VMQ6_S852	Q6VMQ6_S852_M1_3	C3-LHF1+TNFa/TNFa	1.23317	1.23317	0.000679909
P17661	DES	Desmin	P17661_S28	P17661_S28_M2_3	C3-LHF1+TNFa/TNFa	1.23058	1.23058	4.04782e-09
P17661	DES	Desmin	P17661_S32	P17661_S32_M2_3	C3-LHF1+TNFa/TNFa	1.23058	1.23058	4.04782e-09	protein conformation
P59923	ZNF445	Zinc finger protein 445	P59923_T747	P59923_T747_M1_3	C3-LHF1+TNFa/TNFa	1.22938	1.22938	0.00112305
Q14966	ZNF638	Zinc finger protein 638	Q14966_S1462	Q14966_S1462_M1_3	C3-LHF1+TNFa/TNFa	1.22872	1.22872	0.00577186
P40818	USP8	Ubiquitin carboxyl-terminal hydrolase 8	P40818_T577	P40818_T577_M1_3	C3-LHF1+TNFa/TNFa	1.22774	1.22774	0.0180256
P54821	PRRX1	Paired mesoderm homeobox protein 1	P54821_T71	P54821_T71_M1_3	C3-LHF1+TNFa/TNFa	1.22377	1.22377	0.00147146
P07197	NEFM	Neurofilament medium polypeptide	P07197_S30	P07197_S30_M1_3	C3-LHF1+TNFa/TNFa	1.22373	1.22373	0.00860717
Q12888	TP53BP1	TP53-binding protein 1	Q12888_S1481	Q12888_S1481_M2_3	C3-LHF1+TNFa/TNFa	1.21817	1.21817	0.00143631
Q12888	TP53BP1	TP53-binding protein 1	Q12888_S1462	Q12888_S1462_M2_3	C3-LHF1+TNFa/TNFa	1.21817	1.21817	0.00143631
Q8IYB3	SRRM1	Serine/arginine repetitive matrix protein 1	Q8IYB3_S715	Q8IYB3_S715_M2_3	C3-LHF1+TNFa/TNFa	1.21443	1.21443	0.0002765
Q8IYB3	SRRM1	Serine/arginine repetitive matrix protein 1	Q8IYB3_S713	Q8IYB3_S713_M2_3	C3-LHF1+TNFa/TNFa	1.21443	1.21443	0.0002765
Q8NEF9	SRFBP1	Serum response factor-binding protein 1	Q8NEF9_T199	Q8NEF9_T199_M1_3	C3-LHF1+TNFa/TNFa	1.21259	1.21259	0.0306261
Q5JSL3	DOCK11	Dedicator of cytokinesis protein 11	Q5JSL3_S12	Q5JSL3_S12_M1_3	C3-LHF1+TNFa/TNFa	1.21083	1.21083	0.00354164
P21127	CDK11B	Cyclin-dependent kinase 11B	P21127_S285	P21127_S285_M2_3	C3-LHF1+TNFa/TNFa	1.21005	1.21005	0.0215903
Q9BYV8	CEP41	Centrosomal protein of 41 kDa	Q9BYV8_S121	Q9BYV8_S121_M1_3	C3-LHF1+TNFa/TNFa	1.20897	1.20897	0.000571607
Q8TDB6	DTX3L	E3 ubiquitin-protein ligase DTX3L	Q8TDB6_S532	Q8TDB6_S532_M1_3	C3-LHF1+TNFa/TNFa	1.20797	1.20797	0.00261713
Q6VMQ6	ATF7IP	Activating transcription factor 7-interacting protein 1	Q6VMQ6_S479	Q6VMQ6_S479_M1_3	C3-LHF1+TNFa/TNFa	1.20741	1.20741	0.0031489
Q9H2E6	SEMA6A	Semaphorin-6A	Q9H2E6_T761	Q9H2E6_T761_M1_3	C3-LHF1+TNFa/TNFa	1.20601	1.20601	0.0042644
Q99618	CDCA3	Cell division cycle-associated protein 3	Q99618_S199	Q99618_S199_M2_3	C3-LHF1+TNFa/TNFa	1.206	1.206	0.0254888
P46060	RANGAP1	Ran GTPase-activating protein 1	P46060_S50	P46060_S50_M1_3	C3-LHF1+TNFa/TNFa	1.20414	1.20414	0.00364916
Q92576	PHF3	PHD finger protein 3	Q92576_S597	Q92576_S597_M1_3	C3-LHF1+TNFa/TNFa	1.20364	1.20364	0.00080448
P33993	MCM7	DNA replication licensing factor MCM7	P33993_S121	P33993_S121_M1_3	C3-LHF1+TNFa/TNFa	1.20233	1.20233	0.000238487	molecular association, regulation; intracellular localization; phosphorylation	cell cycle regulation; signaling pathway regulation
Q9Y2W1	THRAP3	Thyroid hormone receptor-associated protein 3	Q9Y2W1_S444	Q9Y2W1_S444_M1_3	C3-LHF1+TNFa/TNFa	1.20114	1.20114	0.0468851
P27816	MAP4	Microtubule-associated protein 4	P27816_S510	P27816_S510_M2_3	C3-LHF1+TNFa/TNFa	1.2009	1.2009	0.00194283
Q96CX2	KCTD12	BTB/POZ domain-containing protein KCTD12	Q96CX2_S187	Q96CX2_S187_M1_3	C3-LHF1+TNFa/TNFa	1.19844	1.19844	0.0429095
Q99590	SCAF11	Protein SCAF11	Q99590_S776	Q99590_S776_M2_3	C3-LHF1+TNFa/TNFa	1.19835	1.19835	0.00550638
Q99676	ZNF184	Zinc finger protein 184	Q99676_S110	Q99676_S110_M1_3	C3-LHF1+TNFa/TNFa	1.19782	1.19782	0.00185387
Q5VT52	RPRD2	Regulation of nuclear pre-mRNA domain-containing protein 2	Q5VT52_S1108	Q5VT52_S1108_M1_3	C3-LHF1+TNFa/TNFa	1.19638	1.19638	5.37837e-07
P25786	PSMA1	Proteasome subunit alpha type-1	P25786_T116	P25786_T116_M1_3	C3-LHF1+TNFa/TNFa	1.18698	1.18698	0.00546704
Q99459	CDC5L	Cell division cycle 5-like protein	Q99459_T442	Q99459_T442_M3_3	C3-LHF1+TNFa/TNFa	1.1858	1.1858	0.000494559
Q99459	CDC5L	Cell division cycle 5-like protein	Q99459_T430	Q99459_T430_M3_3	C3-LHF1+TNFa/TNFa	1.1858	1.1858	0.000494559
Q4KMP7	TBC1D10B	TBC1 domain family member 10B	Q4KMP7_S658	Q4KMP7_S658_M2_3	C3-LHF1+TNFa/TNFa	1.18465	1.18465	0.000880227
O14681	EI24	Etoposide-induced protein 2.4 homolog	O14681_S46	O14681_S46_M1_3	C3-LHF1+TNFa/TNFa	1.18229	1.18229	0.014423
O75376	NCOR1	Nuclear receptor corepressor 1	O75376_S172	O75376_S172_M2_3	C3-LHF1+TNFa/TNFa	1.18227	1.18227	0.0011366
O75376	NCOR1	Nuclear receptor corepressor 1	O75376_S158	O75376_S158_M2_3	C3-LHF1+TNFa/TNFa	1.18227	1.18227	0.0011366
Q9UQ35	SRRM2	Serine/arginine repetitive matrix protein 2	Q9UQ35_T383	Q9UQ35_T383_M3_3	C3-LHF1+TNFa/TNFa	1.18226	1.18226	0.00109776
Q53EL6	PDCD4	Programmed cell death protein 4	Q53EL6_S71	Q53EL6_S71_M2_3	C3-LHF1+TNFa/TNFa	1.18198	1.18198	0.000140486	protein degradation; molecular association, regulation	cell cycle regulation; translation, altered; cell growth, altered
Q86T90	KIAA1328	Protein hinderin	Q86T90_S264	Q86T90_S264_M1_3	C3-LHF1+TNFa/TNFa	1.17681	1.17681	0.00974141
P36507	MAP2K2	Dual specificity mitogen-activated protein kinase kinase 2	P36507_T17	P36507_T17_M1_3	C3-LHF1+TNFa/TNFa	1.17598	1.17598	0.0365596
Q9HCD6	TANC2	Protein TANC2	Q9HCD6_S1777	Q9HCD6_S1777_M1_3	C3-LHF1+TNFa/TNFa	1.17545	1.17545	1.81121e-05
Q15154	PCM1	Pericentriolar material 1 protein	Q15154_S542	Q15154_S542_M1_3	C3-LHF1+TNFa/TNFa	1.17515	1.17515	0.00707164
Q96B36	AKT1S1	Proline-rich AKT1 substrate 1	Q96B36_S183	Q96B36_S183_M1_3	C3-LHF1+TNFa/TNFa	1.17283	1.17283	0.00472371	molecular association, regulation
P13611	VCAN	Versican core protein	P13611_S1351	P13611_S1351_M2_3	C3-LHF1+TNFa/TNFa	1.17146	1.17146	0.0378806
P13611	VCAN	Versican core protein	P13611_S1349	P13611_S1349_M2_3	C3-LHF1+TNFa/TNFa	1.17146	1.17146	0.0378806
P08670	VIM	Vimentin	P08670_S56	P08670_S56_M1_3	C3-LHF1+TNFa/TNFa	1.16905	1.16905	0.00829765	activity, induced; protein degradation; molecular association, regulation; ubiquitination; intracellular localization; phosphorylation	cell cycle regulation; carcinogenesis, induced; carcinogenesis, inhibited; cell motility, induced; transcription, altered; endocytosis, induced; exocytosis, induced; cytoskeletal reorganization
P36954	POLR2I	DNA-directed RNA polymerase II subunit RPB9	P36954_T77	P36954_T77_M2_3	C3-LHF1+TNFa/TNFa	1.16898	1.16898	0.000133841
P36954	POLR2I	DNA-directed RNA polymerase II subunit RPB9	P36954_T66	P36954_T66_M2_3	C3-LHF1+TNFa/TNFa	1.16898	1.16898	0.000133841
P61956	SUMO2	Small ubiquitin-related modifier 2	P61956_T12	P61956_T12_M1_3	C3-LHF1+TNFa/TNFa	1.16345	1.16345	0.0377138
Q9BY89	KIAA1671	Uncharacterized protein KIAA1671	Q9BY89_S1410	Q9BY89_S1410_M1_3	C3-LHF1+TNFa/TNFa	1.16326	1.16326	0.00351679
Q02880	TOP2B	DNA topoisomerase 2-beta	Q02880_S1454	Q02880_S1454_M2_3	C3-LHF1+TNFa/TNFa	1.16326	1.16326	0.0114786
Q96E39	RBMXL1	RNA binding motif protein, X-linked-like-1	Q96E39_S88	Q96E39_S88_M1_3	C3-LHF1+TNFa/TNFa	1.16054	1.16054	0.000307922
Q6PJG2	MIDEAS	Mitotic deacetylase-associated SANT domain protein	Q6PJG2_S648	Q6PJG2_S648_M2_3	C3-LHF1+TNFa/TNFa	1.15822	1.15822	0.0141127
Q8ND24	RNF214	RING finger protein 214	Q8ND24_S501	Q8ND24_S501_M1_3	C3-LHF1+TNFa/TNFa	1.15789	1.15789	1.19631e-05
Q8TEW0	PARD3	Partitioning defective 3 homolog	Q8TEW0_S221	Q8TEW0_S221_M1_3	C3-LHF1+TNFa/TNFa	1.15544	1.15544	0.00112442
Q96T68	SETDB2	Histone-lysine N-methyltransferase SETDB2	Q96T68_S123	Q96T68_S123_M1_3	C3-LHF1+TNFa/TNFa	1.15539	1.15539	0.000419381
P48681	NES	Nestin	P48681_T1294	P48681_T1294_M2_3	C3-LHF1+TNFa/TNFa	1.15411	1.15411	0.00434665
P48681	NES	Nestin	P48681_S1286	P48681_S1286_M2_3	C3-LHF1+TNFa/TNFa	1.15411	1.15411	0.00434665
Q9P206	KIAA1522	Uncharacterized protein KIAA1522	Q9P206_S562	Q9P206_S562_M1_3	C3-LHF1+TNFa/TNFa	1.1541	1.1541	5.32772e-05
Q9UKI8	TLK1	Serine/threonine-protein kinase tousled-like 1	Q9UKI8_S188	Q9UKI8_S188_M1_3	C3-LHF1+TNFa/TNFa	1.15395	1.15395	0.00207882
Q16629	SRSF7	Serine/arginine-rich splicing factor 7	Q16629_S194	Q16629_S194_M2_3	C3-LHF1+TNFa/TNFa	1.15376	1.15376	0.0231851
Q16629	SRSF7	Serine/arginine-rich splicing factor 7	Q16629_S192	Q16629_S192_M2_3	C3-LHF1+TNFa/TNFa	1.15376	1.15376	0.0231851
P85037	FOXK1	Forkhead box protein K1	P85037_S101	P85037_S101_M1_3	C3-LHF1+TNFa/TNFa	1.15362	1.15362	0.010771
Q8WX93	PALLD	Palladin	Q8WX93_S688	Q8WX93_S688_M3_3	C3-LHF1+TNFa/TNFa	1.14844	1.14844	0.00673173	molecular association, regulation	cell motility, inhibited
Q8WX93	PALLD	Palladin	Q8WX93_T704	Q8WX93_T704_M3_3	C3-LHF1+TNFa/TNFa	1.14844	1.14844	0.00673173
O43149	ZZEF1	Zinc finger ZZ-type and EF-hand domain-containing protein 1	O43149_S2444	O43149_S2444_M1_3	C3-LHF1+TNFa/TNFa	1.14836	1.14836	0.046716
P42696	RBM34	RNA-binding protein 34	P42696_S99	P42696_S99_M1_3	C3-LHF1+TNFa/TNFa	1.14579	1.14579	6.62005e-07
Q8N1I0	DOCK4	Dedicator of cytokinesis protein 4	Q8N1I0_S1700	Q8N1I0_S1700_M1_3	C3-LHF1+TNFa/TNFa	1.14472	1.14472	4.02117e-05
Q14978	NOLC1	Nucleolar and coiled-body phosphoprotein 1	Q14978_T610	Q14978_T610_M2_3	C3-LHF1+TNFa/TNFa	1.14378	1.14378	1.51895e-05
Q14978	NOLC1	Nucleolar and coiled-body phosphoprotein 1	Q14978_T607	Q14978_T607_M2_3	C3-LHF1+TNFa/TNFa	1.14378	1.14378	1.51895e-05
O15014	ZNF609	Zinc finger protein 609	O15014_S446	O15014_S446_M1_3	C3-LHF1+TNFa/TNFa	1.14377	1.14377	2.20827e-06
P50851	LRBA	Lipopolysaccharide-responsive and beige-like anchor protein	P50851_S1231	P50851_S1231_M1_3	C3-LHF1+TNFa/TNFa	1.14294	1.14294	0.0287709
O96019	ACTL6A	Actin-like protein 6A	O96019_S233	O96019_S233_M1_3	C3-LHF1+TNFa/TNFa	1.14147	1.14147	0.0309192	molecular association, regulation	apoptosis, induced; transcription, induced
Q8IVN8	SBSPON	Somatomedin-B and thrombospondin type-1 domain-containing protein	Q8IVN8_S100	Q8IVN8_S100_M1_3	C3-LHF1+TNFa/TNFa	1.1414	1.1414	0.000350231
Q8N2Y8	RUSC2	AP-4 complex accessory subunit RUSC2	Q8N2Y8_S1331	Q8N2Y8_S1331_M1_3	C3-LHF1+TNFa/TNFa	1.13779	1.13779	0.00741317
Q6P0N0	MIS18BP1	Mis18-binding protein 1	Q6P0N0_S541	Q6P0N0_S541_M1_3	C3-LHF1+TNFa/TNFa	1.13761	1.13761	0.000474437
P19105	MYL12A	Myosin regulatory light chain 12A	P19105_S19	P19105_S19_M1_3	C3-LHF1+TNFa/TNFa	1.13713	1.13713	0.00323001	molecular association, regulation; protein conformation; enzymatic activity, induced	cell cycle regulation; exocytosis, induced; cytoskeletal reorganization
P48634	PRRC2A	Protein PRRC2A	P48634_S160	P48634_S160_M1_3	C3-LHF1+TNFa/TNFa	1.13372	1.13372	0.00797921
Q8IX90	SKA3	Spindle and kinetochore-associated protein 3	Q8IX90_S267	Q8IX90_S267_M2_3	C3-LHF1+TNFa/TNFa	1.1331	1.1331	8.36524e-05
Q8IX90	SKA3	Spindle and kinetochore-associated protein 3	Q8IX90_T265	Q8IX90_T265_M2_3	C3-LHF1+TNFa/TNFa	1.1331	1.1331	8.36524e-05
P17096	HMGA1	High mobility group protein HMG-I/HMG-Y	P17096_T39	P17096_T39_M2_3	C3-LHF1+TNFa/TNFa	1.12619	1.12619	7.17614e-05
Q7Z2Z1	TICRR	Treslin	Q7Z2Z1_S1001	Q7Z2Z1_S1001_M1_3	C3-LHF1+TNFa/TNFa	1.12574	1.12574	0.000214717	molecular association, regulation; phosphorylation	cell cycle regulation; signaling pathway regulation
Q9H3Z4	DNAJC5	DnaJ homolog subfamily C member 5	Q9H3Z4_S12	Q9H3Z4_S12_M2_3	C3-LHF1+TNFa/TNFa	1.12372	1.12372	0.00673064
Q9UHD8	SEPTIN9	Septin-9	Q9UHD8_T42	Q9UHD8_T42_M1_3	C3-LHF1+TNFa/TNFa	1.12357	1.12357	0.00041855
Q9H8U3	ZFAND3	AN1-type zinc finger protein 3	Q9H8U3_T112	Q9H8U3_T112_M1_3	C3-LHF1+TNFa/TNFa	1.12233	1.12233	0.0261176
Q9UQ35	SRRM2	Serine/arginine repetitive matrix protein 2	Q9UQ35_S1320	Q9UQ35_S1320_M3_3	C3-LHF1+TNFa/TNFa	1.11979	1.11979	0.000452678
P17096	HMGA1	High mobility group protein HMG-I/HMG-Y	P17096_S44	P17096_S44_M2_3	C3-LHF1+TNFa/TNFa	1.11972	1.11972	0.00161255
Q6VMQ6	ATF7IP	Activating transcription factor 7-interacting protein 1	Q6VMQ6_S293	Q6VMQ6_S293_M1_3	C3-LHF1+TNFa/TNFa	1.11827	1.11827	0.00806424
Q5T7W0	ZNF618	Zinc finger protein 618	Q5T7W0_S125	Q5T7W0_S125_M1_3	C3-LHF1+TNFa/TNFa	1.11714	1.11714	0.00322347
O15027	SEC16A	Protein transport protein Sec16A	O15027_S2279	O15027_S2279_M1_3	C3-LHF1+TNFa/TNFa	1.11629	1.11629	0.0400712
P31321	PRKAR1B	cAMP-dependent protein kinase type I-beta regulatory subunit	P31321_T85	P31321_T85_M2_3	C3-LHF1+TNFa/TNFa	1.11543	1.11543	0.000382094
P78310	CXADR	Coxsackievirus and adenovirus receptor	P78310_T334	P78310_T334_M1_3	C3-LHF1+TNFa/TNFa	1.11476	1.11476	0.017836
Q96EV2	RBM33	RNA-binding protein 33	Q96EV2_S765	Q96EV2_S765_M1_3	C3-LHF1+TNFa/TNFa	1.11214	1.11214	0.0234398
P49815	TSC2	Tuberin	P49815_S1449	P49815_S1449_M1_3	C3-LHF1+TNFa/TNFa	1.11194	1.11194	0.00418366
P27816	MAP4	Microtubule-associated protein 4	P27816_S507	P27816_S507_M2_3	C3-LHF1+TNFa/TNFa	1.10926	1.10926	0.00131613
Q8N9B5	JMY	Junction-mediating and -regulatory protein	Q8N9B5_S115	Q8N9B5_S115_M1_3	C3-LHF1+TNFa/TNFa	1.10777	1.10777	0.002347
Q5JXC2	MIIP	Migration and invasion-inhibitory protein	Q5JXC2_S121	Q5JXC2_S121_M1_3	C3-LHF1+TNFa/TNFa	1.10772	1.10772	0.00309421
P78356	PIP4K2B	Phosphatidylinositol 5-phosphate 4-kinase type-2 beta	P78356_S326	P78356_S326_M2_3	C3-LHF1+TNFa/TNFa	1.10454	1.10454	0.0004402	enzymatic activity, inhibited
Q641Q2	WASHC2A	WASH complex subunit 2A	Q641Q2_S912	Q641Q2_S912_M1_3	C3-LHF1+TNFa/TNFa	1.10366	1.10366	0.000417067
Q96I27	ZNF625	Zinc finger protein 625	Q96I27_S45	Q96I27_S45_M1_3	C3-LHF1+TNFa/TNFa	1.10258	1.10258	4.69504e-05
Q13190	STX5	Syntaxin-5	Q13190_S145	Q13190_S145_M1_3	C3-LHF1+TNFa/TNFa	1.10223	1.10223	4.21108e-05
O60524	NEMF	Ribosome quality control complex subunit NEMF	O60524_Y777	O60524_Y777_M1_3	C3-LHF1+TNFa/TNFa	1.10181	1.10181	0.00840513
Q7L945	ZNF627	Zinc finger protein 627	Q7L945_S321	Q7L945_S321_M1_3	C3-LHF1+TNFa/TNFa	1.10163	1.10163	0.00338571
O95402	MED26	Mediator of RNA polymerase II transcription subunit 26	O95402_S447	O95402_S447_M1_3	C3-LHF1+TNFa/TNFa	1.10105	1.10105	0.0160672
P78356	PIP4K2B	Phosphatidylinositol 5-phosphate 4-kinase type-2 beta	P78356_Y320	P78356_Y320_M2_3	C3-LHF1+TNFa/TNFa	1.09988	1.09988	0.000784818
Q9H1E3	NUCKS1	Nuclear ubiquitous casein and cyclin-dependent kinase substrate 1	Q9H1E3_S181	Q9H1E3_S181_M2_3	C3-LHF1+TNFa/TNFa	1.09693	1.09693	0.00236281
Q9H1E3	NUCKS1	Nuclear ubiquitous casein and cyclin-dependent kinase substrate 1	Q9H1E3_T179	Q9H1E3_T179_M2_3	C3-LHF1+TNFa/TNFa	1.09693	1.09693	0.00236281
Q14526	HIC1	Hypermethylated in cancer 1 protein	Q14526_Y329	Q14526_Y329_M1_3	C3-LHF1+TNFa/TNFa	1.09629	1.09629	0.00369971
Q9Y534	CSDC2	Cold shock domain-containing protein C2	Q9Y534_S47	Q9Y534_S47_M1_3	C3-LHF1+TNFa/TNFa	1.09276	1.09276	8.29213e-05
Q9UKJ3	GPATCH8	G patch domain-containing protein 8	Q9UKJ3_S1014	Q9UKJ3_S1014_M2_3	C3-LHF1+TNFa/TNFa	1.08733	1.08733	0.0146439
Q9UKJ3	GPATCH8	G patch domain-containing protein 8	Q9UKJ3_S1009	Q9UKJ3_S1009_M2_3	C3-LHF1+TNFa/TNFa	1.08733	1.08733	0.0146439
P15170	GSPT1	Eukaryotic peptide chain release factor GTP-binding subunit ERF3A	P15170_S62	P15170_S62_M1_3	C3-LHF1+TNFa/TNFa	1.08722	1.08722	0.00119464
P46013	MKI67	Proliferation marker protein Ki-67	P46013_T1355	P46013_T1355_M1_3	C3-LHF1+TNFa/TNFa	1.08641	1.08641	4.61141e-06
Q9P016	THYN1	Thymocyte nuclear protein 1	Q9P016_S14	Q9P016_S14_M1_3	C3-LHF1+TNFa/TNFa	1.08597	1.08597	0.0407738
P33981	TTK	Dual specificity protein kinase TTK	P33981_S821	P33981_S821_M1_3	C3-LHF1+TNFa/TNFa	1.08407	1.08407	0.000127978	intracellular localization
Q9Y618	NCOR2	Nuclear receptor corepressor 2	Q9Y618_T1383	Q9Y618_T1383_M1_3	C3-LHF1+TNFa/TNFa	1.08369	1.08369	0.00214043	intracellular localization	signaling pathway regulation
Q8WWM7	ATXN2L	Ataxin-2-like protein	Q8WWM7_S306	Q8WWM7_S306_M1_3	C3-LHF1+TNFa/TNFa	1.0825	1.0825	0.00557665
Q08495	DMTN	Dematin	Q08495_S14	Q08495_S14_M1_3	C3-LHF1+TNFa/TNFa	1.08176	1.08176	0.00324153
P16234	PDGFRA	Platelet-derived growth factor receptor alpha	P16234_Y849	P16234_Y849_M1_3	C3-LHF1+TNFa/TNFa	1.08015	1.08015	4.9806e-06	phosphorylation; enzymatic activity, induced	cell differentiation, inhibited; carcinogenesis, induced; cell motility, induced; cell growth, induced; signaling pathway regulation
Q93008	USP9X	Probable ubiquitin carboxyl-terminal hydrolase FAF-X	Q93008_S588	Q93008_S588_M1_3	C3-LHF1+TNFa/TNFa	1.0792	1.0792	0.00648089
Q96B18	DACT3	Dapper homolog 3	Q96B18_S188	Q96B18_S188_M1_3	C3-LHF1+TNFa/TNFa	1.07749	1.07749	0.00952103
Q9NP74	PALMD	Palmdelphin	Q9NP74_S321	Q9NP74_S321_M1_3	C3-LHF1+TNFa/TNFa	1.07516	1.07516	7.45065e-08
Q96SU4	OSBPL9	Oxysterol-binding protein-related protein 9	Q96SU4_S324	Q96SU4_S324_M1_3	C3-LHF1+TNFa/TNFa	1.07004	1.07004	0.0124864
Q9UEY8	ADD3	Gamma-adducin	Q9UEY8_S683	Q9UEY8_S683_M3_3	C3-LHF1+TNFa/TNFa	1.0696	1.0696	0.0149729
Q9BRJ6	C7orf50	Uncharacterized protein C7orf50	Q9BRJ6_S36	Q9BRJ6_S36_M1_3	C3-LHF1+TNFa/TNFa	1.0685	1.0685	0.00356997
Q9H4L7	SMARCAD1	SWI/SNF-related matrix-associated actin-dependent regulator of chromatin subfamily A containing DEAD/H box 1	Q9H4L7_S146	Q9H4L7_S146_M1_3	C3-LHF1+TNFa/TNFa	1.0657	1.0657	0.000248986
Q6ZU80	CEP128	Centrosomal protein of 128 kDa	Q6ZU80_T1063	Q6ZU80_T1063_M1_3	C3-LHF1+TNFa/TNFa	1.06555	1.06555	1.90028e-06
Q9BZQ8	NIBAN1	Protein Niban 1	Q9BZQ8_T652	Q9BZQ8_T652_M1_3	C3-LHF1+TNFa/TNFa	1.06488	1.06488	0.0194044
Q9BUJ2	HNRNPUL1	Heterogeneous nuclear ribonucleoprotein U-like protein 1	Q9BUJ2_S194	Q9BUJ2_S194_M2_3	C3-LHF1+TNFa/TNFa	1.06437	1.06437	0.0198834
O00418	EEF2K	Eukaryotic elongation factor 2 kinase	O00418_S18	O00418_S18_M1_3	C3-LHF1+TNFa/TNFa	1.06381	1.06381	0.0147106
Q9H0B6	KLC2	Kinesin light chain 2	Q9H0B6_S151	Q9H0B6_S151_M1_3	C3-LHF1+TNFa/TNFa	1.06377	1.06377	0.000148693
Q9ULM0	PLEKHH1	Pleckstrin homology domain-containing family H member 1	Q9ULM0_S324	Q9ULM0_S324_M1_3	C3-LHF1+TNFa/TNFa	1.06115	1.06115	0.0126022
Q92618	ZNF516	Zinc finger protein 516	Q92618_S482	Q92618_S482_M1_3	C3-LHF1+TNFa/TNFa	1.06106	1.06106	0.00159556
Q93009	USP7	Ubiquitin carboxyl-terminal hydrolase 7	Q93009_T1092	Q93009_T1092_M1_3	C3-LHF1+TNFa/TNFa	1.05848	1.05848	0.00357398
Q9UI10	EIF2B4	Translation initiation factor eIF-2B subunit delta	Q9UI10_S187	Q9UI10_S187_M1_3	C3-LHF1+TNFa/TNFa	1.05765	1.05765	0.000306766
Q8TER5	ARHGEF40	Rho guanine nucleotide exchange factor 40	Q8TER5_S1433	Q8TER5_S1433_M1_3	C3-LHF1+TNFa/TNFa	1.05652	1.05652	0.0139316
Q76I76	SSH2	Protein phosphatase Slingshot homolog 2	Q76I76_T795	Q76I76_T795_M1_3	C3-LHF1+TNFa/TNFa	1.05561	1.05561	9.11491e-05
P98171	ARHGAP4	Rho GTPase-activating protein 4	P98171_S934	P98171_S934_M1_3	C3-LHF1+TNFa/TNFa	1.05319	1.05319	0.0225565
Q8WVY7	UBLCP1	Ubiquitin-like domain-containing CTD phosphatase 1	Q8WVY7_S81	Q8WVY7_S81_M1_3	C3-LHF1+TNFa/TNFa	1.05313	1.05313	0.000728688
Q86Y91	KIF18B	Kinesin-like protein KIF18B	Q86Y91_S404	Q86Y91_S404_M1_3	C3-LHF1+TNFa/TNFa	1.05294	1.05294	0.0139937
Q9Y6M7	SLC4A7	Sodium bicarbonate cotransporter 3	Q9Y6M7_S242	Q9Y6M7_S242_M1_3	C3-LHF1+TNFa/TNFa	1.05033	1.05033	0.00618301
Q8TEQ0	SNX29	Sorting nexin-29	Q8TEQ0_S328	Q8TEQ0_S328_M1_3	C3-LHF1+TNFa/TNFa	1.04872	1.04872	0.00421948
P46013	MKI67	Proliferation marker protein Ki-67	P46013_S2299	P46013_S2299_M1_3	C3-LHF1+TNFa/TNFa	1.0484	1.0484	0.011718
Q9UHB6	LIMA1	LIM domain and actin-binding protein 1	Q9UHB6_S362	Q9UHB6_S362_M1_3	C3-LHF1+TNFa/TNFa	1.04513	1.04513	0.000900043	protein degradation; ubiquitination	carcinogenesis, induced; cell adhesion, induced; cytoskeletal reorganization; cell motility, inhibited
Q9P253	VPS18	Vacuolar protein sorting-associated protein 18 homolog	Q9P253_Y32	Q9P253_Y32_M1_3	C3-LHF1+TNFa/TNFa	1.04508	1.04508	0.000221398
Q8N4W9	ZNF808	Zinc finger protein 808	Q8N4W9_S95	Q8N4W9_S95_M1_3	C3-LHF1+TNFa/TNFa	1.04458	1.04458	1.78675e-05
Q96B18	DACT3	Dapper homolog 3	Q96B18_S478	Q96B18_S478_M1_3	C3-LHF1+TNFa/TNFa	1.04398	1.04398	0.022533
Q86VY9	TMEM200A	Transmembrane protein 200A	Q86VY9_S471	Q86VY9_S471_M2_3	C3-LHF1+TNFa/TNFa	1.04104	1.04104	0.0149087
Q86VY9	TMEM200A	Transmembrane protein 200A	Q86VY9_S466	Q86VY9_S466_M2_3	C3-LHF1+TNFa/TNFa	1.04104	1.04104	0.0149087
Q16566	CAMK4	Calcium/calmodulin-dependent protein kinase type IV	Q16566_S457	Q16566_S457_M1_3	C3-LHF1+TNFa/TNFa	1.04088	1.04088	4.53903e-06
O43719	HTATSF1	HIV Tat-specific factor 1	O43719_S713	O43719_S713_M2_3	C3-LHF1+TNFa/TNFa	1.04084	1.04084	0.00121419
P78524	DENND2B	DENN domain-containing protein 2B	P78524_S161	P78524_S161_M1_3	C3-LHF1+TNFa/TNFa	1.0408	1.0408	0.0245311
Q9UER7	DAXX	Death domain-associated protein 6	Q9UER7_S671	Q9UER7_S671_M1_3	C3-LHF1+TNFa/TNFa	1.03992	1.03992	0.00293462
O95567	C22orf31	Uncharacterized protein C22orf31	O95567_T192	O95567_T192_M1_3	C3-LHF1+TNFa/TNFa	1.0366	1.0366	0.0298988
Q5JTV8	TOR1AIP1	Torsin-1A-interacting protein 1	Q5JTV8_S154	Q5JTV8_S154_M1_3	C3-LHF1+TNFa/TNFa	1.03649	1.03649	0.0200717
P49736	MCM2	DNA replication licensing factor MCM2	P49736_S26	P49736_S26_M2_3	C3-LHF1+TNFa/TNFa	1.03544	1.03544	0.000611819
P49736	MCM2	DNA replication licensing factor MCM2	P49736_S27	P49736_S27_M2_3	C3-LHF1+TNFa/TNFa	1.03544	1.03544	0.000611819	activity, induced; molecular association, regulation	cell cycle regulation; chromatin organization, altered
P46821	MAP1B	Microtubule-associated protein 1B	P46821_S1793	P46821_S1793_M1_3	C3-LHF1+TNFa/TNFa	1.03467	1.03467	0.00941154
Q4VCS5	AMOT	Angiomotin	Q4VCS5_T311	Q4VCS5_T311_M1_3	C3-LHF1+TNFa/TNFa	1.03397	1.03397	0.0425831
Q9BVC5	C2orf49	Ashwin	Q9BVC5_S189	Q9BVC5_S189_M2_3	C3-LHF1+TNFa/TNFa	1.02817	1.02817	0.0314588
Q9BVJ6	UTP14A	U3 small nucleolar RNA-associated protein 14 homolog A	Q9BVJ6_S29	Q9BVJ6_S29_M1_3	C3-LHF1+TNFa/TNFa	1.02797	1.02797	9.34866e-05
Q8IY92	SLX4	Structure-specific endonuclease subunit SLX4	Q8IY92_S1070	Q8IY92_S1070_M1_3	C3-LHF1+TNFa/TNFa	1.02754	1.02754	0.000238826
Q96NU1	SAMD11	Sterile alpha motif domain-containing protein 11	Q96NU1_S469	Q96NU1_S469_M1_3	C3-LHF1+TNFa/TNFa	1.02728	1.02728	0.00219431
Q53GG5	PDLIM3	PDZ and LIM domain protein 3	Q53GG5_S89	Q53GG5_S89_M1_3	C3-LHF1+TNFa/TNFa	1.02658	1.02658	0.00129748
Q9UIG0	BAZ1B	Tyrosine-protein kinase BAZ1B	Q9UIG0_S158	Q9UIG0_S158_M1_3	C3-LHF1+TNFa/TNFa	1.02575	1.02575	0.0114368	molecular association, regulation; phosphorylation; enzymatic activity, induced	carcinogenesis, induced; cell growth, induced; transcription, induced
Q9Y4F1	FARP1	FERM, ARHGEF and pleckstrin domain-containing protein 1	Q9Y4F1_S514	Q9Y4F1_S514_M2_3	C3-LHF1+TNFa/TNFa	1.02424	1.02424	4.7454e-06
Q9Y4F1	FARP1	FERM, ARHGEF and pleckstrin domain-containing protein 1	Q9Y4F1_S510	Q9Y4F1_S510_M2_3	C3-LHF1+TNFa/TNFa	1.02424	1.02424	4.7454e-06
Q8IVL0	NAV3	Neuron navigator 3	Q8IVL0_S1730	Q8IVL0_S1730_M1_3	C3-LHF1+TNFa/TNFa	1.02387	1.02387	0.0229759
O94964	SOGA1	Protein SOGA1	O94964_Y1324	O94964_Y1324_M1_3	C3-LHF1+TNFa/TNFa	1.02094	1.02094	0.000387479
P39023	RPL3	Large ribosomal subunit protein uL3	P39023_S13	P39023_S13_M1_3	C3-LHF1+TNFa/TNFa	1.01804	1.01804	1.9697e-05
P60981	DSTN	Destrin	P60981_S3	P60981_S3_M1_3	C3-LHF1+TNFa/TNFa	1.01673	1.01673	4.80226e-05		cytoskeletal reorganization; cell adhesion, altered
Q96TA1	NIBAN2	Protein Niban 2	Q96TA1_S646	Q96TA1_S646_M1_3	C3-LHF1+TNFa/TNFa	1.01627	1.01627	0.0375488
Q8NCE2	MTMR14	Myotubularin-related protein 14	Q8NCE2_S488	Q8NCE2_S488_M1_3	C3-LHF1+TNFa/TNFa	1.01556	1.01556	1.24731e-05
Q4G0J3	LARP7	La-related protein 7	Q4G0J3_S337	Q4G0J3_S337_M1_3	C3-LHF1+TNFa/TNFa	1.01535	1.01535	0.00165967
Q9H2S9	IKZF4	Zinc finger protein Eos	Q9H2S9_S93	Q9H2S9_S93_M1_3	C3-LHF1+TNFa/TNFa	1.01492	1.01492	1.33325e-06
Q5SW79	CEP170	Centrosomal protein of 170 kDa	Q5SW79_S359	Q5SW79_S359_M2_3	C3-LHF1+TNFa/TNFa	1.01431	1.01431	0.000149116
Q5SW79	CEP170	Centrosomal protein of 170 kDa	Q5SW79_S356	Q5SW79_S356_M2_3	C3-LHF1+TNFa/TNFa	1.01431	1.01431	0.000149116
O94988	FAM13A	Protein FAM13A	O94988_S302	O94988_S302_M1_3	C3-LHF1+TNFa/TNFa	1.01246	1.01246	0.000471021
Q14739	LBR	Delta(14)-sterol reductase LBR	Q14739_T118	Q14739_T118_M1_3	C3-LHF1+TNFa/TNFa	1.01217	1.01217	0.00155449
P52701	MSH6	DNA mismatch repair protein Msh6	P52701_T269	P52701_T269_M1_3	C3-LHF1+TNFa/TNFa	1.00952	1.00952	0.00661359
Q8N165;Q8TDR2	PDIK1L;STK35	Serine/threonine-protein kinase PDIK1L;Serine/threonine-protein kinase 35	Q8N165_S194	Q8N165_S194_M1_3	C3-LHF1+TNFa/TNFa	1.00761	1.00761	0.000229397	enzymatic activity, induced	carcinogenesis, inhibited; cell growth, inhibited
Q8N165;Q8TDR2	PDIK1L;STK35	Serine/threonine-protein kinase PDIK1L;Serine/threonine-protein kinase 35	Q8TDR2_S385	Q8TDR2_S385_M1_3	C3-LHF1+TNFa/TNFa	1.00761	1.00761	0.000229397	enzymatic activity, induced	carcinogenesis, inhibited; cell growth, inhibited
Q13585	GPR50	Melatonin-related receptor	Q13585_S443	Q13585_S443_M1_3	C3-LHF1+TNFa/TNFa	1.00663	1.00663	0.000988221
Q7L4I2	RSRC2	Arginine/serine-rich coiled-coil protein 2	Q7L4I2_S32	Q7L4I2_S32_M2_3	C3-LHF1+TNFa/TNFa	1.00563	1.00563	8.59804e-07
Q7L4I2	RSRC2	Arginine/serine-rich coiled-coil protein 2	Q7L4I2_S30	Q7L4I2_S30_M2_3	C3-LHF1+TNFa/TNFa	1.00563	1.00563	8.59804e-07
Q9NPI6	DCP1A	mRNA-decapping enzyme 1A	Q9NPI6_S525	Q9NPI6_S525_M2_3	C3-LHF1+TNFa/TNFa	1.00131	1.00131	0.000273964
Q68CZ2	TNS3	Tensin-3	Q68CZ2_S969	Q68CZ2_S969_M1_3	C3-LHF1+TNFa/TNFa	1.0005	1.0005	0.00159097
Q9UQ35	SRRM2	Serine/arginine repetitive matrix protein 2	Q9UQ35_S1318	Q9UQ35_S1318_M1_3	C3-LHF1+TNFa/TNFa	0.99669	0.99669	0.0326138
Q5T230	UTF1	Undifferentiated embryonic cell transcription factor 1	Q5T230_S54	Q5T230_S54_M1_3	C3-LHF1+TNFa/TNFa	0.995485	0.995485	0.033496
Q14157	UBAP2L	Ubiquitin-associated protein 2-like	Q14157_S416	Q14157_S416_M1_3	C3-LHF1+TNFa/TNFa	0.994892	0.994892	0.00259606
Q8IV56	PRR15	Proline-rich protein 15	Q8IV56_S49	Q8IV56_S49_M1_3	C3-LHF1+TNFa/TNFa	0.994434	0.994434	0.008358
P40763	STAT3	Signal transducer and activator of transcription 3	P40763_S691	P40763_S691_M1_3	C3-LHF1+TNFa/TNFa	0.993415	0.993415	1.4381e-07
Q99543	DNAJC2	DnaJ homolog subfamily C member 2	Q99543_S49	Q99543_S49_M2_3	C3-LHF1+TNFa/TNFa	0.991245	0.991245	0.0042365
Q99543	DNAJC2	DnaJ homolog subfamily C member 2	Q99543_S47	Q99543_S47_M2_3	C3-LHF1+TNFa/TNFa	0.991245	0.991245	0.0042365
P19021	PAM	Peptidyl-glycine alpha-amidating monooxygenase	P19021_S929	P19021_S929_M2_3	C3-LHF1+TNFa/TNFa	0.990777	0.990777	1.3515e-05
P19021	PAM	Peptidyl-glycine alpha-amidating monooxygenase	P19021_S918	P19021_S918_M2_3	C3-LHF1+TNFa/TNFa	0.990777	0.990777	1.3515e-05
Q53FP2	TMEM35A	Novel acetylcholine receptor chaperone	Q53FP2_S154	Q53FP2_S154_M1_3	C3-LHF1+TNFa/TNFa	0.990563	0.990563	0.0010101
P48634	PRRC2A	Protein PRRC2A	P48634_S761	P48634_S761_M1_3	C3-LHF1+TNFa/TNFa	0.989721	0.989721	0.00604476
P62854	RPS26	Small ribosomal subunit protein eS26	P62854_S54	P62854_S54_M1_3	C3-LHF1+TNFa/TNFa	0.988189	0.988189	0.0211929
P28370	SMARCA1	Probable global transcription activator SNF2L1	P28370_S116	P28370_S116_M2_3	C3-LHF1+TNFa/TNFa	0.988115	0.988115	0.00640508
P28370	SMARCA1	Probable global transcription activator SNF2L1	P28370_S119	P28370_S119_M2_3	C3-LHF1+TNFa/TNFa	0.988115	0.988115	0.00560935
O00567	NOP56	Nucleolar protein 56	O00567_S513	O00567_S513_M1_3	C3-LHF1+TNFa/TNFa	0.987998	0.987998	0.0480676
Q6P0Q8	MAST2	Microtubule-associated serine/threonine-protein kinase 2	Q6P0Q8_S290	Q6P0Q8_S290_M3_3	C3-LHF1+TNFa/TNFa	0.987801	0.987801	0.0128516
Q6P0Q8	MAST2	Microtubule-associated serine/threonine-protein kinase 2	Q6P0Q8_S278	Q6P0Q8_S278_M3_3	C3-LHF1+TNFa/TNFa	0.987801	0.987801	0.0128516
P78347	GTF2I	General transcription factor II-I	P78347_S16	P78347_S16_M1_3	C3-LHF1+TNFa/TNFa	0.98613	0.98613	0.00150776
Q9GZU1	MCOLN1	Mucolipin-1	Q9GZU1_S557	Q9GZU1_S557_M1_3	C3-LHF1+TNFa/TNFa	0.985976	0.985976	0.0119639	activity, inhibited
Q3KQU3	MAP7D1	MAP7 domain-containing protein 1	Q3KQU3_S116	Q3KQU3_S116_M1_3	C3-LHF1+TNFa/TNFa	0.984374	0.984374	0.00252894
Q9Y613	FHOD1	FH1/FH2 domain-containing protein 1	Q9Y613_S498	Q9Y613_S498_M1_3	C3-LHF1+TNFa/TNFa	0.981787	0.981787	0.0149664	intracellular localization	cytoskeletal reorganization
Q8IVL1	NAV2	Neuron navigator 2	Q8IVL1_S1245	Q8IVL1_S1245_M1_3	C3-LHF1+TNFa/TNFa	0.981607	0.981607	5.33932e-09
Q8IVH2	FOXP4	Forkhead box protein P4	Q8IVH2_S554	Q8IVH2_S554_M1_3	C3-LHF1+TNFa/TNFa	0.981369	0.981369	0.00290266
O60271	SPAG9	C-Jun-amino-terminal kinase-interacting protein 4	O60271_T217	O60271_T217_M2_3	C3-LHF1+TNFa/TNFa	0.98114	0.98114	0.000126428	molecular association, regulation	autophagy, induced
O60271	SPAG9	C-Jun-amino-terminal kinase-interacting protein 4	O60271_S203	O60271_S203_M2_3	C3-LHF1+TNFa/TNFa	0.98114	0.98114	0.000126428
Q9Y2U5	MAP3K2	Mitogen-activated protein kinase kinase kinase 2	Q9Y2U5_S347	Q9Y2U5_S347_M1_3	C3-LHF1+TNFa/TNFa	0.980729	0.980729	0.00464565
P14317	HCLS1	Hematopoietic lineage cell-specific protein	P14317_T308	P14317_T308_M1_3	C3-LHF1+TNFa/TNFa	0.980531	0.980531	0.00559234
P05114	HMGN1	Non-histone chromosomal protein HMG-14	P05114_T83	P05114_T83_M1_3	C3-LHF1+TNFa/TNFa	0.980389	0.980389	0.0287636
Q9BW71	HIRIP3	HIRA-interacting protein 3	Q9BW71_S223	Q9BW71_S223_M1_3	C3-LHF1+TNFa/TNFa	0.978083	0.978083	0.0359129
Q15459	SF3A1	Splicing factor 3A subunit 1	Q15459_S508	Q15459_S508_M1_3	C3-LHF1+TNFa/TNFa	0.977948	0.977948	0.011786
Q9NPI6	DCP1A	mRNA-decapping enzyme 1A	Q9NPI6_T531	Q9NPI6_T531_M2_3	C3-LHF1+TNFa/TNFa	0.977922	0.977922	0.00887128
Q12767	TMEM94	Transmembrane protein 94	Q12767_S457	Q12767_S457_M1_3	C3-LHF1+TNFa/TNFa	0.976058	0.976058	0.0120503
Q8NFC6	BOD1L1	Biorientation of chromosomes in cell division protein 1-like 1	Q8NFC6_S2954	Q8NFC6_S2954_M1_3	C3-LHF1+TNFa/TNFa	0.975463	0.975463	0.0347771
O43166	SIPA1L1	Signal-induced proliferation-associated 1-like protein 1	O43166_S1116	O43166_S1116_M1_3	C3-LHF1+TNFa/TNFa	0.974598	0.974598	0.044418
Q03164	KMT2A	Histone-lysine N-methyltransferase 2A	Q03164_S153	Q03164_S153_M2_3	C3-LHF1+TNFa/TNFa	0.973222	0.973222	0.0101047
Q03164	KMT2A	Histone-lysine N-methyltransferase 2A	Q03164_S142	Q03164_S142_M2_3	C3-LHF1+TNFa/TNFa	0.973222	0.973222	0.0101047
P49792	RANBP2	E3 SUMO-protein ligase RanBP2	P49792_T2743	P49792_T2743_M2_3	C3-LHF1+TNFa/TNFa	0.970706	0.970706	0.00295727
P49792	RANBP2	E3 SUMO-protein ligase RanBP2	P49792_S2741	P49792_S2741_M2_3	C3-LHF1+TNFa/TNFa	0.970706	0.970706	0.00295727
Q13523	PRPF4B	Serine/threonine-protein kinase PRP4 homolog	Q13523_S368	Q13523_S368_M1_3	C3-LHF1+TNFa/TNFa	0.970627	0.970627	0.00555697
Q96L91	EP400	E1A-binding protein p400	Q96L91_S1011	Q96L91_S1011_M2_3	C3-LHF1+TNFa/TNFa	0.969964	0.969964	0.00858959
Q96L91	EP400	E1A-binding protein p400	Q96L91_T1010	Q96L91_T1010_M2_3	C3-LHF1+TNFa/TNFa	0.969964	0.969964	0.00858959
P52954	LBX1	Transcription factor LBX1	P52954_S234	P52954_S234_M2_3	C3-LHF1+TNFa/TNFa	0.969281	0.969281	7.21754e-05
P52954	LBX1	Transcription factor LBX1	P52954_S230	P52954_S230_M2_3	C3-LHF1+TNFa/TNFa	0.969281	0.969281	7.21754e-05
Q9UQ35	SRRM2	Serine/arginine repetitive matrix protein 2	Q9UQ35_S864	Q9UQ35_S864_M2_3	C3-LHF1+TNFa/TNFa	0.968868	0.968868	0.0076593
O43164	PJA2	E3 ubiquitin-protein ligase Praja-2	O43164_S323	O43164_S323_M1_3	C3-LHF1+TNFa/TNFa	0.967027	0.967027	0.000607993
P17096	HMGA1	High mobility group protein HMG-I/HMG-Y	P17096_S36	P17096_S36_M2_3	C3-LHF1+TNFa/TNFa	0.966864	0.966864	0.00270999	molecular association, regulation
P78332	RBM6	RNA-binding protein 6	P78332_S17	P78332_S17_M1_3	C3-LHF1+TNFa/TNFa	0.965677	0.965677	0.0459562
Q9UHD8	SEPTIN9	Septin-9	Q9UHD8_S160	Q9UHD8_S160_M1_3	C3-LHF1+TNFa/TNFa	0.965346	0.965346	0.00650822
Q9HC35	EML4	Echinoderm microtubule-associated protein-like 4	Q9HC35_T237	Q9HC35_T237_M1_3	C3-LHF1+TNFa/TNFa	0.964787	0.964787	0.00320031
Q9UHB7	AFF4	AF4/FMR2 family member 4	Q9UHB7_S491	Q9UHB7_S491_M3_3	C3-LHF1+TNFa/TNFa	0.963198	0.963198	0.0343486
Q9UHB7	AFF4	AF4/FMR2 family member 4	Q9UHB7_S490	Q9UHB7_S490_M3_3	C3-LHF1+TNFa/TNFa	0.963198	0.963198	0.0343486
Q9UHB7	AFF4	AF4/FMR2 family member 4	Q9UHB7_S487	Q9UHB7_S487_M3_3	C3-LHF1+TNFa/TNFa	0.963198	0.963198	0.0343486
P17096	HMGA1	High mobility group protein HMG-I/HMG-Y	P17096_T53	P17096_T53_M2_3	C3-LHF1+TNFa/TNFa	0.961775	0.961775	0.000284109	molecular association, regulation
P05023	ATP1A1	Sodium/potassium-transporting ATPase subunit alpha-1	P05023_S16	P05023_S16_M1_3	C3-LHF1+TNFa/TNFa	0.961732	0.961732	0.0365121
O15021	MAST4	Microtubule-associated serine/threonine-protein kinase 4	O15021_S248	O15021_S248_M1_3	C3-LHF1+TNFa/TNFa	0.959596	0.959596	0.00452348
Q15910	EZH2	Histone-lysine N-methyltransferase EZH2	Q15910_T367	Q15910_T367_M2_3	C3-LHF1+TNFa/TNFa	0.958216	0.958216	0.000209546	molecular association, regulation; intracellular localization; enzymatic activity, induced	carcinogenesis, induced; cell motility, induced; cell growth, inhibited; cell differentiation, induced; transcription, induced; cell motility, inhibited; transcription, inhibited
Q6PJP8	DCLRE1A	DNA cross-link repair 1A protein	Q6PJP8_S590	Q6PJP8_S590_M1_3	C3-LHF1+TNFa/TNFa	0.957859	0.957859	0.00203558
Q6PL18	ATAD2	ATPase family AAA domain-containing protein 2	Q6PL18_Y750	Q6PL18_Y750_M1_3	C3-LHF1+TNFa/TNFa	0.957333	0.957333	0.0128908
Q02880	TOP2B	DNA topoisomerase 2-beta	Q02880_S1449	Q02880_S1449_M2_3	C3-LHF1+TNFa/TNFa	0.956347	0.956347	0.00212288
O95239	KIF4A	Chromosome-associated kinesin KIF4A	O95239_S1038	O95239_S1038_M1_3	C3-LHF1+TNFa/TNFa	0.956137	0.956137	0.00281385
Q9NYZ3	GTSE1	G2 and S phase-expressed protein 1	Q9NYZ3_S536	Q9NYZ3_S536_M1_3	C3-LHF1+TNFa/TNFa	0.954521	0.954521	3.78996e-06
Q02880	TOP2B	DNA topoisomerase 2-beta	Q02880_S1441	Q02880_S1441_M2_3	C3-LHF1+TNFa/TNFa	0.95307	0.95307	0.0039762
P15924	DSP	Desmoplakin	P15924_S2825	P15924_S2825_M2_3	C3-LHF1+TNFa/TNFa	0.95048	0.95048	0.00547699
P15924	DSP	Desmoplakin	P15924_S2821	P15924_S2821_M2_3	C3-LHF1+TNFa/TNFa	0.95048	0.95048	0.00547699
Q05D32	CTDSPL2	CTD small phosphatase-like protein 2	Q05D32_S104	Q05D32_S104_M1_3	C3-LHF1+TNFa/TNFa	0.949715	0.949715	0.000262823		cell cycle regulation; carcinogenesis, induced; cell motility, induced; cell growth, induced; transcription, inhibited
Q7Z460	CLASP1	CLIP-associating protein 1	Q7Z460_Y822	Q7Z460_Y822_M1_3	C3-LHF1+TNFa/TNFa	0.949654	0.949654	0.00611966
P27635	RPL10	Large ribosomal subunit protein uL16	P27635_S137	P27635_S137_M1_3	C3-LHF1+TNFa/TNFa	0.949537	0.949537	4.18968e-07
P78559	MAP1A	Microtubule-associated protein 1A	P78559_S2074	P78559_S2074_M1_3	C3-LHF1+TNFa/TNFa	0.948291	0.948291	0.00228977
Q9UF56	FBXL17	F-box/LRR-repeat protein 17	Q9UF56_T374	Q9UF56_T374_M1_3	C3-LHF1+TNFa/TNFa	0.948242	0.948242	4.28162e-06
P17661	DES	Desmin	P17661_S28	P17661_S28_M1_3	C3-LHF1+TNFa/TNFa	0.947321	0.947321	3.85486e-05
Q68D20	PMS2CL	Protein PMS2CL	Q68D20_S161	Q68D20_S161_M1_3	C3-LHF1+TNFa/TNFa	0.946591	0.946591	2.22564e-05
Q9Y3X0	CCDC9	Coiled-coil domain-containing protein 9	Q9Y3X0_S60	Q9Y3X0_S60_M1_3	C3-LHF1+TNFa/TNFa	0.944876	0.944876	0.00167937
P19022	CDH2	Cadherin-2	P19022_Y785	P19022_Y785_M1_3	C3-LHF1+TNFa/TNFa	0.944875	0.944875	0.000386496
Q2M1K9	ZNF423	Zinc finger protein 423	Q2M1K9_S1016	Q2M1K9_S1016_M1_3	C3-LHF1+TNFa/TNFa	0.944628	0.944628	0.0132037
P11171	EPB41	Protein 4.1	P11171_S85	P11171_S85_M2_3	C3-LHF1+TNFa/TNFa	0.943285	0.943285	0.000628006
P11171	EPB41	Protein 4.1	P11171_S84	P11171_S84_M2_3	C3-LHF1+TNFa/TNFa	0.943285	0.943285	0.000628006
Q86XZ4	SPATS2	Spermatogenesis-associated serine-rich protein 2	Q86XZ4_S480	Q86XZ4_S480_M1_3	C3-LHF1+TNFa/TNFa	0.943265	0.943265	0.000402684
Q9UN36	NDRG2	Protein NDRG2	Q9UN36_T330	Q9UN36_T330_M1_3	C3-LHF1+TNFa/TNFa	0.942054	0.942054	0.0298416
P49454	CENPF	Centromere protein F	P49454_S2911	P49454_S2911_M2_3	C3-LHF1+TNFa/TNFa	0.939668	0.939668	0.00425616
Q9BVS4	RIOK2	Serine/threonine-protein kinase RIO2	Q9BVS4_S385	Q9BVS4_S385_M3_3	C3-LHF1+TNFa/TNFa	0.938351	0.938351	4.1024e-05
Q9BVS4	RIOK2	Serine/threonine-protein kinase RIO2	Q9BVS4_S382	Q9BVS4_S382_M3_3	C3-LHF1+TNFa/TNFa	0.938351	0.938351	4.1024e-05
Q9BVS4	RIOK2	Serine/threonine-protein kinase RIO2	Q9BVS4_S380	Q9BVS4_S380_M3_3	C3-LHF1+TNFa/TNFa	0.938351	0.938351	4.1024e-05		cell cycle regulation
Q9ULH7	MRTFB	Myocardin-related transcription factor B	Q9ULH7_T227	Q9ULH7_T227_M1_3	C3-LHF1+TNFa/TNFa	0.936417	0.936417	0.00119768
Q9HCK8	CHD8	Chromodomain-helicase-DNA-binding protein 8	Q9HCK8_Y2041	Q9HCK8_Y2041_M1_3	C3-LHF1+TNFa/TNFa	0.936049	0.936049	0.0417582
Q14766	LTBP1	Latent-transforming growth factor beta-binding protein 1	Q14766_S602	Q14766_S602_M1_3	C3-LHF1+TNFa/TNFa	0.934767	0.934767	0.000389071
P14859	POU2F1	POU domain, class 2, transcription factor 1	P14859_S278	P14859_S278_M2_3	C3-LHF1+TNFa/TNFa	0.934431	0.934431	1.7721e-05
P14859	POU2F1	POU domain, class 2, transcription factor 1	P14859_T276	P14859_T276_M2_3	C3-LHF1+TNFa/TNFa	0.934431	0.934431	1.7721e-05
P26583	HMGB2	High mobility group protein B2	P26583_S35	P26583_S35_M1_3	C3-LHF1+TNFa/TNFa	0.933176	0.933176	0.00136155
P30530	AXL	Tyrosine-protein kinase receptor UFO	P30530_S612	P30530_S612_M1_3	C3-LHF1+TNFa/TNFa	0.932793	0.932793	0.0157666
Q9BW71	HIRIP3	HIRA-interacting protein 3	Q9BW71_S27	Q9BW71_S27_M1_3	C3-LHF1+TNFa/TNFa	0.931953	0.931953	5.5178e-06
Q53H80	AKIRIN2	Akirin-2	Q53H80_S21	Q53H80_S21_M1_3	C3-LHF1+TNFa/TNFa	0.931814	0.931814	0.000363183
Q07157	TJP1	Tight junction protein ZO-1	Q07157_S347	Q07157_S347_M1_3	C3-LHF1+TNFa/TNFa	0.930688	0.930688	0.000225062
Q86X27	RALGPS2	Ras-specific guanine nucleotide-releasing factor RalGPS2	Q86X27_S296	Q86X27_S296_M2_3	C3-LHF1+TNFa/TNFa	0.930061	0.930061	0.000937564
Q12802	AKAP13	A-kinase anchor protein 13	Q12802_S2699	Q12802_S2699_M1_3	C3-LHF1+TNFa/TNFa	0.929212	0.929212	0.00132563
Q9H7N4	SCAF1	Splicing factor, arginine/serine-rich 19	Q9H7N4_S992	Q9H7N4_S992_M2_3	C3-LHF1+TNFa/TNFa	0.928581	0.928581	0.0301135
Q9H7N4	SCAF1	Splicing factor, arginine/serine-rich 19	Q9H7N4_T989	Q9H7N4_T989_M2_3	C3-LHF1+TNFa/TNFa	0.928581	0.928581	0.0301135
Q9BST9	RTKN	Rhotekin	Q9BST9_S242	Q9BST9_S242_M1_3	C3-LHF1+TNFa/TNFa	0.927646	0.927646	7.59465e-07
Q99689	FEZ1	Fasciculation and elongation protein zeta-1	Q99689_S298	Q99689_S298_M1_3	C3-LHF1+TNFa/TNFa	0.9267	0.9267	4.57543e-07
Q99549	MPHOSPH8	M-phase phosphoprotein 8	Q99549_S85	Q99549_S85_M1_3	C3-LHF1+TNFa/TNFa	0.924012	0.924012	0.011375
Q9HAW4	CLSPN	Claspin	Q9HAW4_S810	Q9HAW4_S810_M2_3	C3-LHF1+TNFa/TNFa	0.923966	0.923966	0.000869714
Q9HAW4	CLSPN	Claspin	Q9HAW4_S808	Q9HAW4_S808_M2_3	C3-LHF1+TNFa/TNFa	0.923966	0.923966	0.000869714
O00567	NOP56	Nucleolar protein 56	O00567_S519	O00567_S519_M2_3	C3-LHF1+TNFa/TNFa	0.923664	0.923664	5.92382e-05
Q9Y657	SPIN1	Spindlin-1	Q9Y657_S124	Q9Y657_S124_M1_3	C3-LHF1+TNFa/TNFa	0.921993	0.921993	5.58119e-07	molecular association, regulation	carcinogenesis, induced; cell growth, induced; transcription, induced; signaling pathway regulation
Q99459	CDC5L	Cell division cycle 5-like protein	Q99459_S293	Q99459_S293_M1_3	C3-LHF1+TNFa/TNFa	0.920854	0.920854	0.00735561
Q9H1A4	ANAPC1	Anaphase-promoting complex subunit 1	Q9H1A4_S563	Q9H1A4_S563_M2_3	C3-LHF1+TNFa/TNFa	0.920786	0.920786	0.00114311
Q0VF96	CGNL1	Cingulin-like protein 1	Q0VF96_S136	Q0VF96_S136_M1_3	C3-LHF1+TNFa/TNFa	0.920457	0.920457	1.10686e-05
P20810	CAST	Calpastatin	P20810_S663	P20810_S663_M1_3	C3-LHF1+TNFa/TNFa	0.920231	0.920231	0.0118938
Q9ULL8	SHROOM4	Protein Shroom4	Q9ULL8_S491	Q9ULL8_S491_M1_3	C3-LHF1+TNFa/TNFa	0.918484	0.918484	0.00406842
P49454	CENPF	Centromere protein F	P49454_S276	P49454_S276_M1_3	C3-LHF1+TNFa/TNFa	0.918323	0.918323	4.04789e-08
P18827	SDC1	Syndecan-1	P18827_S287	P18827_S287_M1_3	C3-LHF1+TNFa/TNFa	0.914933	0.914933	0.0177913
Q00688	FKBP3	Peptidyl-prolyl cis-trans isomerase FKBP3	Q00688_S163	Q00688_S163_M1_3	C3-LHF1+TNFa/TNFa	0.914459	0.914459	0.00954668
P07195	LDHB	L-lactate dehydrogenase B chain	P07195_S44	P07195_S44_M1_3	C3-LHF1+TNFa/TNFa	0.914054	0.914054	0.0484752
Q96A19	CCDC102A	Coiled-coil domain-containing protein 102A	Q96A19_T366	Q96A19_T366_M1_3	C3-LHF1+TNFa/TNFa	0.913979	0.913979	0.00502838
A0AUZ9	KANSL1L	KAT8 regulatory NSL complex subunit 1-like protein	A0AUZ9_S714	A0AUZ9_S714_M1_3	C3-LHF1+TNFa/TNFa	0.913442	0.913442	0.00323013
Q5VUB5	FAM171A1	Protein FAM171A1	Q5VUB5_S544	Q5VUB5_S544_M1_3	C3-LHF1+TNFa/TNFa	0.913418	0.913418	0.0122554
O43719	HTATSF1	HIV Tat-specific factor 1	O43719_S498	O43719_S498_M1_3	C3-LHF1+TNFa/TNFa	0.911008	0.911008	0.00167481
Q9Y2K2	SIK3	Serine/threonine-protein kinase SIK3	Q9Y2K2_Y1083	Q9Y2K2_Y1083_M1_3	C3-LHF1+TNFa/TNFa	0.908577	0.908577	0.00117205
P15531	NME1	Nucleoside diphosphate kinase A	P15531_S120	P15531_S120_M1_3	C3-LHF1+TNFa/TNFa	0.907084	0.907084	0.0116966	molecular association, regulation; protein conformation; enzymatic activity, induced	cell growth, altered
Q92576	PHF3	PHD finger protein 3	Q92576_S1763	Q92576_S1763_M1_3	C3-LHF1+TNFa/TNFa	0.90702	0.90702	0.024742
Q9Y2U8	LEMD3	Inner nuclear membrane protein Man1	Q9Y2U8_S280	Q9Y2U8_S280_M1_3	C3-LHF1+TNFa/TNFa	0.906339	0.906339	0.00979139
Q99618	CDCA3	Cell division cycle-associated protein 3	Q99618_S68	Q99618_S68_M1_3	C3-LHF1+TNFa/TNFa	0.906324	0.906324	0.000269483
P08670	VIM	Vimentin	P08670_S412	P08670_S412_M1_3	C3-LHF1+TNFa/TNFa	0.905529	0.905529	4.23512e-06	protein stabilization
P23327	HRC	Sarcoplasmic reticulum histidine-rich calcium-binding protein	P23327_S170	P23327_S170_M2_3	C3-LHF1+TNFa/TNFa	0.904422	0.904422	0.0103716
P23327	HRC	Sarcoplasmic reticulum histidine-rich calcium-binding protein	P23327_S159	P23327_S159_M2_3	C3-LHF1+TNFa/TNFa	0.904422	0.904422	0.00853926
P52824	DGKQ	Diacylglycerol kinase theta	P52824_S17	P52824_S17_M1_3	C3-LHF1+TNFa/TNFa	0.904222	0.904222	0.00458723
P38159	RBMX	RNA-binding motif protein, X chromosome	P38159_S141	P38159_S141_M1_3	C3-LHF1+TNFa/TNFa	0.904035	0.904035	0.00682619
Q96II8	LRCH3	DISP complex protein LRCH3	Q96II8_S419	Q96II8_S419_M1_3	C3-LHF1+TNFa/TNFa	0.903908	0.903908	0.00026415
Q4KMP7	TBC1D10B	TBC1 domain family member 10B	Q4KMP7_S661	Q4KMP7_S661_M2_3	C3-LHF1+TNFa/TNFa	0.90378	0.90378	0.0043182
Q99442	SEC62	Translocation protein SEC62	Q99442_T375	Q99442_T375_M1_3	C3-LHF1+TNFa/TNFa	0.903437	0.903437	0.0237287
Q3V6T2	CCDC88A	Girdin	Q3V6T2_S237	Q3V6T2_S237_M2_3	C3-LHF1+TNFa/TNFa	0.903385	0.903385	0.0212021
Q3V6T2	CCDC88A	Girdin	Q3V6T2_S233	Q3V6T2_S233_M2_3	C3-LHF1+TNFa/TNFa	0.903385	0.903385	0.0212021
Q14141	SEPTIN6	Septin-6	Q14141_S416	Q14141_S416_M1_3	C3-LHF1+TNFa/TNFa	0.903096	0.903096	0.00662115
P08670	VIM	Vimentin	P08670_S72	P08670_S72_M1_3	C3-LHF1+TNFa/TNFa	0.902811	0.902811	0.00042997	activity, induced	carcinogenesis, induced; autophagy, induced; cell motility, induced; cytoskeletal reorganization; cell motility, inhibited
Q8NB50	ZFP62	Zinc finger protein 62 homolog	Q8NB50_S149	Q8NB50_S149_M1_3	C3-LHF1+TNFa/TNFa	0.901993	0.901993	0.000973107
Q9UQ35	SRRM2	Serine/arginine repetitive matrix protein 2	Q9UQ35_S1102	Q9UQ35_S1102_M3_3	C3-LHF1+TNFa/TNFa	0.90139	0.90139	0.020573
P08670	VIM	Vimentin	P08670_S339	P08670_S339_M1_3	C3-LHF1+TNFa/TNFa	0.900696	0.900696	0.0122375	molecular association, regulation; intracellular localization	carcinogenesis, induced; cell motility, induced; cell growth, induced; transcription, induced
Q92538	GBF1	Golgi-specific brefeldin A-resistance guanine nucleotide exchange factor 1	Q92538_Y1316	Q92538_Y1316_M1_3	C3-LHF1+TNFa/TNFa	0.90053	0.90053	0.000174129
Q96DF8	ESS2	Splicing factor ESS-2 homolog	Q96DF8_S395	Q96DF8_S395_M2_3	C3-LHF1+TNFa/TNFa	0.899297	0.899297	0.0138223
Q96DF8	ESS2	Splicing factor ESS-2 homolog	Q96DF8_S391	Q96DF8_S391_M2_3	C3-LHF1+TNFa/TNFa	0.899297	0.899297	0.0138223
Q86TI0	TBC1D1	TBC1 domain family member 1	Q86TI0_S211	Q86TI0_S211_M1_3	C3-LHF1+TNFa/TNFa	0.898989	0.898989	0.0405854
Q99638	RAD9A	Cell cycle checkpoint control protein RAD9A	Q99638_T355	Q99638_T355_M3_3	C3-LHF1+TNFa/TNFa	0.898614	0.898614	0.00856322		cell cycle regulation
Q15303	ERBB4	Receptor tyrosine-protein kinase erbB-4	Q15303_T699	Q15303_T699_M1_3	C3-LHF1+TNFa/TNFa	0.897145	0.897145	0.0157018	enzymatic activity, inhibited; phosphorylation	signaling pathway regulation
Q03001	DST	Dystonin	Q03001_S2551	Q03001_S2551_M1_3	C3-LHF1+TNFa/TNFa	0.896683	0.896683	0.00340287
Q9Y6X9	MORC2	ATPase MORC2	Q9Y6X9_S779	Q9Y6X9_S779_M1_3	C3-LHF1+TNFa/TNFa	0.895645	0.895645	0.000376465
O60245	PCDH7	Protocadherin-7	O60245_T1013	O60245_T1013_M1_3	C3-LHF1+TNFa/TNFa	0.892845	0.892845	0.00250257
Q8TC76	FAM110B	Protein FAM110B	Q8TC76_S158	Q8TC76_S158_M1_3	C3-LHF1+TNFa/TNFa	0.892044	0.892044	0.00247427
Q02880	TOP2B	DNA topoisomerase 2-beta	Q02880_S1413	Q02880_S1413_M3_3	C3-LHF1+TNFa/TNFa	0.891991	0.891991	0.000112108
Q02880	TOP2B	DNA topoisomerase 2-beta	Q02880_T1403	Q02880_T1403_M3_3	C3-LHF1+TNFa/TNFa	0.891991	0.891991	0.000112108
Q02880	TOP2B	DNA topoisomerase 2-beta	Q02880_S1400	Q02880_S1400_M3_3	C3-LHF1+TNFa/TNFa	0.891991	0.891991	0.000112108
Q9UQ35	SRRM2	Serine/arginine repetitive matrix protein 2	Q9UQ35_S1401	Q9UQ35_S1401_M2_3	C3-LHF1+TNFa/TNFa	0.890766	0.890766	0.00220881
Q9Y2H6	FNDC3A	Fibronectin type-III domain-containing protein 3A	Q9Y2H6_T246	Q9Y2H6_T246_M1_3	C3-LHF1+TNFa/TNFa	0.889307	0.889307	0.00322801
Q96CX2	KCTD12	BTB/POZ domain-containing protein KCTD12	Q96CX2_T196	Q96CX2_T196_M2_3	C3-LHF1+TNFa/TNFa	0.888753	0.888753	0.00457879
Q9UN86	G3BP2	Ras GTPase-activating protein-binding protein 2	Q9UN86_S141	Q9UN86_S141_M1_3	C3-LHF1+TNFa/TNFa	0.888052	0.888052	0.0020793
Q12756	KIF1A	Kinesin-like protein KIF1A	Q12756_S1094	Q12756_S1094_M1_3	C3-LHF1+TNFa/TNFa	0.885288	0.885288	8.14008e-05
Q13813	SPTAN1	Spectrin alpha chain, non-erythrocytic 1	Q13813_T34	Q13813_T34_M1_3	C3-LHF1+TNFa/TNFa	0.884109	0.884109	0.0360097
Q9H2S9	IKZF4	Zinc finger protein Eos	Q9H2S9_S93	Q9H2S9_S93_M2_3	C3-LHF1+TNFa/TNFa	0.884082	0.884082	0.000488075
Q9UBS9	SUCO	SUN domain-containing ossification factor	Q9UBS9_S1081	Q9UBS9_S1081_M1_3	C3-LHF1+TNFa/TNFa	0.883401	0.883401	0.0131338
P98174	FGD1	FYVE, RhoGEF and PH domain-containing protein 1	P98174_S149	P98174_S149_M1_3	C3-LHF1+TNFa/TNFa	0.883327	0.883327	0.000117237
Q14031	COL4A6	Collagen alpha-6(IV) chain	Q14031_S701	Q14031_S701_M1_3	C3-LHF1+TNFa/TNFa	0.883168	0.883168	0.000110903
P45985	MAP2K4	Dual specificity mitogen-activated protein kinase kinase 4	P45985_S26	P45985_S26_M1_3	C3-LHF1+TNFa/TNFa	0.882828	0.882828	0.000545469
P23246	SFPQ	Splicing factor, proline- and glutamine-rich	P23246_S33	P23246_S33_M1_3	C3-LHF1+TNFa/TNFa	0.88136	0.88136	0.000522728
Q5UIP0	RIF1	Telomere-associated protein RIF1	Q5UIP0_S2205	Q5UIP0_S2205_M1_3	C3-LHF1+TNFa/TNFa	0.881071	0.881071	0.00280385	molecular association, regulation; enzymatic activity, inhibited	cell cycle regulation
Q9H3P2	NELFA	Negative elongation factor A	Q9H3P2_S225	Q9H3P2_S225_M1_3	C3-LHF1+TNFa/TNFa	0.88088	0.88088	0.0288057
O14617	AP3D1	AP-3 complex subunit delta-1	O14617_S658	O14617_S658_M1_3	C3-LHF1+TNFa/TNFa	0.880434	0.880434	0.000797617
O00418	EEF2K	Eukaryotic elongation factor 2 kinase	O00418_S31	O00418_S31_M2_3	C3-LHF1+TNFa/TNFa	0.88043	0.88043	0.00215938
O00418	EEF2K	Eukaryotic elongation factor 2 kinase	O00418_S27	O00418_S27_M2_3	C3-LHF1+TNFa/TNFa	0.88043	0.88043	0.00141244
Q13523	PRPF4B	Serine/threonine-protein kinase PRP4 homolog	Q13523_S144	Q13523_S144_M2_3	C3-LHF1+TNFa/TNFa	0.880147	0.880147	0.0169046
Q99549	MPHOSPH8	M-phase phosphoprotein 8	Q99549_T454	Q99549_T454_M1_3	C3-LHF1+TNFa/TNFa	0.879844	0.879844	2.43005e-05
Q86X29	LSR	Lipolysis-stimulated lipoprotein receptor	Q86X29_S464	Q86X29_S464_M1_3	C3-LHF1+TNFa/TNFa	0.879145	0.879145	0.00472218
Q5VYS8	TUT7	Terminal uridylyltransferase 7	Q5VYS8_S927	Q5VYS8_S927_M1_3	C3-LHF1+TNFa/TNFa	0.878487	0.878487	0.0443958
P18621	RPL17	Large ribosomal subunit protein uL22	P18621_S5	P18621_S5_M1_3	C3-LHF1+TNFa/TNFa	0.878252	0.878252	1.34166e-07
Q07866	KLC1	Kinesin light chain 1	Q07866_S460	Q07866_S460_M1_3	C3-LHF1+TNFa/TNFa	0.877791	0.877791	6.75617e-06	protein processing
Q8TBC3	SHKBP1	SH3KBP1-binding protein 1	Q8TBC3_S647	Q8TBC3_S647_M1_3	C3-LHF1+TNFa/TNFa	0.87773	0.87773	0.000836189
Q9Y6D9	MAD1L1	Mitotic spindle assembly checkpoint protein MAD1	Q9Y6D9_T432	Q9Y6D9_T432_M1_3	C3-LHF1+TNFa/TNFa	0.876896	0.876896	0.00103113
Q8IYR6	TMEFF1	Tomoregulin-1	Q8IYR6_S220	Q8IYR6_S220_M1_3	C3-LHF1+TNFa/TNFa	0.876094	0.876094	0.000115452
Q9NUN5	LMBRD1	Lysosomal cobalamin transport escort protein LMBD1	Q9NUN5_S531	Q9NUN5_S531_M2_3	C3-LHF1+TNFa/TNFa	0.875832	0.875832	0.00942623
Q9NUN5	LMBRD1	Lysosomal cobalamin transport escort protein LMBD1	Q9NUN5_S528	Q9NUN5_S528_M2_3	C3-LHF1+TNFa/TNFa	0.875832	0.875832	0.00942623
Q9H9B1	EHMT1	Histone-lysine N-methyltransferase EHMT1	Q9H9B1_S1004	Q9H9B1_S1004_M1_3	C3-LHF1+TNFa/TNFa	0.875731	0.875731	0.0236037
Q9BTA9	WAC	WW domain-containing adapter protein with coiled-coil	Q9BTA9_S31	Q9BTA9_S31_M1_3	C3-LHF1+TNFa/TNFa	0.874831	0.874831	0.00299864
Q86UU1	PHLDB1	Pleckstrin homology-like domain family B member 1	Q86UU1_S543	Q86UU1_S543_M1_3	C3-LHF1+TNFa/TNFa	0.87325	0.87325	0.00510979
P49450	CENPA	Histone H3-like centromeric protein A	P49450_S19	P49450_S19_M1_3	C3-LHF1+TNFa/TNFa	0.870536	0.870536	0.00226141	molecular association, regulation; intracellular localization; protein conformation	cell cycle regulation; cell growth, induced
Q8WXH0	SYNE2	Nesprin-2	Q8WXH0_S6392	Q8WXH0_S6392_M1_3	C3-LHF1+TNFa/TNFa	0.870499	0.870499	0.0426863
Q9Y6X4	FAM169A	Soluble lamin-associated protein of 75 kDa	Q9Y6X4_T409	Q9Y6X4_T409_M1_3	C3-LHF1+TNFa/TNFa	0.869517	0.869517	0.00813865
Q14566	MCM6	DNA replication licensing factor MCM6	Q14566_S271	Q14566_S271_M1_3	C3-LHF1+TNFa/TNFa	0.869227	0.869227	0.00219802
Q9BTT0	ANP32E	Acidic leucine-rich nuclear phosphoprotein 32 family member E	Q9BTT0_S117	Q9BTT0_S117_M1_3	C3-LHF1+TNFa/TNFa	0.86902	0.86902	0.0458076
Q9UKK3	PARP4	Protein mono-ADP-ribosyltransferase PARP4	Q9UKK3_T1493	Q9UKK3_T1493_M1_3	C3-LHF1+TNFa/TNFa	0.867786	0.867786	0.00139744
P39023	RPL3	Large ribosomal subunit protein uL3	P39023_S350	P39023_S350_M1_3	C3-LHF1+TNFa/TNFa	0.867377	0.867377	2.10009e-05
Q9NXE4	SMPD4	Sphingomyelin phosphodiesterase 4	Q9NXE4_S274	Q9NXE4_S274_M1_3	C3-LHF1+TNFa/TNFa	0.867049	0.867049	0.00036427
Q9UEY8	ADD3	Gamma-adducin	Q9UEY8_T419	Q9UEY8_T419_M2_3	C3-LHF1+TNFa/TNFa	0.866985	0.866985	0.00123313
Q9P215	POGK	Pogo transposable element with KRAB domain	Q9P215_S199	Q9P215_S199_M1_3	C3-LHF1+TNFa/TNFa	0.866657	0.866657	0.020935
Q9UKE5	TNIK	TRAF2 and NCK-interacting protein kinase	Q9UKE5_S680	Q9UKE5_S680_M2_3	C3-LHF1+TNFa/TNFa	0.864752	0.864752	0.00126407
Q9UKE5	TNIK	TRAF2 and NCK-interacting protein kinase	Q9UKE5_S678	Q9UKE5_S678_M2_3	C3-LHF1+TNFa/TNFa	0.864752	0.864752	0.00126407
Q9NRR4	DROSHA	Ribonuclease 3	Q9NRR4_S357	Q9NRR4_S357_M2_3	C3-LHF1+TNFa/TNFa	0.861986	0.861986	0.0147905
Q9NRR4	DROSHA	Ribonuclease 3	Q9NRR4_S355	Q9NRR4_S355_M2_3	C3-LHF1+TNFa/TNFa	0.861986	0.861986	0.0147905	protein degradation; molecular association, regulation
P21675	TAF1	Transcription initiation factor TFIID subunit 1	P21675_T1701	P21675_T1701_M1_3	C3-LHF1+TNFa/TNFa	0.861546	0.861546	0.0113135
Q76FK4	NOL8	Nucleolar protein 8	Q76FK4_Y376	Q76FK4_Y376_M1_3	C3-LHF1+TNFa/TNFa	0.860592	0.860592	0.00577926
Q562E7	WDR81	WD repeat-containing protein 81	Q562E7_S1909	Q562E7_S1909_M1_3	C3-LHF1+TNFa/TNFa	0.860517	0.860517	0.000101352
P22234	PAICS	Bifunctional phosphoribosylaminoimidazole carboxylase/phosphoribosylaminoimidazole succinocarboxamide synthetase	P22234_S27	P22234_S27_M1_3	C3-LHF1+TNFa/TNFa	0.859117	0.859117	4.33135e-05
Q12888	TP53BP1	TP53-binding protein 1	Q12888_S1678	Q12888_S1678_M1_3	C3-LHF1+TNFa/TNFa	0.858911	0.858911	0.0322451	molecular association, regulation; intracellular localization	signaling pathway regulation
Q13541	EIF4EBP1	Eukaryotic translation initiation factor 4E-binding protein 1	Q13541_S65	Q13541_S65_M2_3	C3-LHF1+TNFa/TNFa	0.85832	0.85832	0.0412375	molecular association, regulation; protein conformation; activity, inhibited; phosphorylation	translation, altered; cell growth, induced; apoptosis, inhibited; translation, induced; translation, inhibited
O00499	BIN1	Myc box-dependent-interacting protein 1	O00499_S303	O00499_S303_M3_3	C3-LHF1+TNFa/TNFa	0.857443	0.857443	0.0132187
O00499	BIN1	Myc box-dependent-interacting protein 1	O00499_S298	O00499_S298_M3_3	C3-LHF1+TNFa/TNFa	0.857443	0.857443	0.0132187
O00499	BIN1	Myc box-dependent-interacting protein 1	O00499_S296	O00499_S296_M3_3	C3-LHF1+TNFa/TNFa	0.857443	0.857443	0.0132187
Q7Z6Z7	HUWE1	E3 ubiquitin-protein ligase HUWE1	Q7Z6Z7_S2527	Q7Z6Z7_S2527_M1_3	C3-LHF1+TNFa/TNFa	0.856966	0.856966	0.000210385
Q9NRY4	ARHGAP35	Rho GTPase-activating protein 35	Q9NRY4_S970	Q9NRY4_S970_M1_3	C3-LHF1+TNFa/TNFa	0.856724	0.856724	0.00658756
Q16512	PKN1	Serine/threonine-protein kinase N1	Q16512_S69	Q16512_S69_M1_3	C3-LHF1+TNFa/TNFa	0.856393	0.856393	2.94582e-06
P62280	RPS11	Small ribosomal subunit protein uS17	P62280_S67	P62280_S67_M1_3	C3-LHF1+TNFa/TNFa	0.856244	0.856244	1.73631e-06
O60500	NPHS1	Nephrin	O60500_Y1176	O60500_Y1176_M1_3	C3-LHF1+TNFa/TNFa	0.855393	0.855393	0.00251524	intracellular localization	endocytosis, induced; exocytosis, induced; cell adhesion, induced; cytoskeletal reorganization
Q9Y4F5	CEP170B	Centrosomal protein of 170 kDa protein B	Q9Y4F5_S1545	Q9Y4F5_S1545_M1_3	C3-LHF1+TNFa/TNFa	0.854877	0.854877	0.0406476
Q92994	BRF1	Transcription factor IIIB 90 kDa subunit	Q92994_S450	Q92994_S450_M1_3	C3-LHF1+TNFa/TNFa	0.854775	0.854775	0.000223941	molecular association, regulation	cell cycle regulation; transcription, induced
Q2KJY2	KIF26B	Kinesin-like protein KIF26B	Q2KJY2_S1006	Q2KJY2_S1006_M1_3	C3-LHF1+TNFa/TNFa	0.851461	0.851461	0.0169574
Q9P2E9	RRBP1	Ribosome-binding protein 1	Q9P2E9_T689	Q9P2E9_T689_M1_3	C3-LHF1+TNFa/TNFa	0.851077	0.851077	0.000962736
Q68CZ2	TNS3	Tensin-3	Q68CZ2_S1154	Q68CZ2_S1154_M2_3	C3-LHF1+TNFa/TNFa	0.848471	0.848471	3.64232e-07
Q68CZ2	TNS3	Tensin-3	Q68CZ2_S1149	Q68CZ2_S1149_M2_3	C3-LHF1+TNFa/TNFa	0.848471	0.848471	3.64232e-07
P52272	HNRNPM	Heterogeneous nuclear ribonucleoprotein M	P52272_S29	P52272_S29_M1_3	C3-LHF1+TNFa/TNFa	0.84666	0.84666	0.0211249
Q9NVU0	POLR3E	DNA-directed RNA polymerase III subunit RPC5	Q9NVU0_S162	Q9NVU0_S162_M2_3	C3-LHF1+TNFa/TNFa	0.846292	0.846292	0.000264861
Q9NVU0	POLR3E	DNA-directed RNA polymerase III subunit RPC5	Q9NVU0_S161	Q9NVU0_S161_M2_3	C3-LHF1+TNFa/TNFa	0.846292	0.846292	0.000264861
Q9BXW9	FANCD2	Fanconi anemia group D2 protein	Q9BXW9_S592	Q9BXW9_S592_M1_3	C3-LHF1+TNFa/TNFa	0.845501	0.845501	0.00133378	ubiquitination	cell cycle regulation; chromatin organization, altered; cell growth, induced
Q9NUL3	STAU2	Double-stranded RNA-binding protein Staufen homolog 2	Q9NUL3_S486	Q9NUL3_S486_M1_3	C3-LHF1+TNFa/TNFa	0.845175	0.845175	0.00352262
Q9C0B0	UNK	RING finger protein unkempt homolog	Q9C0B0_S411	Q9C0B0_S411_M1_3	C3-LHF1+TNFa/TNFa	0.844827	0.844827	0.00773462
Q96SU4	OSBPL9	Oxysterol-binding protein-related protein 9	Q96SU4_S329	Q96SU4_S329_M1_3	C3-LHF1+TNFa/TNFa	0.84445	0.84445	1.74707e-05
Q13523	PRPF4B	Serine/threonine-protein kinase PRP4 homolog	Q13523_S257	Q13523_S257_M1_3	C3-LHF1+TNFa/TNFa	0.843015	0.843015	0.0131906
O75113	N4BP1	NEDD4-binding protein 1	O75113_T270	O75113_T270_M1_3	C3-LHF1+TNFa/TNFa	0.840489	0.840489	0.00609943
Q5VZK9	CARMIL1	F-actin-uncapping protein LRRC16A	Q5VZK9_S1288	Q5VZK9_S1288_M1_3	C3-LHF1+TNFa/TNFa	0.839813	0.839813	0.0168439
P35221	CTNNA1	Catenin alpha-1	P35221_S655	P35221_S655_M2_3	C3-LHF1+TNFa/TNFa	0.83938	0.83938	0.0041054
Q9UQ35	SRRM2	Serine/arginine repetitive matrix protein 2	Q9UQ35_T1208	Q9UQ35_T1208_M1_3	C3-LHF1+TNFa/TNFa	0.838605	0.838605	0.0145137
Q13616	CUL1	Cullin-1	Q13616_S586	Q13616_S586_M1_3	C3-LHF1+TNFa/TNFa	0.838547	0.838547	9.77722e-06
Q13523	PRPF4B	Serine/threonine-protein kinase PRP4 homolog	Q13523_S507	Q13523_S507_M1_3	C3-LHF1+TNFa/TNFa	0.838343	0.838343	0.0186209
Q96PE2	ARHGEF17	Rho guanine nucleotide exchange factor 17	Q96PE2_S79	Q96PE2_S79_M1_3	C3-LHF1+TNFa/TNFa	0.838159	0.838159	0.0192473
Q14980	NUMA1	Nuclear mitotic apparatus protein 1	Q14980_S1945	Q14980_S1945_M1_3	C3-LHF1+TNFa/TNFa	0.837322	0.837322	0.00786051
Q14669	TRIP12	E3 ubiquitin-protein ligase TRIP12	Q14669_S991	Q14669_S991_M1_3	C3-LHF1+TNFa/TNFa	0.836958	0.836958	0.000561456
Q8NFC6	BOD1L1	Biorientation of chromosomes in cell division protein 1-like 1	Q8NFC6_S1077	Q8NFC6_S1077_M1_3	C3-LHF1+TNFa/TNFa	0.834865	0.834865	0.0204894
Q9UHG0	DCDC2	Doublecortin domain-containing protein 2	Q9UHG0_S438	Q9UHG0_S438_M1_3	C3-LHF1+TNFa/TNFa	0.834244	0.834244	0.0148174
O43164	PJA2	E3 ubiquitin-protein ligase Praja-2	O43164_S44	O43164_S44_M1_3	C3-LHF1+TNFa/TNFa	0.833873	0.833873	0.0105028
Q8IX90	SKA3	Spindle and kinetochore-associated protein 3	Q8IX90_S267	Q8IX90_S267_M1_3	C3-LHF1+TNFa/TNFa	0.833569	0.833569	0.000289182
Q9GZR7	DDX24	ATP-dependent RNA helicase DDX24	Q9GZR7_T302	Q9GZR7_T302_M1_3	C3-LHF1+TNFa/TNFa	0.832403	0.832403	0.0185795
Q09666	AHNAK	Neuroblast differentiation-associated protein AHNAK	Q09666_S511	Q09666_S511_M1_3	C3-LHF1+TNFa/TNFa	0.830469	0.830469	1.27551e-05
O75821	EIF3G	Eukaryotic translation initiation factor 3 subunit G	O75821_T41	O75821_T41_M2_3	C3-LHF1+TNFa/TNFa	0.829482	0.829482	0.0240567
O00567	NOP56	Nucleolar protein 56	O00567_S520	O00567_S520_M2_3	C3-LHF1+TNFa/TNFa	0.828652	0.828652	0.000271364
Q52LW3	ARHGAP29	Rho GTPase-activating protein 29	Q52LW3_S357	Q52LW3_S357_M1_3	C3-LHF1+TNFa/TNFa	0.827978	0.827978	0.00237505
Q14191	WRN	Bifunctional 3'-5' exonuclease/ATP-dependent helicase WRN	Q14191_S1133	Q14191_S1133_M1_3	C3-LHF1+TNFa/TNFa	0.82783	0.82783	0.00923065	molecular association, regulation; intracellular localization	DNA repair, induced
P47914	RPL29	Large ribosomal subunit protein eL29	P47914_S31	P47914_S31_M1_3	C3-LHF1+TNFa/TNFa	0.826789	0.826789	2.04155e-06
Q86TB9	PATL1	Protein PAT1 homolog 1	Q86TB9_S184	Q86TB9_S184_M2_3	C3-LHF1+TNFa/TNFa	0.826011	0.826011	3.25043e-06
Q8TDB6	DTX3L	E3 ubiquitin-protein ligase DTX3L	Q8TDB6_S256	Q8TDB6_S256_M1_3	C3-LHF1+TNFa/TNFa	0.825855	0.825855	0.000173985
O15014	ZNF609	Zinc finger protein 609	O15014_S758	O15014_S758_M1_3	C3-LHF1+TNFa/TNFa	0.8258	0.8258	0.0280222
P10636	MAPT	Microtubule-associated protein tau	P10636_T720	P10636_T720_M2_3	C3-LHF1+TNFa/TNFa	0.825289	0.825289	0.0238041
Q8N2Y8	RUSC2	AP-4 complex accessory subunit RUSC2	Q8N2Y8_Y780	Q8N2Y8_Y780_M1_3	C3-LHF1+TNFa/TNFa	0.823629	0.823629	0.0284466
Q9UQ84	EXO1	Exonuclease 1	Q9UQ84_S637	Q9UQ84_S637_M1_3	C3-LHF1+TNFa/TNFa	0.822798	0.822798	0.0280444
Q9H7P9	PLEKHG2	Pleckstrin homology domain-containing family G member 2	Q9H7P9_S469	Q9H7P9_S469_M1_3	C3-LHF1+TNFa/TNFa	0.822549	0.822549	0.00262461
P51531	SMARCA2	Probable global transcription activator SNF2L2	P51531_S588	P51531_S588_M2_3	C3-LHF1+TNFa/TNFa	0.822538	0.822538	0.00164972
P51531	SMARCA2	Probable global transcription activator SNF2L2	P51531_S587	P51531_S587_M2_3	C3-LHF1+TNFa/TNFa	0.822538	0.822538	0.00164972
Q9BRZ2	TRIM56	E3 ubiquitin-protein ligase TRIM56	Q9BRZ2_T434	Q9BRZ2_T434_M1_3	C3-LHF1+TNFa/TNFa	0.821463	0.821463	0.000162088
P09651	HNRNPA1	Heterogeneous nuclear ribonucleoprotein A1	P09651_S95	P09651_S95_M1_3	C3-LHF1+TNFa/TNFa	0.821243	0.821243	0.0088107
O60832	DKC1	H/ACA ribonucleoprotein complex subunit DKC1	O60832_T458	O60832_T458_M3_3	C3-LHF1+TNFa/TNFa	0.820968	0.820968	0.00129108
P49768	PSEN1	Presenilin-1	P49768_S43	P49768_S43_M1_3	C3-LHF1+TNFa/TNFa	0.819867	0.819867	0.000649844
Q9H1A4	ANAPC1	Anaphase-promoting complex subunit 1	Q9H1A4_S547	Q9H1A4_S547_M2_3	C3-LHF1+TNFa/TNFa	0.81889	0.81889	0.00272903
Q9UHB6	LIMA1	LIM domain and actin-binding protein 1	Q9UHB6_S15	Q9UHB6_S15_M1_3	C3-LHF1+TNFa/TNFa	0.818614	0.818614	9.27669e-06
Q9NQW6	ANLN	Anillin	Q9NQW6_S485	Q9NQW6_S485_M1_3	C3-LHF1+TNFa/TNFa	0.81833	0.81833	0.0139419
Q15424	SAFB	Scaffold attachment factor B1	Q15424_S604	Q15424_S604_M2_3	C3-LHF1+TNFa/TNFa	0.818251	0.818251	0.000294731
Q15424	SAFB	Scaffold attachment factor B1	Q15424_S601	Q15424_S601_M2_3	C3-LHF1+TNFa/TNFa	0.818251	0.818251	0.000294731
Q9NPI6	DCP1A	mRNA-decapping enzyme 1A	Q9NPI6_S523	Q9NPI6_S523_M2_3	C3-LHF1+TNFa/TNFa	0.817932	0.817932	4.36108e-05
Q969R5	L3MBTL2	Lethal(3)malignant brain tumor-like protein 2	Q969R5_S645	Q969R5_S645_M1_3	C3-LHF1+TNFa/TNFa	0.816372	0.816372	0.000953972
Q14934	NFATC4	Nuclear factor of activated T-cells, cytoplasmic 4	Q14934_S264	Q14934_S264_M1_3	C3-LHF1+TNFa/TNFa	0.813988	0.813988	0.0107589
P35659	DEK	Protein DEK	P35659_S51	P35659_S51_M1_3	C3-LHF1+TNFa/TNFa	0.813301	0.813301	0.0227977
Q9HAU0	PLEKHA5	Pleckstrin homology domain-containing family A member 5	Q9HAU0_S568	Q9HAU0_S568_M1_3	C3-LHF1+TNFa/TNFa	0.812971	0.812971	0.0153677
Q15648	MED1	Mediator of RNA polymerase II transcription subunit 1	Q15648_T1440	Q15648_T1440_M1_3	C3-LHF1+TNFa/TNFa	0.812805	0.812805	0.0169339
Q13200	PSMD2	26S proteasome non-ATPase regulatory subunit 2	Q13200_S361	Q13200_S361_M1_3	C3-LHF1+TNFa/TNFa	0.812621	0.812621	0.0434411	activity, induced; molecular association, regulation	cell growth, induced
Q6NV74	CRACDL	CRACD-like protein	Q6NV74_S113	Q6NV74_S113_M1_3	C3-LHF1+TNFa/TNFa	0.812468	0.812468	2.58657e-09
Q9Y5U2	TSSC4	U5 small nuclear ribonucleoprotein TSSC4	Q9Y5U2_S132	Q9Y5U2_S132_M1_3	C3-LHF1+TNFa/TNFa	0.812465	0.812465	0.0190877
Q9BYG3	NIFK	MKI67 FHA domain-interacting nucleolar phosphoprotein	Q9BYG3_T220	Q9BYG3_T220_M1_3	C3-LHF1+TNFa/TNFa	0.811404	0.811404	0.0135959
Q96CX2	KCTD12	BTB/POZ domain-containing protein KCTD12	Q96CX2_S198	Q96CX2_S198_M2_3	C3-LHF1+TNFa/TNFa	0.810311	0.810311	0.0226292
Q96G01	BICD1	Protein bicaudal D homolog 1	Q96G01_S610	Q96G01_S610_M1_3	C3-LHF1+TNFa/TNFa	0.808707	0.808707	0.00796648
Q6P3W7	SCYL2	SCY1-like protein 2	Q6P3W7_T708	Q6P3W7_T708_M1_3	C3-LHF1+TNFa/TNFa	0.808688	0.808688	1.82233e-06
Q9NRX5	SERINC1	Serine incorporator 1	Q9NRX5_T345	Q9NRX5_T345_M1_3	C3-LHF1+TNFa/TNFa	0.808579	0.808579	0.00897737
Q15424	SAFB	Scaffold attachment factor B1	Q15424_S803	Q15424_S803_M1_3	C3-LHF1+TNFa/TNFa	0.807384	0.807384	0.00200389
O43719	HTATSF1	HIV Tat-specific factor 1	O43719_S714	O43719_S714_M2_3	C3-LHF1+TNFa/TNFa	0.806777	0.806777	0.00490136
Q13542	EIF4EBP2	Eukaryotic translation initiation factor 4E-binding protein 2	Q13542_T37	Q13542_T37_M2_3	C3-LHF1+TNFa/TNFa	0.805358	0.805358	7.76781e-05	protein stabilization; molecular association, regulation; protein conformation
Q6N043	ZNF280D	Zinc finger protein 280D	Q6N043_S104	Q6N043_S104_M1_3	C3-LHF1+TNFa/TNFa	0.804799	0.804799	0.0460033
Q5JTD0	TJAP1	Tight junction-associated protein 1	Q5JTD0_T422	Q5JTD0_T422_M1_3	C3-LHF1+TNFa/TNFa	0.803649	0.803649	0.0195497
Q05655	PRKCD	Protein kinase C delta type	Q05655_Y514	Q05655_Y514_M1_3	C3-LHF1+TNFa/TNFa	0.80297	0.80297	0.020723
P16144	ITGB4	Integrin beta-4	P16144_S1474	P16144_S1474_M1_3	C3-LHF1+TNFa/TNFa	0.801861	0.801861	0.000525338
Q9H8S9	MOB1A	MOB kinase activator 1A	Q9H8S9_S6	Q9H8S9_S6_M1_3	C3-LHF1+TNFa/TNFa	0.801813	0.801813	0.000200924
P21127	CDK11B	Cyclin-dependent kinase 11B	P21127_S283	P21127_S283_M2_3	C3-LHF1+TNFa/TNFa	0.801607	0.801607	0.000180205
Q02952	AKAP12	A-kinase anchor protein 12	Q02952_S1753	Q02952_S1753_M1_3	C3-LHF1+TNFa/TNFa	0.801198	0.801198	0.00199206
P46013	MKI67	Proliferation marker protein Ki-67	P46013_S2783	P46013_S2783_M2_3	C3-LHF1+TNFa/TNFa	0.800692	0.800692	0.0218198
P46013	MKI67	Proliferation marker protein Ki-67	P46013_T2781	P46013_T2781_M2_3	C3-LHF1+TNFa/TNFa	0.800692	0.800692	0.0218198
Q9P2D1	CHD7	Chromodomain-helicase-DNA-binding protein 7	Q9P2D1_S2533	Q9P2D1_S2533_M1_3	C3-LHF1+TNFa/TNFa	0.800264	0.800264	0.0428477
Q15582	TGFBI	Transforming growth factor-beta-induced protein ig-h3	Q15582_S37	Q15582_S37_M1_3	C3-LHF1+TNFa/TNFa	0.799086	0.799086	0.00625691
O00566	MPHOSPH10	U3 small nucleolar ribonucleoprotein protein MPP10	O00566_S167	O00566_S167_M2_3	C3-LHF1+TNFa/TNFa	0.798995	0.798995	0.0101174
P17535	JUND	Transcription factor JunD	P17535_S255	P17535_S255_M2_3	C3-LHF1+TNFa/TNFa	0.797938	0.797938	0.018555
Q02543	RPL18A	Large ribosomal subunit protein eL20	Q02543_S123	Q02543_S123_M1_3	C3-LHF1+TNFa/TNFa	0.797603	0.797603	0.00526038
Q5HYW2	NHSL2	NHS-like protein 2	Q5HYW2_T285	Q5HYW2_T285_M1_3	C3-LHF1+TNFa/TNFa	0.795992	0.795992	0.000571313
Q07889	SOS1	Son of sevenless homolog 1	Q07889_S1265	Q07889_S1265_M2_3	C3-LHF1+TNFa/TNFa	0.794377	0.794377	0.00138554
Q07889	SOS1	Son of sevenless homolog 1	Q07889_T1263	Q07889_T1263_M2_3	C3-LHF1+TNFa/TNFa	0.794377	0.794377	0.00138554
Q07002	CDK18	Cyclin-dependent kinase 18	Q07002_S117	Q07002_S117_M1_3	C3-LHF1+TNFa/TNFa	0.793959	0.793959	0.00971421
P49815	TSC2	Tuberin	P49815_S1388	P49815_S1388_M2_3	C3-LHF1+TNFa/TNFa	0.793936	0.793936	0.000333041
Q9BXS5	AP1M1	AP-1 complex subunit mu-1	Q9BXS5_T154	Q9BXS5_T154_M2_3	C3-LHF1+TNFa/TNFa	0.793353	0.793353	0.000170926
Q9BXS5	AP1M1	AP-1 complex subunit mu-1	Q9BXS5_T152	Q9BXS5_T152_M2_3	C3-LHF1+TNFa/TNFa	0.793353	0.793353	0.000170926
Q96KB5	PBK	Lymphokine-activated killer T-cell-originated protein kinase	Q96KB5_S32	Q96KB5_S32_M1_3	C3-LHF1+TNFa/TNFa	0.793288	0.793288	0.0340496		carcinogenesis, induced; cell growth, induced; apoptosis, inhibited
Q8WWI1	LMO7	LIM domain only protein 7	Q8WWI1_S867	Q8WWI1_S867_M1_3	C3-LHF1+TNFa/TNFa	0.79294	0.79294	0.0223646
Q16637	SMN2	Survival motor neuron protein	Q16637_S8	Q16637_S8_M1_3	C3-LHF1+TNFa/TNFa	0.792813	0.792813	0.00150135
P22681	CBL	E3 ubiquitin-protein ligase CBL	P22681_T615	P22681_T615_M1_3	C3-LHF1+TNFa/TNFa	0.792524	0.792524	0.0408379
Q96PU5	NEDD4L	E3 ubiquitin-protein ligase NEDD4-like	Q96PU5_Y380	Q96PU5_Y380_M1_3	C3-LHF1+TNFa/TNFa	0.791644	0.791644	0.00876083
Q9NWH9	SLTM	SAFB-like transcription modulator	Q9NWH9_T855	Q9NWH9_T855_M1_3	C3-LHF1+TNFa/TNFa	0.790507	0.790507	0.0270217
Q9BYP7	WNK3	Serine/threonine-protein kinase WNK3	Q9BYP7_S1471	Q9BYP7_S1471_M3_3	C3-LHF1+TNFa/TNFa	0.789576	0.789576	0.0185471
Q9BYP7	WNK3	Serine/threonine-protein kinase WNK3	Q9BYP7_S1470	Q9BYP7_S1470_M3_3	C3-LHF1+TNFa/TNFa	0.789576	0.789576	0.0185471
Q9BYP7	WNK3	Serine/threonine-protein kinase WNK3	Q9BYP7_T1464	Q9BYP7_T1464_M3_3	C3-LHF1+TNFa/TNFa	0.789576	0.789576	0.0185471
Q15291	RBBP5	Retinoblastoma-binding protein 5	Q15291_S525	Q15291_S525_M1_3	C3-LHF1+TNFa/TNFa	0.787743	0.787743	0.00244007
Q68CZ2	TNS3	Tensin-3	Q68CZ2_S1441	Q68CZ2_S1441_M1_3	C3-LHF1+TNFa/TNFa	0.786798	0.786798	0.016021
Q14980	NUMA1	Nuclear mitotic apparatus protein 1	Q14980_S395	Q14980_S395_M1_3	C3-LHF1+TNFa/TNFa	0.785175	0.785175	0.000125073
Q9P270	SLAIN2	SLAIN motif-containing protein 2	Q9P270_S413	Q9P270_S413_M1_3	C3-LHF1+TNFa/TNFa	0.78407	0.78407	0.00696397
Q99618	CDCA3	Cell division cycle-associated protein 3	Q99618_S209	Q99618_S209_M1_3	C3-LHF1+TNFa/TNFa	0.783261	0.783261	3.04655e-05
Q92934	BAD	Bcl2-associated agonist of cell death	Q92934_S34	Q92934_S34_M1_3	C3-LHF1+TNFa/TNFa	0.783106	0.783106	0.00529982
Q09666	AHNAK	Neuroblast differentiation-associated protein AHNAK	Q09666_S570	Q09666_S570_M1_3	C3-LHF1+TNFa/TNFa	0.782946	0.782946	4.57233e-07
O15439	ABCC4	ATP-binding cassette sub-family C member 4	O15439_T646	O15439_T646_M1_3	C3-LHF1+TNFa/TNFa	0.782471	0.782471	0.0234297
Q12959	DLG1	Disks large homolog 1	Q12959_S573	Q12959_S573_M1_3	C3-LHF1+TNFa/TNFa	0.78244	0.78244	0.011236
O94827	PLEKHG5	Pleckstrin homology domain-containing family G member 5	O94827_S851	O94827_S851_M1_3	C3-LHF1+TNFa/TNFa	0.781885	0.781885	0.0155088
Q8IWI9	MGA	MAX gene-associated protein	Q8IWI9_S2376	Q8IWI9_S2376_M1_3	C3-LHF1+TNFa/TNFa	0.781294	0.781294	0.00170598
P62829	RPL23	Large ribosomal subunit protein uL14	P62829_S41	P62829_S41_M1_3	C3-LHF1+TNFa/TNFa	0.781167	0.781167	2.44656e-05
Q659A1	ICE2	Little elongation complex subunit 2	Q659A1_S416	Q659A1_S416_M1_3	C3-LHF1+TNFa/TNFa	0.780987	0.780987	0.00390864
Q9P1Y5	CAMSAP3	Calmodulin-regulated spectrin-associated protein 3	Q9P1Y5_S905	Q9P1Y5_S905_M1_3	C3-LHF1+TNFa/TNFa	0.780291	0.780291	0.00104168
Q9ULS5	TMCC3	Transmembrane and coiled-coil domain protein 3	Q9ULS5_T194	Q9ULS5_T194_M1_3	C3-LHF1+TNFa/TNFa	0.779633	0.779633	0.000502232
Q14573	ITPR3	Inositol 1,4,5-trisphosphate receptor type 3	Q14573_S2670	Q14573_S2670_M1_3	C3-LHF1+TNFa/TNFa	0.779391	0.779391	0.000200783
Q5UIP0	RIF1	Telomere-associated protein RIF1	Q5UIP0_S2144	Q5UIP0_S2144_M1_3	C3-LHF1+TNFa/TNFa	0.779237	0.779237	0.00103786
Q9P266	JCAD	Junctional cadherin 5-associated protein	Q9P266_S931	Q9P266_S931_M1_3	C3-LHF1+TNFa/TNFa	0.778365	0.778365	0.0347358
P42566	EPS15	Epidermal growth factor receptor substrate 15	P42566_T777	P42566_T777_M1_3	C3-LHF1+TNFa/TNFa	0.778352	0.778352	0.00259832
Q5H9R4	ARMCX4	Armadillo repeat-containing X-linked protein 4	Q5H9R4_S1892	Q5H9R4_S1892_M3_3	C3-LHF1+TNFa/TNFa	0.778098	0.778098	0.0404467
Q5H9R4	ARMCX4	Armadillo repeat-containing X-linked protein 4	Q5H9R4_S1891	Q5H9R4_S1891_M3_3	C3-LHF1+TNFa/TNFa	0.778098	0.778098	0.0404467
Q5H9R4	ARMCX4	Armadillo repeat-containing X-linked protein 4	Q5H9R4_S1888	Q5H9R4_S1888_M3_3	C3-LHF1+TNFa/TNFa	0.778098	0.778098	0.0404467
Q14865	ARID5B	AT-rich interactive domain-containing protein 5B	Q14865_S757	Q14865_S757_M1_3	C3-LHF1+TNFa/TNFa	0.777849	0.777849	0.00672515
P08670	VIM	Vimentin	P08670_S73	P08670_S73_M1_3	C3-LHF1+TNFa/TNFa	0.777075	0.777075	5.95507e-06	molecular association, regulation; phosphorylation	cytoskeletal reorganization
Q9UPU7	TBC1D2B	TBC1 domain family member 2B	Q9UPU7_S473	Q9UPU7_S473_M1_3	C3-LHF1+TNFa/TNFa	0.7768	0.7768	2.06927e-05
Q9H211	CDT1	DNA replication factor Cdt1	Q9H211_S31	Q9H211_S31_M2_3	C3-LHF1+TNFa/TNFa	0.776678	0.776678	0.0103621
Q9H211	CDT1	DNA replication factor Cdt1	Q9H211_T29	Q9H211_T29_M2_3	C3-LHF1+TNFa/TNFa	0.776678	0.776678	0.0103621	molecular association, regulation	cell cycle regulation; transcription, inhibited
Q9Y2L6	FRMD4B	FERM domain-containing protein 4B	Q9Y2L6_S662	Q9Y2L6_S662_M1_3	C3-LHF1+TNFa/TNFa	0.776632	0.776632	9.90766e-08
Q5SW79	CEP170	Centrosomal protein of 170 kDa	Q5SW79_S961	Q5SW79_S961_M1_3	C3-LHF1+TNFa/TNFa	0.77634	0.77634	0.00624131
Q0P6D6	CCDC15	Coiled-coil domain-containing protein 15	Q0P6D6_S397	Q0P6D6_S397_M1_3	C3-LHF1+TNFa/TNFa	0.776293	0.776293	0.0246066
Q9ULJ3	ZBTB21	Zinc finger and BTB domain-containing protein 21	Q9ULJ3_T431	Q9ULJ3_T431_M1_3	C3-LHF1+TNFa/TNFa	0.774796	0.774796	0.0332776
Q3V6T2	CCDC88A	Girdin	Q3V6T2_S1675	Q3V6T2_S1675_M1_3	C3-LHF1+TNFa/TNFa	0.774362	0.774362	0.0183814	activity, induced; molecular association, regulation	cell motility, induced
Q12789	GTF3C1	General transcription factor 3C polypeptide 1	Q12789_S1653	Q12789_S1653_M1_3	C3-LHF1+TNFa/TNFa	0.773816	0.773816	0.00699476
Q9BVJ6	UTP14A	U3 small nucleolar RNA-associated protein 14 homolog A	Q9BVJ6_S407	Q9BVJ6_S407_M2_3	C3-LHF1+TNFa/TNFa	0.772661	0.772661	0.0147301
Q9BVJ6	UTP14A	U3 small nucleolar RNA-associated protein 14 homolog A	Q9BVJ6_S405	Q9BVJ6_S405_M2_3	C3-LHF1+TNFa/TNFa	0.772661	0.772661	0.0147301
Q96JQ2	CLMN	Calmin	Q96JQ2_S419	Q96JQ2_S419_M1_3	C3-LHF1+TNFa/TNFa	0.772184	0.772184	0.000244799
Q9NYB0	TERF2IP	Telomeric repeat-binding factor 2-interacting protein 1	Q9NYB0_S154	Q9NYB0_S154_M1_3	C3-LHF1+TNFa/TNFa	0.771677	0.771677	0.00506067
Q5SXM2	SNAPC4	snRNA-activating protein complex subunit 4	Q5SXM2_S1400	Q5SXM2_S1400_M2_3	C3-LHF1+TNFa/TNFa	0.771113	0.771113	0.0102568
Q5SXM2	SNAPC4	snRNA-activating protein complex subunit 4	Q5SXM2_S1398	Q5SXM2_S1398_M2_3	C3-LHF1+TNFa/TNFa	0.771113	0.771113	0.0102568
P21127	CDK11B	Cyclin-dependent kinase 11B	P21127_S277	P21127_S277_M2_3	C3-LHF1+TNFa/TNFa	0.77082	0.77082	0.000336814
Q9H307	PNN	Pinin	Q9H307_S422	Q9H307_S422_M1_3	C3-LHF1+TNFa/TNFa	0.769541	0.769541	0.00622932
Q04637	EIF4G1	Eukaryotic translation initiation factor 4 gamma 1	Q04637_S1185	Q04637_S1185_M1_3	C3-LHF1+TNFa/TNFa	0.769168	0.769168	0.0363912	molecular association, regulation; enzymatic activity, induced	signaling pathway regulation
P39880	CUX1	Homeobox protein cut-like 1	P39880_S1270	P39880_S1270_M1_3	C3-LHF1+TNFa/TNFa	0.768922	0.768922	0.0156643		transcription, inhibited
Q07889	SOS1	Son of sevenless homolog 1	Q07889_S1178	Q07889_S1178_M1_3	C3-LHF1+TNFa/TNFa	0.768897	0.768897	0.0216315	molecular association, regulation
Q5VUA4	ZNF318	Zinc finger protein 318	Q5VUA4_S1243	Q5VUA4_S1243_M1_3	C3-LHF1+TNFa/TNFa	0.768578	0.768578	0.00682249
Q9BUJ2	HNRNPUL1	Heterogeneous nuclear ribonucleoprotein U-like protein 1	Q9BUJ2_S716	Q9BUJ2_S716_M1_3	C3-LHF1+TNFa/TNFa	0.767983	0.767983	0.0370422
Q8N4W9	ZNF808	Zinc finger protein 808	Q8N4W9_S244	Q8N4W9_S244_M1_3	C3-LHF1+TNFa/TNFa	0.76795	0.76795	9.83443e-09
Q9Y5K6	CD2AP	CD2-associated protein	Q9Y5K6_S546	Q9Y5K6_S546_M1_3	C3-LHF1+TNFa/TNFa	0.767027	0.767027	3.18026e-06
P11717	IGF2R	Cation-independent mannose-6-phosphate receptor	P11717_S2401	P11717_S2401_M2_3	C3-LHF1+TNFa/TNFa	0.766908	0.766908	0.0350214
P50225	SULT1A1	Sulfotransferase 1A1	P50225_S288	P50225_S288_M1_3	C3-LHF1+TNFa/TNFa	0.76681	0.76681	0.00152084
Q8WX93	PALLD	Palladin	Q8WX93_S688	Q8WX93_S688_M2_3	C3-LHF1+TNFa/TNFa	0.766729	0.766729	0.00177518	molecular association, regulation	cell motility, inhibited
Q9UHB6	LIMA1	LIM domain and actin-binding protein 1	Q9UHB6_S365	Q9UHB6_S365_M2_3	C3-LHF1+TNFa/TNFa	0.765334	0.765334	8.5782e-06
Q9UHB6	LIMA1	LIM domain and actin-binding protein 1	Q9UHB6_S362	Q9UHB6_S362_M2_3	C3-LHF1+TNFa/TNFa	0.765334	0.765334	8.5782e-06	protein degradation; ubiquitination	carcinogenesis, induced; cell adhesion, induced; cytoskeletal reorganization; cell motility, inhibited
P10589	NR2F1	COUP transcription factor 1	P10589_S205	P10589_S205_M1_3	C3-LHF1+TNFa/TNFa	0.765218	0.765218	1.02219e-07
Q06710	PAX8	Paired box protein Pax-8	Q06710_T291	Q06710_T291_M1_3	C3-LHF1+TNFa/TNFa	0.764954	0.764954	1.5802e-06
O14745	NHERF1	Na(+)/H(+) exchange regulatory cofactor NHE-RF1	O14745_S290	O14745_S290_M1_3	C3-LHF1+TNFa/TNFa	0.763367	0.763367	0.0117668	molecular association, regulation; protein conformation
Q9NVG8	TBC1D13	TBC1 domain family member 13	Q9NVG8_T96	Q9NVG8_T96_M1_3	C3-LHF1+TNFa/TNFa	0.762509	0.762509	0.00160567
Q9HCD5	NCOA5	Nuclear receptor coactivator 5	Q9HCD5_S21	Q9HCD5_S21_M1_3	C3-LHF1+TNFa/TNFa	0.762408	0.762408	0.00368424
Q9Y3Q8	TSC22D4	TSC22 domain family protein 4	Q9Y3Q8_S49	Q9Y3Q8_S49_M1_3	C3-LHF1+TNFa/TNFa	0.762127	0.762127	0.0207331
P58340	MLF1	Myeloid leukemia factor 1	P58340_S8	P58340_S8_M1_3	C3-LHF1+TNFa/TNFa	0.761379	0.761379	0.0119093
P33981	TTK	Dual specificity protein kinase TTK	P33981_S281	P33981_S281_M1_3	C3-LHF1+TNFa/TNFa	0.761254	0.761254	0.0136692	protein stabilization; ubiquitination; intracellular localization	cell cycle regulation; carcinogenesis, induced; cytoskeletal reorganization; signaling pathway regulation
Q9P2N2	ARHGAP28	Rho GTPase-activating protein 28	Q9P2N2_S180	Q9P2N2_S180_M1_3	C3-LHF1+TNFa/TNFa	0.760622	0.760622	0.00100863
P07951	TPM2	Tropomyosin beta chain	P07951_S87	P07951_S87_M1_3	C3-LHF1+TNFa/TNFa	0.760355	0.760355	0.00829421
Q04323	UBXN1	UBX domain-containing protein 1	Q04323_S200	Q04323_S200_M1_3	C3-LHF1+TNFa/TNFa	0.75884	0.75884	0.0372993
Q6XZF7	DNMBP	Dynamin-binding protein	Q6XZF7_Y368	Q6XZF7_Y368_M1_3	C3-LHF1+TNFa/TNFa	0.758042	0.758042	0.00463116
Q66K64	DCAF15	DDB1- and CUL4-associated factor 15	Q66K64_S50	Q66K64_S50_M1_3	C3-LHF1+TNFa/TNFa	0.753878	0.753878	0.0259696
P52292	KPNA2	Importin subunit alpha-1	P52292_S62	P52292_S62_M1_3	C3-LHF1+TNFa/TNFa	0.753461	0.753461	1.22337e-05	molecular association, regulation; intracellular localization	cell cycle regulation; chromatin organization, altered; cytoskeletal reorganization
O00151	PDLIM1	PDZ and LIM domain protein 1	O00151_S90	O00151_S90_M1_3	C3-LHF1+TNFa/TNFa	0.753008	0.753008	9.89328e-06
Q9HBL0	TNS1	Tensin-1	Q9HBL0_Y491	Q9HBL0_Y491_M1_3	C3-LHF1+TNFa/TNFa	0.752691	0.752691	0.00235133
Q8TDB6	DTX3L	E3 ubiquitin-protein ligase DTX3L	Q8TDB6_S9	Q8TDB6_S9_M1_3	C3-LHF1+TNFa/TNFa	0.752283	0.752283	0.00127395
Q01081	U2AF1	Splicing factor U2AF 35 kDa subunit	Q01081_S19	Q01081_S19_M1_3	C3-LHF1+TNFa/TNFa	0.750391	0.750391	0.00270571
P13611	VCAN	Versican core protein	P13611_S3319	P13611_S3319_M1_3	C3-LHF1+TNFa/TNFa	0.74952	0.74952	0.00012725
Q8TES7	FBF1	Fas-binding factor 1	Q8TES7_S891	Q8TES7_S891_M1_3	C3-LHF1+TNFa/TNFa	0.748891	0.748891	8.12573e-05
Q6P0N0	MIS18BP1	Mis18-binding protein 1	Q6P0N0_S192	Q6P0N0_S192_M1_3	C3-LHF1+TNFa/TNFa	0.748767	0.748767	0.0101832
Q86UU1	PHLDB1	Pleckstrin homology-like domain family B member 1	Q86UU1_S971	Q86UU1_S971_M1_3	C3-LHF1+TNFa/TNFa	0.748016	0.748016	0.000237554
P60174	TPI1	Triosephosphate isomerase	P60174_T214	P60174_T214_M1_3	C3-LHF1+TNFa/TNFa	0.746147	0.746147	0.0292206
Q00839	HNRNPU	Heterogeneous nuclear ribonucleoprotein U	Q00839_S66	Q00839_S66_M2_3	C3-LHF1+TNFa/TNFa	0.745869	0.745869	2.47322e-06
Q00839	HNRNPU	Heterogeneous nuclear ribonucleoprotein U	Q00839_S59	Q00839_S59_M2_3	C3-LHF1+TNFa/TNFa	0.745869	0.745869	2.47322e-06	molecular association, regulation; intracellular localization	cell cycle regulation; DNA repair, induced
Q9NVP1	DDX18	ATP-dependent RNA helicase DDX18	Q9NVP1_S627	Q9NVP1_S627_M1_3	C3-LHF1+TNFa/TNFa	0.745382	0.745382	3.07999e-06
Q96T58	SPEN	Msx2-interacting protein	Q96T58_S1287	Q96T58_S1287_M1_3	C3-LHF1+TNFa/TNFa	0.744213	0.744213	0.000452435
Q9Y2L6	FRMD4B	FERM domain-containing protein 4B	Q9Y2L6_S692	Q9Y2L6_S692_M1_3	C3-LHF1+TNFa/TNFa	0.743491	0.743491	0.00173377
P46531	NOTCH1	Neurogenic locus notch homolog protein 1	P46531_S1791	P46531_S1791_M1_3	C3-LHF1+TNFa/TNFa	0.742955	0.742955	0.00777854	protein degradation	cell cycle regulation
Q6PKG0	LARP1	La-related protein 1	Q6PKG0_S1056	Q6PKG0_S1056_M1_3	C3-LHF1+TNFa/TNFa	0.742911	0.742911	0.00428839
Q9NQX3	GPHN	Gephyrin	Q9NQX3_S319	Q9NQX3_S319_M1_3	C3-LHF1+TNFa/TNFa	0.742682	0.742682	0.00488945
P42677	RPS27	Small ribosomal subunit protein eS27	P42677_S78	P42677_S78_M1_3	C3-LHF1+TNFa/TNFa	0.742486	0.742486	0.000406894
O43432	EIF4G3	Eukaryotic translation initiation factor 4 gamma 3	O43432_S1156	O43432_S1156_M1_3	C3-LHF1+TNFa/TNFa	0.74155	0.74155	0.0101755	molecular association, regulation	translation, induced
Q9BZ67	FRMD8	FERM domain-containing protein 8	Q9BZ67_S211	Q9BZ67_S211_M1_3	C3-LHF1+TNFa/TNFa	0.741486	0.741486	0.000336243
Q0VGE8;Q6ZN06;Q86XN6;Q8N782	ZNF816;ZNF813;ZNF761;ZNF525	Zinc finger protein 816;Zinc finger protein 813;Zinc finger protein 761;Zinc finger protein 525	Q0VGE8_S242	Q0VGE8_S242_M1_3	C3-LHF1+TNFa/TNFa	0.7412	0.7412	5.64016e-06
Q0VGE8;Q6ZN06;Q86XN6;Q8N782	ZNF816;ZNF813;ZNF761;ZNF525	Zinc finger protein 816;Zinc finger protein 813;Zinc finger protein 761;Zinc finger protein 525	Q6ZN06_S228	Q6ZN06_S228_M1_3	C3-LHF1+TNFa/TNFa	0.7412	0.7412	5.64016e-06
Q0VGE8;Q6ZN06;Q86XN6;Q8N782	ZNF816;ZNF813;ZNF761;ZNF525	Zinc finger protein 816;Zinc finger protein 813;Zinc finger protein 761;Zinc finger protein 525	Q86XN6_S228	Q86XN6_S228_M1_3	C3-LHF1+TNFa/TNFa	0.7412	0.7412	5.64016e-06
Q0VGE8;Q6ZN06;Q86XN6;Q8N782	ZNF816;ZNF813;ZNF761;ZNF525	Zinc finger protein 816;Zinc finger protein 813;Zinc finger protein 761;Zinc finger protein 525	Q8N782_S228	Q8N782_S228_M1_3	C3-LHF1+TNFa/TNFa	0.7412	0.7412	5.64016e-06
Q8WX93	PALLD	Palladin	Q8WX93_S684	Q8WX93_S684_M2_3	C3-LHF1+TNFa/TNFa	0.74112	0.74112	0.000127433
P12270	TPR	Nucleoprotein TPR	P12270_S1847	P12270_S1847_M1_3	C3-LHF1+TNFa/TNFa	0.740985	0.740985	0.00643901
P17097	ZNF7	Zinc finger protein 7	P17097_S397	P17097_S397_M1_3	C3-LHF1+TNFa/TNFa	0.740503	0.740503	0.00836103
O00566	MPHOSPH10	U3 small nucleolar ribonucleoprotein protein MPP10	O00566_S163	O00566_S163_M2_3	C3-LHF1+TNFa/TNFa	0.740467	0.740467	0.0335172
P20700	LMNB1	Lamin-B1	P20700_S393	P20700_S393_M2_3	C3-LHF1+TNFa/TNFa	0.739513	0.739513	1.51399e-06
P20700	LMNB1	Lamin-B1	P20700_S391	P20700_S391_M2_3	C3-LHF1+TNFa/TNFa	0.739513	0.739513	1.51399e-06
Q9Y520	PRRC2C	Protein PRRC2C	Q9Y520_S779	Q9Y520_S779_M1_3	C3-LHF1+TNFa/TNFa	0.739472	0.739472	0.000391556
Q8IZQ1	WDFY3	WD repeat and FYVE domain-containing protein 3	Q8IZQ1_S2492	Q8IZQ1_S2492_M1_3	C3-LHF1+TNFa/TNFa	0.737078	0.737078	0.031752
P28749	RBL1	Retinoblastoma-like protein 1	P28749_T385	P28749_T385_M1_3	C3-LHF1+TNFa/TNFa	0.735675	0.735675	2.8455e-05
Q9P2R6	RERE	Arginine-glutamic acid dipeptide repeats protein	Q9P2R6_Y97	Q9P2R6_Y97_M1_3	C3-LHF1+TNFa/TNFa	0.735132	0.735132	0.0050157
Q9UEU0	VTI1B	Vesicle transport through interaction with t-SNAREs homolog 1B	Q9UEU0_T136	Q9UEU0_T136_M1_3	C3-LHF1+TNFa/TNFa	0.735029	0.735029	0.000267145
Q8TF40	FNIP1	Folliculin-interacting protein 1	Q8TF40_S272	Q8TF40_S272_M1_3	C3-LHF1+TNFa/TNFa	0.734993	0.734993	1.98957e-06
Q96AY4	TTC28	Tetratricopeptide repeat protein 28	Q96AY4_S47	Q96AY4_S47_M1_3	C3-LHF1+TNFa/TNFa	0.734728	0.734728	0.0195467
O95149	SNUPN	Snurportin-1	O95149_S350	O95149_S350_M1_3	C3-LHF1+TNFa/TNFa	0.734695	0.734695	0.0453799
O94763	URI1	Unconventional prefoldin RPB5 interactor 1	O94763_S421	O94763_S421_M2_3	C3-LHF1+TNFa/TNFa	0.732577	0.732577	0.0315279
O94763	URI1	Unconventional prefoldin RPB5 interactor 1	O94763_S418	O94763_S418_M2_3	C3-LHF1+TNFa/TNFa	0.732577	0.732577	0.0315279
Q9BSJ6	PIMREG	Protein PIMREG	Q9BSJ6_S11	Q9BSJ6_S11_M1_3	C3-LHF1+TNFa/TNFa	0.732566	0.732566	0.00522842
P12270	TPR	Nucleoprotein TPR	P12270_S1185	P12270_S1185_M1_3	C3-LHF1+TNFa/TNFa	0.732548	0.732548	0.00420976
Q96SN8	CDK5RAP2	CDK5 regulatory subunit-associated protein 2	Q96SN8_Y509	Q96SN8_Y509_M1_3	C3-LHF1+TNFa/TNFa	0.731896	0.731896	0.00555939
Q6Y7W6	GIGYF2	GRB10-interacting GYF protein 2	Q6Y7W6_S26	Q6Y7W6_S26_M2_3	C3-LHF1+TNFa/TNFa	0.731331	0.731331	0.0137412
Q6Y7W6	GIGYF2	GRB10-interacting GYF protein 2	Q6Y7W6_T25	Q6Y7W6_T25_M2_3	C3-LHF1+TNFa/TNFa	0.731331	0.731331	0.0137412
Q86VI3	IQGAP3	Ras GTPase-activating-like protein IQGAP3	Q86VI3_S1424	Q86VI3_S1424_M1_3	C3-LHF1+TNFa/TNFa	0.730513	0.730513	3.3238e-07
O15027	SEC16A	Protein transport protein Sec16A	O15027_S1362	O15027_S1362_M3_3	C3-LHF1+TNFa/TNFa	0.73017	0.73017	0.0227627
O15027	SEC16A	Protein transport protein Sec16A	O15027_S1359	O15027_S1359_M3_3	C3-LHF1+TNFa/TNFa	0.73017	0.73017	0.0227627
O15027	SEC16A	Protein transport protein Sec16A	O15027_S1356	O15027_S1356_M3_3	C3-LHF1+TNFa/TNFa	0.73017	0.73017	0.0227627
O14917	PCDH17	Protocadherin-17	O14917_S105	O14917_S105_M1_3	C3-LHF1+TNFa/TNFa	0.729676	0.729676	0.00823777
Q9Y6M7	SLC4A7	Sodium bicarbonate cotransporter 3	Q9Y6M7_S407	Q9Y6M7_S407_M1_3	C3-LHF1+TNFa/TNFa	0.729521	0.729521	0.0493784
Q96PV7	FAM193B	Protein FAM193B	Q96PV7_S892	Q96PV7_S892_M1_3	C3-LHF1+TNFa/TNFa	0.729031	0.729031	0.00128941
P06748	NPM1	Nucleophosmin	P06748_S139	P06748_S139_M2_3	C3-LHF1+TNFa/TNFa	0.728576	0.728576	0.0302239
P06748	NPM1	Nucleophosmin	P06748_S137	P06748_S137_M2_3	C3-LHF1+TNFa/TNFa	0.728576	0.728576	0.0302239
Q8TEW8	PARD3B	Partitioning defective 3 homolog B	Q8TEW8_S635	Q8TEW8_S635_M1_3	C3-LHF1+TNFa/TNFa	0.728353	0.728353	0.0296868
Q12767	TMEM94	Transmembrane protein 94	Q12767_S473	Q12767_S473_M1_3	C3-LHF1+TNFa/TNFa	0.727977	0.727977	0.0036967
P52756	RBM5	RNA-binding protein 5	P52756_S789	P52756_S789_M1_3	C3-LHF1+TNFa/TNFa	0.727502	0.727502	0.0017086
Q96F24	NRBF2	Nuclear receptor-binding factor 2	Q96F24_S113	Q96F24_S113_M1_3	C3-LHF1+TNFa/TNFa	0.727305	0.727305	0.00662051	molecular association, regulation; enzymatic activity, inhibited	autophagy, induced
Q9H6F5	CCDC86	Coiled-coil domain-containing protein 86	Q9H6F5_S66	Q9H6F5_S66_M3_3	C3-LHF1+TNFa/TNFa	0.726114	0.726114	0.00936662
Q9H799	CPLANE1	Ciliogenesis and planar polarity effector 1	Q9H799_S1055	Q9H799_S1055_M1_3	C3-LHF1+TNFa/TNFa	0.725988	0.725988	0.0386912
Q8WX93	PALLD	Palladin	Q8WX93_S684	Q8WX93_S684_M3_3	C3-LHF1+TNFa/TNFa	0.725883	0.725883	0.0373499
Q01484	ANK2	Ankyrin-2	Q01484_S1461	Q01484_S1461_M1_3	C3-LHF1+TNFa/TNFa	0.72585	0.72585	0.0124388
P11137	MAP2	Microtubule-associated protein 2	P11137_T290	P11137_T290_M2_3	C3-LHF1+TNFa/TNFa	0.725799	0.725799	0.000218033
P11137	MAP2	Microtubule-associated protein 2	P11137_S285	P11137_S285_M2_3	C3-LHF1+TNFa/TNFa	0.725799	0.725799	0.000218033
P51610	HCFC1	Host cell factor 1	P51610_T1844	P51610_T1844_M1_3	C3-LHF1+TNFa/TNFa	0.725377	0.725377	0.0215647
P09651	HNRNPA1	Heterogeneous nuclear ribonucleoprotein A1	P09651_S6	P09651_S6_M1_3	C3-LHF1+TNFa/TNFa	0.724962	0.724962	0.00290193	sumoylation; molecular association, regulation; intracellular localization	RNA splicing, induced; cell growth, induced; apoptosis, inhibited; translation, induced
Q9NRZ9	HELLS	Lymphoid-specific helicase	Q9NRZ9_S503	Q9NRZ9_S503_M1_3	C3-LHF1+TNFa/TNFa	0.723801	0.723801	0.000113067	molecular association, regulation; methylation	carcinogenesis, induced
Q92581	SLC9A6	Sodium/hydrogen exchanger 6	Q92581_S657	Q92581_S657_M1_3	C3-LHF1+TNFa/TNFa	0.723749	0.723749	0.000821395
Q9C073	FAM117A	Protein FAM117A	Q9C073_S207	Q9C073_S207_M2_3	C3-LHF1+TNFa/TNFa	0.7236	0.7236	0.0485127
Q9ULG1	INO80	Chromatin-remodeling ATPase INO80	Q9ULG1_T390	Q9ULG1_T390_M1_3	C3-LHF1+TNFa/TNFa	0.722203	0.722203	0.00122151
Q6GYQ0	RALGAPA1	Ral GTPase-activating protein subunit alpha-1	Q6GYQ0_S342	Q6GYQ0_S342_M1_3	C3-LHF1+TNFa/TNFa	0.722131	0.722131	0.0189737
P20810	CAST	Calpastatin	P20810_S364	P20810_S364_M1_3	C3-LHF1+TNFa/TNFa	0.721563	0.721563	0.000619809
P35580	MYH10	Myosin-10	P35580_S641	P35580_S641_M1_3	C3-LHF1+TNFa/TNFa	0.721074	0.721074	0.0398212
Q68DQ2	CRYBG3	Very large A-kinase anchor protein	Q68DQ2_S395	Q68DQ2_S395_M1_3	C3-LHF1+TNFa/TNFa	0.720786	0.720786	1.38474e-06
P24468	NR2F2	COUP transcription factor 2	P24468_S198	P24468_S198_M1_3	C3-LHF1+TNFa/TNFa	0.720455	0.720455	0.00119803
Q12933	TRAF2	TNF receptor-associated factor 2	Q12933_S11	Q12933_S11_M2_3	C3-LHF1+TNFa/TNFa	0.720397	0.720397	0.000284366	activity, induced; molecular association, regulation; ubiquitination	carcinogenesis, induced; cell growth, induced; apoptosis, inhibited; signaling pathway regulation
Q12933	TRAF2	TNF receptor-associated factor 2	Q12933_T7	Q12933_T7_M2_3	C3-LHF1+TNFa/TNFa	0.720397	0.720397	0.000284366
P46013	MKI67	Proliferation marker protein Ki-67	P46013_S1937	P46013_S1937_M1_3	C3-LHF1+TNFa/TNFa	0.719013	0.719013	1.74852e-05
P46013	MKI67	Proliferation marker protein Ki-67	P46013_S2420	P46013_S2420_M1_3	C3-LHF1+TNFa/TNFa	0.719013	0.719013	1.74852e-05
Q86UE4	MTDH	Protein LYRIC	Q86UE4_S568	Q86UE4_S568_M1_3	C3-LHF1+TNFa/TNFa	0.718853	0.718853	0.00350417
Q49MG5	MAP9	Microtubule-associated protein 9	Q49MG5_S289	Q49MG5_S289_M1_3	C3-LHF1+TNFa/TNFa	0.718176	0.718176	0.0334376		cell cycle regulation
Q9NYZ3	GTSE1	G2 and S phase-expressed protein 1	Q9NYZ3_S592	Q9NYZ3_S592_M1_3	C3-LHF1+TNFa/TNFa	0.71809	0.71809	1.27363e-06
O15381	NVL	Nuclear valosin-containing protein-like	O15381_S180	O15381_S180_M1_3	C3-LHF1+TNFa/TNFa	0.717515	0.717515	0.000749829
Q15633	TARBP2	RISC-loading complex subunit TARBP2	Q15633_S152	Q15633_S152_M2_3	C3-LHF1+TNFa/TNFa	0.716074	0.716074	0.00403777
Q15633	TARBP2	RISC-loading complex subunit TARBP2	Q15633_S142	Q15633_S142_M2_3	C3-LHF1+TNFa/TNFa	0.716074	0.716074	0.00403777
Q659C4	LARP1B	La-related protein 1B	Q659C4_S900	Q659C4_S900_M1_3	C3-LHF1+TNFa/TNFa	0.715702	0.715702	0.0375869
A6NI28	ARHGAP42	Rho GTPase-activating protein 42	A6NI28_Y376	A6NI28_Y376_M1_3	C3-LHF1+TNFa/TNFa	0.715694	0.715694	0.0378054	activity, induced; protein conformation
Q96B97	SH3KBP1	SH3 domain-containing kinase-binding protein 1	Q96B97_S108	Q96B97_S108_M1_3	C3-LHF1+TNFa/TNFa	0.71558	0.71558	0.000309152
Q5JTH9	RRP12	RRP12-like protein	Q5JTH9_T77	Q5JTH9_T77_M1_3	C3-LHF1+TNFa/TNFa	0.714202	0.714202	0.0302754
P78559	MAP1A	Microtubule-associated protein 1A	P78559_S1801	P78559_S1801_M3_3	C3-LHF1+TNFa/TNFa	0.713954	0.713954	0.00859496
P78559	MAP1A	Microtubule-associated protein 1A	P78559_S1797	P78559_S1797_M3_3	C3-LHF1+TNFa/TNFa	0.713954	0.713954	0.00859496
P78559	MAP1A	Microtubule-associated protein 1A	P78559_S1791	P78559_S1791_M3_3	C3-LHF1+TNFa/TNFa	0.713954	0.713954	0.00859496
Q9UKJ3	GPATCH8	G patch domain-containing protein 8	Q9UKJ3_S303	Q9UKJ3_S303_M1_3	C3-LHF1+TNFa/TNFa	0.713097	0.713097	0.000485207
Q9BRK3	MXRA8	Matrix remodeling-associated protein 8	Q9BRK3_S423	Q9BRK3_S423_M1_3	C3-LHF1+TNFa/TNFa	0.712308	0.712308	0.00800477
Q15326	ZMYND11	Zinc finger MYND domain-containing protein 11	Q15326_S421	Q15326_S421_M1_3	C3-LHF1+TNFa/TNFa	0.711155	0.711155	0.00419768
Q9UKK3	PARP4	Protein mono-ADP-ribosyltransferase PARP4	Q9UKK3_S1335	Q9UKK3_S1335_M1_3	C3-LHF1+TNFa/TNFa	0.711033	0.711033	4.21684e-05
Q5VZK9	CARMIL1	F-actin-uncapping protein LRRC16A	Q5VZK9_S1280	Q5VZK9_S1280_M1_3	C3-LHF1+TNFa/TNFa	0.710646	0.710646	5.87184e-05
P07437	TUBB	Tubulin beta chain	P07437_T366	P07437_T366_M1_3	C3-LHF1+TNFa/TNFa	0.710274	0.710274	0.0107097
Q4AC94	C2CD3	C2 domain-containing protein 3	Q4AC94_Y720	Q4AC94_Y720_M1_3	C3-LHF1+TNFa/TNFa	0.710152	0.710152	0.0483152
Q8WWH5	TRUB1	Pseudouridylate synthase TRUB1	Q8WWH5_T27	Q8WWH5_T27_M1_3	C3-LHF1+TNFa/TNFa	0.709861	0.709861	0.00119266
O95785	WIZ	Protein Wiz	O95785_S983	O95785_S983_M1_3	C3-LHF1+TNFa/TNFa	0.709848	0.709848	0.00569147
P06730	EIF4E	Eukaryotic translation initiation factor 4E	P06730_T11	P06730_T11_M1_3	C3-LHF1+TNFa/TNFa	0.709709	0.709709	0.00216125
Q9Y490	TLN1	Talin-1	Q9Y490_S425	Q9Y490_S425_M1_3	C3-LHF1+TNFa/TNFa	0.709536	0.709536	1.02608e-06	protein stabilization; molecular association, regulation; ubiquitination	cell motility, induced; cell adhesion, induced; cell motility, altered; cell adhesion, altered
Q8TC76	FAM110B	Protein FAM110B	Q8TC76_S261	Q8TC76_S261_M1_3	C3-LHF1+TNFa/TNFa	0.708785	0.708785	0.00418104
O95817	BAG3	BAG family molecular chaperone regulator 3	O95817_T285	O95817_T285_M2_3	C3-LHF1+TNFa/TNFa	0.70865	0.70865	0.000953161	molecular association, regulation; intracellular localization	cell cycle regulation; cytoskeletal reorganization
Q5VZK9	CARMIL1	F-actin-uncapping protein LRRC16A	Q5VZK9_S1261	Q5VZK9_S1261_M2_3	C3-LHF1+TNFa/TNFa	0.708471	0.708471	0.00773878
Q5VZK9	CARMIL1	F-actin-uncapping protein LRRC16A	Q5VZK9_S1254	Q5VZK9_S1254_M2_3	C3-LHF1+TNFa/TNFa	0.708471	0.708471	0.00773878
Q8ND30	PPFIBP2	Liprin-beta-2	Q8ND30_S414	Q8ND30_S414_M1_3	C3-LHF1+TNFa/TNFa	0.708235	0.708235	0.00848429
Q8N5D0	WDTC1	WD and tetratricopeptide repeats protein 1	Q8N5D0_S229	Q8N5D0_S229_M1_3	C3-LHF1+TNFa/TNFa	0.708049	0.708049	0.0429702
Q12802	AKAP13	A-kinase anchor protein 13	Q12802_S1857	Q12802_S1857_M1_3	C3-LHF1+TNFa/TNFa	0.708035	0.708035	0.00217189
Q9UKA4	AKAP11	A-kinase anchor protein 11	Q9UKA4_S433	Q9UKA4_S433_M2_3	C3-LHF1+TNFa/TNFa	0.707258	0.707258	0.000911087
O60832	DKC1	H/ACA ribonucleoprotein complex subunit DKC1	O60832_S453	O60832_S453_M1_3	C3-LHF1+TNFa/TNFa	0.706993	0.706993	0.00912636
Q6PGN9	PSRC1	Proline/serine-rich coiled-coil protein 1	Q6PGN9_S122	Q6PGN9_S122_M1_3	C3-LHF1+TNFa/TNFa	0.706723	0.706723	4.1438e-05
Q8NE71	ABCF1	ATP-binding cassette sub-family F member 1	Q8NE71_S228	Q8NE71_S228_M1_3	C3-LHF1+TNFa/TNFa	0.706208	0.706208	0.0348172
Q9UBU7	DBF4	Protein DBF4 homolog A	Q9UBU7_S420	Q9UBU7_S420_M2_3	C3-LHF1+TNFa/TNFa	0.706102	0.706102	0.000911768
Q9UBU7	DBF4	Protein DBF4 homolog A	Q9UBU7_S413	Q9UBU7_S413_M2_3	C3-LHF1+TNFa/TNFa	0.706102	0.706102	0.000911768
Q8TDW7	FAT3	Protocadherin Fat 3	Q8TDW7_T344	Q8TDW7_T344_M1_3	C3-LHF1+TNFa/TNFa	0.705812	0.705812	0.0140568
Q9H2D6	TRIOBP	TRIO and F-actin-binding protein	Q9H2D6_S2053	Q9H2D6_S2053_M1_3	C3-LHF1+TNFa/TNFa	0.705012	0.705012	0.000507668
Q9Y5U2	TSSC4	U5 small nuclear ribonucleoprotein TSSC4	Q9Y5U2_S93	Q9Y5U2_S93_M1_3	C3-LHF1+TNFa/TNFa	0.704384	0.704384	0.000636875
Q8N5H7	SH2D3C	SH2 domain-containing protein 3C	Q8N5H7_S196	Q8N5H7_S196_M1_3	C3-LHF1+TNFa/TNFa	0.703819	0.703819	0.0408222
P78356	PIP4K2B	Phosphatidylinositol 5-phosphate 4-kinase type-2 beta	P78356_T322	P78356_T322_M1_3	C3-LHF1+TNFa/TNFa	0.703278	0.703278	0.0306793
O60256	PRPSAP2	Phosphoribosyl pyrophosphate synthase-associated protein 2	O60256_T5	O60256_T5_M1_3	C3-LHF1+TNFa/TNFa	0.701993	0.701993	0.00464405
Q5VZ89	DENND4C	DENN domain-containing protein 4C	Q5VZ89_S1225	Q5VZ89_S1225_M1_3	C3-LHF1+TNFa/TNFa	0.700396	0.700396	0.000808606
P11171	EPB41	Protein 4.1	P11171_S712	P11171_S712_M1_3	C3-LHF1+TNFa/TNFa	0.700313	0.700313	0.0127947
Q9Y6N5	SQOR	Sulfide:quinone oxidoreductase, mitochondrial	Q9Y6N5_S343	Q9Y6N5_S343_M1_3	C3-LHF1+TNFa/TNFa	0.698706	0.698706	0.00753066
O95425	SVIL	Supervillin	O95425_S50	O95425_S50_M1_3	C3-LHF1+TNFa/TNFa	0.698322	0.698322	0.00080505
Q2M1K9	ZNF423	Zinc finger protein 423	Q2M1K9_S273	Q2M1K9_S273_M1_3	C3-LHF1+TNFa/TNFa	0.697937	0.697937	0.0351625
O95817	BAG3	BAG family molecular chaperone regulator 3	O95817_S289	O95817_S289_M2_3	C3-LHF1+TNFa/TNFa	0.697809	0.697809	0.00144596	molecular association, regulation; intracellular localization
Q15751	HERC1	Probable E3 ubiquitin-protein ligase HERC1	Q15751_T2701	Q15751_T2701_M1_3	C3-LHF1+TNFa/TNFa	0.697474	0.697474	0.0128993
Q96ST8	CEP89	Centrosomal protein of 89 kDa	Q96ST8_S221	Q96ST8_S221_M1_3	C3-LHF1+TNFa/TNFa	0.697114	0.697114	0.00060969
P17544	ATF7	Cyclic AMP-dependent transcription factor ATF-7	P17544_S246	P17544_S246_M1_3	C3-LHF1+TNFa/TNFa	0.697078	0.697078	0.0306038
Q09666	AHNAK	Neuroblast differentiation-associated protein AHNAK	Q09666_S5530	Q09666_S5530_M1_3	C3-LHF1+TNFa/TNFa	0.696148	0.696148	0.000759344
Q96GD4	AURKB	Aurora kinase B	Q96GD4_S227	Q96GD4_S227_M1_3	C3-LHF1+TNFa/TNFa	0.696103	0.696103	0.00591327	molecular association, regulation; intracellular localization; phosphorylation	cell cycle regulation
Q07864	POLE	DNA polymerase epsilon catalytic subunit A	Q07864_S1317	Q07864_S1317_M1_3	C3-LHF1+TNFa/TNFa	0.69456	0.69456	2.20535e-06
P12268	IMPDH2	Inosine-5'-monophosphate dehydrogenase 2	P12268_S159	P12268_S159_M1_3	C3-LHF1+TNFa/TNFa	0.694495	0.694495	0.013282
O14795	UNC13B	Protein unc-13 homolog B	O14795_S436	O14795_S436_M1_3	C3-LHF1+TNFa/TNFa	0.692711	0.692711	0.0152506
Q03001	DST	Dystonin	Q03001_S7513	Q03001_S7513_M2_3	C3-LHF1+TNFa/TNFa	0.69101	0.69101	0.0128546
Q03001	DST	Dystonin	Q03001_S7510	Q03001_S7510_M2_3	C3-LHF1+TNFa/TNFa	0.69101	0.69101	0.0128546
Q9UKV3	ACIN1	Apoptotic chromatin condensation inducer in the nucleus	Q9UKV3_S132	Q9UKV3_S132_M1_3	C3-LHF1+TNFa/TNFa	0.690748	0.690748	0.0190194
O14544	SOCS6	Suppressor of cytokine signaling 6	O14544_S18	O14544_S18_M1_3	C3-LHF1+TNFa/TNFa	0.690383	0.690383	0.00114796
Q4L180	FILIP1L	Filamin A-interacting protein 1-like	Q4L180_S791	Q4L180_S791_M1_3	C3-LHF1+TNFa/TNFa	0.690235	0.690235	3.02959e-08
Q68CZ2	TNS3	Tensin-3	Q68CZ2_S1149	Q68CZ2_S1149_M1_3	C3-LHF1+TNFa/TNFa	0.689761	0.689761	0.000930627
P0C7U0	ELFN1	Protein ELFN1	P0C7U0_S623	P0C7U0_S623_M1_3	C3-LHF1+TNFa/TNFa	0.688169	0.688169	0.0219664
O75915	ARL6IP5	PRA1 family protein 3	O75915_S184	O75915_S184_M1_3	C3-LHF1+TNFa/TNFa	0.687129	0.687129	0.00123912
O75533	SF3B1	Splicing factor 3B subunit 1	O75533_T434	O75533_T434_M1_3	C3-LHF1+TNFa/TNFa	0.686813	0.686813	0.0019204
Q01628	IFITM3	Interferon-induced transmembrane protein 3	Q01628_Y20	Q01628_Y20_M1_3	C3-LHF1+TNFa/TNFa	0.686564	0.686564	1.84349e-05	activity, induced; ubiquitination; intracellular localization	endocytosis, inhibited
O75533	SF3B1	Splicing factor 3B subunit 1	O75533_T125	O75533_T125_M1_3	C3-LHF1+TNFa/TNFa	0.685785	0.685785	9.89133e-05
Q13614	MTMR2	Myotubularin-related protein 2	Q13614_S174	Q13614_S174_M1_3	C3-LHF1+TNFa/TNFa	0.685591	0.685591	0.00863023
Q13542	EIF4EBP2	Eukaryotic translation initiation factor 4E-binding protein 2	Q13542_T46	Q13542_T46_M2_3	C3-LHF1+TNFa/TNFa	0.685532	0.685532	1.11237e-07	protein stabilization; molecular association, regulation; protein conformation
Q9Y5B0	CTDP1	RNA polymerase II subunit A C-terminal domain phosphatase	Q9Y5B0_S872	Q9Y5B0_S872_M2_3	C3-LHF1+TNFa/TNFa	0.684644	0.684644	0.00513229
P35611	ADD1	Alpha-adducin	P35611_S436	P35611_S436_M2_3	C3-LHF1+TNFa/TNFa	0.684624	0.684624	0.0494487
P49368	CCT3	T-complex protein 1 subunit gamma	P49368_S11	P49368_S11_M1_3	C3-LHF1+TNFa/TNFa	0.683518	0.683518	0.000844162
P40925	MDH1	Malate dehydrogenase, cytoplasmic	P40925_S333	P40925_S333_M1_3	C3-LHF1+TNFa/TNFa	0.683488	0.683488	0.00542803
Q63ZY3	KANK2	KN motif and ankyrin repeat domain-containing protein 2	Q63ZY3_S406	Q63ZY3_S406_M1_3	C3-LHF1+TNFa/TNFa	0.683026	0.683026	0.0174192
Q9H7P9	PLEKHG2	Pleckstrin homology domain-containing family G member 2	Q9H7P9_S473	Q9H7P9_S473_M1_3	C3-LHF1+TNFa/TNFa	0.682965	0.682965	0.00018579
Q5VZL5	ZMYM4	Zinc finger MYM-type protein 4	Q5VZL5_S1068	Q5VZL5_S1068_M2_3	C3-LHF1+TNFa/TNFa	0.682372	0.682372	0.00325692
P46821	MAP1B	Microtubule-associated protein 1B	P46821_S1625	P46821_S1625_M3_3	C3-LHF1+TNFa/TNFa	0.681707	0.681707	0.00962387
P46821	MAP1B	Microtubule-associated protein 1B	P46821_S1620	P46821_S1620_M3_3	C3-LHF1+TNFa/TNFa	0.681707	0.681707	0.00962387
P46821	MAP1B	Microtubule-associated protein 1B	P46821_S1618	P46821_S1618_M3_3	C3-LHF1+TNFa/TNFa	0.681707	0.681707	0.00962387
Q13636	RAB31	Ras-related protein Rab-31	Q13636_S35	Q13636_S35_M1_3	C3-LHF1+TNFa/TNFa	0.681416	0.681416	0.0237448
Q9H334	FOXP1	Forkhead box protein P1	Q9H334_S440	Q9H334_S440_M1_3	C3-LHF1+TNFa/TNFa	0.681298	0.681298	0.0131454
Q9UPS6	SETD1B	Histone-lysine N-methyltransferase SETD1B	Q9UPS6_T381	Q9UPS6_T381_M1_3	C3-LHF1+TNFa/TNFa	0.680789	0.680789	0.0328775
Q53ET0	CRTC2	CREB-regulated transcription coactivator 2	Q53ET0_S116	Q53ET0_S116_M1_3	C3-LHF1+TNFa/TNFa	0.680752	0.680752	0.00411235
Q5UIP0	RIF1	Telomere-associated protein RIF1	Q5UIP0_S1008	Q5UIP0_S1008_M1_3	C3-LHF1+TNFa/TNFa	0.680341	0.680341	0.00229032
Q9Y6G9	DYNC1LI1	Cytoplasmic dynein 1 light intermediate chain 1	Q9Y6G9_S421	Q9Y6G9_S421_M1_3	C3-LHF1+TNFa/TNFa	0.680024	0.680024	0.0032262
O15014	ZNF609	Zinc finger protein 609	O15014_S594	O15014_S594_M1_3	C3-LHF1+TNFa/TNFa	0.679519	0.679519	0.0356834
O95754	SEMA4F	Semaphorin-4F	O95754_S751	O95754_S751_M1_3	C3-LHF1+TNFa/TNFa	0.679276	0.679276	0.00145495
Q9NR30	DDX21	Nucleolar RNA helicase 2	Q9NR30_S13	Q9NR30_S13_M1_3	C3-LHF1+TNFa/TNFa	0.679201	0.679201	0.00283742
Q96B18	DACT3	Dapper homolog 3	Q96B18_S472	Q96B18_S472_M1_3	C3-LHF1+TNFa/TNFa	0.679126	0.679126	0.00267769
Q9NXR1	NDE1	Nuclear distribution protein nudE homolog 1	Q9NXR1_S282	Q9NXR1_S282_M1_3	C3-LHF1+TNFa/TNFa	0.678856	0.678856	0.000338028
Q7Z401	DENND4A	C-myc promoter-binding protein	Q7Z401_S1589	Q7Z401_S1589_M1_3	C3-LHF1+TNFa/TNFa	0.678295	0.678295	0.000178569
O14974	PPP1R12A	Protein phosphatase 1 regulatory subunit 12A	O14974_S509	O14974_S509_M1_3	C3-LHF1+TNFa/TNFa	0.677548	0.677548	0.037446
Q9BY77	POLDIP3	Polymerase delta-interacting protein 3	Q9BY77_S215	Q9BY77_S215_M1_3	C3-LHF1+TNFa/TNFa	0.677474	0.677474	0.000293469
Q9NSC2	SALL1	Sal-like protein 1	Q9NSC2_S985	Q9NSC2_S985_M1_3	C3-LHF1+TNFa/TNFa	0.677356	0.677356	0.00145739
Q9H410	DSN1	Kinetochore-associated protein DSN1 homolog	Q9H410_S81	Q9H410_S81_M1_3	C3-LHF1+TNFa/TNFa	0.677065	0.677065	0.0128509
Q7Z569	BRAP	BRCA1-associated protein	Q7Z569_S52	Q7Z569_S52_M1_3	C3-LHF1+TNFa/TNFa	0.676945	0.676945	7.2821e-06
Q9ULL8	SHROOM4	Protein Shroom4	Q9ULL8_S1019	Q9ULL8_S1019_M1_3	C3-LHF1+TNFa/TNFa	0.676466	0.676466	0.00183058
Q8WXI9	GATAD2B	Transcriptional repressor p66-beta	Q8WXI9_S129	Q8WXI9_S129_M3_3	C3-LHF1+TNFa/TNFa	0.676447	0.676447	0.0371107
Q96AY2	EME1	Crossover junction endonuclease EME1	Q96AY2_S117	Q96AY2_S117_M1_3	C3-LHF1+TNFa/TNFa	0.676292	0.676292	0.00586016
Q5VT52	RPRD2	Regulation of nuclear pre-mRNA domain-containing protein 2	Q5VT52_S491	Q5VT52_S491_M1_3	C3-LHF1+TNFa/TNFa	0.676207	0.676207	0.0262289
Q9H0B6	KLC2	Kinesin light chain 2	Q9H0B6_S445	Q9H0B6_S445_M1_3	C3-LHF1+TNFa/TNFa	0.675882	0.675882	2.09766e-06
Q5VWG9	TAF3	Transcription initiation factor TFIID subunit 3	Q5VWG9_T333	Q5VWG9_T333_M1_3	C3-LHF1+TNFa/TNFa	0.67585	0.67585	0.00614352
O43683	BUB1	Mitotic checkpoint serine/threonine-protein kinase BUB1	O43683_S596	O43683_S596_M1_3	C3-LHF1+TNFa/TNFa	0.67514	0.67514	0.00272196
P49454	CENPF	Centromere protein F	P49454_S1654	P49454_S1654_M1_3	C3-LHF1+TNFa/TNFa	0.674764	0.674764	0.00262989
O95251	KAT7	Histone acetyltransferase KAT7	O95251_Y212	O95251_Y212_M1_3	C3-LHF1+TNFa/TNFa	0.674189	0.674189	0.0211602
Q9BQ95	ECSIT	Evolutionarily conserved signaling intermediate in Toll pathway, mitochondrial	Q9BQ95_Y336	Q9BQ95_Y336_M1_3	C3-LHF1+TNFa/TNFa	0.673007	0.673007	0.0184568
P48634	PRRC2A	Protein PRRC2A	P48634_S18	P48634_S18_M1_3	C3-LHF1+TNFa/TNFa	0.672898	0.672898	0.0189463
Q9HC29	NOD2	Nucleotide-binding oligomerization domain-containing protein 2	Q9HC29_T189	Q9HC29_T189_M1_3	C3-LHF1+TNFa/TNFa	0.672762	0.672762	0.000326378
A7KAX9	ARHGAP32	Rho GTPase-activating protein 32	A7KAX9_S871	A7KAX9_S871_M1_3	C3-LHF1+TNFa/TNFa	0.672378	0.672378	0.0151435
Q13555	CAMK2G	Calcium/calmodulin-dependent protein kinase type II subunit gamma	Q13555_T287	Q13555_T287_M1_3	C3-LHF1+TNFa/TNFa	0.671799	0.671799	6.22902e-06	protein stabilization; intracellular localization; enzymatic activity, induced
Q9UPZ3	HPS5	BLOC-2 complex member HPS5	Q9UPZ3_S461	Q9UPZ3_S461_M1_3	C3-LHF1+TNFa/TNFa	0.671526	0.671526	0.00792673
Q9UK58	CCNL1	Cyclin-L1	Q9UK58_S355	Q9UK58_S355_M2_3	C3-LHF1+TNFa/TNFa	0.671353	0.671353	0.0193792
Q9UK58	CCNL1	Cyclin-L1	Q9UK58_S352	Q9UK58_S352_M2_3	C3-LHF1+TNFa/TNFa	0.671353	0.671353	0.0193792
Q9Y520	PRRC2C	Protein PRRC2C	Q9Y520_T2673	Q9Y520_T2673_M1_3	C3-LHF1+TNFa/TNFa	0.671352	0.671352	0.000154147
Q96PE2	ARHGEF17	Rho guanine nucleotide exchange factor 17	Q96PE2_S410	Q96PE2_S410_M1_3	C3-LHF1+TNFa/TNFa	0.671255	0.671255	0.000432614
Q86X27	RALGPS2	Ras-specific guanine nucleotide-releasing factor RalGPS2	Q86X27_S308	Q86X27_S308_M2_3	C3-LHF1+TNFa/TNFa	0.671168	0.671168	0.0023438
P16949	STMN1	Stathmin	P16949_S25	P16949_S25_M2_3	C3-LHF1+TNFa/TNFa	0.671038	0.671038	2.17179e-07	protein stabilization; molecular association, regulation; activity, inhibited; phosphorylation	cell cycle regulation; carcinogenesis, inhibited; cell growth, inhibited; apoptosis, induced; cell motility, induced; cell motility, inhibited; signaling pathway regulation; cell growth, induced; cytoskeletal reorganization
P16949	STMN1	Stathmin	P16949_S16	P16949_S16_M2_3	C3-LHF1+TNFa/TNFa	0.671038	0.671038	2.17179e-07	molecular association, regulation; activity, inhibited; phosphorylation	cell cycle regulation; carcinogenesis, induced; apoptosis, altered; carcinogenesis, inhibited; cell growth, inhibited; apoptosis, induced; cell motility, inhibited; signaling pathway regulation; cell growth, induced; cytoskeletal reorganization
P61006	RAB8A	Ras-related protein Rab-8A	P61006_T164	P61006_T164_M1_3	C3-LHF1+TNFa/TNFa	0.670945	0.670945	6.79451e-05
O75607	NPM3	Nucleoplasmin-3	O75607_S13	O75607_S13_M1_3	C3-LHF1+TNFa/TNFa	0.670164	0.670164	0.00167792
Q13616	CUL1	Cullin-1	Q13616_S646	Q13616_S646_M1_3	C3-LHF1+TNFa/TNFa	0.669973	0.669973	0.00297485
Q5SW79	CEP170	Centrosomal protein of 170 kDa	Q5SW79_S1198	Q5SW79_S1198_M1_3	C3-LHF1+TNFa/TNFa	0.668581	0.668581	0.000237215
P25705	ATP5F1A	ATP synthase subunit alpha, mitochondrial	P25705_S198	P25705_S198_M1_3	C3-LHF1+TNFa/TNFa	0.668452	0.668452	0.00723329
Q3YEC7	RABL6	Rab-like protein 6	Q3YEC7_S402	Q3YEC7_S402_M1_3	C3-LHF1+TNFa/TNFa	0.668413	0.668413	0.00128372
Q9UKV3	ACIN1	Apoptotic chromatin condensation inducer in the nucleus	Q9UKV3_T976	Q9UKV3_T976_M1_3	C3-LHF1+TNFa/TNFa	0.667577	0.667577	0.000134975
Q14839	CHD4	Chromodomain-helicase-DNA-binding protein 4	Q14839_S1576	Q14839_S1576_M1_3	C3-LHF1+TNFa/TNFa	0.667547	0.667547	0.00517158
Q9NV58	RNF19A	E3 ubiquitin-protein ligase RNF19A	Q9NV58_S66	Q9NV58_S66_M1_3	C3-LHF1+TNFa/TNFa	0.667317	0.667317	0.0021983
Q9BW71	HIRIP3	HIRA-interacting protein 3	Q9BW71_T84	Q9BW71_T84_M1_3	C3-LHF1+TNFa/TNFa	0.666902	0.666902	0.0198352
Q92953	KCNB2	Potassium voltage-gated channel subfamily B member 2	Q92953_S448	Q92953_S448_M1_3	C3-LHF1+TNFa/TNFa	0.666051	0.666051	0.0380298
Q7Z6Z7	HUWE1	E3 ubiquitin-protein ligase HUWE1	Q7Z6Z7_S2365	Q7Z6Z7_S2365_M2_3	C3-LHF1+TNFa/TNFa	0.665003	0.665003	4.77695e-05
Q7Z6Z7	HUWE1	E3 ubiquitin-protein ligase HUWE1	Q7Z6Z7_S2362	Q7Z6Z7_S2362_M2_3	C3-LHF1+TNFa/TNFa	0.665003	0.665003	4.77695e-05
Q92922	SMARCC1	SWI/SNF complex subunit SMARCC1	Q92922_T404	Q92922_T404_M1_3	C3-LHF1+TNFa/TNFa	0.664478	0.664478	0.0455825
Q9UK61	TASOR	Protein TASOR	Q9UK61_S1651	Q9UK61_S1651_M1_3	C3-LHF1+TNFa/TNFa	0.664416	0.664416	0.000570684
P10074	ZBTB48	Telomere zinc finger-associated protein	P10074_S179	P10074_S179_M2_3	C3-LHF1+TNFa/TNFa	0.664135	0.664135	0.0106536
Q16666	IFI16	Gamma-interferon-inducible protein 16	Q16666_S153	Q16666_S153_M1_3	C3-LHF1+TNFa/TNFa	0.664053	0.664053	0.000639269
P43686	PSMC4	26S proteasome regulatory subunit 6B	P43686_S21	P43686_S21_M2_3	C3-LHF1+TNFa/TNFa	0.663128	0.663128	0.0222049
P43686	PSMC4	26S proteasome regulatory subunit 6B	P43686_S19	P43686_S19_M2_3	C3-LHF1+TNFa/TNFa	0.663128	0.663128	0.0222049
Q92890	UFD1	Ubiquitin recognition factor in ER-associated degradation protein 1	Q92890_S247	Q92890_S247_M1_3	C3-LHF1+TNFa/TNFa	0.662888	0.662888	0.00220359
P49454	CENPF	Centromere protein F	P49454_S2900	P49454_S2900_M2_3	C3-LHF1+TNFa/TNFa	0.662046	0.662046	0.0148179
Q9H7L9	SUDS3	Sin3 histone deacetylase corepressor complex component SDS3	Q9H7L9_S53	Q9H7L9_S53_M3_3	C3-LHF1+TNFa/TNFa	0.661775	0.661775	0.0267283
Q9H7L9	SUDS3	Sin3 histone deacetylase corepressor complex component SDS3	Q9H7L9_T49	Q9H7L9_T49_M3_3	C3-LHF1+TNFa/TNFa	0.661775	0.661775	0.0267283
Q9H7L9	SUDS3	Sin3 histone deacetylase corepressor complex component SDS3	Q9H7L9_S45	Q9H7L9_S45_M3_3	C3-LHF1+TNFa/TNFa	0.661775	0.661775	0.0267283
P46108	CRK	Adapter molecule crk	P46108_Y60	P46108_Y60_M1_3	C3-LHF1+TNFa/TNFa	0.66169	0.66169	0.0128558
O95785	WIZ	Protein Wiz	O95785_S1263	O95785_S1263_M1_3	C3-LHF1+TNFa/TNFa	0.660989	0.660989	0.0208452
Q8IVL1	NAV2	Neuron navigator 2	Q8IVL1_S1264	Q8IVL1_S1264_M1_3	C3-LHF1+TNFa/TNFa	0.660984	0.660984	3.55551e-06
Q9H410	DSN1	Kinetochore-associated protein DSN1 homolog	Q9H410_S331	Q9H410_S331_M1_3	C3-LHF1+TNFa/TNFa	0.660043	0.660043	0.0211908	molecular association, regulation
Q7Z2T5	TRMT1L	TRMT1-like protein	Q7Z2T5_S612	Q7Z2T5_S612_M1_3	C3-LHF1+TNFa/TNFa	0.65991	0.65991	0.0348498
Q9Y2U8	LEMD3	Inner nuclear membrane protein Man1	Q9Y2U8_T209	Q9Y2U8_T209_M1_3	C3-LHF1+TNFa/TNFa	0.65953	0.65953	0.0150644
Q5VT06	CEP350	Centrosome-associated protein 350	Q5VT06_S2206	Q5VT06_S2206_M2_3	C3-LHF1+TNFa/TNFa	0.659078	0.659078	0.00196046
Q5VT06	CEP350	Centrosome-associated protein 350	Q5VT06_T2204	Q5VT06_T2204_M2_3	C3-LHF1+TNFa/TNFa	0.659078	0.659078	0.00196046
O00562	PITPNM1	Membrane-associated phosphatidylinositol transfer protein 1	O00562_S896	O00562_S896_M1_3	C3-LHF1+TNFa/TNFa	0.657852	0.657852	0.0156431
Q92541	RTF1	RNA polymerase-associated protein RTF1 homolog	Q92541_S53	Q92541_S53_M2_3	C3-LHF1+TNFa/TNFa	0.656789	0.656789	0.0334898
Q5M775	SPECC1	Cytospin-B	Q5M775_S847	Q5M775_S847_M1_3	C3-LHF1+TNFa/TNFa	0.65647	0.65647	4.75133e-08
Q99700	ATXN2	Ataxin-2	Q99700_S784	Q99700_S784_M1_3	C3-LHF1+TNFa/TNFa	0.65641	0.65641	1.11638e-05
P46821	MAP1B	Microtubule-associated protein 1B	P46821_S1782	P46821_S1782_M3_3	C3-LHF1+TNFa/TNFa	0.65616	0.65616	0.0035711
P46821	MAP1B	Microtubule-associated protein 1B	P46821_S1779	P46821_S1779_M3_3	C3-LHF1+TNFa/TNFa	0.65616	0.65616	0.00238367
Q9UBP0	SPAST	Spastin	Q9UBP0_S245	Q9UBP0_S245_M1_3	C3-LHF1+TNFa/TNFa	0.655261	0.655261	0.0446504
Q9P2N2	ARHGAP28	Rho GTPase-activating protein 28	Q9P2N2_T140	Q9P2N2_T140_M1_3	C3-LHF1+TNFa/TNFa	0.655259	0.655259	0.00998289
Q03001	DST	Dystonin	Q03001_S2545	Q03001_S2545_M1_3	C3-LHF1+TNFa/TNFa	0.655191	0.655191	0.0131255
Q03468	ERCC6	DNA excision repair protein ERCC-6	Q03468_T303	Q03468_T303_M1_3	C3-LHF1+TNFa/TNFa	0.653782	0.653782	0.000725727
Q9UEY8	ADD3	Gamma-adducin	Q9UEY8_S423	Q9UEY8_S423_M2_3	C3-LHF1+TNFa/TNFa	0.653188	0.653188	0.000755371
Q13557	CAMK2D	Calcium/calmodulin-dependent protein kinase type II subunit delta	Q13557_T331	Q13557_T331_M2_3	C3-LHF1+TNFa/TNFa	0.652962	0.652962	0.0145202
Q9UK96	FBXO10	F-box only protein 10	Q9UK96_S917	Q9UK96_S917_M1_3	C3-LHF1+TNFa/TNFa	0.652943	0.652943	0.0069558
Q12830	BPTF	Nucleosome-remodeling factor subunit BPTF	Q12830_S2370	Q12830_S2370_M1_3	C3-LHF1+TNFa/TNFa	0.652326	0.652326	0.00928583
Q9H7E2	TDRD3	Tudor domain-containing protein 3	Q9H7E2_S345	Q9H7E2_S345_M1_3	C3-LHF1+TNFa/TNFa	0.65079	0.65079	4.22578e-05
Q8NE71	ABCF1	ATP-binding cassette sub-family F member 1	Q8NE71_S105	Q8NE71_S105_M2_3	C3-LHF1+TNFa/TNFa	0.649953	0.649953	0.000524674
Q96T58	SPEN	Msx2-interacting protein	Q96T58_S2120	Q96T58_S2120_M2_3	C3-LHF1+TNFa/TNFa	0.649819	0.649819	0.00896614
Q8N3V7	SYNPO	Synaptopodin	Q8N3V7_S235	Q8N3V7_S235_M2_3	C3-LHF1+TNFa/TNFa	0.649713	0.649713	1.8455e-06
Q8N3V7	SYNPO	Synaptopodin	Q8N3V7_S232	Q8N3V7_S232_M2_3	C3-LHF1+TNFa/TNFa	0.649713	0.649713	1.8455e-06
P46013	MKI67	Proliferation marker protein Ki-67	P46013_S2223	P46013_S2223_M1_3	C3-LHF1+TNFa/TNFa	0.649572	0.649572	1.46044e-07
O75449	KATNA1	Katanin p60 ATPase-containing subunit A1	O75449_S170	O75449_S170_M1_3	C3-LHF1+TNFa/TNFa	0.649571	0.649571	0.00766622
Q6ZNC4	ZNF704	Zinc finger protein 704	Q6ZNC4_Y308	Q6ZNC4_Y308_M1_3	C3-LHF1+TNFa/TNFa	0.649513	0.649513	0.00282958
Q9H0W8	SMG9	Nonsense-mediated mRNA decay factor SMG9	Q9H0W8_S2	Q9H0W8_S2_M2_3	C3-LHF1+TNFa/TNFa	0.64945	0.64945	0.00161644
Q9Y618	NCOR2	Nuclear receptor corepressor 2	Q9Y618_S121	Q9Y618_S121_M1_3	C3-LHF1+TNFa/TNFa	0.648723	0.648723	0.0273718
P68366	TUBA4A	Tubulin alpha-4A chain	P68366_T51	P68366_T51_M1_3	C3-LHF1+TNFa/TNFa	0.648636	0.648636	0.000256511
Q09666	AHNAK	Neuroblast differentiation-associated protein AHNAK	Q09666_S1445	Q09666_S1445_M1_3	C3-LHF1+TNFa/TNFa	0.648503	0.648503	0.000473027
Q09666	AHNAK	Neuroblast differentiation-associated protein AHNAK	Q09666_S4715	Q09666_S4715_M1_3	C3-LHF1+TNFa/TNFa	0.648503	0.648503	0.000473027
Q9UPN4	CEP131	Centrosomal protein of 131 kDa	Q9UPN4_S105	Q9UPN4_S105_M1_3	C3-LHF1+TNFa/TNFa	0.647946	0.647946	0.0390618
Q13131	PRKAA1	5'-AMP-activated protein kinase catalytic subunit alpha-1	Q13131_Y190	Q13131_Y190_M1_3	C3-LHF1+TNFa/TNFa	0.64727	0.64727	0.00337528
Q9NZI8	IGF2BP1	Insulin-like growth factor 2 mRNA-binding protein 1	Q9NZI8_S12	Q9NZI8_S12_M1_3	C3-LHF1+TNFa/TNFa	0.647166	0.647166	0.00889727
O43439	CBFA2T2	Protein CBFA2T2	O43439_S264	O43439_S264_M1_3	C3-LHF1+TNFa/TNFa	0.646464	0.646464	0.00595436
P42858	HTT	Huntingtin	P42858_S1179	P42858_S1179_M1_3	C3-LHF1+TNFa/TNFa	0.646432	0.646432	0.0186051
Q7Z2W4	ZC3HAV1	Zinc finger CCCH-type antiviral protein 1	Q7Z2W4_S275	Q7Z2W4_S275_M2_3	C3-LHF1+TNFa/TNFa	0.64549	0.64549	0.0260864
Q7Z2W4	ZC3HAV1	Zinc finger CCCH-type antiviral protein 1	Q7Z2W4_T273	Q7Z2W4_T273_M2_3	C3-LHF1+TNFa/TNFa	0.64549	0.64549	0.0260864
Q5BKZ1	ZNF326	DBIRD complex subunit ZNF326	Q5BKZ1_T251	Q5BKZ1_T251_M1_3	C3-LHF1+TNFa/TNFa	0.645161	0.645161	0.00580383
P62266	RPS23	Small ribosomal subunit protein uS12	P62266_S129	P62266_S129_M1_3	C3-LHF1+TNFa/TNFa	0.645122	0.645122	0.000183374
O15084	ANKRD28	Serine/threonine-protein phosphatase 6 regulatory ankyrin repeat subunit A	O15084_S844	O15084_S844_M1_3	C3-LHF1+TNFa/TNFa	0.644667	0.644667	0.00825951
Q8WYP5	AHCTF1	Protein ELYS	Q8WYP5_S1513	Q8WYP5_S1513_M1_3	C3-LHF1+TNFa/TNFa	0.644402	0.644402	0.0258808
Q7Z2Z1	TICRR	Treslin	Q7Z2Z1_S865	Q7Z2Z1_S865_M1_3	C3-LHF1+TNFa/TNFa	0.643537	0.643537	5.35282e-05
O95400	CD2BP2	CD2 antigen cytoplasmic tail-binding protein 2	O95400_S118	O95400_S118_M1_3	C3-LHF1+TNFa/TNFa	0.642823	0.642823	0.00329856
Q15910	EZH2	Histone-lysine N-methyltransferase EZH2	Q15910_S366	Q15910_S366_M2_3	C3-LHF1+TNFa/TNFa	0.642769	0.642769	0.00660391
Q9Y6A5	TACC3	Transforming acidic coiled-coil-containing protein 3	Q9Y6A5_S71	Q9Y6A5_S71_M1_3	C3-LHF1+TNFa/TNFa	0.642639	0.642639	3.26711e-05
Q96FZ5	CMTM7	CKLF-like MARVEL transmembrane domain-containing protein 7	Q96FZ5_S2	Q96FZ5_S2_M1_3	C3-LHF1+TNFa/TNFa	0.642502	0.642502	0.00411602
Q9NS91	RAD18	E3 ubiquitin-protein ligase RAD18	Q9NS91_S409	Q9NS91_S409_M1_3	C3-LHF1+TNFa/TNFa	0.641954	0.641954	0.0129906
P46013	MKI67	Proliferation marker protein Ki-67	P46013_S1740	P46013_S1740_M1_3	C3-LHF1+TNFa/TNFa	0.641404	0.641404	0.000945388
O60907	TBL1X	F-box-like/WD repeat-containing protein TBL1X	O60907_S45	O60907_S45_M1_3	C3-LHF1+TNFa/TNFa	0.641394	0.641394	0.0393614
Q9NWS9	ZNF446	Zinc finger protein 446	Q9NWS9_T17	Q9NWS9_T17_M1_3	C3-LHF1+TNFa/TNFa	0.640726	0.640726	0.00387992
Q8N9M1	C19orf47	Uncharacterized protein C19orf47	Q8N9M1_T155	Q8N9M1_T155_M2_3	C3-LHF1+TNFa/TNFa	0.640657	0.640657	0.000738154
O75962	TRIO	Triple functional domain protein	O75962_S2459	O75962_S2459_M2_3	C3-LHF1+TNFa/TNFa	0.640554	0.640554	0.00586187
O75962	TRIO	Triple functional domain protein	O75962_S2455	O75962_S2455_M2_3	C3-LHF1+TNFa/TNFa	0.640554	0.640554	0.00586187
Q02487	DSC2	Desmocollin-2	Q02487_S828	Q02487_S828_M1_3	C3-LHF1+TNFa/TNFa	0.64042	0.64042	4.23996e-05
Q8IZN3	ZDHHC14	Palmitoyltransferase ZDHHC14	Q8IZN3_S455	Q8IZN3_S455_M1_3	C3-LHF1+TNFa/TNFa	0.64015	0.64015	0.000917119
Q9BVS4	RIOK2	Serine/threonine-protein kinase RIO2	Q9BVS4_S390	Q9BVS4_S390_M1_3	C3-LHF1+TNFa/TNFa	0.639319	0.639319	0.03198
P78524	DENND2B	DENN domain-containing protein 2B	P78524_S622	P78524_S622_M1_3	C3-LHF1+TNFa/TNFa	0.638432	0.638432	0.00161916
Q63HR2	TNS2	Tensin-2	Q63HR2_S1095	Q63HR2_S1095_M1_3	C3-LHF1+TNFa/TNFa	0.637537	0.637537	0.00669919
Q5FBB7	SGO1	Shugoshin 1	Q5FBB7_S436	Q5FBB7_S436_M1_3	C3-LHF1+TNFa/TNFa	0.637284	0.637284	0.000231628
O15021	MAST4	Microtubule-associated serine/threonine-protein kinase 4	O15021_S1779	O15021_S1779_M1_3	C3-LHF1+TNFa/TNFa	0.636942	0.636942	5.33699e-05
Q96T58	SPEN	Msx2-interacting protein	Q96T58_S1358	Q96T58_S1358_M1_3	C3-LHF1+TNFa/TNFa	0.636931	0.636931	0.00319177
Q6P9B6	MEAK7	MTOR-associated protein MEAK7	Q6P9B6_S425	Q6P9B6_S425_M1_3	C3-LHF1+TNFa/TNFa	0.636528	0.636528	0.0333223
Q9UQ35	SRRM2	Serine/arginine repetitive matrix protein 2	Q9UQ35_S1424	Q9UQ35_S1424_M2_3	C3-LHF1+TNFa/TNFa	0.636379	0.636379	0.0159917
Q12802	AKAP13	A-kinase anchor protein 13	Q12802_S1642	Q12802_S1642_M2_3	C3-LHF1+TNFa/TNFa	0.636208	0.636208	0.00298554
Q9P270	SLAIN2	SLAIN motif-containing protein 2	Q9P270_S377	Q9P270_S377_M1_3	C3-LHF1+TNFa/TNFa	0.6358	0.6358	0.000319727
P39687	ANP32A	Acidic leucine-rich nuclear phosphoprotein 32 family member A	P39687_S29	P39687_S29_M2_3	C3-LHF1+TNFa/TNFa	0.635566	0.635566	0.00101229
P39687	ANP32A	Acidic leucine-rich nuclear phosphoprotein 32 family member A	P39687_S27	P39687_S27_M2_3	C3-LHF1+TNFa/TNFa	0.635566	0.635566	0.00101229
P46821	MAP1B	Microtubule-associated protein 1B	P46821_S1144	P46821_S1144_M1_3	C3-LHF1+TNFa/TNFa	0.635255	0.635255	1.12954e-05
Q3YEC7	RABL6	Rab-like protein 6	Q3YEC7_T408	Q3YEC7_T408_M1_3	C3-LHF1+TNFa/TNFa	0.635103	0.635103	0.0179128
Q9BQG0	MYBBP1A	Myb-binding protein 1A	Q9BQG0_S1290	Q9BQG0_S1290_M1_3	C3-LHF1+TNFa/TNFa	0.634767	0.634767	4.20994e-08
Q15303	ERBB4	Receptor tyrosine-protein kinase erbB-4	Q15303_Y1056	Q15303_Y1056_M1_3	C3-LHF1+TNFa/TNFa	0.634518	0.634518	0.00692852	activity, induced; molecular association, regulation	cell growth, altered
Q9H8M2	BRD9	Bromodomain-containing protein 9	Q9H8M2_S45	Q9H8M2_S45_M1_3	C3-LHF1+TNFa/TNFa	0.634202	0.634202	0.00247438
P85037	FOXK1	Forkhead box protein K1	P85037_S213	P85037_S213_M2_3	C3-LHF1+TNFa/TNFa	0.634017	0.634017	0.000344572
Q14839	CHD4	Chromodomain-helicase-DNA-binding protein 4	Q14839_S515	Q14839_S515_M1_3	C3-LHF1+TNFa/TNFa	0.633941	0.633941	0.041261
Q8NEY8	PPHLN1	Periphilin-1	Q8NEY8_S110	Q8NEY8_S110_M1_3	C3-LHF1+TNFa/TNFa	0.63377	0.63377	0.000389074
O75052	NOS1AP	Carboxyl-terminal PDZ ligand of neuronal nitric oxide synthase protein	O75052_S374	O75052_S374_M2_3	C3-LHF1+TNFa/TNFa	0.633386	0.633386	0.00138202
O75052	NOS1AP	Carboxyl-terminal PDZ ligand of neuronal nitric oxide synthase protein	O75052_S371	O75052_S371_M2_3	C3-LHF1+TNFa/TNFa	0.633386	0.633386	0.00138202
Q6ZU65	UBN2	Ubinuclein-2	Q6ZU65_S1048	Q6ZU65_S1048_M1_3	C3-LHF1+TNFa/TNFa	0.633059	0.633059	0.0445874
Q8IUX7	AEBP1	Adipocyte enhancer-binding protein 1	Q8IUX7_T232	Q8IUX7_T232_M1_3	C3-LHF1+TNFa/TNFa	0.632862	0.632862	0.0225384
O43310	CTIF	CBP80/20-dependent translation initiation factor	O43310_S328	O43310_S328_M1_3	C3-LHF1+TNFa/TNFa	0.632078	0.632078	0.00012547
Q15751	HERC1	Probable E3 ubiquitin-protein ligase HERC1	Q15751_T1429	Q15751_T1429_M1_3	C3-LHF1+TNFa/TNFa	0.631829	0.631829	5.19493e-05
Q70EL4	USP43	Ubiquitin carboxyl-terminal hydrolase 43	Q70EL4_S1111	Q70EL4_S1111_M1_3	C3-LHF1+TNFa/TNFa	0.629799	0.629799	0.00187151
O75925	PIAS1	E3 SUMO-protein ligase PIAS1	O75925_S506	O75925_S506_M2_3	C3-LHF1+TNFa/TNFa	0.629679	0.629679	0.000159094
O75925	PIAS1	E3 SUMO-protein ligase PIAS1	O75925_S503	O75925_S503_M2_3	C3-LHF1+TNFa/TNFa	0.629679	0.629679	0.000159094
P09874	PARP1	Poly [ADP-ribose] polymerase 1	P09874_S757	P09874_S757_M1_3	C3-LHF1+TNFa/TNFa	0.629253	0.629253	0.0255446
Q9H6F5	CCDC86	Coiled-coil domain-containing protein 86	Q9H6F5_S69	Q9H6F5_S69_M2_3	C3-LHF1+TNFa/TNFa	0.62909	0.62909	0.00716972
Q9BW19	KIFC1	Kinesin-like protein KIFC1	Q9BW19_S26	Q9BW19_S26_M1_3	C3-LHF1+TNFa/TNFa	0.629079	0.629079	0.00130592	protein stabilization; ubiquitination	cell cycle regulation; carcinogenesis, induced; DNA repair, induced; chromatin organization, altered
Q9UKK3	PARP4	Protein mono-ADP-ribosyltransferase PARP4	Q9UKK3_S1236	Q9UKK3_S1236_M1_3	C3-LHF1+TNFa/TNFa	0.629073	0.629073	0.000342169
P20042	EIF2S2	Eukaryotic translation initiation factor 2 subunit 2	P20042_S2	P20042_S2_M2_3	C3-LHF1+TNFa/TNFa	0.62906	0.62906	5.61699e-06		translation, altered; cell growth, altered
O15372	EIF3H	Eukaryotic translation initiation factor 3 subunit H	O15372_S316	O15372_S316_M1_3	C3-LHF1+TNFa/TNFa	0.629003	0.629003	8.66012e-05
Q16555	DPYSL2	Dihydropyrimidinase-related protein 2	Q16555_T509	Q16555_T509_M1_3	C3-LHF1+TNFa/TNFa	0.628863	0.628863	1.44176e-06	molecular association, regulation; intracellular localization	apoptosis, induced
P11274	BCR	Breakpoint cluster region protein	P11274_S215	P11274_S215_M1_3	C3-LHF1+TNFa/TNFa	0.628691	0.628691	0.0384455
Q09666	AHNAK	Neuroblast differentiation-associated protein AHNAK	Q09666_T3716	Q09666_T3716_M1_3	C3-LHF1+TNFa/TNFa	0.627714	0.627714	0.0432067
P17661	DES	Desmin	P17661_S68	P17661_S68_M1_3	C3-LHF1+TNFa/TNFa	0.627666	0.627666	0.000435049
P42224	STAT1	Signal transducer and activator of transcription 1-alpha/beta	P42224_S727	P42224_S727_M1_3	C3-LHF1+TNFa/TNFa	0.626468	0.626468	9.95917e-12	activity, induced; sumoylation; molecular association, regulation; intracellular localization	cell cycle regulation; carcinogenesis, induced; cell growth, inhibited; cell motility, induced; apoptosis, induced; transcription, induced; signaling pathway regulation; transcription, altered; cell growth, induced; apoptosis, inhibited; cell growth, altered
P46821	MAP1B	Microtubule-associated protein 1B	P46821_S1852	P46821_S1852_M1_3	C3-LHF1+TNFa/TNFa	0.625954	0.625954	2.31595e-10
O75955	FLOT1	Flotillin-1	O75955_S163	O75955_S163_M1_3	C3-LHF1+TNFa/TNFa	0.625516	0.625516	5.60003e-07
P21810	BGN	Biglycan	P21810_S294	P21810_S294_M1_3	C3-LHF1+TNFa/TNFa	0.62538	0.62538	0.0036705
Q6UB99	ANKRD11	Ankyrin repeat domain-containing protein 11	Q6UB99_S1990	Q6UB99_S1990_M2_3	C3-LHF1+TNFa/TNFa	0.625321	0.625321	0.000808346
Q6UB99	ANKRD11	Ankyrin repeat domain-containing protein 11	Q6UB99_S1983	Q6UB99_S1983_M2_3	C3-LHF1+TNFa/TNFa	0.625321	0.625321	0.000808346
P26373	RPL13	Large ribosomal subunit protein eL13	P26373_S77	P26373_S77_M1_3	C3-LHF1+TNFa/TNFa	0.625229	0.625229	0.000248998
Q92945	KHSRP	Far upstream element-binding protein 2	Q92945_S132	Q92945_S132_M1_3	C3-LHF1+TNFa/TNFa	0.625076	0.625076	0.0145169	activity, induced; molecular association, regulation
Q9UNS1	TIMELESS	Protein timeless homolog	Q9UNS1_S281	Q9UNS1_S281_M1_3	C3-LHF1+TNFa/TNFa	0.624775	0.624775	5.20854e-05
Q8WUM4	PDCD6IP	Programmed cell death 6-interacting protein	Q8WUM4_S108	Q8WUM4_S108_M1_3	C3-LHF1+TNFa/TNFa	0.624314	0.624314	0.000559814
O15304	SIVA1	Apoptosis regulatory protein Siva	O15304_S5	O15304_S5_M1_3	C3-LHF1+TNFa/TNFa	0.624183	0.624183	6.65739e-05
O00178	GTPBP1	GTP-binding protein 1	O00178_S580	O00178_S580_M1_3	C3-LHF1+TNFa/TNFa	0.624149	0.624149	0.00643056
Q6MZP7	LIN54	Protein lin-54 homolog	Q6MZP7_S314	Q6MZP7_S314_M2_3	C3-LHF1+TNFa/TNFa	0.623721	0.623721	0.0138408
Q6MZP7	LIN54	Protein lin-54 homolog	Q6MZP7_S310	Q6MZP7_S310_M2_3	C3-LHF1+TNFa/TNFa	0.623721	0.623721	0.0138408
Q9P2D1	CHD7	Chromodomain-helicase-DNA-binding protein 7	Q9P2D1_S1581	Q9P2D1_S1581_M1_3	C3-LHF1+TNFa/TNFa	0.623523	0.623523	0.00540501
Q7Z6J9	TSEN54	tRNA-splicing endonuclease subunit Sen54	Q7Z6J9_S263	Q7Z6J9_S263_M1_3	C3-LHF1+TNFa/TNFa	0.622882	0.622882	0.0107777
Q13542	EIF4EBP2	Eukaryotic translation initiation factor 4E-binding protein 2	Q13542_S65	Q13542_S65_M1_3	C3-LHF1+TNFa/TNFa	0.622872	0.622872	0.0048801	molecular association, regulation; protein conformation
Q15678	PTPN14	Tyrosine-protein phosphatase non-receptor type 14	Q15678_S578	Q15678_S578_M1_3	C3-LHF1+TNFa/TNFa	0.622643	0.622643	0.0160988
Q9BQG0	MYBBP1A	Myb-binding protein 1A	Q9BQG0_S1203	Q9BQG0_S1203_M1_3	C3-LHF1+TNFa/TNFa	0.622623	0.622623	0.00154335
Q9H2P0	ADNP	Activity-dependent neuroprotector homeobox protein	Q9H2P0_S377	Q9H2P0_S377_M1_3	C3-LHF1+TNFa/TNFa	0.622588	0.622588	6.59294e-05
O00443	PIK3C2A	Phosphatidylinositol 4-phosphate 3-kinase C2 domain-containing subunit alpha	O00443_S1281	O00443_S1281_M1_3	C3-LHF1+TNFa/TNFa	0.622483	0.622483	6.17941e-05
Q8WZ74	CTTNBP2	Cortactin-binding protein 2	Q8WZ74_S369	Q8WZ74_S369_M1_3	C3-LHF1+TNFa/TNFa	0.62231	0.62231	0.0219675
Q8N4S0	CCDC82	Coiled-coil domain-containing protein 82	Q8N4S0_S154	Q8N4S0_S154_M1_3	C3-LHF1+TNFa/TNFa	0.622248	0.622248	0.0317245
Q09666	AHNAK	Neuroblast differentiation-associated protein AHNAK	Q09666_T4100	Q09666_T4100_M1_3	C3-LHF1+TNFa/TNFa	0.622111	0.622111	0.0123644
Q9NRW4	DUSP22	Dual specificity protein phosphatase 22	Q9NRW4_S58	Q9NRW4_S58_M1_3	C3-LHF1+TNFa/TNFa	0.621306	0.621306	0.000135125
O43903	GAS2	Growth arrest-specific protein 2	O43903_S187	O43903_S187_M2_3	C3-LHF1+TNFa/TNFa	0.621039	0.621039	6.21885e-05
O43903	GAS2	Growth arrest-specific protein 2	O43903_S183	O43903_S183_M2_3	C3-LHF1+TNFa/TNFa	0.621039	0.621039	6.21885e-05
O95292	VAPB	Vesicle-associated membrane protein-associated protein B/C	O95292_S156	O95292_S156_M1_3	C3-LHF1+TNFa/TNFa	0.620823	0.620823	0.0144092
Q06710	PAX8	Paired box protein Pax-8	Q06710_S303	Q06710_S303_M2_3	C3-LHF1+TNFa/TNFa	0.620178	0.620178	0.0110586
Q06710	PAX8	Paired box protein Pax-8	Q06710_Y295	Q06710_Y295_M2_3	C3-LHF1+TNFa/TNFa	0.620178	0.620178	0.0110586
P13929	ENO3	Beta-enolase	P13929_Y44	P13929_Y44_M1_3	C3-LHF1+TNFa/TNFa	0.620062	0.620062	0.00103215
P56270	MAZ	Myc-associated zinc finger protein	P56270_S302	P56270_S302_M1_3	C3-LHF1+TNFa/TNFa	0.619869	0.619869	0.00813369
P23246	SFPQ	Splicing factor, proline- and glutamine-rich	P23246_S273	P23246_S273_M1_3	C3-LHF1+TNFa/TNFa	0.618821	0.618821	0.00992455
Q68CZ2	TNS3	Tensin-3	Q68CZ2_T692	Q68CZ2_T692_M1_3	C3-LHF1+TNFa/TNFa	0.617886	0.617886	0.0048382
Q9NXR1	NDE1	Nuclear distribution protein nudE homolog 1	Q9NXR1_S211	Q9NXR1_S211_M1_3	C3-LHF1+TNFa/TNFa	0.617873	0.617873	0.000276816
P98164	LRP2	Low-density lipoprotein receptor-related protein 2	P98164_S4616	P98164_S4616_M2_3	C3-LHF1+TNFa/TNFa	0.617818	0.617818	0.00155921	receptor internalization, altered; receptor recycling, altered
P98164	LRP2	Low-density lipoprotein receptor-related protein 2	P98164_T4612	P98164_T4612_M2_3	C3-LHF1+TNFa/TNFa	0.617818	0.617818	0.00155921
Q9GZR2	REXO4	RNA exonuclease 4	Q9GZR2_S92	Q9GZR2_S92_M1_3	C3-LHF1+TNFa/TNFa	0.617667	0.617667	0.0371576
O43933	PEX1	Peroxisomal ATPase PEX1	O43933_Y880	O43933_Y880_M1_3	C3-LHF1+TNFa/TNFa	0.617386	0.617386	0.0162941
Q9P0K7	RAI14	Ankycorbin	Q9P0K7_S293	Q9P0K7_S293_M1_3	C3-LHF1+TNFa/TNFa	0.616988	0.616988	0.00152983
O15347	HMGB3	High mobility group protein B3	O15347_T144	O15347_T144_M2_3	C3-LHF1+TNFa/TNFa	0.616889	0.616889	0.0128633
O15347	HMGB3	High mobility group protein B3	O15347_S137	O15347_S137_M2_3	C3-LHF1+TNFa/TNFa	0.616889	0.616889	0.0128633
P18669	PGAM1	Phosphoglycerate mutase 1	P18669_S31	P18669_S31_M1_3	C3-LHF1+TNFa/TNFa	0.616765	0.616765	2.46244e-05
Q9Y4H2	IRS2	Insulin receptor substrate 2	Q9Y4H2_S391	Q9Y4H2_S391_M2_3	C3-LHF1+TNFa/TNFa	0.616753	0.616753	0.0469885	activity, inhibited
Q9Y4H2	IRS2	Insulin receptor substrate 2	Q9Y4H2_S388	Q9Y4H2_S388_M2_3	C3-LHF1+TNFa/TNFa	0.616753	0.616753	0.0469885	activity, inhibited
Q96QD8	SLC38A2	Sodium-coupled neutral amino acid symporter 2	Q96QD8_Y20	Q96QD8_Y20_M1_3	C3-LHF1+TNFa/TNFa	0.616421	0.616421	0.00803668
Q07157	TJP1	Tight junction protein ZO-1	Q07157_S280	Q07157_S280_M2_3	C3-LHF1+TNFa/TNFa	0.616383	0.616383	0.0407028
Q9H6S0	YTHDC2	3'-5' RNA helicase YTHDC2	Q9H6S0_S1279	Q9H6S0_S1279_M1_3	C3-LHF1+TNFa/TNFa	0.616232	0.616232	0.0147063
O75533	SF3B1	Splicing factor 3B subunit 1	O75533_T436	O75533_T436_M2_3	C3-LHF1+TNFa/TNFa	0.61577	0.61577	0.000159056
O75533	SF3B1	Splicing factor 3B subunit 1	O75533_T434	O75533_T434_M2_3	C3-LHF1+TNFa/TNFa	0.61577	0.61577	0.000159056
Q92540	SMG7	Nonsense-mediated mRNA decay factor SMG7	Q92540_T546	Q92540_T546_M1_3	C3-LHF1+TNFa/TNFa	0.615591	0.615591	0.0122479
Q9H6K1	ILRUN	Protein ILRUN	Q9H6K1_S222	Q9H6K1_S222_M1_3	C3-LHF1+TNFa/TNFa	0.615513	0.615513	0.00281284
O43318	MAP3K7	Mitogen-activated protein kinase kinase kinase 7	O43318_S367	O43318_S367_M1_3	C3-LHF1+TNFa/TNFa	0.615381	0.615381	0.00279006
A0A087WUV0	ZNF892	Zinc finger protein 892	A0A087WUV0_T112	A0A087WUV0_T112_M1_3	C3-LHF1+TNFa/TNFa	0.615051	0.615051	0.0245767
P40189	IL6ST	Interleukin-6 receptor subunit beta	P40189_T670	P40189_T670_M2_3	C3-LHF1+TNFa/TNFa	0.61396	0.61396	0.000685507
P40189	IL6ST	Interleukin-6 receptor subunit beta	P40189_S667	P40189_S667_M2_3	C3-LHF1+TNFa/TNFa	0.61396	0.61396	0.000685507
Q2M1Z3	ARHGAP31	Rho GTPase-activating protein 31	Q2M1Z3_S306	Q2M1Z3_S306_M1_3	C3-LHF1+TNFa/TNFa	0.613195	0.613195	4.18984e-05
Q5EBL4	RILPL1	RILP-like protein 1	Q5EBL4_S259	Q5EBL4_S259_M1_3	C3-LHF1+TNFa/TNFa	0.613128	0.613128	0.025459
Q9Y3E2	BOLA1	BolA-like protein 1	Q9Y3E2_S81	Q9Y3E2_S81_M1_3	C3-LHF1+TNFa/TNFa	0.613116	0.613116	2.56885e-06
Q13936	CACNA1C	Voltage-dependent L-type calcium channel subunit alpha-1C	Q13936_S1981	Q13936_S1981_M1_3	C3-LHF1+TNFa/TNFa	0.612915	0.612915	0.000266722	activity, induced
Q96EB6	SIRT1	NAD-dependent protein deacetylase sirtuin-1	Q96EB6_S16	Q96EB6_S16_M2_3	C3-LHF1+TNFa/TNFa	0.612826	0.612826	0.0209833
Q96EB6	SIRT1	NAD-dependent protein deacetylase sirtuin-1	Q96EB6_S14	Q96EB6_S14_M2_3	C3-LHF1+TNFa/TNFa	0.612826	0.612826	0.0209833
P48681	NES	Nestin	P48681_S1452	P48681_S1452_M1_3	C3-LHF1+TNFa/TNFa	0.612597	0.612597	0.0101831
O95071	UBR5	E3 ubiquitin-protein ligase UBR5	O95071_S2369	O95071_S2369_M1_3	C3-LHF1+TNFa/TNFa	0.612491	0.612491	0.0309402
Q12888	TP53BP1	TP53-binding protein 1	Q12888_T1122	Q12888_T1122_M1_3	C3-LHF1+TNFa/TNFa	0.612478	0.612478	0.0403403
Q9H4M7	PLEKHA4	Pleckstrin homology domain-containing family A member 4	Q9H4M7_S164	Q9H4M7_S164_M1_3	C3-LHF1+TNFa/TNFa	0.612074	0.612074	0.0124967
Q15398	DLGAP5	Disks large-associated protein 5	Q15398_S690	Q15398_S690_M1_3	C3-LHF1+TNFa/TNFa	0.611891	0.611891	0.023118
Q8N3V7	SYNPO	Synaptopodin	Q8N3V7_T783	Q8N3V7_T783_M2_3	C3-LHF1+TNFa/TNFa	0.611866	0.611866	0.0102409
Q8N3V7	SYNPO	Synaptopodin	Q8N3V7_S779	Q8N3V7_S779_M2_3	C3-LHF1+TNFa/TNFa	0.611866	0.611866	0.0102409
Q8NC51	SERBP1	SERPINE1 mRNA-binding protein 1	Q8NC51_S199	Q8NC51_S199_M2_3	C3-LHF1+TNFa/TNFa	0.61166	0.61166	0.0271295
P18621	RPL17	Large ribosomal subunit protein uL22	P18621_S111	P18621_S111_M1_3	C3-LHF1+TNFa/TNFa	0.611649	0.611649	4.61628e-07
Q9BRD0	BUD13	BUD13 homolog	Q9BRD0_S391	Q9BRD0_S391_M1_3	C3-LHF1+TNFa/TNFa	0.611487	0.611487	0.0118004
Q9BRD0	BUD13	BUD13 homolog	Q9BRD0_S407	Q9BRD0_S407_M1_3	C3-LHF1+TNFa/TNFa	0.611487	0.611487	0.0118004
Q5VZ46	KIAA1614	Uncharacterized protein KIAA1614	Q5VZ46_S1055	Q5VZ46_S1055_M2_3	C3-LHF1+TNFa/TNFa	0.611414	0.611414	0.00135628
Q5VZ46	KIAA1614	Uncharacterized protein KIAA1614	Q5VZ46_S1047	Q5VZ46_S1047_M2_3	C3-LHF1+TNFa/TNFa	0.611414	0.611414	0.00101382
P46013	MKI67	Proliferation marker protein Ki-67	P46013_S538	P46013_S538_M1_3	C3-LHF1+TNFa/TNFa	0.611406	0.611406	0.00152541
Q86XL3	ANKLE2	Ankyrin repeat and LEM domain-containing protein 2	Q86XL3_S924	Q86XL3_S924_M1_3	C3-LHF1+TNFa/TNFa	0.611232	0.611232	0.00297233
P06400	RB1	Retinoblastoma-associated protein	P06400_S780	P06400_S780_M1_3	C3-LHF1+TNFa/TNFa	0.611007	0.611007	3.11534e-05	protein degradation; protein stabilization; molecular association, regulation; activity, inhibited	cell cycle regulation; carcinogenesis, induced; carcinogenesis, inhibited; cell growth, inhibited; transcription, induced; transcription, altered; cell growth, induced; apoptosis, inhibited; transcription, inhibited; cell growth, altered
P46100	ATRX	Transcriptional regulator ATRX	P46100_S731	P46100_S731_M2_3	C3-LHF1+TNFa/TNFa	0.61093	0.61093	0.0244009
P46100	ATRX	Transcriptional regulator ATRX	P46100_S729	P46100_S729_M2_3	C3-LHF1+TNFa/TNFa	0.61093	0.61093	0.0244009
Q53F19	NCBP3	Nuclear cap-binding protein subunit 3	Q53F19_S30	Q53F19_S30_M2_3	C3-LHF1+TNFa/TNFa	0.610893	0.610893	0.00463531
Q53F19	NCBP3	Nuclear cap-binding protein subunit 3	Q53F19_S25	Q53F19_S25_M2_3	C3-LHF1+TNFa/TNFa	0.610893	0.610893	0.00463531
P11137	MAP2	Microtubule-associated protein 2	P11137_T1154	P11137_T1154_M1_3	C3-LHF1+TNFa/TNFa	0.610024	0.610024	0.0406376
O15027	SEC16A	Protein transport protein Sec16A	O15027_T2054	O15027_T2054_M1_3	C3-LHF1+TNFa/TNFa	0.609568	0.609568	0.0173408
Q8TF40	FNIP1	Folliculin-interacting protein 1	Q8TF40_S261	Q8TF40_S261_M1_3	C3-LHF1+TNFa/TNFa	0.609386	0.609386	1.70859e-06
Q9ULC8	ZDHHC8	Palmitoyltransferase ZDHHC8	Q9ULC8_S526	Q9ULC8_S526_M1_3	C3-LHF1+TNFa/TNFa	0.609216	0.609216	0.00854327
Q6P2E9	EDC4	Enhancer of mRNA-decapping protein 4	Q6P2E9_T693	Q6P2E9_T693_M1_3	C3-LHF1+TNFa/TNFa	0.60905	0.60905	0.000526917
Q96NU1	SAMD11	Sterile alpha motif domain-containing protein 11	Q96NU1_S52	Q96NU1_S52_M1_3	C3-LHF1+TNFa/TNFa	0.608907	0.608907	0.0152139
P24941	CDK2	Cyclin-dependent kinase 2	P24941_Y15	P24941_Y15_M2_3	C3-LHF1+TNFa/TNFa	0.608832	0.608832	5.65798e-06	protein stabilization; enzymatic activity, inhibited; protein conformation	cell cycle regulation
P24941	CDK2	Cyclin-dependent kinase 2	P24941_T14	P24941_T14_M2_3	C3-LHF1+TNFa/TNFa	0.608832	0.608832	5.65798e-06	protein stabilization; enzymatic activity, inhibited; protein conformation	cell cycle regulation
Q7Z589	EMSY	BRCA2-interacting transcriptional repressor EMSY	Q7Z589_S173	Q7Z589_S173_M1_3	C3-LHF1+TNFa/TNFa	0.607824	0.607824	0.0255792
P08729	KRT7	Keratin, type II cytoskeletal 7	P08729_S2	P08729_S2_M1_3	C3-LHF1+TNFa/TNFa	0.607625	0.607625	2.02209e-06
Q9UQR1	ZNF148	Zinc finger protein 148	Q9UQR1_S51	Q9UQR1_S51_M1_3	C3-LHF1+TNFa/TNFa	0.607402	0.607402	1.38398e-05
Q9H2S9	IKZF4	Zinc finger protein Eos	Q9H2S9_Y494	Q9H2S9_Y494_M1_3	C3-LHF1+TNFa/TNFa	0.607261	0.607261	0.00666599
P46821	MAP1B	Microtubule-associated protein 1B	P46821_T1788	P46821_T1788_M3_3	C3-LHF1+TNFa/TNFa	0.607027	0.607027	0.00468406
Q13596	SNX1	Sorting nexin-1	Q13596_S32	Q13596_S32_M2_3	C3-LHF1+TNFa/TNFa	0.606866	0.606866	0.0077234
Q15003	NCAPH	Condensin complex subunit 2	Q15003_S87	Q15003_S87_M1_3	C3-LHF1+TNFa/TNFa	0.606233	0.606233	0.0334942
Q99459	CDC5L	Cell division cycle 5-like protein	Q99459_T385	Q99459_T385_M1_3	C3-LHF1+TNFa/TNFa	0.606086	0.606086	0.0180892
Q13425	SNTB2	Beta-2-syntrophin	Q13425_S233	Q13425_S233_M1_3	C3-LHF1+TNFa/TNFa	0.605129	0.605129	0.0365708
Q96PE1	ADGRA2	Adhesion G protein-coupled receptor A2	Q96PE1_S1225	Q96PE1_S1225_M1_3	C3-LHF1+TNFa/TNFa	0.605076	0.605076	0.00163193
B2RBV5	MRFAP1L2	MORF4 family associated protein 1 like 2	B2RBV5_S18	B2RBV5_S18_M1_3	C3-LHF1+TNFa/TNFa	0.604654	0.604654	0.0170115
Q8TF74	WIPF2	WAS/WASL-interacting protein family member 2	Q8TF74_S267	Q8TF74_S267_M1_3	C3-LHF1+TNFa/TNFa	0.604561	0.604561	0.0124452
P49790	NUP153	Nuclear pore complex protein Nup153	P49790_S380	P49790_S380_M1_3	C3-LHF1+TNFa/TNFa	0.603938	0.603938	0.00395672
Q9UGU0	TCF20	Transcription factor 20	Q9UGU0_S1335	Q9UGU0_S1335_M1_3	C3-LHF1+TNFa/TNFa	0.602248	0.602248	2.03498e-08
Q5VZK9	CARMIL1	F-actin-uncapping protein LRRC16A	Q5VZK9_S1261	Q5VZK9_S1261_M1_3	C3-LHF1+TNFa/TNFa	0.602228	0.602228	6.14786e-05
P11388	TOP2A	DNA topoisomerase 2-alpha	P11388_S1213	P11388_S1213_M1_3	C3-LHF1+TNFa/TNFa	0.601721	0.601721	0.000472324	intracellular localization	cell cycle regulation
Q9UQ35	SRRM2	Serine/arginine repetitive matrix protein 2	Q9UQ35_S1329	Q9UQ35_S1329_M3_3	C3-LHF1+TNFa/TNFa	0.599871	0.599871	0.0486539
Q8N3X1	FNBP4	Formin-binding protein 4	Q8N3X1_S435	Q8N3X1_S435_M2_3	C3-LHF1+TNFa/TNFa	0.598762	0.598762	0.0145305
Q8N3X1	FNBP4	Formin-binding protein 4	Q8N3X1_S432	Q8N3X1_S432_M2_3	C3-LHF1+TNFa/TNFa	0.598762	0.598762	0.0145305
P02545	LMNA	Prelamin-A/C	P02545_S301	P02545_S301_M1_3	C3-LHF1+TNFa/TNFa	0.598357	0.598357	0.0148944
O60333	KIF1B	Kinesin-like protein KIF1B	O60333_S1659	O60333_S1659_M1_3	C3-LHF1+TNFa/TNFa	0.598243	0.598243	0.0170624
P52732	KIF11	Kinesin-like protein KIF11	P52732_T926	P52732_T926_M1_3	C3-LHF1+TNFa/TNFa	0.597425	0.597425	0.000547468	molecular association, regulation; intracellular localization	cell cycle regulation
Q9P246	STIM2	Stromal interaction molecule 2	Q9P246_S697	Q9P246_S697_M1_3	C3-LHF1+TNFa/TNFa	0.59735	0.59735	0.0235438
Q96T58	SPEN	Msx2-interacting protein	Q96T58_S1333	Q96T58_S1333_M1_3	C3-LHF1+TNFa/TNFa	0.597266	0.597266	0.00183031
O75815	BCAR3	Breast cancer anti-estrogen resistance protein 3	O75815_S375	O75815_S375_M1_3	C3-LHF1+TNFa/TNFa	0.596974	0.596974	0.000644018
O60303	KATNIP	Katanin-interacting protein	O60303_S1596	O60303_S1596_M1_3	C3-LHF1+TNFa/TNFa	0.59671	0.59671	0.00954342
O43524	FOXO3	Forkhead box protein O3	O43524_S12	O43524_S12_M2_3	C3-LHF1+TNFa/TNFa	0.596051	0.596051	0.000130052		transcription, induced
O43524	FOXO3	Forkhead box protein O3	O43524_S7	O43524_S7_M2_3	C3-LHF1+TNFa/TNFa	0.596051	0.596051	0.000130052	activity, induced; intracellular localization; phosphorylation	cell cycle regulation
Q2M2I8	AAK1	AP2-associated protein kinase 1	Q2M2I8_T389	Q2M2I8_T389_M1_3	C3-LHF1+TNFa/TNFa	0.595956	0.595956	7.26579e-06
Q8IVL0	NAV3	Neuron navigator 3	Q8IVL0_S1743	Q8IVL0_S1743_M1_3	C3-LHF1+TNFa/TNFa	0.595943	0.595943	0.000329173
Q86YR5	GPSM1	G-protein-signaling modulator 1	Q86YR5_T627	Q86YR5_T627_M1_3	C3-LHF1+TNFa/TNFa	0.595794	0.595794	0.011603
P67809	YBX1	Y-box-binding protein 1	P67809_S209	P67809_S209_M2_3	C3-LHF1+TNFa/TNFa	0.595717	0.595717	0.0389389	molecular association, regulation; intracellular localization	carcinogenesis, induced; cell growth, induced; transcription, induced; signaling pathway regulation
P67809	YBX1	Y-box-binding protein 1	P67809_Y208	P67809_Y208_M2_3	C3-LHF1+TNFa/TNFa	0.595717	0.595717	0.0389389
O95684	CEP43	Centrosomal protein 43	O95684_S228	O95684_S228_M1_3	C3-LHF1+TNFa/TNFa	0.595193	0.595193	0.000121959
Q2M1K9	ZNF423	Zinc finger protein 423	Q2M1K9_S550	Q2M1K9_S550_M1_3	C3-LHF1+TNFa/TNFa	0.594839	0.594839	0.0152537
Q14181	POLA2	DNA polymerase alpha subunit B	Q14181_S141	Q14181_S141_M2_3	C3-LHF1+TNFa/TNFa	0.59481	0.59481	5.15022e-05
Q14181	POLA2	DNA polymerase alpha subunit B	Q14181_S152	Q14181_S152_M2_3	C3-LHF1+TNFa/TNFa	0.59481	0.59481	3.61686e-05
P29966	MARCKS	Myristoylated alanine-rich C-kinase substrate	P29966_S77	P29966_S77_M1_3	C3-LHF1+TNFa/TNFa	0.594422	0.594422	0.00360873
P46013	MKI67	Proliferation marker protein Ki-67	P46013_S648	P46013_S648_M1_3	C3-LHF1+TNFa/TNFa	0.594162	0.594162	3.88564e-06
Q8TAP8	PPP1R35	Protein phosphatase 1 regulatory subunit 35	Q8TAP8_S47	Q8TAP8_S47_M2_3	C3-LHF1+TNFa/TNFa	0.593317	0.593317	0.0418339
Q5VZK9	CARMIL1	F-actin-uncapping protein LRRC16A	Q5VZK9_S1094	Q5VZK9_S1094_M1_3	C3-LHF1+TNFa/TNFa	0.592055	0.592055	0.00821176
Q9NS91	RAD18	E3 ubiquitin-protein ligase RAD18	Q9NS91_T468	Q9NS91_T468_M1_3	C3-LHF1+TNFa/TNFa	0.591492	0.591492	0.0433042
O43399	TPD52L2	Tumor protein D54	O43399_S166	O43399_S166_M2_3	C3-LHF1+TNFa/TNFa	0.591355	0.591355	0.0011091
Q4KMP7	TBC1D10B	TBC1 domain family member 10B	Q4KMP7_S661	Q4KMP7_S661_M1_3	C3-LHF1+TNFa/TNFa	0.590812	0.590812	0.0266258
Q9C086	INO80B	INO80 complex subunit B	Q9C086_S132	Q9C086_S132_M2_3	C3-LHF1+TNFa/TNFa	0.59058	0.59058	0.00327282
Q9C086	INO80B	INO80 complex subunit B	Q9C086_S130	Q9C086_S130_M2_3	C3-LHF1+TNFa/TNFa	0.59058	0.59058	0.00327282
P16989	YBX3	Y-box-binding protein 3	P16989_S324	P16989_S324_M1_3	C3-LHF1+TNFa/TNFa	0.590565	0.590565	0.000111946
Q9HD20	ATP13A1	Endoplasmic reticulum transmembrane helix translocase	Q9HD20_S899	Q9HD20_S899_M1_3	C3-LHF1+TNFa/TNFa	0.59025	0.59025	3.78207e-05
O00255	MEN1	Menin	O00255_S601	O00255_S601_M1_3	C3-LHF1+TNFa/TNFa	0.589167	0.589167	0.000727699
Q9UPY3	DICER1	Endoribonuclease Dicer	Q9UPY3_S1468	Q9UPY3_S1468_M1_3	C3-LHF1+TNFa/TNFa	0.589015	0.589015	0.0451725
O15085	ARHGEF11	Rho guanine nucleotide exchange factor 11	O15085_S592	O15085_S592_M2_3	C3-LHF1+TNFa/TNFa	0.587788	0.587788	0.0389793
O15085	ARHGEF11	Rho guanine nucleotide exchange factor 11	O15085_T590	O15085_T590_M2_3	C3-LHF1+TNFa/TNFa	0.587788	0.587788	0.0389793
Q8TER5	ARHGEF40	Rho guanine nucleotide exchange factor 40	Q8TER5_S931	Q8TER5_S931_M1_3	C3-LHF1+TNFa/TNFa	0.58736	0.58736	0.000357064
O00762	UBE2C	Ubiquitin-conjugating enzyme E2 C	O00762_S3	O00762_S3_M1_3	C3-LHF1+TNFa/TNFa	0.58695	0.58695	0.00180776
P11388	TOP2A	DNA topoisomerase 2-alpha	P11388_S1393	P11388_S1393_M1_3	C3-LHF1+TNFa/TNFa	0.586598	0.586598	0.0482615
Q9NPI6	DCP1A	mRNA-decapping enzyme 1A	Q9NPI6_S226	Q9NPI6_S226_M1_3	C3-LHF1+TNFa/TNFa	0.585685	0.585685	0.0413253
Q9BYV9	BACH2	Transcription regulator protein BACH2	Q9BYV9_S346	Q9BYV9_S346_M1_3	C3-LHF1+TNFa/TNFa	0.585608	0.585608	0.00111628
Q9NX40	OCIAD1	OCIA domain-containing protein 1	Q9NX40_S108	Q9NX40_S108_M1_3	C3-LHF1+TNFa/TNFa	0.585203	0.585203	8.78041e-07
Q9P265	DIP2B	Disco-interacting protein 2 homolog B	Q9P265_S100	Q9P265_S100_M1_3	C3-LHF1+TNFa/TNFa	0.583885	0.583885	0.00665918
Q96NU1	SAMD11	Sterile alpha motif domain-containing protein 11	Q96NU1_S171	Q96NU1_S171_M2_3	C3-LHF1+TNFa/TNFa	0.583471	0.583471	0.0021004
Q96NU1	SAMD11	Sterile alpha motif domain-containing protein 11	Q96NU1_S169	Q96NU1_S169_M2_3	C3-LHF1+TNFa/TNFa	0.583471	0.583471	0.0021004
O60229	KALRN	Kalirin	O60229_Y2266	O60229_Y2266_M1_3	C3-LHF1+TNFa/TNFa	0.583411	0.583411	0.0322373
Q9H0E9	BRD8	Bromodomain-containing protein 8	Q9H0E9_S641	Q9H0E9_S641_M2_3	C3-LHF1+TNFa/TNFa	0.583183	0.583183	0.00255507
Q9H0E9	BRD8	Bromodomain-containing protein 8	Q9H0E9_S637	Q9H0E9_S637_M2_3	C3-LHF1+TNFa/TNFa	0.583183	0.583183	0.00255507
Q12888	TP53BP1	TP53-binding protein 1	Q12888_S639	Q12888_S639_M2_3	C3-LHF1+TNFa/TNFa	0.583073	0.583073	0.00385067
Q03701	CEBPZ	CCAAT/enhancer-binding protein zeta	Q03701_S959	Q03701_S959_M1_3	C3-LHF1+TNFa/TNFa	0.582776	0.582776	0.000376984
Q8NCD3	HJURP	Holliday junction recognition protein	Q8NCD3_S642	Q8NCD3_S642_M1_3	C3-LHF1+TNFa/TNFa	0.58254	0.58254	0.000570077
Q9H6F5	CCDC86	Coiled-coil domain-containing protein 86	Q9H6F5_S66	Q9H6F5_S66_M2_3	C3-LHF1+TNFa/TNFa	0.581847	0.581847	0.0157701
P85299	PRR5	Proline-rich protein 5	P85299_Y255	P85299_Y255_M1_3	C3-LHF1+TNFa/TNFa	0.58134	0.58134	0.00238201
Q9P2M7	CGN	Cingulin	Q9P2M7_S294	Q9P2M7_S294_M1_3	C3-LHF1+TNFa/TNFa	0.581179	0.581179	0.00293753
Q12955	ANK3	Ankyrin-3	Q12955_T4258	Q12955_T4258_M1_3	C3-LHF1+TNFa/TNFa	0.580303	0.580303	7.85826e-06
Q8ND82	ZNF280C	Zinc finger protein 280C	Q8ND82_S80	Q8ND82_S80_M2_3	C3-LHF1+TNFa/TNFa	0.5802	0.5802	4.23024e-06
Q8ND82	ZNF280C	Zinc finger protein 280C	Q8ND82_S76	Q8ND82_S76_M2_3	C3-LHF1+TNFa/TNFa	0.5802	0.5802	4.23024e-06
Q8IWS0	PHF6	PHD finger protein 6	Q8IWS0_S138	Q8IWS0_S138_M1_3	C3-LHF1+TNFa/TNFa	0.580196	0.580196	0.0303347
Q9UQ35	SRRM2	Serine/arginine repetitive matrix protein 2	Q9UQ35_S1382	Q9UQ35_S1382_M1_3	C3-LHF1+TNFa/TNFa	0.580173	0.580173	0.0108207
Q9HBY8	SGK2	Serine/threonine-protein kinase Sgk2	Q9HBY8_Y200	Q9HBY8_Y200_M1_3	C3-LHF1+TNFa/TNFa	0.580106	0.580106	0.00358396
Q12802	AKAP13	A-kinase anchor protein 13	Q12802_S552	Q12802_S552_M1_3	C3-LHF1+TNFa/TNFa	-0.580422	0.580422	0.0194622
Q9UPT8	ZC3H4	Zinc finger CCCH domain-containing protein 4	Q9UPT8_Y169	Q9UPT8_Y169_M1_3	C3-LHF1+TNFa/TNFa	-0.580455	0.580455	0.0122871
Q8WXH0	SYNE2	Nesprin-2	Q8WXH0_S166	Q8WXH0_S166_M1_3	C3-LHF1+TNFa/TNFa	-0.580772	0.580772	0.025199
P22234	PAICS	Bifunctional phosphoribosylaminoimidazole carboxylase/phosphoribosylaminoimidazole succinocarboxamide synthetase	P22234_T238	P22234_T238_M1_3	C3-LHF1+TNFa/TNFa	-0.581255	0.581255	0.0408307
Q9Y6R1	SLC4A4	Electrogenic sodium bicarbonate cotransporter 1	Q9Y6R1_S245	Q9Y6R1_S245_M1_3	C3-LHF1+TNFa/TNFa	-0.581667	0.581667	1.39942e-09
Q8TE02	ELP5	Elongator complex protein 5	Q8TE02_S268	Q8TE02_S268_M1_3	C3-LHF1+TNFa/TNFa	-0.582	0.582	0.000212456
Q8WWQ0	PHIP	PH-interacting protein	Q8WWQ0_S674	Q8WWQ0_S674_M1_3	C3-LHF1+TNFa/TNFa	-0.582073	0.582073	0.0133273
Q2Q1W2	TRIM71	E3 ubiquitin-protein ligase TRIM71	Q2Q1W2_S3	Q2Q1W2_S3_M1_3	C3-LHF1+TNFa/TNFa	-0.582173	0.582173	0.0361325	protein stabilization; molecular association, regulation; ubiquitination	carcinogenesis, inhibited
Q9Y2W1	THRAP3	Thyroid hormone receptor-associated protein 3	Q9Y2W1_T487	Q9Y2W1_T487_M1_3	C3-LHF1+TNFa/TNFa	-0.58237	0.58237	0.0148426
Q9Y232	CDYL	Chromodomain Y-like protein	Q9Y232_S88	Q9Y232_S88_M1_3	C3-LHF1+TNFa/TNFa	-0.582732	0.582732	0.0260745
Q8IX12	CCAR1	Cell division cycle and apoptosis regulator protein 1	Q8IX12_S456	Q8IX12_S456_M1_3	C3-LHF1+TNFa/TNFa	-0.582865	0.582865	0.048239
Q5TC82	RC3H1	Roquin-1	Q5TC82_S772	Q5TC82_S772_M1_3	C3-LHF1+TNFa/TNFa	-0.582894	0.582894	0.0215163
O15021	MAST4	Microtubule-associated serine/threonine-protein kinase 4	O15021_S2520	O15021_S2520_M1_3	C3-LHF1+TNFa/TNFa	-0.582981	0.582981	0.000301983
Q03060	CREM	cAMP-responsive element modulator	Q03060_S271	Q03060_S271_M1_3	C3-LHF1+TNFa/TNFa	-0.583086	0.583086	0.0177785	ubiquitination; intracellular localization	transcription, induced
Q01082	SPTBN1	Spectrin beta chain, non-erythrocytic 1	Q01082_S2164	Q01082_S2164_M2_3	C3-LHF1+TNFa/TNFa	-0.583259	0.583259	0.00987058
Q9ULQ0	STRIP2	Striatin-interacting protein 2	Q9ULQ0_T323	Q9ULQ0_T323_M1_3	C3-LHF1+TNFa/TNFa	-0.584694	0.584694	0.0377809
Q9H0C3	TMEM117	Transmembrane protein 117	Q9H0C3_S456	Q9H0C3_S456_M2_3	C3-LHF1+TNFa/TNFa	-0.584907	0.584907	0.0044639
Q9H0C3	TMEM117	Transmembrane protein 117	Q9H0C3_T453	Q9H0C3_T453_M2_3	C3-LHF1+TNFa/TNFa	-0.584907	0.584907	0.0044639
P48634	PRRC2A	Protein PRRC2A	P48634_T1347	P48634_T1347_M1_3	C3-LHF1+TNFa/TNFa	-0.58571	0.58571	0.00247595
Q10571	MN1	Transcriptional activator MN1	Q10571_S1081	Q10571_S1081_M1_3	C3-LHF1+TNFa/TNFa	-0.586463	0.586463	0.0276598
Q9UIH9	KLF15	Krueppel-like factor 15	Q9UIH9_S193	Q9UIH9_S193_M1_3	C3-LHF1+TNFa/TNFa	-0.586733	0.586733	0.000929845
Q86TI0	TBC1D1	TBC1 domain family member 1	Q86TI0_S695	Q86TI0_S695_M1_3	C3-LHF1+TNFa/TNFa	-0.587043	0.587043	0.00864622
Q92614	MYO18A	Unconventional myosin-XVIIIa	Q92614_S1518	Q92614_S1518_M1_3	C3-LHF1+TNFa/TNFa	-0.587294	0.587294	0.0107079
Q92576	PHF3	PHD finger protein 3	Q92576_S1614	Q92576_S1614_M1_3	C3-LHF1+TNFa/TNFa	-0.587359	0.587359	0.0443965
Q5TAX3	TUT4	Terminal uridylyltransferase 4	Q5TAX3_S831	Q5TAX3_S831_M1_3	C3-LHF1+TNFa/TNFa	-0.587496	0.587496	0.000906575
Q9UJU6	DBNL	Drebrin-like protein	Q9UJU6_T236	Q9UJU6_T236_M1_3	C3-LHF1+TNFa/TNFa	-0.588823	0.588823	0.043654
Q9Y6Q2	STON1	Stonin-1	Q9Y6Q2_S162	Q9Y6Q2_S162_M1_3	C3-LHF1+TNFa/TNFa	-0.589373	0.589373	0.0218697
O95359	TACC2	Transforming acidic coiled-coil-containing protein 2	O95359_S477	O95359_S477_M1_3	C3-LHF1+TNFa/TNFa	-0.58945	0.58945	0.0331343
P78524	DENND2B	DENN domain-containing protein 2B	P78524_S637	P78524_S637_M1_3	C3-LHF1+TNFa/TNFa	-0.590096	0.590096	0.0114957
Q9UMZ2	SYNRG	Synergin gamma	Q9UMZ2_S1075	Q9UMZ2_S1075_M1_3	C3-LHF1+TNFa/TNFa	-0.590115	0.590115	0.0449127
Q9H6A9	PCNX3	Pecanex-like protein 3	Q9H6A9_S297	Q9H6A9_S297_M1_3	C3-LHF1+TNFa/TNFa	-0.590134	0.590134	0.0147362
P22681	CBL	E3 ubiquitin-protein ligase CBL	P22681_S483	P22681_S483_M1_3	C3-LHF1+TNFa/TNFa	-0.59043	0.59043	0.00578301
Q09666	AHNAK	Neuroblast differentiation-associated protein AHNAK	Q09666_S3483	Q09666_S3483_M1_3	C3-LHF1+TNFa/TNFa	-0.590611	0.590611	0.000274119
Q9BYW2	SETD2	Histone-lysine N-methyltransferase SETD2	Q9BYW2_S1238	Q9BYW2_S1238_M1_3	C3-LHF1+TNFa/TNFa	-0.590744	0.590744	0.0202608
P47974	ZFP36L2	mRNA decay activator protein ZFP36L2	P47974_S75	P47974_S75_M2_3	C3-LHF1+TNFa/TNFa	-0.591052	0.591052	0.0265066
P47974	ZFP36L2	mRNA decay activator protein ZFP36L2	P47974_S57	P47974_S57_M2_3	C3-LHF1+TNFa/TNFa	-0.591052	0.591052	0.0265066
O75069	TMCC2	Transmembrane and coiled-coil domains protein 2	O75069_S75	O75069_S75_M1_3	C3-LHF1+TNFa/TNFa	-0.592005	0.592005	0.00319417
P18621	RPL17	Large ribosomal subunit protein uL22	P18621_S142	P18621_S142_M1_3	C3-LHF1+TNFa/TNFa	-0.592009	0.592009	0.0271501
P51784	USP11	Ubiquitin carboxyl-terminal hydrolase 11	P51784_S733	P51784_S733_M1_3	C3-LHF1+TNFa/TNFa	-0.592217	0.592217	0.023932
Q9H9C1	VIPAS39	Spermatogenesis-defective protein 39 homolog	Q9H9C1_S124	Q9H9C1_S124_M2_3	C3-LHF1+TNFa/TNFa	-0.592291	0.592291	9.83615e-05
Q9H9C1	VIPAS39	Spermatogenesis-defective protein 39 homolog	Q9H9C1_S121	Q9H9C1_S121_M2_3	C3-LHF1+TNFa/TNFa	-0.592291	0.592291	9.83615e-05
Q9Y6N7	ROBO1	Roundabout homolog 1	Q9Y6N7_S940	Q9Y6N7_S940_M1_3	C3-LHF1+TNFa/TNFa	-0.592735	0.592735	0.0119244
Q9ULS5	TMCC3	Transmembrane and coiled-coil domain protein 3	Q9ULS5_S242	Q9ULS5_S242_M1_3	C3-LHF1+TNFa/TNFa	-0.593363	0.593363	0.0325641
Q9P219	CCDC88C	Protein Daple	Q9P219_S1547	Q9P219_S1547_M1_3	C3-LHF1+TNFa/TNFa	-0.593821	0.593821	0.00220451
Q9P206	KIAA1522	Uncharacterized protein KIAA1522	Q9P206_S215	Q9P206_S215_M1_3	C3-LHF1+TNFa/TNFa	-0.593878	0.593878	0.00599031
Q3YEC7	RABL6	Rab-like protein 6	Q3YEC7_S625	Q3YEC7_S625_M1_3	C3-LHF1+TNFa/TNFa	-0.593916	0.593916	0.0147397
Q9UPT8	ZC3H4	Zinc finger CCCH domain-containing protein 4	Q9UPT8_S1114	Q9UPT8_S1114_M1_3	C3-LHF1+TNFa/TNFa	-0.594026	0.594026	0.0269781
Q4G0X9	CCDC40	Coiled-coil domain-containing protein 40	Q4G0X9_S169	Q4G0X9_S169_M1_3	C3-LHF1+TNFa/TNFa	-0.594043	0.594043	0.00279509
Q5TC79	ZBTB37	Zinc finger and BTB domain-containing protein 37	Q5TC79_S463	Q5TC79_S463_M1_3	C3-LHF1+TNFa/TNFa	-0.594295	0.594295	0.033696
Q14686	NCOA6	Nuclear receptor coactivator 6	Q14686_S1745	Q14686_S1745_M1_3	C3-LHF1+TNFa/TNFa	-0.595015	0.595015	0.00425414
Q5VVJ2	MYSM1	Deubiquitinase MYSM1	Q5VVJ2_S308	Q5VVJ2_S308_M1_3	C3-LHF1+TNFa/TNFa	-0.596118	0.596118	0.0109348
Q8N594	MPND	MPN domain-containing protein	Q8N594_S214	Q8N594_S214_M1_3	C3-LHF1+TNFa/TNFa	-0.596381	0.596381	0.022535
Q5VT52	RPRD2	Regulation of nuclear pre-mRNA domain-containing protein 2	Q5VT52_S1099	Q5VT52_S1099_M1_3	C3-LHF1+TNFa/TNFa	-0.596601	0.596601	0.00195006
Q6VY07	PACS1	Phosphofurin acidic cluster sorting protein 1	Q6VY07_S528	Q6VY07_S528_M1_3	C3-LHF1+TNFa/TNFa	-0.596636	0.596636	0.0427481
Q70Z35	PREX2	Phosphatidylinositol 3,4,5-trisphosphate-dependent Rac exchanger 2 protein	Q70Z35_S1065	Q70Z35_S1065_M1_3	C3-LHF1+TNFa/TNFa	-0.597169	0.597169	0.00340558
Q12923	PTPN13	Tyrosine-protein phosphatase non-receptor type 13	Q12923_S1232	Q12923_S1232_M1_3	C3-LHF1+TNFa/TNFa	-0.597853	0.597853	0.00737476
O15014	ZNF609	Zinc finger protein 609	O15014_S804	O15014_S804_M1_3	C3-LHF1+TNFa/TNFa	-0.598555	0.598555	0.00124931
Q9NQ84	GPRC5C	G-protein coupled receptor family C group 5 member C	Q9NQ84_S403	Q9NQ84_S403_M1_3	C3-LHF1+TNFa/TNFa	-0.599374	0.599374	0.00595672
Q8WVS4	DYNC2I1	Cytoplasmic dynein 2 intermediate chain 1	Q8WVS4_S30	Q8WVS4_S30_M1_3	C3-LHF1+TNFa/TNFa	-0.599689	0.599689	0.0067259
Q5T481	RBM20	RNA-binding protein 20	Q5T481_S679	Q5T481_S679_M1_3	C3-LHF1+TNFa/TNFa	-0.600698	0.600698	0.0165404
P08263;P09210;Q16772	GSTA1;GSTA2;GSTA3	Glutathione S-transferase A1;Glutathione S-transferase A2;Glutathione S-transferase A3	P08263_S202	P08263_S202_M1_3	C3-LHF1+TNFa/TNFa	-0.600836	0.600836	0.00292129
P08263;P09210;Q16772	GSTA1;GSTA2;GSTA3	Glutathione S-transferase A1;Glutathione S-transferase A2;Glutathione S-transferase A3	P09210_S202	P09210_S202_M1_3	C3-LHF1+TNFa/TNFa	-0.600836	0.600836	0.00292129
P08263;P09210;Q16772	GSTA1;GSTA2;GSTA3	Glutathione S-transferase A1;Glutathione S-transferase A2;Glutathione S-transferase A3	Q16772_S202	Q16772_S202_M1_3	C3-LHF1+TNFa/TNFa	-0.600836	0.600836	0.00292129
Q5VZ89	DENND4C	DENN domain-containing protein 4C	Q5VZ89_T1216	Q5VZ89_T1216_M1_3	C3-LHF1+TNFa/TNFa	-0.600891	0.600891	0.0266251
Q66K14	TBC1D9B	TBC1 domain family member 9B	Q66K14_S442	Q66K14_S442_M1_3	C3-LHF1+TNFa/TNFa	-0.600918	0.600918	0.0396945
O95671	ASMTL	Probable bifunctional dTTP/UTP pyrophosphatase/methyltransferase protein	O95671_S228	O95671_S228_M1_3	C3-LHF1+TNFa/TNFa	-0.601097	0.601097	0.0066791
Q15811	ITSN1	Intersectin-1	Q15811_S1137	Q15811_S1137_M1_3	C3-LHF1+TNFa/TNFa	-0.601339	0.601339	0.0103105
Q9UGU5	HMGXB4	HMG domain-containing protein 4	Q9UGU5_S502	Q9UGU5_S502_M1_3	C3-LHF1+TNFa/TNFa	-0.601485	0.601485	0.030304
O60884	DNAJA2	DnaJ homolog subfamily A member 2	O60884_S123	O60884_S123_M1_3	C3-LHF1+TNFa/TNFa	-0.601495	0.601495	0.0117673
P17252	PRKCA	Protein kinase C alpha type	P17252_S226	P17252_S226_M1_3	C3-LHF1+TNFa/TNFa	-0.602056	0.602056	0.0290768	molecular association, regulation; enzymatic activity, induced
O95183	VAMP5	Vesicle-associated membrane protein 5	O95183_S41	O95183_S41_M1_3	C3-LHF1+TNFa/TNFa	-0.602477	0.602477	2.52869e-05
Q8TEH3	DENND1A	DENN domain-containing protein 1A	Q8TEH3_S546	Q8TEH3_S546_M1_3	C3-LHF1+TNFa/TNFa	-0.602581	0.602581	0.00367029
Q6PKG0	LARP1	La-related protein 1	Q6PKG0_T1074	Q6PKG0_T1074_M1_3	C3-LHF1+TNFa/TNFa	-0.603076	0.603076	0.0174962
P11940	PABPC1	Polyadenylate-binding protein 1	P11940_S237	P11940_S237_M1_3	C3-LHF1+TNFa/TNFa	-0.603272	0.603272	0.00117581
Q6WKZ4	RAB11FIP1	Rab11 family-interacting protein 1	Q6WKZ4_S435	Q6WKZ4_S435_M1_3	C3-LHF1+TNFa/TNFa	-0.603348	0.603348	0.00129997
Q66GS9	CEP135	Centrosomal protein of 135 kDa	Q66GS9_S356	Q66GS9_S356_M1_3	C3-LHF1+TNFa/TNFa	-0.603708	0.603708	2.09624e-05
Q9BWH6	RPAP1	RNA polymerase II-associated protein 1	Q9BWH6_T211	Q9BWH6_T211_M1_3	C3-LHF1+TNFa/TNFa	-0.604192	0.604192	0.000118586
Q8TDD1	DDX54	ATP-dependent RNA helicase DDX54	Q8TDD1_S75	Q8TDD1_S75_M1_3	C3-LHF1+TNFa/TNFa	-0.604341	0.604341	0.0125464
P43121	MCAM	Cell surface glycoprotein MUC18	P43121_S606	P43121_S606_M1_3	C3-LHF1+TNFa/TNFa	-0.604869	0.604869	5.96545e-05
Q96J84	KIRREL1	Kin of IRRE-like protein 1	Q96J84_S560	Q96J84_S560_M1_3	C3-LHF1+TNFa/TNFa	-0.604969	0.604969	0.042641
P41229	KDM5C	Lysine-specific demethylase 5C	P41229_S287	P41229_S287_M1_3	C3-LHF1+TNFa/TNFa	-0.604992	0.604992	0.0335494
Q96PM5	RCHY1	RING finger and CHY zinc finger domain-containing protein 1	Q96PM5_S257	Q96PM5_S257_M1_3	C3-LHF1+TNFa/TNFa	-0.605286	0.605286	0.000150257
Q9UKI8	TLK1	Serine/threonine-protein kinase tousled-like 1	Q9UKI8_T753	Q9UKI8_T753_M1_3	C3-LHF1+TNFa/TNFa	-0.60545	0.60545	0.0238353
Q92785	DPF2	Zinc finger protein ubi-d4	Q92785_T248	Q92785_T248_M1_3	C3-LHF1+TNFa/TNFa	-0.60601	0.60601	0.000305987
Q9H089	LSG1	Large subunit GTPase 1 homolog	Q9H089_S272	Q9H089_S272_M1_3	C3-LHF1+TNFa/TNFa	-0.606056	0.606056	0.0106826
Q9H0E3	SAP130	Histone deacetylase complex subunit SAP130	Q9H0E3_S300	Q9H0E3_S300_M1_3	C3-LHF1+TNFa/TNFa	-0.606284	0.606284	0.0295863
Q6PD74	AAGAB	Alpha- and gamma-adaptin-binding protein p34	Q6PD74_S215	Q6PD74_S215_M1_3	C3-LHF1+TNFa/TNFa	-0.606954	0.606954	0.020028
O14617	AP3D1	AP-3 complex subunit delta-1	O14617_S829	O14617_S829_M1_3	C3-LHF1+TNFa/TNFa	-0.607748	0.607748	0.0063802
P27987	ITPKB	Inositol-trisphosphate 3-kinase B	P27987_S174	P27987_S174_M1_3	C3-LHF1+TNFa/TNFa	-0.60828	0.60828	0.00545743	molecular association, regulation; enzymatic activity, induced	carcinogenesis, induced
P35579	MYH9	Myosin-9	P35579_S1808	P35579_S1808_M1_3	C3-LHF1+TNFa/TNFa	-0.60834	0.60834	0.000316775	intracellular localization	cytoskeletal reorganization
Q3L8U1	CHD9	Chromodomain-helicase-DNA-binding protein 9	Q3L8U1_S550	Q3L8U1_S550_M1_3	C3-LHF1+TNFa/TNFa	-0.608519	0.608519	0.0214382
Q8N5C8	TAB3	TGF-beta-activated kinase 1 and MAP3K7-binding protein 3	Q8N5C8_S103	Q8N5C8_S103_M1_3	C3-LHF1+TNFa/TNFa	-0.608805	0.608805	0.00713389
Q4VCS5	AMOT	Angiomotin	Q4VCS5_S823	Q4VCS5_S823_M1_3	C3-LHF1+TNFa/TNFa	-0.608824	0.608824	0.0273009
P41252	IARS1	Isoleucine--tRNA ligase, cytoplasmic	P41252_S1047	P41252_S1047_M1_3	C3-LHF1+TNFa/TNFa	-0.609785	0.609785	0.0241031
Q13442	PDAP1	28 kDa heat- and acid-stable phosphoprotein	Q13442_S176	Q13442_S176_M1_3	C3-LHF1+TNFa/TNFa	-0.610231	0.610231	0.000887597
P21796	VDAC1	Voltage-dependent anion-selective channel protein 1	P21796_Y247	P21796_Y247_M1_3	C3-LHF1+TNFa/TNFa	-0.610824	0.610824	0.000203517
Q9BXK5	BCL2L13	Bcl-2-like protein 13	Q9BXK5_S444	Q9BXK5_S444_M1_3	C3-LHF1+TNFa/TNFa	-0.610974	0.610974	0.000784388
P04049	RAF1	RAF proto-oncogene serine/threonine-protein kinase	P04049_S499	P04049_S499_M1_3	C3-LHF1+TNFa/TNFa	-0.611325	0.611325	0.00740594	phosphorylation; enzymatic activity, induced
B3KU38;P0DPB3	IQCJ-SCHIP1;SCHIP1	IQCJ-SCHIP1 readthrough transcript protein;Schwannomin-interacting protein 1	B3KU38_S469	B3KU38_S469_M1_3	C3-LHF1+TNFa/TNFa	-0.611398	0.611398	0.0474521
B3KU38;P0DPB3	IQCJ-SCHIP1;SCHIP1	IQCJ-SCHIP1 readthrough transcript protein;Schwannomin-interacting protein 1	P0DPB3_S393	P0DPB3_S393_M1_3	C3-LHF1+TNFa/TNFa	-0.611398	0.611398	0.0474521
Q93100	PHKB	Phosphorylase b kinase regulatory subunit beta	Q93100_S701	Q93100_S701_M2_3	C3-LHF1+TNFa/TNFa	-0.611804	0.611804	0.00640623
Q93100	PHKB	Phosphorylase b kinase regulatory subunit beta	Q93100_S700	Q93100_S700_M2_3	C3-LHF1+TNFa/TNFa	-0.611804	0.611804	0.00640623
Q9UJV9	DDX41	Probable ATP-dependent RNA helicase DDX41	Q9UJV9_S23	Q9UJV9_S23_M2_3	C3-LHF1+TNFa/TNFa	-0.61236	0.61236	0.0283312
Q99959	PKP2	Plakophilin-2	Q99959_S358	Q99959_S358_M1_3	C3-LHF1+TNFa/TNFa	-0.612587	0.612587	0.00910263
P61981	YWHAG	14-3-3 protein gamma	P61981_S71	P61981_S71_M1_3	C3-LHF1+TNFa/TNFa	-0.612829	0.612829	0.0177172
P42684	ABL2	Tyrosine-protein kinase ABL2	P42684_S631	P42684_S631_M1_3	C3-LHF1+TNFa/TNFa	-0.613393	0.613393	0.022301
Q6P5Z2	PKN3	Serine/threonine-protein kinase N3	Q6P5Z2_T860	Q6P5Z2_T860_M1_3	C3-LHF1+TNFa/TNFa	-0.613579	0.613579	0.0375918
Q13188	STK3	Serine/threonine-protein kinase 3	Q13188_S406	Q13188_S406_M1_3	C3-LHF1+TNFa/TNFa	-0.613636	0.613636	0.00136251
P10636	MAPT	Microtubule-associated protein tau	P10636_S519	P10636_S519_M1_3	C3-LHF1+TNFa/TNFa	-0.614009	0.614009	0.0054346
P19532	TFE3	Transcription factor E3	P19532_T217	P19532_T217_M1_3	C3-LHF1+TNFa/TNFa	-0.614132	0.614132	0.0132296
Q86VM9	ZC3H18	Zinc finger CCCH domain-containing protein 18	Q86VM9_S613	Q86VM9_S613_M2_3	C3-LHF1+TNFa/TNFa	-0.614136	0.614136	0.0250926
Q86VM9	ZC3H18	Zinc finger CCCH domain-containing protein 18	Q86VM9_T611	Q86VM9_T611_M2_3	C3-LHF1+TNFa/TNFa	-0.614136	0.614136	0.0250926
O43583	DENR	Density-regulated protein	O43583_T86	O43583_T86_M1_3	C3-LHF1+TNFa/TNFa	-0.614208	0.614208	0.0235643
O75643	SNRNP200	U5 small nuclear ribonucleoprotein 200 kDa helicase	O75643_S17	O75643_S17_M1_3	C3-LHF1+TNFa/TNFa	-0.614296	0.614296	0.00520345
Q9HCK4	ROBO2	Roundabout homolog 2	Q9HCK4_S1244	Q9HCK4_S1244_M1_3	C3-LHF1+TNFa/TNFa	-0.614482	0.614482	0.000419976
Q92597	NDRG1	Protein NDRG1	Q92597_T328	Q92597_T328_M1_3	C3-LHF1+TNFa/TNFa	-0.614483	0.614483	0.0221439
O94916	NFAT5	Nuclear factor of activated T-cells 5	O94916_S229	O94916_S229_M1_3	C3-LHF1+TNFa/TNFa	-0.614514	0.614514	0.00440381
Q8TCG2	PI4K2B	Phosphatidylinositol 4-kinase type 2-beta	Q8TCG2_S466	Q8TCG2_S466_M1_3	C3-LHF1+TNFa/TNFa	-0.614754	0.614754	7.78112e-05
Q5T5P2	KIAA1217	Sickle tail protein homolog	Q5T5P2_S75	Q5T5P2_S75_M1_3	C3-LHF1+TNFa/TNFa	-0.615045	0.615045	0.00679151
P46937	YAP1	Transcriptional coactivator YAP1	P46937_S109	P46937_S109_M1_3	C3-LHF1+TNFa/TNFa	-0.615344	0.615344	0.000984114	protein degradation; intracellular localization	carcinogenesis, altered; cell growth, inhibited; apoptosis, induced; transcription, altered; signaling pathway regulation; cell growth, induced; cell motility, altered; transcription, inhibited; cell growth, altered
P52594	AGFG1	Arf-GAP domain and FG repeat-containing protein 1	P52594_S167	P52594_S167_M1_3	C3-LHF1+TNFa/TNFa	-0.616039	0.616039	2.86152e-07
Q9Y2K6	USP20	Ubiquitin carboxyl-terminal hydrolase 20	Q9Y2K6_S132	Q9Y2K6_S132_M1_3	C3-LHF1+TNFa/TNFa	-0.616169	0.616169	0.000714307	protein stabilization	carcinogenesis, induced
Q8TF74	WIPF2	WAS/WASL-interacting protein family member 2	Q8TF74_S155	Q8TF74_S155_M1_3	C3-LHF1+TNFa/TNFa	-0.616411	0.616411	0.000261407
Q07002	CDK18	Cyclin-dependent kinase 18	Q07002_S132	Q07002_S132_M1_3	C3-LHF1+TNFa/TNFa	-0.617004	0.617004	0.00524563
Q16584	MAP3K11	Mitogen-activated protein kinase kinase kinase 11	Q16584_S793	Q16584_S793_M1_3	C3-LHF1+TNFa/TNFa	-0.617021	0.617021	0.0369073	enzymatic activity, induced	apoptosis, induced
Q6AWC2	WWC2	Protein WWC2	Q6AWC2_S903	Q6AWC2_S903_M1_3	C3-LHF1+TNFa/TNFa	-0.617465	0.617465	0.00122706
Q70EL4	USP43	Ubiquitin carboxyl-terminal hydrolase 43	Q70EL4_S725	Q70EL4_S725_M1_3	C3-LHF1+TNFa/TNFa	-0.617669	0.617669	0.000817394
Q6UUV7	CRTC3	CREB-regulated transcription coactivator 3	Q6UUV7_Y448	Q6UUV7_Y448_M1_3	C3-LHF1+TNFa/TNFa	-0.617735	0.617735	0.0012568
P16402	H1-3	Histone H1.3	P16402_S59	P16402_S59_M1_3	C3-LHF1+TNFa/TNFa	-0.617923	0.617923	0.0183482
P50895	BCAM	Basal cell adhesion molecule	P50895_S596	P50895_S596_M1_3	C3-LHF1+TNFa/TNFa	-0.617959	0.617959	5.12799e-06
Q8WUA4	GTF3C2	General transcription factor 3C polypeptide 2	Q8WUA4_S157	Q8WUA4_S157_M1_3	C3-LHF1+TNFa/TNFa	-0.619046	0.619046	0.0349479
Q9H6F5	CCDC86	Coiled-coil domain-containing protein 86	Q9H6F5_S113	Q9H6F5_S113_M1_3	C3-LHF1+TNFa/TNFa	-0.619138	0.619138	0.0238527
Q2T9J0	TYSND1	Peroxisomal leader peptide-processing protease	Q2T9J0_T107	Q2T9J0_T107_M1_3	C3-LHF1+TNFa/TNFa	-0.619249	0.619249	0.0271531
Q63HK3	ZKSCAN2	Zinc finger protein with KRAB and SCAN domains 2	Q63HK3_S225	Q63HK3_S225_M1_3	C3-LHF1+TNFa/TNFa	-0.61953	0.61953	0.00132781
O60238	BNIP3L	BCL2/adenovirus E1B 19 kDa protein-interacting protein 3-like	O60238_S85	O60238_S85_M1_3	C3-LHF1+TNFa/TNFa	-0.619826	0.619826	0.00142912
Q13796	SHROOM2	Protein Shroom2	Q13796_S764	Q13796_S764_M2_3	C3-LHF1+TNFa/TNFa	-0.619981	0.619981	0.00428292
Q9HCD6	TANC2	Protein TANC2	Q9HCD6_S1446	Q9HCD6_S1446_M2_3	C3-LHF1+TNFa/TNFa	-0.620072	0.620072	0.0477269
Q99996	AKAP9	A-kinase anchor protein 9	Q99996_S1977	Q99996_S1977_M1_3	C3-LHF1+TNFa/TNFa	-0.620175	0.620175	0.000309633
O75676	RPS6KA4	Ribosomal protein S6 kinase alpha-4	O75676_T687	O75676_T687_M1_3	C3-LHF1+TNFa/TNFa	-0.620532	0.620532	0.0127511	enzymatic activity, induced
O00767	SCD	Stearoyl-CoA desaturase	O00767_S198	O00767_S198_M1_3	C3-LHF1+TNFa/TNFa	-0.621093	0.621093	5.79018e-08
Q92599	SEPTIN8	Septin-8	Q92599_S29	Q92599_S29_M1_3	C3-LHF1+TNFa/TNFa	-0.621183	0.621183	0.00326952
Q9UHB7	AFF4	AF4/FMR2 family member 4	Q9UHB7_S222	Q9UHB7_S222_M1_3	C3-LHF1+TNFa/TNFa	-0.622039	0.622039	0.0489903
Q9H7P9	PLEKHG2	Pleckstrin homology domain-containing family G member 2	Q9H7P9_S1261	Q9H7P9_S1261_M1_3	C3-LHF1+TNFa/TNFa	-0.622123	0.622123	8.76304e-06
P40692	MLH1	DNA mismatch repair protein Mlh1	P40692_S401	P40692_S401_M1_3	C3-LHF1+TNFa/TNFa	-0.622161	0.622161	0.0351219
Q9BY89	KIAA1671	Uncharacterized protein KIAA1671	Q9BY89_S774	Q9BY89_S774_M1_3	C3-LHF1+TNFa/TNFa	-0.622777	0.622777	0.016046
Q7Z309	PABIR2	PABIR family member 2	Q7Z309_S119	Q7Z309_S119_M1_3	C3-LHF1+TNFa/TNFa	-0.623289	0.623289	0.000176445
Q9NQ87	HEYL	Hairy/enhancer-of-split related with YRPW motif-like protein	Q9NQ87_T256	Q9NQ87_T256_M1_3	C3-LHF1+TNFa/TNFa	-0.623401	0.623401	0.00315306
Q9H3S7	PTPN23	Tyrosine-protein phosphatase non-receptor type 23	Q9H3S7_S1484	Q9H3S7_S1484_M1_3	C3-LHF1+TNFa/TNFa	-0.624266	0.624266	0.00311566
P82979	SARNP	SAP domain-containing ribonucleoprotein	P82979_S115	P82979_S115_M1_3	C3-LHF1+TNFa/TNFa	-0.624332	0.624332	0.0144723
Q9Y2K7	KDM2A	Lysine-specific demethylase 2A	Q9Y2K7_Y222	Q9Y2K7_Y222_M1_3	C3-LHF1+TNFa/TNFa	-0.624938	0.624938	0.011312
P85037	FOXK1	Forkhead box protein K1	P85037_S257	P85037_S257_M1_3	C3-LHF1+TNFa/TNFa	-0.625072	0.625072	0.0450301
O75128	COBL	Protein cordon-bleu	O75128_S566	O75128_S566_M1_3	C3-LHF1+TNFa/TNFa	-0.625887	0.625887	2.23063e-05
Q9GZZ9	UBA5	Ubiquitin-like modifier-activating enzyme 5	Q9GZZ9_T383	Q9GZZ9_T383_M1_3	C3-LHF1+TNFa/TNFa	-0.625897	0.625897	7.2691e-05
Q96D71	REPS1	RalBP1-associated Eps domain-containing protein 1	Q96D71_S767	Q96D71_S767_M1_3	C3-LHF1+TNFa/TNFa	-0.626076	0.626076	0.0496124
Q9NPI6	DCP1A	mRNA-decapping enzyme 1A	Q9NPI6_S142	Q9NPI6_S142_M1_3	C3-LHF1+TNFa/TNFa	-0.626136	0.626136	0.0033569
O60303	KATNIP	Katanin-interacting protein	O60303_S691	O60303_S691_M1_3	C3-LHF1+TNFa/TNFa	-0.626687	0.626687	0.00819841
O94910	ADGRL1	Adhesion G protein-coupled receptor L1	O94910_S1251	O94910_S1251_M1_3	C3-LHF1+TNFa/TNFa	-0.627244	0.627244	0.0357542
Q9HCD6	TANC2	Protein TANC2	Q9HCD6_S421	Q9HCD6_S421_M1_3	C3-LHF1+TNFa/TNFa	-0.627838	0.627838	0.00639045
Q9BYB0	SHANK3	SH3 and multiple ankyrin repeat domains protein 3	Q9BYB0_S388	Q9BYB0_S388_M1_3	C3-LHF1+TNFa/TNFa	-0.628742	0.628742	2.04148e-06
Q76I76	SSH2	Protein phosphatase Slingshot homolog 2	Q76I76_S1217	Q76I76_S1217_M1_3	C3-LHF1+TNFa/TNFa	-0.628906	0.628906	0.0414498
Q96GP6	SCARF2	Scavenger receptor class F member 2	Q96GP6_S501	Q96GP6_S501_M1_3	C3-LHF1+TNFa/TNFa	-0.629376	0.629376	0.00405398
Q8TER0	SNED1	Sushi, nidogen and EGF-like domain-containing protein 1	Q8TER0_S1041	Q8TER0_S1041_M1_3	C3-LHF1+TNFa/TNFa	-0.630313	0.630313	9.58429e-07
Q9ULR3	PPM1H	Protein phosphatase 1H	Q9ULR3_T224	Q9ULR3_T224_M1_3	C3-LHF1+TNFa/TNFa	-0.630587	0.630587	0.0216267
Q8TE68	EPS8L1	Epidermal growth factor receptor kinase substrate 8-like protein 1	Q8TE68_S583	Q8TE68_S583_M1_3	C3-LHF1+TNFa/TNFa	-0.631014	0.631014	0.000460272
Q96T23	RSF1	Remodeling and spacing factor 1	Q96T23_T1278	Q96T23_T1278_M2_3	C3-LHF1+TNFa/TNFa	-0.631411	0.631411	0.0127365
P06400	RB1	Retinoblastoma-associated protein	P06400_Y292	P06400_Y292_M1_3	C3-LHF1+TNFa/TNFa	-0.632427	0.632427	0.0118562
Q13501	SQSTM1	Sequestosome-1	Q13501_S328	Q13501_S328_M1_3	C3-LHF1+TNFa/TNFa	-0.632454	0.632454	0.0200714
Q92614	MYO18A	Unconventional myosin-XVIIIa	Q92614_S2005	Q92614_S2005_M3_3	C3-LHF1+TNFa/TNFa	-0.632527	0.632527	0.0123616
Q92614	MYO18A	Unconventional myosin-XVIIIa	Q92614_S2002	Q92614_S2002_M3_3	C3-LHF1+TNFa/TNFa	-0.632527	0.632527	0.0123616
Q92614	MYO18A	Unconventional myosin-XVIIIa	Q92614_S1998	Q92614_S1998_M3_3	C3-LHF1+TNFa/TNFa	-0.632527	0.632527	0.0123616
Q9HAW4	CLSPN	Claspin	Q9HAW4_S1289	Q9HAW4_S1289_M1_3	C3-LHF1+TNFa/TNFa	-0.632859	0.632859	0.0132854
Q9UP95	SLC12A4	Solute carrier family 12 member 4	Q9UP95_T5	Q9UP95_T5_M1_3	C3-LHF1+TNFa/TNFa	-0.63297	0.63297	1.99978e-06
A0JNW5	BLTP3B	Bridge-like lipid transfer protein family member 3B	A0JNW5_S891	A0JNW5_S891_M1_3	C3-LHF1+TNFa/TNFa	-0.633341	0.633341	0.00748994
Q9Y6X9	MORC2	ATPase MORC2	Q9Y6X9_S743	Q9Y6X9_S743_M1_3	C3-LHF1+TNFa/TNFa	-0.633822	0.633822	0.0302034
P54646	PRKAA2	5'-AMP-activated protein kinase catalytic subunit alpha-2	P54646_S377	P54646_S377_M1_3	C3-LHF1+TNFa/TNFa	-0.634042	0.634042	1.84353e-08
O95210	STBD1	Starch-binding domain-containing protein 1	O95210_S211	O95210_S211_M1_3	C3-LHF1+TNFa/TNFa	-0.634133	0.634133	0.00337303
O60341	KDM1A	Lysine-specific histone demethylase 1A	O60341_T305	O60341_T305_M1_3	C3-LHF1+TNFa/TNFa	-0.634201	0.634201	0.00580899
P13804	ETFA	Electron transfer flavoprotein subunit alpha, mitochondrial	P13804_S140	P13804_S140_M1_3	C3-LHF1+TNFa/TNFa	-0.634363	0.634363	0.0129629
Q53EU6	GPAT3	Glycerol-3-phosphate acyltransferase 3	Q53EU6_S68	Q53EU6_S68_M1_3	C3-LHF1+TNFa/TNFa	-0.634545	0.634545	1.89773e-05
Q9UPX8	SHANK2	SH3 and multiple ankyrin repeat domains protein 2	Q9UPX8_S446	Q9UPX8_S446_M2_3	C3-LHF1+TNFa/TNFa	-0.634545	0.634545	0.00524318
Q9UPX8	SHANK2	SH3 and multiple ankyrin repeat domains protein 2	Q9UPX8_S444	Q9UPX8_S444_M2_3	C3-LHF1+TNFa/TNFa	-0.634545	0.634545	0.00524318
Q9P203	BTBD7	BTB/POZ domain-containing protein 7	Q9P203_S1119	Q9P203_S1119_M1_3	C3-LHF1+TNFa/TNFa	-0.634562	0.634562	0.037215
Q92616	GCN1	Stalled ribosome sensor GCN1	Q92616_S786	Q92616_S786_M1_3	C3-LHF1+TNFa/TNFa	-0.635273	0.635273	0.000748995
Q9ULJ8	PPP1R9A	Neurabin-1	Q9ULJ8_S190	Q9ULJ8_S190_M1_3	C3-LHF1+TNFa/TNFa	-0.635442	0.635442	0.0157961
Q9BV44	THUMPD3	tRNA (guanine(6)-N2)-methyltransferase THUMP3	Q9BV44_S216	Q9BV44_S216_M1_3	C3-LHF1+TNFa/TNFa	-0.635676	0.635676	0.00159061
Q9ULD4	BRPF3	Bromodomain and PHD finger-containing protein 3	Q9ULD4_S403	Q9ULD4_S403_M1_3	C3-LHF1+TNFa/TNFa	-0.636342	0.636342	0.0244078
Q96JB2	COG3	Conserved oligomeric Golgi complex subunit 3	Q96JB2_S514	Q96JB2_S514_M1_3	C3-LHF1+TNFa/TNFa	-0.636348	0.636348	0.00558248
Q9UHF7	TRPS1	Zinc finger transcription factor Trps1	Q9UHF7_T202	Q9UHF7_T202_M1_3	C3-LHF1+TNFa/TNFa	-0.636568	0.636568	0.00292877
Q6ZSZ6	TSHZ1	Teashirt homolog 1	Q6ZSZ6_S523	Q6ZSZ6_S523_M1_3	C3-LHF1+TNFa/TNFa	-0.636669	0.636669	0.0358036
P13591	NCAM1	Neural cell adhesion molecule 1	P13591_S784	P13591_S784_M1_3	C3-LHF1+TNFa/TNFa	-0.638512	0.638512	4.60857e-06
Q9H6Y5	MAGIX	PDZ domain-containing protein MAGIX	Q9H6Y5_S21	Q9H6Y5_S21_M1_3	C3-LHF1+TNFa/TNFa	-0.63894	0.63894	0.000655342
P43243	MATR3	Matrin-3	P43243_S511	P43243_S511_M1_3	C3-LHF1+TNFa/TNFa	-0.639331	0.639331	0.00760187
Q92540	SMG7	Nonsense-mediated mRNA decay factor SMG7	Q92540_S520	Q92540_S520_M1_3	C3-LHF1+TNFa/TNFa	-0.640106	0.640106	0.045448
Q14980	NUMA1	Nuclear mitotic apparatus protein 1	Q14980_S1225	Q14980_S1225_M1_3	C3-LHF1+TNFa/TNFa	-0.640735	0.640735	0.00510627
Q9NP71	MLXIPL	Carbohydrate-responsive element-binding protein	Q9NP71_S614	Q9NP71_S614_M1_3	C3-LHF1+TNFa/TNFa	-0.641155	0.641155	0.000288115
P45880	VDAC2	Voltage-dependent anion-selective channel protein 2	P45880_T261	P45880_T261_M1_3	C3-LHF1+TNFa/TNFa	-0.642089	0.642089	2.1409e-05
P21333	FLNA	Filamin-A	P21333_S2158	P21333_S2158_M1_3	C3-LHF1+TNFa/TNFa	-0.642644	0.642644	0.0163946
P12004	PCNA	Proliferating cell nuclear antigen	P12004_S54	P12004_S54_M1_3	C3-LHF1+TNFa/TNFa	-0.642733	0.642733	0.0250877
O15409	FOXP2	Forkhead box protein P2	O15409_S315	O15409_S315_M1_3	C3-LHF1+TNFa/TNFa	-0.642744	0.642744	0.0146227
Q96II8	LRCH3	DISP complex protein LRCH3	Q96II8_Y595	Q96II8_Y595_M1_3	C3-LHF1+TNFa/TNFa	-0.642857	0.642857	0.0349192
P55081	MFAP1	Microfibrillar-associated protein 1	P55081_S132	P55081_S132_M1_3	C3-LHF1+TNFa/TNFa	-0.643162	0.643162	0.000583333
Q9GZZ0	HOXD1	Homeobox protein Hox-D1	Q9GZZ0_S22	Q9GZZ0_S22_M1_3	C3-LHF1+TNFa/TNFa	-0.643777	0.643777	0.00369742
Q53EP0	FNDC3B	Fibronectin type III domain-containing protein 3B	Q53EP0_T576	Q53EP0_T576_M1_3	C3-LHF1+TNFa/TNFa	-0.643794	0.643794	0.028043
Q9BZF3	OSBPL6	Oxysterol-binding protein-related protein 6	Q9BZF3_S290	Q9BZF3_S290_M1_3	C3-LHF1+TNFa/TNFa	-0.64391	0.64391	1.62639e-08
P55081	MFAP1	Microfibrillar-associated protein 1	P55081_S52	P55081_S52_M1_3	C3-LHF1+TNFa/TNFa	-0.644015	0.644015	0.0200749
Q96SU4	OSBPL9	Oxysterol-binding protein-related protein 9	Q96SU4_S329	Q96SU4_S329_M2_3	C3-LHF1+TNFa/TNFa	-0.644034	0.644034	0.00104652
Q96SU4	OSBPL9	Oxysterol-binding protein-related protein 9	Q96SU4_S326	Q96SU4_S326_M2_3	C3-LHF1+TNFa/TNFa	-0.644034	0.644034	0.00104652
P49815	TSC2	Tuberin	P49815_S1387	P49815_S1387_M1_3	C3-LHF1+TNFa/TNFa	-0.644917	0.644917	0.0365418	phosphorylation	carcinogenesis, inhibited; autophagy, induced; cell growth, inhibited; cell growth, induced; transcription, inhibited; signaling pathway regulation
P19174	PLCG1	1-phosphatidylinositol 4,5-bisphosphate phosphodiesterase gamma-1	P19174_S1233	P19174_S1233_M1_3	C3-LHF1+TNFa/TNFa	-0.645634	0.645634	0.00585637
P41229	KDM5C	Lysine-specific demethylase 5C	P41229_S301	P41229_S301_M1_3	C3-LHF1+TNFa/TNFa	-0.646878	0.646878	0.0164291
Q92545	TMEM131	Transmembrane protein 131	Q92545_S1155	Q92545_S1155_M1_3	C3-LHF1+TNFa/TNFa	-0.647013	0.647013	0.0151407
Q6KC79	NIPBL	Nipped-B-like protein	Q6KC79_S1042	Q6KC79_S1042_M1_3	C3-LHF1+TNFa/TNFa	-0.647296	0.647296	0.00467212
Q13263	TRIM28	Transcription intermediary factor 1-beta	Q13263_S440	Q13263_S440_M1_3	C3-LHF1+TNFa/TNFa	-0.648456	0.648456	0.0429684
Q14344	GNA13	Guanine nucleotide-binding protein subunit alpha-13	Q14344_Y145	Q14344_Y145_M1_3	C3-LHF1+TNFa/TNFa	-0.648901	0.648901	0.0116102
Q14671	PUM1	Pumilio homolog 1	Q14671_S709	Q14671_S709_M1_3	C3-LHF1+TNFa/TNFa	-0.649372	0.649372	0.00137752
Q8TEK3	DOT1L	Histone-lysine N-methyltransferase, H3 lysine-79 specific	Q8TEK3_S834	Q8TEK3_S834_M2_3	C3-LHF1+TNFa/TNFa	-0.649727	0.649727	0.0031172
Q8TEK3	DOT1L	Histone-lysine N-methyltransferase, H3 lysine-79 specific	Q8TEK3_S826	Q8TEK3_S826_M2_3	C3-LHF1+TNFa/TNFa	-0.649727	0.649727	0.0031172
Q96QR8	PURB	Transcriptional activator protein Pur-beta	Q96QR8_S101	Q96QR8_S101_M1_3	C3-LHF1+TNFa/TNFa	-0.650832	0.650832	0.0415965
Q7Z591	AKNA	Microtubule organization protein AKNA	Q7Z591_S1387	Q7Z591_S1387_M1_3	C3-LHF1+TNFa/TNFa	-0.650932	0.650932	0.0236837
Q7Z3B3	KANSL1	KAT8 regulatory NSL complex subunit 1	Q7Z3B3_T1003	Q7Z3B3_T1003_M1_3	C3-LHF1+TNFa/TNFa	-0.651021	0.651021	0.00306177
P80192	MAP3K9	Mitogen-activated protein kinase kinase kinase 9	P80192_T948	P80192_T948_M1_3	C3-LHF1+TNFa/TNFa	-0.651287	0.651287	0.0498897
Q8TCU6	PREX1	Phosphatidylinositol 3,4,5-trisphosphate-dependent Rac exchanger 1 protein	Q8TCU6_S1001	Q8TCU6_S1001_M1_3	C3-LHF1+TNFa/TNFa	-0.651389	0.651389	0.0474863
P17480	UBTF	Nucleolar transcription factor 1	P17480_S23	P17480_S23_M1_3	C3-LHF1+TNFa/TNFa	-0.651633	0.651633	0.0153001
P14317	HCLS1	Hematopoietic lineage cell-specific protein	P14317_T333	P14317_T333_M1_3	C3-LHF1+TNFa/TNFa	-0.65189	0.65189	0.00885834
Q9Y2T2	AP3M1	AP-3 complex subunit mu-1	Q9Y2T2_T156	Q9Y2T2_T156_M1_3	C3-LHF1+TNFa/TNFa	-0.652137	0.652137	0.00149662
Q9C0C2	TNKS1BP1	182 kDa tankyrase-1-binding protein	Q9C0C2_S1008	Q9C0C2_S1008_M2_3	C3-LHF1+TNFa/TNFa	-0.652372	0.652372	7.66259e-07
Q9C0C2	TNKS1BP1	182 kDa tankyrase-1-binding protein	Q9C0C2_S1004	Q9C0C2_S1004_M2_3	C3-LHF1+TNFa/TNFa	-0.652372	0.652372	7.66259e-07
Q86VM9	ZC3H18	Zinc finger CCCH domain-containing protein 18	Q86VM9_S34	Q86VM9_S34_M1_3	C3-LHF1+TNFa/TNFa	-0.652524	0.652524	0.000291988
O14646	CHD1	Chromodomain-helicase-DNA-binding protein 1	O14646_S471	O14646_S471_M1_3	C3-LHF1+TNFa/TNFa	-0.652559	0.652559	0.000125352
P26368	U2AF2	Splicing factor U2AF 65 kDa subunit	P26368_S294	P26368_S294_M1_3	C3-LHF1+TNFa/TNFa	-0.653091	0.653091	0.0306036
Q9UQ35	SRRM2	Serine/arginine repetitive matrix protein 2	Q9UQ35_S1541	Q9UQ35_S1541_M3_3	C3-LHF1+TNFa/TNFa	-0.654524	0.654524	0.0353385
Q96B23	ARK2N	Protein ARK2N	Q96B23_S67	Q96B23_S67_M1_3	C3-LHF1+TNFa/TNFa	-0.655541	0.655541	0.00174999
O75122	CLASP2	CLIP-associating protein 2	O75122_Y617	O75122_Y617_M1_3	C3-LHF1+TNFa/TNFa	-0.655615	0.655615	6.43213e-05
P78356	PIP4K2B	Phosphatidylinositol 5-phosphate 4-kinase type-2 beta	P78356_Y320	P78356_Y320_M1_3	C3-LHF1+TNFa/TNFa	-0.657004	0.657004	0.0413924
Q71F56	MED13L	Mediator of RNA polymerase II transcription subunit 13-like	Q71F56_T867	Q71F56_T867_M2_3	C3-LHF1+TNFa/TNFa	-0.657725	0.657725	3.55093e-05
P07197	NEFM	Neurofilament medium polypeptide	P07197_S633	P07197_S633_M1_3	C3-LHF1+TNFa/TNFa	-0.658067	0.658067	0.00326907
P07197	NEFM	Neurofilament medium polypeptide	P07197_S646	P07197_S646_M1_3	C3-LHF1+TNFa/TNFa	-0.658067	0.658067	0.00326907
P07197	NEFM	Neurofilament medium polypeptide	P07197_S659	P07197_S659_M1_3	C3-LHF1+TNFa/TNFa	-0.658067	0.658067	0.00326907
O95232	LUC7L3	Luc7-like protein 3	O95232_S425	O95232_S425_M1_3	C3-LHF1+TNFa/TNFa	-0.658378	0.658378	0.00924896
Q53F19	NCBP3	Nuclear cap-binding protein subunit 3	Q53F19_S609	Q53F19_S609_M1_3	C3-LHF1+TNFa/TNFa	-0.658603	0.658603	0.00754652
Q15651	HMGN3	High mobility group nucleosome-binding domain-containing protein 3	Q15651_T91	Q15651_T91_M1_3	C3-LHF1+TNFa/TNFa	-0.659329	0.659329	0.0143148
Q7Z460	CLASP1	CLIP-associating protein 1	Q7Z460_S823	Q7Z460_S823_M1_3	C3-LHF1+TNFa/TNFa	-0.659719	0.659719	1.19336e-05
P11142	HSPA8	Heat shock cognate 71 kDa protein	P11142_S340	P11142_S340_M1_3	C3-LHF1+TNFa/TNFa	-0.660649	0.660649	7.52718e-05
Q9NTI5	PDS5B	Sister chromatid cohesion protein PDS5 homolog B	Q9NTI5_Y1187	Q9NTI5_Y1187_M1_3	C3-LHF1+TNFa/TNFa	-0.660902	0.660902	0.00413489
Q7KZI7	MARK2	Serine/threonine-protein kinase MARK2	Q7KZI7_S498	Q7KZI7_S498_M1_3	C3-LHF1+TNFa/TNFa	-0.660993	0.660993	0.000310382
Q9Y4W2	LAS1L	Ribosomal biogenesis protein LAS1L	Q9Y4W2_T282	Q9Y4W2_T282_M1_3	C3-LHF1+TNFa/TNFa	-0.661283	0.661283	0.0412013
O95297	MPZL1	Myelin protein zero-like protein 1	O95297_S219	O95297_S219_M1_3	C3-LHF1+TNFa/TNFa	-0.662409	0.662409	0.0289291
Q8IWI9	MGA	MAX gene-associated protein	Q8IWI9_S1497	Q8IWI9_S1497_M1_3	C3-LHF1+TNFa/TNFa	-0.663591	0.663591	0.00497159
O43295	SRGAP3	SLIT-ROBO Rho GTPase-activating protein 3	O43295_S858	O43295_S858_M1_3	C3-LHF1+TNFa/TNFa	-0.664212	0.664212	0.00296894
Q9Y4F5	CEP170B	Centrosomal protein of 170 kDa protein B	Q9Y4F5_Y672	Q9Y4F5_Y672_M1_3	C3-LHF1+TNFa/TNFa	-0.664316	0.664316	0.000134917
O60716	CTNND1	Catenin delta-1	O60716_S320	O60716_S320_M1_3	C3-LHF1+TNFa/TNFa	-0.664994	0.664994	0.0234365
Q14135	VGLL4	Transcription cofactor vestigial-like protein 4	Q14135_S59	Q14135_S59_M1_3	C3-LHF1+TNFa/TNFa	-0.665304	0.665304	0.000490841
Q8TC05	MDM1	Nuclear protein MDM1	Q8TC05_S601	Q8TC05_S601_M1_3	C3-LHF1+TNFa/TNFa	-0.665366	0.665366	0.00180165
P27816	MAP4	Microtubule-associated protein 4	P27816_Y113	P27816_Y113_M1_3	C3-LHF1+TNFa/TNFa	-0.665689	0.665689	0.0127846
Q12873	CHD3	Chromodomain-helicase-DNA-binding protein 3	Q12873_S1819	Q12873_S1819_M1_3	C3-LHF1+TNFa/TNFa	-0.666713	0.666713	0.0138223
Q8TEU7	RAPGEF6	Rap guanine nucleotide exchange factor 6	Q8TEU7_S1179	Q8TEU7_S1179_M1_3	C3-LHF1+TNFa/TNFa	-0.668225	0.668225	0.000689736
Q8WXI9	GATAD2B	Transcriptional repressor p66-beta	Q8WXI9_S246	Q8WXI9_S246_M1_3	C3-LHF1+TNFa/TNFa	-0.668372	0.668372	0.030215
Q2KJY2	KIF26B	Kinesin-like protein KIF26B	Q2KJY2_S1042	Q2KJY2_S1042_M1_3	C3-LHF1+TNFa/TNFa	-0.669329	0.669329	5.70675e-05
Q8WUA2	PPIL4	Peptidyl-prolyl cis-trans isomerase-like 4	Q8WUA2_S393	Q8WUA2_S393_M1_3	C3-LHF1+TNFa/TNFa	-0.669786	0.669786	0.003933
Q13507	TRPC3	Short transient receptor potential channel 3	Q13507_S840	Q13507_S840_M1_3	C3-LHF1+TNFa/TNFa	-0.669804	0.669804	0.000811845
Q9P2R7	SUCLA2	Succinate--CoA ligase [ADP-forming] subunit beta, mitochondrial	Q9P2R7_S79	Q9P2R7_S79_M1_3	C3-LHF1+TNFa/TNFa	-0.670064	0.670064	4.24574e-05	molecular association, regulation	apoptosis, induced
Q9Y227	ENTPD4	Ectonucleoside triphosphate diphosphohydrolase 4	Q9Y227_S597	Q9Y227_S597_M1_3	C3-LHF1+TNFa/TNFa	-0.670078	0.670078	0.00791811
O94811	TPPP	Tubulin polymerization-promoting protein	O94811_S32	O94811_S32_M1_3	C3-LHF1+TNFa/TNFa	-0.670478	0.670478	0.005371	acetylation; phosphorylation	transcription, induced
Q12802	AKAP13	A-kinase anchor protein 13	Q12802_S1282	Q12802_S1282_M1_3	C3-LHF1+TNFa/TNFa	-0.671197	0.671197	0.00103129
P53992	SEC24C	Protein transport protein Sec24C	P53992_S308	P53992_S308_M1_3	C3-LHF1+TNFa/TNFa	-0.671667	0.671667	0.0135743
Q9Y2E4	DIP2C	Disco-interacting protein 2 homolog C	Q9Y2E4_T659	Q9Y2E4_T659_M1_3	C3-LHF1+TNFa/TNFa	-0.671861	0.671861	0.0127832
Q9BQ70	TCF25	Ribosome quality control complex subunit TCF25	Q9BQ70_T111	Q9BQ70_T111_M1_3	C3-LHF1+TNFa/TNFa	-0.671935	0.671935	0.000844865
Q15811	ITSN1	Intersectin-1	Q15811_S978	Q15811_S978_M1_3	C3-LHF1+TNFa/TNFa	-0.672128	0.672128	6.29553e-06
Q9H7N4	SCAF1	Splicing factor, arginine/serine-rich 19	Q9H7N4_S453	Q9H7N4_S453_M1_3	C3-LHF1+TNFa/TNFa	-0.672461	0.672461	0.0450601
Q9Y3R0	GRIP1	Glutamate receptor-interacting protein 1	Q9Y3R0_T52	Q9Y3R0_T52_M2_3	C3-LHF1+TNFa/TNFa	-0.672606	0.672606	0.000460577
Q9Y3R0	GRIP1	Glutamate receptor-interacting protein 1	Q9Y3R0_S51	Q9Y3R0_S51_M2_3	C3-LHF1+TNFa/TNFa	-0.672606	0.672606	0.000460577
Q15776	ZKSCAN8	Zinc finger protein with KRAB and SCAN domains 8	Q15776_S141	Q15776_S141_M1_3	C3-LHF1+TNFa/TNFa	-0.672664	0.672664	0.00486458
Q58EX2	SDK2	Protein sidekick-2	Q58EX2_S2003	Q58EX2_S2003_M1_3	C3-LHF1+TNFa/TNFa	-0.672716	0.672716	0.00171548
P63165	SUMO1	Small ubiquitin-related modifier 1	P63165_S2	P63165_S2_M1_3	C3-LHF1+TNFa/TNFa	-0.673105	0.673105	0.0467255
Q6IQ23	PLEKHA7	Pleckstrin homology domain-containing family A member 7	Q6IQ23_S545	Q6IQ23_S545_M1_3	C3-LHF1+TNFa/TNFa	-0.673595	0.673595	0.00704423
Q6ZMH5	SLC39A5	Zinc transporter ZIP5	Q6ZMH5_S336	Q6ZMH5_S336_M1_3	C3-LHF1+TNFa/TNFa	-0.673805	0.673805	0.000299222
Q05655	PRKCD	Protein kinase C delta type	Q05655_S130	Q05655_S130_M1_3	C3-LHF1+TNFa/TNFa	-0.674169	0.674169	0.0170336
Q92615	LARP4B	La-related protein 4B	Q92615_S601	Q92615_S601_M1_3	C3-LHF1+TNFa/TNFa	-0.674971	0.674971	0.0402528
Q5JSL3	DOCK11	Dedicator of cytokinesis protein 11	Q5JSL3_S23	Q5JSL3_S23_M1_3	C3-LHF1+TNFa/TNFa	-0.675555	0.675555	0.00321785
Q9BZF2	OSBPL7	Oxysterol-binding protein-related protein 7	Q9BZF2_S226	Q9BZF2_S226_M1_3	C3-LHF1+TNFa/TNFa	-0.675891	0.675891	0.00252329
Q8IWV7	UBR1	E3 ubiquitin-protein ligase UBR1	Q8IWV7_Y1286	Q8IWV7_Y1286_M1_3	C3-LHF1+TNFa/TNFa	-0.676794	0.676794	0.00937282
P21333	FLNA	Filamin-A	P21333_S2319	P21333_S2319_M1_3	C3-LHF1+TNFa/TNFa	-0.677465	0.677465	1.17616e-05
Q14694	USP10	Ubiquitin carboxyl-terminal hydrolase 10	Q14694_Y77	Q14694_Y77_M1_3	C3-LHF1+TNFa/TNFa	-0.678215	0.678215	0.0150266
Q14004	CDK13	Cyclin-dependent kinase 13	Q14004_S664	Q14004_S664_M1_3	C3-LHF1+TNFa/TNFa	-0.678483	0.678483	0.00797401
Q5VT06	CEP350	Centrosome-associated protein 350	Q5VT06_S473	Q5VT06_S473_M1_3	C3-LHF1+TNFa/TNFa	-0.679148	0.679148	0.033076
O60841	EIF5B	Eukaryotic translation initiation factor 5B	O60841_Y134	O60841_Y134_M1_3	C3-LHF1+TNFa/TNFa	-0.679363	0.679363	0.0243443
Q15393	SF3B3	Splicing factor 3B subunit 3	Q15393_S991	Q15393_S991_M1_3	C3-LHF1+TNFa/TNFa	-0.679403	0.679403	0.00318056
O75807	PPP1R15A	Protein phosphatase 1 regulatory subunit 15A	O75807_S143	O75807_S143_M1_3	C3-LHF1+TNFa/TNFa	-0.679435	0.679435	0.000647169
Q86XR8	CEP57	Centrosomal protein of 57 kDa	Q86XR8_Y36	Q86XR8_Y36_M1_3	C3-LHF1+TNFa/TNFa	-0.680195	0.680195	0.0377469
P49757	NUMB	Protein numb homolog	P49757_S194	P49757_S194_M1_3	C3-LHF1+TNFa/TNFa	-0.680211	0.680211	0.0416319
P08138	NGFR	Tumor necrosis factor receptor superfamily member 16	P08138_S311	P08138_S311_M2_3	C3-LHF1+TNFa/TNFa	-0.680822	0.680822	0.02334
Q8IY63	AMOTL1	Angiomotin-like protein 1	Q8IY63_S828	Q8IY63_S828_M1_3	C3-LHF1+TNFa/TNFa	-0.681447	0.681447	0.0216213
P12270	TPR	Nucleoprotein TPR	P12270_S135	P12270_S135_M1_3	C3-LHF1+TNFa/TNFa	-0.681502	0.681502	0.00504304
Q9C0H9	SRCIN1	SRC kinase signaling inhibitor 1	Q9C0H9_S513	Q9C0H9_S513_M1_3	C3-LHF1+TNFa/TNFa	-0.681612	0.681612	0.00268678
Q8N2S1	LTBP4	Latent-transforming growth factor beta-binding protein 4	Q8N2S1_S300	Q8N2S1_S300_M1_3	C3-LHF1+TNFa/TNFa	-0.682192	0.682192	1.51492e-11
Q5TBA9	FRY	Protein furry homolog	Q5TBA9_S1379	Q5TBA9_S1379_M1_3	C3-LHF1+TNFa/TNFa	-0.682208	0.682208	0.000102498
P19338	NCL	Nucleolin	P19338_S580	P19338_S580_M1_3	C3-LHF1+TNFa/TNFa	-0.682208	0.682208	0.00040856
Q6DD87	ZNF787	Zinc finger protein 787	Q6DD87_S173	Q6DD87_S173_M1_3	C3-LHF1+TNFa/TNFa	-0.682622	0.682622	2.10457e-06
O14647	CHD2	Chromodomain-helicase-DNA-binding protein 2	O14647_S1373	O14647_S1373_M2_3	C3-LHF1+TNFa/TNFa	-0.682806	0.682806	0.00127552
O14647	CHD2	Chromodomain-helicase-DNA-binding protein 2	O14647_S1369	O14647_S1369_M2_3	C3-LHF1+TNFa/TNFa	-0.682806	0.682806	0.00127552
Q9ULS5	TMCC3	Transmembrane and coiled-coil domain protein 3	Q9ULS5_S226	Q9ULS5_S226_M1_3	C3-LHF1+TNFa/TNFa	-0.682972	0.682972	0.00705879
Q9NZU7	CABP1	Calcium-binding protein 1	Q9NZU7_S176	Q9NZU7_S176_M1_3	C3-LHF1+TNFa/TNFa	-0.683211	0.683211	2.38535e-05
P07197	NEFM	Neurofilament medium polypeptide	P07197_S620	P07197_S620_M1_3	C3-LHF1+TNFa/TNFa	-0.684143	0.684143	0.00219263
Q92576	PHF3	PHD finger protein 3	Q92576_S1722	Q92576_S1722_M1_3	C3-LHF1+TNFa/TNFa	-0.684234	0.684234	0.0126754
Q9Y6D6	ARFGEF1	Brefeldin A-inhibited guanine nucleotide-exchange protein 1	Q9Y6D6_S1555	Q9Y6D6_S1555_M1_3	C3-LHF1+TNFa/TNFa	-0.684465	0.684465	0.0478737
O15027	SEC16A	Protein transport protein Sec16A	O15027_S296	O15027_S296_M1_3	C3-LHF1+TNFa/TNFa	-0.684638	0.684638	0.00290725
C9J798;O43374	RASA4B;RASA4	Ras GTPase-activating protein 4B;Ras GTPase-activating protein 4	C9J798_S562	C9J798_S562_M1_3	C3-LHF1+TNFa/TNFa	-0.684949	0.684949	0.00219761
C9J798;O43374	RASA4B;RASA4	Ras GTPase-activating protein 4B;Ras GTPase-activating protein 4	O43374_S562	O43374_S562_M1_3	C3-LHF1+TNFa/TNFa	-0.684949	0.684949	0.00219761
O15400	STX7	Syntaxin-7	O15400_S45	O15400_S45_M1_3	C3-LHF1+TNFa/TNFa	-0.685385	0.685385	0.000279163
Q9BSE5	AGMAT	Guanidino acid hydrolase, mitochondrial	Q9BSE5_S46	Q9BSE5_S46_M1_3	C3-LHF1+TNFa/TNFa	-0.686252	0.686252	0.000773129
P19022	CDH2	Cadherin-2	P19022_S824	P19022_S824_M1_3	C3-LHF1+TNFa/TNFa	-0.686467	0.686467	0.00489081
Q96T23	RSF1	Remodeling and spacing factor 1	Q96T23_Y1281	Q96T23_Y1281_M1_3	C3-LHF1+TNFa/TNFa	-0.687327	0.687327	0.00023231
Q08499	PDE4D	cAMP-specific 3',5'-cyclic phosphodiesterase 4D	Q08499_S202	Q08499_S202_M2_3	C3-LHF1+TNFa/TNFa	-0.687564	0.687564	0.0225123
Q08499	PDE4D	cAMP-specific 3',5'-cyclic phosphodiesterase 4D	Q08499_S197	Q08499_S197_M2_3	C3-LHF1+TNFa/TNFa	-0.687564	0.687564	0.0225123
Q96JQ0	DCHS1	Protocadherin-16	Q96JQ0_S2985	Q96JQ0_S2985_M1_3	C3-LHF1+TNFa/TNFa	-0.688716	0.688716	0.00483675
A8K0R7	ZNF839	Zinc finger protein 839	A8K0R7_S574	A8K0R7_S574_M1_3	C3-LHF1+TNFa/TNFa	-0.688789	0.688789	0.0164689
Q5T5U3	ARHGAP21	Rho GTPase-activating protein 21	Q5T5U3_S924	Q5T5U3_S924_M1_3	C3-LHF1+TNFa/TNFa	-0.689161	0.689161	0.000697445
Q9UKJ3	GPATCH8	G patch domain-containing protein 8	Q9UKJ3_S1035	Q9UKJ3_S1035_M1_3	C3-LHF1+TNFa/TNFa	-0.68954	0.68954	0.00585943
P32519	ELF1	ETS-related transcription factor Elf-1	P32519_S163	P32519_S163_M1_3	C3-LHF1+TNFa/TNFa	-0.689716	0.689716	0.0295824
P62328	TMSB4X	Thymosin beta-4	P62328_T23	P62328_T23_M1_3	C3-LHF1+TNFa/TNFa	-0.690288	0.690288	0.00330385
Q7Z309	PABIR2	PABIR family member 2	Q7Z309_S115	Q7Z309_S115_M2_3	C3-LHF1+TNFa/TNFa	-0.691324	0.691324	0.0466233
Q6DHV7	ADAL	Adenosine deaminase-like protein	Q6DHV7_S243	Q6DHV7_S243_M1_3	C3-LHF1+TNFa/TNFa	-0.692607	0.692607	0.00711773
Q6GQQ9	OTUD7B	OTU domain-containing protein 7B	Q6GQQ9_S105	Q6GQQ9_S105_M1_3	C3-LHF1+TNFa/TNFa	-0.693212	0.693212	0.0136674
Q86U86	PBRM1	Protein polybromo-1	Q86U86_T1113	Q86U86_T1113_M1_3	C3-LHF1+TNFa/TNFa	-0.694725	0.694725	0.0315599
Q9H9D4	ZNF408	Zinc finger protein 408	Q9H9D4_S636	Q9H9D4_S636_M1_3	C3-LHF1+TNFa/TNFa	-0.695008	0.695008	0.000844264
P49790	NUP153	Nuclear pore complex protein Nup153	P49790_S240	P49790_S240_M1_3	C3-LHF1+TNFa/TNFa	-0.695578	0.695578	0.0243483
Q92622	RUBCN	Run domain Beclin-1-interacting and cysteine-rich domain-containing protein	Q92622_T272	Q92622_T272_M1_3	C3-LHF1+TNFa/TNFa	-0.695839	0.695839	0.000179484
O75487	GPC4	Glypican-4	O75487_S68	O75487_S68_M1_3	C3-LHF1+TNFa/TNFa	-0.695918	0.695918	0.00657568
Q7Z5Q1	CPEB2	Cytoplasmic polyadenylation element-binding protein 2	Q7Z5Q1_S89	Q7Z5Q1_S89_M1_3	C3-LHF1+TNFa/TNFa	-0.696352	0.696352	0.00088297
Q8TDD1	DDX54	ATP-dependent RNA helicase DDX54	Q8TDD1_T74	Q8TDD1_T74_M1_3	C3-LHF1+TNFa/TNFa	-0.696632	0.696632	0.0101852
Q9Y6I3	EPN1	Epsin-1	Q9Y6I3_T470	Q9Y6I3_T470_M1_3	C3-LHF1+TNFa/TNFa	-0.696902	0.696902	0.00478775
Q9C0C9	UBE2O	(E3-independent) E2 ubiquitin-conjugating enzyme	Q9C0C9_S401	Q9C0C9_S401_M1_3	C3-LHF1+TNFa/TNFa	-0.697494	0.697494	0.0150572
Q9Y485	DMXL1	DmX-like protein 1	Q9Y485_S324	Q9Y485_S324_M1_3	C3-LHF1+TNFa/TNFa	-0.698317	0.698317	0.00782021
P42858	HTT	Huntingtin	P42858_T1120	P42858_T1120_M1_3	C3-LHF1+TNFa/TNFa	-0.698344	0.698344	0.0319398
O95208	EPN2	Epsin-2	O95208_S327	O95208_S327_M1_3	C3-LHF1+TNFa/TNFa	-0.698369	0.698369	0.000831794
O43314	PPIP5K2	Inositol hexakisphosphate and diphosphoinositol-pentakisphosphate kinase 2	O43314_S1016	O43314_S1016_M1_3	C3-LHF1+TNFa/TNFa	-0.699119	0.699119	0.0026998
P31152	MAPK4	Mitogen-activated protein kinase 4	P31152_S386	P31152_S386_M1_3	C3-LHF1+TNFa/TNFa	-0.699583	0.699583	0.0108383
A1X283	SH3PXD2B	SH3 and PX domain-containing protein 2B	A1X283_S491	A1X283_S491_M1_3	C3-LHF1+TNFa/TNFa	-0.700036	0.700036	0.0088364
P62995	TRA2B	Transformer-2 protein homolog beta	P62995_Y207	P62995_Y207_M1_3	C3-LHF1+TNFa/TNFa	-0.700098	0.700098	0.000433123
Q96HP0	DOCK6	Dedicator of cytokinesis protein 6	Q96HP0_S186	Q96HP0_S186_M1_3	C3-LHF1+TNFa/TNFa	-0.70024	0.70024	0.000761983
Q02952	AKAP12	A-kinase anchor protein 12	Q02952_S248	Q02952_S248_M1_3	C3-LHF1+TNFa/TNFa	-0.700326	0.700326	0.0269164
P11274	BCR	Breakpoint cluster region protein	P11274_Y177	P11274_Y177_M1_3	C3-LHF1+TNFa/TNFa	-0.700479	0.700479	0.0113923	molecular association, regulation; phosphorylation	carcinogenesis, induced; cell growth, induced; cell motility, altered; apoptosis, inhibited; cell growth, altered
Q13615	MTMR3	Myotubularin-related protein 3	Q13615_S613	Q13615_S613_M1_3	C3-LHF1+TNFa/TNFa	-0.701251	0.701251	0.0300319
Q96DY7	MTBP	Mdm2-binding protein	Q96DY7_Y770	Q96DY7_Y770_M1_3	C3-LHF1+TNFa/TNFa	-0.701453	0.701453	0.00404664
Q96QT6	PHF12	PHD finger protein 12	Q96QT6_T671	Q96QT6_T671_M1_3	C3-LHF1+TNFa/TNFa	-0.701613	0.701613	0.027401
P00352	ALDH1A1	Aldehyde dehydrogenase 1A1	P00352_S207	P00352_S207_M1_3	C3-LHF1+TNFa/TNFa	-0.702175	0.702175	0.042731
P55196	AFDN	Afadin	P55196_S1275	P55196_S1275_M1_3	C3-LHF1+TNFa/TNFa	-0.702721	0.702721	0.042213
P78317	RNF4	E3 ubiquitin-protein ligase RNF4	P78317_S94	P78317_S94_M1_3	C3-LHF1+TNFa/TNFa	-0.704757	0.704757	0.0116476
Q86U86	PBRM1	Protein polybromo-1	Q86U86_S1119	Q86U86_S1119_M1_3	C3-LHF1+TNFa/TNFa	-0.704822	0.704822	0.00574074
P62491	RAB11A	Ras-related protein Rab-11A	P62491_S20	P62491_S20_M1_3	C3-LHF1+TNFa/TNFa	-0.704907	0.704907	2.37672e-05
Q9P219	CCDC88C	Protein Daple	Q9P219_S1572	Q9P219_S1572_M1_3	C3-LHF1+TNFa/TNFa	-0.704987	0.704987	0.0460302
A6NHR9	SMCHD1	Structural maintenance of chromosomes flexible hinge domain-containing protein 1	A6NHR9_S1709	A6NHR9_S1709_M1_3	C3-LHF1+TNFa/TNFa	-0.705257	0.705257	2.83899e-05
O14686	KMT2D	Histone-lysine N-methyltransferase 2D	O14686_S1854	O14686_S1854_M2_3	C3-LHF1+TNFa/TNFa	-0.705498	0.705498	0.030997
O94827	PLEKHG5	Pleckstrin homology domain-containing family G member 5	O94827_S937	O94827_S937_M1_3	C3-LHF1+TNFa/TNFa	-0.705602	0.705602	0.00839084
Q9UNI6	DUSP12	Dual specificity protein phosphatase 12	Q9UNI6_S335	Q9UNI6_S335_M1_3	C3-LHF1+TNFa/TNFa	-0.70561	0.70561	0.000507339	intracellular localization	cell cycle regulation
Q8IWU2	LMTK2	Serine/threonine-protein kinase LMTK2	Q8IWU2_S617	Q8IWU2_S617_M1_3	C3-LHF1+TNFa/TNFa	-0.705687	0.705687	0.00524031
P36957	DLST	Dihydrolipoyllysine-residue succinyltransferase component of 2-oxoglutarate dehydrogenase complex, mitochondrial	P36957_S81	P36957_S81_M1_3	C3-LHF1+TNFa/TNFa	-0.70711	0.70711	0.000304344
P29762	CRABP1	Cellular retinoic acid-binding protein 1	P29762_S12	P29762_S12_M1_3	C3-LHF1+TNFa/TNFa	-0.707695	0.707695	0.00140985
P41182	BCL6	B-cell lymphoma 6 protein	P41182_S404	P41182_S404_M1_3	C3-LHF1+TNFa/TNFa	-0.708901	0.708901	0.000445752
Q9UMR2	DDX19B	ATP-dependent RNA helicase DDX19B	Q9UMR2_T468	Q9UMR2_T468_M1_3	C3-LHF1+TNFa/TNFa	-0.709521	0.709521	0.000480807
O15550	KDM6A	Lysine-specific demethylase 6A	O15550_S761	O15550_S761_M1_3	C3-LHF1+TNFa/TNFa	-0.71028	0.71028	5.24121e-05
P49757	NUMB	Protein numb homolog	P49757_S425	P49757_S425_M1_3	C3-LHF1+TNFa/TNFa	-0.710398	0.710398	0.00602335
O95674	CDS2	Phosphatidate cytidylyltransferase 2	O95674_S41	O95674_S41_M1_3	C3-LHF1+TNFa/TNFa	-0.710682	0.710682	0.0129096
Q13976	PRKG1	cGMP-dependent protein kinase 1	Q13976_S27	Q13976_S27_M1_3	C3-LHF1+TNFa/TNFa	-0.710725	0.710725	0.00179491
Q9UGI6	KCNN3	Small conductance calcium-activated potassium channel protein 3	Q9UGI6_S167	Q9UGI6_S167_M1_3	C3-LHF1+TNFa/TNFa	-0.711677	0.711677	1.12463e-09
Q8TEA8	DTD1	D-aminoacyl-tRNA deacylase 1	Q8TEA8_S205	Q8TEA8_S205_M1_3	C3-LHF1+TNFa/TNFa	-0.711693	0.711693	0.00283218	molecular association, regulation	cell cycle regulation; cell growth, induced
Q96E09	PABIR1	PPP2R1A-PPP2R2A-interacting phosphatase regulator 1	Q96E09_S147	Q96E09_S147_M1_3	C3-LHF1+TNFa/TNFa	-0.711936	0.711936	0.00531081
Q96HA1	POM121	Nuclear envelope pore membrane protein POM 121	Q96HA1_S81	Q96HA1_S81_M1_3	C3-LHF1+TNFa/TNFa	-0.712161	0.712161	0.0129313
O94830	DDHD2	Phospholipase DDHD2	O94830_S583	O94830_S583_M1_3	C3-LHF1+TNFa/TNFa	-0.713165	0.713165	0.0407718
P68371	TUBB4B	Tubulin beta-4B chain	P68371_S95	P68371_S95_M1_3	C3-LHF1+TNFa/TNFa	-0.713707	0.713707	0.0475449
Q01094	E2F1	Transcription factor E2F1	Q01094_S375	Q01094_S375_M1_3	C3-LHF1+TNFa/TNFa	-0.714011	0.714011	0.000524109	molecular association, regulation; protein conformation	cell cycle regulation; transcription, inhibited; transcription, altered; cell growth, altered
Q92934	BAD	Bcl2-associated agonist of cell death	Q92934_S99	Q92934_S99_M1_3	C3-LHF1+TNFa/TNFa	-0.714469	0.714469	4.33952e-05	activity, induced; molecular association, regulation; phosphorylation	cell cycle regulation; carcinogenesis, induced; apoptosis, altered; cell motility, induced; apoptosis, inhibited; transcription, inhibited; cell growth, altered
Q9BSW2	CRACR2A	EF-hand calcium-binding domain-containing protein 4B	Q9BSW2_Y607	Q9BSW2_Y607_M1_3	C3-LHF1+TNFa/TNFa	-0.714833	0.714833	0.00273816
Q15785	TOMM34	Mitochondrial import receptor subunit TOM34	Q15785_S93	Q15785_S93_M1_3	C3-LHF1+TNFa/TNFa	-0.715236	0.715236	0.0328626
Q08AD1	CAMSAP2	Calmodulin-regulated spectrin-associated protein 2	Q08AD1_S844	Q08AD1_S844_M1_3	C3-LHF1+TNFa/TNFa	-0.716739	0.716739	0.0267053
O94885	SASH1	SAM and SH3 domain-containing protein 1	O94885_S743	O94885_S743_M1_3	C3-LHF1+TNFa/TNFa	-0.716957	0.716957	0.0100235
Q9HBL0	TNS1	Tensin-1	Q9HBL0_S889	Q9HBL0_S889_M1_3	C3-LHF1+TNFa/TNFa	-0.716981	0.716981	0.000922845
P05787	KRT8	Keratin, type II cytoskeletal 8	P05787_S291	P05787_S291_M1_3	C3-LHF1+TNFa/TNFa	-0.718274	0.718274	2.32136e-09	protein conformation
Q6GYQ0	RALGAPA1	Ral GTPase-activating protein subunit alpha-1	Q6GYQ0_S831	Q6GYQ0_S831_M1_3	C3-LHF1+TNFa/TNFa	-0.718822	0.718822	0.0231397
Q14671	PUM1	Pumilio homolog 1	Q14671_S800	Q14671_S800_M1_3	C3-LHF1+TNFa/TNFa	-0.719167	0.719167	8.05225e-07
O14647	CHD2	Chromodomain-helicase-DNA-binding protein 2	O14647_S1364	O14647_S1364_M1_3	C3-LHF1+TNFa/TNFa	-0.71972	0.71972	0.00308224
Q9NPA8	ENY2	Transcription and mRNA export factor ENY2	Q9NPA8_S100	Q9NPA8_S100_M1_3	C3-LHF1+TNFa/TNFa	-0.720046	0.720046	0.011922
Q5T9C2	EEIG1	Early estrogen-induced gene 1 protein	Q5T9C2_S251	Q5T9C2_S251_M1_3	C3-LHF1+TNFa/TNFa	-0.720126	0.720126	0.000755182
P16401	H1-5	Histone H1.5	P16401_S81	P16401_S81_M1_3	C3-LHF1+TNFa/TNFa	-0.720954	0.720954	0.0487161
P50479	PDLIM4	PDZ and LIM domain protein 4	P50479_S120	P50479_S120_M1_3	C3-LHF1+TNFa/TNFa	-0.721073	0.721073	0.00386076
Q9UQ35	SRRM2	Serine/arginine repetitive matrix protein 2	Q9UQ35_S1460	Q9UQ35_S1460_M3_3	C3-LHF1+TNFa/TNFa	-0.721165	0.721165	0.0115812
Q9HBL0	TNS1	Tensin-1	Q9HBL0_S858	Q9HBL0_S858_M1_3	C3-LHF1+TNFa/TNFa	-0.721294	0.721294	6.45734e-06
Q9H7N4	SCAF1	Splicing factor, arginine/serine-rich 19	Q9H7N4_S738	Q9H7N4_S738_M1_3	C3-LHF1+TNFa/TNFa	-0.721461	0.721461	0.000321885
Q86VQ1	GLCCI1	Glucocorticoid-induced transcript 1 protein	Q86VQ1_S406	Q86VQ1_S406_M1_3	C3-LHF1+TNFa/TNFa	-0.721593	0.721593	0.00528162
Q09666	AHNAK	Neuroblast differentiation-associated protein AHNAK	Q09666_S5099	Q09666_S5099_M1_3	C3-LHF1+TNFa/TNFa	-0.722255	0.722255	0.00977073
Q9BRQ0	PYGO2	Pygopus homolog 2	Q9BRQ0_Y55	Q9BRQ0_Y55_M1_3	C3-LHF1+TNFa/TNFa	-0.72266	0.72266	0.0244002
P51825	AFF1	AF4/FMR2 family member 1	P51825_S199	P51825_S199_M1_3	C3-LHF1+TNFa/TNFa	-0.723021	0.723021	1.39757e-06
P68363	TUBA1B	Tubulin alpha-1B chain	P68363_T73	P68363_T73_M1_3	C3-LHF1+TNFa/TNFa	-0.72366	0.72366	0.0010454
O14617	AP3D1	AP-3 complex subunit delta-1	O14617_S632	O14617_S632_M1_3	C3-LHF1+TNFa/TNFa	-0.723894	0.723894	0.0130443
Q5T481	RBM20	RNA-binding protein 20	Q5T481_S1048	Q5T481_S1048_M1_3	C3-LHF1+TNFa/TNFa	-0.724191	0.724191	2.74034e-05
P31152	MAPK4	Mitogen-activated protein kinase 4	P31152_T474	P31152_T474_M1_3	C3-LHF1+TNFa/TNFa	-0.724259	0.724259	0.017659
Q00577	PURA	Transcriptional activator protein Pur-alpha	Q00577_Y253	Q00577_Y253_M1_3	C3-LHF1+TNFa/TNFa	-0.724295	0.724295	0.0433786
P54259	ATN1	Atrophin-1	P54259_S896	P54259_S896_M1_3	C3-LHF1+TNFa/TNFa	-0.724296	0.724296	0.0348055
P46379	BAG6	Large proline-rich protein BAG6	P46379_S1084	P46379_S1084_M1_3	C3-LHF1+TNFa/TNFa	-0.724607	0.724607	0.000981705
O00512	BCL9	B-cell CLL/lymphoma 9 protein	O00512_T115	O00512_T115_M1_3	C3-LHF1+TNFa/TNFa	-0.724666	0.724666	0.00242312
Q9Y2V2	CARHSP1	Calcium-regulated heat-stable protein 1	Q9Y2V2_S32	Q9Y2V2_S32_M2_3	C3-LHF1+TNFa/TNFa	-0.725634	0.725634	0.0230805
Q9Y2V2	CARHSP1	Calcium-regulated heat-stable protein 1	Q9Y2V2_S30	Q9Y2V2_S30_M2_3	C3-LHF1+TNFa/TNFa	-0.725634	0.725634	0.0230805
Q9NU19	TBC1D22B	TBC1 domain family member 22B	Q9NU19_S58	Q9NU19_S58_M1_3	C3-LHF1+TNFa/TNFa	-0.725692	0.725692	0.0030105
Q9HCD5	NCOA5	Nuclear receptor coactivator 5	Q9HCD5_S9	Q9HCD5_S9_M1_3	C3-LHF1+TNFa/TNFa	-0.725901	0.725901	0.0138913
Q29RF7	PDS5A	Sister chromatid cohesion protein PDS5 homolog A	Q29RF7_T1208	Q29RF7_T1208_M1_3	C3-LHF1+TNFa/TNFa	-0.72646	0.72646	0.0125154
Q9GZT8	NIF3L1	NIF3-like protein 1	Q9GZT8_S367	Q9GZT8_S367_M1_3	C3-LHF1+TNFa/TNFa	-0.726543	0.726543	0.00416464
Q9BRK4	LZTS2	Leucine zipper putative tumor suppressor 2	Q9BRK4_S346	Q9BRK4_S346_M1_3	C3-LHF1+TNFa/TNFa	-0.726752	0.726752	0.0464571
Q8WVT3	TRAPPC12	Trafficking protein particle complex subunit 12	Q8WVT3_S184	Q8WVT3_S184_M1_3	C3-LHF1+TNFa/TNFa	-0.72781	0.72781	2.79618e-06
Q9Y618	NCOR2	Nuclear receptor corepressor 2	Q9Y618_S1595	Q9Y618_S1595_M1_3	C3-LHF1+TNFa/TNFa	-0.727968	0.727968	0.0065327
P25786	PSMA1	Proteasome subunit alpha type-1	P25786_S110	P25786_S110_M1_3	C3-LHF1+TNFa/TNFa	-0.728928	0.728928	0.00369745
Q99575	POP1	Ribonucleases P/MRP protein subunit POP1	Q99575_T365	Q99575_T365_M1_3	C3-LHF1+TNFa/TNFa	-0.729543	0.729543	0.00118571
Q9Y6M7	SLC4A7	Sodium bicarbonate cotransporter 3	Q9Y6M7_S556	Q9Y6M7_S556_M1_3	C3-LHF1+TNFa/TNFa	-0.729879	0.729879	6.09596e-05
Q9NRJ4	TULP4	Tubby-related protein 4	Q9NRJ4_S577	Q9NRJ4_S577_M1_3	C3-LHF1+TNFa/TNFa	-0.729905	0.729905	0.0424804
Q7Z3G6	PRICKLE2	Prickle-like protein 2	Q7Z3G6_S806	Q7Z3G6_S806_M1_3	C3-LHF1+TNFa/TNFa	-0.730952	0.730952	0.00358911
O43148	RNMT	mRNA cap guanine-N7 methyltransferase	O43148_S102	O43148_S102_M1_3	C3-LHF1+TNFa/TNFa	-0.731226	0.731226	0.00680991
Q8TDY2	RB1CC1	RB1-inducible coiled-coil protein 1	Q8TDY2_S222	Q8TDY2_S222_M1_3	C3-LHF1+TNFa/TNFa	-0.731667	0.731667	0.0487703
Q8WVT3	TRAPPC12	Trafficking protein particle complex subunit 12	Q8WVT3_S182	Q8WVT3_S182_M1_3	C3-LHF1+TNFa/TNFa	-0.732395	0.732395	0.0088247
P06753	TPM3	Tropomyosin alpha-3 chain	P06753_S88	P06753_S88_M1_3	C3-LHF1+TNFa/TNFa	-0.732705	0.732705	0.0321967
Q13428	TCOF1	Treacle protein	Q13428_S484	Q13428_S484_M1_3	C3-LHF1+TNFa/TNFa	-0.733606	0.733606	0.00218442
Q5TEC6	H3-7	Histone H3-7	Q5TEC6_T81	Q5TEC6_T81_M1_3	C3-LHF1+TNFa/TNFa	-0.733902	0.733902	0.000178834
O43318	MAP3K7	Mitogen-activated protein kinase kinase kinase 7	O43318_S417	O43318_S417_M1_3	C3-LHF1+TNFa/TNFa	-0.733905	0.733905	0.00189507
P06576	ATP5F1B	ATP synthase subunit beta, mitochondrial	P06576_T140	P06576_T140_M1_3	C3-LHF1+TNFa/TNFa	-0.734032	0.734032	8.85907e-05
P98077	SHC2	SHC-transforming protein 2	P98077_S467	P98077_S467_M1_3	C3-LHF1+TNFa/TNFa	-0.734256	0.734256	0.0254201
Q01844	EWSR1	RNA-binding protein EWS	Q01844_S443	Q01844_S443_M1_3	C3-LHF1+TNFa/TNFa	-0.73464	0.73464	8.55549e-07
Q5VZM2	RRAGB	Ras-related GTP-binding protein B	Q5VZM2_S4	Q5VZM2_S4_M1_3	C3-LHF1+TNFa/TNFa	-0.734869	0.734869	0.0143604
Q5EBL4	RILPL1	RILP-like protein 1	Q5EBL4_T268	Q5EBL4_T268_M1_3	C3-LHF1+TNFa/TNFa	-0.735534	0.735534	7.43537e-05
O60256	PRPSAP2	Phosphoribosyl pyrophosphate synthase-associated protein 2	O60256_S219	O60256_S219_M1_3	C3-LHF1+TNFa/TNFa	-0.735769	0.735769	0.00570927
Q9UGV2	NDRG3	Protein NDRG3	Q9UGV2_S331	Q9UGV2_S331_M1_3	C3-LHF1+TNFa/TNFa	-0.735777	0.735777	0.00120189
Q9HAU0	PLEKHA5	Pleckstrin homology domain-containing family A member 5	Q9HAU0_Y366	Q9HAU0_Y366_M1_3	C3-LHF1+TNFa/TNFa	-0.736506	0.736506	0.0169989
Q9Y243	AKT3	RAC-gamma serine/threonine-protein kinase	Q9Y243_S476	Q9Y243_S476_M1_3	C3-LHF1+TNFa/TNFa	-0.736874	0.736874	0.00322322
P35548	MSX2	Homeobox protein MSX-2	P35548_S103	P35548_S103_M1_3	C3-LHF1+TNFa/TNFa	-0.737359	0.737359	0.00498162
Q6P2E9	EDC4	Enhancer of mRNA-decapping protein 4	Q6P2E9_S729	Q6P2E9_S729_M1_3	C3-LHF1+TNFa/TNFa	-0.737481	0.737481	0.0476426
O00571	DDX3X	ATP-dependent RNA helicase DDX3X	O00571_S594	O00571_S594_M1_3	C3-LHF1+TNFa/TNFa	-0.737594	0.737594	0.032766
O95613	PCNT	Pericentrin	O95613_T2362	O95613_T2362_M1_3	C3-LHF1+TNFa/TNFa	-0.738115	0.738115	0.0200614
O15164	TRIM24	Transcription intermediary factor 1-alpha	O15164_S654	O15164_S654_M1_3	C3-LHF1+TNFa/TNFa	-0.738208	0.738208	0.00265847
P52948	NUP98	Nuclear pore complex protein Nup98-Nup96	P52948_T670	P52948_T670_M1_3	C3-LHF1+TNFa/TNFa	-0.73825	0.73825	0.035375
Q9NRY4	ARHGAP35	Rho GTPase-activating protein 35	Q9NRY4_S770	Q9NRY4_S770_M2_3	C3-LHF1+TNFa/TNFa	-0.738569	0.738569	2.1136e-06
Q8WYP5	AHCTF1	Protein ELYS	Q8WYP5_S1232	Q8WYP5_S1232_M1_3	C3-LHF1+TNFa/TNFa	-0.738785	0.738785	0.000261904
Q9UKA4	AKAP11	A-kinase anchor protein 11	Q9UKA4_S1483	Q9UKA4_S1483_M1_3	C3-LHF1+TNFa/TNFa	-0.738824	0.738824	0.00143478
Q9H9J4	USP42	Ubiquitin carboxyl-terminal hydrolase 42	Q9H9J4_T1262	Q9H9J4_T1262_M1_3	C3-LHF1+TNFa/TNFa	-0.738891	0.738891	0.000268459
Q9UBP9	GULP1	PTB domain-containing engulfment adapter protein 1	Q9UBP9_S230	Q9UBP9_S230_M1_3	C3-LHF1+TNFa/TNFa	-0.739585	0.739585	0.0161007
O95622	ADCY5	Adenylate cyclase type 5	O95622_S666	O95622_S666_M1_3	C3-LHF1+TNFa/TNFa	-0.740445	0.740445	0.0205917
P52756	RBM5	RNA-binding protein 5	P52756_S576	P52756_S576_M1_3	C3-LHF1+TNFa/TNFa	-0.740715	0.740715	0.000402842
P63313	TMSB10	Thymosin beta-10	P63313_T28	P63313_T28_M1_3	C3-LHF1+TNFa/TNFa	-0.741571	0.741571	0.0259511
O60675	MAFK	Transcription factor MafK	O60675_S25	O60675_S25_M1_3	C3-LHF1+TNFa/TNFa	-0.741993	0.741993	0.00126641
Q9P1Q0	VPS54	Vacuolar protein sorting-associated protein 54	Q9P1Q0_S35	Q9P1Q0_S35_M1_3	C3-LHF1+TNFa/TNFa	-0.742132	0.742132	5.97155e-07
Q9BXK5	BCL2L13	Bcl-2-like protein 13	Q9BXK5_S305	Q9BXK5_S305_M1_3	C3-LHF1+TNFa/TNFa	-0.742687	0.742687	0.0121866
Q14676	MDC1	Mediator of DNA damage checkpoint protein 1	Q14676_S402	Q14676_S402_M1_3	C3-LHF1+TNFa/TNFa	-0.743227	0.743227	0.0395642	molecular association, regulation	cell cycle regulation
P50552	VASP	Vasodilator-stimulated phosphoprotein	P50552_S322	P50552_S322_M1_3	C3-LHF1+TNFa/TNFa	-0.744024	0.744024	0.00388533	intracellular localization	cytoskeletal reorganization; cell motility, inhibited
Q8IWU2	LMTK2	Serine/threonine-protein kinase LMTK2	Q8IWU2_S886	Q8IWU2_S886_M1_3	C3-LHF1+TNFa/TNFa	-0.744217	0.744217	0.00160014
Q8IY95	TMEM192	Transmembrane protein 192	Q8IY95_S230	Q8IY95_S230_M1_3	C3-LHF1+TNFa/TNFa	-0.744648	0.744648	1.46609e-06
Q92786	PROX1	Prospero homeobox protein 1	Q92786_S220	Q92786_S220_M1_3	C3-LHF1+TNFa/TNFa	-0.744959	0.744959	1.00524e-05
Q9BV40	VAMP8	Vesicle-associated membrane protein 8	Q9BV40_T54	Q9BV40_T54_M1_3	C3-LHF1+TNFa/TNFa	-0.745749	0.745749	0.0326885	activity, inhibited
Q14686	NCOA6	Nuclear receptor coactivator 6	Q14686_S1240	Q14686_S1240_M1_3	C3-LHF1+TNFa/TNFa	-0.745771	0.745771	0.0150755
P30622	CLIP1	CAP-Gly domain-containing linker protein 1	P30622_S306	P30622_S306_M1_3	C3-LHF1+TNFa/TNFa	-0.746036	0.746036	0.0497503
P30038	ALDH4A1	Delta-1-pyrroline-5-carboxylate dehydrogenase, mitochondrial	P30038_T307	P30038_T307_M1_3	C3-LHF1+TNFa/TNFa	-0.746459	0.746459	5.86074e-06
Q5TF39	MFSD4B	Sodium-dependent glucose transporter 1	Q5TF39_Y486	Q5TF39_Y486_M1_3	C3-LHF1+TNFa/TNFa	-0.747863	0.747863	9.89025e-05
Q6ZN18	AEBP2	Zinc finger protein AEBP2	Q6ZN18_S221	Q6ZN18_S221_M1_3	C3-LHF1+TNFa/TNFa	-0.748185	0.748185	0.0224389
Q9UGU5	HMGXB4	HMG domain-containing protein 4	Q9UGU5_S512	Q9UGU5_S512_M2_3	C3-LHF1+TNFa/TNFa	-0.748544	0.748544	0.000642163
Q9UGU5	HMGXB4	HMG domain-containing protein 4	Q9UGU5_S502	Q9UGU5_S502_M2_3	C3-LHF1+TNFa/TNFa	-0.748544	0.748544	0.000642163
Q66K74	MAP1S	Microtubule-associated protein 1S	Q66K74_S731	Q66K74_S731_M1_3	C3-LHF1+TNFa/TNFa	-0.748927	0.748927	0.00155821
Q92622	RUBCN	Run domain Beclin-1-interacting and cysteine-rich domain-containing protein	Q92622_S667	Q92622_S667_M1_3	C3-LHF1+TNFa/TNFa	-0.750543	0.750543	0.0107731
Q9NVM1	EVA1B	Protein eva-1 homolog B	Q9NVM1_S101	Q9NVM1_S101_M1_3	C3-LHF1+TNFa/TNFa	-0.750892	0.750892	1.58524e-05
Q9BYB0	SHANK3	SH3 and multiple ankyrin repeat domains protein 3	Q9BYB0_S1638	Q9BYB0_S1638_M2_3	C3-LHF1+TNFa/TNFa	-0.75102	0.75102	0.00206332
Q8NF91	SYNE1	Nesprin-1	Q8NF91_S6175	Q8NF91_S6175_M1_3	C3-LHF1+TNFa/TNFa	-0.751064	0.751064	4.74515e-06
P48200	IREB2	Iron-responsive element-binding protein 2	P48200_Y565	P48200_Y565_M1_3	C3-LHF1+TNFa/TNFa	-0.75108	0.75108	6.96195e-05
P46937	YAP1	Transcriptional coactivator YAP1	P46937_T398	P46937_T398_M2_3	C3-LHF1+TNFa/TNFa	-0.751089	0.751089	0.00162039
P46937	YAP1	Transcriptional coactivator YAP1	P46937_S397	P46937_S397_M2_3	C3-LHF1+TNFa/TNFa	-0.751089	0.751089	0.00162039	activity, induced; protein degradation; ubiquitination; intracellular localization; phosphorylation	cell differentiation, inhibited; carcinogenesis, induced; carcinogenesis, inhibited; cell growth, inhibited; apoptosis, induced; transcription, induced; signaling pathway regulation; cell growth, induced; apoptosis, inhibited; cell motility, altered; transcription, inhibited
Q5SZL2	CEP85L	Centrosomal protein of 85 kDa-like	Q5SZL2_S11	Q5SZL2_S11_M1_3	C3-LHF1+TNFa/TNFa	-0.751682	0.751682	0.00793224
O95405	ZFYVE9	Zinc finger FYVE domain-containing protein 9	O95405_S309	O95405_S309_M1_3	C3-LHF1+TNFa/TNFa	-0.752252	0.752252	0.00510305
Q16204	CCDC6	Coiled-coil domain-containing protein 6	Q16204_S367	Q16204_S367_M1_3	C3-LHF1+TNFa/TNFa	-0.752671	0.752671	6.68573e-05
O43491	EPB41L2	Band 4.1-like protein 2	O43491_S47	O43491_S47_M1_3	C3-LHF1+TNFa/TNFa	-0.75306	0.75306	0.000525934
Q9NZN5	ARHGEF12	Rho guanine nucleotide exchange factor 12	Q9NZN5_S1389	Q9NZN5_S1389_M1_3	C3-LHF1+TNFa/TNFa	-0.75444	0.75444	0.0394484
Q5S007	LRRK2	Leucine-rich repeat serine/threonine-protein kinase 2	Q5S007_S973	Q5S007_S973_M1_3	C3-LHF1+TNFa/TNFa	-0.754653	0.754653	7.50406e-06	protein stabilization; ubiquitination; enzymatic activity, inhibited; phosphorylation
O15211	RGL2	Ral guanine nucleotide dissociation stimulator-like 2	O15211_T740	O15211_T740_M1_3	C3-LHF1+TNFa/TNFa	-0.754957	0.754957	0.00248272
Q4KWH8	PLCH1	1-phosphatidylinositol 4,5-bisphosphate phosphodiesterase eta-1	Q4KWH8_S1131	Q4KWH8_S1131_M1_3	C3-LHF1+TNFa/TNFa	-0.75553	0.75553	0.000123287
Q6X4W1	NSMF	NMDA receptor synaptonuclear signaling and neuronal migration factor	Q6X4W1_S164	Q6X4W1_S164_M1_3	C3-LHF1+TNFa/TNFa	-0.755534	0.755534	0.000274748
P49916	LIG3	DNA ligase 3	P49916_S227	P49916_S227_M1_3	C3-LHF1+TNFa/TNFa	-0.755697	0.755697	4.47506e-05
Q96JM2	ZNF462	Zinc finger protein 462	Q96JM2_S2402	Q96JM2_S2402_M1_3	C3-LHF1+TNFa/TNFa	-0.757108	0.757108	0.0353731
Q13509	TUBB3	Tubulin beta-3 chain	Q13509_T366	Q13509_T366_M1_3	C3-LHF1+TNFa/TNFa	-0.757116	0.757116	0.00120873
Q92747	ARPC1A	Actin-related protein 2/3 complex subunit 1A	Q92747_S2	Q92747_S2_M1_3	C3-LHF1+TNFa/TNFa	-0.75768	0.75768	0.0264664
Q9Y4F5	CEP170B	Centrosomal protein of 170 kDa protein B	Q9Y4F5_S597	Q9Y4F5_S597_M1_3	C3-LHF1+TNFa/TNFa	-0.757822	0.757822	0.000409708
O43295	SRGAP3	SLIT-ROBO Rho GTPase-activating protein 3	O43295_T839	O43295_T839_M1_3	C3-LHF1+TNFa/TNFa	-0.758313	0.758313	0.0438038
O60941	DTNB	Dystrobrevin beta	O60941_S364	O60941_S364_M1_3	C3-LHF1+TNFa/TNFa	-0.758619	0.758619	0.00231492
P68371	TUBB4B	Tubulin beta-4B chain	P68371_T285	P68371_T285_M1_3	C3-LHF1+TNFa/TNFa	-0.759174	0.759174	0.0135934
P32418	SLC8A1	Sodium/calcium exchanger 1	P32418_T287	P32418_T287_M1_3	C3-LHF1+TNFa/TNFa	-0.760062	0.760062	5.80493e-07
O95049	TJP3	Tight junction protein ZO-3	O95049_S112	O95049_S112_M1_3	C3-LHF1+TNFa/TNFa	-0.760268	0.760268	0.0249547
Q13309	SKP2	S-phase kinase-associated protein 2	Q13309_S75	Q13309_S75_M1_3	C3-LHF1+TNFa/TNFa	-0.760813	0.760813	0.0023656
Q7Z3C6	ATG9A	Autophagy-related protein 9A	Q7Z3C6_Y15	Q7Z3C6_Y15_M1_3	C3-LHF1+TNFa/TNFa	-0.760863	0.760863	0.00269984
O75970	MPDZ	Multiple PDZ domain protein	O75970_S354	O75970_S354_M1_3	C3-LHF1+TNFa/TNFa	-0.762097	0.762097	0.0156351
Q13233	MAP3K1	Mitogen-activated protein kinase kinase kinase 1	Q13233_S35	Q13233_S35_M1_3	C3-LHF1+TNFa/TNFa	-0.763121	0.763121	0.00152042
Q14980	NUMA1	Nuclear mitotic apparatus protein 1	Q14980_S1682	Q14980_S1682_M1_3	C3-LHF1+TNFa/TNFa	-0.764118	0.764118	0.00503044
P15336	ATF2	Cyclic AMP-dependent transcription factor ATF-2	P15336_S90	P15336_S90_M1_3	C3-LHF1+TNFa/TNFa	-0.764848	0.764848	0.00873489
P23246	SFPQ	Splicing factor, proline- and glutamine-rich	P23246_S496	P23246_S496_M1_3	C3-LHF1+TNFa/TNFa	-0.765379	0.765379	6.88442e-07
Q5T2T1	MPP7	MAGUK p55 subfamily member 7	Q5T2T1_S49	Q5T2T1_S49_M1_3	C3-LHF1+TNFa/TNFa	-0.765403	0.765403	0.001161
Q8IX01	SUGP2	SURP and G-patch domain-containing protein 2	Q8IX01_T7	Q8IX01_T7_M1_3	C3-LHF1+TNFa/TNFa	-0.765632	0.765632	0.00139505
A9Z1Z3	FER1L4	Fer-1-like protein 4	A9Z1Z3_S346	A9Z1Z3_S346_M1_3	C3-LHF1+TNFa/TNFa	-0.766007	0.766007	0.00398707
P09884	POLA1	DNA polymerase alpha catalytic subunit	P09884_Y414	P09884_Y414_M1_3	C3-LHF1+TNFa/TNFa	-0.766645	0.766645	0.0068683
P49959	MRE11	Double-strand break repair protein MRE11	P49959_S688	P49959_S688_M1_3	C3-LHF1+TNFa/TNFa	-0.766802	0.766802	0.0218693	protein stabilization; molecular association, regulation	cell cycle regulation; DNA repair, inhibited
Q15477	SKIC2	Superkiller complex protein 2	Q15477_S279	Q15477_S279_M1_3	C3-LHF1+TNFa/TNFa	-0.768475	0.768475	0.0296064
O15488	GYG2	Glycogenin-2	O15488_S468	O15488_S468_M1_3	C3-LHF1+TNFa/TNFa	-0.770718	0.770718	0.000436754
P49760	CLK2	Dual specificity protein kinase CLK2	P49760_S142	P49760_S142_M1_3	C3-LHF1+TNFa/TNFa	-0.770979	0.770979	0.0439194
Q07002	CDK18	Cyclin-dependent kinase 18	Q07002_S98	Q07002_S98_M1_3	C3-LHF1+TNFa/TNFa	-0.770994	0.770994	2.58754e-05
P38159	RBMX	RNA-binding motif protein, X chromosome	P38159_S208	P38159_S208_M1_3	C3-LHF1+TNFa/TNFa	-0.771164	0.771164	0.00475464
Q8ND83	SLAIN1	SLAIN motif-containing protein 1	Q8ND83_S431	Q8ND83_S431_M1_3	C3-LHF1+TNFa/TNFa	-0.771465	0.771465	2.16489e-06
Q9BQ39	DDX50	ATP-dependent RNA helicase DDX50	Q9BQ39_S41	Q9BQ39_S41_M1_3	C3-LHF1+TNFa/TNFa	-0.771952	0.771952	0.0228056
P78344	EIF4G2	Eukaryotic translation initiation factor 4 gamma 2	P78344_S602	P78344_S602_M1_3	C3-LHF1+TNFa/TNFa	-0.772196	0.772196	0.0126872
Q8WXX7	AUTS2	Autism susceptibility gene 2 protein	Q8WXX7_S956	Q8WXX7_S956_M1_3	C3-LHF1+TNFa/TNFa	-0.772481	0.772481	0.00196001
Q9C073	FAM117A	Protein FAM117A	Q9C073_S193	Q9C073_S193_M1_3	C3-LHF1+TNFa/TNFa	-0.772952	0.772952	0.00100639
Q14135	VGLL4	Transcription cofactor vestigial-like protein 4	Q14135_S274	Q14135_S274_M2_3	C3-LHF1+TNFa/TNFa	-0.773073	0.773073	0.0230352
Q02952	AKAP12	A-kinase anchor protein 12	Q02952_S441	Q02952_S441_M1_3	C3-LHF1+TNFa/TNFa	-0.773899	0.773899	0.0304126
Q3KR37	GRAMD1B	Protein Aster-B	Q3KR37_S550	Q3KR37_S550_M1_3	C3-LHF1+TNFa/TNFa	-0.774243	0.774243	0.0209368
Q53HC0	CCDC92	Coiled-coil domain-containing protein 92	Q53HC0_S211	Q53HC0_S211_M1_3	C3-LHF1+TNFa/TNFa	-0.776082	0.776082	0.00453705
Q12872	SFSWAP	Splicing factor, suppressor of white-apricot homolog	Q12872_S283	Q12872_S283_M1_3	C3-LHF1+TNFa/TNFa	-0.776568	0.776568	0.00828014
O43491	EPB41L2	Band 4.1-like protein 2	O43491_S647	O43491_S647_M1_3	C3-LHF1+TNFa/TNFa	-0.776685	0.776685	0.0254084
Q9H4A3	WNK1	Serine/threonine-protein kinase WNK1	Q9H4A3_S2265	Q9H4A3_S2265_M1_3	C3-LHF1+TNFa/TNFa	-0.777714	0.777714	0.0477225
O14497	ARID1A	AT-rich interactive domain-containing protein 1A	O14497_T1206	O14497_T1206_M1_3	C3-LHF1+TNFa/TNFa	-0.777832	0.777832	0.00133528
P31943	HNRNPH1	Heterogeneous nuclear ribonucleoprotein H	P31943_S272	P31943_S272_M1_3	C3-LHF1+TNFa/TNFa	-0.778201	0.778201	0.0218604
O14737	PDCD5	Programmed cell death protein 5	O14737_S119	O14737_S119_M1_3	C3-LHF1+TNFa/TNFa	-0.778351	0.778351	0.00784504	protein degradation; protein stabilization; molecular association, regulation; ubiquitination; intracellular localization	carcinogenesis, inhibited; apoptosis, induced; cell adhesion, altered
O95049	TJP3	Tight junction protein ZO-3	O95049_S164	O95049_S164_M1_3	C3-LHF1+TNFa/TNFa	-0.778451	0.778451	0.000203275
Q99569	PKP4	Plakophilin-4	Q99569_S233	Q99569_S233_M1_3	C3-LHF1+TNFa/TNFa	-0.778808	0.778808	0.0243409
[truncated: 7,790 more rows]
