# Supplementary material for: Proteolytic profiling of human plasma reveals an immunoactive complement C3 fragment
Source: EMBO J. 2025 Oct 27;44(24):7721–58. doi: 10.1038/s44318-025-00598-8 (PMC12706077; doi:10.1038/s44318-025-00598-8)
Supplement: Supplementary file 24 — Source data Fig. 2 [file 44318_2025_598_MOESM24_ESM.zip]

Archive with 10 entries (7 files):
- Figure_2/
- __MACOSX/._Figure_2
- Figure_2/Figure_2c/
- __MACOSX/Figure_2/._Figure_2c
- Figure_2/Figure_2f/
- __MACOSX/Figure_2/._Figure_2f
- Figure_2/Figure_2c/Figure_2c_TotalCleavages_SLE-Cohort.xlsx
- __MACOSX/Figure_2/Figure_2c/._Figure_2c_TotalCleavages_SLE-Cohort.xlsx
- Figure_2/Figure_2f/Figure_2f_MOFA_Correlate_ClinParameters_Factors.xlsx
- __MACOSX/Figure_2/Figure_2f/._Figure_2f_MOFA_Correlate_ClinParameters_Factors.xlsx
