# Supplementary material for: Proteolytic profiling of human plasma reveals an immunoactive complement C3 fragment
Source: EMBO J. 2025 Oct 27;44(24):7721–58. doi: 10.1038/s44318-025-00598-8 (PMC12706077; doi:10.1038/s44318-025-00598-8)
Supplement: Supplementary file 24 — Source data Fig. 2 [file 44318_2025_598_MOESM24_ESM.zip › Figure_2/Figure_2c/Figure_2c_TotalCleavages_SLE-Cohort.xlsx]

## Sheet: merged_simpler_nterms_r_XL_AAR_
Gene	Total cleavages per gene	mean log10 Int protein	Rank protein
A1BG	1239	7.96393	595
A2M	7329	8.07683	599
ACADVL	201	NA	NA
ACTB	1730	7.12483	536
ACTG1	112	5.1377	106
ACTG2	79	NA	NA
ACTN1	137	6.23515	391
AFM	398	7.36095	557
AGT	221	6.36887	421
AHSG	1903	7.00099	521
ALB	16043	8.73709	611
AMBP	1130	7.36	556
ANGPTL3	110	NA	NA
APCS	514	7.53068	571
APOA1	7087	8.24918	606
APOA4	1285	7.79148	588
APOB	7937	7.77777	584
APOC1	218	6.14054	370
APOC3	288	NA	NA
APOC4	481	6.67833	478
APOD	125	6.81297	496
APOE	5817	7.8261	590
APOH	248	7.36618	558
APOL1	632	7.15933	540
ATP5F1B	142	NA	NA
ATRN	664	6.98852	519
AZGP1	1491	7.32212	553
BCHE	773	5.68017	250
C1QC	440	6.36811	420
C1R	526	6.88608	507
C1RL	237	5.31626	159
C3	12846	8.61801	608
C4	4646	NA	NA
C4BPA	1123	7.03574	527
C5	1580	7.29716	551
C6	236	6.54549	454
C7	223	6.58597	461
C8A	558	6.93432	512
C8B	347	7.289	550
C8G	207	6.36908	422
C9	2336	7.55663	574
CALD1	72	4.95845	75
CAT	36	5.84605	292
CAVIN2	390	5.45695	191
CD14	205	6.19251	378
CD5L	579	6.05198	346
CFB	64	NA	NA
CFH	1692	7.45041	565
CFHR1	108	6.10198	357
CFI	209	6.90964	510
CLU	2052	7.88503	591
CP	4217	7.66992	580
CPB2	258	6.89026	508
CRISP3	369	4.93377	71
CRTAC1	94	6.35186	415
DCD	263	NA	NA
ECM1	647	6.87847	505
EFEMP1	170	6.37791	424
F12	466	6.98623	518
F13A1	25	6.72284	487
F13B	810	5.79134	279
F2	1894	7.75846	583
F9	157	6.12021	364
FBLN1	785	6.97	516
FERMT3	138	6.90127	509
FGA	20852	8.12032	602
FGB	13862	8.03609	598
FGG	4624	8.11105	601
FLNA	224	6.41813	433
FN1	4695	7.55225	573
GC	328	6.67576	477
GPLD1	295	6.62663	469
GSN	2579	7.05206	529
H2BC12	15	NA	NA
HP	5074	7.77972	585
HPX	5524	7.78832	587
HRG	2494	7.39809	561
HRNR	218	4.78728	46
HSPA8	39	6.794	493
IGFALS	271	7.33619	555
IGFBP3	634	6.58458	460
IGHA1	3400	8.6367	609
IGHA2	305	8.64922	610
IGHD	119	6.72742	489
IGHG1	679	5.8617	297
IGHG2	2228	5.97142	327
IGHG3	4049	8.24531	605
IGHM	3396	8.3387	607
IGHV1-18	303	5.89694	303
IGHV1-24	101	6.31794	407
IGHV1OR15-9	1929	5.74088	268
IGHV3-11	1187	NA	NA
IGHV3-13	84	7.04861	528
IGHV3-15	2035	6.8317	499
IGHV3-16	508	NA	NA
IGHV3-20	685	6.20656	383
IGHV3-21	1916	6.2504	396
IGHV3-23	460	NA	NA
IGHV3-30-3	2925	NA	NA
IGHV3-35	314	6.2236	385
IGHV3-38	267	6.23447	390
IGHV3-38-3	1038	6.44645	437
IGHV3-43D	1077	NA	NA
IGHV3-48	569	6.43572	434
IGHV3-49	2551	6.11084	362
IGHV3-53	620	6.04447	343
IGHV3-64	1462	6.54572	455
IGHV3-64D	1421	7.46514	566
IGHV3-66	614	5.77247	276
IGHV3-7	399	NA	NA
IGHV3-72	646	5.8265	285
IGHV3-73	388	6.56261	457
IGHV3-74	713	8.20351	604
IGHV3-9	647	7.411	564
IGHV3OR16-10	687	5.34119	167
IGHV3OR16-12	345	7.39071	560
IGHV3OR16-17	725	NA	NA
IGHV4-61	459	5.82716	286
IGHV5-10-1	2793	6.40148	431
IGKC	926	5.21938	131
IGKV1-17	509	5.84718	293
IGKV1-27	378	NA	NA
IGKV1-37	491	6.23339	389
IGKV1-39	386	5.76357	274
IGKV1-5	2018	5.63125	234
IGKV1-6	1404	6.94046	514
IGKV1-8	58	5.99419	331
IGKV1-9	452	NA	NA
IGKV1D-12	1690	NA	NA
IGKV1D-13	443	5.59484	227
IGKV1D-16	741	4.88112	65
IGKV1D-17	558	5.85422	294
IGKV1D-33	587	5.78256	278
IGKV1D-42	718	NA	NA
IGKV1OR2-108	614	6.02432	337
IGKV2-24	110	6.08303	351
IGKV2-28	696	5.04581	89
IGKV2-30	186	6.39884	428
IGKV2-40	439	6.81791	497
IGKV3-20	2010	7.81264	589
IGKV3-7	559	7.47767	567
IGKV3D-11	1319	NA	NA
IGKV3D-15	2399	7.17719	543
IGKV3OR2-268	824	NA	NA
IGKV4-1	1941	4.71957	38
IGKV6D-21	144	5.22081	132
IGLC6	128	6.15313	374
IGLL5	1403	7.89745	594
IGLV1-40	257	4.69541	35
IGLV1-47	2282	6.38934	426
IGLV1-50	2009	NA	NA
IGLV10-54	290	NA	NA
IGLV2-18	54	5.33204	165
IGLV3-10	700	NA	NA
IGLV3-19	1292	5.94359	318
IGLV3-21	1823	5.95697	321
IGLV3-22	840	NA	NA
IGLV3-25	2235	NA	NA
IGLV3-27	1113	5.71813	263
IGLV3-9	463	7.54381	572
IGLV5-37	189	6.13993	369
IGLV5-39	43	NA	NA
IGLV5-48	193	NA	NA
IGLV5-52	80	4.97791	80
IGLV6-57	363	NA	NA
INHBC	194	5.66934	245
ITGB3	37	5.2214	133
ITIH1	2048	7.38854	559
ITIH2	3156	8.0001	596
ITIH3	427	7.14492	538
ITIH4	4682	7.62555	578
JCHAIN	520	7.11986	535
KLKB1	123	6.98325	517
KNG1	1815	8.01261	597
KRT1	1185	6.92447	511
KRT10	1429	6.39886	429
KRT14	325	7.01572	523
KRT17	272	NA	NA
KRT2	901	6.84619	501
KRT8	57	6.28778	402
KRT9	898	6.34949	414
LGALS3BP	232	6.57834	459
LPA	552	7.02415	526
LRG1	391	7.32654	554
MAN1A1	292	6.28204	399
MARCO	78	4.2391	7
MASP2	36	6.61712	466
MENT	203	5.79935	281
MYH9	317	7.21947	545
OLFM1	122	NA	NA
ORM1	1400	7.06638	531
ORM2	251	7.7359	582
P4HB	183	4.90223	68
PARVB	153	NA	NA
PDIA3	261	5.07284	94
PF4	129	NA	NA
PGLYRP2	49	6.96141	515
PLG	2209	7.59547	576
PLTP	247	6.35972	417
POTEE	587	6.03993	340
PPBP	363	6.13601	367
PRG4	440	5.9167	311
PROC	203	5.90695	307
PROS1	527	7.17155	542
PTGDS	388	5.72635	265
RAP1B	19	NA	NA
RBP4	1162	7.66519	579
SAA1	47	6.28676	400
SAA2	10	6.09101	354
SAA2-SAA4	390	7.00234	522
SELENOP	345	6.23785	393
SERPINA1	527	5.54492	210
SERPINA3	3576	7.40736	562
SERPINA6	1542	NA	NA
SERPINC1	3117	7.21204	544
SERPINF1	177	7.08764	532
SERPINF2	337	7.27909	548
SERPING1	3528	7.05666	530
SOD3	63	5.64405	237
TF	6045	8.17203	603
THBS1	229	6.86894	504
THBS4	194	4.84971	60
TLN1	218	6.65989	475
TMEM40	82	NA	NA
TNXB	247	6.13386	366
TPM1	216	5.26409	145
TPM3	74	5.31251	157
TPM4	187	6.65577	474
TTR	1566	8.08323	600
VASP	223	5.25563	143
VCL	158	6.2869	401
VTN	1448	7.88712	593
