# Supplementary material for: Proteolytic profiling of human plasma reveals an immunoactive complement C3 fragment
Source: EMBO J. 2025 Oct 27;44(24):7721–58. doi: 10.1038/s44318-025-00598-8 (PMC12706077; doi:10.1038/s44318-025-00598-8)
Supplement: Supplementary file 24 — Source data Fig. 2 [file 44318_2025_598_MOESM24_ESM.zip › Figure_2/Figure_2f/Figure_2f_MOFA_Correlate_ClinParameters_Factors.xlsx]

## Sheet: DataTable_For_Correlate_ClinPar
	Factor1	Factor2	Factor3	Factor4	Factor5	Factor6	Factor7	Factor8	Factor9	Factor10
Sex	0	0	0	0	0	0	0	0	2.02966	0
Age	0	0.717054	0	0	0	0	0.781185	1.03974	0	0
SLEDAI	0	0	0	1.04192	0	0	1.22458	0	0	0
Nephritis	0	0	0	0	0.887532	0	0	0	0	0.999665
Proteinuria	0	0	0	0	0	0	0	0	0	1.00877
ALB-Creatinin [mg/g]	0	0	0	0	0	0	0.80054	0	0	0
Anticoagulans	0	0	0	0	2.49034	0	2.07156	0	0	0
APLS	0	0.77587	0	0	1.20589	1.21529	1.46606	0	1.12986	1.73197
Chloroquine	0	0	1.96743	0	0	0	0	0	0	0
C3dg [mU/ml]	0	1.30335	0	0	0.918467	0.750455	0	0	0	0
C3c [g/L]	0	0	0	0	1.1852	0	0	1.67594	0	0.832082
C4 [g/L]	0	0	0	0	0	0	1.08152	1.11411	1.08849	0
C1q [uM]	0	0	0	0	0	0	0	0	0	0
MBL [ng/mL]	0	0	0	0	0	0	0	0	0	0
M-ficolin [ng/mL]	0	0	0	1.04816	0	0	0	2.02332	0	0
H-ficolin [ng/mL]	0	0	0	0.768335	0	0	0	0	0	1.99098
CL-L1 [ng/mL]	0	0	0	0	0	0	0	0.987582	1.0638	0
CL-K1 [ng/mL]	0.935702	0.719135	1.08326	0	0	0	0	0.905005	0	0
MASP-1 [ng/mL]	0	0	0	0	0.90295	0	0	1.76478	0	0
MASP-2 [ng/mL]	0	0	0	0	0	0	0.8259	0.719984	0	0
MASP-3 [ng/mL]	0	0	0	0	0	1.11804	0	0	0	0
MAp44 [ng/mL]	0	0	0.948437	0	0	0	0	0	0	2.12177
MAp19 [ng/mL]	0.962611	0	0	0	1.05281	0	1.6782	0	0	0
IFN-a [U/mL]	0	0	0	0	0.779985	0	0	0	1.39164	1.31669
CXCL10 [pg/mL]	1.32111	0	0	0	0	0	0	0	0	0
CRP	0.860657	0	0	0	0	1.55055	1.25242	0.731238	2.87107	0
Creatinin	0	0	0	0	0	0	0	1.80417	0	2.01497
eGFR	0	0	0.85143	0	0	0	1.3339	0	0	0.853262
anti-ds-DNA-ab	0.820892	0	0	0	0	0	0	0	0	0
CKD	0	0	0	0	0	0	1.13198	1.51377	0	0
