# Supplementary material for: Proteolytic profiling of human plasma reveals an immunoactive complement C3 fragment
Source: EMBO J. 2025 Oct 27;44(24):7721–58. doi: 10.1038/s44318-025-00598-8 (PMC12706077; doi:10.1038/s44318-025-00598-8)
Supplement: Supplementary file 25 — Source data Fig. 3 [file 44318_2025_598_MOESM25_ESM.zip]

Archive with 6 entries (4 files):
- Figure_3/
- __MACOSX/._Figure_3
- Figure_3/Figure_3d/
- __MACOSX/Figure_3/._Figure_3d
- Figure_3/Figure_3d/Figure_3d_InVitroSHUNTER_iceLogo_NtCleavageWindows.xlsx
- __MACOSX/Figure_3/Figure_3d/._Figure_3d_InVitroSHUNTER_iceLogo_NtCleavageWindows.xlsx
