# Supplementary material for: Proteolytic profiling of human plasma reveals an immunoactive complement C3 fragment
Source: EMBO J. 2025 Oct 27;44(24):7721–58. doi: 10.1038/s44318-025-00598-8 (PMC12706077; doi:10.1038/s44318-025-00598-8)
Supplement: Supplementary file 25 — Source data Fig. 3 [file 44318_2025_598_MOESM25_ESM.zip › Figure_3/Figure_3d/Figure_3d_InVitroSHUNTER_iceLogo_NtCleavageWindows.xlsx]

## Sheet: Custom_RefLib_SLE_11521_NtCWs
AAAAAAAVSGSA
AAAAAVSGSAAA
AAANLELIFVGP
AAATGAHSQVQL
AAATGTHAQVQL
AAATQKKVERKA
AAAVSGSAAAEA
AAAWLTRQGSFQ
AACLLPKLDELR
AADDFRLKYENE
AADDFRTKFETE
AADDFRTKYEHE
AADDFRTKYETE
AADFVESKDVCK
AADIDGDGILNE
AADKAACLLPKL
AAEDWKKGDTFS
AAEDWKKGETFS
AAEGQAFHLGKC
AAFGGSGGRGSS
AAFTECCQAADK
AAGAQSQVQLMQ
AAGASDAWTGED
AAGFCPAVLCHP
AAGLAFSDGDQW
AAGLVSWGPQCG
AAGSRMNFRPGV
AAGVDADVLLEA
AAHCFRDGNDHS
AAILKGVQCEVQ
AAITAYALTLTK
AAKAALAAFNAQ
AAKYKHSVVKKC
AALAAFNAQNNG
AALLLITLQYSC
AALLPAVLGNCG
AALLVTFLAGCQ
AALMTPGTGAPP
AALVRADAPEEE
AAMRSMASGGGV
AAPEAQVSVQPN
AAPEQSHVVQDC
AAQAEKFQHPGS
AAQARLGADMED
AAQKTDTSHHDQ
AAQLPELPDVEL
AAQMASRLTLLT
AARISLGPRCIK
AARNPFNCVCPL
AARRRRSVQLTE
AASAILTAQLDE
AASAWGVTLSPK
AASGFTFSDHYM
AASGFTFSGSAM
AASGFTFSNAWM
AASGFTFSSYAM
AASGFTFSSYWM
AASSLQSGVPSR
AASSYLSLTPEQ
AATASRGASQAG
AATFTRTGKAAQ
AATGTHAQVQLV
AATGVQSQVQLV
AATLHTSTAMAA
AATLKSRKMLEE
AATPAAVTCQLS
AATQKKVERKAP
AATVGSLAGQPL
AAVECHRGECQA
AAVLTLAVLFLT
AAWLTRQGSFQG
AAWRVLSSIEQK
AAYHPFRRLAIL
AAYPESKTPLTA
ACAADIDGDGIL
ACEPNSCINLPD
ACEVTHQGLSSP
ACFCDHYAWTQW
ACKDSDWPFCSD
ACLAVSAGPVPT
ACLLPKLDELRD
ACLVQGFFPQEP
ACPTRGSVLLAQ
ACRSFAVAICIL
ACRVNHVTLSQP
ACVHKILRQQQH
ACYYPRVEYGFQ
ADADPRQYADTV
ADAEQRGEHALK
ADAVTLDAGLVY
ADCCAKQEPERN
ADDFRTKFETEQ
ADDGCPKPPEIA
ADEAGSEADHEG
ADELKAKIDQNV
ADESAENCDKSL
ADGESCSASMMY
ADGILASYATGS
ADKAACLLPKLD
ADKTNVKAAWGK
ADLAKYICENQD
ADLGRALPDGLK
ADLPSLAADFVE
ADLSDQVPDTES
ADMEDVCGRLVQ
ADPDLGVLCPTG
ADPNTCRGDSGG
ADQDGLKPTIDK
ADRDQYELLCLD
ADSAPSCPQNVN
ADSGEGDFLAEG
ADSVKGRFTIST
ADSYSFVFSRDP
ADVAAQMASRLT
ADVFVQWMQRGQ
ADYAMFKVGPEA
ADYEKHKVYACE
AEAESLYQSKYE
AEAFLSSLTETI
AEAKDVFLGMFL
AEALESQELCGT
AEALYHSKYEEL
AEAVLKTLQELK
AEDASLLSFMQG
AEDDCGNDFQCS
AEDPQGDAAQKT
AEDWKKGDTFSC
AEDWKKGETFSC
AEDYLSVVLNQL
AEEGKKLVAASQ
AEEIIWNYAPSG
AEEKPCGFPHVE
AEENCFIQKSDD
AEFAEVSKLVTD
AEFPSRGKSSSY
AEFYGSKEDPQT
AEGPVVTAQYDC
AEGQAFHLGKCP
AEGRARRREEGA
AEGTVAANAGSP
AEGVLFFQGDRE
AEKNGIDIYSLT
AEKTGAQELLRV
AELQEGARQKLH
AELSASSVYNLL
AENCDKSLHTLF
AENRRYQRSLPG
AEQATRTMQALP
AEQLRRQLTPYA
AERAKRQAQQER
AERDCRVSSFRV
AESLYQSKYEEL
AETFTFHADICT
AEVGDTIRVTFH
AEVGRVGYVSGW
AEVKKPGASVKV
AEVKKPGSSVKV
AEVQLVQSGAEV
AEVSKLVTDLTK
AEYHAKATEHLS
AFASAEAEEDGD
AFAVPKSSSNEE
AFEVSLQALQKA
AFFDTASTGKTF
AFGGRRAVPPNN
AFHDNEETFLKK
AFHLGKCPNPPV
AFISDFAVTADG
AFKAWAVARLSQ
AFKCLKDGAGDV
AFLEVNEEGSEA
AFLSSLTETIEG
AFRQPSSAFAAF
AFSATRTINVPL
AFTECCQAADKA
AFTLKATVLNYL
AFTNSKIRKPKM
AFVIFGIQDGEQ
AFVKHQTVPQNT
AFVKHSTIFENL
AGAAGSRMNFRP
AGAAKMKVVEEP
AGAAKRKASGPP
AGAFCLSEDAGL
AGAQSQVQLMQS
AGARAEEEMLEN
AGASCENPESSF
AGASDAWTGEDS
AGCEKSLHTLFG
AGCPGGCVEEED
AGCQAKVEQAVE
AGDLQKKLVPFA
AGDRASSNPNAT
AGDVAFVKHSTI
AGFAGDDAPQAV
AGFCPAVLCHPN
AGFGSRSLYGLG
AGFLEPQDRASS
AGFPLLLTLLTH
AGGAAQLALDKS
AGGALINEYWVL
AGGCLHADPDLG
AGGQCPACGGPT
AGGSCRAPSTYG
AGHWTSESSVSG
AGIQERRRECDN
AGKSVTCHVKHY
AGKVPTGGVEEG
AGLFGAAEGQAF
AGLLPSFPANED
AGLLRPDYALLG
AGLNSLEAVKRK
AGLTFTSSSGQQ
AGLVEKVQAAVG
AGLVFVSEAGPT
AGLVYDAYLAPN
AGNALMDGASQL
AGNPCHNGGTCE
AGNSCRQEDVIA
AGPEAAAPGLPE
AGPEAVKGQTLL
AGPESDAQYQFT
AGPSVFLFPPKP
AGPTGTGESKCP
AGSPPDSHVLLA
AGSPPPGLSTES
AGSRMNFRPGVL
AGSWAQSVLTQP
AGSWNSGSSGPG
AGTRQPQFISRD
AGVAEVGVTVPD
AGVETTKPSKQS
AGVFSDAGLTFT
AGVGVGGPNICT
AGVVCTNETRST
AGWLRRSADVAA
AGWNIPIGLLYC
AHCQARGLEVTA
AHCTGSWAQSVL
AHDAQGDVPVTV
AHGNVAEGETKP
AHGVQTESSTVT
AHGYVEHSVRYQ
AHLLSLVDVMQR
AHLNIKSPAFTD
AHLRVTAAPQSV
AHQEVNLEPHVQ
AHSILTVSEEEW
AHTDLSGKVFVF
AHTVVTSRVVNR
AHVDALRTHLAP
AHYDLRHTFMGV
AHYGGFTVQNEA
AHYVVTSQVVNT
AIAANEADAVTL
AIAGRTCPKPDD
AICILEISILTA
AICVAEDCNELP
AIDAPSNLRFLA
AIDLFRQAGLGN
AIEQTIKSGSDE
AIFKGVQCEVQL
AIFTVQLDDYLN
AIGTGGGTYYAD
AIGYLNTGYQRQ
AIHQTTTAEKNG
AIHREELVYELN
AIIKGVQCQVQL
AIIKVKVEPLYE
AILALLLAVLQG
AILEGVQCEVQL
AILHTELNLQKL
AILKDVQCEVQL
AILKGVQCEVQL
AIMEKLEMSKFQ
AINAPGDNPAKV
AINEKLGQYASP
AIQALRKMEPKD
AIQLTYNPDESS
AIQMTQSPSSLS
AIRMTQSPFSLS
AIRNLREGTCPE
AISSNGGSTYYA
AKAALAAFNAQN
AKAGVKLEVANM
AKAHGGYSVFAG
AKALSKHQDFNS
AKANAGKPKDPT
AKATEHLSTLSE
AKCDIQMTQSPS
AKCEEDEEFTCR
AKDALSSVQESQ
AKDSEKLKEEIG
AKDSQRYKVDYE
AKDVFLGMFLYE
AKEFGQRMPKEW
AKEKHYYIGIIE
AKFRETLEDTRD
AKGGVNDNFQGV
AKGQPREPQVYT
AKGWLRDPSASP
AKIDQNVEELKG
AKKDPEGLFLQD
AKKFQRQHMDSD
AKKQINDYVEKG
AKLHDRNTYEKY
AKLQPLDFKENA
AKLSINTHPSQK
AKLVNKHSDFAS
AKMYLGYEYVTA
AKNLNEKDYELL
AKNTNNKISRLL
AKQEPERNECFL
AKRMPCAEDYLS
AKRRITRSILQM
AKRYIEKIQPSG
AKRYKAAFTECC
AKSCESNSPFPV
AKTCVADESAEN
AKTKPREEQFNS
AKTSPVDEKALQ
AKVEQAVETEPE
AKVFDEFKPLVE
AKVQPYLDDFQK
AKYDVENCLANK
AKYICENQDSIS
AKYKHSVVKKCC
AKYTACETARTP
ALAGALVCAYDP
ALAGLFGAAEGQ
ALANTKDSPVLI
ALAREVDLKDYE
ALASSTKGQTKR
ALCALSLPVRAA
ALCILVLCCGAM
ALCLCVLVLACI
ALDCLCIPRSDV
ALDCLRIPKSDV
ALDKLKEFGNTL
ALDLEIATYRTL
ALEDLLLGSEAN
ALERELAAAAAA
ALESQELCGTEV
ALEVDETYVPKE
ALEVYKLSLEIE
ALFCLESAWKTA
ALFCLGLCLGRV
ALGAVIALLLWG
ALGGTNINDAML
ALGKQLNLKLLD
ALGLLAAGFCPA
ALGLWSLCWSLA
ALGSPMYSIITP
ALHALSKYGAAT
ALHFKSVGFHLP
ALIAALLLITLQ
ALINKGQACFCD
ALKDARNKLNDL
ALKDTLTSRPAQ
ALKGFTTKGVTS
ALKKIRELESQI
ALKKYNSQNQSN
ALKSPPGVCSRD
ALLALPALLLLL
ALLCALSLALCA
ALLLAAARLAAA
ALLLAVLQGVCA
ALLLITLQYSCA
ALLLLPVVVAFA
ALLLLSWVALGP
ALLLLTLLTQGT
ALLLTSTPEALG
ALLLWGQLFAVD
ALLPAVLGNCGP
ALLQQERPIRNS
ALLRGVQCQVQL
ALLRVSVLCIWV
ALLSPYSYSTTA
ALLVRYTKKVPQ
ALLVTFLAGCQA
ALMDGASQLMGE
ALPAKREQPPSL
ALPALLLLLLAG
ALPAPIEKTISK
ALPDSSHPTIPF
ALPLAFTQKTID
ALPTEAALRTVR
ALQLQDFYQEVA
ALRAVDQSVLLM
ALRDAKMDKAKI
ALRLRCLAPLEG
ALRRARANLQSV
ALRTHLAPYSDE
ALRTVRDTLPSC
ALRVELEDWNGR
ALRWLGRYYCFQ
ALSAKSCESNSP
ALSGWAASDDPI
ALSHGQLHVEHD
ALSLALCALSLP
ALSLARALEEAM
ALSSASLAHMKA
ALTDMPQMRMEL
ALTSDNHGATYA
ALVELVKHKPKA
ALVLTYLAVASA
ALVQVHASQPSS
ALYAQARAKGKT
ALYHSKYEELQV
AMAQETGDNLYW
AMDIHFHSPAFQ
AMEPDREYHFGQ
AMHWVRQAPGKG
AMHWVRQASGKG
AMLARRRKATQV
AMLQVLGPKPAL
AMPALGSATGRS
AMSPPQLALNPS
AMSWVRQAPGKG
ANAAPRSALYSP
ANCHLARAPNHA
ANEAVPTPVVDP
ANEWGRSGKDPN
ANFKFTDHLKYV
ANGPGLYLIHGP
ANGRQTVSWAVT
ANGVDRYISKYE
ANKADRDQYELL
ANKALEKYKEEN
ANKVDLSFSPSQ
ANLTCTLTGLRD
ANPVQRILGGHL
ANSGQCTYTMLA
ANVACLDLGFQQ
APALLCALSLAL
APAQLLFLLLLW
APDAGGCLHADP
APEAQVSVQPNF
APEEHPVLLTEA
APEGLTTMPKNV
APELLFFAKRYK
APELLGGPSVFL
APENGKIVSSAM
APFQDTSEYIIS
APGEKKKLKCLA
APGKFQLVAENR
APGKGLEWMGGF
APGKGLEWVGRI
APGKGLEWVSAI
APGKGLEYVSAI
APGKGLVWVSRI
APGRYFAHSILT
APGSKKDSSLCK
APGYDKVKDISE
APIDKKGNFNYI
APIEKTISKAKG
APIEKTISKTKG
APKLMIYEVSNR
APLALSWTLETG
APLNDTRVVHAA
APMPEPQAPGRY
APNHAVVTRKDK
APPAEPCGKGHR
APPATSNPDPAV
APPPISGGGYRA
APQLRETLLQDF
APSDYRYYPYQS
APSLRPAPPPIS
APSSKSTSGGTA
APSTMKIKIIAP
APTDECKPVKWC
APTTVIYEDNQR
APVALGLWSLCW
APVDLLGVAHNN
APVLVVYDDSDR
AQAEKFQHPGSD
AQARLGADMEDV
AQCEQEEVYDCS
AQDFVRGFSLDE
AQEDERIVLVDN
AQELLRVLRAQP
AQELPQQLTSPG
AQEPHRHSIFTP
AQEPVHLDSPAI
AQETGDNLYWGS
AQFLVANASAEE
AQGDVPVTVTVH
AQGGFSSTQDTV
AQGGVSDLQEEG
AQGTPDVSSALD
AQHCQQDRSQGG
AQKFQGRVTITA
AQKIVRQRQEEL
AQKLQGRVTMTT
AQKTDTSHHDQD
AQLLFLLLLWLP
AQLLGLLLLCFP
AQLLGLLLLWFP
AQLLGLLLLWLP
AQLLGLLLLWLR
AQLLGLLLLWLS
AQLLGLLMLWVP
AQLLGLLMLWVS
AQLVDMKRLEVD
AQLWGCHSAPHG
AQMASRLTLLTL
AQMEYCRTPCTV
AQNLYQELLTQE
AQPQGSCSLEGV
AQQIRLQAEAFQ
AQSQVQLMQSGA
AQSTQDEVAASA
AQSVLTQPPSAS
AQSVLTQPPSVS
AQVTIQSSGTFS
AQWQSFQLEGGL
AQYAPGYDKVKD
AQYDCLGCVHPI
AQYLQQCPFEDH
AQYQKDAPDHQE
AQYSAAVAKGKS
AQYTTSYDPELT
ARAEEEMLENVS
ARAHVDALRTHL
ARAKGKTAGLVR
ARALTQTGGPHV
ARANLQSVPHAS
ARAPNHAVVTRK
ARASHLGLARSN
ARCAIQMTQSPS
ARCAIRMTQSPF
ARCAIRMTQSPS
ARCDIQLTQSPS
ARCDIQVTQSPS
ARCNIQMTQSPS
ARELISRIKQSE
ARENIQRLTGRG
AREVDLKDYEDQ
ARGFSPKDVLVR
ARGHRPLDKKRE
ARGNYDAAQRGP
ARGVRGAVALAD
ARHFWQQDEPPQ
ARITSRIIRSSE
ARKDLSEADARI
ARLAAASDVLEL
ARLAADDFRLKY
ARLGADMEDVCG
ARLLPHANEVSQ
ARLLRDYQELMN
ARLTVAAPPSGG
ARLVHVEEPHTE
ARPAKAAATQKK
ARPAQPCPMGCD
ARPNNPDWGTFE
ARPQGSCSLEGV
ARQKLHELQEKL
ARQMIMKDKNWH
ARQRLRCASIQK
ARRHPDYSVVLL
ARRHPYFYAPEL
ARRPYAGGAAQL
ARRRRSVQLTEK
ARSNLDEDIIAE
ARTPRDKLAACL
ARVHVSEEGTEP
ASAAQKENAGED
ASAILTAQLDEE
ASALVEGEIAEE
ASAPPATSNPDP
ASASRPRVTEPI
ASATLYDYYNPE
ASAWGVTLSPKD
ASAWLTRQGSFQ
ASCCIAAYRPSE
ASCENPESSFSP
ASCKVPVKKATV
ASCLLLLLLPLV
ASDDGRRTLRVQ
ASDPLDTLGSEG
ASDVLELTDDNF
ASEAEKTGAQEL
ASFSQNCDIYPG
ASGFKHVVPNEV
ASGFTFDDYAMH
ASGFTFSDHYMD
ASGFTFSSYAMH
ASGFTFSSYWMH
ASGVPDRFSGSG
ASGVTFTWTPSS
ASGYTFTSYDIN
ASHHVREASQPP
ASHIDCRMSPWS
ASHLGLARSNLD
ASILIMLTDGDP
ASISCRSSQSLV
ASITCSGDKLGD
ASKSKRQAQQMV
ASKTHRYQIWTT
ASLLSFMQGYMK
ASLQKFGERAFK
ASLRPRTFKDLH
ASLSTFQQMWIS
ASLTITGAQAED
ASNMAIVDVKMV
ASNYVQWYQQRP
ASPGDAGEQAIR
ASQGIRNDLGWY
ASQLPRIFTSIG
ASQSVSSNLAWY
ASQSVSSYLAWY
ASRGASQAGAPQ
ASRLTLLTLLLL
ASRPRVTEPISA
ASRPYTFHSHGI
ASSAKQRLKCAS
ASSLQSGVPSRF
ASSNPNATSSSS
ASSRATGIPDRF
ASSYLSLTPEQW
ASTGKTFPGFFS
ASVKVSCKVSGY
ASVVCLLNNFYP
ASYELTQLPSVS
ASYELTQPPSVS
ASYELTQPSSVS
ASYKADTVAKVQ
ATAASSSSLEKS
ATAKDIAPTLTL
ATASRGASQAGA
ATDAPARESIGQ
ATEDEGSEQKIP
ATEHLSTLSEKA
ATFMVFQALAQY
ATFQTPDFIVPL
ATFTRTGKAAQV
ATGILSFDKSCA
ATGIPDRFSGSG
ATGRSKSSEKRQ
ATGTHAEVQLVQ
ATGVLYDYVNKY
ATGVQSQVQLVQ
ATHPSEGLEENY
ATIHCASPEGKV
ATITCLVTGFSP
ATITGLEPGTEY
ATKCQSFRDHMK
ATKGTRALEATT
ATKTAKDALSSV
ATKTVGSDTFYS
ATLHTSTAMAAQ
ATLKSRKMLEEI
ATLLLPLLNLYT
ATLRETYGEMAD
ATLSCRASQSVS
ATLSKSGNTFRP
ATNTDGKNYCGL
ATPAAVTCQLSN
ATPGTWKDRQDG
ATPLPPTSAHGN
ATQCLAGKSVTC
ATQKKVERKAPD
ATQTCQITPAEG
ATRFKHLRKYTY
ATRPYSIHAHGV
ATSNKMDMTFSK
ATSPNLTSVSQP
ATSSSSQDPESL
ATTVTGTPCQDW
ATVGKRSSTKFS
ATVILHSGSDMV
ATVLNYLPKCIR
ATVYVDVLKDSG
ATWKPGSSGPGS
ATWLSLFSSEES
AVAICILEISIL
AVARLSQRFPKA
AVASAASEGGFT
AVAVVKKDSGFQ
AVAVVKKSASDL
AVDSGNDVTDIA
AVECHRGECQAE
AVEEETGDGLDE
AVEEVTQNNFRL
AVETEPEPELRQ
AVGDRRQCVPTE
AVGEASICEDDW
AVGNLRKCSTSS
AVGQGYYGAGLG
AVGYLITGYQRQ
AVHVFRKAADDT
AVHVKAQEDERI
AVHYLDETEQWE
AVIALLLWGQLF
AVISYDGSNKYY
AVKGKCVLFPYG
AVKITLLSALVE
AVKTVRTPGAAA
AVLALTQNHHKQ
AVLCHPNSPLDE
AVLFLTGSQARH
AVLGLCLAVPDK
AVLGNCGPPPTL
AVLPQEEEGSGG
AVLPTGDVIGDS
AVLQGVCAEVQL
AVLRCEGPIPDV
AVLTLAVLFLTG
AVLTQPSSLSAS
AVNGVKQIKTLI
AVPCLRKCYFPY
AVPDKTVRWCAV
AVPKSSSNEEVM
AVPSELALLKAV
AVQCLGTAVPST
AVQGEDTVQSLT
AVRSYRLHEAFS
AVRYINENLIVN
AVSAGPVPTPPD
AVSHGRESKPLT
AVSPTDCSAVEP
AVSRVMNMKIEE
AVSVVQAGLTQP
AVTCQLSNWSEW
AVTDIPTYNRTG
AVTGYRVDVIPV
AVTLAGNLGLTF
AVTPKSLGNVNF
AVVKKSASDLTW
AVVTRKDKEACV
AVYTCNEGYQLL
AWAPLLLTLLAH
AWATLLLPLLNL
AWAVARLSQRFP
AWHGQGIPVIEP
AWIPLLLPLLIL
AWIPLLLPLLTL
AWKQYRKAAISG
AWLQKRQRPEVF
AWMSWVRQAPGK
AWSSLLLTLLAH
AWSVLRVPAPPS
AWTADSGEGDFL
AWTPLLLPLLTF
AWTPLWLTLLTL
AWTVLLLGLLSH
AWVALADQESCK
AYESNRESLLNH
AYGDIVMTQSPD
AYHPFRRLAILP
AYIDIQLRIASF
AYIVSRQMSKYP
AYPESKTPLTAT
AYPLSIEPIGVR
AYQKVVAGVANA
AYRVPVAVQGED
AYSDMREANYIG
AYSNASSTDSAS
AYSRGVFRRDAH
AYVATRDNCCIL
AYWYQQKPGQAP
AYYSTVDQVKDL
CAAADPHECYAK
CAASGFTFDDYA
CAASGFTFSGSA
CADGHRMATHQK
CADSYSFVFSRD
CAEDYLSVVLNQ
CAEENCFIQKSD
CAEVQLVQSGAE
CAGSWAQSVLTQ
CAIQMTQSPSSL
CAIRMTQSPFSL
CAIRMTQSPSSF
CAKQEPERNECF
CALSLALCALSL
CALSLPVRAATA
CANGRQTVSWAV
CAPGSKKDSSLC
CASLQKFGERAF
CAVLIVAAGVGE
CAVSPTDCSAVE
CCHPRLSLHRPA
CCKHPEAKRMPC
CCLVPVSLAEDP
CCPEPKLNNGEI
CCPGSNSQAVVT
CCQAADKAACLL
CDELCSYYQSCC
CDFPEIQHGGLY
CDHYAWTQWTSC
CDIDIRKDLYAN
CDIPRCTTPPPS
CDIQLTQSPSSL
CDIQMTQSPSSL
CDIQMTQSPSSV
CDIQMTQSPSTL
CDIYPGKDFVQP
CDKCREILSVDC
CDKSLHTLFGDK
CDKTHTCPPCPA
CDMNTENGGWTV
CDNCPYNHNPDQ
CDRWSVLPRPDL
CDSGRCIARKLE
CDTPPPCPRCPA
CDVDIRKDLYAN
CDYPDIKHGGLY
CEAEAAAAAAAV
CEAVCGKPKNPA
CEDSERRPSCDI
CEEIIRKGGETS
CEEQVNSLPGSI
CEGKLELSVDGA
CELFEQLGEYKF
CEPNNKEGYYGY
CEPNSCINLPDI
CERDAQYAPGYD
CESKPEAEETCF
CESLTRVQLSPD
CEVQDRGVGWSH
CEVQLVESGEGL
CEVQLVESGGGL
CEVQLVESGGGV
CEVQLVESGGVV
CEVQLVESRGVL
CEVQLVETGGGL
CEVTHQGLSSPV
CEVVKCLPVTAP
CEYKDAAKAATG
CFCDHYAWTQWT
CFFLSEVSGFEI
CFLIFLGKTWGQ
CFLKDSVTGTLP
CFLKERLQLKHL
CFLQHKDDNPNL
CFLRLSMDGSPT
CFPGARCDIQMT
CFPRSPFRLLGK
CFQGNQFLRFDP
CFRSSGSLLNNA
CFSALEVDETYV
CFVFSDVDLIPM
CGAASGTPSGIL
CGAHYKLVPQQL
CGEQNMIGMTPT
CGEQTMIYLAPT
CGHCKRLAPEYE
CGLPGEYWLGND
CGLYTYGKPVPG
CGPCFNNGVPIL
CGPPPELLNGNV
CGPPPPIDNGDI
CGPPPTLSFAAP
CGQDQVTVAMTP
CGQPQCSTHILQ
CHDFQDYGPCDP
CHETSRFSAICQ
CHGSPVDICTAK
CHPNSPLDEENL
CHPRLSLHRPAL
CHRGSPCGLSTH
CHVKHYTNPSQD
CHVTDHIHAGME
CIADKEYTNIFL
CICANGRQTVSW
CIGGGVDLVTAC
CIGSVVSSELTQ
CIKMRLRCNGDN
CILEISILTAQY
CINLPDIPHASW
CIPRSDVMYTDW
CIRDTSKVMNHI
CIRHYEGSTVPE
CIYNTTYLNVQR
CIYRSPEKKATE
CKADDKETCFAE
CKALCRKPELVN
CKCARITSRIIR
CKGSGYSFTSYW
CKGVTTTPWSLA
CKHPEAKRMPCA
CKIPSCDSSPVS
CKKCDPTEVELD
CKLCMGSGLNLC
CKLDFREIQIYK
CKNQKRQKQVPA
CKNYAEAKDVFL
CKQVFPGLNYCT
CKSLWNGDTGEC
CKSPDVINGSPI
CKSRGRGGGGGG
CKVQHPNGNKEK
CKVSGYTLTELS
CKVSNKALPAPI
CKVSNKGLPAPI
CKVSNKGLPSSI
CKVTSRFAHYVV
CLAGKSVTCHVK
CLAGLVFVSEAG
CLANKVDLSFSP
CLAQLWGCHSAP
CLARGFSPKDVL
CLAVAALVRADA
CLAVSAGPVPTP
CLAYDFYPGKID
CLCIPRSDVMYT
CLDGTRKPVEEY
CLDNTRKPVDEY
CLEKSPRPSSYK
CLFRSETKDLLF
CLFSLLTQVTTE
CLHADPDLGVLC
CLKDGAGDVAFV
CLKRHLVCNGDQ
CLLGDFGPWSDC
CLLPKLDELRDE
CLMLWAICVAED
CLPEGRALPVFC
CLPGYVRSHSTQ
CLPNPEDVKMAL
CLQTCRTVAACN
CLRIPKSDVVYT
CLRKCYFPYLEN
CLRMKDQCDKCR
CLRSFQTGLFTA
CLSEDAGLGISS
CLTTDHYTGGMK
CLVKGFYPSDIA
CLVLSVVGTAWT
CLVPVSLAEDPQ
CLVQGFFPQEPL
CLVTGFSPADVF
CMLIGKSHTEDD
CMVGHEALPLAF
CNGDNDCGDFSD
CNHDEDTWVECE
CNIQMTQSPSAM
CNLLAEKQYGFC
CNRLNRAPQPDE
CNSHLRKAGTQI
CNSIRLSLSQLN
CNTGYRLQNNEN
CPAPELLGGPSV
CPAPPVAGPSVF
CPAVLCHPNSPL
CPDFKRVCTAEL
CPEAMDLGTLSG
CPEAPTDECKPV
CPEPKSCDTPPP
CPGRGHGHRNGT
CPKPDDLPFSTV
CPKPPEIAHGYV
CPLGYKEENNTG
CPLMVKVLDAVR
CPLTGLWPINTL
CPNCRETAVDGE
CPNPPVQENFDV
CPQLQQYEMHGP
CPQNVNISGGTF
CPSCSRSRAPAV
CPSGCQCSQPQT
CPSGCRMKGLID
CPSGGEVSEELS
CPTGCQLQEALL
CPTRGSVLLAQE
CPVQSGKTWQDC
CQAADKAACLLP
CQAECSSELYTE
CQAKVEQAVETE
CQCDELCSYYQS
CQDCPLLAPLND
CQDWAAQEPHRH
CQHWSAQTPHTH
CQKNLRWTPYQG
CQKWSSTSPHRP
CQQQKEELLPAQ
CQSFRDHMKSVI
CQVNGRWSGQTA
CQVQLVESGGGV
CQVTHEGSTVEK
CRASQGISNGLS
CRASQGISNYLA
CRASQSVSSNLA
CRCAEENCFIQK
CRDELCRCAEEN
CRDTSCVNPPTV
CREILSVDCSTN
CREYCGVPGDGD
CRMKGLIDEVNQ
CRMVQEQCCHSQ
CRNGQWSEPPKC
CRNPDADKGPWC
CRPGYRSLGNVI
CRQFSSSYLSRS
CRRPGGEPSPEG
CRRQSEDSTFYL
CRSFAVAICILE
CRTPCTVSCNIP
CRVDHRGLTFQQ
CRVSSFRVKENF
CSAVEPEAEKAL
CSDEDWNYKCPS
CSFYLKIDTQDI
CSGNFCLFRSET
CSGREATLQDCP
CSGTQEDESPCK
CSHDEDAGASCE
CSKEDGGGWWYN
CSKTVTKTVIGP
CSLEGVEIKGGS
CSLVLGVSSRSF
CSLVMGVTSESW
CSNSSHQQILET
CSPHLVLSALTS
CSSNLVLTGSSE
CSTGRCIKMRLR
CSTHFTVKTRKG
CSTNNPSQAKLR
CSVLSRKYWNDC
CTAAYPESKTPL
CTAFHDNEETFL
CTAKPRDIPMNP
CTESGWRPLPSC
CTGSEASYELTQ
CTGSLSQAVLTQ
CTGSLSQPVLTQ
CTGSVTSYVLTQ
CTGSWANFMLTQ
CTGSWAQSVLTQ
CTIANRCHEGGQ
CTLKPCDYPDIK
CTLSEKERQIKK
CTLTGLRDASGA
CTLTGLRDASGV
CTNETRSTHTLD
CTTEGRQDGHLW
CTTNKLSEKHEG
CTTSSVSSALAN
CTVATLRETYGE
CTVSCNIPVVSG
CTVSEASYELTQ
CTVSVASYELTQ
CTWRILFLVAAA
CTWRILLLVAAA
CVADESAENCDK
CVADPFEVTVMQ
CVDPRHRQGPVN
CVECPPCPAPPV
CVFLVKSQGVND
CVGCPRDIPTNS
CVGETTESTQCE
CVGVFKNGRVEI
CVHKILRQQQHL
CVHPISTQSPDL
CVLFPYGGCQGN
CVLHEKTPVSDR
CVLVLACIGACQ
CVNGQCKNTEGS
CVPTEPCEDAED
CVTCHGSPVDIC
CVYFYGDEISFS
CVYLQTSLKYNI
CWASQGISSYLA
CWSLAIATPLPP
CWVFLVAILEGV
CYDEKMYDAAKL
CYDTRTSALSAK
CYERECELPKID
CYHGDGQSYRGT
CYLFGNSSTVLE
CYSDVEKLNAAK
CYSVSSVLPGCA
CYTTDPTVRRQE
DAAKAATGECTA
DAALKKYNSQNQ
DAAQKTDTSHHD
DAAQLRILAGPA
DAATLHTSTAMA
DAATLKSRKMLE
DAAVECHRGECQ
DAERRRIKSLLP
DAGGCLHADPDL
DAGLGISSTASL
DAGLVYDAYLAP
DAHKSEVAHRFK
DAHPPRLFACSN
DAKNMMAACDPR
DAKSCGLHQLLR
DALGPLQRAFWL
DALRTHLAPYSD
DALSSVQESQVA
DANSGQCTYTML
DAPARESIGQTK
DAQYAPGYDKVK
DASLLSFMQGYM
DASRVRVSGQGL
DATETTITISWR
DATMSILDISMM
DATPTELAKLVN
DAVGDRRQCVPT
DAYNTKDKIGVE
DCCAKQEPERNE
DCESEPRPPCRD
DCFLQQSEPLAA
DCGQPRNLPNGD
DCHLAQVPSHTV
DCKDVDECSLKP
DCLCIPRSDVMY
DCLGCVHPISTQ
DCLRIPKSDVVY
DCMFGNGKGYRG
DCNDKDLFKAVD
DCPEAMDLGTLS
DCRVSSFRVKEN
DCSGNFCLFRSE
DCTCIGAGRGRI
DCVTCHGSPVDI
DCYDTRTSALSA
DCYHGDGQSYRG
DDDIAALVVDNG
DDDTAVLVIDNG
DDFQKKWQEEME
DDFRIKFEMEQN
DDFRLKYENEVA
DDFRTKYETELN
DDIAALVVDNGS
DDKVTLEERLDK
DDLKQLANGVDR
DDLPFSTVVPLK
DDLQKRLAVYQA
DDLSPRDQFNLI
DDLYVSDAFHKA
DDRADLAKYICE
DDSDRPSGIPER
DDTAVLVIDNGS
DDTVCLAKLHDR
DDWIYDLGIKYS
DDYRMDWLVPAT
DDYVNTQGASLF
DEAAFFDTASTG
DEAGSEADHEGT
DECFARRAPYPN
DEDAGASCENPE
DEDDIPVRSFFP
DEDSDRAIEGRT
DEDTWVECEDPF
DEDWNYKCPSGC
DEEEMKKLLRER
DEFAIAEYNAPC
DEFKPLVEEPQN
DEFKVKIDQTVE
DEGKASSAKQRL
DEGKRGDACEGD
DEHGLVQFSINT
DEILEGLNFNLT
DEISFSCHETSR
DEKGTEAAGAMF
DEKNWGLSFYAD
DELCRCAEENCF
DELCSYYQSCCT
DELFQDRFFTRE
DELNNNVEAVSQ
DELPAKDDPDAP
DELRDEGKASSA
DELRKALDNLAR
DELRQRLAARLE
DELRVRHLEEEN
DEMPADLPSLAA
DENFHPLNELIP
DENFSWYLEDNI
DEQLKSGTASVV
DEQVNCFNINYL
DERSKRILPLTV
DESAENCDKSLH
DESCGADLGRAL
DESSKPNMIDAA
DETEQWEKFGLE
DETYVPKEFNAE
DEYACRVNHVTL
DEYKDCHLAQVP
DFDEYIMAIEQT
DFDVDLGTILRV
DFDVEAADSAGN
DFEQEMATAASS
DFGRKWDPYKQG
DFIVPLTDLRIP
DFLAEGGGVRGP
DFNKSGSSTASW
DFNQNIRTWRND
DFPGKKLVLSSE
DFQCKETGRCLK
DFQLFKNGVAQE
DFQLRRGEKELL
DFQRADDKVYPG
DFRGAFFPLTER
DFRKRNTVLVLN
DFRLKYENEVAL
DFTLTISSLEPE
DFVESKDVCKNY
DFVIPDISEPGT
DFVRGFSLDEAT
DFYPGAVTVAWK
DFYPGKIDVHWT
DFYQEVANPLLT
DGASQLMGENRT
DGDPTEGVTDRS
DGEEKNNATVHE
DGEKVSVLCQEN
DGEQRISLPESL
DGEQSLILSTSQ
DGERERREKAEG
DGESCSNSSHQQ
DGFRHRHPDEAA
DGFSLKEQLQDM
DGGGWWYNRCHA
DGGLNLTSTFLR
DGHKEVTKEVVT
DGKLNKLCRDEL
DGKNYCGLPGEY
DGLDEIIMAAPL
DGLGLSYLSSHI
DGNVVIACLVQG
DGPSVACVKKAS
DGQSYRGSFSTT
DGQSYRGTLSTT
DGQSYRGTYSTT
DGRSYRGISSTT
DGSDCPEAMDLG
DGSGEVVLSRKV
DGSPTRIAYGTQ
DGTCADSYSFVF
DGVAKLSINTHP
DGVASFVLNLPS
DGVEYKCKVSNK
DGVFQEDAPVIH
DGVLDPDYPRNI
DGVYTLNDKKQW
DGVYTLNNEKQW
DGWLTSDPRKQC
DGYESNTGSTTG
DGYVRPASGVAV
DHDNYEGNCAEE
DHFSRASSIIDE
DHFVKLISWYDN
DHGEKKLISVDT
DHHHPHKPHEHG
DHKPSNTKVDKT
DHLHARLQELLE
DHLKYVMLPVAD
DHMKSVIPSDGP
DHPTFNKITPNL
DHRGLTFQQNAS
DHRGRTLEIPGN
DHSLWRVNVGDP
DHVKLVNEVTEF
DHYDSQQTNDYM
DHYTGGMKQKYT
DIAALVVDNGSG
DIADDGCPKPPE
DIAGLASAIDMS
DIALLKLSSPAV
DIALVRLKDPVK
DIAPTLTLYVGK
DIAVEWESNGQP
DIAVEWESSGQP
DIDNTRMTLDDF
DIELSENCAYDS
DIFELLFWGRTS
DIGLIKLKQKVS
DIKDKVTAWKQY
DIMRLREKLQEE
DIPHASWETYPR
DIPPADLSDQVP
DIQHLAGKLKQH
DIQLTQSPSSLS
DIQMTQSPSFLS
DIQMTQSPSSLS
DIQMTQSPSSVS
DIQMTQSPSTLS
DIRNGRHSGEEN
DISELVYGAKLQ
DISMMTGFAPDT
DISSTRGFPSVL
DITSFPLSVYAP
DIVMTQSPDSLA
DIVMTQSPLSLP
DIVMTQTPLSLP
DIVMTQTPLSSP
DIYLRDLKVEDI
DKAACLLPKLDE
DKAQIHDLVLVG
DKAQNLYQELLT
DKCREILSVDCS
DKDLFKAVDAAL
DKDNCRLVPNPD
DKDNEDFQESNR
DKDQEVLLQTFL
DKEAHRILEGFQ
DKEFYLFPTVFD
DKELRTGKEKVT
DKGQELCADYSE
DKGQQYRNWFLK
DKKCQCDELCSY
DKKGSCERDAQY
DKKQWINKAVGD
DKKREEAPSLRP
DKLCTVATLRET
DKLFGPDLKLVP
DKLPECEADDGC
DKPETTKEQLGE
DKPSEDSPPLEM
DKRVELKTPLGD
DKRVESKYGPPC
DKSKNQFSLKLS
DKSLHTLFGDKL
DKSTSTAYMELS
DKTMFICKSSWS
DKTNVKAAWGKV
DKTVERKCCVEC
DKTVRWCAVSEH
DKVKAHYGGFTV
DKVKIIFKNMAT
DKVRFLEQQNQV
DKVRYRCSSNLV
DKVSNQTLSLFF
DKVTAWKQYRKA
DKVTLEERLDKA
DKVYPGEQYTYM
DKYTFELSRRTH
DLATVYVDVLKD
DLDAYNTKDKIG
DLDISKTNVNGG
DLDTSSNAVDLL
DLDVGGLQETDK
DLEDERVVGKEQ
DLEEVKAKVQPY
DLEIATYRTLLE
DLFSPEKSKLPG
DLGIKYSFTIEL
DLGQEVALNANT
DLGTILRVNDES
DLGTLSGIGTLD
DLHLPRFKVEES
DLKDYEDQQKQL
DLKKLVKEALKE
DLLFRDDTVCLA
DLLQLLLPRSDL
DLPFSTVVPLKT
DLPSLAADFVES
DLPSPLKQTISR
DLQAQSKGNPEQ
DLQKKLCRKRCI
DLQPGVQYNITI
DLQSLEDILHQV
DLRFVRLPVANP
DLRGVAHNNLMA
DLRHTFMGVVSL
DLRYLFLNGNKL
DLSFSPSQSLPA
DLSHNRVAGLLE
DLSKEAQEVFKA
DLTKTLNDMRQE
DLTKVHTECCHG
DLTQNTYQHFYD
DLTSATNIVKWI
DLTTYDSVTISW
DLVLFGTRVQSW
DLVPGNFKSQLQ
DLVVLPLSITTD
DLWQKRQKQVKD
DLYANTVLSGGT
DMEDVCGRLVQY
DMGLKAFTNSKI
DMKGHFSISIPV
DMMVPAQLLGLL
DMNTENGGWTVI
DMPQMRMELERP
DMQLGRLHMKTL
DMRVLAQLLGLL
DMRVPAQLLGLL
DMTFSKQNALLR
DMWRAYSDMREA
DMYSFLEDMGLK
DNAKNSLYLQMN
DNDCGDFSDEDD
DNEAWNGFVAAA
DNEEGFFSARGH
DNELQEMSNQGS
DNENVVNEYSSE
DNIKTYCSEPEK
DNILASKLYRPG
DNLARQMIMKDK
DNLKGKKSCHTA
DNLLKALQLNEL
DNLSAFASNPEF
DNPNLPRLVRPE
DNPYIPNGDYSP
DNQIVTATQSNI
DNQNGWSGDSAP
DNRYIRAVGVPA
DNSKNTLYLQMN
DNTRKPVDEYKD
DNTYNRVSEDLR
DNWDSVTSTFSK
DPAVSRVMNMKI
DPDAPRIKKIVQ
DPDLGVLCPTGC
DPDTFFAKFTFE
DPDYPRNISDGF
DPEAASAPGSGN
DPELTESSGSAS
DPERLGREGVQK
DPEVKFNWYVDG
DPEVQFKWYVDG
DPEVQFNWYVDG
DPFDLRLVGGDN
DPGNTKVMDKYT
DPLDTLGSEGAL
DPLLLQRLPRPS
DPNKRWELCDIP
DPNMIPDGDFNS
DPNTCRGDSGGP
DPNTGRLNGESN
DPPYPRSIAQYW
DPQGDAAQKTDT
DPQTFYYAVAVV
DPRHRQGPVNLL
DPRTPFDYCALR
DPTEVELDNQIV
DPTFIPAPIQAK
DPTVGETNPRSI
DPTVLELGITGS
DPTVRRQECSIP
DPYKQGFGNVAT
DPYTVSHYAVGD
DQASCSSSTTCV
DQCDKCREILSV
DQCIYNTTYLNV
DQDATMSILDIS
DQDHPTFNKITP
DQESCKGRCTEG
DQEVLLQTFLDD
DQFLCSGTQEDE
DQFNLIVFSTEA
DQHTDCYSCTAN
DQIHFFFAKLNC
DQIVDLTVGNNK
DQKMRPSTDTIT
DQLQIYANGKNI
DQNVEELKGRLT
DQSVKVRVYSLN
DQSVLLMKPDAE
DQVDDTSIVVRW
DQVPDTESETRI
DQVQAEAKESGP
DQVTLYSYKVQS
DQYYLRVTTVAS
DRAHEAKIRYYT
DRAQERLATALQ
DRARAHVDALRT
DRDQYELLCLDN
DRDTYRRCSVPP
DRFFTREPQDTY
DRFSGSGAGTDF
DRFSGSGSGTDF
DRIDSLLENDRQ
DRIGRLYKKALY
DRKSQPMGLWRQ
DRNTYEKYLGEE
DRQDGEEVLQCM
DRQPVPGQQMTL
DRQQTHMLDVMQ
DRSTGVLPTNPE
DRVKDLATVYVD
DRVTKCCTESLV
DRYYTAINFVAT
DSAHGFLKVPPR
DSAKYDVENCLA
DSCVGSLVVKSG
DSDGSFFLYSKL
DSDLKKSDIDEI
DSDPITVTVPVE
DSDRPSGIPERF
DSDWPFCSDEDW
DSEHKRKKVEAQ
DSFKVSYQLADG
DSGEGDFLAEGG
DSGNDVTDIADD
DSGPRRYTIAAL
DSGRCIARKLEC
DSGYGVVGPQSI
DSHSLTTNIMEI
DSHVLLAAPPGH
DSKDSTYSLSST
DSLEFREIGELY
DSLIDFLNFPRF
DSLVFVQTDKSI
DSNRPSGIPERF
DSPAIKHQFLLT
DSPGNKDFLQSL
DSPGSGNARPNN
DSPPLEMLGPRR
DSQRYKVDYESQ
DSRPPRVGDTLN
DSSIRYLQEIYN
DSSLCKLCMGSG
DSTCERLYYGDD
DSTFESKSYKMA
DSTRIRITDNMF
DSTYSLSSTLTL
DSVKGRFTISRD
DSVKGRFTISTD
DSVTSTFSKLRE
DSVWVDVKDSCV
DTASTGKTFPGF
DTCYGDAGSAFA
DTEEEDFHVDQV
DTESETRILLQG
DTFSCMVGHEAL
DTFVNASRTLYS
DTGECTDNAYID
DTIFLREYQTRQ
DTISEKTSDQIH
DTITEWKAGAFC
DTKTYMLAFDVN
DTLAQCEQEEVY
DTLETTCHVLDP
DTNKTRVIKTII
DTRCDIQMTQSP
DTRVVHAAKAAL
DTSHHDQDHPTF
DTSKVMNHICSK
DTSTSTAYMELR
DTTGEIVLTQSP
DTTGEIVMTQSP
DTTREIVMTQSP
DTVCLAKLHDRN
DTVIALDALSAY
DTVIKPLLVEPE
DTVQSLTQGDGV
DTYKPRIYTSPT
DVAFVKHQTVPQ
DVAFVKHSTIFE
DVCGRLVQYRGE
DVCKNYAEAKDV
DVDVARVLTPDA
DVDYDFLKRLSN
DVEDSTTCFNAK
DVENCLANKVDL
DVFLGMFLYEYA
DVFVQWMQRGQP
DVHWTRAGEVQE
DVIGDSAKYDVE
DVLHCVAFAVPK
DVLVRWLQGSQE
DVMCTAFHDNEE
DVMGRGHARLVH
DVMQDHFSRASS
DVPDHAAYHPFR
DVPSGVTEVVVK
DVPVRDLKPAIV
DVPVTVTVHDFP
DVQCEVQLVESG
DVRDYFMPCPGR
DVRKVCQDCPLL
DVSAQMEYCRTP
DVSLAFSEISVG
DVSSALDKLKEF
DVTDIADDGCPK
DVVEKADIGCTP
DVVMTQSPLSLP
DVVQCIRDTSKV
DVVYTDWKKDKC
DVYVVGTVLRYR
DWGTFEEVSGNV
DWIYDLGIKYSF
DWKGDKVKAHYG
DWKKDKCEPLEK
DWKKGDTFSCMV
DWLGQSMFTCRV
DWNGRTSTADYA
DWPFCSDEDWNY
DYAEVGRVGYVS
DYAGVFSDAGLT
DYALLGHRQLVR
DYAMFKVGPEAD
DYCALRRCADDQ
DYEDQQKQLEQV
DYEKHKVYACEV
DYELLCLDGTRK
DYFDLVLFGTRV
DYIHPVCLPDRE
DYLHLLTQRGSV
DYLMKILTERGY
DYLNETQQLTPE
DYLSVVLNQLCV
DYNIQKESTLHL
DYPRNISDGFDG
DYSAYRRLIDQY
DYSPLRIKHRTG
DYVEKGTQGKIV
DYYETDEFAIAE
EAAAAAAAVSGS
EAAFFDTASTGK
EAAKVRIQTQPG
EACVHKILRQQQ
EADAVTLDAGLV
EADELRKALDNL
EAEAAAAAAAVS
EAEDASLLSFMQ
EAEIHQSFQHLL
EAFAHTDLSGKV
EAFLSSLTETIE
EAFQARLKSWFE
EAFSPVSYQHDL
EAFTLKATVLNY
EAGPTGTGESKC
EAHDAQGDVPVT
EAIDVRVLLDQL
EAKDVFLGMFLY
EAKPAAVAAENE
EAKRMPCAEDYL
EAKSYFEKSKEQ
EAKVQWKVDNAL
EALCCPEPKLNN
EALESQELCGTE
EALPLAFTQKTI
EALQGVGDMGRA
EALVKPGDLMPA
EAMCPGVSGEDS
EAMDLGTLSGIG
EANKYQISVNKY
EANLALRRPQGS
EANLTCTLTGLR
EAPAQLLFLLLL
EAPTDECKPVKW
EAQIHEGFQELL
EAQKIVRQRQEE
EAQQAMDIHFHS
EARPNSMVVEHP
EASILTHDSSIR
EASPAFLAVPVE
EASYELTQPPSV
EATNRRVWELSK
EATTEFSVDARA
EAVEEETGDGLD
EAVKTHTNISES
EAVPTPVVDPDA
EAVSQTSSSSFQ
EAYMNKVELESR
ECCQAADKAACL
ECEAVCGKPKNP
ECEEIIRKGGET
ECELPKIDVHLV
ECFLQHKDDNPN
ECHRGECQAEGV
ECKPVKWCALSH
ECPPCPAPPVAG
ECQKRCTSNIRC
ECQLWRSRYPHK
ECREYCGVPGDG
ECRNGACVPNSI
ECTKLGNWSAMP
ECYAKVFDEFKP
EDASLLSFMQGY
EDCISRGGTLGT
EDDCESEPRPPC
EDESPCKGVTTT
EDFDVEAADSAG
EDFTQAFGMTPA
EDGEQSLILSTS
EDGKLNKLCRDE
EDGSGEVVLSRK
EDIIAEENIVSR
EDILHQVENKTS
EDIPPADLSDQV
EDIVMTQTPLSL
EDKARELISRIK
EDKDPAFTALLT
EDKTERELLESY
EDLLLGSEANLT
EDLVGKSLYVSA
EDMEQALSPSVF
EDMGLKAFTNSK
EDMKGHFSISIP
EDNIRMFTTAPD
EDPEVKFNWYVD
EDPEVQFKWYVD
EDPEVQFNWYVD
EDPQGDAAQKTD
EDPQTFYYAVAV
EDQQKQLEQVIA
EDSADEDRCEDS
EDSDRAIEGRTA
EDSLVFVQTDKS
EDSPPLEMLGPR
EDSSLLLATQVE
EDTIFLREYQTR
EDTRDRMYQMDI
EDTVQSLTQGDG
EDWKKGDTFSCM
EDWKKGETFSCM
EDWNGRTSTADY
EDWNYKCPSGCR
EDYLSVVLNQLC
EEAIIGTDVLQD
EEAPSLRPAPPP
EECQKRYQDYKI
EEDCMFGNGKGY
EEDPFFKVPVNK
EEEHLGILGPVI
EEEKAWLMASRQ
EEEKTEALTSAK
EEEMLENVSLVC
EEEWNTGETYTC
EEFQKEVSSCHC
EEFRRRVEPYGE
EEFTCRAFQYHS
EEGFFSARGHRP
EEGRYKQKFQSV
EEGSGGGQLVTE
EEGTEPEAMLQV
EEHLGILGPVIW
EEHPVLLTEAPL
EEIIRKGGETSE
EEIMKYEASILT
EEIQRDILLEKK
EEKIAHDLRFVR
EEKTEALTSAKR
EELALNELVTLT
EELHCATGISLA
EELKARISASAE
EELKGRLTPYAD
EELLPAQDIKAL
EELRARLLPHAN
EELRQRLAPLAE
EELVYELNPLDH
EEMELYRQKVEP
EEMGSRTRDRLD
EEMKKLLRERGH
EEMLENVSLVCP
EEMRDRARAHVD
EENCFIQKSDDK
EENQESTPVVIQ
EENYCRNPDNDP
EEPQNLIKQNCE
EEQGSDAALHFN
EEQQQRLREAAE
EEQVNSLPGSIT
EERLDKACEPGV
EERLPEGSVSLI
EERTVRVPMMSD
EESCTRFYHPEK
EESPLLIGQQST
EETFLKKYLYEI
EETPSPTEPSTE
EETRARLSKELQ
EETTMTTQTPAC
EETTMTTQTPAP
EETTMTTQTPGV
EEVCSFYLKIDT
EEVKAKVQPYLD
EEVMFLTVQVKG
EEVSGNVSPGTR
EEVYDCSHDEDA
EEWNTGETYTCV
EEYANCHLARAP
EEYVKAVGNLRK
EFAEVSKLVTDL
EFAIAEYNAPCS
EFAKTCVADESA
EFGLNWVFLVAI
EFGLSWIFLAAI
EFGLSWLFLVAI
EFGLSWVFLAAI
EFGLSWVFLAGI
EFGLSWVFLVAI
EFGLSWVFLVAL
EFGLSWVFLVVI
EFKKRTTVMVKN
EFKPLVEEPQNL
EFNAETFTFHAD
EFPGIPSPLDAA
EFPRLKSELEDN
EFPSRGKSSSYS
EFQSFSSASSPV
EFRVNRNNLELS
EFSHRLNTDIAG
EFVDYEDLVELA
EFVLSWVFLVAI
EFVVMFSVVDEN
EFVWKSHKWDRE
EFWINGTPLVKK
EFWLSWVLLVAI
EFYEALDCLRIP
EFYGSKEDPQTF
EFYIGSKYKKVV
EGAIHREELVYE
EGALSPGGVASL
EGANEAVPTPVV
EGARQKLHELQE
EGCAPGSKKDSS
EGDCDFQLLKLD
EGDFLAEGGGVR
EGDGVYTLNDKK
EGDGVYTLNNEK
EGDVVQCIRDTS
EGEDAHLSSQQA
EGEEILVTQKDG
EGETKAVKTVRT
EGFFSARGHRPL
EGFGHLSPTGTT
EGFNVDKKCQCD
EGFSICVEVNGK
EGIPVKQDSLSS
EGKALLKKTKNS
EGKASSAKQRLK
EGKQVGSGVTTD
EGKVTACHSSQP
EGLEKETTFNSL
EGLFLQDNIVAE
EGLQEWEGKAHL
EGLQKSLAELGG
EGLRQEMSKDLE
EGLRVGFYESDV
EGPACPAACVCS
EGPAPAQGTPDV
EGQAFHLGKCPN
EGQASFQGLKDN
EGQEFSITCLVD
EGQQHHLGGAKQ
EGSDAEIGMSPW
EGSEIRLAKVDA
EGSEPDGFWEAL
EGSGGGQLVTEV
EGSGGNDAPGQY
EGSSVNLSPPLE
EGSTVEKTVAPT
EGTAFVIFGIQD
EGTCPEAPTDEC
EGTEASAATAVK
EGTFNVECLTTD
EGVDAEDGHGPG
EGVQCEVQLVES
EGVQKEDIPPAD
EGVTDRSQILKN
EGVWCYVAGKPG
EHAEVVFTANDS
EHENINGVPPHL
EHGRKDTVIKPL
EHLGILGPVIWA
EHLKNKKEFDHN
EHLSTLSEKAKP
EHPVLLTEAPLN
EHSSLAFWKTDA
EIAHGYVEHSVR
EIATYRTLLEGE
EIDTKSYWKALG
EIDTLETTCHVL
EIEKVVLHPNYS
EIEVSRLFLEPT
EIFYRGQWGTVC
EIIRKGGETSEM
EIKEETTSHLRS
EIKGGSFRLLQE
EIKSKAIGYLNT
EILAHWSPAKLL
EILCKLSLEGDH
EILEGLNFNLTE
EILRGDFSSANN
EILSVDCSTNNP
EIMKYEASILTH
EIPGNSDPNMIP
EIPINGLSERSL
EIQATFFYFTPN
EIQTYRSLLEGE
EISFSCHETSRF
EISILTAQYTTS
EITRGGSTSYGT
EITRTITKLSFV
EIVLTQSPATLS
EIVLTQSPDFQS
EIVLTQSPGTLS
EIVMTQSPATLS
EIVMTQSPPTLS
EIYHSGSTNYNP
EIYNSNNQKIVN
EKALQDQLVLVA
EKAVRPGYPKLI
EKCQAYESNRES
EKDMYSFLEDMG
EKDYELLCLDGT
EKEKFSQMLIVN
EKERQIKKQTAL
EKETTFNSLLCP
EKFSGQLNSHGC
EKGCVLLSYLNE
EKGGETAQSADP
EKGYPKLLQDEF
EKHKVYACEVTH
EKHQLYIDETVN
EKIHLISTQSAI
EKIWHHTFYNEL
EKKATEDEGSEQ
EKKEKGYPKLLQ
EKKFWGKYLYEI
EKKKLKCLAYDF
EKKLTRKEVYIK
EKKSLEDKTERE
EKKTPKSPVGVQ
EKNDHLHARLQE
EKNWGLSFYADK
EKNWGLSVYADK
EKNYCRNPDGDV
EKPKCVEISCKS
EKQKPDGVFQED
EKQLYLVGEDVE
EKQWINKAVGDK
EKRFGCFLKDSV
EKSKELTTEIDN
EKTGAQELLRVL
EKTISKAKGQPR
EKTISKTKGQPR
EKTKTRLQQELD
EKTPVSDRVTKC
EKVDKDNEDFQE
EKVNKDDEEFIE
EKVQHIQLLQKN
EKVSVLCQENYL
EKVTKCCTESLV
EKYKPFSQVPTG
EKYLPKLASGET
EKYLTWASRQEP
EKYVTSAPMPEP
ELALGRFWDYLR
ELAPGKFQLVAE
ELCDIPRCTTPP
ELCLARQYRLIV
ELCRCAEENCFI
ELDEKAVRPGYP
ELEDWNGRTSTA
ELEKHQLYIDET
ELERPGGNEITR
ELFEIEIDTLET
ELFEQLGEYKFQ
ELFYKADGESCS
ELGLCWVFLVAI
ELGLRWVFLVAI
ELGLSWIFLLAI
ELHERLAKDSEK
ELILSDETLPAP
ELINNVAKAHGG
ELISERWKNFPS
ELKARISASAEE
ELKAYKSELEEQ
ELKKEVSMDDHK
ELKKPGASVKVS
ELKTPLGDTTHT
ELKVRVELLHNP
ELLCLDGTRKPV
ELLGGPSVFLFP
ELLHFFQIVTDS
ELLKSYQWKMLN
ELLPAQDIKALF
ELLTQEGQASFQ
ELLVPRSSTSPD
ELMNTKLALDLE
ELNPLDHRGRTL
ELPREKYLTWAS
ELQAEAKSYFEK
ELQEGARQKLHE
ELQEKLSPLGEE
ELQLSVSAGSPH
ELQLYGDAPGEV
ELQVTVGRHGDS
ELRALMDETMKE
ELRDEGKASSAK
ELRGLRTIVTTL
ELRKHKLIDVIS
ELRPGETLNVNF
ELRPTGEIEQYS
ELRQRLAARLEA
ELRRGCSCSWGL
ELRRNVQALEIE
ELRRQHARASHL
ELRSLRSDDTAV
ELRTGKEKVTSG
ELRVAPEEHPVL
ELRYDSTCERLY
ELSEAEQATRTM
ELSSLRSEDTAV
ELTQDPAVSVAL
ELTQPPSVSVSP
ELVTLTCLARGF
ELVYELNPLDHR
ELVYGAKLQPLD
ELYRQKVEPLRA
EMADCCAKQEPE
EMAKQYIEKSLL
[truncated: 9,521 more rows]

## Sheet: Trypsin_MASP1_111_NtCWs
AAFTECCQAADK
AEELKARISASA
AFSATRTINVPL
ATEHLSTLSEKA
AVRYINENLIVN
AWKQYRKAAISG
CLLPKLDELRDE
DECFARRAPYPN
DHGEKKLISVDT
DMPQMRMELERP
DPEVQFNWYVDG
DVMGRGHARLVH
DYAMFKVGPEAD
EATNRRVWELSK
EEIIRKGGETSE
EELRQRLAPLAE
EKRMDKVGKYPK
EPLSVTWSESGQ
EPQNLIKQNCEL
EQGRVRAATVGS
ERFTGFDAHYMA
ESKSYKMADEAG
EVTCVVVDVSHE
FAEEGKKLVAAS
FAGFPRKVESEL
FDAHYMAVDVDE
FHWGGHERSSTT
FPSRGKSSSYSK
FRLLFKGSEMVV
FTECCQAADKAA
FVNASRTLYSSS
GIAEFPSRGKSS
GKGYRGKRATTV
GNEITRGGSTSY
GNHPIRRVSVHP
GRGHARLVHVEE
GRLHMKTLLPVS
HARLVHVEEPHT
HDIITKFLENED
HEDPEVQFKWYV
HIVTPLTSLVIE
IFTNTKESSSHH
IMKYEASILTHD
IPPADLSDQVPD
ISSSGCSTNYAD
ITVRTKKQELSE
KAIQLTYNPDES
KDLLFRDDTVCL
KLLIYKASSLES
KSSEKRQAVDTA
KSYKMADEAGSE
LFTAARQSTNAY
LGTILRVNDEST
LNGHFKVTYDVS
LPRKTRIILEDE
LTPEIKSKAIGY
LVRYTKKVPQVS
MGRGHARLVHVE
MQGYMKHATKTA
MTGRLQSLTMTA
NCFIQKSDDKVT
NEGYARDFDPAV
NPRKSKLICQAT
PALHFKSVGFHL
PDIYLRDLKVED
PEATNRRVWELS
PFRSSRIGEIKE
PGGNEITRGGST
PHLGHPFHWGGH
PLTLLKLGNQEP
PQNLIKQNCELF
PTDLVWKAQNTW
QELCGTEVPSVP
QLLAERSLAPTA
QSVKVRVYSLND
QYMYLLKDLWQK
RAIEGRTATSEY
RALRLRCLAPLE
RGHARLVHVEEP
RQLNYKHYDGSY
RRALERGLQDED
SASRPRVTEPIS
SPISQKIIYKEN
SPRPGSTGTWNP
SQAKLRRELDES
SRNLGKVGSKCC
SSSYSKQFTSST
SWNSGSSGTGST
TAGLVRSSALDM
TFYYAVAVVKKD
TGSTGNQNPGSP
TLFGDKLCTVAT
TNIHGRGGGALL
TPPMLDSDGSFF
VAMTPRSEGSSV
VASGFKHVVPNE
VFLVAILEGVQC
VFVPPRDGFFGN
VMGRGHARLVHV
VNLRTRRVDTVD
VPPEWKALTDMP
VSALKREALVKG
VSGHTCQHWSAQ
VSPGTRREYHTE
VTFHNKGAYPLS
VTHQGLSSPVTK
VTPLTSLVIENE
WGGHERSSTTKP
WKQYRKAAISGE
WVFLVAIIKGAQ
YRSPEKKATEDE

## Sheet: Trypsin_MASP3_48_NtCWs
ADYEKHKVYACE
AWTADSGEGDFL
CLVLSVVGTAWT
EEPQNLIKQNCE
EGLRVGFYESDV
EVTCVVVDVSHE
FFGQVRLVDGKG
FLEEHPGGEEVL
GEYKFQNALLVR
GVQNPRAEDLVG
HLLLLLLCVFLV
HLLSRLCQDLGP
IEKVQHIQLLQK
IKQNCELFEQLG
IMEILRGDFSSA
IQPDSSVKPYRV
KSQGVNDNEEGF
KTTMKIIPFNRL
LDHRGRTLEIPG
LKTMKHLLLLLL
LKVPPRMDAKMY
LLLCVFLVKSQG
LLLLLCVFLVKS
LPDTTREIVMTQ
LVEVSRNLGKVG
LVKSQGVNDNEE
LWLPDTTGEIVM
LYVSDAFHKAFL
NCELFEQLGEYK
NTENGGWTVIQN
PLDKKREEAPSL
PQNLIKQNCELF
REEAPSLRPAPP
RHPDEAAFFDTA
RLDKACEPGVDY
SAHGFLKVPPRM
SGIPERFSGSNS
SHEDPEVQFNWY
SKDVCKNYAEAK
STVLYRIFTVNH
TADYAMFKVGPE
TPPMLDSDGSFF
VDVSHEDPEVQF
VPSSNFGTQTYT
VRPEVDVMCTAF
VVGTAWTADSGE
WTADSGEGDFLA
YAEAKDVFLGMF

## Sheet: Trypsin_C1s_27_NtCWs
AAEDWKKGETFS
AFSATRTINVPL
ASLTITGAQAED
AYSRGVFRRDAH
ESKSYKMADEAG
FNWYVDGVEVHN
GHARLVHVEEPH
GNEITRGGSTSY
GPEGLRVGFYES
GRNGFKSHALQL
ITVRTKKQELSE
KAPKLMIYEVSK
KMSGMKTLEAQL
LFTAARQSTNAY
LLTQGTGSWAQS
MGRGHARLVHVE
NVDAALALPAHS
PFRSSRIGEIKE
PSSNFGTQTYTC
SRDNAKNSLYLQ
SSSSSYTNYADS
SSSYSKQFTSST
STFESKSYKMAD
TAGLVRSSALDM
WDGGSTYYADSV
WGGHERSSTTKP
YTYMLLATEEQS

## Sheet: Trypsin_C1r_17_NtCWs
AYSRGVFRRDAH
FCPAVLCHPNSP
FPGSRCDIQMTQ
FRLLFKGSEMVV
HRSYSCQVTHEG
LLTQGTGSWAQS
LMIYDVSKRPSG
NAVDLLFFTDES
NLCEPNNKEGYY
NPRKSKLICQAT
PSSNFGTQTYTC
SKINVKVGGNSK
TNIHGRGGGALL
TPEALGANPGLV
WDCVTCHGSPVD
YRKQANKALEKY
YTGSVASYELTQ
