# Supplementary material for: Proteolytic profiling of human plasma reveals an immunoactive complement C3 fragment
Source: EMBO J. 2025 Oct 27;44(24):7721–58. doi: 10.1038/s44318-025-00598-8 (PMC12706077; doi:10.1038/s44318-025-00598-8)
Supplement: Supplementary file 26 — Source data Fig. 4 [file 44318_2025_598_MOESM26_ESM.zip]

Archive with 10 entries (7 files):
- Figure_4/
- __MACOSX/._Figure_4
- Figure_4/Figure_4e/
- __MACOSX/Figure_4/._Figure_4e
- Figure_4/Figure_4d/
- __MACOSX/Figure_4/._Figure_4d
- Figure_4/Figure_4e/Figure_4e_C3b_Deposition_2025-01-07.xlsx
- __MACOSX/Figure_4/Figure_4e/._Figure_4e_C3b_Deposition_2025-01-07.xlsx
- Figure_4/Figure_4d/Figure_4d_SVAR_Wieslab_ELISAs_2024-01-29.xlsx
- __MACOSX/Figure_4/Figure_4d/._Figure_4d_SVAR_Wieslab_ELISAs_2024-01-29.xlsx
