# Supplementary material for: Proteolytic profiling of human plasma reveals an immunoactive complement C3 fragment
Source: EMBO J. 2025 Oct 27;44(24):7721–58. doi: 10.1038/s44318-025-00598-8 (PMC12706077; doi:10.1038/s44318-025-00598-8)
Supplement: Supplementary file 26 — Source data Fig. 4 [file 44318_2025_598_MOESM26_ESM.zip › Figure_4/Figure_4e/Figure_4e_C3b_Deposition_2025-01-07.xlsx]

## Sheet: MBL_C3_Deposition
		Test 2										Test 1										Test 3
		nb2 (D162)	LHF1 (C3 C-ter.)	DN_LHF1 Controle	LHF2 (C8b)	LHF2_Short_CT	LHF1-2 peptide	PODS				nb2 (D162)	LHF1 (C3 C-ter.)	DN_LHF1 Controle	LHF2 (C8b)	LHF2_Short_CT	LHF1-2 peptide	PODS				nb2 (D162)	LHF1 (C3 C-ter.)	DN_LHF1 Controle	LHF2 (C8b)	LHF2_Short_CT	LHF1-2 peptide	PODS
		12395.5	232464	401314	177820	188518	742948	634568				12990.5	301908	373766	156785	152232	551002	515766				13207	392237	432313	233142	204634	710584	668317
		16644	426048	482800	387382	434325	730970	698952				20027.5	535744	443338	364862	358692	598416	566724				19799	601547	542464	434637	459142	720966	716955
		185755	519548	622043	627575	683164	748160	757149				244002	562126	526498	482983	506398	610692	622692				260155	713693	743742	677252	691864	783831	748880
		540106	634888	677506	652818	716450	782862	750215				600887	608066	596505	590328	555520	620786	600451				692246	742314	747596	724393	738070	760108	765697
		625959	620466	682836	708843	757814	733114	718642				616748	609382	604894	573407	581932	591062	631186				832198	839716	784786	787376	779278	791178	795490
		637832	631614	746962	706479	722431	741754	729724				651030	627024	638220	634936	587542	621754	582882				780274	785898	786186	757974	759776	734102	722198
		The positive control Nanobody Test 1
		Nb2 (µg/ml)	mM								mM	LHF1 (C3 C-ter.)	mM	DN_LHF1 control	mM	LHF2 (C8b)	mM	LHF2_Short_CT	mM	LHF1-2 peptide	mM	PODS
		10	0.000769	12990.5							0.02	301908	0.02	373766	1	156785	1	152232	1	551002	0.25	515766
		3.33	0.000256	20027.5							0.00667	535744	0.00667	443338	0.33	364862	0.33	358692	0.33	598416	0.083	566724
		1.11	8.5e-05	244002							0.00222	562126	0.00222	526498	0.11	482983	0.11	506398	0.11	610692	0.028	622692
		0.37	2.8e-05	600887							0.00074	608066	0.00074	596505	0.037	590328	0.037	555520	0.037	620786	0.009	600451
		0.123	9.5e-06	616748							0.00025	609382	0.00025	604894	0.012	573407	0.012	581932	0.012	591062	0.003	631186
		0.041	3.2e-06	651030							8.2e-05	627024	8.2e-05	638220	0.004	634936	0.004	587542	0.004	621754	0.001	582882
											µM	C3-LHF1	µM	DN_LHF1 control	µM	C8b-LHF2	µM	LHF2_Short_CT	µM	C3-LHF1-2_Peptide	µM	Ctrl	Mean
											20	308870	20	402464	1000	189249	1000	181794	1000	668178	250	606217
											6.67	521113	6.67	489534	330	395627	330	417386	330	683451	83	660877
											2.22	598456	2.22	630761	110	595936	110	627142	110	714228	28	709574
											0.74	661756	0.74	673869	37	655846	37	670013	37	721252	9	705454
											0.25	689854	0.25	690838	12	689876	12	706342	12	705118	3	715106
											0.082	681512	0.082	723790	4	699796	4	689917	4	699204	1	678268
											µM	C3-LHF1	µM	DN_LHF1 control	µM	C8b-LHF2	µM	LHF2_Short_CT	µM	C3-LHF1-2_Peptide	µM	Ctrl	SE
											20	37766	20	13807.5	1000	18592.5	1000	12652.7	1000	48441.4	250	37773.4
											6.67	41794.6	6.67	23525.3	330	16787.2	330	24665.7	330	34795.1	83	38671.5
											2.22	48103.9	2.22	51328.6	110	47576.4	110	49336.3	110	43096.2	28	35523
											0.74	33489.5	0.74	35643.6	37	31623.7	37	47018.6	37	41364.2	9	43022.5
											0.25	61236.7	0.25	42526.5	12	51024.1	12	51041.4	12	48532.7	3	38753.7
											0.082	42629.2	0.082	36136.5	4	29128.4	4	42711	4	31670.2	1	38981.7
