# Supplementary material for: Proteolytic profiling of human plasma reveals an immunoactive complement C3 fragment
Source: EMBO J. 2025 Oct 27;44(24):7721–58. doi: 10.1038/s44318-025-00598-8 (PMC12706077; doi:10.1038/s44318-025-00598-8)
Supplement: Supplementary file 26 — Source data Fig. 4 [file 44318_2025_598_MOESM26_ESM.zip › Figure_4/Figure_4d/Figure_4d_SVAR_Wieslab_ELISAs_2024-01-29.xlsx]

## Sheet: Summary_SVAR_Wieslab_ELISAs
Semi-quantitative to Untreated [%]
	MBL
Test			Untreated	LHF1 1µM	LHF1 2µM	LHF1 5µM	LHF1 10µM	LHF1 20µM	LHF2 0.02mM	LHF2 0.2mM	LHF2 0.5mM	LHF2 1mM	LHF2 2mM
	Concentration		0	1	2	5	10	20	0.02	0.2	0.5	1	2
5	CTRL32		100	127.666	112.453	70.1715	53.7658	11.4094	119.761	106.562	46.0104	0.969426	1.49142
5	CTRL33		100	67.8899	66.789	35.9633	13.0275	5.3211	144.954	99.0826	14.8624	3.66972	0.733945
5
5	CTRL35		100	49.004	37.7158	13.9442	14.4754	2.39044	75.0332	59.2297	8.89774	3.71846	0.796813
4	CTRL28		100	35.1101	31.0545	13.3256	9.26999	5.33024	46.6976	52.2596	9.15411	0.347625	0.347625
4	CTRL29		100	96.7922	114.994	82.7303	103.394	46.2887	112.495	125.662	105.558	0.111899	0
4	CTRL30		100	50.2874	44.5402	16.523	8.62069	4.74138	52.8736	62.3563	3.87931	2.15517	1.2931
4	CTRL31		100	93.6027	182.997	69.3603	20.7071	8.24916	105.724	139.731	7.23906	1.85185	0.841751
5
5	SLE104		100	91.4533	73.7298	76.8807	28.2788	7.56203	94.7617	72.5876	26.0339	0.118157	0.236314
5	SLE155		100	119.218	75.57	42.0195	27.0358	6.84039	159.609	107.492	12.7036	-1.30293	1.62866
5
4	SLE34		100	150.838	162.291	87.9888	59.2179	31.5642	313.408	294.972	113.966	0.27933	0.837989
4	SLE57		100	76.9231	97.4359	74.359	35.8974	30.7692	187.179	94.8718	20.5128	20.5128	17.9487
4	SLE65		100	76.7824	156.856	85.5576	46.9835	10.9689	163.254	112.249	67.4589	1.82815	0.731261
4	SLE158		100	79.4118	104.751	66.0633	54.7511	38.914	217.647	204.299	123.077	2.94118	2.26244
	MBL_CTRL		100	74.336	84.3634	43.1455	31.8944	11.9615	93.9342	92.1262	27.943	1.83202	0.78638
	CTRL SD			32.9642	55.3299	30.2403	35.1868	15.407	36.5789	34.654	37.0698	1.46895	0.511644
	CTRL SE			12.4593	20.9127	11.4298	13.2994	5.82328	13.8255	13.098	14.0111	0.555212	0.193383
	Two-tailed t-test	p-value		0.0850772	0.482902	0.00251613	0.00217616	5.28111e-06	0.676206	0.56974	0.00213004	2.20811e-12	3.70139e-15
	Signif. Level					**	**	***			**	***	***
	MBL_SLE		100	99.1045	111.772	72.1448	42.0274	21.1031	189.31	147.745	60.6254	4.06278	3.9409
	SLE SD			30.0584	38.9801	16.7498	13.6625	14.2098	73.0866	85.0866	48.7735	8.19171	6.8998
	SLE SE			12.2713	15.9136	6.83808	5.57768	5.80111	29.8375	34.7365	19.9117	3.34425	2.81683		Mean	1 µM	2 µM	5 µM	10 µM	20 µM		SE	1	2	5	10	20
	Two-tailed t-test	p-value		0.944654	0.492696	0.00960057	0.000142011	3.85236e-05	0.030335	0.227694	0.104918	9.64331e-07	4.07778e-07		MBL (CTRL)	74.336	84.3634	43.1455	31.8944	11.9615		MBL_CTRL	12.4593	20.9127	11.4298	13.2994	5.82328
	Signif. Level					**	***	***	*			***	***		AP (CTRL)	110.719	106.252	104.97	103.465	110.403		AP_CTRL	2.56772	2.21002	3.41894	3.62165	3.51167
															CP (CTRL)	102.741	100.641	86.6746	84.3617	49.8105		CP_CTRL	2.13116	3.33536	3.30866	5.65173	6.57422
Semi-quantitative to Untreated [%]															MBL (SLE)	99.1045	111.772	72.1448	42.0274	21.1031		MBL_SLE	12.2713	15.9136	6.83808	5.57768	5.80111
	AP														AP (SLE)	113.415	110.678	109.059	106.888	108.124		AP_SLE	1.78352	2.93102	2.64131	4.18204	5.29342
Test			Untreated	LHF1 1µM	LHF1 2µM	LHF1 5µM	LHF1 10µM	LHF1 20µM	LHF2 0.02mM	LHF2 0.2mM	LHF2 0.5mM	LHF2 1mM	LHF2 2mM		CP (SLE)	107.689	123.462	98.8421	89.7777	59.4896		CP_SLE	4.30355	16.4301	3.93542	5.57339	9.49992
	Concentration		0	1	2	5	10	20	0.02	0.2	0.5	1	2
5	CTRL32		100	113.006	104.239	94.0578	92.728	109.267	112.591	99.8338	90.4841	54.7476	13.0688		PVal_Sign	1	2	5	10	20
5	CTRL33		100	102.185	109.9	96.3746	91.4013	118.731	95.7239	117.523	65.4195	46.3165	22.7051		MBL_CTRL			**	**	***
5															AP_CTRL	**	*			*
5	CTRL35		100	119.136	104.679	115.047	117.323	119.052	107.924	106.365	88.1138	41.3699	19.2835		CP_CTRL			**	*	***
4	CTRL28		100	102.842	105.386	99.8018	102.445	100.562	97.7201	91.6405	72.6747	52.6185	14.9182		MBL_SLE			**	***	***
4	CTRL29		100	111.371	95.6698	104.154	100.986	98.2045	89.2977	90.0722	69.1604	48.2838	12.1986		AP_SLE	***	*	*
4	CTRL30		100	108.112	109.978	107.666	107.098	106.165	102.434	100.365	72.3788	32.8331	5.25248		CP_SLE					**
4	CTRL31		100	118.382	113.912	117.69	112.276	120.837	97.1042	134.498	98.1744	33.2074	7.08215
5
5	SLE104		100	122.269	118.577	122.804	122.626	131.617	109.527	91.0688	43.0188	5.92438	0.446561
5	SLE155		100	110.713	106.747	101.236	95.2099	102.06	85.2691	82.4878	37.574	6.30955	0.489312
5	SLE173		100	112.689	105.698	103.516	119.236	119.357	104.728	98.3027	73.3279	25.884	2.12164
4	SLE34		100	110.285	111.909	108.62	107.704	109.869	104.039	97.5848	79.7626	50.989	9.30668
4	SLE57		100	112.033	107.178	109.711	93.9202	89.2759	93.5402	89.2759	52.7549	12.1385	0.865527
4	SLE67		100	117.157	123.252	111.146	107.932	106.637	97.537	91.6093	53.7884	15.2995	0.647047
4	SLE158		100	108.759	101.388	106.379	101.587	98.0499	96.1329	95.1082	76.1362	41.2659	9.30425
	AP_CTRL		100	110.719	106.252	104.97	103.465	110.403	100.399	105.757	79.4865	44.1967	13.5012
	CTRL SD			6.79355	5.84716	9.04567	9.58198	9.29099	7.8797	15.6753	12.5568	8.76862	6.20864
	CTRL SE			2.56772	2.21002	3.41894	3.62165	3.51167	2.97825	5.9247	4.74604	3.31423	2.34665
	Two-tailed t-test	p-value		0.00584876	0.0300025	0.196251	0.375597	0.0252081	0.897751	0.368755	0.00497059	2.80385e-06	2.66015e-08
	Signif. Level			**	*			*			**	***	***
	AP_SLE		100	113.415	110.678	109.059	106.888	108.124	98.6819	92.2054	59.4804	22.5444	3.31157
	SLE SD			4.71874	7.75474	6.98826	11.0646	14.0051	8.13444	5.46509	16.8772	17.6603	4.13372
	SLE SE			1.78352	2.93102	2.64131	4.18204	5.29342	3.07453	2.06561	6.37899	6.67495	1.5624
	Two-tailed t-test	p-value		0.00028599	0.0107927	0.0139768	0.150665	0.175759	0.683094	0.00925031	0.000713677	2.46574e-05	1.1968e-09
	Signif. Level			***	*	*				**	***	***	***
Semi-quantitative to Untreated [%]
	CP
Test			Untreated	LHF1 1µM	LHF1 2µM	LHF1 5µM	LHF1 10µM	LHF1 20µM	LHF2 0.02mM	LHF2 0.2mM	LHF2 0.5mM	LHF2 1mM	LHF2 2mM
	Concentration		0	1	2	5	10	20	0.02	0.2	0.5	1	2
5	CTRL32		100	98.1429	92.3294	72.4667	65.8458	34.4368	75.9386	101.292	102.745	25.3936	0.524828
5	CTRL33		100	95.7788	94.7657	87.0832	71.5492	58.2102	91.4732	112.664	111.988	92.3174	0.126636
5
5	CTRL35		100	103.44	109.747	86.9087	108.6	29.5748	97.2289	127.329	94.0755	91.591	0.238892		Mean	20 µM	0.2 mM	0.5 mM	1 mM	2 mM		SE	20 µM	0.2 mM	0.5 mM	1 mM	2 mM
4	CTRL28		100	105.061	109.159	96.5775	85.0566	52.8079	80.188	120.921	128.296	43.8901	0.795372		MBL (CTRL)	93.9342	92.1262	27.943	1.83202	0.78638		MBL_CTRL	13.8255	13.098	14.0111	0.555212	0.193383
4	CTRL29		100	101.613	105.283	88.9091	95.7653	80.5606	88.8687	113.188	110.042	64.1057	0.504134		AP (CTRL)	100.399	105.757	79.4865	44.1967	13.5012		AP_CTRL	2.97825	5.9247	4.74604	3.31423	2.34665
4	CTRL30		100	101.773	87.8265	78.6245	74.6465	38.7012	96.6451	122.957	110.161	52.5042	0.647017		CP (CTRL)	90.3368	118.377	110.987	59.324	0.592837		CP_CTRL	3.57716	3.78273	4.17002	9.48762	0.147815
4	CTRL31		100	113.374	105.374	96.1527	89.0687	54.3817	102.015	130.29	119.603	45.4656	1.31298		MBL (SLE)	189.31	147.745	60.6254	4.06278	3.9409		MBL_SLE	29.8375	34.7365	19.9117	3.34425	2.81683
5															AP (SLE)	98.6819	92.2054	59.4804	22.5444	3.31157		AP_SLE	3.07453	2.06561	6.37899	6.67495	1.5624
5	SLE104		100	107.98	109.79	102.633	88.8112	45.5368	89.3871	105.841	120.321	19.6216	0.287947		CP (SLE)	115.338	125.326	117.927	31.3151	0.752566		CP_SLE	8.67648	6.13811	4.28803	3.80362	0.187869
5	SLE155		100	113.767	213.958	98.8528	105.991	115.424	125.494	125.749	118.101	29.2543	0.446144
5	SLE173		100	120.686	143.058	116.639	114.503	47.9483	155.2	122.485	107.87	34.9073	0.505902		PVal_Sign	20 µM	0.2 mM	0.5 mM	1 mM	2 mM
4	SLE34		100	85.1668	85.954	81.9764	75.8856	53.4701	90.346	109.613	100.414	28.8999	0.352186		MBL_CTRL			**	***	***
4	SLE57		100	111.19	102.577	94.7101	78.569	45.9478	122.109	141.913	130.858	48.864	0.915565		AP_CTRL			**	***	***
4	SLE67		100	112.632	106.821	101.516	82.7368	48.8	119.789	150.863	131.663	20.8421	1.64211		CP_CTRL	*	**	*	**	***
4	SLE158		100	102.399	102.074	95.5682	81.9476	59.3007	105.042	120.817	116.263	36.8164	1.11811		MBL_SLE	*			***	***
	CP_CTRL		100	102.741	100.641	86.6746	84.3617	49.8105	90.3368	118.377	110.987	59.324	0.592837		AP_SLE		**	***	***	***
	CTRL SD			5.63852	8.82453	8.7539	14.9531	17.3938	9.46426	10.0082	11.0328	25.1019	0.391082		CP_SLE		**	**	***	***
	CTRL SE			2.13116	3.33536	3.30866	5.65173	6.57422	3.57716	3.78273	4.17002	9.48762	0.147815
	Two-tailed t-test	p-value		0.245859	0.854014	0.00690043	0.0325518	0.00026354	0.0355118	0.00282802	0.0388082	0.00516426	7.29621e-16
	Signif. Level					**	*	***	*	**	*	**	***
	CP_SLE		100	107.689	123.462	98.8421	89.7777	59.4896	115.338	125.326	117.927	31.3151	0.752566
	SLE SD			11.3861	43.47	10.4121	14.7458	25.1344	22.9558	16.2399	11.3451	10.0634	0.497056
	SLE SE			4.30355	16.4301	3.93542	5.57339	9.49992	8.67648	6.13811	4.28803	3.80362	0.187869
	Two-tailed t-test	p-value		0.124241	0.203217	0.778492	0.116321	0.00529624	0.127515	0.00617471	0.00580872	1.85578e-06	3.10527e-15
	Signif. Level							**		**	**	***	***

## Sheet: Test4_Analysis_CP
SVAR Complement Wieslab ELISA Kits (2024-01-22)
Pre-incubation w/peptide or protein:	30' at RT, no shaking		ELISA incubation:	60' at 37 °C, no shaking		Conjugate/substrate:	30' at RT, no shaking
	1	2	3	4	5	6	7	8	9	10	11	12
A	0.125	2.207	2.312	2.397	2.136	1.897	1.228	1.796	2.641	2.794	1.043	0.149
B	0.14	2.612	2.652	2.743	2.337	2.507	2.13	2.336	2.939	2.861	1.722	0.145
C	2.611	2.219	2.256	1.965	1.773	1.69	0.94	2.149	2.698	2.431	1.228	0.146
D	2.561	1.77	1.989	1.858	1.707	1.591	1.023	1.803	2.266	2.091	0.877	0.154
E	0.146	2.546	2.188	2.207	2.111	1.964	1.423	2.313	2.778	2.556	0.83	0.141
F	0.154	1.607	1.772	1.645	1.529	1.291	0.81	1.933	2.225	2.062	0.853	0.146
G	0.164	1.32	1.47	1.401	1.338	1.115	0.712	1.555	1.924	1.696	0.38	0.152
H	0.148	2.592	2.651	2.643	2.483	2.148	1.591	2.716	3.104	2.992	1.038	0.16
Reaction V [µL]	250	Preset incubations onto another 96 well plate with the according scheme for pre-incubation before adding to the ELISA plate			Total required volumes for this plate
CP dilution 1:	101				LHF1_V2 3.6 mg/mL recomb. Protein [µL]		380
Serum [µL]	2.47525				LHF2 20 mM stock [µL]		372
LHF1_V2 recomb. Protein [µM]	PBS Vehicle for Col. 2	0	1	2	5	10	20	0.02	0.2	0.5	1	2	LHF2 series [mM]
V 200 µM/3.6 mg/mL LHF1_V2 stock [µL]		25	1.25	2.5	6.25	12.5	25	0.25	2.5	6.25	12.5	25	V 20 mM LHF2 stock [µL]
Fill-Up CP Dil buffer [µL]		222.525	246.275	245.025	241.275	235.025	222.525	247.275	245.025	241.275	235.025	222.525	Fill-Up CP Dil buffers [µL]
CP Test 4, 2024-01-22	1	2	3	4	5	6	7	8	9	10	11	12
A	Dil CP	CTRL28	CTRL28 + LHF1 1µM	CTRL28 + LHF1 2µM	CTRL28 + LHF1 5µM	CTRL28 + LHF1 10µM	CTRL28 + LHF1 20µM	CTRL28 + LHF2 0.02mM	CTRL28 + LHF2 0.2mM	CTRL28 + LHF2 0.5mM	CTRL28 + LHF2 1mM	CTRL28 + LHF2 2mM
B	Dil CP	CTRL29	CTRL29 + LHF1 1µM	CTRL29 + LHF1 2µM	CTRL29 + LHF1 5µM	CTRL29 + LHF1 10µM	CTRL29 + LHF1 20µM	CTRL29 + LHF2 0.02mM	CTRL29 + LHF2 0.2mM	CTRL29 + LHF2 0.5mM	CTRL29 + LHF2 1mM	CTRL29 + LHF2 2mM
C	PC	CTRL30	CTRL30 + LHF1 1µM	CTRL30 + LHF1 2µM	CTRL30 + LHF1 5µM	CTRL30 + LHF1 10µM	CTRL30 + LHF1 20µM	CTRL30 + LHF2 0.02mM	CTRL30 + LHF2 0.2mM	CTRL30 + LHF2 0.5mM	CTRL30 + LHF2 1mM	CTRL30 + LHF2 2mM
D	PC	CTRL31	CTRL31 + LHF1 1µM	CTRL31 + LHF1 2µM	CTRL31 + LHF1 5µM	CTRL31 + LHF1 10µM	CTRL31 + LHF1 20µM	CTRL31 + LHF2 0.02mM	CTRL31 + LHF2 0.2mM	CTRL31 + LHF2 0.5mM	CTRL31 + LHF2 1mM	CTRL31 + LHF2 2mM
E	NC	SLE34	SLE34 + LHF1 1µM	SLE34 + LHF1 2µM	SLE34 + LHF1 5µM	SLE34 + LHF1 10µM	SLE34 + LHF1 20µM	SLE34 + LHF2 0.02mM	SLE34 + LHF2 0.2mM	SLE34 + LHF2 0.5mM	SLE34 + LHF2 1mM	SLE34 + LHF2 2mM
F	NC	SLE57	SLE57 + LHF1 1µM	SLE57 + LHF1 2µM	SLE57 + LHF1 5µM	SLE57 + LHF1 10µM	SLE57 + LHF1 20µM	SLE57 + LHF2 0.02mM	SLE57 + LHF2 0.2mM	SLE57 + LHF2 0.5mM	SLE57 + LHF2 1mM	SLE57 + LHF2 2mM
G	Dil CP + LHF1_V2, 20 µM	SLE67	SLE67 + LHF1 1µM	SLE67 + LHF1 2µM	SLE67 + LHF1 5µM	SLE67 + LHF1 10µM	SLE67 + LHF1 20µM	SLE67 + LHF2 0.02mM	SLE67 + LHF2 0.2mM	SLE67 + LHF2 0.5mM	SLE67 + LHF2 1mM	SLE67 + LHF2 2mM
H	Dil CP + LHF2, 2 mM	SLE158	SLE158 + LHF1 1µM	SLE158 + LHF1 2µM	SLE158 + LHF1 5µM	SLE158 + LHF1 10µM	SLE158 + LHF1 20µM	SLE158 + LHF2 0.02mM	SLE158 + LHF2 0.2mM	SLE158 + LHF2 0.5mM	SLE158 + LHF2 1mM	SLE158 + LHF2 2mM
CP: Quality controls
Diluent Blank	0.1325
PC (PC > 1: OK)	2.586
NC (NC < 0.2: OK)	0.15
Dil + LHF2 0.2 mM	0.0315
Dil + LHF2 2mM	0.0155
CP: Diluent Blank substracted - Control sera
		Untreated	LHF1 1µM	LHF1 2µM	LHF1 5µM	LHF1 10µM	LHF1 20µM	LHF2 0.02mM	LHF2 0.2mM	LHF2 0.5mM	LHF2 1mM	LHF2 2mM
CTRL28		2.0745	2.1795	2.2645	2.0035	1.7645	1.0955	1.6635	2.5085	2.6615	0.9105	0.0165
CTRL29		2.4795	2.5195	2.6105	2.2045	2.3745	1.9975	2.2035	2.8065	2.7285	1.5895	0.0125
CTRL30		2.0865	2.1235	1.8325	1.6405	1.5575	0.8075	2.0165	2.5655	2.2985	1.0955	0.0135
CTRL31		1.6375	1.8565	1.7255	1.5745	1.4585	0.8905	1.6705	2.1335	1.9585	0.7445	0.0215
Mean CTRL		2.0695	2.16975	2.10825	1.85575	1.78875	1.19775	1.8885	2.5035	2.41175	1.085	0.016
SD		0.344015	0.272449	0.407924	0.299383	0.410785	0.546734	0.266932	0.278435	0.356355	0.365614	0.00404145
SE		0.172007	0.136224	0.203962	0.149692	0.205392	0.273367	0.133466	0.139217	0.178178	0.182807	0.00202073
CV [%]		16.6231	12.5567	19.3489	16.1327	22.9649	45.6467	14.1346	11.1218	14.7758	33.6972	25.2591
Two-tailed, paired t-test	p-value		0.0998973	0.723719	0.101937	0.0567709	0.0142477	0.168044	0.00143921	0.0272437	0.000604215	0.00130497
Significance level							*		**	*	***	**
CP: Diluent Blank substracted - SLE sera
		Untreated	LHF1 1µM	LHF1 2µM	LHF1 5µM	LHF1 10µM	LHF1 20µM	LHF2 0.02mM	LHF2 0.2mM	LHF2 0.5mM	LHF2 1mM	LHF2 2mM
SLE34		2.4135	2.0555	2.0745	1.9785	1.8315	1.2905	2.1805	2.6455	2.4235	0.6975	0.0085
SLE57		1.4745	1.6395	1.5125	1.3965	1.1585	0.6775	1.8005	2.0925	1.9295	0.7205	0.0135
SLE67		1.1875	1.3375	1.2685	1.2055	0.9825	0.5795	1.4225	1.7915	1.5635	0.2475	0.0195
SLE158		2.4595	2.5185	2.5105	2.3505	2.0155	1.4585	2.5835	2.9715	2.8595	0.9055	0.0275
Mean SLE		1.88375	1.88775	1.8415	1.73275	1.497	1.0015	1.99675	2.37525	2.194	0.64275	0.01725
SD		0.649198	0.513286	0.559291	0.526961	0.503331	0.437961	0.498771	0.532059	0.566584	0.279465	0.00818026
SE		0.324599	0.256643	0.279646	0.263481	0.251665	0.218981	0.249385	0.26603	0.283292	0.139733	0.00409013
CV [%]		34.463	27.1904	30.3715	30.4119	33.6226	43.7305	24.9791	22.4001	25.8242	43.4796	47.4218
Two-tailed, paired t-test	p-value		0.679732	0.628173	0.471226	0.241364	0.0613669	0.862497	0.505161	0.786835	0.0109804	0.00133071
Significance level											*	**
CP: Complement activity (semi-quantitative acc. To SOP with NC/PC ref.), CTRL
	PC	Untreated	LHF1 1µM	LHF1 2µM	LHF1 5µM	LHF1 10µM	LHF1 20µM	LHF2 0.02mM	LHF2 0.2mM	LHF2 0.5mM	LHF2 1mM	LHF2 2mM
CTRL28	101.026	79.0025	83.3128	86.8021	76.0878	66.2767	38.8136	62.1305	96.8186	103.099	31.2192	-5.4803
CTRL29	98.9737	95.6281	97.2701	101.006	84.3391	91.3177	75.8415	84.298	109.052	105.85	59.0928	-5.6445
CTRL30		79.4951	81.014	69.0681	61.1864	57.7791	26.991	76.6215	99.1585	88.1979	38.8136	-5.60345
CTRL31		61.0632	70.0534	64.6757	58.477	53.7151	30.3982	62.4179	81.4245	74.2406	24.4048	-5.27504
Mean CTRL	100	78.7972	82.9126	80.3879	70.0226	67.2722	43.0111	71.367	96.6133	92.8469	38.3826	-5.50082
SD	1.45137	14.1221	11.1843	16.7456	12.2899	16.8631	22.4439	10.9578	11.43	14.6287	15.0088	0.165905
SE	1.02627	7.06105	5.59213	8.37281	6.14497	8.43155	11.222	5.4789	5.715	7.31435	7.50439	0.0829526
CV [%]	1.45137	17.9221	13.4892	20.831	17.5514	25.067	52.1817	15.3542	11.8307	15.7557	39.1031	-3.01601
Two-tailed, paired t-test	p-value		0.0998973	0.723719	0.101937	0.0567709	0.0142477	0.168044	0.00143921	0.0272437	0.000604215	0.00130497
Significance level							*		**	*	***	**
CP: Complement activity (semi-quantitative in relation to untreated sample), CTRL
		Untreated	LHF1 1µM	LHF1 2µM	LHF1 5µM	LHF1 10µM	LHF1 20µM	LHF2 0.02mM	LHF2 0.2mM	LHF2 0.5mM	LHF2 1mM	LHF2 2mM
CTRL28		100	105.061	109.159	96.5775	85.0566	52.8079	80.188	120.921	128.296	43.8901	0.795372
CTRL29		100	101.613	105.283	88.9091	95.7653	80.5606	88.8687	113.188	110.042	64.1057	0.504134
CTRL30		100	101.773	87.8265	78.6245	74.6465	38.7012	96.6451	122.957	110.161	52.5042	0.647017
CTRL31		100	113.374	105.374	96.1527	89.0687	54.3817	102.015	130.29	119.603	45.4656	1.31298
Mean CTRL		100	105.456	101.911	90.0659	86.1343	56.6128	91.9293	121.839	117.025	51.4914	0.814875
SD		0	5.51302	9.56154	8.40027	8.84112	17.4526	9.50773	7.0321	8.74756	9.2057	0.352714
SE		0	2.75651	4.78077	4.20014	4.42056	8.72629	4.75387	3.51605	4.37378	4.60285	0.176357
CV [%]		0	5.22782	9.38228	9.3268	10.2643	30.828	10.3424	5.77164	7.47492	17.8781	43.2845
Two-tailed, paired t-test	p-value		0.0691004	0.0756229	0.320022	0.385542	0.0573737	0.300538	0.0266145	0.0301344	0.00760026	0.00170366
Significance level									*	*	**	**
CP: Complement activity (semi-quantitative acc. To SOP with NC/PC ref.), SLE
	PC	Untreated	LHF1 1µM	LHF1 2µM	LHF1 5µM	LHF1 10µM	LHF1 20µM	LHF2 0.02mM	LHF2 0.2mM	LHF2 0.5mM	LHF2 1mM	LHF2 2mM
SLE34	101.026	98.358	83.6617	84.4417	80.5008	74.4663	52.2578	88.7931	107.882	98.7685	27.9146	-0.369458
SLE57	98.9737	59.8112	66.5846	61.3711	56.6092	46.8391	27.0936	73.1938	85.1806	78.4893	28.8588	-0.164204
SLE67		48.0296	54.1872	51.3547	48.7685	39.6141	23.0706	57.6765	72.8243	63.4647	9.44171	0.0821018
SLE158		100.246	102.668	102.34	95.7718	82.0197	59.1544	105.337	121.264	116.667	36.4532	0.410509
Mean SLE	100	76.6112	76.7755	74.8768	70.4126	60.7348	40.3941	81.25	96.7878	89.3473	25.6671	-0.0102627
SD	1.45137	26.6501	21.0709	22.9594	21.6322	20.6622	17.9787	20.475	21.8415	23.2588	11.4723	0.335807
SE	1.02627	13.3251	10.5354	11.4797	10.8161	10.3311	8.98935	10.2375	10.9208	11.6294	5.73615	0.167904
CV [%]	1.45137	34.7862	27.4448	30.6629	30.7221	34.0203	44.5083	25.2	22.5664	26.0319	44.6966	-3272.1
Two-tailed, paired t-test	p-value		0.909583	0.836307	0.652271	0.344596	0.0832134	0.88678	0.358445	0.584885	0.0143881	0.00161977
Significance level											*	**
CP: Complement activity (semi-quantitative in relation to untreated sample), SLE
		Untreated	LHF1 1µM	LHF1 2µM	LHF1 5µM	LHF1 10µM	LHF1 20µM	LHF2 0.02mM	LHF2 0.2mM	LHF2 0.5mM	LHF2 1mM	LHF2 2mM
SLE34		100	85.1668	85.954	81.9764	75.8856	53.4701	90.346	109.613	100.414	28.8999	0.352186
SLE57		100	111.19	102.577	94.7101	78.569	45.9478	122.109	141.913	130.858	48.864	0.915565
SLE67		100	112.632	106.821	101.516	82.7368	48.8	119.789	150.863	131.663	20.8421	1.64211
SLE158		100	102.399	102.074	95.5682	81.9476	59.3007	105.042	120.817	116.263	36.8164	1.11811
Mean SLE		100	102.847	99.3564	93.4426	79.7848	51.8796	109.322	130.801	119.8	33.8556	1.00699
SD		0	12.6246	9.18516	8.22142	3.16616	5.83873	14.7365	18.926	14.7346	11.9433	0.533181
SE		0	6.31228	4.59258	4.11071	1.58308	2.91937	7.36824	9.463	7.36729	5.97166	0.266591
CV [%]		0	12.2751	9.24465	8.79836	3.96837	11.2544	13.4799	14.4693	12.2993	35.2772	52.9479
Two-tailed, paired t-test	p-value		0.0578582	0.0904274	0.175942	0.908093	0.0719754	0.0260214	0.00962118	0.0137488	0.00875278	0.0016303
Significance level								*	**	*	**	**
CP: Complement activity (semi-quantitative in relation to untreated sample), comparing CTRL vs. SLE
Two-tailed, unpaired t-test	p-value		0.72367	0.713329	0.586479	0.251949	0.636444	0.102683	0.427102	0.759503	0.0606714	0.57304
Significance level

## Sheet: Test4_Analysis_AP
SVAR Complement Wieslab ELISA Kits (2024-01-22)
Pre-incubation w/peptide or protein:	30' at RT, no shaking		ELISA incubation:	60' at 37 °C, no shaking		Conjugate/substrate:	30' at RT, no shaking
	1	2	3	4	5	6	7	8	9	10	11	12
A	0.094	3.118	3.204	3.281	3.112	3.192	3.135	3.049	2.865	2.291	1.684	0.543
B	0.089	2.932	3.255	2.809	3.05	2.96	2.881	2.628	2.65	2.056	1.463	0.438
C	0.746	2.557	2.757	2.803	2.746	2.732	2.709	2.617	2.566	1.876	0.901	0.221
D	0.895	1.68	1.972	1.901	1.961	1.875	2.011	1.634	2.228	1.651	0.619	0.204
E	0.087	2.493	2.74	2.779	2.7	2.678	2.73	2.59	2.435	2.007	1.316	0.315
F	0.092	2.46	2.745	2.63	2.69	2.316	2.206	2.307	2.206	1.341	0.379	0.112
G	0.092	2.487	2.898	3.044	2.754	2.677	2.646	2.428	2.286	1.38	0.458	0.107
H	0.093	3.117	3.382	3.159	3.31	3.165	3.058	3	2.969	2.395	1.34	0.373
Reaction V [µL]	250	Preset incubations onto another 96 well plate with the according scheme for pre-incubation before adding to the ELISA plate			Total required volumes for this plate
AP dilution 1:	14				LHF1_V2 3.6 mg/mL recomb. Protein [µL]		380
Serum [µL]	17.8571				LHF2 20 mM stock [µL]		372
LHF1_V2 recomb. Protein [µM]	PBS Vehicle for Col. 2	0	1	2	5	10	20	0.02	0.2	0.5	1	2	LHF2 series [mM]
V 200 µM/3.6 mg/mL LHF1_V2 stock [µL]		25	1.25	2.5	6.25	12.5	25	0.25	2.5	6.25	12.5	25	V 20 mM LHF2 stock [µL]
Fill-Up AP Dil buffer [µL]		207.143	230.893	229.643	225.893	219.643	207.143	231.893	229.643	225.893	219.643	207.143	Fill-Up AP Dil buffers [µL]
AP Test 4, 2024-01-22	1	2	3	4	5	6	7	8	9	10	11	12
A	Dil AP	CTRL28	CTRL28 + LHF1 1µM	CTRL28 + LHF1 2µM	CTRL28 + LHF1 5µM	CTRL28 + LHF1 10µM	CTRL28 + LHF1 20µM	CTRL28 + LHF2 0.02mM	CTRL28 + LHF2 0.2mM	CTRL28 + LHF2 0.5mM	CTRL28 + LHF2 1mM	CTRL28 + LHF2 2mM
B	Dil AP	CTRL29	CTRL29 + LHF1 1µM	CTRL29 + LHF1 2µM	CTRL29 + LHF1 5µM	CTRL29 + LHF1 10µM	CTRL29 + LHF1 20µM	CTRL29 + LHF2 0.02mM	CTRL29 + LHF2 0.2mM	CTRL29 + LHF2 0.5mM	CTRL29 + LHF2 1mM	CTRL29 + LHF2 2mM
C	PC	CTRL30	CTRL30 + LHF1 1µM	CTRL30 + LHF1 2µM	CTRL30 + LHF1 5µM	CTRL30 + LHF1 10µM	CTRL30 + LHF1 20µM	CTRL30 + LHF2 0.02mM	CTRL30 + LHF2 0.2mM	CTRL30 + LHF2 0.5mM	CTRL30 + LHF2 1mM	CTRL30 + LHF2 2mM
D	PC	CTRL31	CTRL31 + LHF1 1µM	CTRL31 + LHF1 2µM	CTRL31 + LHF1 5µM	CTRL31 + LHF1 10µM	CTRL31 + LHF1 20µM	CTRL31 + LHF2 0.02mM	CTRL31 + LHF2 0.2mM	CTRL31 + LHF2 0.5mM	CTRL31 + LHF2 1mM	CTRL31 + LHF2 2mM
E	NC	SLE34	SLE34 + LHF1 1µM	SLE34 + LHF1 2µM	SLE34 + LHF1 5µM	SLE34 + LHF1 10µM	SLE34 + LHF1 20µM	SLE34 + LHF2 0.02mM	SLE34 + LHF2 0.2mM	SLE34 + LHF2 0.5mM	SLE34 + LHF2 1mM	SLE34 + LHF2 2mM
F	NC	SLE57	SLE57 + LHF1 1µM	SLE57 + LHF1 2µM	SLE57 + LHF1 5µM	SLE57 + LHF1 10µM	SLE57 + LHF1 20µM	SLE57 + LHF2 0.02mM	SLE57 + LHF2 0.2mM	SLE57 + LHF2 0.5mM	SLE57 + LHF2 1mM	SLE57 + LHF2 2mM
G	Dil AP + LHF1_V2, 20 µM	SLE67	SLE67 + LHF1 1µM	SLE67 + LHF1 2µM	SLE67 + LHF1 5µM	SLE67 + LHF1 10µM	SLE67 + LHF1 20µM	SLE67 + LHF2 0.02mM	SLE67 + LHF2 0.2mM	SLE67 + LHF2 0.5mM	SLE67 + LHF2 1mM	SLE67 + LHF2 2mM
H	Dil AP + LHF2, 2 mM	SLE158	SLE158 + LHF1 1µM	SLE158 + LHF1 2µM	SLE158 + LHF1 5µM	SLE158 + LHF1 10µM	SLE158 + LHF1 20µM	SLE158 + LHF2 0.02mM	SLE158 + LHF2 0.2mM	SLE158 + LHF2 0.5mM	SLE158 + LHF2 1mM	SLE158 + LHF2 2mM
AP: Quality controls
Diluent Blank	0.0915
PC (PC > 1: OK)	0.8205
NC (NC < 0.2: OK)	0.0895
Dil + LHF2 0.2 mM	0.0005
Dil + LHF2 2mM	0.0015
AP: Diluent Blank substracted - Control sera
		Untreated	LHF1 1µM	LHF1 2µM	LHF1 5µM	LHF1 10µM	LHF1 20µM	LHF2 0.02mM	LHF2 0.2mM	LHF2 0.5mM	LHF2 1mM	LHF2 2mM
CTRL28		3.0265	3.1125	3.1895	3.0205	3.1005	3.0435	2.9575	2.7735	2.1995	1.5925	0.4515
CTRL29		2.8405	3.1635	2.7175	2.9585	2.8685	2.7895	2.5365	2.5585	1.9645	1.3715	0.3465
CTRL30		2.4655	2.6655	2.7115	2.6545	2.6405	2.6175	2.5255	2.4745	1.7845	0.8095	0.1295
CTRL31		1.5885	1.8805	1.8095	1.8695	1.7835	1.9195	1.5425	2.1365	1.5595	0.5275	0.1125
Mean CTRL		2.48025	2.7055	2.607	2.62575	2.59825	2.5925	2.3905	2.48575	1.877	1.07525	0.26
SD		0.638646	0.593756	0.576901	0.528927	0.574715	0.481582	0.600037	0.264698	0.271431	0.491923	0.166274
SE		0.319323	0.296878	0.28845	0.264463	0.287358	0.240791	0.300019	0.132349	0.135716	0.245962	0.0831369
CV [%]		25.7492	21.9463	22.1289	20.1438	22.1193	18.576	25.1009	10.6486	14.4609	45.7496	63.9515
Two-tailed, paired t-test	p-value		0.0241824	0.232906	0.0955373	0.0600766	0.274862	0.326669	0.97898	0.0541259	0.00149534	0.00311657
Significance level			*								**	**
AP: Diluent Blank substracted - SLE sera
		Untreated	LHF1 1µM	LHF1 2µM	LHF1 5µM	LHF1 10µM	LHF1 20µM	LHF2 0.02mM	LHF2 0.2mM	LHF2 0.5mM	LHF2 1mM	LHF2 2mM
SLE34		2.4015	2.6485	2.6875	2.6085	2.5865	2.6385	2.4985	2.3435	1.9155	1.2245	0.2235
SLE57		2.3685	2.6535	2.5385	2.5985	2.2245	2.1145	2.2155	2.1145	1.2495	0.2875	0.0205
SLE67		2.3955	2.8065	2.9525	2.6625	2.5855	2.5545	2.3365	2.1945	1.2885	0.3665	0.0155
SLE158		3.0255	3.2905	3.0675	3.2185	3.0735	2.9665	2.9085	2.8775	2.3035	1.2485	0.2815
Mean SLE		2.54775	2.84975	2.8115	2.772	2.6175	2.5685	2.48975	2.3825	1.68925	0.78175	0.13525
SD		0.318823	0.302846	0.241745	0.298991	0.348506	0.351006	0.302284	0.343372	0.51071	0.526181	0.137459
SE		0.159412	0.151423	0.120873	0.149496	0.174253	0.175503	0.151142	0.171686	0.255355	0.26309	0.0687294
CV [%]		12.5139	10.6271	8.59844	10.7861	13.3145	13.6658	12.1411	14.4123	30.2329	67.3081	101.633
Two-tailed, paired t-test	p-value		0.488698	0.494782	0.574462	0.791802	0.860492	0.984477	0.84966	0.22084	0.0380876	0.00714021
Significance level											*	**
AP: Complement activity (semi-quantitative acc. To SOP with NC/PC ref.), CTRL
	PC	Untreated	LHF1 1µM	LHF1 2µM	LHF1 5µM	LHF1 10µM	LHF1 20µM	LHF2 0.02mM	LHF2 0.2mM	LHF2 0.5mM	LHF2 1mM	LHF2 2mM
CTRL28	89.8085	401.778	413.543	424.077	400.958	411.902	404.104	392.339	367.168	288.646	205.609	49.5212
CTRL29	110.192	376.334	420.52	359.508	392.476	380.164	369.357	334.747	337.756	256.498	175.376	35.1573
CTRL30		325.034	352.394	358.687	350.889	348.974	345.828	333.242	326.265	231.874	98.4952	5.47196
CTRL31		205.062	245.007	235.294	243.502	231.737	250.342	198.769	280.027	201.094	59.9179	3.14637
Mean CTRL	100	327.052	357.866	344.391	346.956	343.194	342.408	314.774	327.804	244.528	134.85	23.3242
SD	14.413	87.366	81.2251	78.9194	72.3566	78.6204	65.8799	82.0844	36.2104	37.1315	67.2945	22.7461
SE	10.1915	43.683	40.6126	39.4597	36.1783	39.3102	32.94	41.0422	18.1052	18.5658	33.6473	11.373
CV [%]	14.413	26.7132	22.6971	22.9156	20.8547	22.9084	19.2402	26.0772	11.0463	15.185	49.9034	97.5213
Two-tailed, paired t-test	p-value		0.0241824	0.232906	0.0955373	0.0600766	0.274862	0.326669	0.97898	0.0541259	0.00149534	0.00311657
Significance level			*								**	**
AP: Complement activity (semi-quantitative in relation to untreated sample), CTRL
		Untreated	LHF1 1µM	LHF1 2µM	LHF1 5µM	LHF1 10µM	LHF1 20µM	LHF2 0.02mM	LHF2 0.2mM	LHF2 0.5mM	LHF2 1mM	LHF2 2mM
CTRL28		100	102.842	105.386	99.8018	102.445	100.562	97.7201	91.6405	72.6747	52.6185	14.9182
CTRL29		100	111.371	95.6698	104.154	100.986	98.2045	89.2977	90.0722	69.1604	48.2838	12.1986
CTRL30		100	108.112	109.978	107.666	107.098	106.165	102.434	100.365	72.3788	32.8331	5.25248
CTRL31		100	118.382	113.912	117.69	112.276	120.837	97.1042	134.498	98.1744	33.2074	7.08215
Mean CTRL		100	110.177	106.236	107.328	105.701	106.442	96.6389	104.144	78.0971	41.7357	9.86285
SD		0	6.50188	7.85911	7.62004	5.09945	10.1609	5.44236	20.7364	13.4792	10.2193	4.47214
SE		0	3.25094	3.92956	3.81002	2.54973	5.08047	2.72118	10.3682	6.73958	5.10964	2.23607
CV [%]		0	5.90132	7.39775	7.09978	4.82441	9.54597	5.63164	19.9113	17.2595	24.4857	45.3432
Two-tailed, paired t-test	p-value		0.0520497	0.210695	0.150149	0.111377	0.294258	0.304682	0.71615	0.0474933	0.00144723	3.35934e-05
Significance level										*	**	***
AP: Complement activity (semi-quantitative acc. To SOP with NC/PC ref.), SLE
	PC	Untreated	LHF1 1µM	LHF1 2µM	LHF1 5µM	LHF1 10µM	LHF1 20µM	LHF2 0.02mM	LHF2 0.2mM	LHF2 0.5mM	LHF2 1mM	LHF2 2mM
SLE34	89.8085	328.796	362.585	367.921	357.114	354.104	361.218	342.066	320.862	262.312	167.784	30.8482
SLE57	110.192	324.282	363.269	347.538	355.746	304.583	289.535	303.352	289.535	171.204	39.6033	3.07798
SLE67		327.975	384.2	404.172	364.501	353.967	349.726	319.904	300.479	176.539	50.4104	2.39398
SLE158		414.159	450.41	419.904	440.561	420.725	406.088	398.153	393.912	315.39	171.067	38.7825
Mean SLE	100	348.803	390.116	384.884	379.48	358.345	351.642	340.869	326.197	231.361	107.216	18.7756
SD	14.413	43.6147	41.429	33.0705	40.9017	47.6753	48.0173	41.3521	46.973	69.8645	71.981	18.8042
SE	10.1915	21.8073	20.7145	16.5352	20.4508	23.8376	24.0086	20.6761	23.4865	34.9323	35.9905	9.40211
CV [%]	14.413	12.5041	10.6196	8.59232	10.7783	13.3043	13.6552	12.1314	14.4002	30.1972	67.1363	100.152
Two-tailed, paired t-test	p-value		0.00389274	0.0955372	0.000810482	0.439588	0.86358	0.370372	0.0288587	0.0115281	0.00339519	0.000262757
Significance level			**		***				*	*	**	***
AP: Complement activity (semi-quantitative in relation to untreated sample), SLE
	PC	Untreated	LHF1 1µM	LHF1 2µM	LHF1 5µM	LHF1 10µM	LHF1 20µM	LHF2 0.02mM	LHF2 0.2mM	LHF2 0.5mM	LHF2 1mM	LHF2 2mM
SLE34		100	110.285	111.909	108.62	107.704	109.869	104.039	97.5848	79.7626	50.989	9.30668
SLE57		100	112.033	107.178	109.711	93.9202	89.2759	93.5402	89.2759	52.7549	12.1385	0.865527
SLE67		100	117.157	123.252	111.146	107.932	106.637	97.537	91.6093	53.7884	15.2995	0.647047
SLE158		100	108.759	101.388	106.379	101.587	98.0499	96.1329	95.1082	76.1362	41.2659	9.30425
Mean SLE		100	112.059	110.932	108.964	102.785	100.958	97.8123	93.3946	65.6105	29.9232	5.03088
SD		0	3.65281	9.2721	2.00986	6.6005	9.24819	4.46917	3.68084	14.3306	19.1709	4.93668
SE		0	1.8264	4.63605	1.00493	3.30025	4.6241	2.23459	1.84042	7.16532	9.58546	2.46834
CV [%]		0	3.25973	8.35839	1.84452	6.42163	9.16043	4.56913	3.94117	21.842	64.067	98.1276
Two-tailed, paired t-test	p-value		0.0156162	0.0141627	0.0148737	0.0143121	0.0134854	0.0127785	0.0129598	0.0106733	0.00749472	0.00544441
Significance level			*	*	*	*	*	*	*	*	**	**
AP: Complement activity (semi-quantitative in relation to untreated sample), comparing CTRL vs. SLE
Two-tailed, unpaired t-test	p-value		0.636448	0.469853	0.702727	0.512253	0.455381	0.750694	0.378442	0.251492	0.330741	0.197495
Significance level

## Sheet: Test4_Analysis_MBL
SVAR Complement Wieslab ELISA Kits (2024-01-22)
Pre-incubation w/peptide or protein:	30' at RT, no shaking		ELISA incubation:	60' at 37 °C, no shaking		Conjugate/substrate:	30' at RT, no shaking
	1	2	3	4	5	6	7	8	9	10	11	12
A	0.089	0.951	0.391	0.356	0.203	0.168	0.134	0.491	0.539	0.167	0.091	0.091
B	0.087	2.769	2.683	3.171	2.306	2.86	1.329	3.104	3.457	2.918	0.091	0.088
C	2.623	0.784	0.438	0.398	0.203	0.148	0.121	0.456	0.522	0.115	0.103	0.097
D	2.863	0.682	0.644	1.175	0.5	0.211	0.137	0.716	0.918	0.131	0.099	0.093
E	0.091	0.446	0.628	0.669	0.403	0.3	0.201	1.21	1.144	0.496	0.089	0.091
F	0.098	0.127	0.118	0.126	0.117	0.102	0.1	0.161	0.125	0.096	0.096	0.095
G	0.097	0.635	0.508	0.946	0.556	0.345	0.148	0.981	0.702	0.457	0.098	0.092
H	0.095	0.53	0.439	0.551	0.38	0.33	0.26	1.05	0.991	0.632	0.101	0.098
Reaction V [µL]	250	Preset incubations onto another 96 well plate with the according scheme for pre-incubation before adding to the ELISA plate			Total required volumes for this plate
MBL dilution 1:	101				LHF1_V2 3.6 mg/mL recomb. Protein [µL]		380
Serum [µL]	2.47525				LHF2 20 mM stock [µL]		372
LHF1_V2 recomb. Protein [µM]	PBS Vehicle for Col. 2	0	1	2	5	10	20	0.02	0.2	0.5	1	2	LHF2 series [mM]
V 200 µM/3.6 mg/mL LHF1_V2 stock [µL]		25	1.25	2.5	6.25	12.5	25	0.25	2.5	6.25	12.5	25	V 20 mM LHF2 stock [µL]
Fill-Up MBL Dil buffer [µL]		222.525	246.275	245.025	241.275	235.025	222.525	247.275	245.025	241.275	235.025	222.525	Fill-Up MBL Dil buffers [µL]
MBL Test 4, 2024-01-22	1	2	3	4	5	6	7	8	9	10	11	12
A	Dil MBL	CTRL28	CTRL28 + LHF1 1µM	CTRL28 + LHF1 2µM	CTRL28 + LHF1 5µM	CTRL28 + LHF1 10µM	CTRL28 + LHF1 20µM	CTRL28 + LHF2 0.02mM	CTRL28 + LHF2 0.2mM	CTRL28 + LHF2 0.5mM	CTRL28 + LHF2 1mM	CTRL28 + LHF2 2mM
B	Dil MBL	CTRL29	CTRL29 + LHF1 1µM	CTRL29 + LHF1 2µM	CTRL29 + LHF1 5µM	CTRL29 + LHF1 10µM	CTRL29 + LHF1 20µM	CTRL29 + LHF2 0.02mM	CTRL29 + LHF2 0.2mM	CTRL29 + LHF2 0.5mM	CTRL29 + LHF2 1mM	CTRL29 + LHF2 2mM
C	PC	CTRL30	CTRL30 + LHF1 1µM	CTRL30 + LHF1 2µM	CTRL30 + LHF1 5µM	CTRL30 + LHF1 10µM	CTRL30 + LHF1 20µM	CTRL30 + LHF2 0.02mM	CTRL30 + LHF2 0.2mM	CTRL30 + LHF2 0.5mM	CTRL30 + LHF2 1mM	CTRL30 + LHF2 2mM
D	PC	CTRL31	CTRL31 + LHF1 1µM	CTRL31 + LHF1 2µM	CTRL31 + LHF1 5µM	CTRL31 + LHF1 10µM	CTRL31 + LHF1 20µM	CTRL31 + LHF2 0.02mM	CTRL31 + LHF2 0.2mM	CTRL31 + LHF2 0.5mM	CTRL31 + LHF2 1mM	CTRL31 + LHF2 2mM
E	NC	SLE34	SLE34 + LHF1 1µM	SLE34 + LHF1 2µM	SLE34 + LHF1 5µM	SLE34 + LHF1 10µM	SLE34 + LHF1 20µM	SLE34 + LHF2 0.02mM	SLE34 + LHF2 0.2mM	SLE34 + LHF2 0.5mM	SLE34 + LHF2 1mM	SLE34 + LHF2 2mM
F	NC	SLE57	SLE57 + LHF1 1µM	SLE57 + LHF1 2µM	SLE57 + LHF1 5µM	SLE57 + LHF1 10µM	SLE57 + LHF1 20µM	SLE57 + LHF2 0.02mM	SLE57 + LHF2 0.2mM	SLE57 + LHF2 0.5mM	SLE57 + LHF2 1mM	SLE57 + LHF2 2mM
G	Dil MBL + LHF1_V2, 20 µM	SLE65	SLE65 + LHF1 1µM	SLE65 + LHF1 2µM	SLE65 + LHF1 5µM	SLE65 + LHF1 10µM	SLE65 + LHF1 20µM	SLE65 + LHF2 0.02mM	SLE65 + LHF2 0.2mM	SLE65 + LHF2 0.5mM	SLE65 + LHF2 1mM	SLE65 + LHF2 2mM
H	Dil MBL + LHF2, 2 mM	SLE158	SLE158 + LHF1 1µM	SLE158 + LHF1 2µM	SLE158 + LHF1 5µM	SLE158 + LHF1 10µM	SLE158 + LHF1 20µM	SLE158 + LHF2 0.02mM	SLE158 + LHF2 0.2mM	SLE158 + LHF2 0.5mM	SLE158 + LHF2 1mM	SLE158 + LHF2 2mM
MBL: Quality controls
Diluent Blank	0.088
PC (PC > 1: OK)	2.743
NC (NC < 0.2: OK)	0.0945
Dil + LHF2 0.2 mM	0.009
Dil + LHF2 2mM	0.007
MBL: Diluent Blank substracted - Control sera
		Untreated	LHF1 1µM	LHF1 2µM	LHF1 5µM	LHF1 10µM	LHF1 20µM	LHF2 0.02mM	LHF2 0.2mM	LHF2 0.5mM	LHF2 1mM	LHF2 2mM
CTRL28		0.863	0.303	0.268	0.115	0.08	0.046	0.403	0.451	0.079	0.003	0.003
CTRL29		2.681	2.595	3.083	2.218	2.772	1.241	3.016	3.369	2.83	0.003	0
CTRL30		0.696	0.35	0.31	0.115	0.06	0.033	0.368	0.434	0.027	0.015	0.009
CTRL31		0.594	0.556	1.087	0.412	0.123	0.049	0.628	0.83	0.043	0.011	0.005
Mean CTRL		1.2085	0.951	1.187	0.715	0.75875	0.34225	1.10375	1.271	0.74475	0.008	0.00425
SD		0.987909	1.10149	1.3189	1.01173	1.34242	0.599207	1.28003	1.41056	1.39034	0.006	0.00377492
SE		0.493955	0.550747	0.659451	0.505867	0.671212	0.299603	0.640014	0.705281	0.695168	0.003	0.00188746
CV [%]		81.7467	115.825	111.112	141.501	176.926	175.079	115.971	110.98	186.685	75	88.8216
Two-tailed, paired t-test	p-value		0.124108	0.942553	0.0255627	0.100081	0.0224542	0.601394	0.818941	0.113959	0.0940671	0.0932692
Significance level					*		*
MBL: Diluent Blank substracted - SLE sera
		Untreated	LHF1 1µM	LHF1 2µM	LHF1 5µM	LHF1 10µM	LHF1 20µM	LHF2 0.02mM	LHF2 0.2mM	LHF2 0.5mM	LHF2 1mM	LHF2 2mM
SLE34		0.358	0.54	0.581	0.315	0.212	0.113	1.122	1.056	0.408	0.001	0.003
SLE57		0.039	0.03	0.038	0.029	0.014	0.012	0.073	0.037	0.008	0.008	0.007
SLE65		0.547	0.42	0.858	0.468	0.257	0.06	0.893	0.614	0.369	0.01	0.004
SLE158		0.442	0.351	0.463	0.292	0.242	0.172	0.962	0.903	0.544	0.013	0.01
Mean SLE		0.3465	0.33525	0.485	0.276	0.18125	0.08925	0.7625	0.6525	0.33225	0.008	0.006
SD		0.219096	0.217968	0.3409	0.182254	0.113059	0.0688834	0.469568	0.449401	0.228812	0.00509902	0.00316228
SE		0.109548	0.108984	0.17045	0.0911272	0.0565293	0.0344417	0.234784	0.224701	0.114406	0.00254951	0.00158114
CV [%]		63.2311	65.0167	70.2886	66.0342	62.3772	77.1802	61.5826	68.8738	68.8674	63.7377	52.7046
Two-tailed, paired t-test	p-value		0.880824	0.167775	0.100395	0.0584273	0.071599	0.0731575	0.162042	0.830481	0.0530306	0.0532895
Significance level
MBL: Complement activity (semi-quantitative acc. To SOP with NC/PC ref.), CTRL
	PC	Untreated	LHF1 1µM	LHF1 2µM	LHF1 5µM	LHF1 10µM	LHF1 20µM	LHF2 0.02mM	LHF2 0.2mM	LHF2 0.5mM	LHF2 1mM	LHF2 2mM
CTRL28	95.4691	29.0164	7.87238	6.55088	0.774023	-0.54748	-1.83123	11.6481	13.4604	-0.585237	-3.45479	-3.45479
CTRL29	104.531	97.6591	94.4119	112.837	80.1775	101.095	43.2887	110.308	123.636	103.285	-3.45479	-3.56806
CTRL30		22.711	9.64697	8.13668	0.774023	-1.30262	-2.32207	10.3266	12.8186	-2.54861	-3.0017	-3.22824
CTRL31		18.8597	17.425	37.474	11.9879	1.07608	-1.71795	20.1435	27.7704	-1.9445	-3.15273	-3.37927
Mean CTRL	100	42.0615	32.3391	41.2498	23.4284	25.0802	9.35435	38.1065	44.4214	24.5516	-3.266	-3.40759
SD	6.40761	37.3007	41.5893	49.7981	38.2003	50.6862	22.6244	48.3303	53.2589	52.4953	0.226543	0.14253
SE	4.53087	18.6504	20.7947	24.899	19.1001	25.3431	11.3122	24.1652	26.6294	26.2476	0.113272	0.0712652
CV [%]	6.40761	88.6812	128.604	120.723	163.051	202.096	241.859	126.83	119.895	213.816	-6.93642	-4.18273
Two-tailed, paired t-test	p-value		0.124108	0.942553	0.0255627	0.100081	0.0224542	0.601394	0.818941	0.113959	0.0940671	0.0932692
Significance level					*		*
MBL: Complement activity (semi-quantitative in relation to untreated sample), CTRL
		Untreated	LHF1 1µM	LHF1 2µM	LHF1 5µM	LHF1 10µM	LHF1 20µM	LHF2 0.02mM	LHF2 0.2mM	LHF2 0.5mM	LHF2 1mM	LHF2 2mM
CTRL28		100	35.1101	31.0545	13.3256	9.26999	5.33024	46.6976	52.2596	9.15411	0.347625	0.347625
CTRL29		100	96.7922	114.994	82.7303	103.394	46.2887	112.495	125.662	105.558	0.111899	0
CTRL30		100	50.2874	44.5402	16.523	8.62069	4.74138	52.8736	62.3563	3.87931	2.15517	1.2931
CTRL31		100	93.6027	182.997	69.3603	20.7071	8.24916	105.724	139.731	7.23906	1.85185	0.841751
Mean CTRL		100	68.9481	93.3964	45.4848	35.498	16.1524	79.4476	95.0021	31.4575	1.11664	0.62062
SD		0	30.9644	70.162	35.7317	45.6033	20.1493	34.4545	44.0959	49.4482	1.03601	0.565929
SE		0	15.4822	35.081	17.8659	22.8016	10.0747	17.2273	22.048	24.7241	0.518007	0.282965
CV [%]		0	44.9097	75.1228	78.5575	128.467	124.745	43.3676	46.4157	157.19	92.7799	91.1878
Two-tailed, paired t-test	p-value		0.138565	0.862704	0.0553685	0.0662534	0.00363553	0.318615	0.835239	0.0694353	3.17004e-07	5.09057e-08
Significance level							**				***	***
MBL: Complement activity (semi-quantitative acc. To SOP with NC/PC ref.), SLE
	PC	Untreated	LHF1 1µM	LHF1 2µM	LHF1 5µM	LHF1 10µM	LHF1 20µM	LHF2 0.02mM	LHF2 0.2mM	LHF2 0.5mM	LHF2 1mM	LHF2 2mM
SLE34	95.4691	13.2717	20.1435	21.6915	11.6481	7.75911	4.02114	42.1182	39.6262	15.1595	-0.207665	-0.13215
SLE57	104.531	1.22711	0.887295	1.18935	0.849537	0.283179	0.207665	2.51086	1.1516	0.0566358	0.0566358	0.0188786
SLE65		20.4078	15.6126	32.1503	17.425	9.45818	2.02001	33.4718	22.9375	13.687	0.13215	-0.0943931
SLE158		16.4433	13.0074	17.2362	10.7797	8.89183	6.24882	36.077	33.8493	20.2945	0.245422	0.13215
Mean SLE	100	12.8375	12.4127	18.0668	10.1756	6.59807	3.12441	28.5445	24.3912	12.2994	0.0566358	-0.0188786
SD	6.40761	8.27245	8.22988	12.8714	6.88142	4.26878	2.60084	17.7296	16.9682	8.6393	0.192525	0.119399
SE	4.53087	4.13623	4.11494	6.43571	3.44071	2.13439	1.30042	8.86478	8.48408	4.31965	0.0962624	0.0596994
CV [%]	6.40761	64.44	66.3022	71.2434	67.6269	64.6973	83.2427	62.1121	69.5668	70.2416	339.935	0
Two-tailed, paired t-test	p-value		0.880824	0.167775	0.100395	0.0584273	0.071599	0.0731575	0.162042	0.830481	0.0530306	0.0532895
Significance level
MBL: Complement activity (semi-quantitative in relation to untreated sample), SLE
		Untreated	LHF1 1µM	LHF1 2µM	LHF1 5µM	LHF1 10µM	LHF1 20µM	LHF2 0.02mM	LHF2 0.2mM	LHF2 0.5mM	LHF2 1mM	LHF2 2mM
SLE34		100	150.838	162.291	87.9888	59.2179	31.5642	313.408	294.972	113.966	0.27933	0.837989
SLE57		100	76.9231	97.4359	74.359	35.8974	30.7692	187.179	94.8718	20.5128	20.5128	17.9487
SLE65		100	76.7824	156.856	85.5576	46.9835	10.9689	163.254	112.249	67.4589	1.82815	0.731261
SLE158		100	79.4118	104.751	66.0633	54.7511	38.914	217.647	204.299	123.077	2.94118	2.26244
Mean SLE		100	95.9888	130.333	78.4922	49.2125	28.0541	220.372	176.598	81.2538	6.39037	5.4451
SD		0	36.5861	33.9675	10.1926	10.2151	11.9657	65.8971	92.3756	47.2548	9.47803	8.36492
SE		0	18.293	16.9838	5.09629	5.10754	5.98285	32.9486	46.1878	23.6274	4.73902	4.18246
CV [%]		0	38.1149	26.0621	12.9855	20.7571	42.6522	29.9027	52.3085	58.1571	148.317	153.623
Two-tailed, paired t-test	p-value		0.840509	0.172075	0.0243195	0.00216393	0.00123729	0.0354096	0.195818	0.485499	0.000283518	0.000189523
Significance level					*	**	**	*			***	***
MBL: Complement activity (semi-quantitative in relation to untreated sample), comparing CTRL vs. SLE
Two-tailed, unpaired t-test	p-value		0.303387	0.393089	0.160775	0.595011	0.357417	0.0153463	0.181144	0.195717	0.347657	0.33251
Significance level								*

## Sheet: Test5_Analysis_CP
SVAR Complement Wieslab ELISA Kits (2024-01-26, repeat with fresh SLE and 1x thawn CTRL for a n = 8/7 in total)
Pre-incubation w/peptide or protein:	30' at RT, no shaking		ELISA incubation:	60' at 37 °C, no shaking		Conjugate/substrate:	30' at RT, no shaking
	1	2	3	4	5	6	7	8	9	10	11	12
A	0.099	1.338	1.315	1.243	0.997	0.915	0.526	1.04	1.354	1.372	0.414	0.106
B	0.1	1.284	1.234	1.222	1.131	0.947	0.789	1.183	1.434	1.426	1.193	0.101
C	1.35	0.994	1.361	1.232	1.059	0.834	0.418	1.17	1.413	1.498	0.604	0.114
D	1.401	1.146	1.182	1.248	1.009	1.236	0.409	1.117	1.432	1.084	1.058	0.102
E	0.099	1.174	1.217	1.208	1.01	0.935	0.68	1.947	1.378	1.889	0.649	0.103
F	0.106	1.315	1.412	1.434	1.347	1.179	0.653	1.186	1.386	1.562	0.338	0.103
G	0.104	0.884	0.992	1.778	0.875	0.931	1.005	1.084	1.086	1.026	0.329	0.103
H	0.099	0.989	1.173	1.372	1.137	1.118	0.526	1.48	1.189	1.059	0.41	0.104
Reaction V [µL]	250	Preset incubations onto another 96 well plate with the according scheme for pre-incubation before adding to the ELISA plate			Total required volumes for this plate
CP dilution 1:	101				LHF1_V2 3.6 mg/mL recomb. Protein [µL]		380
Serum [µL]	2.47525				LHF2 20 mM stock [µL]		372
LHF1_V2 recomb. Protein [µM]	PBS Vehicle for Col. 2	0	1	2	5	10	20	0.02	0.2	0.5	1	2	LHF2 series [mM]
V 200 µM/3.6 mg/mL LHF1_V2 stock [µL]		25	1.25	2.5	6.25	12.5	25	0.25	2.5	6.25	12.5	25	V 20 mM LHF2 stock [µL]
Fill-Up CP Dil buffer [µL]		222.525	246.275	245.025	241.275	235.025	222.525	247.275	245.025	241.275	235.025	222.525	Fill-Up CP Dil buffers [µL]
CP Test 5, 2024-01-26	1	2	3	4	5	6	7	8	9	10	11	12
A	Dil CP	CTRL32	CTRL32 + LHF1 1µM	CTRL32 + LHF1 2µM	CTRL32 + LHF1 5µM	CTRL32 + LHF1 10µM	CTRL32 + LHF1 20µM	CTRL32 + LHF2 0.02mM	CTRL32 + LHF2 0.2mM	CTRL32 + LHF2 0.5mM	CTRL32 + LHF2 1mM	CTRL32 + LHF2 2mM
B	Dil CP	CTRL33	CTRL33 + LHF1 1µM	CTRL33 + LHF1 2µM	CTRL33 + LHF1 5µM	CTRL33 + LHF1 10µM	CTRL33 + LHF1 20µM	CTRL33 + LHF2 0.02mM	CTRL33 + LHF2 0.2mM	CTRL33 + LHF2 0.5mM	CTRL33 + LHF2 1mM	CTRL33 + LHF2 2mM
C	PC	CTRL34	CTRL34 + LHF1 1µM	CTRL34 + LHF1 2µM	CTRL34 + LHF1 5µM	CTRL34 + LHF1 10µM	CTRL34 + LHF1 20µM	CTRL34 + LHF2 0.02mM	CTRL34 + LHF2 0.2mM	CTRL34 + LHF2 0.5mM	CTRL34 + LHF2 1mM	CTRL34 + LHF2 2mM
D	PC	CTRL35	CTRL35 + LHF1 1µM	CTRL35 + LHF1 2µM	CTRL35 + LHF1 5µM	CTRL35 + LHF1 10µM	CTRL35 + LHF1 20µM	CTRL35 + LHF2 0.02mM	CTRL35 + LHF2 0.2mM	CTRL35 + LHF2 0.5mM	CTRL35 + LHF2 1mM	CTRL35 + LHF2 2mM
E	NC	SLE34	SLE34 + LHF1 1µM	SLE34 + LHF1 2µM	SLE34 + LHF1 5µM	SLE34 + LHF1 10µM	SLE34 + LHF1 20µM	SLE34 + LHF2 0.02mM	SLE34 + LHF2 0.2mM	SLE34 + LHF2 0.5mM	SLE34 + LHF2 1mM	SLE34 + LHF2 2mM
F	NC	SLE104	SLE104 + LHF1 1µM	SLE104 + LHF1 2µM	SLE104 + LHF1 5µM	SLE104 + LHF1 10µM	SLE104 + LHF1 20µM	SLE104 + LHF2 0.02mM	SLE104 + LHF2 0.2mM	SLE104 + LHF2 0.5mM	SLE104 + LHF2 1mM	SLE104 + LHF2 2mM
G	Dil CP + LHF1_V2, 20 µM	SLE155	SLE155 + LHF1 1µM	SLE155 + LHF1 2µM	SLE155 + LHF1 5µM	SLE155 + LHF1 10µM	SLE155 + LHF1 20µM	SLE155 + LHF2 0.02mM	SLE155 + LHF2 0.2mM	SLE155 + LHF2 0.5mM	SLE155 + LHF2 1mM	SLE155 + LHF2 2mM
H	Dil CP + LHF2, 2 mM	SLE173	SLE173 + LHF1 1µM	SLE173 + LHF1 2µM	SLE173 + LHF1 5µM	SLE173 + LHF1 10µM	SLE173 + LHF1 20µM	SLE173 + LHF2 0.02mM	SLE173 + LHF2 0.2mM	SLE173 + LHF2 0.5mM	SLE173 + LHF2 1mM	SLE173 + LHF2 2mM
CP: Quality controls
Diluent Blank	0.0995
PC (PC > 1: OK)	1.3755
NC (NC < 0.2: OK)	0.1025
Dil + LHF2 0.2 mM	0.0045
Dil + LHF2 2mM	-0.0005
CP: Diluent Blank substracted - Control sera
		Untreated	LHF1 1µM	LHF1 2µM	LHF1 5µM	LHF1 10µM	LHF1 20µM	LHF2 0.02mM	LHF2 0.2mM	LHF2 0.5mM	LHF2 1mM	LHF2 2mM
CTRL32		1.2385	1.2155	1.1435	0.8975	0.8155	0.4265	0.9405	1.2545	1.2725	0.3145	0.0065
CTRL33		1.1845	1.1345	1.1225	1.0315	0.8475	0.6895	1.0835	1.3345	1.3265	1.0935	0.0015
CTRL34		0.8945	1.2615	1.1325	0.9595	0.7345	0.3185	1.0705	1.3135	1.3985	0.5045	0.0145
CTRL35		1.0465	1.0825	1.1485	0.9095	1.1365	0.3095	1.0175	1.3325	0.9845	0.9585	0.0025
Mean CTRL		1.091	1.1735	1.13675	0.9495	0.8835	0.436	1.028	1.30875	1.2455	0.71775	0.00625
SD		0.153938	0.0802288	0.0116154	0.0609043	0.175243	0.177164	0.0649436	0.0373843	0.181494	0.368436	0.00590903
SE		0.0769691	0.0401144	0.00580768	0.0304521	0.0876213	0.0885819	0.0324718	0.0186921	0.0907469	0.184218	0.00295452
CV [%]		14.1098	6.83671	1.0218	6.41435	19.8351	40.6339	6.31747	2.85649	14.572	51.332	94.5445
Two-tailed, paired t-test	p-value		0.455512	0.595205	0.186631	0.164369	0.00287292	0.565594	0.0870861	0.300336	0.15411	0.0008363
Significance level							**					***
CP: Diluent Blank substracted - SLE sera
		Untreated	LHF1 1µM	LHF1 2µM	LHF1 5µM	LHF1 10µM	LHF1 20µM	LHF2 0.02mM	LHF2 0.2mM	LHF2 0.5mM	LHF2 1mM	LHF2 2mM
SLE34		1.0745	1.1175	1.1085	0.9105	0.8355	0.5805	1.8475	1.2785	1.7895	0.5495	0.0035
SLE104		1.2155	1.3125	1.3345	1.2475	1.0795	0.5535	1.0865	1.2865	1.4625	0.2385	0.0035
SLE155		0.7845	0.8925	1.6785	0.7755	0.8315	0.9055	0.9845	0.9865	0.9265	0.2295	0.0035
SLE173		0.8895	1.0735	1.2725	1.0375	1.0185	0.4265	1.3805	1.0895	0.9595	0.3105	0.0045
Mean SLE		0.991	1.099	1.3485	0.99275	0.94125	0.6165	1.32475	1.16025	1.2845	0.332	0.00375
SD		0.191761	0.17245	0.239772	0.200718	0.126897	0.204031	0.386828	0.147328	0.416533	0.149462	0.0005
SE		0.0958806	0.086225	0.119886	0.100359	0.0634486	0.102016	0.193414	0.0736641	0.208266	0.0747312	0.00025
CV [%]		19.3503	15.6915	17.7807	20.2184	13.4818	33.0951	29.2001	12.698	32.4276	45.0188	13.3333
Two-tailed, paired t-test	p-value		0.885839	0.271297	0.332555	0.17953	0.0610762	0.224449	0.0233624	0.264469	0.00129225	0.000769953
Significance level									*		**	***
CP: Complement activity (semi-quantitative acc. To SOP with NC/PC ref.), CTRL
	PC	Untreated	LHF1 1µM	LHF1 2µM	LHF1 5µM	LHF1 10µM	LHF1 20µM	LHF2 0.02mM	LHF2 0.2mM	LHF2 0.5mM	LHF2 1mM	LHF2 2mM
CTRL32	97.9969	89.238	87.4313	81.7753	62.4509	56.0094	25.4517	65.8288	90.4949	91.9089	16.6536	-7.54124
CTRL33	102.003	84.9961	81.0683	80.1257	72.9772	58.5232	46.1115	77.0621	96.7793	96.1508	77.8476	-7.93401
CTRL34		62.2152	91.0448	80.9112	67.3213	49.6465	16.9678	76.0408	95.1296	101.807	31.5789	-6.9128
CTRL35		74.1555	76.9835	82.1681	63.3936	81.2255	16.2608	71.8775	96.6222	69.2852	67.2427	-7.85546
Mean CTRL	100	77.6512	84.132	81.2451	66.5357	61.3511	26.198	72.7023	94.7565	89.7879	48.3307	-7.56088
SD	2.83287	12.0926	6.30234	0.91244	4.78431	13.7661	13.917	5.10162	2.93671	14.2572	28.9423	0.464182
SE	2.00314	6.04628	3.15117	0.45622	2.39216	6.88306	6.95851	2.55081	1.46835	7.12859	14.4712	0.232091
CV [%]	2.83287	15.5729	7.49102	1.12307	7.19059	22.4382	53.1226	7.01713	3.09921	15.8787	59.8839	-6.13925
Two-tailed, paired t-test	p-value		0.455512	0.595205	0.186631	0.164369	0.00287292	0.565594	0.0870861	0.300336	0.15411	0.0008363
Significance level							**					***
CP: Complement activity (semi-quantitative in relation to untreated sample), CTRL
		Untreated	LHF1 1µM	LHF1 2µM	LHF1 5µM	LHF1 10µM	LHF1 20µM	LHF2 0.02mM	LHF2 0.2mM	LHF2 0.5mM	LHF2 1mM	LHF2 2mM
CTRL32		100	98.1429	92.3294	72.4667	65.8458	34.4368	75.9386	101.292	102.745	25.3936	0.524828
CTRL33		100	95.7788	94.7657	87.0832	71.5492	58.2102	91.4732	112.664	111.988	92.3174	0.126636
CTRL34		100	141.029	126.607	107.267	82.1129	35.6065	119.676	146.842	156.344	56.4002	1.62102
CTRL35		100	103.44	109.747	86.9087	108.6	29.5748	97.2289	127.329	94.0755	91.591	0.238892
Mean CTRL		100	109.598	105.862	88.4313	82.027	39.4571	96.0791	122.032	116.288	66.4256	0.627843
SD		0	21.1974	15.8294	14.3035	18.9539	12.772	18.1198	19.6766	27.6875	32.0823	0.683008
SE		0	10.5987	7.91468	7.15177	9.47696	6.38599	9.05989	9.8383	13.8438	16.0411	0.341504
CV [%]		0	19.3411	14.9528	16.1747	23.1069	32.3693	18.8592	16.1242	23.8094	48.2981	108.786
Two-tailed, paired t-test	p-value		0.144611	0.136317	0.466295	0.769465	0.0118939	0.306433	0.0680275	0.130739	0.580505	0.00118381
Significance level							*					**
CP: Complement activity (semi-quantitative acc. To SOP with NC/PC ref.), SLE
	PC	Untreated	LHF1 1µM	LHF1 2µM	LHF1 5µM	LHF1 10µM	LHF1 20µM	LHF2 0.02mM	LHF2 0.2mM	LHF2 0.5mM	LHF2 1mM	LHF2 2mM
SLE34	97.9969	84.1712	87.5491	86.8421	71.2883	65.3967	45.3653	144.894	100.196	140.338	42.9301	0.0392773
SLE104	102.003	95.2474	102.867	104.595	97.7612	84.564	43.2443	85.1139	100.825	114.65	18.4996	0.0392773
SLE155		61.3904	69.8743	131.618	60.6834	65.0825	70.8955	77.1013	77.2584	72.5452	17.7926	0.0392773
SLE173		69.6386	84.0927	99.7251	81.2647	79.7722	33.2679	108.209	85.3496	75.1375	24.1555	0.117832
Mean SLE	100	77.6119	86.0958	105.695	77.7494	73.7038	48.1932	103.83	90.9073	100.668	25.8445	0.0589159
SD	2.83287	15.0637	13.5467	18.8352	15.7673	9.96836	16.0276	30.3872	11.5733	32.7205	11.741	0.0392773
SE	2.00314	7.53186	6.77337	9.4176	7.88365	4.98418	8.01379	15.1936	5.78665	16.3603	5.87048	0.0196386
CV [%]	2.83287	19.409	15.7345	17.8203	20.2796	13.5249	33.2569	29.2664	12.7309	32.5035	45.4293	66.6667
Two-tailed, paired t-test	p-value		0.126792	0.159107	0.98922	0.599533	0.103615	0.117847	0.00187548	0.129859	0.00195388	0.001023
Significance level									**		**	**
CP: Complement activity (semi-quantitative in relation to untreated sample), SLE
		Untreated	LHF1 1µM	LHF1 2µM	LHF1 5µM	LHF1 10µM	LHF1 20µM	LHF2 0.02mM	LHF2 0.2mM	LHF2 0.5mM	LHF2 1mM	LHF2 2mM
SLE34		100	104.002	103.164	84.7371	77.7571	54.0251	171.94	118.986	166.543	51.1401	0.325733
SLE104		100	107.98	109.79	102.633	88.8112	45.5368	89.3871	105.841	120.321	19.6216	0.287947
SLE155		100	113.767	213.958	98.8528	105.991	115.424	125.494	125.749	118.101	29.2543	0.446144
SLE173		100	120.686	143.058	116.639	114.503	47.9483	155.2	122.485	107.87	34.9073	0.505902
Mean SLE		100	111.609	142.493	100.715	96.7655	65.7335	135.505	118.265	128.208	33.7308	0.391432
SD		0	7.25902	50.7404	13.1149	16.5761	33.3188	36.2514	8.73084	26.1251	13.2108	0.101853
SE		0	3.62951	25.3702	6.55743	8.28806	16.6594	18.1257	4.36542	13.0625	6.6054	0.0509266
CV [%]		0	6.50399	35.6092	13.0217	17.1302	50.6878	26.7528	7.38243	20.377	39.1654	26.0207
Two-tailed, paired t-test	p-value		0.0319257	0.130131	0.118012	0.255357	0.623908	0.0511893	0.0238095	0.0159557	0.00913329	0.00105359
Significance level			*						*	*	**	**
CP: Complement activity (semi-quantitative in relation to untreated sample), comparing CTRL vs. SLE
Two-tailed, unpaired t-test	p-value		0.866944	0.247989	0.252781	0.28687	0.217241	0.116938	0.743473	0.554278	0.132764	0.540763
Significance level

## Sheet: Test5_Analysis_AP
SVAR Complement Wieslab ELISA Kits (2024-01-26, repeat with fresh SLE and 1x thawn CTRL for a n = 8/7 in total)
Pre-incubation w/peptide or protein:	30' at RT, no shaking		ELISA incubation:	60' at 37 °C, no shaking		Conjugate/substrate:	30' at RT, no shaking
	1	2	3	4	5	6	7	8	9	10	11	12
A	0.103	2.513	2.826	2.615	2.37	2.338	2.736	2.816	2.509	2.284	1.424	0.421
B	0.11	2.258	2.305	2.471	2.18	2.073	2.661	2.166	2.635	1.514	1.103	0.595
C	2.666	1.389	1.874	1.831	1.953	1.971	1.574	1.695	1.52	0.782	0.232	0.134
D	2.657	2.479	2.933	2.59	2.836	2.89	2.931	2.667	2.63	2.197	1.088	0.564
E	0.105	2.636	2.981	2.527	2.642	2.348	2.889	2.568	2.346	1.884	0.118	0.112
F	0.115	1.786	2.16	2.098	2.169	2.166	2.317	1.946	1.636	0.829	0.206	0.114
G	0.112	2.048	2.256	2.179	2.072	1.955	2.088	1.762	1.708	0.836	0.229	0.116
H	0.111	2.581	2.895	2.722	2.668	3.057	3.06	2.698	2.539	1.921	0.747	0.159
Reaction V [µL]	250	Preset incubations onto another 96 well plate with the according scheme for pre-incubation before adding to the ELISA plate			Total required volumes for this plate
AP dilution 1:	14				LHF1_V2 3.6 mg/mL recomb. Protein [µL]		380
Serum [µL]	17.8571				LHF2 20 mM stock [µL]		372
LHF1_V2 recomb. Protein [µM]	PBS Vehicle for Col. 2	0	1	2	5	10	20	0.02	0.2	0.5	1	2	LHF2 series [mM]
V 200 µM/3.6 mg/mL LHF1_V2 stock [µL]		25	1.25	2.5	6.25	12.5	25	0.25	2.5	6.25	12.5	25	V 20 mM LHF2 stock [µL]
Fill-Up AP Dil buffer [µL]		207.143	230.893	229.643	225.893	219.643	207.143	231.893	229.643	225.893	219.643	207.143	Fill-Up AP Dil buffers [µL]
AP Test 5, 2024-01-26	1	2	3	4	5	6	7	8	9	10	11	12
A	Dil AP	CTRL32	CTRL32 + LHF1 1µM	CTRL32 + LHF1 2µM	CTRL32 + LHF1 5µM	CTRL32 + LHF1 10µM	CTRL32 + LHF1 20µM	CTRL32 + LHF2 0.02mM	CTRL32 + LHF2 0.2mM	CTRL32 + LHF2 0.5mM	CTRL32 + LHF2 1mM	CTRL32 + LHF2 2mM
B	Dil AP	CTRL33	CTRL33 + LHF1 1µM	CTRL33 + LHF1 2µM	CTRL33 + LHF1 5µM	CTRL33 + LHF1 10µM	CTRL33 + LHF1 20µM	CTRL33 + LHF2 0.02mM	CTRL33 + LHF2 0.2mM	CTRL33 + LHF2 0.5mM	CTRL33 + LHF2 1mM	CTRL33 + LHF2 2mM
C	PC	CTRL34	CTRL34 + LHF1 1µM	CTRL34 + LHF1 2µM	CTRL34 + LHF1 5µM	CTRL34 + LHF1 10µM	CTRL34 + LHF1 20µM	CTRL34 + LHF2 0.02mM	CTRL34 + LHF2 0.2mM	CTRL34 + LHF2 0.5mM	CTRL34 + LHF2 1mM	C12: Only PBS + LHF2 1mM
D	PC	CTRL35	CTRL35 + LHF1 1µM	CTRL35 + LHF1 2µM	CTRL35 + LHF1 5µM	CTRL35 + LHF1 10µM	CTRL35 + LHF1 20µM	CTRL35 + LHF2 0.02mM	CTRL35 + LHF2 0.2mM	CTRL35 + LHF2 0.5mM	CTRL35 + LHF2 1mM	CTRL35 + LHF2 2mM
E	NC	SLE34	SLE34 + LHF1 1µM	SLE34 + LHF1 2µM	SLE34 + LHF1 5µM	SLE34 + LHF1 10µM	SLE34 + LHF1 20µM	SLE34 + LHF2 0.02mM	SLE34 + LHF2 0.2mM	SLE34 + LHF2 0.5mM	SLE34 + LHF2 1mM	SLE34 + LHF2 2mM
F	NC	SLE104	SLE104 + LHF1 1µM	SLE104 + LHF1 2µM	SLE104 + LHF1 5µM	SLE104 + LHF1 10µM	SLE104 + LHF1 20µM	SLE104 + LHF2 0.02mM	SLE104 + LHF2 0.2mM	SLE104 + LHF2 0.5mM	SLE104 + LHF2 1mM	SLE104 + LHF2 2mM
G	Dil AP + LHF1_V2, 20 µM	SLE155	SLE155 + LHF1 1µM	SLE155 + LHF1 2µM	SLE155 + LHF1 5µM	SLE155 + LHF1 10µM	SLE155 + LHF1 20µM	SLE155 + LHF2 0.02mM	SLE155 + LHF2 0.2mM	SLE155 + LHF2 0.5mM	SLE155 + LHF2 1mM	SLE155 + LHF2 2mM
H	Dil AP + LHF2, 2 mM	SLE173	SLE173 + LHF1 1µM	SLE173 + LHF1 2µM	SLE173 + LHF1 5µM	SLE173 + LHF1 10µM	SLE173 + LHF1 20µM	SLE173 + LHF2 0.02mM	SLE173 + LHF2 0.2mM	SLE173 + LHF2 0.5mM	SLE173 + LHF2 1mM	SLE173 + LHF2 2mM
AP: Quality controls
Diluent Blank	0.1065
PC (PC > 1: OK)	2.6615
NC (NC < 0.2: OK)	0.11
Dil + LHF2 0.2 mM	0.0055
Dil + LHF2 2mM	0.0045
AP: Diluent Blank substracted - Control sera
		Untreated	LHF1 1µM	LHF1 2µM	LHF1 5µM	LHF1 10µM	LHF1 20µM	LHF2 0.02mM	LHF2 0.2mM	LHF2 0.5mM	LHF2 1mM	LHF2 2mM
CTRL32		2.4065	2.7195	2.5085	2.2635	2.2315	2.6295	2.7095	2.4025	2.1775	1.3175	0.3145
CTRL33		2.1515	2.1985	2.3645	2.0735	1.9665	2.5545	2.0595	2.5285	1.4075	0.9965	0.4885
CTRL34		1.2825	1.7675	1.7245	1.8465	1.8645	1.4675	1.5885	1.4135	0.6755	0.1255		0.0275
CTRL35		2.3725	2.8265	2.4835	2.7295	2.7835	2.8245	2.5605	2.5235	2.0905	0.9815	0.4575	C12: Only PBS + LHF2 2mM
Mean CTRL		2.05325	2.378	2.27025	2.22825	2.2115	2.369	2.2295	2.217	1.58775	0.85525	0.420167
SD		0.526123	0.490817	0.369218	0.375133	0.411509	0.611679	0.509818	0.538825	0.698869	0.510588	0.0928134
SE		0.263061	0.245409	0.184609	0.187567	0.205754	0.305839	0.254909	0.269412	0.349434	0.255294	0.0535859
CV [%]		25.6239	20.6399	16.2633	16.8353	18.6077	25.8201	22.8669	24.3042	44.0163	59.7005	22.0897
Two-tailed, paired t-test	p-value		0.047418	0.0711593	0.380667	0.483371	0.017185	0.156043	0.129825	0.0336422	0.000368799	0.00430921
Significance level			*				*			*	***	**
AP: Diluent Blank substracted - SLE sera
		Untreated	LHF1 1µM	LHF1 2µM	LHF1 5µM	LHF1 10µM	LHF1 20µM	LHF2 0.02mM	LHF2 0.2mM	LHF2 0.5mM	LHF2 1mM	LHF2 2mM
SLE34		2.5295	2.8745	2.4205	2.5355	2.2415	2.7825	2.4615	2.2395	1.7775	0.0115	0.0055
SLE104		1.6795	2.0535	1.9915	2.0625	2.0595	2.2105	1.8395	1.5295	0.7225	0.0995	0.0075
SLE155		1.9415	2.1495	2.0725	1.9655	1.8485	1.9815	1.6555	1.6015	0.7295	0.1225	0.0095
SLE173		2.4745	2.7885	2.6155	2.5615	2.9505	2.9535	2.5915	2.4325	1.8145	0.6405	0.0525
Mean SLE		2.15625	2.4665	2.275	2.28125	2.275	2.482	2.137	1.95075	1.261	0.2185	0.01875
SD		0.413927	0.424738	0.293535	0.311305	0.478109	0.460733	0.459064	0.452728	0.617956	0.285371	0.0225592
SE		0.206964	0.212369	0.146768	0.155653	0.239055	0.230367	0.229532	0.226364	0.308978	0.142686	0.0112796
CV [%]		19.1966	17.2203	12.9027	13.6463	21.0158	18.563	21.4817	23.2079	49.0052	130.605	120.316
Two-tailed, paired t-test	p-value		0.12808	0.361798	0.256342	0.354099	0.0550291	0.608794	0.64302	0.0338022	0.00601246	0.00431865
Significance level										*	**	**
AP: Complement activity (semi-quantitative acc. To SOP with NC/PC ref.), CTRL
	PC	Untreated	LHF1 1µM	LHF1 2µM	LHF1 5µM	LHF1 10µM	LHF1 20µM	LHF2 0.02mM	LHF2 0.2mM	LHF2 0.5mM	LHF2 1mM	LHF2 2mM
CTRL32	100.176	90.0059	102.273	94.0035	84.4013	83.1472	98.7458	101.881	89.8491	81.0308	47.3251	8.01489
CTRL33	99.8236	80.0118	81.8538	88.3598	76.9547	72.7611	95.8064	76.406	94.7874	50.8524	34.7443	14.8344
CTRL34		45.9534	64.9618	63.2765	68.058	68.7635	53.204	57.9463	51.0876	22.1634	0.607486		C12: Only PBS + LHF2 2mM
CTRL35		88.6733	106.467	93.0237	102.665	104.782	106.388	96.0415	94.5914	77.621	34.1564	13.6194
Mean CTRL	100	76.1611	88.8889	84.6659	83.0198	82.3633	88.5362	83.0688	82.5789	57.9169	29.2083	12.1562
SD	0.24942	20.6201	19.2364	14.4706	14.7025	16.1281	23.9733	19.9811	21.118	27.3905	20.0113	3.6376
SE	0.176367	10.3101	9.61821	7.2353	7.35123	8.06405	11.9867	9.99055	10.559	13.6953	10.0056	2.10017
CV [%]	0.24942	27.0744	21.641	17.0914	17.7096	19.5817	27.0774	24.0537	25.5731	47.2928	68.5123	29.9237
Two-tailed, paired t-test	p-value		0.047418	0.0711593	0.380667	0.483371	0.017185	0.156043	0.129825	0.0336422	0.000368799	0.00430921
Significance level			*				*			*	***	**
AP: Complement activity (semi-quantitative in relation to untreated sample), CTRL
		Untreated	LHF1 1µM	LHF1 2µM	LHF1 5µM	LHF1 10µM	LHF1 20µM	LHF2 0.02mM	LHF2 0.2mM	LHF2 0.5mM	LHF2 1mM	LHF2 2mM
CTRL32		100	113.006	104.239	94.0578	92.728	109.267	112.591	99.8338	90.4841	54.7476	13.0688
CTRL33		100	102.185	109.9	96.3746	91.4013	118.731	95.7239	117.523	65.4195	46.3165	22.7051
CTRL34		100	137.817	134.464	143.977	145.38	114.425	123.86	110.214	52.6706	9.78558		C12: Only PBS + LHF2 2mM
CTRL35		100	119.136	104.679	115.047	117.323	119.052	107.924	106.365	88.1138	41.3699	19.2835
Mean CTRL		100	118.036	113.32	112.364	111.708	115.369	110.025	108.484	74.172	38.0549	18.3524
SD		0	14.9338	14.3284	23.0748	25.4162	4.58245	11.6464	7.39391	18.2517	19.6388	4.88516
SE		0	7.4669	7.1642	11.5374	12.7081	2.29122	5.8232	3.69696	9.12587	9.81938	2.82045
CV [%]		0	12.6519	12.6442	20.5357	22.7523	3.97201	10.5853	6.81568	24.6073	51.6064	26.6186
Two-tailed, paired t-test	p-value		0.0945536	0.159943	0.362421	0.42483	0.00676193	0.183641	0.105488	0.0661788	0.0080491	0.00119117
Significance level							**				**	**
AP: Complement activity (semi-quantitative acc. To SOP with NC/PC ref.), SLE
	PC	Untreated	LHF1 1µM	LHF1 2µM	LHF1 5µM	LHF1 10µM	LHF1 20µM	LHF2 0.02mM	LHF2 0.2mM	LHF2 0.5mM	LHF2 1mM	LHF2 2mM
SLE34	100.176	99.0006	112.522	94.7286	99.2357	87.7131	108.916	96.3355	87.6347	69.5277	0.313541	0.0783853
SLE104	99.8236	65.6869	80.3449	77.915	80.6976	80.5801	86.4981	71.9577	59.808	28.1795	3.76249	0.156771
SLE155		75.9553	84.1074	81.0896	76.8959	72.3104	77.523	64.7462	62.6298	28.4539	4.66392	0.235156
SLE173		96.845	109.151	102.371	100.255	115.501	115.618	101.431	95.1989	70.9779	24.9657	1.92044
Mean SLE	100	84.3719	96.5315	89.0261	89.271	89.0261	97.1389	83.6175	76.3179	49.2847	8.42642	0.597688
SD	0.24942	16.2229	16.6466	11.5044	12.2009	18.7384	18.0573	17.9919	17.7436	24.2193	11.1844	0.884154
SE	0.176367	8.11144	8.32329	5.75221	6.10043	9.36918	9.02867	8.99596	8.87179	12.1097	5.59222	0.442077
CV [%]	0.24942	19.2278	17.2447	12.9225	13.6672	21.0482	18.5892	21.5169	23.2496	49.1416	132.731	147.929
Two-tailed, paired t-test	p-value		0.00334345	0.263583	0.249447	0.564593	0.0630613	0.862015	0.0561219	0.00528792	0.00240302	0.0018009
Significance level			**							**	**	**
AP: Complement activity (semi-quantitative in relation to untreated sample), SLE
	PC	Untreated	LHF1 1µM	LHF1 2µM	LHF1 5µM	LHF1 10µM	LHF1 20µM	LHF2 0.02mM	LHF2 0.2mM	LHF2 0.5mM	LHF2 1mM	LHF2 2mM
SLE34		100	113.639	95.6908	100.237	88.6144	110.002	97.3117	88.5353	70.2708	0.454635	0.217434
SLE104		100	122.269	118.577	122.804	122.626	131.617	109.527	91.0688	43.0188	5.92438	0.446561
SLE155		100	110.713	106.747	101.236	95.2099	102.06	85.2691	82.4878	37.574	6.30955	0.489312
SLE173		100	112.689	105.698	103.516	119.236	119.357	104.728	98.3027	73.3279	25.884	2.12164
Mean SLE		100	114.828	106.678	106.948	106.422	115.759	99.2089	90.0986	56.0479	9.64315	0.818737
SD		0	5.10812	9.36781	10.6593	17.0254	12.7176	10.5647	6.5477	18.366	11.1525	0.876766
SE		0	2.55406	4.68391	5.32967	8.51269	6.35878	5.28233	3.27385	9.18301	5.57626	0.438383
CV [%]		0	4.44852	8.78136	9.96681	15.9981	10.9862	10.6489	7.26726	32.7685	115.652	107.088
Two-tailed, paired t-test	p-value		0.0284362	0.0872762	0.0662295	0.0742382	0.019054	0.0474588	0.181253	0.0456969	0.00796191	0.00510993
Significance level			*				*	*		*	**	**
AP: Complement activity (semi-quantitative in relation to untreated sample), comparing CTRL vs. SLE
Two-tailed, unpaired t-test	p-value		0.706789	0.471761	0.690832	0.743064	0.956863	0.218511	0.0100789	0.211062	0.0559427	0.0227148
Significance level									*			*

## Sheet: Test5_Analysis_MBL
SVAR Complement Wieslab ELISA Kits (2024-01-26, repeat with fresh SLE and 1x thawn CTRL for a n = 8/7 in total)
Pre-incubation w/peptide or protein:	30' at RT, no shaking		ELISA incubation:	60' at 37 °C, no shaking		Conjugate/substrate:	30' at RT, no shaking
	1	2	3	4	5	6	7	8	9	10	11	12
A	0.106	1.444	1.815	1.611	1.044	0.824	0.256	1.709	1.532	0.72	0.116	0.123
B	0.1	0.648	0.473	0.467	0.299	0.174	0.132	0.893	0.643	0.184	0.123	0.107
C	2.534	0.108	0.109	0.109	0.108	0.107	0.107	0.108	0.109	0.107	0.11	0.114
D	2.535	0.856	0.472	0.387	0.208	0.212	0.121	0.668	0.549	0.17	0.131	0.109
E	0.097	1.321	1.071	0.766	0.44	0.288	0.168	0.82	0.748	0.162	0.1	0.107
F	0.108	2.642	2.425	1.975	2.055	0.821	0.295	2.509	1.946	0.764	0.106	0.109
G	0.1	0.41	0.469	0.335	0.232	0.186	0.124	0.593	0.433	0.142	0.099	0.108
H	0.107	0.114	0.114	0.109	0.106	0.109	0.103	0.108	0.105	0.104	0.116	0.112
Reaction V [µL]	250	Preset incubations onto another 96 well plate with the according scheme for pre-incubation before adding to the ELISA plate			Total required volumes for this plate
MBL dilution 1:	101				LHF1_V2 3.6 mg/mL recomb. Protein [µL]		380
Serum [µL]	2.47525				LHF2 20 mM stock [µL]		372
LHF1_V2 recomb. Protein [µM]	PBS Vehicle for Col. 2	0	1	2	5	10	20	0.02	0.2	0.5	1	2	LHF2 series [mM]
V 200 µM/3.6 mg/mL LHF1_V2 stock [µL]		25	1.25	2.5	6.25	12.5	25	0.25	2.5	6.25	12.5	25	V 20 mM LHF2 stock [µL]
Fill-Up MBL Dil buffer [µL]		222.525	246.275	245.025	241.275	235.025	222.525	247.275	245.025	241.275	235.025	222.525	Fill-Up MBL Dil buffers [µL]
MBL Test 5, 2024-01-26	1	2	3	4	5	6	7	8	9	10	11	12
A	Dil MBL	CTRL32	CTRL32 + LHF1 1µM	CTRL32 + LHF1 2µM	CTRL32 + LHF1 5µM	CTRL32 + LHF1 10µM	CTRL32 + LHF1 20µM	CTRL32 + LHF2 0.02mM	CTRL32 + LHF2 0.2mM	CTRL32 + LHF2 0.5mM	CTRL32 + LHF2 1mM	CTRL32 + LHF2 2mM
B	Dil MBL	CTRL33	CTRL33 + LHF1 1µM	CTRL33 + LHF1 2µM	CTRL33 + LHF1 5µM	CTRL33 + LHF1 10µM	CTRL33 + LHF1 20µM	CTRL33 + LHF2 0.02mM	CTRL33 + LHF2 0.2mM	CTRL33 + LHF2 0.5mM	CTRL33 + LHF2 1mM	CTRL33 + LHF2 2mM
C	PC	CTRL34	CTRL34 + LHF1 1µM	CTRL34 + LHF1 2µM	CTRL34 + LHF1 5µM	CTRL34 + LHF1 10µM	CTRL34 + LHF1 20µM	CTRL34 + LHF2 0.02mM	CTRL34 + LHF2 0.2mM	CTRL34 + LHF2 0.5mM	CTRL34 + LHF2 1mM	CTRL34 + LHF2 2mM
D	PC	CTRL35	CTRL35 + LHF1 1µM	CTRL35 + LHF1 2µM	CTRL35 + LHF1 5µM	CTRL35 + LHF1 10µM	CTRL35 + LHF1 20µM	CTRL35 + LHF2 0.02mM	CTRL35 + LHF2 0.2mM	CTRL35 + LHF2 0.5mM	CTRL35 + LHF2 1mM	CTRL35 + LHF2 2mM
E	NC	SLE34	SLE34 + LHF1 1µM	SLE34 + LHF1 2µM	SLE34 + LHF1 5µM	SLE34 + LHF1 10µM	SLE34 + LHF1 20µM	SLE34 + LHF2 0.02mM	SLE34 + LHF2 0.2mM	SLE34 + LHF2 0.5mM	SLE34 + LHF2 1mM	SLE34 + LHF2 2mM
F	NC	SLE104	SLE104 + LHF1 1µM	SLE104 + LHF1 2µM	SLE104 + LHF1 5µM	SLE104 + LHF1 10µM	SLE104 + LHF1 20µM	SLE104 + LHF2 0.02mM	SLE104 + LHF2 0.2mM	SLE104 + LHF2 0.5mM	SLE104 + LHF2 1mM	SLE104 + LHF2 2mM
G	Dil MBL + LHF1_V2, 20 µM	SLE155	SLE155 + LHF1 1µM	SLE155 + LHF1 2µM	SLE155 + LHF1 5µM	SLE155 + LHF1 10µM	SLE155 + LHF1 20µM	SLE155 + LHF2 0.02mM	SLE155 + LHF2 0.2mM	SLE155 + LHF2 0.5mM	SLE155 + LHF2 1mM	SLE155 + LHF2 2mM
H	Dil MBL + LHF2, 2 mM	SLE173	SLE173 + LHF1 1µM	SLE173 + LHF1 2µM	SLE173 + LHF1 5µM	SLE173 + LHF1 10µM	SLE173 + LHF1 20µM	SLE173 + LHF2 0.02mM	SLE173 + LHF2 0.2mM	SLE173 + LHF2 0.5mM	SLE173 + LHF2 1mM	SLE173 + LHF2 2mM
MBL: Quality controls
Diluent Blank	0.103
PC (PC > 1: OK)	2.5345
NC (NC < 0.2: OK)	0.1025
Dil + LHF2 0.2 mM	-0.003
Dil + LHF2 2mM	0.004
MBL: Diluent Blank substracted - Control sera
		Untreated	LHF1 1µM	LHF1 2µM	LHF1 5µM	LHF1 10µM	LHF1 20µM	LHF2 0.02mM	LHF2 0.2mM	LHF2 0.5mM	LHF2 1mM	LHF2 2mM
CTRL32		1.341	1.712	1.508	0.941	0.721	0.153	1.606	1.429	0.617	0.013	0.02
CTRL33		0.545	0.37	0.364	0.196	0.071	0.029	0.79	0.54	0.081	0.02	0.004
CTRL34		0.005	0.006	0.006	0.005	0.004	0.004	0.005	0.006	0.004	0.007	0.011
CTRL35		0.753	0.369	0.284	0.105	0.109	0.018	0.565	0.446	0.067	0.028	0.006
Mean CTRL		0.661	0.61425	0.5405	0.31175	0.22625	0.051	0.7415	0.60525	0.19225	0.017	0.01025
SD		0.552164	0.751627	0.662996	0.426691	0.332677	0.0687653	0.664153	0.596457	0.28514	0.00905539	0.00713559
SE		0.276082	0.375813	0.331498	0.213345	0.166339	0.0343827	0.332076	0.298228	0.14257	0.00452769	0.0035678
CV [%]		83.5347	122.365	122.663	136.869	147.04	134.834	89.5688	98.5472	148.317	53.267	69.6155
Two-tailed, paired t-test	p-value		0.789112	0.441393	0.07924	0.0619812	0.0897319	0.509721	0.564728	0.0666446	0.100864	0.098171
Significance level
MBL: Diluent Blank substracted - SLE sera
		Untreated	LHF1 1µM	LHF1 2µM	LHF1 5µM	LHF1 10µM	LHF1 20µM	LHF2 0.02mM	LHF2 0.2mM	LHF2 0.5mM	LHF2 1mM	LHF2 2mM
SLE34		1.218	0.968	0.663	0.337	0.185	0.065	0.717	0.645	0.059	-0.003	0.004
SLE104		2.539	2.322	1.872	1.952	0.718	0.192	2.406	1.843	0.661	0.003	0.006
SLE155		0.307	0.366	0.232	0.129	0.083	0.021	0.49	0.33	0.039	-0.004	0.005
SLE173		0.011	0.011	0.006	0.003	0.006	0	0.005	0.002	0.001	0.013	0.009
Mean SLE		1.01875	0.91675	0.69325	0.60525	0.248	0.0695	0.9045	0.705	0.19	0.00225	0.006
SD		1.13622	1.0167	0.831751	0.908334	0.321796	0.0860407	1.04412	0.802803	0.31492	0.00780491	0.00216025
SE		0.568112	0.508352	0.415876	0.454167	0.160898	0.0430203	0.522061	0.401402	0.15746	0.00390246	0.00108012
CV [%]		111.531	110.903	119.979	150.076	129.756	123.8	115.436	113.873	165.747	346.885	36.0041
Two-tailed, paired t-test	p-value		0.277979	0.146442	0.127459	0.159584	0.168676	0.486438	0.191966	0.148024	0.172023	0.172872
Significance level
MBL: Complement activity (semi-quantitative acc. To SOP with NC/PC ref.), CTRL
	PC	Untreated	LHF1 1µM	LHF1 2µM	LHF1 5µM	LHF1 10µM	LHF1 20µM	LHF2 0.02mM	LHF2 0.2mM	LHF2 0.5mM	LHF2 1mM	LHF2 2mM
CTRL32	99.9794	50.9252	66.1801	57.7919	34.4778	25.4317	2.07648	61.8215	54.5436	21.1554	-3.6801	-3.39227
CTRL33	100.021	18.1949	10.9992	10.7525	3.84457	-1.29523	-3.0222	28.2689	17.9893	-0.884046	-3.39227	-4.05016
CTRL34		-4.00905	-3.96793	-3.96793	-4.00905	-4.05016	-4.05016	-4.00905	-3.96793	-4.05016	-3.92681	-3.76234
CTRL35		26.7475	10.9581	7.46299	0.102796	0.26727	-3.47451	19.0173	14.1242	-1.4597	-3.06332	-3.96793
Mean CTRL	100	22.9646	21.0424	18.0099	8.60403	5.0884	-2.1176	26.2747	20.6723	3.69038	-3.51563	-3.79317
SD	0.0290751	22.7041	30.9057	27.2613	17.5448	13.6792	2.82752	27.3089	24.5254	11.7245	0.372343	0.293404
SE	0.0205592	11.3521	15.4529	13.6307	8.77242	6.83958	1.41376	13.6545	12.2627	5.86226	0.186172	0.146702
CV [%]	0.0290751	98.8656	146.874	151.369	203.914	268.83	-133.525	103.936	118.639	317.705	-10.5911	-7.73506
Two-tailed, paired t-test	p-value		0.789112	0.441393	0.07924	0.0619812	0.0897319	0.509721	0.564728	0.0666446	0.100864	0.098171
Significance level
MBL: Complement activity (semi-quantitative in relation to untreated sample), CTRL
		Untreated	LHF1 1µM	LHF1 2µM	LHF1 5µM	LHF1 10µM	LHF1 20µM	LHF2 0.02mM	LHF2 0.2mM	LHF2 0.5mM	LHF2 1mM	LHF2 2mM
CTRL32		100	127.666	112.453	70.1715	53.7658	11.4094	119.761	106.562	46.0104	0.969426	1.49142
CTRL33		100	67.8899	66.789	35.9633	13.0275	5.3211	144.954	99.0826	14.8624	3.66972	0.733945
CTRL34		100	120	120	100	80	80	100	120	80	140	220
CTRL35		100	49.004	37.7158	13.9442	14.4754	2.39044	75.0332	59.2297	8.89774	3.71846	0.796813
Mean CTRL		100	91.14	84.2395	55.0198	40.3172	24.7802	109.937	96.2186	37.4426	37.0894	55.7555
SD		0	38.6568	38.9179	37.8732	32.4967	37.0043	29.6633	26.1338	32.7069	68.6191	109.497
SE		0	19.3284	19.459	18.9366	16.2484	18.5022	14.8317	13.0669	16.3534	34.3095	54.7484
CV [%]		0	42.4148	46.1991	68.8357	80.6027	149.33	26.9821	27.1608	87.3519	185.01	196.387
Two-tailed, paired t-test	p-value		0.677836	0.477261	0.0980327	0.0349232	0.0268412	0.550819	0.791134	0.0314595	0.164077	0.478148
Significance level						*	*			*
MBL: Complement activity (semi-quantitative acc. To SOP with NC/PC ref.), SLE
	PC	Untreated	LHF1 1µM	LHF1 2µM	LHF1 5µM	LHF1 10µM	LHF1 20µM	LHF2 0.02mM	LHF2 0.2mM	LHF2 0.5mM	LHF2 1mM	LHF2 2mM
SLE34	99.9794	50.1028	39.8232	27.2821	13.8775	7.62747	2.69326	29.5025	26.5419	2.44655	-0.102796	0.185033
SLE104	100.021	104.42	95.4975	76.9942	80.2837	29.5436	7.9153	98.9515	75.8018	27.1998	0.143914	0.26727
SLE155		12.6439	15.0699	9.56003	5.32484	3.43339	0.884046	20.1686	13.5896	1.62418	-0.143914	0.226151
SLE173		0.472862	0.472862	0.26727	0.143914	0.26727	0.0205592	0.226151	0.102796	0.0616776	0.555099	0.390625
Mean SLE	100	41.91	37.7159	28.5259	24.9075	10.2179	2.87829	37.2122	29.009	7.83306	0.113076	0.26727
SD	0.0290751	46.7197	41.8053	34.2003	37.3493	13.2317	3.53786	42.9326	33.01	12.949	0.320926	0.0888259
SE	0.0205592	23.3598	20.9026	17.1002	18.6746	6.61587	1.76893	21.4663	16.505	6.47451	0.160463	0.044413
CV [%]	0.0290751	111.476	110.843	119.892	149.952	129.495	122.915	115.373	113.792	165.312	283.815	33.2346
Two-tailed, paired t-test	p-value		0.277979	0.146442	0.127459	0.159584	0.168676	0.486438	0.191966	0.148024	0.172023	0.172872
Significance level
MBL: Complement activity (semi-quantitative in relation to untreated sample), SLE
		Untreated	LHF1 1µM	LHF1 2µM	LHF1 5µM	LHF1 10µM	LHF1 20µM	LHF2 0.02mM	LHF2 0.2mM	LHF2 0.5mM	LHF2 1mM	LHF2 2mM
SLE34		100	79.4745	54.4335	27.6683	15.1888	5.33662	58.867	52.9557	4.84401	-0.246305	0.328407
SLE104		100	91.4533	73.7298	76.8807	28.2788	7.56203	94.7617	72.5876	26.0339	0.118157	0.236314
SLE155		100	119.218	75.57	42.0195	27.0358	6.84039	159.609	107.492	12.7036	-1.30293	1.62866
SLE173		100	100	54.5455	27.2727	54.5455	0	45.4545	18.1818	9.09091	118.182	81.8182
Mean SLE		100	97.5365	64.5697	43.4603	31.2622	4.93476	89.6731	62.8042	13.1681	29.1877	21.0029
SD		0	16.7273	11.6639	23.3125	16.6055	3.41796	51.0596	37.3312	9.15893	59.3325	40.5485
SE		0	8.36364	5.83197	11.6563	8.30274	1.70898	25.5298	18.6656	4.57946	29.6662	20.2743
CV [%]		0	17.1498	18.0641	53.6409	53.1167	69.2629	56.9397	59.4406	69.5539	203.279	193.062
Two-tailed, paired t-test	p-value		0.787547	0.00895312	0.0167236	0.00369144	1.27971e-05	0.712954	0.14031	0.000320291	0.0970063	0.0299924
Significance level				**	*	**	***			***		*
MBL: Complement activity (semi-quantitative in relation to untreated sample), comparing CTRL vs. SLE
Two-tailed, unpaired t-test	p-value		0.776179	0.394387	0.625413	0.643158	0.36262	0.52413	0.198482	0.236441	0.867544	0.585232
Significance level
