# Supplementary material for: Proteolytic profiling of human plasma reveals an immunoactive complement C3 fragment
Source: EMBO J. 2025 Oct 27;44(24):7721–58. doi: 10.1038/s44318-025-00598-8 (PMC12706077; doi:10.1038/s44318-025-00598-8)
Supplement: Supplementary file 27 — Source data Fig. 6 [file 44318_2025_598_MOESM27_ESM.zip]

Archive with 14 entries (10 files):
- Figure_6/
- __MACOSX/._Figure_6
- Figure_6/Figure_6e/
- __MACOSX/Figure_6/._Figure_6e
- Figure_6/Figure_6d/
- __MACOSX/Figure_6/._Figure_6d
- Figure_6/Figure_6f/
- __MACOSX/Figure_6/._Figure_6f
- Figure_6/Figure_6e/Figure_6e_Competition_ILR-9_2024-12-17.xlsx
- __MACOSX/Figure_6/Figure_6e/._Figure_6e_Competition_ILR-9_2024-12-17.xlsx
- Figure_6/Figure_6d/Figure_6d_ILR-3_tSeries_2024-12-06.xlsx
- __MACOSX/Figure_6/Figure_6d/._Figure_6d_ILR-3_tSeries_2024-12-06.xlsx
- Figure_6/Figure_6f/Figure_6f_IL6Ra-Tocelizumab_Inhibition_2024-12-17.xlsx
- __MACOSX/Figure_6/Figure_6f/._Figure_6f_IL6Ra-Tocelizumab_Inhibition_2024-12-17.xlsx
