# Supplementary material for: Proteolytic profiling of human plasma reveals an immunoactive complement C3 fragment
Source: EMBO J. 2025 Oct 27;44(24):7721–58. doi: 10.1038/s44318-025-00598-8 (PMC12706077; doi:10.1038/s44318-025-00598-8)
Supplement: Supplementary file 27 — Source data Fig. 6 [file 44318_2025_598_MOESM27_ESM.zip › Figure_6/Figure_6e/Figure_6e_Competition_ILR-9_2024-12-17.xlsx]

## Sheet: ILR-9_toN_IL6
Date	2024-12-17			ILR-9
Incubation	oN	37° C		IL6
Assay	2h	37 °C
Wavelength	639nm
	1	2	3	4	5	6	7	8	9	10	11	12
A	0.716	0.707	0.701	0.643	0.274	0.092	0.097	0.209	0.079	0.071	0.138	0.095	639
B	0.648	0.707	0.719	0.651	0.277	0.101	0.099	0.196	0.083	0.074	0.135	0.101	639
C	0.655	0.753	0.795	0.676	0.253	0.111	0.1	0.222	0.084	0.078	0.143	0.104	639
D	0.668	0.704	0.74	0.673	0.274	0.108	0.102	0.219	0.083	0.077	0.151	0.105	639
E	0.594	0.679	0.687	0.653	0.329	0.196	0.238	0.709	0.79	0.82	0.605	0.093	639
F	0.614	0.674	0.772	0.656	0.329	0.196	0.231	0.581	0.79	0.769	0.648	0.1	639
G	0.627	0.679	0.705	0.635	0.36	0.194	0.203	0.532	0.726	0.718	0.618	0.095	639
H	0.671	0.679	0.705	0.619	0.366	0.225	0.186	0.525	0.59	0.672	0.556	0.095	639
	HEK293-IL6 reporter - IL6/LHF1 alone (A-D)
	IL6-10-1	IL6-10-2	IL6-10-3	IL6-10-4	IL6-10-5	IL6-10-6	IL6-10-7	LHF1-10	hC3Nb3	hC3Nb3+LHF1-5	LHF1-5	NC
	IL6							LHF1	LHF1+hC3Nb3
Conc. [µg/mL]	0.1	0.01	0.001	0.0001	1e-05	1e-06	1e-07	10	5	5	5
	1		3	4	5	6	7	8	9	10	11	12
Mean	0.67175	0.71775	0.73875	0.66075	0.2695	0.103	0.0995	0.2115	0.08225	0.075	0.14175	0.10125
SD	0.0265365	0.0203884	0.0352872	0.0140779	0.00960469	0.00731437	0.00180278	0.0101612	0.00192029	0.00273861	0.00605702	0.00389711
SE	0.0132683	0.0101942	0.0176436	0.00703895	0.00480234	0.00365718	0.000901388	0.0050806	0.000960143	0.00136931	0.00302851	0.00194856
Rel.	1	1.06848	1.09974	0.983625	0.401191	0.153331	0.148121	0.314849	0.122441	0.111649	0.211016	0.150726
t-test vs. NC	2.66835e-08	3.62087e-09	7.33683e-08	7.88891e-10	1.33985e-07	0.727115	0.506716	2.19851e-06	0.00027514	7.54681e-05	6.73147e-05
Sign. Vs. NC	***	***	***	***	***			***	***	***	***
t-test vs. +LHF1	0.0896518	0.0148742	0.466808	0.142073	0.000517003	2.38634e-05	8.05204e-05		3.49509e-06	2.31598e-06	1	t-test vs. LHF1-5
Sign. Vs +LHF1		*			***	***	***		***	***
	HEK293-IL6 reporter - IL6/LHF1 dose-response + Tocelizumab (2µg/mL) IL6R Inhibitor
	IL6-10-1	IL6-10-2	IL6-10-3	IL6-10-4	IL6-10-5	IL6-10-6	IL6-10-7	LHF1-20	LHF1-10	LHF1-5	LHF1-1	TOC
	IL6+LHF1 10 µM							IL6+LHF1 20 µM
Conc. [µg/mL]	0.1	0.01	0.001	0.0001	1e-05	1e-06	1e-07	0.1	0.01	0.001	0.0001	2 µg/mL
	1	2	3	4	6	5	7	8	9	10	11	12
Mean	0.6265	0.67775	0.71725	0.64075	0.346	0.20275	0.2145	0.58675	0.724	0.74475	0.60675	0.09575
SD	0.0282533	0.00216506	0.0324529	0.014906	0.0171318	0.012872	0.0210297	0.0738051	0.0816578	0.0553596	0.0331917	0.00258602
SE	0.0141267	0.00108253	0.0162264	0.00745298	0.00856592	0.00643598	0.0105149	0.0369025	0.0408289	0.0276798	0.0165958	0.00129301
t-test vs. NC	6.30976e-08	5.34477e-13	5.49825e-08	1.35032e-09	3.3302e-07	1.23572e-05	9.46427e-05	2.76229e-05	1.17048e-05	9.8949e-07	2.04034e-07	0.0878322
Sign. Vs NC	***	***	***	***	***	***	***	***	***	***	***
