# Supplementary material for: Proteolytic profiling of human plasma reveals an immunoactive complement C3 fragment
Source: EMBO J. 2025 Oct 27;44(24):7721–58. doi: 10.1038/s44318-025-00598-8 (PMC12706077; doi:10.1038/s44318-025-00598-8)
Supplement: Supplementary file 27 — Source data Fig. 6 [file 44318_2025_598_MOESM27_ESM.zip › Figure_6/Figure_6d/Figure_6d_ILR-3_tSeries_2024-12-06.xlsx]

## Sheet: ILR-3_Analysis_toN
Date	2024-12-06			ILR3
Incubation	oN	37° C
Assay	1h	37 °C
	1	2	3	4	5	6	7	8	9	10	11	12
A	0.141	1.107	1.197	1.263	1.287	0.419	0.356	0.253	1.205	1.264	0.249	0.116	639
B	0.126	1.047	1.096	1.15	1.211	0.407	0.314	0.231	1.073	1.054	0.191	0.114	639
C	0.128	0.985	1.081	1.085	1.122	0.36	0.296	0.208	1.041	1.089	0.214	0.118	639
D	0.144	1.069	1.112	1.136	1.214	0.355	0.314	0.22	1.11	1.102	0.21	0.115	639
E	0.109	2.951	2.955	2.866	2.857	0.084	0.085	0.088	2.881	2.768	1.147	0.107	639
F	0.097	2.703	2.895	2.852	2.901	0.074	0.084	0.073	2.789	2.644	1.08	0.095	639
G	0.092	2.811	2.885	2.817	2.814	0.081	0.075	0.078	2.792	2.667	1.029	0.086	639
H	0.096	2.675	2.716	2.624	2.701	0.088	0.087	0.078	2.816	2.68	1.099	0.081	639
	HEK293-IL6 reporter (A-D)
	Untreated	IL-6-3	IL-6-03	IL-6-003	IL-6-0003	LHF1-20	LHF1-10	LHF1-5	IL-6-003-LHF1-5	IL-6-0003-LHF1-5	hC3Nb3+LHF1-5	C3
Conc.		3 ng/mL	0.3 ng/mL	0.03 ng/mL	0.003 ng/mL	20 µM	10 µM	5 µM	0.03 ng/mL + 5 µM	0.0003 ng/mL + 5 µM	1:1 (w/w)	1:1 (w/w)
	1	2	3	4	5	6	7	8	9	10	11	12
Mean	0.13475	1.052	1.1215	1.1585	1.2085	0.38525	0.32	0.228	1.10725	1.12725	0.216	0.11575
SD	0.00785414	0.044238	0.0449472	0.0650019	0.0584829	0.0281281	0.0220454	0.016568	0.0614914	0.0808807	0.0209404	0.00147902
SE	0.00392707	0.022119	0.0224736	0.032501	0.0292415	0.014064	0.0110227	0.00828402	0.0307457	0.0404403	0.0104702	0.00073951
t-test vs. NC		3.41007e-08	2.41677e-08	1.67467e-07	6.77826e-08	5.85011e-06	9.35741e-06	0.000118796	1.64189e-07	7.27226e-07	0.000750339	0.00623269
Sign.		*	*	*	*	*	*	*	*	*	*
p-value < 0.001								vs. -LHF1	0.359478	0.208219	vs. LHF1	2.36464e-05
	HEK293-IL18 reporter (E-H)
	Untreated	IL-18-1	IL-18-01	IL-18-001	IL-18-0001	LHF1-20	LHF1-10	LHF1-5	IL-18-001-LHF1-5	IL-18-0001-LHF1-5	hC3Nb3+LHF1-5	C3
Conc.		1 ng/mL	0.1 ng/mL	0.01 ng/mL	0.001 ng/mL	20 µM	10 µM	5 µM	0.01 ng/mL + 5 µM	0.001 ng/mL + 5 µM	1:1 (w/w)	1:1 (w/w)
	1	2	3	4	5	6	7	8	9	10	11	12
Mean	0.0985	2.785	2.86275	2.78975	2.81825	0.08175	0.08275	0.07925	2.8195	2.68975	1.08875	0.09225
SD	0.00634429	0.108462	0.0888549	0.0973457	0.0743551	0.00511737	0.00460299	0.00544862	0.0370169	0.0469807	0.0422633	0.0098837
SE	0.00317214	0.054231	0.0444274	0.0486729	0.0371776	0.00255869	0.00230149	0.00272431	0.0185084	0.0234904	0.0211317	0.00494185
t-test vs. NC		2.91672e-06	2.42784e-08	5.96776e-09	4.46299e-08	0.0282567	0.0392136	0.0425856	9.58112e-08	2.88338e-07	8.95982e-06	0.694837
Sign.		***	***	***	***	*	*	*	***	***	***
									t-test vs. Original IL18
									0.638355	0.0446486		0.0930577

## Sheet: ILR-3_Raw_639nm_oN_1h37C
	1	2	3	4	5	6	7	8	9	10	11	12
A	0.141	1.107	1.197	1.263	1.287	0.419	0.356	0.253	1.205	1.264	0.249	0.116	639
B	0.126	1.047	1.096	1.15	1.211	0.407	0.314	0.231	1.073	1.054	0.191	0.114	639
C	0.128	0.985	1.081	1.085	1.122	0.36	0.296	0.208	1.041	1.089	0.214	0.118	639
D	0.144	1.069	1.112	1.136	1.214	0.355	0.314	0.22	1.11	1.102	0.21	0.115	639
E	0.109	2.951	2.955	2.866	2.857	0.084	0.085	0.088	2.881	2.768	1.147	0.107	639
F	0.097	2.703	2.895	2.852	2.901	0.074	0.084	0.073	2.789	2.644	1.08	0.095	639
G	0.092	2.811	2.885	2.817	2.814	0.081	0.075	0.078	2.792	2.667	1.029	0.086	639
H	0.096	2.675	2.716	2.624	2.701	0.088	0.087	0.078	2.816	2.68	1.099	0.081	639
