# Supplementary material for: Proteolytic profiling of human plasma reveals an immunoactive complement C3 fragment
Source: EMBO J. 2025 Oct 27;44(24):7721–58. doi: 10.1038/s44318-025-00598-8 (PMC12706077; doi:10.1038/s44318-025-00598-8)
Supplement: Supplementary file 27 — Source data Fig. 6 [file 44318_2025_598_MOESM27_ESM.zip › Figure_6/Figure_6f/Figure_6f_IL6Ra-Tocelizumab_Inhibition_2024-12-17.xlsx]

## Sheet: ILR-8_toN_IL6
Date	2024-12-17			ILR-8
Incubation	oN	37° C		IL6
Assay	1h	37 °C
Wavelength	639nm
	1	2	3	4	5	6	7	8	9	10	11	12
A	0.467	0.487	0.516	0.425	0.152	0.068	0.065	0.163	0.132	0.115	0.086	0.064	639
B	0.476	0.456	0.514	0.407	0.148	0.074	0.071	0.16	0.128	0.112	0.091	0.067	639
C	0.401	0.426	0.451	0.401	0.157	0.072	0.068	0.153	0.137	0.108	0.092	0.074	639
D	0.442	0.444	0.503	0.413	0.157	0.074	0.07	0.151	0.138	0.104	0.1	0.07	639
E	0.502	0.376	0.165	0.07	0.061	0.062	0.061	0.148	0.137	0.098	0.087	0.072	639
F	0.483	0.343	0.165	0.071	0.062	0.06	0.06	0.126	0.122	0.091	0.081	0.062	639
G	0.529	0.34	0.164	0.065	0.058	0.058	0.058	0.121	0.115	0.088	0.075	0.062	639
H	0.367	0.33	0.138	0.059	0.056	0.05	0.043	0.128	0.107	0.076	0.066	0.05	639
	HEK293-IL6 reporter - IL6/LHF1 alone (A-D)
	IL6-10-1	IL6-10-2	IL6-10-3	IL6-10-4	IL6-10-5	IL6-10-6	IL6-10-7	LHF1-20	LHF1-10	LHF1-5	LHF1-1	NC
	IL6							LHF1
Conc. [µg/mL]	0.1	0.01	0.001	0.0001	1e-05	1e-06	1e-07	20	10	5	1
	1		3	4	5	6	7	8	9	10	11	12
Mean	0.4465	0.45325	0.496	0.4115	0.1535	0.072	0.0685	0.15675	0.13375	0.10975	0.09225	0.06875
SD	0.0290732	0.0222191	0.0264481	0.00887412	0.00377492	0.00244949	0.00229129	0.00491808	0.00402337	0.00414578	0.00501871	0.00369966
SE	0.0145366	0.0111095	0.013224	0.00443706	0.00188746	0.00122474	0.00114564	0.00245904	0.00201168	0.00207289	0.00250936	0.00184983
Rel.	1	1.01512	1.11086	0.921613	0.343785	0.161254	0.153415	0.351064	0.299552	0.245801	0.206607	0.153975
t-test vs. NC	5.28388e-07	9.92545e-08	1.46078e-07	1.21291e-09	1.44155e-07	0.251555	0.92398	2.85104e-07	8.51866e-07	1.409e-05	0.000616782
Sign. Vs. NC	***	***	***	***	***			***	***	***	***
t-test vs. TOC	0.569072	0.000619768	9.32969e-07	1.53389e-09	2.79356e-08	0.00283471	0.0258159	0.00752396	0.0935385	0.0059861	0.0306828
Sign. vs. TOC		***	***	***	***	**	*	**		**	*
	HEK293-IL6 reporter - IL6/LHF1 dose-response + Tocelizumab (2µg/mL) IL6R Inhibitor
	IL6-10-1	IL6-10-2	IL6-10-3	IL6-10-4	IL6-10-5	IL6-10-6	IL6-10-7	LHF1-20	LHF1-10	LHF1-5	LHF1-1	IL18
	TOC+IL6							TOC+LHF1
Conc. [µg/mL]	0.1	0.01	0.001	0.0001	1e-05	1e-06	1e-07	20	10	5	1	0.1
	1	2	3	4	6	5	7	8	9	10	11	12
Mean	0.47025	0.34725	0.158	0.06625	0.05925	0.0575	0.0555	0.13075	0.12025	0.08825	0.07725	0.0615
SD	0.0618117	0.0172826	0.0115542	0.00476314	0.00238485	0.00455522	0.00729726	0.0102804	0.0110312	0.00794906	0.00775806	0.00779423
SE	0.0309059	0.00864129	0.00577711	0.00238157	0.00119242	0.00227761	0.00364863	0.00514022	0.0055156	0.00397453	0.00387903	0.00389711
t-test vs. NC	2.97781e-05	1.59908e-07	1.43388e-05	0.499771	0.00964284	0.0159953	0.030957	6.39121e-05	0.000257492	0.00843891	0.137568	0.195785
Sign. Vs NC	***	***	***		**	*	*	***	***	**
																			LHF1 [µM]	LHF1 [M]	LHF1 [mg/mL]	LHF1 [µg/mL]
																			20	2e-05	0.366492	366.492
																			10	1e-05	0.183246	183.246
																			5	5e-06	0.091623	91.623
																			1	1e-06	0.0183246	18.3246
	Agonist					TOC+Agonist
	IL6-10-5	LHF1-20	LHF1-10	LHF1-5	LHF1-1	IL6-10-5	LHF1-20	LHF1-10	LHF1-5	LHF1-1
Mean	0.1535	0.15675	0.13375	0.10975	0.09225	0.05925	0.13075	0.12025	0.08825	0.07725
SD	0.00377492	0.00491808	0.00402337	0.00414578	0.00501871	0.00238485	0.0102804	0.0110312	0.00794906	0.00775806
SE	0.00188746	0.00245904	0.00201168	0.00207289	0.00250936	0.00119242	0.00514022	0.0055156	0.00397453	0.00387903
t-test vs. TOC	2.79356e-08	0.00752396	0.0935385	0.0059861	0.0306828
Sign. Special	*
	Cutoff p-value < 0.005
Update on 2025-01-07: higher IL6 conc. For inhibition + only striped for inhibited version.
	No Inhibition
	Untreated	LHF1-1	LHF1-5	LHF1-10	LHF1-20	IL6-10-4	IL6-10-7
Mean	0.06875	0.09225	0.10975	0.13375	0.15675	0.4115	0.0685
SD	0.00369966	0.00501871	0.00414578	0.00402337	0.00491808	0.00887412	0.00229129
SE	0.00184983	0.00250936	0.00207289	0.00201168	0.00245904	0.00443706	0.00114564
t-test vs. TOC		0.0306828	0.0059861	0.0935385	0.00752396	1.53389e-09
Sign. Special						*
	Cutoff p-value < 0.005
		TOC Inhibition
		LHF1-1	LHF1-5	LHF1-10	LHF1-20	IL6-10-4	IL6-10-7
Mean		0.07725	0.08825	0.12025	0.13075	0.06625	0.0555
SD		0.00775806	0.00794906	0.0110312	0.0102804	0.00476314	0.00729726
SE		0.00387903	0.00397453	0.0055156	0.00514022	0.00238157	0.00364863
t-test vs. TOC
Sign. Special
