# Supplementary material for: Proteolytic profiling of human plasma reveals an immunoactive complement C3 fragment
Source: EMBO J. 2025 Oct 27;44(24):7721–58. doi: 10.1038/s44318-025-00598-8 (PMC12706077; doi:10.1038/s44318-025-00598-8)
Supplement: Supplementary file 28 — Source data Fig. 7 [file 44318_2025_598_MOESM28_ESM.zip]

Archive with 6 entries (4 files):
- Figure_7/
- __MACOSX/._Figure_7
- Figure_7/Figure_7e/
- __MACOSX/Figure_7/._Figure_7e
- Figure_7/Figure_7e/Figure_7e_CXCL10_ELISA_2024-06-21.xlsx
- __MACOSX/Figure_7/Figure_7e/._Figure_7e_CXCL10_ELISA_2024-06-21.xlsx
