# Supplementary material for: Proteolytic profiling of human plasma reveals an immunoactive complement C3 fragment
Source: EMBO J. 2025 Oct 27;44(24):7721–58. doi: 10.1038/s44318-025-00598-8 (PMC12706077; doi:10.1038/s44318-025-00598-8)
Supplement: Supplementary file 28 — Source data Fig. 7 [file 44318_2025_598_MOESM28_ESM.zip › Figure_7/Figure_7e/Figure_7e_CXCL10_ELISA_2024-06-21.xlsx]

## Sheet: CXCL10_Batch-2-new_5.6.24
t	Elisa CXCL10 20.06.24 [pg/ml]	condition	t-test vs. PBS	t-test vs. TNFa		Two-tailed t-test, unpaired, homodesc.
24h	274.78	C3LHF1V2_20µM	0.354321			LHF1 [20µM]
24h	277.39	C3LHF1V2_20µM				LHF1 [5µM]
24h	235.25	C3LHF1V2_20µM				PBS
24h	284.58	C3LHF1V2_20µM				TNFa [50ng/mL]
						TNFa [50ng/mL] + LHF1 [20µM]
						TNFa [50ng/mL] + LHF1 [5µM]				n	SQRT	% rel. to PBS
48h	507.95	C3LHF1V2_20µM	0.0195415	*			Mean	SD	SE	4	2
48h	453.65	C3LHF1V2_20µM				24h_LHF1 [20µM]	268	19.2458	9.62289			1.07767
48h	428.8	C3LHF1V2_20µM				24h_LHF1 [5µM]	269.79	28.6767	14.3384			1.08487
48h	537.35	C3LHF1V2_20µM				24h_PBS	248.685	27.2182	13.6091
						24h_TNFa [50ng/mL]	426.192	32.9843	16.4922			1.71378
						24h_TNFa [50ng/mL] + LHF1 [20µM]	380.377	20.8939	10.447			1.52956
24h	271.92	C3LHF1V2_5µM	0.390857			24h_TNFa [50ng/mL] + LHF1 [5µM]	369.135	46.2927	23.1463			1.48435
24h	222.67	C3LHF1V2_5µM					Mean	SD	SE
24h	287.16	C3LHF1V2_5µM				48h_LHF1 [20µM]	481.938	42.9272	21.4636			1.27727
24h	297.41	C3LHF1V2_5µM				48h_LHF1 [5µM]	427.692	68.0272	34.0136			1.13351
						48h_PBS	377.317	37.995	18.9975
						48h_TNFa [50ng/mL]	669.205	68.8858	34.4429			1.77359
48h	406.32	C3LHF1V2_5µM	0.305619			48h_TNFa [50ng/mL] + LHF1 [20µM]	551.972	23.0233	11.5116			1.46289
48h	325.58	C3LHF1V2_5µM				48h_TNFa [50ng/mL] + LHF1 [5µM]	526.992	63.0481	31.524			1.39668
48h	490.61	C3LHF1V2_5µM
48h	488.26	C3LHF1V2_5µM
24h	250.36	PBS
24h	281.97	PBS
24h	206.29	PBS
24h	256.12	PBS
48h	373.7	PBS
48h	388.79	PBS
48h	320.48	PBS
48h	426.3	PBS
24h	414.03	TNFa_50ng/mL	0.000366235	***
24h	399.26	TNFa_50ng/mL
24h	408.9	TNFa_50ng/mL
24h	482.58	TNFa_50ng/mL
48h	633.8	TNFa_50ng/mL	0.000670768	***
48h	627.3	TNFa_50ng/mL
48h	627.29	TNFa_50ng/mL
48h	788.43	TNFa_50ng/mL
24h	369.58	TNFa_50ng/mL_AND_C3LHF1V2_20µM	0.000559695	0.0883741
24h	415.57	TNFa_50ng/mL_AND_C3LHF1V2_20µM
24h	361.34	TNFa_50ng/mL_AND_C3LHF1V2_20µM
24h	375.02	TNFa_50ng/mL_AND_C3LHF1V2_20µM
48h	548.75	TNFa_50ng/mL_AND_C3LHF1V2_20µM	0.000491757	0.0313428	*
48h	574.93	TNFa_50ng/mL_AND_C3LHF1V2_20µM
48h	515.76	TNFa_50ng/mL_AND_C3LHF1V2_20µM
48h	568.45	TNFa_50ng/mL_AND_C3LHF1V2_20µM
24h	331.8	TNFa_50ng/mL_AND_C3LHF1V2_5µM	0.00812433	0.132762
24h	442.51	TNFa_50ng/mL_AND_C3LHF1V2_5µM
24h	375.04	TNFa_50ng/mL_AND_C3LHF1V2_5µM
24h	327.19	TNFa_50ng/mL_AND_C3LHF1V2_5µM
48h	475.9	TNFa_50ng/mL_AND_C3LHF1V2_5µM	0.0124915	0.038657	*
48h	568.45	TNFa_50ng/mL_AND_C3LHF1V2_5µM
48h	607.72	TNFa_50ng/mL_AND_C3LHF1V2_5µM
48h	455.9	TNFa_50ng/mL_AND_C3LHF1V2_5µM
		48h only 20 µM data for CXCL10 from 5.6.2024
		PBS	LHF1	TNFa	LHF1+TNFa
	R1	373.7	507.95	633.8	548.75
	R2	388.79	453.65	627.3	574.93
	R3	320.48	428.8	627.29	515.76
	R4	426.3	537.35	788.43	568.45
	Mean	377.317	481.938	669.205	551.972
	SE	18.9975	21.4636	34.4429	11.5116
		24h only 20 µM data for CXCL10 from 5.6.2024
		PBS	LHF1	TNFa
	R1	250.36	274.78	414.03
	R2	281.97	277.39	399.26
	R3	206.29	235.25	408.9
	R4	256.12	284.58	482.58
	Mean	248.685	268	426.192
	SE	13.6091	9.62289	16.4922
